# Supplementary material for: Measuring inter-individual differences in behavioural types of gilthead seabreams in the laboratory using deep learning
Source: PeerJ. 2022 May 5;10:e13396. doi: 10.7717/peerj.13396 (PMC9080431; doi:10.7717/peerj.13396)
Supplement: Supplemental Information 1 [file peerj-10-13396-s001.zip › Raw validation data/d3/SA45_SOC_7.csv]

ID	sec	X	Y	%	seconds
SA45_SOC_7	1	1652.0051193237305	935.3256368637085	0.9965739	0.0
SA45_SOC_7	2	1667.0221710205078	929.3689441680908	0.9820135	0.23356666666666667
SA45_SOC_7	3	1685.7585525512695	927.3280620574951	0.5905537	0.46713333333333334
SA45_SOC_7	4	1652.3939895629883	949.3531608581543	0.99107295	0.7007
SA45_SOC_7	5	1664.2963027954102	943.3862328529358	0.98527145	0.9342666666666667
SA45_SOC_7	6	1667.0167922973633	945.7567691802979	0.9983772	1.1678333333333333
SA45_SOC_7	7	1665.7051849365234	941.0181427001953	0.9995376	1.4014
SA45_SOC_7	8	1673.445053100586	938.4840989112854	0.99941015	1.6349666666666667
SA45_SOC_7	9	1664.4740295410156	935.8742237091064	0.9978325	1.8685333333333334
SA45_SOC_7	10	1674.3808364868164	937.5479221343994	0.9934203	2.1021
SA45_SOC_7	11	1661.9758987426758	932.9467964172363	0.9977714	2.3356666666666666
SA45_SOC_7	12	1663.39599609375	928.7125968933105	0.99577075	2.5692333333333335
SA45_SOC_7	13	1659.4099044799805	931.0099411010742	0.99755573	2.8028
SA45_SOC_7	14	1658.9991760253906	933.002028465271	0.99127614	3.036366666666667
SA45_SOC_7	15	1663.1659698486328	933.4902334213257	0.94367266	3.2699333333333334
SA45_SOC_7	16	1640.5173110961914	933.4494853019714	0.8276219	3.5035000000000003
SA45_SOC_7	17	1649.1055297851562	938.1097054481506	0.9511092	3.7370666666666668
SA45_SOC_7	18	1636.3674545288086	939.6196389198303	0.99047333	3.9706333333333332
SA45_SOC_7	19	1628.2629776000977	937.8532433509827	0.92173165	4.2042
SA45_SOC_7	20	1628.8747787475586	935.9291338920593	0.9053367	4.437766666666667
SA45_SOC_7	21	1610.262680053711	934.4607210159302	0.7421726	4.671333333333333
SA45_SOC_7	22	1620.7991409301758	936.0990786552429	0.99338233	4.9049000000000005
SA45_SOC_7	23	1613.4456253051758	936.2188768386841	0.96655375	5.138466666666667
SA45_SOC_7	24	1612.891731262207	926.994481086731	0.9986374	5.372033333333333
SA45_SOC_7	25	1622.9691696166992	931.5013003349304	0.9996074	5.6056
SA45_SOC_7	26	1605.1779556274414	932.3513460159302	0.9938159	5.839166666666666
SA45_SOC_7	27	1618.241958618164	930.1940774917603	0.9546647	6.072733333333334
SA45_SOC_7	28	1610.7578659057617	928.9228391647339	0.9446869	6.3063
SA45_SOC_7	29	1581.910743713379	933.3107614517212	0.84682065	6.539866666666667
SA45_SOC_7	30	1582.6439666748047	923.9166784286499	0.9788149	6.773433333333333
SA45_SOC_7	31	1583.8862228393555	925.3045606613159	0.99881375	7.007000000000001
SA45_SOC_7	32	1580.3187561035156	925.1429843902588	0.99896777	7.240566666666667
SA45_SOC_7	33	1578.8656997680664	926.1724376678467	0.99911004	7.4741333333333335
SA45_SOC_7	34	1588.860969543457	921.8981337547302	0.9991768	7.7077
SA45_SOC_7	35	1591.4861297607422	923.6517190933228	0.99936706	7.9412666666666665
SA45_SOC_7	36	1579.8167037963867	929.9732780456543	0.9994337	8.174833333333334
SA45_SOC_7	37	1586.0673522949219	926.5439987182617	0.99916804	8.4084
SA45_SOC_7	38	1568.5596084594727	932.4173283576965	0.99956363	8.641966666666667
SA45_SOC_7	39	1568.7147903442383	933.015546798706	0.9997758	8.875533333333333
SA45_SOC_7	40	1532.328872680664	937.8273010253906	0.9997043	9.1091
SA45_SOC_7	41	1545.6210708618164	923.1262421607971	0.99980587	9.342666666666666
SA45_SOC_7	42	1526.4421463012695	920.1529169082642	0.99989057	9.576233333333333
SA45_SOC_7	43	1522.811279296875	917.5637698173523	0.99981123	9.809800000000001
SA45_SOC_7	44	1499.117088317871	917.2283864021301	0.9998884	10.043366666666667
SA45_SOC_7	45	1501.8759155273438	921.5752387046814	0.9999205	10.276933333333334
SA45_SOC_7	46	1495.9467315673828	919.4049024581909	0.9999161	10.5105
SA45_SOC_7	47	1495.0895690917969	915.6652164459229	0.9999057	10.744066666666667
SA45_SOC_7	48	1506.4080047607422	905.9420585632324	0.99986196	10.977633333333333
SA45_SOC_7	49	1505.8256149291992	888.2756567001343	0.99990344	11.2112
SA45_SOC_7	50	1502.7192306518555	885.1429438591003	0.9999181	11.444766666666666
SA45_SOC_7	51	1487.1026229858398	869.6681213378906	0.99992454	11.678333333333333
SA45_SOC_7	52	1474.4084930419922	865.2118349075317	0.9997576	11.911900000000001
SA45_SOC_7	53	1493.2966232299805	856.1670398712158	0.9997303	12.145466666666668
SA45_SOC_7	54	1492.364273071289	848.9558458328247	0.9997621	12.379033333333334
SA45_SOC_7	55	1492.4184036254883	845.8879566192627	0.9970198	12.6126
SA45_SOC_7	56	1500.3026962280273	842.345380783081	0.9975858	12.846166666666667
SA45_SOC_7	57	1497.7179336547852	829.5681095123291	0.99749833	13.079733333333333
SA45_SOC_7	58	1494.9987030029297	809.4136905670166	0.9997843	13.3133
SA45_SOC_7	59	1506.0142135620117	761.5383195877075	0.99362916	13.546866666666666
SA45_SOC_7	60	1483.8947296142578	737.6287651062012	0.99883527	13.780433333333333
SA45_SOC_7	61	1483.2943725585938	729.3203973770142	0.9997377	14.014000000000001
SA45_SOC_7	62	1484.7851943969727	682.2369432449341	0.99984527	14.247566666666668
SA45_SOC_7	63	1493.9717102050781	678.9100170135498	0.9998629	14.481133333333334
SA45_SOC_7	64	1487.8907775878906	662.3443937301636	0.9998753	14.7147
SA45_SOC_7	65	1489.4627380371094	667.0886850357056	0.99991226	14.948266666666667
SA45_SOC_7	66	1488.3977508544922	647.0363616943359	0.9998597	15.181833333333334
SA45_SOC_7	67	1479.9694061279297	641.0589408874512	0.99977845	15.4154
SA45_SOC_7	68	1461.2741088867188	622.5217008590698	0.9997987	15.648966666666666
SA45_SOC_7	69	1470.0777053833008	624.8181438446045	0.9998448	15.882533333333333
SA45_SOC_7	70	1435.4649353027344	613.8424158096313	0.999835	16.1161
SA45_SOC_7	71	1422.9864120483398	610.7763290405273	0.99990165	16.349666666666668
SA45_SOC_7	72	1398.347053527832	606.604700088501	0.99992275	16.583233333333332
SA45_SOC_7	73	1373.4460830688477	612.1564865112305	0.9998161	16.8168
SA45_SOC_7	74	1357.0082473754883	619.392786026001	0.9998975	17.050366666666665
SA45_SOC_7	75	1340.4388046264648	628.5322093963623	0.9998209	17.283933333333334
SA45_SOC_7	76	1318.9953231811523	628.816351890564	0.99988735	17.517500000000002
SA45_SOC_7	77	1301.9142150878906	642.123863697052	0.9999031	17.751066666666667
SA45_SOC_7	78	1268.192481994629	648.1256818771362	0.9999716	17.984633333333335
SA45_SOC_7	79	1246.3118362426758	661.7226791381836	0.9999628	18.2182
SA45_SOC_7	80	1175.7879638671875	683.8390588760376	0.99997544	18.451766666666668
SA45_SOC_7	81	1124.476432800293	710.2242708206177	0.99995255	18.685333333333332
SA45_SOC_7	82	1043.7403106689453	743.3438014984131	0.9999733	18.9189
SA45_SOC_7	83	947.2616958618164	780.4377865791321	0.99992085	19.152466666666665
SA45_SOC_7	84	860.4372024536133	812.8533983230591	0.9999169	19.386033333333334
SA45_SOC_7	85	808.7983131408691	840.55748462677	0.99890554	19.619600000000002
SA45_SOC_7	86	752.8572463989258	868.6865615844727	0.95908684	19.853166666666667
SA45_SOC_7	87	714.3154335021973	886.5147972106934	0.00012570123	20.086733333333335
SA45_SOC_7	88	523.6937713623047	590.0292277336121	2.8536468e-05	20.3203
SA45_SOC_7	89	539.3998146057129	663.4853410720825	2.5531283e-05	20.553866666666668
SA45_SOC_7	90	1207.2158432006836	451.23411655426025	2.9760196e-05	20.787433333333333
SA45_SOC_7	91	465.0550174713135	595.0050044059753	2.4409122e-05	21.021
SA45_SOC_7	92	957.9391479492188	585.0934910774231	3.347041e-05	21.254566666666665
SA45_SOC_7	93	904.4438552856445	590.1568794250488	7.7703386e-05	21.488133333333334
SA45_SOC_7	94	957.3664283752441	584.328932762146	3.8765105e-05	21.721700000000002
SA45_SOC_7	95	1044.9579620361328	578.5445022583008	5.303951e-05	21.955266666666667
SA45_SOC_7	96	1019.2224884033203	577.326500415802	4.262742e-05	22.188833333333335
SA45_SOC_7	97	1205.741958618164	460.63650369644165	3.1566084e-05	22.4224
SA45_SOC_7	98	488.38016510009766	581.3173055648804	2.11901e-05	22.655966666666668
SA45_SOC_7	99	1115.1325607299805	583.485517501831	3.239788e-05	22.889533333333333
SA45_SOC_7	100	489.3038749694824	582.8171968460083	2.67223e-05	23.1231
SA45_SOC_7	101	1075.8700561523438	576.8158292770386	3.866579e-05	23.356666666666666
SA45_SOC_7	102	1045.9626388549805	583.2996726036072	4.1470747e-05	23.590233333333334
SA45_SOC_7	103	996.6006088256836	594.8766446113586	3.149146e-05	23.823800000000002
SA45_SOC_7	104	1077.220344543457	582.5907325744629	2.6850432e-05	24.057366666666667
SA45_SOC_7	105	420.5204200744629	579.6711587905884	2.8546567e-05	24.290933333333335
SA45_SOC_7	106	463.46540451049805	595.4737687110901	2.51872e-05	24.5245
SA45_SOC_7	107	465.9682273864746	598.1802034378052	2.6306363e-05	24.758066666666668
SA45_SOC_7	108	1203.6371612548828	460.58783769607544	3.566176e-05	24.991633333333333
SA45_SOC_7	109	463.01828384399414	591.2718200683594	2.2002827e-05	25.2252
SA45_SOC_7	110	968.0981826782227	593.8113355636597	4.409414e-05	25.458766666666666
SA45_SOC_7	111	1049.45068359375	583.225257396698	4.3824504e-05	25.692333333333334
SA45_SOC_7	112	956.367073059082	585.7349038124084	4.7273486e-05	25.925900000000002
SA45_SOC_7	113	957.0915412902832	587.8007626533508	3.1755244e-05	26.159466666666667
SA45_SOC_7	114	1053.622055053711	582.7367305755615	3.4900393e-05	26.393033333333335
SA45_SOC_7	115	465.4318141937256	591.4534163475037	2.3081315e-05	26.6266
SA45_SOC_7	116	464.3232822418213	590.4603981971741	2.4996676e-05	26.860166666666668
SA45_SOC_7	117	1080.7740783691406	577.4106359481812	2.7555525e-05	27.093733333333333
SA45_SOC_7	118	463.19289207458496	597.305953502655	3.3873206e-05	27.3273
SA45_SOC_7	119	1077.6776504516602	577.3498678207397	3.1345873e-05	27.560866666666666
SA45_SOC_7	120	959.6324157714844	582.1821570396423	4.313827e-05	27.794433333333334
SA45_SOC_7	121	953.6673545837402	589.2183208465576	3.9212013e-05	28.028000000000002
SA45_SOC_7	122	447.8056526184082	584.0666770935059	3.0536135e-05	28.261566666666667
SA45_SOC_7	123	1180.770263671875	463.7675750255585	3.7714806e-05	28.495133333333335
SA45_SOC_7	124	1078.3719635009766	583.8366723060608	2.425403e-05	28.7287
SA45_SOC_7	125	1166.158103942871	580.5853843688965	3.866656e-05	28.962266666666668
SA45_SOC_7	126	1083.0437850952148	575.397047996521	3.4853627e-05	29.195833333333333
SA45_SOC_7	127	1043.0465698242188	576.0065317153931	5.4226188e-05	29.4294
SA45_SOC_7	128	1078.0526733398438	580.4134440422058	3.4520985e-05	29.662966666666666
SA45_SOC_7	129	1042.452278137207	580.5592489242554	5.5646997e-05	29.896533333333334
SA45_SOC_7	130	1022.0885467529297	556.3163709640503	2.9236973e-05	30.1301
SA45_SOC_7	131	449.9563980102539	587.0904064178467	3.022953e-05	30.363666666666667
SA45_SOC_7	132	1206.3020324707031	460.9014630317688	3.336849e-05	30.597233333333335
SA45_SOC_7	133	487.29223251342773	580.8719086647034	2.4556986e-05	30.8308
SA45_SOC_7	134	445.1293087005615	586.0613393783569	2.725908e-05	31.06436666666667
SA45_SOC_7	135	1020.567626953125	580.3289866447449	4.490216e-05	31.297933333333333
SA45_SOC_7	136	962.0296096801758	578.6214280128479	3.481918e-05	31.5315
SA45_SOC_7	137	957.8873062133789	586.3544297218323	3.7917736e-05	31.765066666666666
SA45_SOC_7	138	989.2481231689453	586.592481136322	4.471121e-05	31.998633333333334
SA45_SOC_7	139	958.3212661743164	584.7044205665588	3.4105415e-05	32.2322
SA45_SOC_7	140	1046.626853942871	581.2618160247803	2.9348741e-05	32.46576666666667
SA45_SOC_7	141	1205.9978485107422	455.9420371055603	2.5707433e-05	32.699333333333335
SA45_SOC_7	142	1158.8955688476562	592.9724907875061	2.5278134e-05	32.932900000000004
SA45_SOC_7	143	451.24523162841797	583.73206615448	2.4880806e-05	33.166466666666665
SA45_SOC_7	144	955.1992034912109	587.9797840118408	4.9734925e-05	33.40003333333333
SA45_SOC_7	145	997.038459777832	598.293821811676	2.770194e-05	33.6336
SA45_SOC_7	146	1077.6214599609375	582.0373177528381	3.5932986e-05	33.86716666666667
SA45_SOC_7	147	1079.7776412963867	579.7100400924683	5.043497e-05	34.10073333333333
SA45_SOC_7	148	491.11209869384766	576.4570784568787	3.1303094e-05	34.3343
SA45_SOC_7	149	518.9982604980469	662.6954197883606	2.4165463e-05	34.56786666666667
SA45_SOC_7	150	1176.07177734375	452.23147988319397	2.9759827e-05	34.801433333333335
SA45_SOC_7	151	467.22198486328125	594.4701933860779	2.6991429e-05	35.035000000000004
SA45_SOC_7	152	519.8074722290039	589.2705917358398	2.1293796e-05	35.268566666666665
SA45_SOC_7	153	934.2716789245605	583.75981092453	5.5609966e-05	35.50213333333333
SA45_SOC_7	154	955.2793121337891	549.7631978988647	2.6643314e-05	35.7357
SA45_SOC_7	155	1074.0951919555664	578.6738920211792	4.79005e-05	35.96926666666667
SA45_SOC_7	156	976.8854141235352	590.3980207443237	4.340567e-05	36.20283333333333
SA45_SOC_7	157	1080.9404754638672	579.9953413009644	3.816719e-05	36.4364
SA45_SOC_7	158	465.42720794677734	596.6979503631592	1.952905e-05	36.66996666666667
SA45_SOC_7	159	1177.8798294067383	460.4521715641022	3.4132358e-05	36.903533333333336
SA45_SOC_7	160	467.26043701171875	592.7561330795288	2.4694395e-05	37.137100000000004
SA45_SOC_7	161	988.3863830566406	585.3947567939758	3.7025417e-05	37.370666666666665
SA45_SOC_7	162	1043.0794143676758	580.8707499504089	4.699669e-05	37.60423333333333
SA45_SOC_7	163	488.69293212890625	577.7182745933533	2.8995044e-05	37.8378
SA45_SOC_7	164	1077.099952697754	579.7054052352905	3.9424533e-05	38.07136666666667
SA45_SOC_7	165	1051.7694854736328	578.1135892868042	2.7613369e-05	38.30493333333333
SA45_SOC_7	166	463.7303352355957	594.3865728378296	2.2834158e-05	38.5385
SA45_SOC_7	167	489.59089279174805	575.2323818206787	2.4529954e-05	38.77206666666667
SA45_SOC_7	168	1203.5438919067383	459.8488676548004	3.1974185e-05	39.005633333333336
SA45_SOC_7	169	419.8325729370117	574.123363494873	2.1176382e-05	39.239200000000004
SA45_SOC_7	170	1079.6672058105469	580.495777130127	4.2985463e-05	39.472766666666665
SA45_SOC_7	171	984.2825317382812	558.728814125061	3.6437857e-05	39.70633333333333
SA45_SOC_7	172	1043.6908721923828	584.6516346931458	5.331823e-05	39.9399
SA45_SOC_7	173	1017.0907974243164	633.1874084472656	3.3972326e-05	40.17346666666667
SA45_SOC_7	174	1085.3887939453125	577.5736284255981	2.994159e-05	40.40703333333333
SA45_SOC_7	175	449.2686939239502	583.3689379692078	2.9702216e-05	40.6406
SA45_SOC_7	176	421.9045829772949	579.9407529830933	2.623016e-05	40.87416666666667
SA45_SOC_7	177	1153.934326171875	463.7787115573883	3.3427794e-05	41.107733333333336
SA45_SOC_7	178	995.9541320800781	581.2324619293213	3.4832894e-05	41.341300000000004
SA45_SOC_7	179	1079.6900939941406	583.8376379013062	3.000788e-05	41.574866666666665
SA45_SOC_7	180	702.8463363647461	836.4523530006409	0.00488564	41.80843333333333
SA45_SOC_7	181	707.0332145690918	838.6754107475281	0.7624363	42.042
SA45_SOC_7	182	719.3801879882812	836.6589260101318	0.9281829	42.27556666666667
SA45_SOC_7	183	733.3147430419922	833.2959508895874	0.9725944	42.50913333333333
SA45_SOC_7	184	750.3725051879883	835.3937387466431	0.99528366	42.7427
SA45_SOC_7	185	768.3649635314941	839.373471736908	0.9985108	42.97626666666667
SA45_SOC_7	186	777.8199005126953	833.8306331634521	0.9993967	43.209833333333336
SA45_SOC_7	187	778.6566925048828	831.8966102600098	0.9996302	43.443400000000004
SA45_SOC_7	188	778.9465713500977	829.8970556259155	0.99931896	43.676966666666665
SA45_SOC_7	189	782.9237937927246	828.7642192840576	0.99708	43.91053333333333
SA45_SOC_7	190	792.4863052368164	828.4267115592957	0.99712014	44.1441
SA45_SOC_7	191	794.4365501403809	828.4370756149292	0.9989656	44.37766666666667
SA45_SOC_7	192	795.055103302002	828.2404804229736	0.9992472	44.61123333333333
SA45_SOC_7	193	796.3316917419434	830.3857755661011	0.9983165	44.8448
SA45_SOC_7	194	787.0049285888672	830.3065967559814	0.9958568	45.07836666666667
SA45_SOC_7	195	789.9194526672363	840.2985119819641	0.99979967	45.311933333333336
SA45_SOC_7	196	790.0867080688477	842.1351385116577	0.99983895	45.545500000000004
SA45_SOC_7	197	791.392822265625	843.4356021881104	0.99977297	45.779066666666665
SA45_SOC_7	198	793.2362365722656	843.263726234436	0.99988866	46.01263333333333
SA45_SOC_7	199	819.7365188598633	846.905951499939	0.99984217	46.2462
SA45_SOC_7	200	839.7169876098633	838.8078260421753	0.9998566	46.47976666666667
SA45_SOC_7	201	845.5463218688965	837.983078956604	0.99982125	46.71333333333333
SA45_SOC_7	202	844.5942878723145	837.192964553833	0.99980205	46.9469
SA45_SOC_7	203	847.2210502624512	836.6818428039551	0.99967027	47.18046666666667
SA45_SOC_7	204	873.1729316711426	838.2553124427795	0.99962103	47.414033333333336
SA45_SOC_7	205	885.2204132080078	831.3079833984375	0.99986506	47.647600000000004
SA45_SOC_7	206	917.6380920410156	828.1063270568848	0.99990475	47.881166666666665
SA45_SOC_7	207	951.2765121459961	830.750834941864	0.99994814	48.114733333333334
SA45_SOC_7	208	1036.1993408203125	832.0981621742249	0.9999304	48.3483
SA45_SOC_7	209	1115.6316375732422	843.2132577896118	0.9999213	48.58186666666667
SA45_SOC_7	210	1195.125846862793	859.1925072669983	0.9999422	48.81543333333333
SA45_SOC_7	211	1264.1094589233398	882.8240346908569	0.9999548	49.049
SA45_SOC_7	212	1348.8652038574219	893.3008718490601	0.99992883	49.28256666666667
SA45_SOC_7	213	1403.9276504516602	902.1410894393921	0.999938	49.516133333333336
SA45_SOC_7	214	1461.1466217041016	912.541708946228	0.9999254	49.749700000000004
SA45_SOC_7	215	1488.3002471923828	913.6227893829346	0.99994385	49.983266666666665
SA45_SOC_7	216	1516.0208129882812	908.1658887863159	0.99993277	50.216833333333334
SA45_SOC_7	217	1527.2650909423828	910.7326340675354	0.99985707	50.4504
SA45_SOC_7	218	1536.9259643554688	909.9801778793335	0.9998672	50.68396666666667
SA45_SOC_7	219	1535.5177688598633	909.6006989479065	0.9998921	50.91753333333333
SA45_SOC_7	220	1535.9868621826172	917.5953769683838	0.9998692	51.1511
SA45_SOC_7	221	1546.3125228881836	918.1802701950073	0.9992872	51.38466666666667
SA45_SOC_7	222	1564.6484756469727	919.4359302520752	0.99920005	51.618233333333336
SA45_SOC_7	223	1562.750129699707	916.2803649902344	0.9996419	51.851800000000004
SA45_SOC_7	224	1570.9996032714844	914.6351194381714	0.9991685	52.085366666666665
SA45_SOC_7	225	1564.365577697754	924.9320983886719	0.99947137	52.318933333333334
SA45_SOC_7	226	1565.4816055297852	919.9582529067993	0.9994367	52.5525
SA45_SOC_7	227	1551.5047073364258	927.3045015335083	0.99912864	52.78606666666667
SA45_SOC_7	228	1545.0029754638672	933.1003260612488	0.9995246	53.01963333333333
SA45_SOC_7	229	1560.9219360351562	932.3797988891602	0.9993079	53.2532
SA45_SOC_7	230	1571.8487548828125	930.6306552886963	0.9960001	53.48676666666667
SA45_SOC_7	231	1573.7604904174805	928.31374168396	0.9961404	53.720333333333336
SA45_SOC_7	232	1572.5453567504883	932.3346734046936	0.9981522	53.953900000000004
SA45_SOC_7	233	1566.2371444702148	925.8104681968689	0.9983157	54.187466666666666
SA45_SOC_7	234	1558.9096069335938	927.3273539543152	0.9988158	54.421033333333334
SA45_SOC_7	235	1552.1206283569336	918.4509587287903	0.99919885	54.6546
SA45_SOC_7	236	1542.2916412353516	901.568169593811	0.9975206	54.88816666666667
SA45_SOC_7	237	1548.1478118896484	898.3898162841797	0.99843246	55.12173333333333
SA45_SOC_7	238	1545.911521911621	908.404712677002	0.9987562	55.3553
SA45_SOC_7	239	1540.817756652832	908.6233234405518	0.9985683	55.58886666666667
SA45_SOC_7	240	1540.564842224121	911.4946818351746	0.99731296	55.822433333333336
SA45_SOC_7	241	1539.7356033325195	909.4175577163696	0.99953556	56.056000000000004
SA45_SOC_7	242	1536.5817260742188	908.9387512207031	0.9995592	56.289566666666666
SA45_SOC_7	243	1537.7259063720703	908.8109707832336	0.99975663	56.523133333333334
SA45_SOC_7	244	1522.0597457885742	903.7925148010254	0.9980003	56.7567
SA45_SOC_7	245	1523.1969451904297	905.8566999435425	0.9997756	56.99026666666667
SA45_SOC_7	246	1524.0945053100586	896.4884948730469	0.99893254	57.22383333333333
SA45_SOC_7	247	1501.977195739746	887.6832962036133	0.999292	57.4574
SA45_SOC_7	248	1501.2904357910156	896.7781734466553	0.99914336	57.69096666666667
SA45_SOC_7	249	1502.9307174682617	885.6568336486816	0.98937106	57.924533333333336
SA45_SOC_7	250	1487.4892044067383	886.0750007629395	0.99208635	58.158100000000005
SA45_SOC_7	251	1480.7980728149414	897.9411363601685	0.9729235	58.391666666666666
SA45_SOC_7	252	1482.817497253418	895.5879807472229	0.99880004	58.625233333333334
SA45_SOC_7	253	1476.6232681274414	894.5919370651245	0.99905545	58.8588
SA45_SOC_7	254	1464.9664306640625	901.8695640563965	0.9998441	59.09236666666667
SA45_SOC_7	255	1458.1278991699219	907.1740293502808	0.9998697	59.32593333333333
SA45_SOC_7	256	1458.713722229004	904.9220681190491	0.99979776	59.5595
SA45_SOC_7	257	1463.346176147461	911.3008546829224	0.99978954	59.79306666666667
SA45_SOC_7	258	1472.3452377319336	906.9962954521179	0.9997217	60.026633333333336
SA45_SOC_7	259	1465.0695419311523	910.0455808639526	0.9998746	60.2602
SA45_SOC_7	260	1469.633674621582	905.6398272514343	0.9998559	60.493766666666666
SA45_SOC_7	261	1464.0338516235352	912.8896450996399	0.99986124	60.727333333333334
SA45_SOC_7	262	1464.8371124267578	915.253164768219	0.9997801	60.9609
SA45_SOC_7	263	1467.4344635009766	916.1792993545532	0.99984527	61.19446666666667
SA45_SOC_7	264	1474.1519165039062	911.031002998352	0.9999125	61.42803333333333
SA45_SOC_7	265	1461.500473022461	908.4793853759766	0.99988127	61.6616
SA45_SOC_7	266	1459.3445205688477	913.6874842643738	0.9999043	61.89516666666667
SA45_SOC_7	267	1458.08349609375	914.3263864517212	0.99991655	62.12873333333334
SA45_SOC_7	268	1472.794075012207	914.7345113754272	0.9999287	62.3623
SA45_SOC_7	269	1467.9389190673828	911.774640083313	0.9998652	62.595866666666666
SA45_SOC_7	270	1468.5113525390625	904.3350505828857	0.9997037	62.829433333333334
SA45_SOC_7	271	1475.1223754882812	904.1340136528015	0.9998939	63.063
SA45_SOC_7	272	1479.686393737793	903.843948841095	0.99984586	63.29656666666667
SA45_SOC_7	273	1482.6110458374023	906.9211077690125	0.9997943	63.53013333333333
SA45_SOC_7	274	1476.8349838256836	907.7704453468323	0.99986756	63.7637
SA45_SOC_7	275	1479.9956130981445	906.7580509185791	0.9999356	63.99726666666667
SA45_SOC_7	276	1469.6945571899414	904.3132925033569	0.99994767	64.23083333333334
SA45_SOC_7	277	1456.223487854004	897.1542406082153	0.99995625	64.4644
SA45_SOC_7	278	1453.227195739746	888.5068845748901	0.9999298	64.69796666666667
SA45_SOC_7	279	1456.1488723754883	881.7788743972778	0.99994516	64.93153333333333
SA45_SOC_7	280	1452.2615432739258	874.9949884414673	0.99995005	65.1651
SA45_SOC_7	281	1449.005470275879	872.4915218353271	0.99993145	65.39866666666667
SA45_SOC_7	282	1456.710433959961	870.4666042327881	0.99997306	65.63223333333333
SA45_SOC_7	283	1464.36767578125	881.105146408081	0.9999448	65.86580000000001
SA45_SOC_7	284	1474.2709350585938	885.4621696472168	0.99992967	66.09936666666667
SA45_SOC_7	285	1492.7945709228516	893.87540102005	0.8726621	66.33293333333333
SA45_SOC_7	286	1532.6019287109375	905.0855112075806	0.9978818	66.5665
SA45_SOC_7	287	1553.119125366211	903.5151958465576	0.98936754	66.80006666666667
SA45_SOC_7	288	1568.005485534668	909.2015862464905	0.9742543	67.03363333333334
SA45_SOC_7	289	1556.315574645996	902.604832649231	0.9972447	67.2672
SA45_SOC_7	290	1559.4076538085938	898.4823203086853	0.9942532	67.50076666666666
SA45_SOC_7	291	1550.3743743896484	902.6271057128906	0.9982822	67.73433333333334
SA45_SOC_7	292	1537.734718322754	910.0785398483276	0.9984145	67.9679
SA45_SOC_7	293	1563.6689758300781	916.0701870918274	0.99570423	68.20146666666666
SA45_SOC_7	294	1567.503433227539	906.4161014556885	0.99676657	68.43503333333334
SA45_SOC_7	295	1569.9418258666992	908.6907863616943	0.99583423	68.6686
SA45_SOC_7	296	1560.018310546875	899.7426152229309	0.9972416	68.90216666666667
SA45_SOC_7	297	1557.2139358520508	907.8807806968689	0.9939958	69.13573333333333
SA45_SOC_7	298	1551.4328384399414	904.5624804496765	0.99856794	69.3693
SA45_SOC_7	299	1559.9464416503906	906.7512273788452	0.99896467	69.60286666666667
SA45_SOC_7	300	1540.5220413208008	900.3941988945007	0.9993253	69.83643333333333
SA45_SOC_7	301	1551.2031555175781	900.1957368850708	0.99748284	70.07000000000001
SA45_SOC_7	302	1531.5913009643555	903.5157752037048	0.9996525	70.30356666666667
SA45_SOC_7	303	1555.9672164916992	909.7790122032166	0.99210805	70.53713333333333
SA45_SOC_7	304	1560.3179168701172	912.3235487937927	0.99730253	70.7707
SA45_SOC_7	305	1554.7428131103516	918.845694065094	0.98493075	71.00426666666667
SA45_SOC_7	306	1567.7833557128906	922.7547454833984	0.9970221	71.23783333333334
SA45_SOC_7	307	1563.7598419189453	920.4456853866577	0.9976046	71.4714
SA45_SOC_7	308	1560.2799224853516	914.2772054672241	0.9972817	71.70496666666666
SA45_SOC_7	309	1561.8299102783203	917.6663160324097	0.9957562	71.93853333333334
SA45_SOC_7	310	1559.6246337890625	911.4302444458008	0.9976833	72.1721
SA45_SOC_7	311	1560.2768325805664	920.1494407653809	0.99947494	72.40566666666666
SA45_SOC_7	312	1545.970344543457	929.615364074707	0.99990773	72.63923333333334
SA45_SOC_7	313	1580.7735443115234	939.4923090934753	0.9997974	72.8728
SA45_SOC_7	314	1606.1004638671875	939.3028593063354	0.9998404	73.10636666666667
SA45_SOC_7	315	1621.9356536865234	944.0620851516724	0.9998216	73.33993333333333
SA45_SOC_7	316	1644.9967575073242	950.7774782180786	0.9998721	73.5735
SA45_SOC_7	317	1668.3269119262695	953.992395401001	0.9997447	73.80706666666667
SA45_SOC_7	318	1670.6233978271484	949.1523814201355	0.9998845	74.04063333333333
SA45_SOC_7	319	1675.2775955200195	945.8597660064697	0.9998247	74.27420000000001
SA45_SOC_7	320	1681.1820602416992	945.6033039093018	0.99982363	74.50776666666667
SA45_SOC_7	321	1682.2505950927734	952.0500040054321	0.9997061	74.74133333333333
SA45_SOC_7	322	1681.164436340332	952.2565126419067	0.9998492	74.9749
SA45_SOC_7	323	1678.9470291137695	940.5554938316345	0.99973935	75.20846666666667
SA45_SOC_7	324	1696.0236740112305	919.0335988998413	0.99813926	75.44203333333334
SA45_SOC_7	325	1683.8042449951172	916.0954856872559	0.99983144	75.6756
SA45_SOC_7	326	1712.6241302490234	908.706042766571	0.998727	75.90916666666666
SA45_SOC_7	327	1708.117904663086	912.8876495361328	0.99035853	76.14273333333334
SA45_SOC_7	328	1694.3821334838867	917.0520687103271	0.9993069	76.3763
SA45_SOC_7	329	1707.1101379394531	910.8926010131836	0.9998964	76.60986666666666
SA45_SOC_7	330	1689.5428848266602	916.8836688995361	0.9999199	76.84343333333334
SA45_SOC_7	331	1672.1862030029297	919.7612714767456	0.9999267	77.077
SA45_SOC_7	332	1664.4243621826172	917.6434636116028	0.99996614	77.31056666666667
SA45_SOC_7	333	1676.1749267578125	915.0164651870728	0.9999405	77.54413333333333
SA45_SOC_7	334	1692.238426208496	915.4868388175964	0.9998061	77.7777
SA45_SOC_7	335	1740.9624481201172	922.1117877960205	0.114024736	78.01126666666667
SA45_SOC_7	336	1750.0869369506836	929.07630443573	0.96554273	78.24483333333333
SA45_SOC_7	337	1741.7604446411133	941.7612648010254	0.2395837	78.47840000000001
SA45_SOC_7	338	1743.365478515625	943.7514209747314	0.004080484	78.71196666666667
SA45_SOC_7	339	1736.8854904174805	946.7328572273254	0.61822635	78.94553333333333
SA45_SOC_7	340	1726.2004852294922	942.7316236495972	0.9979254	79.1791
SA45_SOC_7	341	1719.0498733520508	949.9506711959839	0.9992514	79.41266666666667
SA45_SOC_7	342	1702.7293395996094	943.2917332649231	0.9994388	79.64623333333333
SA45_SOC_7	343	1690.1616668701172	930.8347177505493	0.99964106	79.8798
SA45_SOC_7	344	1685.2395629882812	930.6282091140747	0.99952996	80.11336666666666
SA45_SOC_7	345	1680.5514907836914	923.08748960495	0.99968886	80.34693333333334
SA45_SOC_7	346	1691.652603149414	905.3746747970581	0.99901557	80.5805
SA45_SOC_7	347	1683.688087463379	911.5551280975342	0.9998603	80.81406666666666
SA45_SOC_7	348	1674.9188232421875	917.54065990448	0.99993587	81.04763333333334
SA45_SOC_7	349	1695.9643936157227	918.094654083252	0.99985754	81.2812
SA45_SOC_7	350	1672.2425079345703	925.0312328338623	0.99996185	81.51476666666667
SA45_SOC_7	351	1646.5571594238281	936.979250907898	0.9999745	81.74833333333333
SA45_SOC_7	352	1650.4260635375977	944.4254064559937	0.9999553	81.9819
SA45_SOC_7	353	1640.951042175293	948.6162185668945	0.9999497	82.21546666666667
SA45_SOC_7	354	1654.5681381225586	954.225811958313	0.9998864	82.44903333333333
SA45_SOC_7	355	1649.5179748535156	956.4255666732788	0.9998981	82.68260000000001
SA45_SOC_7	356	1660.748519897461	947.3646783828735	0.99958116	82.91616666666667
SA45_SOC_7	357	1655.5232620239258	955.1597356796265	0.9997799	83.14973333333333
SA45_SOC_7	358	1671.9086837768555	957.7787518501282	0.9997061	83.3833
SA45_SOC_7	359	1694.256477355957	958.3338403701782	0.99971575	83.61686666666667
SA45_SOC_7	360	1699.6421813964844	955.3649568557739	0.9997806	83.85043333333333
SA45_SOC_7	361	1715.3144073486328	950.8466792106628	0.9997038	84.084
SA45_SOC_7	362	1715.9485244750977	954.2012214660645	0.9998191	84.31756666666666
SA45_SOC_7	363	1706.4925003051758	948.3093523979187	0.9991992	84.55113333333334
SA45_SOC_7	364	1727.6141738891602	947.6560306549072	0.9996934	84.7847
SA45_SOC_7	365	1744.225959777832	938.9422416687012	0.99952185	85.01826666666666
SA45_SOC_7	366	1738.7866973876953	933.5398006439209	0.99446964	85.25183333333334
SA45_SOC_7	367	1753.6291122436523	919.3218612670898	0.99962115	85.4854
SA45_SOC_7	368	1757.3094177246094	913.8212513923645	0.9995466	85.71896666666667
SA45_SOC_7	369	1756.9058990478516	912.27623462677	0.99920964	85.95253333333334
SA45_SOC_7	370	1747.4143981933594	915.2970027923584	0.99982244	86.1861
SA45_SOC_7	371	1753.6279678344727	915.6751298904419	0.9996741	86.41966666666667
SA45_SOC_7	372	1754.3952941894531	898.7918901443481	0.9995896	86.65323333333333
SA45_SOC_7	373	1757.8622817993164	889.4637250900269	0.99973637	86.88680000000001
SA45_SOC_7	374	1753.4889221191406	828.7876510620117	0.9998142	87.12036666666667
SA45_SOC_7	375	1763.4281158447266	779.3272876739502	0.9997254	87.35393333333333
SA45_SOC_7	376	1744.6240997314453	743.4439659118652	0.99991405	87.5875
SA45_SOC_7	377	1750.880470275879	730.1163053512573	0.99982446	87.82106666666667
SA45_SOC_7	378	1748.5554885864258	688.7862539291382	0.99994266	88.05463333333333
SA45_SOC_7	379	1737.4358367919922	693.7232780456543	0.9999254	88.2882
SA45_SOC_7	380	1740.0122451782227	678.9434909820557	0.9999256	88.52176666666666
SA45_SOC_7	381	1735.8391571044922	667.79620885849	0.9999442	88.75533333333334
SA45_SOC_7	382	1738.1087493896484	639.0111064910889	0.9998981	88.9889
SA45_SOC_7	383	1728.2953262329102	616.5519404411316	0.99992025	89.22246666666666
SA45_SOC_7	384	1727.2380065917969	598.4427165985107	0.99992204	89.45603333333334
SA45_SOC_7	385	1726.0045623779297	580.0891971588135	0.9999324	89.6896
SA45_SOC_7	386	1723.183822631836	568.3912038803101	0.9999188	89.92316666666667
SA45_SOC_7	387	1719.623794555664	552.6886940002441	0.9999325	90.15673333333334
SA45_SOC_7	388	1718.8101196289062	539.6161437034607	0.9998721	90.3903
SA45_SOC_7	389	1716.1492538452148	526.7198145389557	0.9998877	90.62386666666667
SA45_SOC_7	390	1708.882942199707	522.486709356308	0.999938	90.85743333333333
SA45_SOC_7	391	1713.6163330078125	503.4770679473877	0.99991107	91.09100000000001
SA45_SOC_7	392	1709.4057083129883	472.8398895263672	0.99995863	91.32456666666667
SA45_SOC_7	393	1719.8643493652344	429.8058521747589	0.9993156	91.55813333333333
SA45_SOC_7	394	1705.9188079833984	401.26163363456726	0.9998834	91.7917
SA45_SOC_7	395	1711.3753509521484	377.41085171699524	0.9997633	92.02526666666667
SA45_SOC_7	396	1690.338020324707	358.1663775444031	0.9999449	92.25883333333333
SA45_SOC_7	397	1701.412696838379	332.37239956855774	0.99987435	92.4924
SA45_SOC_7	398	1684.5786666870117	300.0306558609009	0.9999567	92.72596666666666
SA45_SOC_7	399	1686.4148712158203	292.6471674442291	0.9999391	92.95953333333334
SA45_SOC_7	400	1685.0311660766602	281.36640787124634	0.9999392	93.1931
SA45_SOC_7	401	1670.1397705078125	279.31776881217957	0.9999707	93.42666666666666
SA45_SOC_7	402	1660.2560806274414	291.3094961643219	0.9999641	93.66023333333334
SA45_SOC_7	403	1664.161491394043	279.0187883377075	0.99997115	93.8938
SA45_SOC_7	404	1658.8748931884766	271.85532689094543	0.99994516	94.12736666666667
SA45_SOC_7	405	1633.385238647461	289.2728304862976	0.9999349	94.36093333333334
SA45_SOC_7	406	1658.1234741210938	265.65025091171265	0.9999404	94.5945
SA45_SOC_7	407	1631.1395645141602	284.3093168735504	0.99995315	94.82806666666667
SA45_SOC_7	408	1616.3905334472656	286.2699580192566	0.9999757	95.06163333333333
SA45_SOC_7	409	1612.9336166381836	293.44301104545593	0.999941	95.29520000000001
SA45_SOC_7	410	1608.651008605957	288.77760887145996	0.99996936	95.52876666666667
SA45_SOC_7	411	1603.8494110107422	303.21126222610474	0.9999769	95.76233333333333
SA45_SOC_7	412	1599.2922592163086	310.8836245536804	0.9999597	95.9959
SA45_SOC_7	413	1598.873062133789	319.6998953819275	0.9999727	96.22946666666667
SA45_SOC_7	414	1599.5941543579102	323.35084319114685	0.9999726	96.46303333333333
SA45_SOC_7	415	1608.3939743041992	319.6754014492035	0.99996483	96.6966
SA45_SOC_7	416	1601.1761856079102	324.3109345436096	0.99997294	96.93016666666666
SA45_SOC_7	417	1614.4649505615234	316.66261553764343	0.9999685	97.16373333333334
SA45_SOC_7	418	1616.3885879516602	300.02946496009827	0.9999771	97.3973
SA45_SOC_7	419	1602.6679229736328	310.3679323196411	0.99995744	97.63086666666666
SA45_SOC_7	420	1623.5581970214844	297.4215853214264	0.9999527	97.86443333333334
SA45_SOC_7	421	1619.5995712280273	296.32099986076355	0.99989593	98.098
SA45_SOC_7	422	1610.859260559082	289.36407923698425	0.99990344	98.33156666666667
SA45_SOC_7	423	1615.755386352539	282.0126163959503	0.9999405	98.56513333333334
SA45_SOC_7	424	1616.3283920288086	276.6054439544678	0.9999145	98.7987
SA45_SOC_7	425	1619.7552108764648	274.5034718513489	0.9999299	99.03226666666667
SA45_SOC_7	426	1631.9435119628906	275.49243450164795	0.99992275	99.26583333333333
SA45_SOC_7	427	1641.4371871948242	265.03811180591583	0.9999306	99.49940000000001
SA45_SOC_7	428	1629.572982788086	259.8431932926178	0.9999176	99.73296666666667
SA45_SOC_7	429	1632.4996948242188	257.9511094093323	0.9998914	99.96653333333333
SA45_SOC_7	430	1653.805160522461	271.4321708679199	0.9999093	100.2001
SA45_SOC_7	431	1701.1659622192383	347.8510522842407	0.9991467	100.43366666666667
SA45_SOC_7	432	1697.453956604004	397.4758243560791	0.9997855	100.66723333333333
SA45_SOC_7	433	1674.001121520996	490.39286613464355	0.9996339	100.9008
SA45_SOC_7	434	1656.9960021972656	561.3455772399902	0.9994929	101.13436666666666
SA45_SOC_7	435	1641.529312133789	639.1715884208679	0.9983979	101.36793333333334
SA45_SOC_7	436	1636.666488647461	692.6208257675171	0.99855596	101.6015
SA45_SOC_7	437	1640.1250076293945	767.2227144241333	0.9936242	101.83506666666666
SA45_SOC_7	438	1647.8201293945312	825.8455467224121	0.9989907	102.06863333333334
SA45_SOC_7	439	1638.3779525756836	868.5844659805298	0.99967146	102.3022
SA45_SOC_7	440	1632.8327178955078	881.8776226043701	0.9995047	102.53576666666667
SA45_SOC_7	441	1666.372947692871	894.568247795105	0.9945186	102.76933333333334
SA45_SOC_7	442	1676.0554504394531	904.0025639533997	0.9876252	103.0029
SA45_SOC_7	443	1665.9172439575195	910.8171558380127	0.9920581	103.23646666666667
SA45_SOC_7	444	1666.0760879516602	912.5422239303589	0.9986835	103.47003333333333
SA45_SOC_7	445	1658.0836486816406	914.2511987686157	0.9983773	103.70360000000001
SA45_SOC_7	446	1656.020851135254	911.6203379631042	0.99640465	103.93716666666667
SA45_SOC_7	447	1629.5757293701172	906.7460131645203	0.9903751	104.17073333333333
SA45_SOC_7	448	1616.8297576904297	911.6051459312439	0.94315255	104.4043
SA45_SOC_7	449	1616.5262603759766	914.5574855804443	0.9792371	104.63786666666667
SA45_SOC_7	450	1607.5166702270508	916.2720608711243	0.90108466	104.87143333333333
SA45_SOC_7	451	1603.8000869750977	923.8734197616577	0.9979638	105.105
SA45_SOC_7	452	1598.444709777832	928.8345837593079	0.99889874	105.33856666666667
SA45_SOC_7	453	1594.9682235717773	927.6963400840759	0.99700314	105.57213333333334
SA45_SOC_7	454	1592.8767013549805	932.4867868423462	0.9988739	105.8057
SA45_SOC_7	455	1580.2387619018555	933.9017701148987	0.9991738	106.03926666666666
SA45_SOC_7	456	1581.258888244629	928.6123037338257	0.9990971	106.27283333333334
SA45_SOC_7	457	1567.7538299560547	922.4761390686035	0.999385	106.5064
SA45_SOC_7	458	1559.1486740112305	919.3741965293884	0.99834275	106.73996666666667
SA45_SOC_7	459	1560.205307006836	922.3290467262268	0.9987919	106.97353333333334
SA45_SOC_7	460	1549.852409362793	916.1953926086426	0.99952936	107.2071
SA45_SOC_7	461	1551.7072677612305	915.9182024002075	0.9991147	107.44066666666667
SA45_SOC_7	462	1552.9971313476562	915.2088117599487	0.9991154	107.67423333333333
SA45_SOC_7	463	1558.9295196533203	910.1435565948486	0.998771	107.90780000000001
SA45_SOC_7	464	1546.6987609863281	905.8015966415405	0.998386	108.14136666666667
SA45_SOC_7	465	1545.1918029785156	904.9436330795288	0.9753024	108.37493333333333
SA45_SOC_7	466	1541.5002822875977	896.3781595230103	0.99896526	108.6085
SA45_SOC_7	467	1539.7068786621094	899.5088768005371	0.999443	108.84206666666667
SA45_SOC_7	468	1546.1306762695312	894.0339517593384	0.999798	109.07563333333333
SA45_SOC_7	469	1540.7708358764648	891.7799949645996	0.9997347	109.3092
SA45_SOC_7	470	1517.6464462280273	894.8817443847656	0.99988747	109.54276666666667
SA45_SOC_7	471	1508.8854217529297	888.0569815635681	0.99980074	109.77633333333334
SA45_SOC_7	472	1511.7060470581055	884.7613406181335	0.9998287	110.0099
SA45_SOC_7	473	1496.8959045410156	888.6188292503357	0.9997054	110.24346666666666
SA45_SOC_7	474	1488.5755920410156	878.8721752166748	0.99988616	110.47703333333334
SA45_SOC_7	475	1487.1083450317383	870.1737070083618	0.99988794	110.7106
SA45_SOC_7	476	1488.010597229004	871.5645503997803	0.9997149	110.94416666666667
SA45_SOC_7	477	1489.7225189208984	860.8212089538574	0.99978393	111.17773333333334
SA45_SOC_7	478	1489.5937728881836	868.3671426773071	0.99972683	111.4113
SA45_SOC_7	479	1489.2533111572266	864.310097694397	0.9995012	111.64486666666667
SA45_SOC_7	480	1495.5044174194336	868.7325239181519	0.9995727	111.87843333333333
SA45_SOC_7	481	1480.8636474609375	847.0383024215698	0.9996766	112.11200000000001
SA45_SOC_7	482	1487.8428268432617	840.6638288497925	0.9995419	112.34556666666667
SA45_SOC_7	483	1480.0237655639648	821.7795538902283	0.9963727	112.57913333333333
SA45_SOC_7	484	1477.7668762207031	820.7855701446533	0.99950826	112.8127
SA45_SOC_7	485	1479.3334579467773	809.6064877510071	0.99965096	113.04626666666667
SA45_SOC_7	486	1474.5425033569336	799.5125412940979	0.99932253	113.27983333333333
SA45_SOC_7	487	1475.4794311523438	804.2984819412231	0.9987956	113.5134
SA45_SOC_7	488	1474.0952682495117	799.0737104415894	0.99866927	113.74696666666667
SA45_SOC_7	489	1471.9197463989258	787.8449964523315	0.9983701	113.98053333333334
SA45_SOC_7	490	1472.2908782958984	783.4172916412354	0.99698156	114.2141
SA45_SOC_7	491	1474.463882446289	771.4891004562378	0.9974025	114.44766666666666
SA45_SOC_7	492	1472.903938293457	772.7924609184265	0.99861395	114.68123333333334
SA45_SOC_7	493	1465.3548431396484	765.0523138046265	0.99880457	114.9148
SA45_SOC_7	494	1474.6516799926758	749.8476648330688	0.9963972	115.14836666666667
SA45_SOC_7	495	1456.3398742675781	736.8130302429199	0.98762465	115.38193333333334
SA45_SOC_7	496	1442.8213119506836	722.1151256561279	0.99842656	115.6155
SA45_SOC_7	497	1440.0389099121094	703.0652189254761	0.97257036	115.84906666666667
SA45_SOC_7	498	1432.2310638427734	713.1917381286621	0.9779424	116.08263333333333
SA45_SOC_7	499	1416.796646118164	717.8434610366821	0.99836224	116.31620000000001
SA45_SOC_7	500	1431.474380493164	688.7316012382507	0.774602	116.54976666666667
SA45_SOC_7	501	1413.2384490966797	675.5398321151733	0.99898094	116.78333333333333
SA45_SOC_7	502	1416.489372253418	656.5812063217163	0.99902797	117.0169
SA45_SOC_7	503	1425.0234603881836	637.7851223945618	0.995701	117.25046666666667
SA45_SOC_7	504	1408.348159790039	622.695894241333	0.99822086	117.48403333333333
SA45_SOC_7	505	1405.4354095458984	610.2149319648743	0.99650997	117.7176
SA45_SOC_7	506	1412.7809143066406	614.8037624359131	0.99819916	117.95116666666667
SA45_SOC_7	507	1378.5257720947266	601.8946552276611	0.9992576	118.18473333333334
SA45_SOC_7	508	1394.241600036621	625.7156324386597	0.9995864	118.4183
SA45_SOC_7	509	1397.7878952026367	638.2833051681519	0.9998841	118.65186666666666
SA45_SOC_7	510	1362.7138137817383	675.9405541419983	0.99988973	118.88543333333334
SA45_SOC_7	511	1348.3477020263672	696.1529731750488	0.9999486	119.119
SA45_SOC_7	512	1299.3315124511719	707.8277921676636	0.9999287	119.35256666666668
SA45_SOC_7	513	1268.4833908081055	709.6079635620117	0.99992955	119.58613333333334
SA45_SOC_7	514	1216.3340377807617	722.9433488845825	0.9999474	119.8197
SA45_SOC_7	515	1168.718032836914	726.1048364639282	0.999974	120.05326666666667
SA45_SOC_7	516	1074.3573760986328	723.1148386001587	0.9999809	120.28683333333333
SA45_SOC_7	517	992.6908493041992	733.3734512329102	0.9999424	120.5204
SA45_SOC_7	518	899.1095924377441	743.6430072784424	0.9999573	120.75396666666667
SA45_SOC_7	519	822.1487045288086	768.2559013366699	0.99991107	120.98753333333333
SA45_SOC_7	520	772.950382232666	783.970513343811	0.9792427	121.2211
SA45_SOC_7	521	721.4431571960449	804.2011499404907	0.0029238	121.45466666666667
SA45_SOC_7	522	975.5830764770508	592.1785140037537	3.711925e-05	121.68823333333333
SA45_SOC_7	523	449.3511486053467	578.6025667190552	2.6522748e-05	121.9218
SA45_SOC_7	524	985.7327270507812	560.6750679016113	2.5107149e-05	122.15536666666667
SA45_SOC_7	525	1020.1701736450195	582.9998874664307	4.064982e-05	122.38893333333334
SA45_SOC_7	526	461.8539619445801	591.988742351532	2.5834175e-05	122.6225
SA45_SOC_7	527	1157.1796417236328	595.6842684745789	2.5750716e-05	122.85606666666666
SA45_SOC_7	528	1178.4167861938477	465.21355390548706	3.199438e-05	123.08963333333334
SA45_SOC_7	529	420.6091117858887	580.2196168899536	2.5395999e-05	123.3232
SA45_SOC_7	530	965.7667922973633	593.9032602310181	4.5900622e-05	123.55676666666668
SA45_SOC_7	531	1045.074234008789	578.1140398979187	4.2088694e-05	123.79033333333334
SA45_SOC_7	532	966.4738082885742	594.8541784286499	4.424274e-05	124.0239
SA45_SOC_7	533	1077.539405822754	580.1052260398865	3.175146e-05	124.25746666666667
SA45_SOC_7	534	1179.7184371948242	463.3464789390564	3.028889e-05	124.49103333333333
SA45_SOC_7	535	1155.4893493652344	595.760293006897	2.092778e-05	124.7246
SA45_SOC_7	536	463.0502700805664	591.2881708145142	2.3718061e-05	124.95816666666667
SA45_SOC_7	537	1080.9496307373047	580.9896469116211	2.9182956e-05	125.19173333333333
SA45_SOC_7	538	1046.5341567993164	582.9526376724243	4.329876e-05	125.42530000000001
SA45_SOC_7	539	960.6021881103516	584.4363713264465	3.0357596e-05	125.65886666666667
SA45_SOC_7	540	952.9309844970703	586.2287735939026	4.7981142e-05	125.89243333333333
SA45_SOC_7	541	971.3004684448242	600.1336669921875	2.9733052e-05	126.126
SA45_SOC_7	542	1037.2990036010742	556.9776749610901	3.0258545e-05	126.35956666666667
SA45_SOC_7	543	1181.2997817993164	462.9100298881531	3.4184995e-05	126.59313333333334
SA45_SOC_7	544	488.3209419250488	580.4464673995972	3.4648623e-05	126.8267
SA45_SOC_7	545	1205.0422668457031	457.7054715156555	3.2329026e-05	127.06026666666666
SA45_SOC_7	546	1204.416618347168	453.7583112716675	2.8757122e-05	127.29383333333334
SA45_SOC_7	547	1016.5528106689453	558.873074054718	4.76506e-05	127.5274
SA45_SOC_7	548	1041.5278244018555	553.4963822364807	3.0674306e-05	127.76096666666668
SA45_SOC_7	549	1041.9053649902344	554.6545815467834	4.9281363e-05	127.99453333333334
SA45_SOC_7	550	969.2403030395508	590.7978415489197	3.290793e-05	128.2281
SA45_SOC_7	551	1202.398452758789	449.2371368408203	2.375659e-05	128.46166666666667
SA45_SOC_7	552	1105.4823303222656	580.5224275588989	2.3974051e-05	128.69523333333333
SA45_SOC_7	553	543.7862777709961	665.5898237228394	2.3008792e-05	128.9288
SA45_SOC_7	554	1046.6170120239258	586.0495591163635	2.1920037e-05	129.16236666666666
SA45_SOC_7	555	1016.7943954467773	555.1310706138611	4.0652376e-05	129.39593333333335
SA45_SOC_7	556	992.8536987304688	590.4302716255188	3.422215e-05	129.6295
SA45_SOC_7	557	959.9379730224609	584.0127968788147	3.8232392e-05	129.86306666666667
SA45_SOC_7	558	1048.8075256347656	586.4101767539978	5.242716e-05	130.09663333333333
SA45_SOC_7	559	959.2065811157227	587.6962208747864	3.9313294e-05	130.3302
SA45_SOC_7	560	1079.9838638305664	579.2712736129761	2.7702787e-05	130.56376666666668
SA45_SOC_7	561	1081.9457244873047	553.9243340492249	2.4263652e-05	130.79733333333334
SA45_SOC_7	562	1205.5049514770508	460.2634298801422	3.1134143e-05	131.0309
SA45_SOC_7	563	446.61203384399414	577.5991201400757	2.1568623e-05	131.26446666666666
SA45_SOC_7	564	1041.3785934448242	582.7535963058472	5.3159212e-05	131.49803333333332
SA45_SOC_7	565	967.0382308959961	594.8069930076599	3.3652523e-05	131.73160000000001
SA45_SOC_7	566	956.9871139526367	584.9197483062744	4.0708393e-05	131.96516666666668
SA45_SOC_7	567	1075.250129699707	580.3741765022278	3.9331706e-05	132.19873333333334
SA45_SOC_7	568	485.26256561279297	580.1175212860107	2.8815757e-05	132.4323
SA45_SOC_7	569	490.0986671447754	582.5353074073792	2.2277773e-05	132.66586666666666
SA45_SOC_7	570	1104.3663024902344	581.599452495575	2.3139411e-05	132.89943333333335
SA45_SOC_7	571	1082.1538925170898	583.9275026321411	2.384836e-05	133.133
SA45_SOC_7	572	1075.912857055664	579.3113136291504	2.5869453e-05	133.36656666666667
SA45_SOC_7	573	966.6741943359375	597.5745820999146	4.4977634e-05	133.60013333333333
SA45_SOC_7	574	1039.4520950317383	555.6432223320007	3.375206e-05	133.8337
SA45_SOC_7	575	1046.7071914672852	578.4286308288574	5.440349e-05	134.06726666666668
SA45_SOC_7	576	1037.0093536376953	582.4307656288147	4.6528945e-05	134.30083333333334
SA45_SOC_7	577	1170.4095840454102	579.8641490936279	3.4711597e-05	134.5344
SA45_SOC_7	578	462.6852035522461	599.5424652099609	2.733142e-05	134.76796666666667
SA45_SOC_7	579	1203.1206893920898	465.2679169178009	3.87793e-05	135.00153333333333
SA45_SOC_7	580	1137.4237060546875	578.0605459213257	2.0734964e-05	135.2351
SA45_SOC_7	581	968.8496017456055	592.0365071296692	2.9801464e-05	135.46866666666668
SA45_SOC_7	582	968.9751434326172	593.9855289459229	4.3414075e-05	135.70223333333334
SA45_SOC_7	583	953.3990478515625	583.313512802124	3.8837254e-05	135.9358
SA45_SOC_7	584	1075.7636260986328	583.2230043411255	3.423707e-05	136.16936666666666
SA45_SOC_7	585	494.10438537597656	580.7339572906494	3.0839496e-05	136.40293333333332
SA45_SOC_7	586	489.5661163330078	585.8224511146545	2.0658541e-05	136.6365
SA45_SOC_7	587	467.31204986572266	600.8489799499512	2.9259343e-05	136.87006666666667
SA45_SOC_7	588	1200.172348022461	460.3654611110687	3.0529e-05	137.10363333333333
SA45_SOC_7	589	460.0744342803955	593.8623189926147	2.3913426e-05	137.3372
SA45_SOC_7	590	963.2232284545898	579.1004276275635	4.2218133e-05	137.57076666666666
SA45_SOC_7	591	957.5079917907715	584.9349403381348	4.441886e-05	137.80433333333335
SA45_SOC_7	592	949.7038650512695	584.683563709259	5.8809073e-05	138.0379
SA45_SOC_7	593	962.6279067993164	587.2136163711548	3.5289755e-05	138.27146666666667
SA45_SOC_7	594	1207.6313781738281	462.1855115890503	3.478496e-05	138.50503333333333
SA45_SOC_7	595	519.1895484924316	662.6958060264587	2.2727532e-05	138.7386
SA45_SOC_7	596	450.1480007171631	584.2861247062683	2.8206894e-05	138.97216666666668
SA45_SOC_7	597	1107.5268173217773	580.5302810668945	2.6993333e-05	139.20573333333334
SA45_SOC_7	598	984.9525833129883	584.9616551399231	3.6902322e-05	139.4393
SA45_SOC_7	599	957.9336547851562	586.0247755050659	2.9621431e-05	139.67286666666666
SA45_SOC_7	600	964.6881866455078	594.974684715271	3.9740975e-05	139.90643333333333
SA45_SOC_7	601	958.2106018066406	586.1307978630066	3.7891925e-05	140.14000000000001
SA45_SOC_7	602	962.4665451049805	583.1866335868835	3.3982244e-05	140.37356666666668
SA45_SOC_7	603	1030.8498001098633	633.2531976699829	3.8655984e-05	140.60713333333334
SA45_SOC_7	604	1048.0345916748047	584.3982625007629	2.7249724e-05	140.8407
SA45_SOC_7	605	1111.8699645996094	577.6537084579468	2.9210023e-05	141.07426666666666
SA45_SOC_7	606	1084.8215103149414	585.4721975326538	2.8674664e-05	141.30783333333335
SA45_SOC_7	607	969.5487213134766	594.9356746673584	4.0659397e-05	141.5414
SA45_SOC_7	608	957.5325393676758	586.3521122932434	3.705127e-05	141.77496666666667
SA45_SOC_7	609	1071.6459274291992	585.3354692459106	4.26882e-05	142.00853333333333
SA45_SOC_7	610	1042.9562759399414	554.1000723838806	3.338985e-05	142.2421
SA45_SOC_7	611	462.1795463562012	596.2083292007446	2.7471851e-05	142.47566666666668
SA45_SOC_7	612	1051.6716384887695	554.6509766578674	2.3579249e-05	142.70923333333334
SA45_SOC_7	613	519.2301177978516	661.5734624862671	2.6838656e-05	142.9428
SA45_SOC_7	614	1078.941879272461	581.9534397125244	2.1609925e-05	143.17636666666667
SA45_SOC_7	615	984.763298034668	556.3739204406738	4.3186512e-05	143.40993333333333
SA45_SOC_7	616	487.48111724853516	582.6638603210449	2.9988483e-05	143.6435
SA45_SOC_7	617	957.8446769714355	588.4629678726196	4.770685e-05	143.87706666666668
SA45_SOC_7	618	1018.3260726928711	587.7210688591003	5.5488028e-05	144.11063333333334
SA45_SOC_7	619	959.5833778381348	585.0436019897461	3.281542e-05	144.3442
SA45_SOC_7	620	1202.3423767089844	465.83996772766113	3.2574033e-05	144.57776666666666
SA45_SOC_7	621	1023.867301940918	584.3058228492737	2.0660078e-05	144.81133333333332
SA45_SOC_7	622	1052.1026229858398	581.6243004798889	2.7054877e-05	145.0449
SA45_SOC_7	623	543.8389205932617	659.3767976760864	2.633744e-05	145.27846666666667
SA45_SOC_7	624	925.667839050293	580.4096460342407	6.414039e-05	145.51203333333333
SA45_SOC_7	625	931.8208122253418	501.36366963386536	3.0017467e-05	145.7456
SA45_SOC_7	626	1013.7717819213867	560.2023768424988	3.2107226e-05	145.97916666666666
SA45_SOC_7	627	1076.2478256225586	579.710168838501	4.117151e-05	146.21273333333335
SA45_SOC_7	628	1164.9477767944336	579.7860646247864	2.1893818e-05	146.4463
SA45_SOC_7	629	487.6651382446289	576.7833852767944	2.6023907e-05	146.67986666666667
SA45_SOC_7	630	1084.3951034545898	581.2674164772034	2.6236765e-05	146.91343333333333
SA45_SOC_7	631	1156.0055923461914	595.6559443473816	2.7719698e-05	147.147
SA45_SOC_7	632	463.8735008239746	591.440155506134	2.250714e-05	147.38056666666668
SA45_SOC_7	633	943.011589050293	593.9673113822937	4.194621e-05	147.61413333333334
SA45_SOC_7	634	1045.539665222168	581.1874008178711	3.882644e-05	147.8477
SA45_SOC_7	635	963.7268829345703	598.2477951049805	4.7957954e-05	148.08126666666666
SA45_SOC_7	636	1017.7291488647461	584.9794864654541	5.190374e-05	148.31483333333333
SA45_SOC_7	637	1140.7223510742188	577.4569845199585	3.0531275e-05	148.54840000000002
SA45_SOC_7	638	520.8658790588379	663.7719297409058	2.1352222e-05	148.78196666666668
SA45_SOC_7	639	1150.7387924194336	460.5445468425751	3.0317846e-05	149.01553333333334
SA45_SOC_7	640	518.0187606811523	591.2674427032471	2.219215e-05	149.2491
SA45_SOC_7	641	954.5408248901367	588.3438777923584	4.1620904e-05	149.48266666666666
SA45_SOC_7	642	954.9165344238281	587.91264295578	3.56279e-05	149.71623333333335
SA45_SOC_7	643	1039.8185348510742	553.8625359535217	2.7082187e-05	149.9498
SA45_SOC_7	644	993.0086517333984	583.6197996139526	3.587635e-05	150.18336666666667
SA45_SOC_7	645	1040.6805038452148	583.6217308044434	4.798874e-05	150.41693333333333
SA45_SOC_7	646	422.6715660095215	582.9370594024658	2.6103668e-05	150.6505
SA45_SOC_7	647	451.06733322143555	590.169689655304	2.462861e-05	150.88406666666668
SA45_SOC_7	648	1181.0324478149414	467.03148007392883	2.9471023e-05	151.11763333333334
SA45_SOC_7	649	449.7623634338379	578.2001066207886	2.4004023e-05	151.3512
SA45_SOC_7	650	1042.7252197265625	578.3995342254639	5.2144303e-05	151.58476666666667
SA45_SOC_7	651	956.6476249694824	586.6997909545898	4.3672564e-05	151.81833333333333
SA45_SOC_7	652	965.478515625	591.5735363960266	4.20099e-05	152.0519
SA45_SOC_7	653	1044.1423416137695	581.6885447502136	4.3655324e-05	152.28546666666668
SA45_SOC_7	654	1205.4616928100586	458.89012813568115	3.586769e-05	152.51903333333334
SA45_SOC_7	655	1148.5994338989258	635.3671431541443	2.2240476e-05	152.7526
SA45_SOC_7	656	490.12556076049805	581.5054678916931	2.6940099e-05	152.98616666666666
SA45_SOC_7	657	1048.5661697387695	581.1269545555115	2.6991327e-05	153.21973333333332
SA45_SOC_7	658	966.1782073974609	599.2074036598206	3.4940156e-05	153.4533
SA45_SOC_7	659	970.8095169067383	595.806770324707	2.7837794e-05	153.68686666666667
SA45_SOC_7	660	1042.2908020019531	578.1604528427124	4.011133e-05	153.92043333333334
SA45_SOC_7	661	962.5646209716797	590.522518157959	2.8660997e-05	154.154
SA45_SOC_7	662	1043.9420700073242	556.0954427719116	3.570208e-05	154.38756666666666
SA45_SOC_7	663	1082.3193740844727	581.0952830314636	3.3357894e-05	154.62113333333335
SA45_SOC_7	664	446.97858810424805	583.5210514068604	2.2609196e-05	154.8547
SA45_SOC_7	665	1087.6887130737305	577.678234577179	2.6981701e-05	155.08826666666667
SA45_SOC_7	666	1025.1056671142578	580.2026867866516	3.1223284e-05	155.32183333333333
SA45_SOC_7	667	1076.2112045288086	579.409031867981	4.2321168e-05	155.5554
SA45_SOC_7	668	984.9580764770508	590.0570368766785	3.3662538e-05	155.78896666666668
SA45_SOC_7	669	1041.251106262207	584.259603023529	4.828326e-05	156.02253333333334
SA45_SOC_7	670	969.9779891967773	600.3317427635193	3.090583e-05	156.2561
SA45_SOC_7	671	1083.0891036987305	579.9798917770386	2.8169368e-05	156.48966666666666
SA45_SOC_7	672	1204.9871063232422	458.9471626281738	2.775112e-05	156.72323333333333
SA45_SOC_7	673	493.1795883178711	581.3250303268433	2.4032537e-05	156.95680000000002
SA45_SOC_7	674	521.8097877502441	660.8171439170837	2.0438556e-05	157.19036666666668
SA45_SOC_7	675	1112.0183944702148	582.3234558105469	2.7633601e-05	157.42393333333334
SA45_SOC_7	676	946.1840629577637	594.426999092102	2.7747785e-05	157.6575
SA45_SOC_7	677	983.7948989868164	554.7138047218323	2.7122454e-05	157.89106666666666
SA45_SOC_7	678	970.0856781005859	593.9893269538879	4.5162535e-05	158.12463333333335
SA45_SOC_7	679	937.7210998535156	630.0263071060181	2.6520269e-05	158.3582
SA45_SOC_7	680	1207.1546173095703	459.32252168655396	2.8229257e-05	158.59176666666667
SA45_SOC_7	681	486.85089111328125	577.7210426330566	2.9228582e-05	158.82533333333333
SA45_SOC_7	682	1170.4457473754883	581.6258454322815	3.2159776e-05	159.0589
SA45_SOC_7	683	422.1263122558594	580.4456305503845	2.4751214e-05	159.29246666666666
SA45_SOC_7	684	983.0133819580078	587.044186592102	5.3485153e-05	159.52603333333334
SA45_SOC_7	685	953.5735130310059	587.1111989021301	3.5181423e-05	159.7596
SA45_SOC_7	686	981.1462783813477	555.4382586479187	2.793641e-05	159.99316666666667
SA45_SOC_7	687	941.8255233764648	626.327691078186	3.802405e-05	160.22673333333333
SA45_SOC_7	688	1108.9608764648438	583.4797883033752	2.5189987e-05	160.4603
SA45_SOC_7	689	492.2208023071289	578.5305333137512	2.3323113e-05	160.69386666666668
SA45_SOC_7	690	1205.7149505615234	453.8090693950653	2.6343669e-05	160.92743333333334
SA45_SOC_7	691	447.79632568359375	577.4302053451538	2.3808709e-05	161.161
SA45_SOC_7	692	1203.5935592651367	450.1572847366333	2.2686541e-05	161.39456666666666
SA45_SOC_7	693	1037.7370834350586	587.7000188827515	5.3725416e-05	161.62813333333332
SA45_SOC_7	694	963.1620025634766	585.243673324585	3.5291778e-05	161.8617
SA45_SOC_7	695	963.4486770629883	583.732259273529	5.0443577e-05	162.09526666666667
SA45_SOC_7	696	1025.423698425293	585.0065875053406	5.4697815e-05	162.32883333333334
SA45_SOC_7	697	1174.0740966796875	583.6053800582886	3.403121e-05	162.5624
SA45_SOC_7	698	419.70537185668945	576.8247771263123	2.697869e-05	162.79596666666666
SA45_SOC_7	699	1208.6479568481445	463.15033435821533	3.4184995e-05	163.02953333333335
SA45_SOC_7	700	465.73631286621094	592.789671421051	2.584679e-05	163.2631
SA45_SOC_7	701	958.5915756225586	587.2196674346924	4.030104e-05	163.49666666666667
SA45_SOC_7	702	1073.2427215576172	580.372052192688	3.8731218e-05	163.73023333333333
SA45_SOC_7	703	1074.0975952148438	581.8194150924683	3.265113e-05	163.9638
SA45_SOC_7	704	465.96582412719727	599.3776059150696	3.0059837e-05	164.19736666666668
SA45_SOC_7	705	958.7009239196777	585.5404329299927	4.392572e-05	164.43093333333334
SA45_SOC_7	706	447.0696258544922	580.0033235549927	2.160325e-05	164.6645
SA45_SOC_7	707	490.08453369140625	584.3592524528503	2.611405e-05	164.89806666666667
SA45_SOC_7	708	1077.564582824707	580.4581832885742	3.228869e-05	165.13163333333333
SA45_SOC_7	709	1154.7850799560547	595.1012420654297	2.2333996e-05	165.36520000000002
SA45_SOC_7	710	1046.9704055786133	576.2935066223145	5.4271044e-05	165.59876666666668
SA45_SOC_7	711	1042.8931045532227	584.1569924354553	4.8198934e-05	165.83233333333334
SA45_SOC_7	712	1047.868766784668	581.1312675476074	4.8417805e-05	166.0659
SA45_SOC_7	713	969.9117279052734	593.5726404190063	2.8179096e-05	166.29946666666666
SA45_SOC_7	714	1046.3806915283203	582.6764130592346	2.7839944e-05	166.53303333333335
SA45_SOC_7	715	423.4028148651123	581.6559076309204	2.7792226e-05	166.7666
SA45_SOC_7	716	521.524772644043	591.9371151924133	2.706858e-05	167.00016666666667
SA45_SOC_7	717	1205.735206604004	457.3814821243286	2.7918406e-05	167.23373333333333
SA45_SOC_7	718	1022.8174209594727	633.6586833000183	2.783806e-05	167.4673
SA45_SOC_7	719	1023.2970428466797	583.2728934288025	4.1382293e-05	167.70086666666666
SA45_SOC_7	720	965.5524444580078	594.3187236785889	4.6612615e-05	167.93443333333335
SA45_SOC_7	721	962.0926666259766	594.922993183136	3.544717e-05	168.168
SA45_SOC_7	722	955.806884765625	587.5455236434937	3.8934228e-05	168.40156666666667
SA45_SOC_7	723	1228.7081909179688	465.4598128795624	3.6646634e-05	168.63513333333333
SA45_SOC_7	724	1017.3405075073242	586.351146697998	2.5914493e-05	168.8687
SA45_SOC_7	725	1233.2096099853516	466.3407254219055	2.6832513e-05	169.10226666666668
SA45_SOC_7	726	1203.4150314331055	458.57927083969116	3.314041e-05	169.33583333333334
SA45_SOC_7	727	1043.653564453125	577.7756309509277	5.946459e-05	169.5694
SA45_SOC_7	728	962.0993041992188	600.2192187309265	3.2557575e-05	169.80296666666666
SA45_SOC_7	729	1075.3662872314453	555.6167650222778	4.442068e-05	170.03653333333332
SA45_SOC_7	730	940.5304527282715	629.1615843772888	3.1489628e-05	170.2701
SA45_SOC_7	731	466.0980033874512	598.7084484100342	2.2311453e-05	170.50366666666667
SA45_SOC_7	732	523.0341911315918	660.1130962371826	2.5504707e-05	170.73723333333334
SA45_SOC_7	733	523.3729362487793	665.7219815254211	2.4684976e-05	170.9708
SA45_SOC_7	734	543.3003044128418	663.1545281410217	2.2151384e-05	171.20436666666666
SA45_SOC_7	735	1174.2753982543945	453.67069959640503	2.6746571e-05	171.43793333333335
SA45_SOC_7	736	1080.6999206542969	581.5910196304321	2.7416523e-05	171.6715
SA45_SOC_7	737	1047.2401428222656	552.8550338745117	3.1982236e-05	171.90506666666667
SA45_SOC_7	738	1019.4130325317383	585.3041195869446	5.271603e-05	172.13863333333333
SA45_SOC_7	739	958.7390899658203	585.6295895576477	3.6734946e-05	172.3722
SA45_SOC_7	740	1080.8074951171875	582.6890301704407	2.441194e-05	172.60576666666668
SA45_SOC_7	741	1178.6191177368164	456.261842250824	3.205992e-05	172.83933333333334
SA45_SOC_7	742	1205.1325607299805	461.17154002189636	3.2979497e-05	173.0729
SA45_SOC_7	743	463.6535453796387	595.6273627281189	2.4109095e-05	173.30646666666667
SA45_SOC_7	744	1040.2428817749023	579.6349811553955	5.2913056e-05	173.54003333333333
SA45_SOC_7	745	984.6302032470703	557.5865149497986	2.4714374e-05	173.77360000000002
SA45_SOC_7	746	957.6617431640625	587.5618743896484	3.0077099e-05	174.00716666666668
SA45_SOC_7	747	956.5316963195801	583.2911109924316	3.6069003e-05	174.24073333333334
SA45_SOC_7	748	955.2298164367676	585.442521572113	4.5621415e-05	174.4743
SA45_SOC_7	749	522.5590324401855	659.4646668434143	2.6286325e-05	174.70786666666666
SA45_SOC_7	750	1161.324577331543	593.9331293106079	2.5363468e-05	174.94143333333335
SA45_SOC_7	751	450.35871505737305	583.100438117981	2.400139e-05	175.175
SA45_SOC_7	752	448.45447540283203	581.9744253158569	2.5222052e-05	175.40856666666667
SA45_SOC_7	753	963.0184936523438	598.1522011756897	4.3850676e-05	175.64213333333333
SA45_SOC_7	754	423.2093811035156	579.4862151145935	2.5393361e-05	175.8757
SA45_SOC_7	755	940.5734825134277	629.8014521598816	3.8653474e-05	176.10926666666666
SA45_SOC_7	756	1041.1186981201172	550.8544492721558	4.0245774e-05	176.34283333333335
SA45_SOC_7	757	465.84766387939453	596.6828870773315	2.9831179e-05	176.5764
SA45_SOC_7	758	540.4240608215332	662.3094391822815	2.1358574e-05	176.80996666666667
SA45_SOC_7	759	989.6054077148438	587.2502446174622	2.9980021e-05	177.04353333333333
SA45_SOC_7	760	460.5757141113281	595.3723812103271	2.0354602e-05	177.2771
SA45_SOC_7	761	986.6733169555664	583.5917329788208	3.8984945e-05	177.51066666666668
SA45_SOC_7	762	947.1039962768555	631.3272857666016	3.444121e-05	177.74423333333334
SA45_SOC_7	763	960.8573913574219	584.7069954872131	3.7718983e-05	177.9778
SA45_SOC_7	764	964.3576812744141	588.4956049919128	3.665275e-05	178.21136666666666
SA45_SOC_7	765	1046.8745040893555	581.6232061386108	5.123864e-05	178.44493333333332
SA45_SOC_7	766	525.0284957885742	667.0269513130188	2.3367686e-05	178.6785
SA45_SOC_7	767	1155.395278930664	598.2042789459229	2.4394414e-05	178.91206666666668
SA45_SOC_7	768	1207.4682998657227	467.1261405944824	2.83897e-05	179.14563333333334
SA45_SOC_7	769	519.9781608581543	669.6608376502991	2.4264185e-05	179.3792
SA45_SOC_7	770	967.5373077392578	593.7009358406067	4.5127577e-05	179.61276666666666
SA45_SOC_7	771	1077.839584350586	577.264895439148	3.6912144e-05	179.84633333333335
SA45_SOC_7	772	1044.1906356811523	582.7812123298645	5.2327563e-05	180.0799
SA45_SOC_7	773	969.8968505859375	596.4205026626587	2.6244397e-05	180.31346666666667
SA45_SOC_7	774	1047.637710571289	584.1208791732788	3.168177e-05	180.54703333333333
SA45_SOC_7	775	1156.3610458374023	590.8689093589783	2.544582e-05	180.7806
SA45_SOC_7	776	1078.6642456054688	577.8629207611084	2.6203306e-05	181.01416666666668
SA45_SOC_7	777	1202.2947692871094	456.03280305862427	2.468879e-05	181.24773333333334
SA45_SOC_7	778	422.10771560668945	581.1483907699585	2.7206335e-05	181.4813
SA45_SOC_7	779	963.0624389648438	593.0220580101013	2.8497878e-05	181.71486666666667
SA45_SOC_7	780	1043.9141464233398	554.9885487556458	3.279327e-05	181.94843333333333
SA45_SOC_7	781	956.9781303405762	583.9245414733887	3.9049424e-05	182.18200000000002
SA45_SOC_7	782	1075.7462310791016	578.6043691635132	3.5643945e-05	182.41556666666668
SA45_SOC_7	783	1203.9285278320312	462.3653054237366	3.0726063e-05	182.64913333333334
SA45_SOC_7	784	1788.984146118164	436.06133222579956	2.1981416e-05	182.8827
SA45_SOC_7	785	1177.2906875610352	460.5658543109894	3.1641554e-05	183.11626666666666
SA45_SOC_7	786	1081.8481063842773	577.5123453140259	2.7111751e-05	183.34983333333335
SA45_SOC_7	787	1026.3475799560547	583.3289623260498	6.1701e-05	183.5834
SA45_SOC_7	788	962.0391082763672	587.0462465286255	2.9472485e-05	183.81696666666667
SA45_SOC_7	789	1042.5714111328125	577.8896999359131	5.5732442e-05	184.05053333333333
SA45_SOC_7	790	1018.868293762207	634.3226909637451	3.1648797e-05	184.2841
SA45_SOC_7	791	1202.7083587646484	453.1506299972534	2.6468977e-05	184.51766666666666
SA45_SOC_7	792	995.1662063598633	582.517991065979	2.67972e-05	184.75123333333335
SA45_SOC_7	793	491.865291595459	584.0888214111328	2.5924775e-05	184.9848
SA45_SOC_7	794	523.3145713806152	663.8267111778259	2.2098762e-05	185.21836666666667
SA45_SOC_7	795	1202.8408813476562	457.8427791595459	2.6778473e-05	185.45193333333333
SA45_SOC_7	796	964.9927139282227	586.9119000434875	3.7366728e-05	185.6855
SA45_SOC_7	797	986.5950393676758	587.0325350761414	3.374855e-05	185.91906666666668
SA45_SOC_7	798	1043.7768173217773	585.5629634857178	6.084182e-05	186.15263333333334
SA45_SOC_7	799	708.9058113098145	828.5250735282898	0.00029619507	186.3862
SA45_SOC_7	800	702.8482246398926	832.338080406189	0.0018908592	186.61976666666666
SA45_SOC_7	801	709.7269821166992	829.2880868911743	0.00042656166	186.85333333333332
SA45_SOC_7	802	710.0412368774414	827.2331714630127	0.0006691062	187.0869
SA45_SOC_7	803	701.7950248718262	830.266170501709	0.007943269	187.32046666666668
SA45_SOC_7	804	701.4790534973145	831.9427013397217	0.010767102	187.55403333333334
SA45_SOC_7	805	693.6118698120117	827.2298884391785	0.004924632	187.7876
SA45_SOC_7	806	691.505241394043	824.5095491409302	0.00017230304	188.02116666666666
SA45_SOC_7	807	700.6389427185059	827.5631475448608	0.010235048	188.25473333333335
SA45_SOC_7	808	701.2487411499023	817.047107219696	0.003478138	188.4883
SA45_SOC_7	809	700.5306243896484	815.0563716888428	0.0012126549	188.72186666666667
SA45_SOC_7	810	699.6379852294922	815.5493402481079	0.110565275	188.95543333333333
SA45_SOC_7	811	704.9481582641602	820.9649777412415	0.63221043	189.189
SA45_SOC_7	812	714.7941970825195	812.6571893692017	0.9988426	189.42256666666668
SA45_SOC_7	813	725.4306221008301	799.3398284912109	0.999275	189.65613333333334
SA45_SOC_7	814	742.7479934692383	791.5797901153564	0.9992902	189.8897
SA45_SOC_7	815	748.696174621582	792.5805330276489	0.99974316	190.12326666666667
SA45_SOC_7	816	753.4489631652832	790.28080701828	0.99976796	190.35683333333333
SA45_SOC_7	817	755.3997230529785	793.3660125732422	0.99973136	190.59040000000002
SA45_SOC_7	818	757.4240684509277	796.9433498382568	0.99977916	190.82396666666668
SA45_SOC_7	819	763.5444259643555	799.0957260131836	0.99971336	191.05753333333334
SA45_SOC_7	820	792.5600624084473	799.6786880493164	0.999899	191.2911
SA45_SOC_7	821	807.3514366149902	803.8416910171509	0.9999498	191.52466666666666
SA45_SOC_7	822	859.3391418457031	812.1584916114807	0.9999603	191.75823333333335
SA45_SOC_7	823	909.0899276733398	827.5438356399536	0.999946	191.9918
SA45_SOC_7	824	986.3694763183594	846.7826128005981	0.99993885	192.22536666666667
SA45_SOC_7	825	1087.3539733886719	846.8953943252563	0.9999634	192.45893333333333
SA45_SOC_7	826	1175.4516220092773	851.5431261062622	0.9999609	192.6925
SA45_SOC_7	827	1262.3713302612305	856.4505386352539	0.99996686	192.92606666666666
SA45_SOC_7	828	1351.227149963379	863.9899063110352	0.99992156	193.15963333333335
SA45_SOC_7	829	1424.1315078735352	880.1761150360107	0.99998224	193.3932
SA45_SOC_7	830	1522.0953369140625	895.7953906059265	0.99994683	193.62676666666667
SA45_SOC_7	831	1586.1867141723633	914.1311430931091	0.99992025	193.86033333333333
SA45_SOC_7	832	1624.8659133911133	929.9517774581909	0.9999186	194.0939
SA45_SOC_7	833	1612.4392318725586	930.3539156913757	0.9998671	194.32746666666668
SA45_SOC_7	834	1641.2532806396484	939.5589351654053	0.99986565	194.56103333333334
SA45_SOC_7	835	1643.5568618774414	946.1476421356201	0.99985754	194.7946
SA45_SOC_7	836	1639.841651916504	952.2261929512024	0.9998467	195.02816666666666
SA45_SOC_7	837	1639.434471130371	959.2350625991821	0.9998721	195.26173333333332
SA45_SOC_7	838	1660.6258392333984	965.6249856948853	0.99930143	195.49530000000001
SA45_SOC_7	839	1675.8073425292969	961.5620183944702	0.99934155	195.72886666666668
SA45_SOC_7	840	1691.1163330078125	957.0467019081116	0.9954397	195.96243333333334
SA45_SOC_7	841	1693.0729293823242	957.8426742553711	0.99775285	196.196
SA45_SOC_7	842	1693.1707763671875	958.025107383728	0.9992939	196.42956666666666
SA45_SOC_7	843	1687.4550247192383	961.0686635971069	0.99366283	196.66313333333335
SA45_SOC_7	844	1698.0482482910156	957.0897674560547	0.99896944	196.8967
SA45_SOC_7	845	1683.926010131836	961.7181873321533	0.997514	197.13026666666667
SA45_SOC_7	846	1699.7283554077148	955.5536985397339	0.99612683	197.36383333333333
SA45_SOC_7	847	1709.1440963745117	960.2695369720459	0.9995371	197.5974
SA45_SOC_7	848	1692.6572799682617	959.2562413215637	0.9997317	197.83096666666668
SA45_SOC_7	849	1702.4312210083008	959.0434885025024	0.9996799	198.06453333333334
SA45_SOC_7	850	1696.4091110229492	969.8587346076965	0.99992585	198.2981
SA45_SOC_7	851	1708.0232620239258	972.9263019561768	0.99987566	198.53166666666667
SA45_SOC_7	852	1710.1189041137695	959.8036694526672	0.5743824	198.76523333333333
SA45_SOC_7	853	1747.3152923583984	960.6036329269409	0.9594198	198.99880000000002
SA45_SOC_7	854	1744.6665573120117	955.8269619941711	0.9875546	199.23236666666668
SA45_SOC_7	855	1733.4350967407227	940.2181148529053	0.4779671	199.46593333333334
SA45_SOC_7	856	1717.0708465576172	932.7458238601685	0.38964775	199.6995
SA45_SOC_7	857	1709.2557907104492	923.1514120101929	0.010632468	199.93306666666666
SA45_SOC_7	858	1704.455795288086	928.7262439727783	0.36468744	200.16663333333332
SA45_SOC_7	859	1680.2362060546875	926.3822937011719	0.00725974	200.4002
SA45_SOC_7	860	1699.3632888793945	941.6552424430847	0.17991288	200.63376666666667
SA45_SOC_7	861	1675.0972366333008	940.6109833717346	0.9924567	200.86733333333333
SA45_SOC_7	862	1675.2987670898438	940.9146308898926	0.025844961	201.1009
SA45_SOC_7	863	1670.4105377197266	937.7289390563965	0.90774417	201.33446666666666
SA45_SOC_7	864	1662.7338409423828	934.3823146820068	0.09542434	201.56803333333335
SA45_SOC_7	865	1659.2259979248047	933.8684892654419	0.95742583	201.8016
SA45_SOC_7	866	1659.2589569091797	935.0189638137817	0.093858615	202.03516666666667
SA45_SOC_7	867	1654.2853546142578	934.0270400047302	0.9986143	202.26873333333333
SA45_SOC_7	868	1648.5706329345703	936.7585802078247	0.9993445	202.5023
SA45_SOC_7	869	1641.6938781738281	939.1693496704102	0.9994067	202.73586666666668
SA45_SOC_7	870	1654.5603561401367	935.6589603424072	0.9998024	202.96943333333334
SA45_SOC_7	871	1656.7643737792969	934.6266746520996	0.99980897	203.203
SA45_SOC_7	872	1653.4696197509766	939.0852785110474	0.99979943	203.43656666666666
SA45_SOC_7	873	1642.9426574707031	941.0962915420532	0.9996309	203.67013333333333
SA45_SOC_7	874	1628.704833984375	943.096489906311	0.99976176	203.90370000000001
SA45_SOC_7	875	1641.1902236938477	945.1266860961914	0.99970156	204.13726666666668
SA45_SOC_7	876	1649.0933990478516	939.2824530601501	0.9992861	204.37083333333334
SA45_SOC_7	877	1644.3081665039062	943.1103944778442	0.997724	204.6044
SA45_SOC_7	878	1622.1183013916016	944.3441033363342	0.9786098	204.83796666666666
SA45_SOC_7	879	1620.223159790039	939.9870800971985	0.9932153	205.07153333333335
SA45_SOC_7	880	1624.1175842285156	941.8325901031494	0.98645973	205.3051
SA45_SOC_7	881	1632.7173614501953	941.0274124145508	0.9972428	205.53866666666667
SA45_SOC_7	882	1609.764289855957	943.2823991775513	0.9981542	205.77223333333333
SA45_SOC_7	883	1608.2022857666016	937.6977825164795	0.9059964	206.0058
SA45_SOC_7	884	1607.047233581543	941.7925500869751	0.9701226	206.23936666666668
SA45_SOC_7	885	1579.375991821289	938.649730682373	0.9995054	206.47293333333334
SA45_SOC_7	886	1564.1655349731445	932.4815082550049	0.9995852	206.7065
SA45_SOC_7	887	1584.1984176635742	926.3940739631653	0.99986994	206.94006666666667
SA45_SOC_7	888	1575.2760314941406	921.588499546051	0.99963546	207.17363333333333
SA45_SOC_7	889	1571.4543914794922	936.9488668441772	0.9996222	207.40720000000002
SA45_SOC_7	890	1548.3278274536133	934.6416735649109	0.72105575	207.64076666666668
SA45_SOC_7	891	1537.650489807129	937.8161001205444	0.99596065	207.87433333333334
SA45_SOC_7	892	1522.6265716552734	919.8497200012207	0.9886668	208.1079
SA45_SOC_7	893	1516.9634628295898	928.2810401916504	0.9986362	208.34146666666666
SA45_SOC_7	894	1515.4824829101562	924.3469476699829	0.97248995	208.57503333333332
SA45_SOC_7	895	1494.1683197021484	929.0710258483887	0.5392043	208.8086
SA45_SOC_7	896	1489.1183853149414	921.036114692688	0.98085153	209.04216666666667
SA45_SOC_7	897	1492.635612487793	921.6418647766113	0.89401954	209.27573333333333
SA45_SOC_7	898	1493.2342529296875	927.8138208389282	0.99141556	209.5093
SA45_SOC_7	899	1505.3165817260742	924.5687127113342	0.99898607	209.74286666666666
SA45_SOC_7	900	1505.6570434570312	921.7943644523621	0.9990895	209.97643333333335
SA45_SOC_7	901	1502.0270919799805	925.0197100639343	0.99971086	210.21
SA45_SOC_7	902	1511.1625671386719	922.3422431945801	0.9996171	210.44356666666667
SA45_SOC_7	903	1514.3197631835938	912.1066761016846	0.99951994	210.67713333333333
SA45_SOC_7	904	1517.3704147338867	912.1271467208862	0.99929595	210.9107
SA45_SOC_7	905	1513.8626861572266	912.1630668640137	0.9994603	211.14426666666668
SA45_SOC_7	906	1519.6921920776367	882.2168684005737	0.9500639	211.37783333333334
SA45_SOC_7	907	1519.390983581543	901.5030241012573	0.997886	211.6114
SA45_SOC_7	908	1521.5620422363281	896.0671091079712	0.9986639	211.84496666666666
SA45_SOC_7	909	1518.6980438232422	898.1531810760498	0.99818027	212.07853333333333
SA45_SOC_7	910	1519.1313171386719	904.7036504745483	0.9995245	212.31210000000002
SA45_SOC_7	911	1525.5729675292969	910.1694989204407	0.99933475	212.54566666666668
SA45_SOC_7	912	1519.2693328857422	902.2006988525391	0.9870608	212.77923333333334
SA45_SOC_7	913	1527.8045654296875	905.756471157074	0.9987079	213.0128
SA45_SOC_7	914	1519.8823928833008	907.7085828781128	0.997246	213.24636666666666
SA45_SOC_7	915	1518.6629104614258	907.9796576499939	0.9980009	213.47993333333335
SA45_SOC_7	916	1520.3914260864258	908.7332081794739	0.99832505	213.7135
SA45_SOC_7	917	1513.9809036254883	910.0606441497803	0.99610907	213.94706666666667
SA45_SOC_7	918	1507.100601196289	906.3326096534729	0.998018	214.18063333333333
SA45_SOC_7	919	1514.194107055664	912.6099443435669	0.98464	214.4142
SA45_SOC_7	920	1508.9667892456055	900.4816818237305	0.96203166	214.64776666666668
SA45_SOC_7	921	1495.6365966796875	900.5600881576538	0.68820155	214.88133333333334
SA45_SOC_7	922	1498.831443786621	912.0420455932617	0.9969351	215.1149
SA45_SOC_7	923	1499.8561477661133	899.1077041625977	0.9991135	215.34846666666667
SA45_SOC_7	924	1486.8398666381836	903.577573299408	0.9998017	215.58203333333333
SA45_SOC_7	925	1497.3508071899414	893.5281729698181	0.9997209	215.81560000000002
SA45_SOC_7	926	1488.9161682128906	894.6091890335083	0.9998596	216.04916666666668
SA45_SOC_7	927	1473.7799835205078	893.3495378494263	0.9999329	216.28273333333334
SA45_SOC_7	928	1481.9945526123047	877.2704458236694	0.99995875	216.5163
SA45_SOC_7	929	1483.3795166015625	879.4653725624084	0.9998965	216.74986666666666
SA45_SOC_7	930	1481.4778518676758	867.7769708633423	0.9999418	216.98343333333332
SA45_SOC_7	931	1477.965087890625	864.8611307144165	0.9999765	217.217
SA45_SOC_7	932	1477.4900436401367	871.3088607788086	0.99996436	217.45056666666667
SA45_SOC_7	933	1501.0354614257812	873.2499647140503	0.9999727	217.68413333333334
SA45_SOC_7	934	1519.6093368530273	888.7172555923462	0.9999515	217.9177
SA45_SOC_7	935	1546.0558319091797	889.1368389129639	0.9999471	218.15126666666666
SA45_SOC_7	936	1603.231201171875	897.7153158187866	0.9998547	218.38483333333335
SA45_SOC_7	937	1643.6034393310547	915.5414915084839	0.99973994	218.6184
SA45_SOC_7	938	1662.600975036621	915.904426574707	0.99833554	218.85196666666667
SA45_SOC_7	939	1685.1570510864258	920.4252791404724	0.99902606	219.08553333333333
SA45_SOC_7	940	1703.6227798461914	926.0378336906433	0.96029156	219.3191
SA45_SOC_7	941	1726.1654663085938	933.1817579269409	0.85143566	219.55266666666668
SA45_SOC_7	942	1731.320457458496	930.7961583137512	0.99613166	219.78623333333334
SA45_SOC_7	943	1739.7193908691406	928.7214803695679	0.9962394	220.0198
SA45_SOC_7	944	1739.6950149536133	928.3576440811157	0.9979011	220.25336666666666
SA45_SOC_7	945	1731.0408782958984	925.6971073150635	0.9991072	220.48693333333333
SA45_SOC_7	946	1733.2841491699219	932.0420980453491	0.99272317	220.72050000000002
SA45_SOC_7	947	1741.6730117797852	938.6331224441528	0.9948802	220.95406666666668
SA45_SOC_7	948	1737.205810546875	935.7899594306946	0.9909827	221.18763333333334
SA45_SOC_7	949	1732.3954010009766	925.7558798789978	0.9712522	221.4212
SA45_SOC_7	950	1733.8224792480469	932.0925664901733	0.99326175	221.65476666666666
SA45_SOC_7	951	1730.6231689453125	936.7369508743286	0.9958287	221.88833333333335
SA45_SOC_7	952	1710.3608322143555	934.9079847335815	0.9938828	222.1219
SA45_SOC_7	953	1708.1225967407227	933.6681604385376	0.9942583	222.35546666666667
SA45_SOC_7	954	1710.4411697387695	932.8364610671997	0.99756086	222.58903333333333
SA45_SOC_7	955	1718.902587890625	932.6558303833008	0.99845254	222.8226
SA45_SOC_7	956	1695.9968948364258	923.2724332809448	0.99834156	223.05616666666668
SA45_SOC_7	957	1672.8459548950195	932.7151823043823	0.9996112	223.28973333333334
SA45_SOC_7	958	1670.613899230957	933.069748878479	0.9999294	223.5233
SA45_SOC_7	959	1650.4377365112305	928.6217021942139	0.9998995	223.75686666666667
SA45_SOC_7	960	1647.4970626831055	924.0730404853821	0.9998462	223.99043333333333
SA45_SOC_7	961	1647.0057678222656	922.1489953994751	0.9998292	224.22400000000002
SA45_SOC_7	962	1642.4169158935547	925.7227277755737	0.9998211	224.45756666666668
SA45_SOC_7	963	1630.235366821289	931.624960899353	0.99969566	224.69113333333334
SA45_SOC_7	964	1600.02685546875	936.6107797622681	0.9998802	224.9247
SA45_SOC_7	965	1560.0560760498047	942.2139358520508	0.999848	225.15826666666666
SA45_SOC_7	966	1541.8939590454102	941.5557861328125	0.99987304	225.39183333333332
SA45_SOC_7	967	1543.4138488769531	941.0140228271484	0.9998659	225.6254
SA45_SOC_7	968	1544.0718841552734	942.292857170105	0.9998641	225.85896666666667
SA45_SOC_7	969	1535.288200378418	945.6499099731445	0.9998981	226.09253333333334
SA45_SOC_7	970	1503.061408996582	955.7183647155762	0.9996438	226.3261
SA45_SOC_7	971	1470.3501892089844	953.6364769935608	0.99990344	226.55966666666666
SA45_SOC_7	972	1432.1529006958008	944.2253351211548	0.9993327	226.79323333333335
SA45_SOC_7	973	1429.7323608398438	940.2993535995483	0.999268	227.0268
SA45_SOC_7	974	1412.2242736816406	944.0217876434326	0.9998808	227.26036666666667
SA45_SOC_7	975	1367.7376556396484	943.1691026687622	0.99981576	227.49393333333333
SA45_SOC_7	976	1357.9016876220703	932.4046468734741	0.99972576	227.7275
SA45_SOC_7	977	1345.6938171386719	940.8053255081177	0.9993212	227.96106666666668
SA45_SOC_7	978	1321.1741638183594	925.5225276947021	0.999413	228.19463333333334
SA45_SOC_7	979	1308.6484909057617	943.3020973205566	0.9990945	228.4282
SA45_SOC_7	980	1303.234748840332	953.6765813827515	0.99987817	228.66176666666667
SA45_SOC_7	981	1311.493034362793	949.6593189239502	0.9998247	228.89533333333333
SA45_SOC_7	982	1306.475715637207	948.5832595825195	0.99995553	229.12890000000002
SA45_SOC_7	983	1302.6876068115234	951.2121891975403	0.999734	229.36246666666668
SA45_SOC_7	984	1264.130973815918	955.6282424926758	0.9999043	229.59603333333334
SA45_SOC_7	985	1198.058967590332	948.9461946487427	0.9998536	229.8296
SA45_SOC_7	986	1150.2616882324219	944.0893793106079	0.9998492	230.06316666666666
SA45_SOC_7	987	1125.7732772827148	938.1321716308594	0.99986815	230.29673333333335
SA45_SOC_7	988	1135.9766006469727	933.4284353256226	0.9998317	230.5303
SA45_SOC_7	989	1136.4311599731445	935.2849531173706	0.9997676	230.76386666666667
SA45_SOC_7	990	1120.074234008789	934.331202507019	0.99983275	230.99743333333333
SA45_SOC_7	991	1083.8320541381836	935.6092643737793	0.99967694	231.231
SA45_SOC_7	992	1051.552848815918	931.5286588668823	0.99976355	231.46456666666668
SA45_SOC_7	993	980.2567291259766	929.0215229988098	0.9998272	231.69813333333335
SA45_SOC_7	994	886.5983963012695	915.9337162971497	0.99986684	231.9317
SA45_SOC_7	995	798.3049392700195	917.0785903930664	0.99987733	232.16526666666667
SA45_SOC_7	996	716.3602638244629	920.2216672897339	0.9998965	232.39883333333333
SA45_SOC_7	997	637.8030967712402	928.7438821792603	0.9995989	232.63240000000002
SA45_SOC_7	998	611.1931228637695	920.6169176101685	0.99986136	232.86596666666668
SA45_SOC_7	999	610.2360534667969	921.604335308075	0.9998123	233.09953333333334
SA45_SOC_7	1000	598.9225387573242	925.3185939788818	0.99985313	233.3331
SA45_SOC_7	1001	565.2420043945312	925.016942024231	0.999905	233.56666666666666
SA45_SOC_7	1002	555.1382446289062	924.2017221450806	0.9998919	233.80023333333332
SA45_SOC_7	1003	553.4242630004883	925.9685683250427	0.99989307	234.0338
SA45_SOC_7	1004	555.2037620544434	929.795093536377	0.99991167	234.26736666666667
SA45_SOC_7	1005	531.0429382324219	934.5739531517029	0.9998456	234.50093333333334
SA45_SOC_7	1006	516.6249847412109	939.0950632095337	0.99966466	234.7345
SA45_SOC_7	1007	502.2817039489746	943.1209516525269	0.99989223	234.96806666666666
SA45_SOC_7	1008	474.13129806518555	950.5678796768188	0.99960583	235.20163333333335
SA45_SOC_7	1009	421.9570541381836	951.2128973007202	0.9995415	235.4352
SA45_SOC_7	1010	369.9872016906738	966.4692378044128	0.99959594	235.66876666666667
SA45_SOC_7	1011	306.4075756072998	984.2606520652771	0.99936956	235.90233333333333
SA45_SOC_7	1012	248.64192008972168	998.3295679092407	0.99919873	236.1359
SA45_SOC_7	1013	205.35910606384277	1008.3266973495483	0.98091346	236.36946666666668
SA45_SOC_7	1014	175.77584266662598	1000.8012986183167	0.3355184	236.60303333333334
SA45_SOC_7	1015	183.6789321899414	1004.9861884117126	0.82088023	236.8366
SA45_SOC_7	1016	181.60935401916504	1002.3696184158325	0.46365348	237.07016666666667
SA45_SOC_7	1017	154.64381217956543	1004.2571640014648	0.0064689065	237.30373333333333
SA45_SOC_7	1018	160.86447715759277	1001.9833159446716	5.5338747e-05	237.53730000000002
SA45_SOC_7	1019	1040.8535385131836	554.1329669952393	2.800635e-05	237.77086666666668
SA45_SOC_7	1020	950.2399063110352	585.0795221328735	6.279056e-05	238.00443333333334
SA45_SOC_7	1021	1014.4037246704102	558.2917213439941	3.2919103e-05	238.238
SA45_SOC_7	1022	99.68924045562744	993.9496922492981	0.0027670958	238.47156666666666
SA45_SOC_7	1023	130.87635040283203	994.6408653259277	0.001625008	238.70513333333335
SA45_SOC_7	1024	114.08510684967041	990.4617691040039	0.00414521	238.9387
SA45_SOC_7	1025	128.21924686431885	994.2939591407776	0.5568316	239.17226666666667
SA45_SOC_7	1026	155.25612831115723	991.5657663345337	0.6092917	239.40583333333333
SA45_SOC_7	1027	155.982985496521	987.0884299278259	0.48715034	239.6394
SA45_SOC_7	1028	151.6825246810913	992.5743627548218	0.6354066	239.87296666666668
SA45_SOC_7	1029	168.43091011047363	995.3743314743042	0.79413843	240.10653333333335
SA45_SOC_7	1030	165.40995597839355	992.4950551986694	0.83324194	240.3401
SA45_SOC_7	1031	199.49366569519043	996.1460995674133	0.99392253	240.57366666666667
SA45_SOC_7	1032	217.79459953308105	986.1792898178101	0.9776178	240.80723333333333
SA45_SOC_7	1033	201.51131629943848	979.7322678565979	0.98965585	241.0408
SA45_SOC_7	1034	214.54167366027832	971.9726800918579	0.99836344	241.27436666666668
SA45_SOC_7	1035	233.10689449310303	962.1771669387817	0.9989925	241.50793333333334
SA45_SOC_7	1036	235.9387493133545	958.3459424972534	0.9991411	241.7415
SA45_SOC_7	1037	244.25396919250488	955.8521318435669	0.99858534	241.97506666666666
SA45_SOC_7	1038	242.92078971862793	954.5949268341064	0.9984413	242.20863333333332
SA45_SOC_7	1039	288.826847076416	954.1136741638184	0.9992545	242.4422
SA45_SOC_7	1040	317.2782039642334	943.047308921814	0.99907684	242.67576666666668
SA45_SOC_7	1041	367.4696159362793	941.4596772193909	0.9995338	242.90933333333334
SA45_SOC_7	1042	427.0305061340332	946.2086033821106	0.99990296	243.1429
SA45_SOC_7	1043	463.4611129760742	951.0672855377197	0.9999486	243.37646666666666
SA45_SOC_7	1044	466.6838264465332	951.4679431915283	0.99980086	243.61003333333335
SA45_SOC_7	1045	503.920841217041	953.8051986694336	0.9999037	243.8436
SA45_SOC_7	1046	544.5017623901367	954.2860651016235	0.9998111	244.07716666666667
SA45_SOC_7	1047	588.7909698486328	964.4867420196533	0.9998541	244.31073333333333
SA45_SOC_7	1048	612.1503067016602	973.1926131248474	0.99988174	244.5443
SA45_SOC_7	1049	642.7524948120117	973.205680847168	0.99970067	244.77786666666668
SA45_SOC_7	1050	661.1785125732422	975.3546452522278	0.99959093	245.01143333333334
SA45_SOC_7	1051	713.6159706115723	976.662061214447	0.99984765	245.245
SA45_SOC_7	1052	767.267017364502	979.3923783302307	0.9998975	245.47856666666667
SA45_SOC_7	1053	874.7264099121094	966.90349817276	0.99985766	245.71213333333333
SA45_SOC_7	1054	1026.9369506835938	944.7013735771179	0.9998423	245.94570000000002
SA45_SOC_7	1055	1194.4782257080078	926.252646446228	0.99991286	246.17926666666668
SA45_SOC_7	1056	1356.4797592163086	913.465461730957	0.9996681	246.41283333333334
SA45_SOC_7	1057	1529.7261428833008	877.0893001556396	0.9999348	246.6464
SA45_SOC_7	1058	1630.9648132324219	819.3893837928772	0.99990964	246.87996666666666
SA45_SOC_7	1059	1672.7578353881836	775.1058340072632	0.99993837	247.11353333333335
SA45_SOC_7	1060	1676.0062408447266	767.3690986633301	0.99993753	247.3471
SA45_SOC_7	1061	1675.338134765625	758.544716835022	0.99990594	247.58066666666667
SA45_SOC_7	1062	1649.3621063232422	753.6294507980347	0.99997354	247.81423333333333
SA45_SOC_7	1063	1654.485969543457	747.4667644500732	0.99993134	248.0478
SA45_SOC_7	1064	1656.8009948730469	737.8820085525513	0.9999584	248.28136666666668
SA45_SOC_7	1065	1659.276351928711	739.2508363723755	0.99995244	248.51493333333335
SA45_SOC_7	1066	1650.575294494629	726.8666911125183	0.999951	248.7485
SA45_SOC_7	1067	1647.6226043701172	726.7669773101807	0.9999753	248.98206666666667
SA45_SOC_7	1068	1651.538200378418	709.3118476867676	0.99997234	249.21563333333333
SA45_SOC_7	1069	1681.4516830444336	694.406533241272	0.99991095	249.4492
SA45_SOC_7	1070	1721.4908981323242	702.3278903961182	0.99963224	249.68276666666668
SA45_SOC_7	1071	1731.3044357299805	730.5409097671509	0.9995327	249.91633333333334
SA45_SOC_7	1072	1745.5426025390625	764.1595888137817	0.9985733	250.1499
SA45_SOC_7	1073	1748.8974380493164	804.4295454025269	0.9118843	250.38346666666666
SA45_SOC_7	1074	1738.945083618164	828.6666941642761	0.09439537	250.61703333333332
SA45_SOC_7	1075	1718.349838256836	866.4076280593872	0.3899965	250.85060000000001
SA45_SOC_7	1076	1706.3836669921875	888.8872003555298	0.9422942	251.08416666666668
SA45_SOC_7	1077	1713.4447860717773	901.332757472992	0.9822708	251.31773333333334
SA45_SOC_7	1078	1695.4292678833008	896.8983578681946	0.9854146	251.5513
SA45_SOC_7	1079	1692.5947952270508	902.5650501251221	0.989037	251.78486666666666
SA45_SOC_7	1080	1688.2768249511719	897.6249361038208	0.9931359	252.01843333333335
SA45_SOC_7	1081	1681.8847274780273	905.0360727310181	0.9555	252.252
SA45_SOC_7	1082	1683.6868286132812	900.5885410308838	0.99792117	252.48556666666667
SA45_SOC_7	1083	1679.520606994629	907.1199560165405	0.9991517	252.71913333333333
SA45_SOC_7	1084	1671.0181045532227	909.6722173690796	0.99793494	252.9527
SA45_SOC_7	1085	1717.7885055541992	911.4290857315063	0.9577014	253.18626666666668
SA45_SOC_7	1086	1640.5161666870117	925.4219770431519	0.9958111	253.41983333333334
SA45_SOC_7	1087	1627.913932800293	930.431227684021	0.9960974	253.6534
SA45_SOC_7	1088	1626.0073471069336	929.5206713676453	0.9939381	253.88696666666667
SA45_SOC_7	1089	1613.909912109375	926.8830513954163	0.99445057	254.12053333333333
SA45_SOC_7	1090	1595.2059173583984	928.781476020813	0.99918646	254.35410000000002
SA45_SOC_7	1091	1585.1819229125977	926.1977362632751	0.9992767	254.58766666666668
SA45_SOC_7	1092	1583.008689880371	921.806788444519	0.99777776	254.82123333333334
SA45_SOC_7	1093	1568.9655303955078	914.7992706298828	0.9993819	255.0548
SA45_SOC_7	1094	1532.4833679199219	916.5856218338013	0.99967575	255.28836666666666
SA45_SOC_7	1095	1544.3619918823242	880.8127641677856	0.9999218	255.52193333333335
SA45_SOC_7	1096	1511.2112045288086	880.0534844398499	0.9999583	255.7555
SA45_SOC_7	1097	1511.1978149414062	859.3508005142212	0.99996436	255.98906666666667
SA45_SOC_7	1098	1542.6767349243164	830.8240270614624	0.99995637	256.22263333333336
SA45_SOC_7	1099	1556.9948959350586	810.4018807411194	0.99997354	256.4562
SA45_SOC_7	1100	1584.4763946533203	802.9330015182495	0.99995184	256.6897666666667
SA45_SOC_7	1101	1593.3043670654297	791.2763357162476	0.99995244	256.92333333333335
SA45_SOC_7	1102	1600.8463668823242	782.2448015213013	0.9999635	257.1569
SA45_SOC_7	1103	1607.3705291748047	778.7826919555664	0.9999242	257.39046666666667
SA45_SOC_7	1104	1594.2162322998047	775.4575037956238	0.9998784	257.62403333333333
SA45_SOC_7	1105	1585.9822082519531	769.4726800918579	0.9999454	257.8576
SA45_SOC_7	1106	1554.4169998168945	766.9826030731201	0.9999546	258.09116666666665
SA45_SOC_7	1107	1537.1288681030273	739.2857265472412	0.99993217	258.3247333333333
SA45_SOC_7	1108	1536.5322875976562	705.2598237991333	0.99996865	258.55830000000003
SA45_SOC_7	1109	1531.4556884765625	684.9306964874268	0.9999436	258.7918666666667
SA45_SOC_7	1110	1539.7333145141602	668.6824321746826	0.99992025	259.02543333333335
SA45_SOC_7	1111	1573.3799743652344	663.8413238525391	0.99881834	259.259
SA45_SOC_7	1112	1534.475212097168	672.5211238861084	0.9998963	259.4925666666667
SA45_SOC_7	1113	1496.821632385254	645.3669762611389	0.9999511	259.72613333333334
SA45_SOC_7	1114	1500.0644302368164	611.263632774353	0.9999459	259.9597
SA45_SOC_7	1115	1475.1576232910156	608.0881118774414	0.9999683	260.19326666666666
SA45_SOC_7	1116	1483.1113815307617	620.3051447868347	0.9999709	260.4268333333333
SA45_SOC_7	1117	1502.8244018554688	647.6127576828003	0.9999348	260.6604
SA45_SOC_7	1118	1485.7257843017578	681.3026332855225	0.99998045	260.8939666666667
SA45_SOC_7	1119	1507.6171875	732.9055881500244	0.999928	261.12753333333336
SA45_SOC_7	1120	1500.8920669555664	796.8629479408264	0.99979705	261.3611
SA45_SOC_7	1121	1498.912582397461	832.9576063156128	0.9999329	261.5946666666667
SA45_SOC_7	1122	1493.9345169067383	857.1914720535278	0.99995697	261.82823333333334
SA45_SOC_7	1123	1462.6668548583984	856.9492363929749	0.9999715	262.0618
SA45_SOC_7	1124	1477.3591232299805	863.9731693267822	0.99995804	262.29536666666667
SA45_SOC_7	1125	1487.8912353515625	859.7040796279907	0.99993443	262.5289333333333
SA45_SOC_7	1126	1488.5977935791016	852.2350072860718	0.99991345	262.7625
SA45_SOC_7	1127	1497.3319244384766	862.513382434845	0.9998858	262.99606666666665
SA45_SOC_7	1128	1499.6246337890625	877.672004699707	0.99973136	263.2296333333333
SA45_SOC_7	1129	1498.5853958129883	889.490761756897	0.99913555	263.46320000000003
SA45_SOC_7	1130	1510.0030517578125	902.1166920661926	0.99957484	263.6967666666667
SA45_SOC_7	1131	1501.3037109375	906.4213156700134	0.99981445	263.93033333333335
SA45_SOC_7	1132	1502.101821899414	908.8599586486816	0.9998516	264.1639
SA45_SOC_7	1133	1489.3521881103516	900.6740283966064	0.9998004	264.3974666666667
SA45_SOC_7	1134	1495.7474899291992	885.430498123169	0.9996871	264.63103333333333
SA45_SOC_7	1135	1492.3473358154297	889.2655849456787	0.9997737	264.8646
SA45_SOC_7	1136	1513.469581604004	874.6834230422974	0.99956185	265.09816666666666
SA45_SOC_7	1137	1494.3534851074219	862.5460195541382	0.9998196	265.3317333333333
SA45_SOC_7	1138	1493.5521697998047	851.1615228652954	0.9998197	265.5653
SA45_SOC_7	1139	1485.0300979614258	832.7242541313171	0.99984837	265.7988666666667
SA45_SOC_7	1140	1481.037826538086	827.5997114181519	0.9999205	266.03243333333336
SA45_SOC_7	1141	1479.664535522461	817.4417781829834	0.99989283	266.266
SA45_SOC_7	1142	1474.6646118164062	813.6524605751038	0.99989545	266.4995666666667
SA45_SOC_7	1143	1469.0933990478516	815.385639667511	0.99990535	266.73313333333334
SA45_SOC_7	1144	1477.3291397094727	816.4785003662109	0.9999168	266.9667
SA45_SOC_7	1145	1472.4730682373047	828.1412172317505	0.999923	267.20026666666666
SA45_SOC_7	1146	1470.9460830688477	846.4777421951294	0.9999659	267.4338333333333
SA45_SOC_7	1147	1495.0556945800781	862.0372796058655	0.99997544	267.6674
SA45_SOC_7	1148	1500.2978897094727	874.43932056427	0.99996233	267.90096666666665
SA45_SOC_7	1149	1498.806037902832	873.7401652336121	0.99998116	268.13453333333337
SA45_SOC_7	1150	1500.215950012207	875.9157800674438	0.99995565	268.3681
SA45_SOC_7	1151	1512.3510360717773	876.6231107711792	0.9999263	268.6016666666667
SA45_SOC_7	1152	1489.2676162719727	879.0564107894897	0.9999635	268.83523333333335
SA45_SOC_7	1153	1503.1550216674805	871.3747787475586	0.99998	269.0688
SA45_SOC_7	1154	1521.9561767578125	876.0537958145142	0.9999864	269.30236666666667
SA45_SOC_7	1155	1528.949203491211	877.0356774330139	0.99997985	269.53593333333333
SA45_SOC_7	1156	1580.3116607666016	879.0591144561768	0.99991953	269.7695
SA45_SOC_7	1157	1608.771629333496	868.0423808097839	0.9998073	270.00306666666665
SA45_SOC_7	1158	1669.0409088134766	856.0281229019165	0.9993581	270.2366333333333
SA45_SOC_7	1159	1697.5537490844727	862.4844789505005	0.99949	270.4702
SA45_SOC_7	1160	1729.856300354004	870.0020885467529	0.9994598	270.7037666666667
SA45_SOC_7	1161	1752.213020324707	873.1048679351807	0.99981636	270.93733333333336
SA45_SOC_7	1162	1754.5123672485352	875.8055734634399	0.9998894	271.1709
SA45_SOC_7	1163	1762.6801300048828	875.9456491470337	0.9999013	271.4044666666667
SA45_SOC_7	1164	1763.910255432129	883.3690166473389	0.9998221	271.63803333333334
SA45_SOC_7	1165	1768.1439971923828	880.0937819480896	0.9996126	271.8716
SA45_SOC_7	1166	1770.5498886108398	871.9760870933533	0.99980193	272.10516666666666
SA45_SOC_7	1167	1767.2359085083008	848.2245683670044	0.9998995	272.3387333333333
SA45_SOC_7	1168	1754.8289108276367	817.0913314819336	0.99977535	272.5723
SA45_SOC_7	1169	1737.301025390625	772.3614835739136	0.99987745	272.80586666666665
SA45_SOC_7	1170	1731.3701248168945	735.3284597396851	0.9999199	273.03943333333336
SA45_SOC_7	1171	1735.4596710205078	704.2261219024658	0.9999331	273.273
SA45_SOC_7	1172	1740.9574127197266	690.364294052124	0.99993503	273.5065666666667
SA45_SOC_7	1173	1728.7195587158203	686.8496561050415	0.9999393	273.74013333333335
SA45_SOC_7	1174	1712.9611587524414	697.8875684738159	0.9999392	273.9737
SA45_SOC_7	1175	1719.352684020996	704.5022177696228	0.99990964	274.20726666666667
SA45_SOC_7	1176	1706.6950607299805	727.9572343826294	0.9999689	274.44083333333333
SA45_SOC_7	1177	1711.8356323242188	755.8221888542175	0.9998956	274.6744
SA45_SOC_7	1178	1726.1798858642578	807.5939297676086	0.9999143	274.90796666666665
SA45_SOC_7	1179	1717.87353515625	841.4994549751282	0.99968934	275.1415333333333
SA45_SOC_7	1180	1699.4635391235352	895.1958847045898	0.99993825	275.37510000000003
SA45_SOC_7	1181	1683.5583114624023	931.1062431335449	0.9998349	275.6086666666667
SA45_SOC_7	1182	1702.295265197754	950.0885581970215	0.9998568	275.84223333333335
SA45_SOC_7	1183	1713.248176574707	951.8379592895508	0.99983335	276.0758
SA45_SOC_7	1184	1711.0908508300781	917.1744418144226	0.99840206	276.3093666666667
SA45_SOC_7	1185	1704.5573043823242	899.1016530990601	0.9999167	276.54293333333334
SA45_SOC_7	1186	1708.8637161254883	826.4757585525513	0.9999548	276.7765
SA45_SOC_7	1187	1703.3026885986328	798.9752197265625	0.9998671	277.01006666666666
SA45_SOC_7	1188	1700.8648681640625	791.3889241218567	0.99988675	277.2436333333333
SA45_SOC_7	1189	1694.3853378295898	829.4400072097778	0.99978894	277.4772
SA45_SOC_7	1190	1720.4491424560547	892.6265001296997	0.9999145	277.7107666666667
SA45_SOC_7	1191	1687.6560974121094	938.5336017608643	0.99983287	277.94433333333336
SA45_SOC_7	1192	1707.5040435791016	965.621509552002	0.99954116	278.1779
SA45_SOC_7	1193	1717.5700378417969	970.6074571609497	0.9991036	278.4114666666667
SA45_SOC_7	1194	1724.809684753418	965.539755821228	0.9991047	278.64503333333334
SA45_SOC_7	1195	1731.1903381347656	962.4193382263184	0.999613	278.8786
SA45_SOC_7	1196	1752.912826538086	927.8347420692444	0.99901605	279.11216666666667
SA45_SOC_7	1197	1767.9430389404297	911.0953760147095	0.9990115	279.3457333333333
SA45_SOC_7	1198	1765.3590774536133	882.5478744506836	0.9976145	279.5793
SA45_SOC_7	1199	1743.175392150879	874.9000382423401	0.9998067	279.81286666666665
SA45_SOC_7	1200	1767.1778869628906	848.8335371017456	0.9998677	280.0464333333333
SA45_SOC_7	1201	1738.5080337524414	863.0830192565918	0.99993587	280.28000000000003
SA45_SOC_7	1202	1733.320655822754	888.4732818603516	0.99984455	280.5135666666667
SA45_SOC_7	1203	1717.7166366577148	909.2219281196594	0.99990594	280.74713333333335
SA45_SOC_7	1204	1714.0117263793945	930.1485657691956	0.9999	280.9807
SA45_SOC_7	1205	1744.929542541504	947.1893906593323	0.99721515	281.2142666666667
SA45_SOC_7	1206	1760.2488327026367	961.9491577148438	0.039256047	281.44783333333334
SA45_SOC_7	1207	1800.0762176513672	965.7963466644287	0.9597551	281.6814
SA45_SOC_7	1208	1782.6139068603516	965.0081634521484	0.22010648	281.91496666666666
SA45_SOC_7	1209	1771.1531066894531	962.0157837867737	0.996442	282.1485333333333
SA45_SOC_7	1210	1757.9245376586914	953.6324214935303	0.99037385	282.3821
SA45_SOC_7	1211	1736.378173828125	934.4235134124756	0.1457796	282.6156666666667
SA45_SOC_7	1212	1726.1953353881836	935.3759765625	0.927338	282.84923333333336
SA45_SOC_7	1213	1706.3777160644531	933.937304019928	0.94711244	283.0828
SA45_SOC_7	1214	1694.7370147705078	924.6746706962585	0.995832	283.3163666666667
SA45_SOC_7	1215	1687.9918670654297	919.9010896682739	0.73365575	283.54993333333334
SA45_SOC_7	1216	1691.2730026245117	911.8854904174805	0.8430177	283.7835
SA45_SOC_7	1217	1699.636001586914	918.9600205421448	0.99641883	284.01706666666666
SA45_SOC_7	1218	1682.10205078125	923.9889049530029	0.9777779	284.2506333333333
SA45_SOC_7	1219	1664.8200988769531	933.3368968963623	0.9887398	284.4842
SA45_SOC_7	1220	1692.45849609375	928.4328317642212	0.99837744	284.71776666666665
SA45_SOC_7	1221	1659.554214477539	931.3813734054565	0.9810058	284.95133333333337
SA45_SOC_7	1222	1645.9363174438477	933.5703134536743	0.9136349	285.1849
SA45_SOC_7	1223	1659.7348022460938	932.1420049667358	0.99646217	285.4184666666667
SA45_SOC_7	1224	1644.986457824707	935.1138496398926	0.99908006	285.65203333333335
SA45_SOC_7	1225	1642.0447540283203	934.2184209823608	0.99961674	285.8856
SA45_SOC_7	1226	1621.1833190917969	941.4584541320801	0.9998468	286.1191666666667
SA45_SOC_7	1227	1588.9851379394531	941.362795829773	0.9999126	286.35273333333333
SA45_SOC_7	1228	1588.9237976074219	933.3319401741028	0.99992657	286.5863
SA45_SOC_7	1229	1575.9282302856445	926.1313676834106	0.9999354	286.81986666666666
SA45_SOC_7	1230	1564.5728302001953	920.618269443512	0.9999647	287.0534333333333
SA45_SOC_7	1231	1572.8001022338867	915.1233243942261	0.9998987	287.287
SA45_SOC_7	1232	1560.662612915039	920.5329751968384	0.99984264	287.5205666666667
SA45_SOC_7	1233	1587.4011611938477	917.2418403625488	0.99976104	287.75413333333336
SA45_SOC_7	1234	1583.9460754394531	919.8031139373779	0.99972695	287.9877
SA45_SOC_7	1235	1596.0142135620117	910.4126358032227	0.9969542	288.2212666666667
SA45_SOC_7	1236	1592.7000045776367	909.8587703704834	0.9974911	288.45483333333334
SA45_SOC_7	1237	1601.9146728515625	902.554943561554	0.9967056	288.6884
SA45_SOC_7	1238	1605.8337020874023	885.0581645965576	0.99372864	288.92196666666666
SA45_SOC_7	1239	1594.9394989013672	894.3967580795288	0.99757165	289.1555333333333
SA45_SOC_7	1240	1596.3019180297852	883.4431099891663	0.83950245	289.3891
SA45_SOC_7	1241	1583.1066513061523	891.2659120559692	0.9967912	289.62266666666665
SA45_SOC_7	1242	1568.312644958496	833.4351253509521	0.05141374	289.85623333333336
SA45_SOC_7	1243	1570.2991104125977	825.5520701408386	0.9852433	290.0898
SA45_SOC_7	1244	1564.6782302856445	806.0007619857788	0.99679655	290.3233666666667
SA45_SOC_7	1245	1570.909538269043	788.1617116928101	0.99834216	290.55693333333335
SA45_SOC_7	1246	1561.8828964233398	771.2955951690674	0.9997241	290.7905
SA45_SOC_7	1247	1553.401222229004	754.0518021583557	0.99939966	291.02406666666667
SA45_SOC_7	1248	1548.2754135131836	747.3322248458862	0.9993787	291.25763333333333
SA45_SOC_7	1249	1538.5993194580078	729.1055202484131	0.99927276	291.4912
SA45_SOC_7	1250	1534.0704345703125	733.1849670410156	0.999342	291.72476666666665
SA45_SOC_7	1251	1521.2087631225586	716.8236637115479	0.9992785	291.9583333333333
SA45_SOC_7	1252	1515.6607818603516	693.2267045974731	0.99939454	292.19190000000003
SA45_SOC_7	1253	1489.9231338500977	684.5915794372559	0.99962246	292.4254666666667
SA45_SOC_7	1254	1498.8899230957031	677.2551155090332	0.9999535	292.65903333333335
SA45_SOC_7	1255	1516.6790771484375	672.1148014068604	0.99983263	292.8926
SA45_SOC_7	1256	1477.748794555664	660.4883909225464	0.9999223	293.1261666666667
SA45_SOC_7	1257	1461.4664840698242	657.4009966850281	0.9999064	293.35973333333334
SA45_SOC_7	1258	1458.3330917358398	657.0977997779846	0.9998611	293.5933
SA45_SOC_7	1259	1452.3811340332031	654.0837907791138	0.9998977	293.82686666666666
SA45_SOC_7	1260	1446.8420791625977	648.9947819709778	0.9998716	294.0604333333333
SA45_SOC_7	1261	1431.2786865234375	642.5354647636414	0.9998826	294.294
SA45_SOC_7	1262	1433.620719909668	627.5373888015747	0.9998242	294.52756666666664
SA45_SOC_7	1263	1432.0774841308594	625.0940465927124	0.9996631	294.76113333333336
SA45_SOC_7	1264	1423.5083770751953	617.5790119171143	0.99965143	294.9947
SA45_SOC_7	1265	1437.531509399414	607.3447322845459	0.9999348	295.2282666666667
SA45_SOC_7	1266	1431.6635513305664	604.851758480072	0.99965906	295.46183333333335
SA45_SOC_7	1267	1418.0891418457031	594.423394203186	0.9987556	295.6954
SA45_SOC_7	1268	1408.9530944824219	585.9652948379517	0.9990758	295.92896666666667
SA45_SOC_7	1269	1402.964744567871	582.2629451751709	0.99904245	296.16253333333333
SA45_SOC_7	1270	1413.9301300048828	580.1647710800171	0.9994192	296.3961
SA45_SOC_7	1271	1417.5043487548828	568.6167025566101	0.9779684	296.62966666666665
SA45_SOC_7	1272	1408.051872253418	566.0780882835388	0.99466115	296.8632333333333
SA45_SOC_7	1273	1403.840103149414	562.1373653411865	0.9880399	297.09680000000003
SA45_SOC_7	1274	1374.9050903320312	558.6392068862915	0.9992674	297.3303666666667
SA45_SOC_7	1275	1370.2665710449219	554.9075031280518	0.99939215	297.56393333333335
SA45_SOC_7	1276	1372.1294403076172	536.1073637008667	0.99953413	297.7975
SA45_SOC_7	1277	1329.6067428588867	532.3168873786926	0.9996358	298.0310666666667
SA45_SOC_7	1278	1303.780174255371	532.0312964916229	0.99978894	298.26463333333334
SA45_SOC_7	1279	1242.6145935058594	529.3708562850952	0.9998386	298.4982
SA45_SOC_7	1280	1183.3965682983398	535.5500864982605	0.99984086	298.73176666666666
SA45_SOC_7	1281	1132.4111938476562	553.2648324966431	0.99994504	298.9653333333333
SA45_SOC_7	1282	1090.1821517944336	565.9866142272949	0.9999685	299.1989
SA45_SOC_7	1283	1037.523193359375	585.3806591033936	0.9999436	299.4324666666667
SA45_SOC_7	1284	995.4597473144531	595.5911207199097	0.99997437	299.66603333333336
SA45_SOC_7	1285	953.5819244384766	595.387122631073	0.9999461	299.8996
SA45_SOC_7	1286	926.1309814453125	588.1713581085205	0.99996805	300.1331666666667
SA45_SOC_7	1287	917.1083450317383	584.2188549041748	0.99997413	300.36673333333334
SA45_SOC_7	1288	911.7053604125977	587.890305519104	0.9999398	300.6003
SA45_SOC_7	1289	903.5658645629883	591.8449974060059	0.9999523	300.83386666666667
SA45_SOC_7	1290	900.3350257873535	592.5815534591675	0.99994934	301.0674333333333
SA45_SOC_7	1291	888.0838966369629	593.2756233215332	0.9999653	301.301
SA45_SOC_7	1292	878.763256072998	596.8933868408203	0.9999776	301.53456666666665
SA45_SOC_7	1293	876.5217590332031	600.9382009506226	0.99997866	301.76813333333337
SA45_SOC_7	1294	870.5232238769531	606.9714975357056	0.9999608	302.0017
SA45_SOC_7	1295	872.7961349487305	614.5014023780823	0.9999714	302.2352666666667
SA45_SOC_7	1296	873.0313110351562	620.6642818450928	0.99996495	302.46883333333335
SA45_SOC_7	1297	868.1602478027344	621.5951800346375	0.9999716	302.7024
SA45_SOC_7	1298	865.1128578186035	623.0008935928345	0.9999621	302.9359666666667
SA45_SOC_7	1299	865.3274917602539	625.6142449378967	0.9999573	303.16953333333333
SA45_SOC_7	1300	860.273265838623	623.4884548187256	0.9997851	303.4031
SA45_SOC_7	1301	825.6269645690918	622.0318222045898	0.99983454	303.63666666666666
SA45_SOC_7	1302	813.9554786682129	636.2653398513794	0.9977094	303.8702333333333
SA45_SOC_7	1303	797.570686340332	668.8616466522217	0.9994467	304.1038
SA45_SOC_7	1304	817.2992134094238	699.371817111969	0.9999459	304.3373666666667
SA45_SOC_7	1305	789.6782112121582	736.4113426208496	0.9999131	304.57093333333336
SA45_SOC_7	1306	813.2700347900391	761.4966058731079	0.9997912	304.8045
SA45_SOC_7	1307	809.7082328796387	803.4401965141296	0.99968314	305.0380666666667
SA45_SOC_7	1308	787.5383377075195	836.1059617996216	0.9987847	305.27163333333334
SA45_SOC_7	1309	741.0293769836426	854.8266649246216	0.9912076	305.5052
SA45_SOC_7	1310	717.9119682312012	879.6216058731079	0.0001264378	305.73876666666666
SA45_SOC_7	1311	964.0647125244141	586.6282725334167	4.74266e-05	305.9723333333333
SA45_SOC_7	1312	1051.3565826416016	595.5474758148193	4.177611e-05	306.2059
SA45_SOC_7	1313	962.1830749511719	585.0175309181213	3.0831936e-05	306.43946666666665
SA45_SOC_7	1314	1107.3862838745117	579.7773742675781	2.6758615e-05	306.67303333333336
SA45_SOC_7	1315	463.66939544677734	593.4259986877441	2.326305e-05	306.9066
SA45_SOC_7	1316	526.3983535766602	591.241500377655	2.2281087e-05	307.1401666666667
SA45_SOC_7	1317	523.1977272033691	666.6026043891907	2.1769089e-05	307.37373333333335
SA45_SOC_7	1318	469.87071990966797	594.484612941742	3.0079565e-05	307.6073
SA45_SOC_7	1319	929.9432373046875	555.0677275657654	3.5660538e-05	307.84086666666667
SA45_SOC_7	1320	959.7853660583496	599.3629932403564	3.6321082e-05	308.07443333333333
SA45_SOC_7	1321	961.4907073974609	530.5181765556335	2.9282202e-05	308.308
SA45_SOC_7	1322	953.7824249267578	586.2227869033813	3.697563e-05	308.54156666666665
SA45_SOC_7	1323	1048.7824630737305	587.2892546653748	3.0339363e-05	308.7751333333333
SA45_SOC_7	1324	462.72960662841797	595.2726674079895	2.8270584e-05	309.00870000000003
SA45_SOC_7	1325	1081.3235092163086	580.6507229804993	3.1724096e-05	309.2422666666667
SA45_SOC_7	1326	1024.2084503173828	585.482497215271	2.6352212e-05	309.47583333333336
SA45_SOC_7	1327	969.4679260253906	594.672839641571	4.0161198e-05	309.7094
SA45_SOC_7	1328	448.36652755737305	583.6612558364868	2.7671365e-05	309.9429666666667
SA45_SOC_7	1329	1074.6613311767578	582.3104524612427	4.5026598e-05	310.17653333333334
SA45_SOC_7	1330	1017.8830718994141	585.0354909896851	4.1704658e-05	310.4101
SA45_SOC_7	1331	491.1378479003906	582.468101978302	3.1574968e-05	310.64366666666666
SA45_SOC_7	1332	1055.01708984375	552.6137638092041	2.2214892e-05	310.8772333333333
SA45_SOC_7	1333	487.338809967041	582.1026563644409	2.5674703e-05	311.1108
SA45_SOC_7	1334	489.9784469604492	580.5902123451233	2.5448877e-05	311.34436666666664
SA45_SOC_7	1335	1081.1336517333984	579.1610670089722	2.7253025e-05	311.57793333333336
SA45_SOC_7	1336	1077.143325805664	580.4890179634094	3.1503292e-05	311.8115
SA45_SOC_7	1337	964.9104309082031	586.2439012527466	3.1649277e-05	312.0450666666667
SA45_SOC_7	1338	904.3567657470703	587.8229069709778	6.998827e-05	312.27863333333335
SA45_SOC_7	1339	954.7945976257324	581.3781380653381	3.696322e-05	312.5122
SA45_SOC_7	1340	1047.2050094604492	582.3833870887756	3.4422694e-05	312.74576666666667
SA45_SOC_7	1341	1081.5221786499023	582.2162103652954	3.099875e-05	312.97933333333333
SA45_SOC_7	1342	1203.8336563110352	455.60073137283325	3.116248e-05	313.2129
SA45_SOC_7	1343	462.30259895324707	587.851037979126	2.0972333e-05	313.44646666666665
SA45_SOC_7	1344	1019.9139404296875	582.3006677627563	7.077007e-05	313.6800333333333
SA45_SOC_7	1345	963.8544845581055	593.4010219573975	3.4504068e-05	313.91360000000003
SA45_SOC_7	1346	988.9437103271484	586.3647294044495	3.7830618e-05	314.1471666666667
SA45_SOC_7	1347	969.2728042602539	592.6774048805237	4.2282074e-05	314.38073333333335
SA45_SOC_7	1348	466.6754150390625	602.663848400116	2.1433825e-05	314.6143
SA45_SOC_7	1349	445.2853488922119	585.3249764442444	2.1152266e-05	314.8478666666667
SA45_SOC_7	1350	467.7674102783203	594.6450304985046	2.4325955e-05	315.08143333333334
SA45_SOC_7	1351	1154.0677642822266	638.0543947219849	2.241076e-05	315.315
SA45_SOC_7	1352	1154.1119384765625	592.3532867431641	2.0739946e-05	315.54856666666666
SA45_SOC_7	1353	1043.6995697021484	585.8982825279236	5.2176085e-05	315.7821333333333
SA45_SOC_7	1354	993.585205078125	587.7547359466553	3.898442e-05	316.0157
SA45_SOC_7	1355	958.6510848999023	579.8948550224304	4.466825e-05	316.2492666666667
SA45_SOC_7	1356	1040.2876281738281	582.4569654464722	4.460457e-05	316.48283333333336
SA45_SOC_7	1357	452.03229904174805	579.1252112388611	2.8352526e-05	316.7164
SA45_SOC_7	1358	543.9338493347168	664.4194579124451	2.8906368e-05	316.9499666666667
SA45_SOC_7	1359	1208.199691772461	458.6150300502777	2.960138e-05	317.18353333333334
SA45_SOC_7	1360	547.1079254150391	660.9436368942261	2.561774e-05	317.4171
SA45_SOC_7	1361	1019.073486328125	552.979724407196	3.439998e-05	317.65066666666667
SA45_SOC_7	1362	1043.6596298217773	583.41148853302	4.766646e-05	317.8842333333333
SA45_SOC_7	1363	987.5883865356445	585.6872034072876	3.419047e-05	318.1178
SA45_SOC_7	1364	1044.338035583496	584.698498249054	3.455669e-05	318.35136666666665
SA45_SOC_7	1365	1103.2974243164062	578.0199265480042	3.5173507e-05	318.5849333333333
SA45_SOC_7	1366	469.3819999694824	589.1209244728088	2.4476607e-05	318.81850000000003
SA45_SOC_7	1367	544.6833229064941	663.1982374191284	2.7111311e-05	319.0520666666667
SA45_SOC_7	1368	1089.5594787597656	535.3801417350769	3.9662864e-05	319.28563333333335
SA45_SOC_7	1369	485.96614837646484	581.5550994873047	2.734404e-05	319.5192
SA45_SOC_7	1370	990.6833267211914	584.2283821105957	5.5692923e-05	319.7527666666667
SA45_SOC_7	1371	983.4495162963867	551.4041948318481	3.054132e-05	319.98633333333333
SA45_SOC_7	1372	945.8813095092773	629.4869899749756	4.633005e-05	320.2199
SA45_SOC_7	1373	965.0368881225586	596.3764715194702	3.060374e-05	320.45346666666666
SA45_SOC_7	1374	1204.4330978393555	459.7533702850342	3.3509725e-05	320.6870333333333
SA45_SOC_7	1375	489.8224639892578	578.4836053848267	2.1396208e-05	320.9206
SA45_SOC_7	1376	526.7534637451172	632.6515030860901	2.679191e-05	321.1541666666667
SA45_SOC_7	1377	1028.1877899169922	561.9084548950195	2.659904e-05	321.38773333333336
SA45_SOC_7	1378	1017.0529174804688	582.8553700447083	4.1794116e-05	321.6213
SA45_SOC_7	1379	1042.3622131347656	552.762143611908	2.7321335e-05	321.8548666666667
SA45_SOC_7	1380	1101.4909744262695	581.0482263565063	3.6476762e-05	322.08843333333334
SA45_SOC_7	1381	1077.5564575195312	580.0078296661377	3.216827e-05	322.322
SA45_SOC_7	1382	1016.1385345458984	559.604480266571	3.7152782e-05	322.55556666666666
SA45_SOC_7	1383	1050.0097274780273	585.5715894699097	3.3357068e-05	322.7891333333333
SA45_SOC_7	1384	489.6620750427246	585.4690432548523	3.4860943e-05	323.0227
SA45_SOC_7	1385	1052.8945541381836	580.7598996162415	2.4782532e-05	323.25626666666665
SA45_SOC_7	1386	1204.4939804077148	450.3855514526367	2.3174502e-05	323.48983333333337
SA45_SOC_7	1387	954.5039749145508	586.674427986145	4.7739843e-05	323.7234
SA45_SOC_7	1388	988.8954162597656	588.2527899742126	3.75595e-05	323.9569666666667
SA45_SOC_7	1389	970.2219772338867	598.556592464447	5.1483337e-05	324.19053333333335
SA45_SOC_7	1390	1042.7081680297852	558.3300876617432	2.9620895e-05	324.4241
SA45_SOC_7	1391	462.43114471435547	596.5871000289917	2.6380727e-05	324.65766666666667
SA45_SOC_7	1392	1079.4564056396484	579.5699644088745	3.1144864e-05	324.89123333333333
SA45_SOC_7	1393	1056.6518783569336	530.5293774604797	2.7917127e-05	325.1248
SA45_SOC_7	1394	1056.5382385253906	551.3660216331482	2.0934647e-05	325.35836666666665
SA45_SOC_7	1395	544.7737884521484	662.1072435379028	2.6990348e-05	325.5919333333333
SA45_SOC_7	1396	992.3332214355469	584.6543383598328	3.30131e-05	325.82550000000003
SA45_SOC_7	1397	465.84680557250977	593.6322498321533	2.6079806e-05	326.0590666666667
SA45_SOC_7	1398	1074.0132522583008	583.0076122283936	4.70549e-05	326.29263333333336
SA45_SOC_7	1399	991.9093322753906	586.31187915802	3.8137496e-05	326.5262
SA45_SOC_7	1400	1207.0321655273438	460.9241223335266	3.4078366e-05	326.7597666666667
SA45_SOC_7	1401	1111.344108581543	579.6717381477356	3.0001585e-05	326.99333333333334
SA45_SOC_7	1402	1171.7740631103516	585.5630278587341	3.1173593e-05	327.2269
SA45_SOC_7	1403	521.0693550109863	661.0726404190063	2.4776295e-05	327.46046666666666
SA45_SOC_7	1404	933.6199951171875	583.9160442352295	4.3705804e-05	327.6940333333333
SA45_SOC_7	1405	965.3257369995117	595.6191229820251	3.0589148e-05	327.9276
SA45_SOC_7	1406	1015.7830810546875	559.0558934211731	3.4173197e-05	328.16116666666665
SA45_SOC_7	1407	1018.3138275146484	585.556333065033	4.4038126e-05	328.39473333333336
SA45_SOC_7	1408	1037.4993896484375	555.9907078742981	3.062558e-05	328.6283
SA45_SOC_7	1409	446.03774070739746	581.5272259712219	3.1687843e-05	328.8618666666667
SA45_SOC_7	1410	1051.1509323120117	557.8304243087769	2.4360706e-05	329.09543333333335
SA45_SOC_7	1411	1078.4807968139648	584.9830269813538	2.1536991e-05	329.329
SA45_SOC_7	1412	448.43945503234863	582.8524088859558	2.2758742e-05	329.56256666666667
SA45_SOC_7	1413	959.1850662231445	581.2726306915283	4.4583438e-05	329.79613333333333
SA45_SOC_7	1414	1017.6575088500977	634.7967338562012	2.9615105e-05	330.0297
SA45_SOC_7	1415	958.018970489502	590.0779581069946	5.31245e-05	330.26326666666665
SA45_SOC_7	1416	956.3447570800781	588.8208818435669	3.663685e-05	330.4968333333333
SA45_SOC_7	1417	1180.8243942260742	463.82538199424744	3.6915277e-05	330.73040000000003
SA45_SOC_7	1418	1078.4969329833984	578.226113319397	2.1993264e-05	330.9639666666667
SA45_SOC_7	1419	1082.4525833129883	583.9674782752991	3.219224e-05	331.19753333333335
SA45_SOC_7	1420	443.9948558807373	586.6757798194885	2.3796087e-05	331.4311
SA45_SOC_7	1421	986.107177734375	584.8325228691101	4.2360938e-05	331.6646666666667
SA45_SOC_7	1422	988.7165451049805	634.74285364151	3.85679e-05	331.89823333333334
SA45_SOC_7	1423	1043.0771255493164	582.6887726783752	3.664265e-05	332.1318
SA45_SOC_7	1424	969.7480773925781	593.8890337944031	3.0142106e-05	332.36536666666666
SA45_SOC_7	1425	1041.1029052734375	578.0996203422546	5.474155e-05	332.5989333333333
SA45_SOC_7	1426	486.8675994873047	581.7543339729309	2.5430147e-05	332.8325
SA45_SOC_7	1427	487.236385345459	585.7291102409363	2.6026339e-05	333.0660666666667
SA45_SOC_7	1428	1156.5740203857422	469.63218212127686	3.3094428e-05	333.29963333333336
SA45_SOC_7	1429	524.7026252746582	665.474853515625	2.4213494e-05	333.5332
SA45_SOC_7	1430	981.2560272216797	584.6439743041992	5.2177526e-05	333.7667666666667
SA45_SOC_7	1431	1076.1832809448242	580.7405877113342	3.9330018e-05	334.00033333333334
SA45_SOC_7	1432	986.9292068481445	583.6087274551392	5.053771e-05	334.2339
SA45_SOC_7	1433	989.3016815185547	581.6711640357971	3.731274e-05	334.46746666666667
SA45_SOC_7	1434	1205.888442993164	460.45690298080444	4.324796e-05	334.7010333333333
SA45_SOC_7	1435	1026.9014739990234	632.9301738739014	2.5585095e-05	334.9346
SA45_SOC_7	1436	1163.2292175292969	573.4417176246643	2.7960234e-05	335.16816666666665
SA45_SOC_7	1437	1204.9866485595703	454.49055433273315	2.8549563e-05	335.4017333333333
SA45_SOC_7	1438	446.10185623168945	582.2256088256836	2.422338e-05	335.63530000000003
SA45_SOC_7	1439	953.3876037597656	587.1698427200317	3.755635e-05	335.8688666666667
SA45_SOC_7	1440	1072.5994491577148	579.3682837486267	3.9034574e-05	336.10243333333335
SA45_SOC_7	1441	1039.4940948486328	557.7406239509583	2.9716524e-05	336.336
SA45_SOC_7	1442	489.3653869628906	581.7649555206299	2.8797323e-05	336.5695666666667
SA45_SOC_7	1443	1081.4436721801758	578.525640964508	3.414727e-05	336.80313333333334
SA45_SOC_7	1444	487.44495391845703	576.9728994369507	2.6943388e-05	337.0367
SA45_SOC_7	1445	489.8268699645996	581.6656923294067	2.85889e-05	337.27026666666666
SA45_SOC_7	1446	1047.2927856445312	584.5893859863281	2.722845e-05	337.5038333333333
SA45_SOC_7	1447	956.5413665771484	584.5636367797852	5.2261094e-05	337.7374
SA45_SOC_7	1448	1021.3619613647461	595.7678246498108	3.5903082e-05	337.9709666666667
SA45_SOC_7	1449	845.9783935546875	586.6972160339355	4.186712e-05	338.20453333333336
SA45_SOC_7	1450	935.6974983215332	506.81036710739136	3.235623e-05	338.4381
SA45_SOC_7	1451	1028.4881973266602	634.0122842788696	2.5499867e-05	338.6716666666667
SA45_SOC_7	1452	1047.187156677246	581.9992089271545	2.5943718e-05	338.90523333333334
SA45_SOC_7	1453	447.57837295532227	584.5500540733337	2.5644458e-05	339.1388
SA45_SOC_7	1454	421.0791778564453	578.3645153045654	2.252071e-05	339.37236666666666
SA45_SOC_7	1455	1108.8959884643555	578.860445022583	2.0792784e-05	339.6059333333333
SA45_SOC_7	1456	987.2048950195312	587.0098114013672	4.112685e-05	339.8395
SA45_SOC_7	1457	960.6003570556641	590.4584670066833	3.3805045e-05	340.07306666666665
SA45_SOC_7	1458	991.6747283935547	584.784243106842	4.9862723e-05	340.30663333333337
SA45_SOC_7	1459	993.4671020507812	584.3684577941895	4.176376e-05	340.5402
SA45_SOC_7	1460	1048.893814086914	583.7352204322815	3.087319e-05	340.7737666666667
SA45_SOC_7	1461	1180.1778030395508	461.34299755096436	2.8393275e-05	341.00733333333335
SA45_SOC_7	1462	1085.8165740966797	592.1400833129883	2.7969141e-05	341.2409
SA45_SOC_7	1463	483.7350654602051	583.4401988983154	2.5893198e-05	341.4744666666667
SA45_SOC_7	1464	1016.4963912963867	586.2692642211914	6.712975e-05	341.70803333333333
SA45_SOC_7	1465	963.6666870117188	551.4221549034119	2.8146276e-05	341.9416
SA45_SOC_7	1466	1043.4466552734375	584.8807382583618	3.609471e-05	342.17516666666666
SA45_SOC_7	1467	959.7352981567383	581.6485047340393	4.1734256e-05	342.4087333333333
SA45_SOC_7	1468	1039.002799987793	584.1997361183167	3.851615e-05	342.64230000000003
SA45_SOC_7	1469	521.4500427246094	666.5012168884277	2.9325181e-05	342.8758666666667
SA45_SOC_7	1470	528.3535194396973	659.3330240249634	2.7107924e-05	343.10943333333336
SA45_SOC_7	1471	466.4336585998535	596.2253880500793	2.138089e-05	343.343
SA45_SOC_7	1472	487.19776153564453	579.5895338058472	2.5269337e-05	343.5765666666667
SA45_SOC_7	1473	929.9024963378906	583.484423160553	4.5128567e-05	343.81013333333334
SA45_SOC_7	1474	1014.5879745483398	555.6447672843933	3.6163103e-05	344.0437
SA45_SOC_7	1475	955.9688758850098	582.3043370246887	5.1271196e-05	344.27726666666666
SA45_SOC_7	1476	964.9492263793945	595.7496070861816	3.1712665e-05	344.5108333333333
SA45_SOC_7	1477	1210.133171081543	460.9015917778015	3.0150011e-05	344.7444
SA45_SOC_7	1478	489.8921585083008	582.9278540611267	3.3368713e-05	344.97796666666665
SA45_SOC_7	1479	1024.5581817626953	587.5743627548218	2.9991716e-05	345.21153333333336
SA45_SOC_7	1480	1157.2465896606445	594.1738200187683	2.5824223e-05	345.4451
SA45_SOC_7	1481	1044.814109802246	556.2026882171631	3.14663e-05	345.6786666666667
SA45_SOC_7	1482	1047.3986434936523	577.7930116653442	4.7446418e-05	345.91223333333335
SA45_SOC_7	1483	1075.01220703125	581.6774082183838	3.1378506e-05	346.1458
SA45_SOC_7	1484	1042.2774124145508	582.8327751159668	3.368444e-05	346.37936666666667
SA45_SOC_7	1485	983.5457611083984	585.729238986969	5.0970062e-05	346.61293333333333
SA45_SOC_7	1486	466.1721897125244	594.3035960197449	2.112628e-05	346.8465
SA45_SOC_7	1487	1790.0674438476562	436.96287631988525	2.1307895e-05	347.08006666666665
SA45_SOC_7	1488	1181.9626235961914	465.15883684158325	3.8980852e-05	347.3136333333333
SA45_SOC_7	1489	544.1667938232422	666.4482378959656	2.3487639e-05	347.54720000000003
SA45_SOC_7	1490	1074.2001342773438	577.4629068374634	4.8063805e-05	347.7807666666667
SA45_SOC_7	1491	1072.59521484375	560.8721137046814	3.0095578e-05	348.01433333333335
SA45_SOC_7	1492	860.7630157470703	597.0250296592712	4.3735497e-05	348.2479
SA45_SOC_7	1493	1020.8399963378906	583.9812541007996	4.409864e-05	348.4814666666667
SA45_SOC_7	1494	1174.1514587402344	463.71617317199707	3.522832e-05	348.71503333333334
SA45_SOC_7	1495	466.70740127563477	596.3873505592346	2.755237e-05	348.9486
SA45_SOC_7	1496	1160.4726791381836	579.0326428413391	2.612668e-05	349.18216666666666
SA45_SOC_7	1497	1164.0792846679688	579.8427772521973	3.0852058e-05	349.4157333333333
SA45_SOC_7	1498	1043.1269073486328	582.4663639068604	3.761524e-05	349.6493
SA45_SOC_7	1499	1041.5326309204102	581.3521313667297	4.0724546e-05	349.8828666666667
SA45_SOC_7	1500	967.2269439697266	593.3678698539734	3.923004e-05	350.11643333333336
SA45_SOC_7	1501	901.9186592102051	521.9396674633026	2.7968874e-05	350.35
SA45_SOC_7	1502	1078.6201858520508	579.143750667572	3.9471448e-05	350.5835666666667
SA45_SOC_7	1503	1045.5844116210938	581.3650703430176	2.936593e-05	350.81713333333335
SA45_SOC_7	1504	1155.2847290039062	594.1927456855774	2.325196e-05	351.0507
SA45_SOC_7	1505	1030.3113555908203	637.3652172088623	2.8539489e-05	351.28426666666667
SA45_SOC_7	1506	1081.9246673583984	580.8847188949585	2.7823837e-05	351.51783333333333
SA45_SOC_7	1507	1015.9363174438477	586.1279010772705	4.913069e-05	351.7514
SA45_SOC_7	1508	994.7504425048828	589.8903107643127	4.2528263e-05	351.98496666666665
SA45_SOC_7	1509	1049.2879486083984	580.8247232437134	6.36369e-05	352.2185333333333
SA45_SOC_7	1510	1019.6944427490234	630.7198619842529	3.7674654e-05	352.45210000000003
SA45_SOC_7	1511	526.4567184448242	664.0377902984619	2.6910979e-05	352.6856666666667
SA45_SOC_7	1512	1176.0844802856445	461.1221659183502	2.4754896e-05	352.91923333333335
SA45_SOC_7	1513	1153.8338470458984	598.5280752182007	2.3834084e-05	353.1528
SA45_SOC_7	1514	538.0640602111816	660.6587862968445	2.3088885e-05	353.3863666666667
SA45_SOC_7	1515	1175.537223815918	456.3594961166382	2.5324727e-05	353.61993333333334
SA45_SOC_7	1516	1072.5054931640625	581.9231200218201	3.122918e-05	353.8535
SA45_SOC_7	1517	1017.1967697143555	554.428825378418	3.3884193e-05	354.08706666666666
SA45_SOC_7	1518	1018.586311340332	584.6326446533203	5.569701e-05	354.3206333333333
SA45_SOC_7	1519	1102.2118377685547	579.8521113395691	2.8211305e-05	354.5542
SA45_SOC_7	1520	1169.0932846069336	584.3403911590576	3.2396456e-05	354.7877666666667
SA45_SOC_7	1521	522.5452423095703	661.9163131713867	2.617863e-05	355.02133333333336
SA45_SOC_7	1522	1082.043228149414	577.2959232330322	3.0301255e-05	355.2549
SA45_SOC_7	1523	1155.483512878418	596.1187863349915	2.3422706e-05	355.4884666666667
SA45_SOC_7	1524	986.4841461181641	584.4552969932556	5.2892672e-05	355.72203333333334
SA45_SOC_7	1525	966.6672134399414	596.8490982055664	2.645873e-05	355.9556
SA45_SOC_7	1526	988.7435531616211	552.9027986526489	3.3006363e-05	356.18916666666667
SA45_SOC_7	1527	1041.6053009033203	579.6225571632385	4.6127967e-05	356.4227333333333
SA45_SOC_7	1528	993.4792327880859	585.6680202484131	2.5086281e-05	356.6563
SA45_SOC_7	1529	988.9260864257812	588.206570148468	1.9565534e-05	356.88986666666665
SA45_SOC_7	1530	1160.0873565673828	598.0763053894043	2.5631842e-05	357.12343333333337
SA45_SOC_7	1531	515.3759765625	664.6837091445923	2.9112494e-05	357.357
SA45_SOC_7	1532	489.6478271484375	581.0566592216492	2.320119e-05	357.5905666666667
SA45_SOC_7	1533	1047.2798538208008	581.3485908508301	5.5752378e-05	357.82413333333335
SA45_SOC_7	1534	1040.6528091430664	558.3931088447571	2.8744838e-05	358.0577
SA45_SOC_7	1535	894.305419921875	596.8895244598389	3.3867487e-05	358.2912666666667
SA45_SOC_7	1536	1074.4052124023438	577.2303915023804	3.508503e-05	358.52483333333333
SA45_SOC_7	1537	1152.9691314697266	466.58270359039307	4.336388e-05	358.7584
SA45_SOC_7	1538	1164.5228576660156	579.2974734306335	2.0493788e-05	358.99196666666666
SA45_SOC_7	1539	1082.816047668457	579.6840977668762	3.2671844e-05	359.2255333333333
SA45_SOC_7	1540	544.5026206970215	664.442310333252	2.7593524e-05	359.4591
SA45_SOC_7	1541	1075.3694915771484	581.3371968269348	3.416769e-05	359.6926666666667
SA45_SOC_7	1542	1013.0867385864258	583.2037568092346	4.737937e-05	359.92623333333336
SA45_SOC_7	1543	1015.8610153198242	556.0345458984375	3.684304e-05	360.1598
SA45_SOC_7	1544	1073.1913375854492	578.6357831954956	3.9995095e-05	360.3933666666667
SA45_SOC_7	1545	963.4648132324219	597.5359582901001	3.7769914e-05	360.62693333333334
SA45_SOC_7	1546	463.48694801330566	597.6918697357178	2.2236423e-05	360.8605
SA45_SOC_7	1547	443.17251205444336	581.317949295044	2.6834945e-05	361.09406666666666
SA45_SOC_7	1548	1045.0474548339844	585.9987044334412	2.6045682e-05	361.3276333333333
SA45_SOC_7	1549	1152.410888671875	588.9533615112305	2.0771062e-05	361.5612
SA45_SOC_7	1550	964.4438552856445	592.4626564979553	4.5253408e-05	361.79476666666665
SA45_SOC_7	1551	1044.550666809082	583.365912437439	4.2112624e-05	362.02833333333336
SA45_SOC_7	1552	1019.5798873901367	582.644419670105	6.0045182e-05	362.2619
SA45_SOC_7	1553	1070.4682159423828	582.606954574585	3.2357497e-05	362.4954666666667
SA45_SOC_7	1554	1083.0416107177734	583.8539886474609	3.1271382e-05	362.72903333333335
SA45_SOC_7	1555	488.56761932373047	581.9226694107056	2.1809463e-05	362.9626
SA45_SOC_7	1556	419.09912109375	576.8555474281311	2.6880487e-05	363.19616666666667
SA45_SOC_7	1557	1048.750991821289	582.9647397994995	3.028889e-05	363.42973333333333
SA45_SOC_7	1558	961.1137390136719	586.0308265686035	3.3859706e-05	363.6633
SA45_SOC_7	1559	934.8696899414062	597.410044670105	2.7546932e-05	363.89686666666665
SA45_SOC_7	1560	883.1532096862793	511.80320262908936	4.578333e-05	364.1304333333333
SA45_SOC_7	1561	1074.1230010986328	577.9841995239258	3.266275e-05	364.36400000000003
SA45_SOC_7	1562	1014.9192810058594	552.0122623443604	3.1497348e-05	364.5975666666667
SA45_SOC_7	1563	984.3224716186523	635.3529167175293	2.7020942e-05	364.83113333333336
SA45_SOC_7	1564	447.87549018859863	585.3491163253784	2.0288944e-05	365.0647
SA45_SOC_7	1565	1161.8321228027344	591.3080620765686	2.444649e-05	365.2982666666667
SA45_SOC_7	1566	1081.314811706543	581.5492415428162	2.8947881e-05	365.53183333333334
SA45_SOC_7	1567	939.2325782775879	594.0963792800903	4.50476e-05	365.7654
SA45_SOC_7	1568	968.5261917114258	595.2207827568054	3.2704356e-05	365.99896666666666
SA45_SOC_7	1569	1078.996696472168	582.2727942466736	5.5345816e-05	366.2325333333333
SA45_SOC_7	1570	1074.3801498413086	584.0330743789673	3.1930005e-05	366.4661
SA45_SOC_7	1571	1081.351203918457	582.352294921875	2.9109719e-05	366.6996666666667
SA45_SOC_7	1572	1034.8474502563477	649.8996734619141	1.9986459e-05	366.93323333333336
SA45_SOC_7	1573	490.2120780944824	584.0317869186401	3.0942985e-05	367.1668
SA45_SOC_7	1574	443.89514923095703	584.262113571167	2.2581466e-05	367.4003666666667
SA45_SOC_7	1575	1177.8593444824219	457.82034516334534	2.823289e-05	367.63393333333335
SA45_SOC_7	1576	1043.5747146606445	552.3962473869324	2.792879e-05	367.8675
SA45_SOC_7	1577	1012.7315139770508	587.5299453735352	3.710003e-05	368.10106666666667
SA45_SOC_7	1578	965.0253295898438	596.8767142295837	3.8678143e-05	368.33463333333333
SA45_SOC_7	1579	990.3981399536133	596.3254237174988	3.1351763e-05	368.5682
SA45_SOC_7	1580	1150.641746520996	462.3369812965393	3.1246578e-05	368.80176666666665
SA45_SOC_7	1581	1106.9103240966797	581.9134640693665	2.3787872e-05	369.0353333333333
SA45_SOC_7	1582	1199.2753601074219	463.6356747150421	3.2480817e-05	369.26890000000003
SA45_SOC_7	1583	462.3266315460205	592.8197979927063	2.1578951e-05	369.5024666666667
SA45_SOC_7	1584	955.3859710693359	583.3522009849548	4.518709e-05	369.73603333333335
SA45_SOC_7	1585	1076.8233489990234	581.732189655304	3.13384e-05	369.9696
SA45_SOC_7	1586	960.7265853881836	586.3016438484192	4.4505316e-05	370.2031666666667
SA45_SOC_7	1587	967.8943634033203	594.2104482650757	4.5122797e-05	370.43673333333334
SA45_SOC_7	1588	1040.7373809814453	632.916784286499	2.6643924e-05	370.6703
SA45_SOC_7	1589	486.13088607788086	582.8863334655762	2.426916e-05	370.90386666666666
SA45_SOC_7	1590	1228.9462280273438	463.51404190063477	3.0197894e-05	371.1374333333333
SA45_SOC_7	1591	447.36717224121094	586.2352752685547	1.9290419e-05	371.371
SA45_SOC_7	1592	485.9805679321289	577.0871615409851	2.5763073e-05	371.6045666666667
SA45_SOC_7	1593	960.4372787475586	585.149495601654	4.5895325e-05	371.83813333333336
SA45_SOC_7	1594	1041.1804962158203	555.2737855911255	2.7266804e-05	372.0717
SA45_SOC_7	1595	1042.6566696166992	584.3170237541199	5.1271294e-05	372.3052666666667
SA45_SOC_7	1596	959.0433311462402	589.4035863876343	4.5139368e-05	372.53883333333334
SA45_SOC_7	1597	1043.624610900879	584.4149994850159	2.9758947e-05	372.7724
SA45_SOC_7	1598	447.39123344421387	580.9605503082275	2.4796813e-05	373.00596666666667
SA45_SOC_7	1599	1085.075454711914	581.8060898780823	3.243968e-05	373.2395333333333
SA45_SOC_7	1600	1083.611183166504	581.404402256012	2.6126057e-05	373.4731
SA45_SOC_7	1601	949.3517303466797	583.2927203178406	4.019373e-05	373.70666666666665
SA45_SOC_7	1602	1038.9783096313477	583.1259298324585	4.0755745e-05	373.94023333333337
SA45_SOC_7	1603	1040.3514862060547	584.2030191421509	4.101933e-05	374.1738
SA45_SOC_7	1604	954.8625183105469	585.5231165885925	3.5921406e-05	374.4073666666667
SA45_SOC_7	1605	1015.8075714111328	557.6836538314819	3.9218183e-05	374.64093333333335
SA45_SOC_7	1606	487.9876899719238	582.9132413864136	2.6970845e-05	374.8745
SA45_SOC_7	1607	1107.4994659423828	576.3692092895508	2.0686315e-05	375.1080666666667
SA45_SOC_7	1608	1082.021255493164	578.4977674484253	3.1505217e-05	375.34163333333333
SA45_SOC_7	1609	446.51424407958984	580.7202458381653	2.2452967e-05	375.5752
SA45_SOC_7	1610	1040.5673217773438	580.4216194152832	5.170297e-05	375.80876666666666
SA45_SOC_7	1611	1104.2645645141602	580.5855131149292	3.1237105e-05	376.0423333333333
SA45_SOC_7	1612	966.9407272338867	593.0119514465332	4.1932126e-05	376.2759
SA45_SOC_7	1613	1077.6393127441406	580.5927872657776	3.3180102e-05	376.5094666666667
SA45_SOC_7	1614	1049.3466567993164	551.4750051498413	3.4837314e-05	376.74303333333336
SA45_SOC_7	1615	541.6750717163086	662.2697854042053	1.9918398e-05	376.9766
SA45_SOC_7	1616	1019.535026550293	584.9220013618469	2.5526047e-05	377.2101666666667
SA45_SOC_7	1617	421.18783950805664	577.3665404319763	2.066313e-05	377.44373333333334
SA45_SOC_7	1618	425.0160026550293	579.9566531181335	2.8026869e-05	377.6773
SA45_SOC_7	1619	954.9041175842285	586.3622832298279	2.9212753e-05	377.91086666666666
SA45_SOC_7	1620	987.7014541625977	585.2462482452393	4.6198267e-05	378.1444333333333
SA45_SOC_7	1621	1074.1997909545898	578.3007860183716	2.8082839e-05	378.378
SA45_SOC_7	1622	1076.4391708374023	582.7497339248657	3.9971226e-05	378.61156666666665
SA45_SOC_7	1623	1227.8071975708008	462.1517479419708	3.112037e-05	378.84513333333337
SA45_SOC_7	1624	1156.0489654541016	599.6296906471252	2.4000818e-05	379.0787
SA45_SOC_7	1625	1085.8566284179688	594.9790620803833	2.7934864e-05	379.3122666666667
SA45_SOC_7	1626	1077.5001525878906	582.5439977645874	2.5087716e-05	379.54583333333335
SA45_SOC_7	1627	960.9317779541016	581.1010122299194	5.733098e-05	379.7794
SA45_SOC_7	1628	1076.0213470458984	582.4217534065247	3.06427e-05	380.01296666666667
SA45_SOC_7	1629	968.2777404785156	597.3927283287048	4.4402474e-05	380.24653333333333
SA45_SOC_7	1630	960.6255340576172	595.3548717498779	2.901784e-05	380.4801
SA45_SOC_7	1631	517.0802307128906	663.0693626403809	2.537755e-05	380.71366666666665
SA45_SOC_7	1632	1203.204231262207	452.985223531723	2.7476857e-05	380.9472333333333
SA45_SOC_7	1633	445.264949798584	585.2273225784302	2.4688767e-05	381.18080000000003
SA45_SOC_7	1634	488.2962226867676	581.6084003448486	2.401609e-05	381.4143666666667
SA45_SOC_7	1635	1203.6154174804688	455.7667815685272	2.7041178e-05	381.64793333333336
SA45_SOC_7	1636	954.7380065917969	585.6380867958069	4.161511e-05	381.8815
SA45_SOC_7	1637	958.4819984436035	596.2562227249146	2.9265897e-05	382.1150666666667
SA45_SOC_7	1638	970.4531478881836	592.5691294670105	4.3308013e-05	382.34863333333334
SA45_SOC_7	1639	1012.6547241210938	584.439332485199	3.8905207e-05	382.5822
SA45_SOC_7	1640	1101.7001724243164	622.1786570549011	3.0242507e-05	382.81576666666666
SA45_SOC_7	1641	522.4746322631836	659.6417570114136	2.5758134e-05	383.0493333333333
SA45_SOC_7	1642	1049.1883850097656	584.746778011322	2.6792139e-05	383.2829
SA45_SOC_7	1643	460.3875160217285	592.1150422096252	2.1653657e-05	383.5164666666667
SA45_SOC_7	1644	1078.194465637207	580.6814289093018	5.2356667e-05	383.75003333333336
SA45_SOC_7	1645	1045.3605651855469	583.889844417572	3.4688794e-05	383.9836
SA45_SOC_7	1646	965.4613494873047	585.8547019958496	3.6212103e-05	384.2171666666667
SA45_SOC_7	1647	940.0901985168457	629.2782926559448	4.0747855e-05	384.45073333333335
SA45_SOC_7	1648	452.9268550872803	583.0383825302124	3.0016865e-05	384.6843
SA45_SOC_7	1649	521.8817710876465	663.6760139465332	2.0636093e-05	384.91786666666667
SA45_SOC_7	1650	1157.3529052734375	591.5352988243103	3.2104163e-05	385.15143333333333
SA45_SOC_7	1651	468.91170501708984	594.821412563324	2.316299e-05	385.385
SA45_SOC_7	1652	460.70231437683105	595.2120923995972	2.8976856e-05	385.61856666666665
SA45_SOC_7	1653	1080.5775833129883	581.9399857521057	5.0944993e-05	385.8521333333333
SA45_SOC_7	1654	1043.7977600097656	555.1458120346069	2.7440743e-05	386.08570000000003
SA45_SOC_7	1655	955.2201461791992	583.78826379776	4.915965e-05	386.3192666666667
SA45_SOC_7	1656	959.0788078308105	585.5234384536743	3.6007972e-05	386.55283333333335
SA45_SOC_7	1657	1153.011245727539	464.0430271625519	3.22597e-05	386.7864
SA45_SOC_7	1658	526.9254684448242	663.5906553268433	2.5472475e-05	387.0199666666667
SA45_SOC_7	1659	1078.1056594848633	581.6986513137817	3.0405114e-05	387.25353333333334
SA45_SOC_7	1660	485.59776306152344	585.3797578811646	2.1862399e-05	387.4871
SA45_SOC_7	1661	960.9598159790039	586.0467910766602	4.3084416e-05	387.72066666666666
SA45_SOC_7	1662	1021.3510894775391	578.9680767059326	4.435135e-05	387.9542333333333
SA45_SOC_7	1663	961.0425567626953	598.7323951721191	3.5869063e-05	388.1878
SA45_SOC_7	1664	962.5849914550781	584.8960590362549	3.3524077e-05	388.4213666666667
SA45_SOC_7	1665	1042.2532653808594	583.8304281234741	4.1557167e-05	388.65493333333336
SA45_SOC_7	1666	1080.6388092041016	581.4740538597107	2.225713e-05	388.8885
SA45_SOC_7	1667	1030.575828552246	605.4107093811035	1.9374822e-05	389.1220666666667
SA45_SOC_7	1668	692.6554298400879	855.4868745803833	0.00030944005	389.35563333333334
SA45_SOC_7	1669	692.1902275085449	854.6236324310303	0.0016335368	389.5892
SA45_SOC_7	1670	693.1070137023926	855.4577136039734	0.0048437477	389.82276666666667
SA45_SOC_7	1671	718.1093788146973	845.9190487861633	0.0018857188	390.0563333333333
SA45_SOC_7	1672	717.7687454223633	863.0405330657959	0.76638544	390.2899
SA45_SOC_7	1673	723.380241394043	860.1370525360107	0.9822151	390.52346666666665
SA45_SOC_7	1674	722.6482772827148	858.8118052482605	0.9794255	390.75703333333337
SA45_SOC_7	1675	723.1368255615234	857.6451730728149	0.99224514	390.99060000000003
SA45_SOC_7	1676	725.4038429260254	860.8567428588867	0.9982849	391.2241666666667
SA45_SOC_7	1677	730.766716003418	859.8251008987427	0.98597264	391.45773333333335
SA45_SOC_7	1678	739.592113494873	857.9177927970886	0.96090484	391.6913
SA45_SOC_7	1679	746.9450569152832	853.4832000732422	0.99314356	391.9248666666667
SA45_SOC_7	1680	762.8820991516113	851.8176126480103	0.99831223	392.15843333333333
SA45_SOC_7	1681	788.7166786193848	854.1055583953857	0.9996824	392.392
SA45_SOC_7	1682	809.3780136108398	855.0544166564941	0.9996152	392.62556666666666
SA45_SOC_7	1683	829.694709777832	853.435435295105	0.99985254	392.8591333333333
SA45_SOC_7	1684	865.5484771728516	848.2594585418701	0.9999	393.0927
SA45_SOC_7	1685	911.938591003418	846.1408138275146	0.99993587	393.3262666666667
SA45_SOC_7	1686	982.8124237060547	835.4449796676636	0.99990225	393.55983333333336
SA45_SOC_7	1687	1047.3283767700195	835.3466820716858	0.9999062	393.7934
SA45_SOC_7	1688	1122.0730590820312	835.3137874603271	0.999926	394.0269666666667
SA45_SOC_7	1689	1192.7404403686523	838.2622003555298	0.9999043	394.26053333333334
SA45_SOC_7	1690	1261.5959930419922	844.0436697006226	0.9999474	394.4941
SA45_SOC_7	1691	1331.3282775878906	846.4046144485474	0.9999641	394.72766666666666
SA45_SOC_7	1692	1378.4590530395508	853.9725637435913	0.9999616	394.9612333333333
SA45_SOC_7	1693	1420.0691986083984	861.9355058670044	0.9999691	395.1948
SA45_SOC_7	1694	1466.4785385131836	878.1202983856201	0.99990857	395.42836666666665
SA45_SOC_7	1695	1472.3921585083008	881.6941595077515	0.9999534	395.66193333333337
SA45_SOC_7	1696	1475.1650619506836	888.518922328949	0.9999528	395.8955
SA45_SOC_7	1697	1485.7051849365234	898.6718988418579	0.999948	396.1290666666667
SA45_SOC_7	1698	1501.0101699829102	911.8393349647522	0.9998605	396.36263333333335
SA45_SOC_7	1699	1512.857666015625	914.1349411010742	0.99981755	396.5962
SA45_SOC_7	1700	1516.2518692016602	916.980357170105	0.9998716	396.82976666666667
SA45_SOC_7	1701	1523.0241394042969	916.6788339614868	0.99983263	397.06333333333333
SA45_SOC_7	1702	1526.444091796875	917.6972150802612	0.9998727	397.2969
SA45_SOC_7	1703	1514.3237686157227	912.6871919631958	0.99979323	397.53046666666665
SA45_SOC_7	1704	1513.93798828125	893.9335942268372	0.99958354	397.7640333333333
SA45_SOC_7	1705	1540.041389465332	883.4665417671204	0.9998981	397.99760000000003
SA45_SOC_7	1706	1526.0167694091797	883.4213519096375	0.9997011	398.2311666666667
SA45_SOC_7	1707	1516.0501098632812	890.0120544433594	0.99985933	398.46473333333336
SA45_SOC_7	1708	1512.7795028686523	901.0079956054688	0.9998605	398.6983
SA45_SOC_7	1709	1496.9908905029297	900.944652557373	0.9976827	398.9318666666667
SA45_SOC_7	1710	1533.7481689453125	909.9940180778503	0.99927205	399.16543333333334
SA45_SOC_7	1711	1530.63720703125	907.75634765625	0.99725515	399.399
SA45_SOC_7	1712	1528.329963684082	908.4614896774292	0.99536407	399.63256666666666
SA45_SOC_7	1713	1548.3940887451172	909.5534491539001	0.99856275	399.8661333333333
SA45_SOC_7	1714	1544.6247482299805	913.4509134292603	0.99710554	400.0997
SA45_SOC_7	1715	1535.0366592407227	910.4783606529236	0.99918073	400.33326666666665
SA45_SOC_7	1716	1530.0888061523438	909.8198890686035	0.9989827	400.56683333333336
SA45_SOC_7	1717	1546.2516403198242	914.6270728111267	0.96111304	400.8004
SA45_SOC_7	1718	1527.2926712036133	908.9260053634644	0.9980106	401.0339666666667
SA45_SOC_7	1719	1508.0915451049805	905.9334325790405	0.99964654	401.26753333333335
SA45_SOC_7	1720	1504.6823501586914	900.6118440628052	0.99960226	401.5011
SA45_SOC_7	1721	1502.3011779785156	897.0311594009399	0.9998958	401.73466666666667
SA45_SOC_7	1722	1493.2157135009766	891.5797305107117	0.9999436	401.96823333333333
SA45_SOC_7	1723	1498.0020904541016	875.9372162818909	0.99952614	402.2018
SA45_SOC_7	1724	1511.455307006836	870.9803009033203	0.9986864	402.43536666666665
SA45_SOC_7	1725	1510.1343154907227	840.9170722961426	0.99739456	402.6689333333333
SA45_SOC_7	1726	1505.0660705566406	833.7506818771362	0.9995265	402.90250000000003
SA45_SOC_7	1727	1510.9144592285156	802.1338748931885	0.99898857	403.1360666666667
SA45_SOC_7	1728	1513.4390258789062	759.4141387939453	0.9996039	403.36963333333335
SA45_SOC_7	1729	1507.3012161254883	736.7485284805298	0.99949193	403.6032
SA45_SOC_7	1730	1504.0589904785156	720.5952787399292	0.9998287	403.8367666666667
SA45_SOC_7	1731	1507.6229095458984	712.7537441253662	0.9997845	404.07033333333334
SA45_SOC_7	1732	1499.6541595458984	711.4092493057251	0.9997764	404.3039
SA45_SOC_7	1733	1495.0323486328125	692.0652222633362	0.9995883	404.53746666666666
SA45_SOC_7	1734	1501.9482421875	694.216890335083	0.9998048	404.7710333333333
SA45_SOC_7	1735	1504.18212890625	690.8827543258667	0.99987364	405.0046
SA45_SOC_7	1736	1506.7121887207031	688.4255075454712	0.9998975	405.2381666666667
SA45_SOC_7	1737	1486.0059356689453	672.5058031082153	0.9998031	405.47173333333336
SA45_SOC_7	1738	1480.6404876708984	653.8011932373047	0.9997998	405.7053
SA45_SOC_7	1739	1440.1273727416992	644.1135692596436	0.9997931	405.9388666666667
SA45_SOC_7	1740	1422.8784942626953	639.4780039787292	0.999908	406.17243333333334
SA45_SOC_7	1741	1394.8174667358398	638.1155490875244	0.99991536	406.406
SA45_SOC_7	1742	1362.158432006836	637.1780204772949	0.9998661	406.63956666666667
SA45_SOC_7	1743	1336.1336517333984	640.1712369918823	0.9999076	406.8731333333333
SA45_SOC_7	1744	1316.6365814208984	643.7890648841858	0.99988735	407.1067
SA45_SOC_7	1745	1295.9756469726562	646.4070510864258	0.99985933	407.34026666666665
SA45_SOC_7	1746	1278.2131576538086	644.2536449432373	0.9998754	407.57383333333337
SA45_SOC_7	1747	1255.8837890625	646.22230052948	0.99986446	407.80740000000003
SA45_SOC_7	1748	1235.8415222167969	651.1208295822144	0.9998319	408.0409666666667
SA45_SOC_7	1749	1222.3250198364258	654.341926574707	0.9999157	408.27453333333335
SA45_SOC_7	1750	1204.2099380493164	655.1416325569153	0.99981576	408.5081
SA45_SOC_7	1751	1177.7519989013672	650.4785799980164	0.9999002	408.7416666666667
SA45_SOC_7	1752	1173.5294723510742	657.949583530426	0.99994004	408.97523333333334
SA45_SOC_7	1753	1161.6372299194336	659.5773839950562	0.9998983	409.2088
SA45_SOC_7	1754	1157.9341506958008	662.4261474609375	0.9999509	409.44236666666666
SA45_SOC_7	1755	1151.6326904296875	660.0476932525635	0.99986243	409.6759333333333
SA45_SOC_7	1756	1137.2393417358398	661.0916948318481	0.9999434	409.9095
SA45_SOC_7	1757	1115.7226181030273	657.6548194885254	0.99993217	410.1430666666667
SA45_SOC_7	1758	1108.3392333984375	664.3225765228271	0.999949	410.37663333333336
SA45_SOC_7	1759	1110.2584075927734	664.6274471282959	0.9999496	410.6102
SA45_SOC_7	1760	1095.3218078613281	670.0448870658875	0.99991083	410.8437666666667
SA45_SOC_7	1761	1066.1393737792969	658.4486675262451	0.9999256	411.07733333333334
SA45_SOC_7	1762	1057.0394897460938	659.2125177383423	0.99997497	411.3109
SA45_SOC_7	1763	1041.9150924682617	646.7920017242432	0.99994504	411.54446666666666
SA45_SOC_7	1764	1003.2085418701172	634.1389060020447	0.9999678	411.7780333333333
SA45_SOC_7	1765	967.9365921020508	618.9642548561096	0.9999306	412.0116
SA45_SOC_7	1766	937.6279449462891	606.2651968002319	0.9999418	412.24516666666665
SA45_SOC_7	1767	922.789306640625	600.8530354499817	0.99993944	412.47873333333337
SA45_SOC_7	1768	921.5647888183594	598.3066964149475	0.9999486	412.7123
SA45_SOC_7	1769	919.2047882080078	597.7545690536499	0.99993384	412.9458666666667
SA45_SOC_7	1770	913.8238906860352	592.6018309593201	0.99997926	413.17943333333335
SA45_SOC_7	1771	905.0232124328613	594.3703508377075	0.9999503	413.413
SA45_SOC_7	1772	905.3021621704102	586.8412184715271	0.99993515	413.6465666666667
SA45_SOC_7	1773	900.7336235046387	584.3158006668091	0.999948	413.88013333333333
SA45_SOC_7	1774	896.4161109924316	582.0763921737671	0.99994946	414.1137
SA45_SOC_7	1775	889.9104309082031	579.889190196991	0.99995005	414.34726666666666
SA45_SOC_7	1776	890.811653137207	576.2414932250977	0.99996185	414.5808333333333
SA45_SOC_7	1777	873.0197525024414	575.0246500968933	0.9999676	414.81440000000003
SA45_SOC_7	1778	865.9197807312012	574.2494702339172	0.9999684	415.0479666666667
SA45_SOC_7	1779	854.6951293945312	573.1755352020264	0.99997497	415.28153333333336
SA45_SOC_7	1780	853.2427597045898	573.8143730163574	0.9999722	415.5151
SA45_SOC_7	1781	856.6783905029297	571.5624117851257	0.9999794	415.7486666666667
SA45_SOC_7	1782	852.6038360595703	572.7224135398865	0.9999604	415.98223333333334
SA45_SOC_7	1783	833.7114715576172	577.2885847091675	0.9999751	416.2158
SA45_SOC_7	1784	821.7074775695801	576.0800457000732	0.9999666	416.44936666666666
SA45_SOC_7	1785	804.6928024291992	575.1211452484131	0.99997723	416.6829333333333
SA45_SOC_7	1786	801.2247848510742	575.0675868988037	0.9999763	416.9165
SA45_SOC_7	1787	799.4139862060547	572.8440141677856	0.99996746	417.15006666666665
SA45_SOC_7	1788	786.0141563415527	571.6605806350708	0.99995315	417.38363333333336
SA45_SOC_7	1789	773.8066864013672	572.4082088470459	0.9999695	417.6172
SA45_SOC_7	1790	774.3243598937988	568.6898303031921	0.99997544	417.8507666666667
SA45_SOC_7	1791	771.0253715515137	571.0279870033264	0.9999807	418.08433333333335
SA45_SOC_7	1792	766.6323280334473	571.6904497146606	0.9999784	418.3179
SA45_SOC_7	1793	756.4445686340332	568.5662984848022	0.9999695	418.55146666666667
SA45_SOC_7	1794	766.3884544372559	569.8140406608582	0.99995804	418.78503333333333
SA45_SOC_7	1795	755.7079696655273	571.8901991844177	0.99995613	419.0186
SA45_SOC_7	1796	746.9003105163574	570.6356978416443	0.9999616	419.25216666666665
SA45_SOC_7	1797	756.9587516784668	568.09978723526	0.99996185	419.4857333333333
SA45_SOC_7	1798	768.3156967163086	572.3133873939514	0.9999596	419.71930000000003
SA45_SOC_7	1799	757.6923751831055	575.5990505218506	0.99983454	419.9528666666667
SA45_SOC_7	1800	769.6010398864746	592.0068311691284	0.9994766	420.18643333333335
SA45_SOC_7	1801	756.1665344238281	619.0965414047241	0.9954326	420.42
SA45_SOC_7	1802	751.8764877319336	639.42302942276	0.9880334	420.6535666666667
SA45_SOC_7	1803	776.7257881164551	677.1850776672363	0.89685947	420.88713333333334
SA45_SOC_7	1804	783.7074279785156	705.2472066879272	0.9835655	421.1207
SA45_SOC_7	1805	787.1772193908691	705.6263637542725	0.98286414	421.35426666666666
SA45_SOC_7	1806	788.3561897277832	717.0577239990234	0.9980196	421.5878333333333
SA45_SOC_7	1807	802.0575141906738	730.7474827766418	0.99888533	421.8214
SA45_SOC_7	1808	803.3778762817383	737.7903413772583	0.9985423	422.0549666666667
SA45_SOC_7	1809	805.7069778442383	742.7206707000732	0.99597	422.28853333333336
SA45_SOC_7	1810	814.6703910827637	740.9360575675964	0.99825245	422.5221
SA45_SOC_7	1811	845.7853889465332	758.000636100769	0.99995613	422.7556666666667
SA45_SOC_7	1812	859.2246437072754	771.9202709197998	0.9999763	422.98923333333335
SA45_SOC_7	1813	934.5877075195312	789.6346950531006	0.9999361	423.2228
SA45_SOC_7	1814	1009.4327545166016	804.7120785713196	0.99989843	423.45636666666667
SA45_SOC_7	1815	1107.198715209961	833.2900285720825	0.999899	423.68993333333333
SA45_SOC_7	1816	1183.8914108276367	855.4304838180542	0.9999441	423.9235
SA45_SOC_7	1817	1259.5250701904297	876.6898012161255	0.9999758	424.15706666666665
SA45_SOC_7	1818	1322.4489212036133	888.8999462127686	0.9999573	424.39063333333337
SA45_SOC_7	1819	1385.7479095458984	897.1787023544312	0.99991775	424.62420000000003
SA45_SOC_7	1820	1431.6180038452148	909.4342947006226	0.99994564	424.8577666666667
SA45_SOC_7	1821	1466.348533630371	914.524655342102	0.9999484	425.09133333333335
SA45_SOC_7	1822	1473.0658721923828	913.6038637161255	0.9999461	425.3249
SA45_SOC_7	1823	1475.368309020996	913.8157796859741	0.99994934	425.5584666666667
SA45_SOC_7	1824	1478.3196258544922	913.9391183853149	0.9999435	425.79203333333334
SA45_SOC_7	1825	1483.9336395263672	919.7467231750488	0.9999167	426.0256
SA45_SOC_7	1826	1496.8318176269531	915.2838063240051	0.9998797	426.25916666666666
SA45_SOC_7	1827	1487.0861434936523	916.2448954582214	0.9999361	426.4927333333333
SA45_SOC_7	1828	1497.4337768554688	913.865282535553	0.9997383	426.7263
SA45_SOC_7	1829	1509.4137954711914	910.9329628944397	0.99900717	426.9598666666667
SA45_SOC_7	1830	1500.4449462890625	914.4477295875549	0.9998735	427.19343333333336
SA45_SOC_7	1831	1511.7680740356445	915.6442308425903	0.99972945	427.427
SA45_SOC_7	1832	1512.00439453125	920.2273321151733	0.99976486	427.6605666666667
SA45_SOC_7	1833	1502.402572631836	911.3813209533691	0.9990846	427.89413333333334
SA45_SOC_7	1834	1514.8297119140625	904.6106958389282	0.9972613	428.1277
SA45_SOC_7	1835	1510.3993606567383	904.1101956367493	0.99555486	428.36126666666667
SA45_SOC_7	1836	1510.77392578125	905.0440549850464	0.99757403	428.5948333333333
SA45_SOC_7	1837	1508.4971237182617	900.9472274780273	0.9985201	428.8284
SA45_SOC_7	1838	1508.9347457885742	893.0830335617065	0.9957247	429.06196666666665
SA45_SOC_7	1839	1520.5874633789062	898.721079826355	0.99041885	429.29553333333337
SA45_SOC_7	1840	1517.7618026733398	900.2226448059082	0.9994759	429.5291
SA45_SOC_7	1841	1529.5835494995117	901.8149757385254	0.9992312	429.7626666666667
SA45_SOC_7	1842	1528.443603515625	900.9530210494995	0.9990024	429.99623333333335
SA45_SOC_7	1843	1526.6046524047852	903.262403011322	0.99947935	430.2298
SA45_SOC_7	1844	1514.6712112426758	902.6740336418152	0.9998074	430.4633666666667
SA45_SOC_7	1845	1509.7956848144531	905.2922129631042	0.9999232	430.69693333333333
SA45_SOC_7	1846	1494.551010131836	903.3757638931274	0.99989974	430.9305
SA45_SOC_7	1847	1489.921989440918	901.7112708091736	0.9999403	431.16406666666666
SA45_SOC_7	1848	1482.9590606689453	897.0820140838623	0.99994767	431.3976333333333
SA45_SOC_7	1849	1462.1589660644531	891.8511915206909	0.99953675	431.63120000000004
SA45_SOC_7	1850	1452.8445053100586	886.6414833068848	0.9825571	431.8647666666667
SA45_SOC_7	1851	1428.7655639648438	882.0260667800903	0.9976718	432.09833333333336
SA45_SOC_7	1852	1440.7294464111328	888.6786317825317	0.9999163	432.3319
SA45_SOC_7	1853	1466.4202880859375	898.4548330307007	0.99990654	432.5654666666667
SA45_SOC_7	1854	1485.6525421142578	911.0640263557434	0.99989104	432.79903333333334
SA45_SOC_7	1855	1510.4393005371094	916.4108490943909	0.9999199	433.0326
SA45_SOC_7	1856	1535.2079772949219	917.6636123657227	0.99978966	433.26616666666666
SA45_SOC_7	1857	1566.5023040771484	921.3775491714478	0.99973184	433.4997333333333
SA45_SOC_7	1858	1586.6316604614258	924.7192168235779	0.9998859	433.7333
SA45_SOC_7	1859	1602.081184387207	925.8065414428711	0.9999044	433.96686666666665
SA45_SOC_7	1860	1608.182487487793	924.5385217666626	0.9997979	434.20043333333336
SA45_SOC_7	1861	1621.779556274414	923.1814742088318	0.99979514	434.434
SA45_SOC_7	1862	1612.2246551513672	935.410737991333	0.99982685	434.6675666666667
SA45_SOC_7	1863	1622.848892211914	933.923978805542	0.98644596	434.90113333333335
SA45_SOC_7	1864	1643.3302688598633	938.4425139427185	0.9978033	435.1347
SA45_SOC_7	1865	1645.5569458007812	943.0068182945251	0.98078376	435.36826666666667
SA45_SOC_7	1866	1658.6763381958008	944.9714183807373	0.9784721	435.60183333333333
SA45_SOC_7	1867	1642.4845504760742	940.6073141098022	0.9989254	435.8354
SA45_SOC_7	1868	1651.7755508422852	953.7654161453247	0.97444654	436.06896666666665
SA45_SOC_7	1869	1655.958366394043	954.1139316558838	0.888498	436.3025333333333
SA45_SOC_7	1870	1660.2972793579102	951.7882633209229	0.9978915	436.53610000000003
SA45_SOC_7	1871	1699.8476028442383	964.4827508926392	0.0055932077	436.7696666666667
SA45_SOC_7	1872	1667.090835571289	960.0684356689453	0.98587286	437.00323333333336
SA45_SOC_7	1873	1675.392951965332	963.4787893295288	0.98856366	437.2368
SA45_SOC_7	1874	1688.4223937988281	965.5728435516357	0.9981974	437.4703666666667
SA45_SOC_7	1875	1685.815544128418	961.054630279541	0.995308	437.70393333333334
SA45_SOC_7	1876	1734.1048049926758	954.003210067749	0.060675684	437.9375
SA45_SOC_7	1877	1671.3550186157227	953.8906860351562	0.99964976	438.17106666666666
SA45_SOC_7	1878	1678.366584777832	944.8322439193726	0.97097427	438.4046333333333
SA45_SOC_7	1879	1684.7048950195312	941.3810133934021	0.997809	438.6382
SA45_SOC_7	1880	1682.5410461425781	935.4879856109619	0.991037	438.8717666666667
SA45_SOC_7	1881	1681.677474975586	944.1133260726929	0.13437136	439.10533333333336
SA45_SOC_7	1882	1674.0211486816406	943.8943290710449	0.99825674	439.3389
SA45_SOC_7	1883	1650.5144119262695	935.5117392539978	0.9906838	439.5724666666667
SA45_SOC_7	1884	1682.450180053711	932.0329570770264	0.995776	439.80603333333335
SA45_SOC_7	1885	1678.0290985107422	924.4916582107544	0.987253	440.0396
SA45_SOC_7	1886	1661.6258239746094	932.5198101997375	0.99970263	440.27316666666667
SA45_SOC_7	1887	1666.3810729980469	925.890097618103	0.999689	440.50673333333333
SA45_SOC_7	1888	1677.9607772827148	926.7268180847168	0.9998548	440.7403
SA45_SOC_7	1889	1663.494873046875	930.6294965744019	0.9996959	440.97386666666665
SA45_SOC_7	1890	1622.8875732421875	934.0010976791382	0.9997626	441.2074333333333
SA45_SOC_7	1891	1617.8342056274414	935.9467077255249	0.99978966	441.44100000000003
SA45_SOC_7	1892	1617.461929321289	938.4844207763672	0.9998909	441.6745666666667
SA45_SOC_7	1893	1633.0308151245117	952.3315072059631	0.99968433	441.90813333333335
SA45_SOC_7	1894	1611.0655975341797	948.0441999435425	0.99931085	442.1417
SA45_SOC_7	1895	1608.493881225586	955.3923797607422	0.997837	442.3752666666667
SA45_SOC_7	1896	1585.9416961669922	953.6201906204224	0.9983986	442.60883333333334
SA45_SOC_7	1897	1597.7627563476562	946.7814588546753	0.9979017	442.8424
SA45_SOC_7	1898	1583.459243774414	953.2045340538025	0.9985592	443.07596666666666
SA45_SOC_7	1899	1596.2028121948242	960.9509897232056	0.99959844	443.3095333333333
SA45_SOC_7	1900	1565.742301940918	962.5019288063049	0.99948055	443.5431
SA45_SOC_7	1901	1563.3865356445312	960.9641861915588	0.99892056	443.7766666666667
SA45_SOC_7	1902	1554.0473556518555	961.6231727600098	0.9990546	444.01023333333336
SA45_SOC_7	1903	1541.7869567871094	962.4595713615417	0.99784744	444.2438
SA45_SOC_7	1904	1539.5043182373047	969.991021156311	0.9995956	444.4773666666667
SA45_SOC_7	1905	1549.0861129760742	970.6735682487488	0.99973756	444.71093333333334
SA45_SOC_7	1906	1526.850814819336	967.0431232452393	0.9991208	444.9445
SA45_SOC_7	1907	1542.6530456542969	971.6423177719116	0.9993387	445.17806666666667
SA45_SOC_7	1908	1524.6251678466797	969.8114848136902	0.938871	445.4116333333333
SA45_SOC_7	1909	1505.664939880371	963.7777376174927	0.3745828	445.6452
SA45_SOC_7	1910	1515.9799575805664	973.4509420394897	0.9970964	445.87876666666665
SA45_SOC_7	1911	1509.107894897461	975.9936761856079	0.99432665	446.11233333333337
SA45_SOC_7	1912	1479.6565246582031	965.8569860458374	0.99230945	446.34590000000003
SA45_SOC_7	1913	1482.2372817993164	967.6750087738037	0.9271595	446.5794666666667
SA45_SOC_7	1914	1490.2555847167969	964.1997671127319	0.9974179	446.81303333333335
SA45_SOC_7	1915	1490.0380325317383	963.3275127410889	0.9998048	447.0466
SA45_SOC_7	1916	1484.5630645751953	964.1602420806885	0.9978496	447.2801666666667
SA45_SOC_7	1917	1506.932144165039	959.3354845046997	0.91097987	447.51373333333333
SA45_SOC_7	1918	1444.1790390014648	952.8747510910034	0.0031633961	447.7473
SA45_SOC_7	1919	1445.2792739868164	966.095552444458	0.8972384	447.98086666666666
SA45_SOC_7	1920	1429.027976989746	960.5124807357788	0.5902408	448.2144333333333
SA45_SOC_7	1921	1430.5717849731445	956.7979001998901	0.873103	448.44800000000004
SA45_SOC_7	1922	1430.3557205200195	949.3798756599426	0.91765577	448.6815666666667
SA45_SOC_7	1923	1423.7444686889648	960.917387008667	0.550014	448.91513333333336
SA45_SOC_7	1924	1420.817985534668	953.1280589103699	0.99841654	449.1487
SA45_SOC_7	1925	1421.147689819336	949.9577522277832	0.95571166	449.3822666666667
SA45_SOC_7	1926	1419.8772811889648	943.320894241333	0.91897714	449.61583333333334
SA45_SOC_7	1927	1428.2987594604492	945.2657318115234	0.97921276	449.8494
SA45_SOC_7	1928	1416.4141845703125	949.1236066818237	0.99632734	450.08296666666666
SA45_SOC_7	1929	1408.2664489746094	941.5418815612793	0.9870884	450.3165333333333
SA45_SOC_7	1930	1402.921142578125	934.6979999542236	0.82897866	450.5501
SA45_SOC_7	1931	1392.813720703125	947.8473472595215	0.9986091	450.78366666666665
SA45_SOC_7	1932	1395.1002502441406	930.082197189331	0.9979005	451.01723333333337
SA45_SOC_7	1933	1379.6712112426758	941.0746622085571	0.9944449	451.2508
SA45_SOC_7	1934	1380.3287887573242	939.6879386901855	0.9875617	451.4843666666667
SA45_SOC_7	1935	1377.0458221435547	944.2665982246399	0.9978538	451.71793333333335
SA45_SOC_7	1936	1373.6731338500977	942.6516723632812	0.9978138	451.9515
SA45_SOC_7	1937	1376.5409088134766	949.6302223205566	0.97436905	452.18506666666667
SA45_SOC_7	1938	1361.414451599121	953.8056492805481	0.3537363	452.41863333333333
SA45_SOC_7	1939	1356.6699600219727	953.7032961845398	0.9926731	452.6522
SA45_SOC_7	1940	1345.8514022827148	942.2807550430298	0.05855047	452.88576666666665
SA45_SOC_7	1941	1336.9418334960938	933.6762070655823	0.99732494	453.1193333333333
SA45_SOC_7	1942	1339.2127990722656	933.6556720733643	0.99898595	453.35290000000003
SA45_SOC_7	1943	1346.0898971557617	928.6840152740479	0.98484474	453.5864666666667
SA45_SOC_7	1944	1326.7340469360352	926.8623876571655	0.99693274	453.82003333333336
SA45_SOC_7	1945	1352.8401947021484	900.3624629974365	0.9971486	454.0536
SA45_SOC_7	1946	1330.3332138061523	917.9007625579834	0.9995333	454.2871666666667
SA45_SOC_7	1947	1335.9582138061523	918.8549637794495	0.99984276	454.52073333333334
SA45_SOC_7	1948	1350.0082397460938	915.1095485687256	0.9998927	454.7543
SA45_SOC_7	1949	1344.0757369995117	921.3654470443726	0.9994222	454.98786666666666
SA45_SOC_7	1950	1332.7209091186523	919.4137859344482	0.99962294	455.2214333333333
SA45_SOC_7	1951	1337.0936965942383	917.3008060455322	0.9996996	455.455
SA45_SOC_7	1952	1329.8185729980469	923.4997987747192	0.9977889	455.6885666666667
SA45_SOC_7	1953	1312.9781341552734	920.6318521499634	0.96495926	455.92213333333336
SA45_SOC_7	1954	1315.7250595092773	925.915846824646	0.99902904	456.1557
SA45_SOC_7	1955	1309.5039367675781	931.151111125946	0.99895155	456.3892666666667
SA45_SOC_7	1956	1310.6037139892578	933.9277124404907	0.9987953	456.62283333333335
SA45_SOC_7	1957	1303.2730865478516	940.494532585144	0.9452153	456.8564
SA45_SOC_7	1958	1296.5638732910156	941.1229419708252	0.40209582	457.08996666666667
SA45_SOC_7	1959	1291.1342239379883	921.7165374755859	0.58071035	457.32353333333333
SA45_SOC_7	1960	1296.273536682129	941.1849975585938	0.99479806	457.5571
SA45_SOC_7	1961	1304.6311569213867	931.2360191345215	0.99979025	457.79066666666665
SA45_SOC_7	1962	1308.4796905517578	922.1891641616821	0.9998791	458.0242333333333
SA45_SOC_7	1963	1316.4911270141602	921.4982485771179	0.99994993	458.25780000000003
SA45_SOC_7	1964	1333.212661743164	913.5306072235107	0.99992573	458.4913666666667
SA45_SOC_7	1965	1337.9648208618164	911.5834522247314	0.9999615	458.72493333333335
SA45_SOC_7	1966	1366.7193603515625	900.6011581420898	0.9999105	458.9585
SA45_SOC_7	1967	1379.3286895751953	904.003529548645	0.99992025	459.1920666666667
SA45_SOC_7	1968	1410.1889419555664	893.4276866912842	0.9999075	459.42563333333334
SA45_SOC_7	1969	1422.1533966064453	892.9781699180603	0.9999416	459.6592
SA45_SOC_7	1970	1456.7882537841797	890.547444820404	0.9999018	459.89276666666666
SA45_SOC_7	1971	1451.33056640625	884.3492889404297	0.999961	460.1263333333333
SA45_SOC_7	1972	1456.069221496582	884.7348833084106	0.9999342	460.3599
SA45_SOC_7	1973	1458.204460144043	893.3938264846802	0.9999291	460.5934666666667
SA45_SOC_7	1974	1474.5566940307617	901.5173149108887	0.99996734	460.82703333333336
SA45_SOC_7	1975	1491.1755752563477	896.8209171295166	0.9999126	461.0606
SA45_SOC_7	1976	1481.4709854125977	899.0081834793091	0.9999373	461.2941666666667
SA45_SOC_7	1977	1494.6915435791016	898.1558203697205	0.9998442	461.52773333333334
SA45_SOC_7	1978	1491.5045928955078	904.5240497589111	0.99992085	461.7613
SA45_SOC_7	1979	1484.809684753418	910.1780605316162	0.99994516	461.99486666666667
SA45_SOC_7	1980	1493.1660461425781	921.3797378540039	0.9999161	462.2284333333333
SA45_SOC_7	1981	1487.750587463379	921.135892868042	0.9998435	462.462
SA45_SOC_7	1982	1488.7668228149414	924.8965644836426	0.9998889	462.69556666666665
SA45_SOC_7	1983	1501.065902709961	920.3341913223267	0.999225	462.92913333333337
SA45_SOC_7	1984	1496.0461807250977	923.2629060745239	0.99992883	463.16270000000003
SA45_SOC_7	1985	1495.9476470947266	922.5181102752686	0.9999	463.3962666666667
SA45_SOC_7	1986	1471.2070083618164	921.3246989250183	0.9998596	463.62983333333335
SA45_SOC_7	1987	1457.6455307006836	902.4881887435913	0.99987316	463.8634
SA45_SOC_7	1988	1472.3665237426758	910.414309501648	0.9997677	464.0969666666667
SA45_SOC_7	1989	1475.7999801635742	888.6128425598145	0.9998266	464.33053333333334
SA45_SOC_7	1990	1459.7139358520508	883.805980682373	0.9997869	464.5641
SA45_SOC_7	1991	1462.5906372070312	877.4492740631104	0.99587977	464.79766666666666
SA45_SOC_7	1992	1467.677879333496	847.2352838516235	0.996203	465.0312333333333
SA45_SOC_7	1993	1467.3289489746094	841.4270353317261	0.99876	465.26480000000004
SA45_SOC_7	1994	1453.421630859375	818.071346282959	0.9982498	465.4983666666667
SA45_SOC_7	1995	1456.3412475585938	806.391441822052	0.99973017	465.73193333333336
SA45_SOC_7	1996	1470.362892150879	784.9449920654297	0.999663	465.9655
SA45_SOC_7	1997	1459.0364456176758	759.9485635757446	0.9988543	466.1990666666667
SA45_SOC_7	1998	1467.2002029418945	746.2091732025146	0.9996306	466.43263333333334
SA45_SOC_7	1999	1467.7483749389648	734.1517210006714	0.99918014	466.6662
[truncated: 1,856 more rows]
