# Supplementary material for: Measuring inter-individual differences in behavioural types of gilthead seabreams in the laboratory using deep learning
Source: PeerJ. 2022 May 5;10:e13396. doi: 10.7717/peerj.13396 (PMC9080431; doi:10.7717/peerj.13396)
Supplement: Supplemental Information 1 [file peerj-10-13396-s001.zip › Raw validation data/d3/SA45_SOC_8.csv]

ID	sec	X	Y	%	seconds
SA45_SOC_8	1	264.55309867858887	1013.3181810379028	0.000465605	0.0
SA45_SOC_8	2	267.34731674194336	1017.4085712432861	0.0010246894	0.06673333333333334
SA45_SOC_8	3	263.04551124572754	1012.8279161453247	0.0002978891	0.13346666666666668
SA45_SOC_8	4	265.68368911743164	1013.660774230957	0.00030094013	0.20020000000000002
SA45_SOC_8	5	269.4597816467285	1019.5498752593994	6.719475e-05	0.26693333333333336
SA45_SOC_8	6	290.41168212890625	1021.2754583358765	0.00046399143	0.33366666666666667
SA45_SOC_8	7	261.1176109313965	1020.0993633270264	0.000218373	0.40040000000000003
SA45_SOC_8	8	264.5463180541992	1019.8831987380981	0.00021569096	0.46713333333333334
SA45_SOC_8	9	292.3398971557617	1022.0093750953674	0.00026371985	0.5338666666666667
SA45_SOC_8	10	267.3892593383789	1015.2529764175415	0.00044194813	0.6006
SA45_SOC_8	11	263.07034492492676	1019.1439390182495	0.00045189032	0.6673333333333333
SA45_SOC_8	12	267.9979991912842	1018.1735157966614	0.00014146192	0.7340666666666666
SA45_SOC_8	13	261.4977836608887	1018.572371006012	0.00046005062	0.8008000000000001
SA45_SOC_8	14	293.8025665283203	1022.1611022949219	0.00016442263	0.8675333333333334
SA45_SOC_8	15	258.90618324279785	1018.2629299163818	0.0025763246	0.9342666666666667
SA45_SOC_8	16	257.9480838775635	1015.8357453346252	0.00027824895	1.0010000000000001
SA45_SOC_8	17	269.6710968017578	1021.750853061676	0.0010364604	1.0677333333333334
SA45_SOC_8	18	263.1807231903076	1013.0771684646606	0.00028643754	1.1344666666666667
SA45_SOC_8	19	265.06373405456543	1015.5228281021118	0.0005353262	1.2012
SA45_SOC_8	20	264.02835845947266	1014.7543430328369	0.00023675733	1.2679333333333334
SA45_SOC_8	21	266.3366889953613	1017.5606846809387	0.00045061958	1.3346666666666667
SA45_SOC_8	22	256.26105308532715	1016.7081928253174	0.00026916456	1.4014
SA45_SOC_8	23	296.16082191467285	1020.9703302383423	9.915235e-05	1.4681333333333333
SA45_SOC_8	24	296.46620750427246	1021.6732835769653	0.00015211322	1.5348666666666666
SA45_SOC_8	25	295.89271545410156	1021.7988109588623	0.00027166877	1.6016000000000001
SA45_SOC_8	26	275.27832984924316	1015.9627532958984	8.418769e-05	1.6683333333333334
SA45_SOC_8	27	298.70630264282227	1021.9867157936096	3.8147973e-05	1.7350666666666668
SA45_SOC_8	28	258.7178421020508	1011.6923761367798	0.00021723247	1.8018
SA45_SOC_8	29	258.7613010406494	1013.768470287323	0.0001613863	1.8685333333333334
SA45_SOC_8	30	269.9501323699951	1018.6104798316956	0.0002517531	1.9352666666666667
SA45_SOC_8	31	294.83041763305664	1022.2236728668213	0.00021894569	2.0020000000000002
SA45_SOC_8	32	267.99402236938477	1014.618194103241	0.00021069353	2.0687333333333333
SA45_SOC_8	33	278.1177806854248	1019.055233001709	0.00028703408	2.135466666666667
SA45_SOC_8	34	269.6700096130371	1014.697437286377	0.00095814164	2.2022
SA45_SOC_8	35	262.3147487640381	1013.7199974060059	0.00013807017	2.2689333333333335
SA45_SOC_8	36	266.0672378540039	1013.7229585647583	0.00022128447	2.3356666666666666
SA45_SOC_8	37	268.86383056640625	1015.0346231460571	0.0005734313	2.4024
SA45_SOC_8	38	296.36624336242676	1021.2326502799988	0.000106356325	2.469133333333333
SA45_SOC_8	39	264.32458877563477	1015.4460954666138	0.00020802488	2.5358666666666667
SA45_SOC_8	40	268.16946029663086	1015.0186586380005	0.0005014602	2.6026000000000002
SA45_SOC_8	41	264.7620677947998	1015.4951477050781	0.00036192354	2.6693333333333333
SA45_SOC_8	42	257.11984634399414	1015.4656004905701	6.5382534e-05	2.736066666666667
SA45_SOC_8	43	265.06848335266113	1013.8213205337524	0.00030333817	2.8028
SA45_SOC_8	44	258.81242752075195	1015.0754356384277	0.00044063607	2.8695333333333335
SA45_SOC_8	45	266.20141983032227	1014.2981314659119	0.00024552253	2.9362666666666666
SA45_SOC_8	46	260.95218658447266	1014.2263555526733	0.0002659406	3.003
SA45_SOC_8	47	267.7998733520508	1013.4715175628662	0.00025363956	3.069733333333333
SA45_SOC_8	48	259.93672370910645	1010.4445695877075	0.00023610723	3.1364666666666667
SA45_SOC_8	49	264.05439376831055	1012.0107007026672	0.00040857328	3.2032000000000003
SA45_SOC_8	50	262.5970458984375	1013.2272863388062	0.0011559095	3.2699333333333334
SA45_SOC_8	51	266.5158748626709	1013.3402609825134	0.0017399994	3.336666666666667
SA45_SOC_8	52	263.8201332092285	1014.8149180412292	9.083175e-05	3.4034
SA45_SOC_8	53	268.209171295166	1020.0685930252075	7.8199715e-05	3.4701333333333335
SA45_SOC_8	54	258.68433952331543	1014.3629550933838	0.0002028436	3.5368666666666666
SA45_SOC_8	55	259.2487335205078	1012.8119516372681	0.00016685296	3.6036
SA45_SOC_8	56	270.2658176422119	1018.7262868881226	8.33534e-05	3.6703333333333332
SA45_SOC_8	57	262.27601051330566	1011.6392683982849	0.00016640697	3.7370666666666668
SA45_SOC_8	58	269.96214866638184	1017.7981567382812	8.068508e-05	3.8038
SA45_SOC_8	59	262.28785514831543	1012.8662180900574	7.113544e-05	3.8705333333333334
SA45_SOC_8	60	261.13529205322266	1013.724889755249	6.0692368e-05	3.937266666666667
SA45_SOC_8	61	270.29457092285156	1017.3288774490356	0.00023243162	4.0040000000000004
SA45_SOC_8	62	262.9954719543457	1014.0156626701355	4.2442338e-05	4.070733333333333
SA45_SOC_8	63	272.3298168182373	1019.7417068481445	0.00018018718	4.137466666666667
SA45_SOC_8	64	260.84753036499023	1013.048586845398	0.0005486795	4.2042
SA45_SOC_8	65	261.9942855834961	1013.8912296295166	0.00035942934	4.270933333333334
SA45_SOC_8	66	261.15589141845703	1015.1805567741394	0.00011129167	4.337666666666666
SA45_SOC_8	67	260.84080696105957	1014.9576330184937	0.00017948466	4.4044
SA45_SOC_8	68	262.90268898010254	1014.2310547828674	8.166482e-05	4.471133333333333
SA45_SOC_8	69	261.3111877441406	1012.0369005203247	8.064892e-05	4.537866666666667
SA45_SOC_8	70	274.40185546875	1018.6586308479309	0.00046183297	4.6046000000000005
SA45_SOC_8	71	273.44032287597656	1019.3658971786499	8.962043e-05	4.671333333333333
SA45_SOC_8	72	262.95533180236816	1014.1422843933105	0.00044892603	4.738066666666667
SA45_SOC_8	73	271.9672393798828	1019.1063451766968	0.00012237769	4.8048
SA45_SOC_8	74	275.37872314453125	1018.9457988739014	0.00020784246	4.871533333333334
SA45_SOC_8	75	272.5897693634033	1020.2806377410889	7.2419134e-05	4.938266666666666
SA45_SOC_8	76	262.84667015075684	1013.5911226272583	0.00044915552	5.005
SA45_SOC_8	77	255.32392501831055	1013.5602235794067	8.527777e-05	5.071733333333333
SA45_SOC_8	78	264.4628047943115	1014.7746205329895	8.572407e-05	5.138466666666667
SA45_SOC_8	79	263.97966384887695	1014.6461963653564	0.0006916331	5.2052000000000005
SA45_SOC_8	80	256.0038185119629	1014.4516611099243	0.0003367826	5.271933333333333
SA45_SOC_8	81	265.9142017364502	1014.3947553634644	0.0010728595	5.338666666666667
SA45_SOC_8	82	262.28230476379395	1017.8719282150269	0.00016067874	5.4054
SA45_SOC_8	83	260.2562141418457	1013.3447027206421	0.00039884564	5.472133333333334
SA45_SOC_8	84	263.0866813659668	1014.7149467468262	0.00020649687	5.538866666666666
SA45_SOC_8	85	264.1890048980713	1012.7251768112183	0.0014225513	5.6056
SA45_SOC_8	86	265.7215118408203	1015.9905624389648	0.00060588366	5.6723333333333334
SA45_SOC_8	87	264.3483066558838	1013.3316349983215	0.0007241063	5.739066666666667
SA45_SOC_8	88	264.5361614227295	1012.2656178474426	0.00041898995	5.8058000000000005
SA45_SOC_8	89	269.01978492736816	1014.5207977294922	0.00057414366	5.872533333333333
SA45_SOC_8	90	265.58484077453613	1013.9096403121948	0.00033528748	5.939266666666667
SA45_SOC_8	91	261.8927764892578	1012.9534435272217	0.0005633593	6.006
SA45_SOC_8	92	254.9439239501953	1014.13893699646	0.00014622087	6.072733333333334
SA45_SOC_8	93	264.01296615600586	1013.2888269424438	0.00043475998	6.139466666666666
SA45_SOC_8	94	265.8849048614502	1012.3757600784302	0.00032402104	6.2062
SA45_SOC_8	95	267.8891944885254	1015.2370119094849	0.00028931198	6.2729333333333335
SA45_SOC_8	96	262.0122241973877	1015.3606724739075	0.00036198218	6.339666666666667
SA45_SOC_8	97	272.479305267334	1015.3214693069458	0.00010331745	6.4064000000000005
SA45_SOC_8	98	264.0066146850586	1014.1989970207214	0.00016185756	6.473133333333333
SA45_SOC_8	99	261.1647033691406	1017.1198582649231	0.00093591184	6.539866666666667
SA45_SOC_8	100	265.079927444458	1012.6685285568237	0.0011293676	6.6066
SA45_SOC_8	101	259.70014572143555	1014.2375564575195	0.00020990771	6.673333333333334
SA45_SOC_8	102	265.4512882232666	1012.7461624145508	0.00048280647	6.740066666666666
SA45_SOC_8	103	262.74255752563477	1012.084150314331	0.00044865548	6.8068
SA45_SOC_8	104	263.78740310668945	1013.4446096420288	0.00058127695	6.8735333333333335
SA45_SOC_8	105	260.8242416381836	1013.2252264022827	0.00016377782	6.940266666666667
SA45_SOC_8	106	260.3448486328125	1012.0988917350769	0.00017818497	7.007000000000001
SA45_SOC_8	107	258.87908935546875	1011.6494393348694	9.783232e-05	7.073733333333333
SA45_SOC_8	108	260.21284103393555	1012.8101491928101	0.00038040493	7.140466666666667
SA45_SOC_8	109	260.5851745605469	1013.1344604492188	0.00022032173	7.2072
SA45_SOC_8	110	256.64299964904785	1011.4388751983643	0.0002657003	7.273933333333334
SA45_SOC_8	111	260.062780380249	1011.6864538192749	0.0006309253	7.3406666666666665
SA45_SOC_8	112	258.2013702392578	1015.6665086746216	0.00089368987	7.4074
SA45_SOC_8	113	259.3129348754883	1014.3469905853271	0.00019645558	7.4741333333333335
SA45_SOC_8	114	262.0758533477783	1013.2975172996521	0.0008353147	7.540866666666667
SA45_SOC_8	115	257.299861907959	1018.3654117584229	0.00040539986	7.6076
SA45_SOC_8	116	254.78001594543457	1014.2488861083984	0.0003724592	7.674333333333333
SA45_SOC_8	117	258.5559368133545	1012.6089191436768	0.00018815212	7.741066666666667
SA45_SOC_8	118	259.3843173980713	1011.221616268158	0.00034991582	7.8078
SA45_SOC_8	119	258.7104034423828	1013.3798503875732	5.3466847e-05	7.874533333333334
SA45_SOC_8	120	260.61058044433594	1012.7773189544678	0.00039955656	7.9412666666666665
SA45_SOC_8	121	257.54530906677246	1010.9849166870117	5.6011635e-05	8.008000000000001
SA45_SOC_8	122	262.49073028564453	1008.4807419776917	3.988962e-05	8.074733333333333
SA45_SOC_8	123	258.8902473449707	1010.7332181930542	0.00049205427	8.141466666666666
SA45_SOC_8	124	258.85937690734863	1011.4330816268921	0.00018712768	8.2082
SA45_SOC_8	125	271.9745922088623	1018.3245992660522	0.00012995584	8.274933333333333
SA45_SOC_8	126	262.5322151184082	1012.3027610778809	0.0005236901	8.341666666666667
SA45_SOC_8	127	257.70724296569824	1012.4867391586304	0.00019969259	8.4084
SA45_SOC_8	128	254.01935577392578	1013.0572128295898	0.00013160367	8.475133333333334
SA45_SOC_8	129	257.1709442138672	1012.7596807479858	0.00017115439	8.541866666666667
SA45_SOC_8	130	259.9254512786865	1013.2648158073425	0.00019620493	8.608600000000001
SA45_SOC_8	131	289.59434509277344	1021.393518447876	0.00025305623	8.675333333333333
SA45_SOC_8	132	268.8692092895508	1018.7974834442139	0.00015524446	8.742066666666666
SA45_SOC_8	133	270.5592727661133	1017.9911470413208	6.8416215e-05	8.8088
SA45_SOC_8	134	270.7204055786133	1018.4920978546143	9.9129946e-05	8.875533333333333
SA45_SOC_8	135	262.2532653808594	1015.2034091949463	0.00019104201	8.942266666666667
SA45_SOC_8	136	259.95397567749023	1011.4910173416138	8.357299e-05	9.009
SA45_SOC_8	137	262.6055717468262	1015.1278352737427	0.00014327244	9.075733333333334
SA45_SOC_8	138	260.56692123413086	1012.7332234382629	0.00027081565	9.142466666666667
SA45_SOC_8	139	261.79896354675293	1013.6415910720825	0.00016346767	9.209200000000001
SA45_SOC_8	140	259.738826751709	1013.8318777084351	0.00013891535	9.275933333333333
SA45_SOC_8	141	259.0659713745117	1012.6423931121826	0.00013457314	9.342666666666666
SA45_SOC_8	142	256.86561584472656	1012.882890701294	0.00010702412	9.4094
SA45_SOC_8	143	261.66160583496094	1019.1013240814209	0.00021615252	9.476133333333333
SA45_SOC_8	144	260.68777084350586	1012.9736566543579	0.00036254153	9.542866666666667
SA45_SOC_8	145	255.60198783874512	1012.1822547912598	8.613698e-05	9.6096
SA45_SOC_8	146	259.1912269592285	1015.5969858169556	0.00049915025	9.676333333333334
SA45_SOC_8	147	257.3595714569092	1011.8245983123779	0.00023803962	9.743066666666667
SA45_SOC_8	148	257.18647956848145	1011.1703109741211	0.00016917169	9.809800000000001
SA45_SOC_8	149	257.78843879699707	1011.7194128036499	0.00032330854	9.876533333333333
SA45_SOC_8	150	262.20720291137695	1012.2407054901123	0.0005270462	9.943266666666666
SA45_SOC_8	151	271.0392093658447	1016.3747406005859	0.0004929923	10.01
SA45_SOC_8	152	291.14879608154297	1021.0914158821106	0.00021223575	10.076733333333333
SA45_SOC_8	153	265.00316619873047	1015.4083728790283	0.0003134156	10.143466666666667
SA45_SOC_8	154	258.45654487609863	1012.2658109664917	0.00015306259	10.2102
SA45_SOC_8	155	265.9256172180176	1013.3072376251221	0.0005038588	10.276933333333334
SA45_SOC_8	156	262.21312522888184	1013.0463981628418	0.0003294679	10.343666666666667
SA45_SOC_8	157	263.07912826538086	1013.449501991272	0.00047152396	10.410400000000001
SA45_SOC_8	158	266.36260986328125	1012.1875333786011	0.00025023997	10.477133333333333
SA45_SOC_8	159	259.7087287902832	1012.5673985481262	0.0001265612	10.543866666666666
SA45_SOC_8	160	263.32386016845703	1011.917552947998	0.00059192843	10.6106
SA45_SOC_8	161	266.76941871643066	1013.8167500495911	0.00038754634	10.677333333333333
SA45_SOC_8	162	261.60075187683105	1017.766227722168	0.0028103401	10.744066666666667
SA45_SOC_8	163	259.7307586669922	1012.8040981292725	0.00025097374	10.8108
SA45_SOC_8	164	259.973201751709	1012.815363407135	0.0003711377	10.877533333333334
SA45_SOC_8	165	963.1257247924805	580.9650564193726	4.0508803e-05	10.944266666666667
SA45_SOC_8	166	263.9363479614258	1012.4120664596558	0.00025121553	11.011000000000001
SA45_SOC_8	167	261.1141777038574	1013.5212135314941	0.000121496465	11.077733333333333
SA45_SOC_8	168	259.6830368041992	1011.4624357223511	0.00022339358	11.144466666666666
SA45_SOC_8	169	261.3761329650879	1010.7463502883911	0.00030223545	11.2112
SA45_SOC_8	170	254.2764186859131	1013.9227724075317	0.00014101964	11.277933333333333
SA45_SOC_8	171	261.86081886291504	1016.6925501823425	0.0002195984	11.344666666666667
SA45_SOC_8	172	254.66259956359863	1015.1598286628723	0.00032323276	11.4114
SA45_SOC_8	173	266.6132354736328	1018.0855178833008	9.067035e-05	11.478133333333334
SA45_SOC_8	174	263.09094429016113	1019.690465927124	5.088585e-05	11.544866666666667
SA45_SOC_8	175	254.37180519104004	1010.9370231628418	9.751202e-05	11.611600000000001
SA45_SOC_8	176	259.5861339569092	1013.714075088501	0.00025426064	11.678333333333333
SA45_SOC_8	177	271.9848918914795	1018.1507921218872	0.00030114647	11.745066666666666
SA45_SOC_8	178	252.86705017089844	1013.9469766616821	0.00010660032	11.8118
SA45_SOC_8	179	259.041223526001	1013.5079526901245	0.00027681375	11.878533333333333
SA45_SOC_8	180	255.23975372314453	1013.0002427101135	0.00030779737	11.945266666666667
SA45_SOC_8	181	258.14409255981445	1012.496395111084	4.0889274e-05	12.012
SA45_SOC_8	182	259.86059188842773	1013.0669975280762	5.76034e-05	12.078733333333334
SA45_SOC_8	183	261.61791801452637	1012.7115297317505	0.0002400805	12.145466666666668
SA45_SOC_8	184	266.13304138183594	1017.760820388794	0.00014101547	12.212200000000001
SA45_SOC_8	185	258.48615646362305	1012.2538375854492	0.00013100555	12.278933333333333
SA45_SOC_8	186	267.73364067077637	1013.2072019577026	0.00025148655	12.345666666666666
SA45_SOC_8	187	257.8941535949707	1013.607988357544	0.00016961942	12.4124
SA45_SOC_8	188	263.99760246276855	1013.7259197235107	0.00022093093	12.479133333333333
SA45_SOC_8	189	266.9439125061035	1013.92174243927	0.0005655829	12.545866666666667
SA45_SOC_8	190	261.77218437194824	1010.3580522537231	0.0007241053	12.6126
SA45_SOC_8	191	267.6569366455078	1013.2664251327515	0.001997782	12.679333333333334
SA45_SOC_8	192	258.9099597930908	1010.9104371070862	0.00031789314	12.746066666666668
SA45_SOC_8	193	253.82680892944336	1011.0180044174194	0.00019614412	12.812800000000001
SA45_SOC_8	194	264.2932891845703	1012.9754590988159	0.0006723204	12.879533333333333
SA45_SOC_8	195	259.0642547607422	1011.2384176254272	0.00046324718	12.946266666666666
SA45_SOC_8	196	262.4788284301758	1018.4534740447998	0.00013432303	13.013
SA45_SOC_8	197	257.04288482666016	1011.7263650894165	0.00016541222	13.079733333333333
SA45_SOC_8	198	266.57103538513184	1012.0435309410095	0.00052672374	13.146466666666667
SA45_SOC_8	199	261.80150985717773	1013.1841564178467	0.00024151197	13.2132
SA45_SOC_8	200	259.14393424987793	1013.0263137817383	0.00018016658	13.279933333333334
SA45_SOC_8	201	261.85235023498535	1013.2733774185181	0.00044982132	13.346666666666668
SA45_SOC_8	202	257.4843406677246	1011.9188404083252	0.00019035688	13.413400000000001
SA45_SOC_8	203	268.6922836303711	1020.9230804443359	6.784655e-05	13.480133333333333
SA45_SOC_8	204	263.15568923950195	1012.7742290496826	0.0001462609	13.546866666666666
SA45_SOC_8	205	260.3707695007324	1013.2437658309937	0.00026490705	13.6136
SA45_SOC_8	206	261.86376571655273	1012.8971171379089	0.00023176815	13.680333333333333
SA45_SOC_8	207	262.3289108276367	1012.3590230941772	0.00023164223	13.747066666666667
SA45_SOC_8	208	261.4753246307373	1012.2622060775757	0.0002843376	13.8138
SA45_SOC_8	209	263.34056854248047	1018.4588170051575	0.00018568586	13.880533333333334
SA45_SOC_8	210	260.71460723876953	1012.9814457893372	0.0001914598	13.947266666666668
SA45_SOC_8	211	260.34393310546875	1014.2025375366211	0.0004322864	14.014000000000001
SA45_SOC_8	212	260.63575744628906	1013.0618476867676	0.00032358084	14.080733333333333
SA45_SOC_8	213	261.00093841552734	1012.5140976905823	0.0001282117	14.147466666666666
SA45_SOC_8	214	259.8269748687744	1017.778844833374	0.00022420891	14.2142
SA45_SOC_8	215	264.39127922058105	1016.4402079582214	0.00024978278	14.280933333333333
SA45_SOC_8	216	255.5104923248291	1014.060788154602	0.00029421732	14.347666666666667
SA45_SOC_8	217	260.22457122802734	1012.8166508674622	0.00035274736	14.4144
SA45_SOC_8	218	269.0865898132324	1019.122953414917	5.916345e-05	14.481133333333334
SA45_SOC_8	219	264.7756862640381	1017.9024410247803	0.00023114718	14.547866666666668
SA45_SOC_8	220	292.58886337280273	1021.411542892456	0.0001498004	14.614600000000001
SA45_SOC_8	221	251.66976928710938	1011.6130042076111	0.00016364607	14.681333333333333
SA45_SOC_8	222	263.3159351348877	1018.6522579193115	9.568188e-05	14.748066666666666
SA45_SOC_8	223	256.42687797546387	1012.3697090148926	0.00024766722	14.8148
SA45_SOC_8	224	288.6579895019531	1021.5837407112122	0.00029260133	14.881533333333334
SA45_SOC_8	225	258.93333435058594	1014.7766804695129	0.00071545946	14.948266666666667
SA45_SOC_8	226	263.90610694885254	1018.4256649017334	7.583668e-05	15.015
SA45_SOC_8	227	262.82647132873535	1018.3892297744751	0.00010364466	15.081733333333334
SA45_SOC_8	228	264.2025947570801	1017.1529459953308	0.0010594972	15.148466666666668
SA45_SOC_8	229	258.2164192199707	1015.1654291152954	0.00047881476	15.2152
SA45_SOC_8	230	255.70117950439453	1019.0986204147339	0.0003016154	15.281933333333333
SA45_SOC_8	231	264.66922760009766	1017.8304719924927	0.0002686152	15.348666666666666
SA45_SOC_8	232	253.5578727722168	1012.3149919509888	0.00022522792	15.4154
SA45_SOC_8	233	298.89641761779785	908.6950349807739	3.357213e-05	15.482133333333334
SA45_SOC_8	234	261.17125511169434	1012.9274368286133	7.7439014e-05	15.548866666666667
SA45_SOC_8	235	260.39294242858887	1013.7115001678467	8.596285e-05	15.6156
SA45_SOC_8	236	265.383939743042	1017.8025341033936	0.000114717244	15.682333333333334
SA45_SOC_8	237	260.7487392425537	1017.3801183700562	0.00012796375	15.749066666666668
SA45_SOC_8	238	263.5562324523926	1013.007001876831	0.0005310542	15.8158
SA45_SOC_8	239	263.67859840393066	1013.0843782424927	0.00015265214	15.882533333333333
SA45_SOC_8	240	293.23625564575195	1020.1919317245483	0.00012794852	15.949266666666666
SA45_SOC_8	241	266.5169906616211	1012.7314209938049	0.00065823336	16.016000000000002
SA45_SOC_8	242	258.76184463500977	1013.4363698959351	0.0005670067	16.082733333333334
SA45_SOC_8	243	257.20044136047363	1012.0204854011536	0.00015635909	16.149466666666665
SA45_SOC_8	244	259.7804832458496	1012.7688217163086	0.00042491194	16.2162
SA45_SOC_8	245	266.4624881744385	1014.0239024162292	0.00017471217	16.282933333333332
SA45_SOC_8	246	253.80297660827637	1012.9804801940918	0.00012746252	16.349666666666668
SA45_SOC_8	247	265.8133792877197	1013.8769388198853	0.00037235927	16.4164
SA45_SOC_8	248	259.26429748535156	1011.8760967254639	0.00012056305	16.483133333333335
SA45_SOC_8	249	267.15582847595215	1016.2707138061523	8.810551e-05	16.549866666666667
SA45_SOC_8	250	274.3931007385254	1016.7332983016968	0.00031262834	16.616600000000002
SA45_SOC_8	251	266.1649417877197	1012.9425001144409	0.0002839735	16.683333333333334
SA45_SOC_8	252	261.29868507385254	1012.2634935379028	0.000120752076	16.750066666666665
SA45_SOC_8	253	267.08155632019043	1015.6774520874023	0.00023921154	16.8168
SA45_SOC_8	254	277.9200267791748	1016.5269184112549	0.00014774982	16.883533333333332
SA45_SOC_8	255	259.22776222229004	1013.9386081695557	0.00010278515	16.950266666666668
SA45_SOC_8	256	263.14144134521484	1012.3225235939026	0.0002679282	17.017
SA45_SOC_8	257	258.2065773010254	1011.9131755828857	8.288694e-05	17.083733333333335
SA45_SOC_8	258	260.13155937194824	1011.1262798309326	8.5524276e-05	17.150466666666667
SA45_SOC_8	259	269.0756034851074	1013.0152416229248	0.00059585896	17.217200000000002
SA45_SOC_8	260	257.66395568847656	1014.3081736564636	0.0001454842	17.283933333333334
SA45_SOC_8	261	259.2989158630371	1013.6172580718994	0.00019576168	17.350666666666665
SA45_SOC_8	262	261.1911392211914	1014.2667818069458	0.00035838573	17.4174
SA45_SOC_8	263	265.63350677490234	1019.9855518341064	6.667531e-05	17.484133333333332
SA45_SOC_8	264	256.4494800567627	1013.6102414131165	0.00018047229	17.550866666666668
SA45_SOC_8	265	262.4662399291992	1014.1758871078491	0.00060011755	17.6176
SA45_SOC_8	266	267.5346279144287	1013.221685886383	0.00018498905	17.684333333333335
SA45_SOC_8	267	259.22252655029297	1011.4077186584473	0.0013353893	17.751066666666667
SA45_SOC_8	268	255.32821655273438	1011.2278604507446	6.882848e-05	17.817800000000002
SA45_SOC_8	269	264.6854496002197	1010.3399634361267	6.4272084e-05	17.884533333333334
SA45_SOC_8	270	263.8901424407959	1009.2328763008118	5.687124e-05	17.951266666666665
SA45_SOC_8	271	267.0945453643799	1017.6238989830017	0.000115586	18.018
SA45_SOC_8	272	296.52992248535156	902.4083662033081	5.2752635e-05	18.084733333333332
SA45_SOC_8	273	266.15097999572754	1017.5380897521973	5.1020786e-05	18.151466666666668
SA45_SOC_8	274	264.7437000274658	1015.8136653900146	0.0005620779	18.2182
SA45_SOC_8	275	258.25172424316406	1012.052800655365	0.00036051442	18.284933333333335
SA45_SOC_8	276	257.3148822784424	1010.3235483169556	0.0002149623	18.351666666666667
SA45_SOC_8	277	260.3015613555908	1011.7855882644653	9.49187e-05	18.418400000000002
SA45_SOC_8	278	262.84043312072754	1018.175253868103	0.0001393586	18.485133333333334
SA45_SOC_8	279	265.9166622161865	1011.5875768661499	0.00038226403	18.551866666666665
SA45_SOC_8	280	259.43389892578125	1011.9502544403076	0.000110626366	18.6186
SA45_SOC_8	281	266.3050174713135	1017.3053812980652	0.00010207135	18.685333333333332
SA45_SOC_8	282	262.85505294799805	1011.0065460205078	0.00019022751	18.752066666666668
SA45_SOC_8	283	282.00573921203613	1018.8544535636902	0.00016481002	18.8188
SA45_SOC_8	284	272.4675464630127	1018.8640451431274	0.00023168442	18.885533333333335
SA45_SOC_8	285	275.40398597717285	1020.0523066520691	0.0008856344	18.952266666666667
SA45_SOC_8	286	262.5204563140869	1017.0588970184326	0.0005913448	19.019000000000002
SA45_SOC_8	287	261.15468978881836	1017.0340490341187	0.0004318667	19.085733333333334
SA45_SOC_8	288	264.2903709411621	1016.4246296882629	0.0006507768	19.152466666666665
SA45_SOC_8	289	260.7289409637451	1015.2383637428284	0.00015052246	19.2192
SA45_SOC_8	290	281.87782287597656	1019.905149936676	7.998436e-05	19.285933333333332
SA45_SOC_8	291	260.3726005554199	1015.5461955070496	0.0004658079	19.352666666666668
SA45_SOC_8	292	261.3692092895508	1013.292818069458	0.00013175547	19.4194
SA45_SOC_8	293	262.6696300506592	1020.7687139511108	5.611921e-05	19.486133333333335
SA45_SOC_8	294	256.1688995361328	1013.5084676742554	0.00015887842	19.552866666666667
SA45_SOC_8	295	264.33560371398926	1013.0639719963074	0.00048639404	19.619600000000002
SA45_SOC_8	296	265.40453910827637	1013.9451742172241	0.00047473458	19.686333333333334
SA45_SOC_8	297	261.39012336730957	1013.1362628936768	0.0005491399	19.753066666666665
SA45_SOC_8	298	264.17263984680176	1014.7347092628479	0.0007519273	19.8198
SA45_SOC_8	299	260.30101776123047	1018.3737802505493	0.00014611633	19.886533333333333
SA45_SOC_8	300	268.004150390625	1014.4341516494751	6.131722e-05	19.953266666666668
SA45_SOC_8	301	257.6396083831787	1011.6357278823853	7.7503886e-05	20.02
SA45_SOC_8	302	255.8107566833496	1013.2608890533447	7.377945e-05	20.086733333333335
SA45_SOC_8	303	257.940673828125	1013.9553451538086	0.0001882711	20.153466666666667
SA45_SOC_8	304	266.594295501709	1014.2051768302917	0.00015306054	20.220200000000002
SA45_SOC_8	305	270.3278160095215	1014.3762803077698	0.00015141426	20.286933333333334
SA45_SOC_8	306	274.8519229888916	1017.0910835266113	0.00038040715	20.353666666666665
SA45_SOC_8	307	264.2879104614258	1018.2653117179871	0.00015954471	20.4204
SA45_SOC_8	308	253.2235336303711	1011.2783288955688	0.00016961392	20.487133333333333
SA45_SOC_8	309	256.11310958862305	1012.2645235061646	0.00034496826	20.553866666666668
SA45_SOC_8	310	262.00212478637695	1017.0915985107422	0.00036870755	20.6206
SA45_SOC_8	311	263.26523780822754	1017.9038572311401	0.000252512	20.687333333333335
SA45_SOC_8	312	262.4026393890381	1018.5159158706665	9.951817e-05	20.754066666666667
SA45_SOC_8	313	255.52534103393555	1013.3503031730652	0.00016387171	20.820800000000002
SA45_SOC_8	314	257.5648784637451	1012.6752233505249	0.00049129606	20.887533333333334
SA45_SOC_8	315	267.9591464996338	1013.4446096420288	7.473896e-05	20.954266666666665
SA45_SOC_8	316	251.78386688232422	1011.9877195358276	0.00014868345	21.021
SA45_SOC_8	317	251.0705280303955	1010.8960819244385	0.00014173872	21.087733333333333
SA45_SOC_8	318	258.64248275756836	1011.6523361206055	0.00018832642	21.154466666666668
SA45_SOC_8	319	254.73166465759277	1012.736120223999	0.00019810467	21.2212
SA45_SOC_8	320	267.3366451263428	1018.4879779815674	0.00011694265	21.287933333333335
SA45_SOC_8	321	264.5955276489258	1017.6221609115601	0.0010854179	21.354666666666667
SA45_SOC_8	322	262.1531867980957	1019.5314002037048	6.357704e-05	21.421400000000002
SA45_SOC_8	323	254.64202880859375	1011.1045217514038	7.842973e-05	21.488133333333334
SA45_SOC_8	324	267.99004554748535	1018.7823557853699	4.0240513e-05	21.554866666666666
SA45_SOC_8	325	261.1954593658447	1012.0205497741699	0.00080067967	21.6216
SA45_SOC_8	326	259.10611152648926	1012.2864103317261	0.0004934502	21.688333333333333
SA45_SOC_8	327	263.1834125518799	1011.796338558197	0.0013568915	21.755066666666668
SA45_SOC_8	328	260.8525085449219	1012.6528215408325	0.00022900179	21.8218
SA45_SOC_8	329	268.87158393859863	1017.8595042228699	0.00016893877	21.888533333333335
SA45_SOC_8	330	266.98230743408203	1017.9220104217529	0.00010736942	21.955266666666667
SA45_SOC_8	331	263.81604194641113	1013.5364055633545	0.00045156322	22.022000000000002
SA45_SOC_8	332	253.84265899658203	1012.6830768585205	6.864507e-05	22.088733333333334
SA45_SOC_8	333	259.78766441345215	1013.6941194534302	6.2020095e-05	22.155466666666666
SA45_SOC_8	334	272.56622314453125	1018.2869410514832	0.00038955803	22.2222
SA45_SOC_8	335	255.06694793701172	1014.7361898422241	5.4275806e-05	22.288933333333333
SA45_SOC_8	336	266.4963912963867	1019.179151058197	8.865052e-05	22.355666666666668
SA45_SOC_8	337	1045.6322479248047	580.8177709579468	5.697921e-05	22.4224
SA45_SOC_8	338	261.0069179534912	1013.3809447288513	9.816322e-05	22.489133333333335
SA45_SOC_8	339	262.3988628387451	1018.8201427459717	0.00029077425	22.555866666666667
SA45_SOC_8	340	259.3347930908203	1017.8527450561523	0.00028876745	22.622600000000002
SA45_SOC_8	341	261.7317008972168	1017.4453282356262	0.00025471192	22.689333333333334
SA45_SOC_8	342	263.3452033996582	1013.1390309333801	0.00026383428	22.756066666666666
SA45_SOC_8	343	260.1980209350586	1012.9727554321289	0.00033055615	22.8228
SA45_SOC_8	344	256.3790988922119	1013.1407690048218	0.0002576787	22.889533333333333
SA45_SOC_8	345	293.6294174194336	1020.3567266464233	0.00014769785	22.956266666666668
SA45_SOC_8	346	267.20020294189453	1013.4116506576538	0.00016582392	23.023
SA45_SOC_8	347	270.95678329467773	1019.1874551773071	0.00010373376	23.089733333333335
SA45_SOC_8	348	263.21030616760254	1017.0359802246094	0.00017459027	23.156466666666667
SA45_SOC_8	349	269.17101860046387	1017.202513217926	0.00012619437	23.223200000000002
SA45_SOC_8	350	259.91406440734863	1011.7039632797241	0.000106843436	23.289933333333334
SA45_SOC_8	351	258.07668685913086	1012.1559906005859	9.5400996e-05	23.356666666666666
SA45_SOC_8	352	267.5177192687988	1020.0983333587646	5.3577816e-05	23.4234
SA45_SOC_8	353	264.48766708374023	1018.6060380935669	3.570429e-05	23.490133333333333
SA45_SOC_8	354	261.5325450897217	1017.2306442260742	0.0001980463	23.556866666666668
SA45_SOC_8	355	266.2074565887451	1017.8638172149658	6.579038e-05	23.6236
SA45_SOC_8	356	264.74653244018555	1018.9483094215393	4.900725e-05	23.690333333333335
SA45_SOC_8	357	259.3513011932373	1011.4194345474243	7.455005e-05	23.757066666666667
SA45_SOC_8	358	257.4111270904541	1011.3783645629883	8.0076235e-05	23.823800000000002
SA45_SOC_8	359	298.0979061126709	903.012056350708	3.360307e-05	23.890533333333334
SA45_SOC_8	360	259.6493339538574	1012.3869609832764	6.308676e-05	23.957266666666666
SA45_SOC_8	361	1016.6228485107422	579.9831748008728	4.4175078e-05	24.024
SA45_SOC_8	362	1036.6680908203125	579.7997760772705	4.5022345e-05	24.090733333333333
SA45_SOC_8	363	955.063591003418	585.4928612709045	3.3461347e-05	24.157466666666668
SA45_SOC_8	364	257.53589630126953	1011.5134835243225	0.00012494945	24.2242
SA45_SOC_8	365	1018.30078125	580.0263047218323	5.3106058e-05	24.290933333333335
SA45_SOC_8	366	1018.575553894043	582.1506786346436	3.7858837e-05	24.357666666666667
SA45_SOC_8	367	990.0346755981445	585.5489301681519	4.8740792e-05	24.424400000000002
SA45_SOC_8	368	258.1394290924072	1008.3509659767151	8.669255e-05	24.491133333333334
SA45_SOC_8	369	258.1278419494629	1011.8871688842773	0.00037997143	24.557866666666666
SA45_SOC_8	370	264.46603775024414	1018.6751747131348	9.455193e-05	24.6246
SA45_SOC_8	371	267.47374534606934	1019.0408778190613	0.00010853179	24.691333333333333
SA45_SOC_8	372	260.51859855651855	1011.6846513748169	0.00036875467	24.758066666666668
SA45_SOC_8	373	267.6837158203125	1018.0090427398682	0.00019926805	24.8248
SA45_SOC_8	374	990.2974319458008	585.5446171760559	5.998498e-05	24.891533333333335
SA45_SOC_8	375	1045.7598495483398	575.7777500152588	5.9102767e-05	24.958266666666667
SA45_SOC_8	376	267.3270893096924	1018.1426167488098	9.350146e-05	25.025000000000002
SA45_SOC_8	377	297.74285316467285	903.2360100746155	5.601217e-05	25.091733333333334
SA45_SOC_8	378	263.2258701324463	1012.1011447906494	0.0007524843	25.158466666666666
SA45_SOC_8	379	264.3691635131836	1017.5038433074951	0.00010042686	25.2252
SA45_SOC_8	380	252.78934478759766	1012.6140689849854	0.00013816843	25.291933333333333
SA45_SOC_8	381	260.02721786499023	1011.7211508750916	0.00021721506	25.358666666666668
SA45_SOC_8	382	257.9092597961426	1015.58913230896	0.00016919039	25.4254
SA45_SOC_8	383	273.1672954559326	1019.2643809318542	0.00022142715	25.492133333333335
SA45_SOC_8	384	261.19059562683105	1015.4497003555298	0.00049008575	25.558866666666667
SA45_SOC_8	385	259.98175621032715	1012.2321438789368	0.0001713077	25.625600000000002
SA45_SOC_8	386	265.0516605377197	1019.2231822013855	5.9867085e-05	25.692333333333334
SA45_SOC_8	387	258.7123489379883	1013.2366847991943	0.0001762554	25.759066666666666
SA45_SOC_8	388	259.7454071044922	1012.8727197647095	0.00025932112	25.8258
SA45_SOC_8	389	298.7746238708496	902.1739840507507	4.1749026e-05	25.892533333333333
SA45_SOC_8	390	269.20846939086914	1016.8626880645752	9.286408e-05	25.959266666666668
SA45_SOC_8	391	259.0575885772705	1011.6540098190308	0.00010396677	26.026
SA45_SOC_8	392	252.203950881958	1011.667914390564	4.5889636e-05	26.092733333333335
SA45_SOC_8	393	300.2651882171631	902.021484375	5.7021178e-05	26.159466666666667
SA45_SOC_8	394	251.34126663208008	1010.6525588035583	6.3741056e-05	26.226200000000002
SA45_SOC_8	395	249.55767631530762	1012.3066234588623	7.841867e-05	26.292933333333334
SA45_SOC_8	396	252.86845207214355	1010.4212665557861	9.319159e-05	26.359666666666666
SA45_SOC_8	397	266.1936664581299	1018.5496473312378	4.78595e-05	26.4264
SA45_SOC_8	398	263.9685916900635	1013.3067226409912	9.4609284e-05	26.493133333333333
SA45_SOC_8	399	298.297176361084	903.305983543396	4.4705284e-05	26.559866666666668
SA45_SOC_8	400	258.4456729888916	1010.5778217315674	0.00045007354	26.6266
SA45_SOC_8	401	261.96916580200195	1017.8430247306824	0.0001916364	26.693333333333335
SA45_SOC_8	402	257.0446586608887	1009.3813848495483	0.00010073484	26.760066666666667
SA45_SOC_8	403	268.1784439086914	1016.2118768692017	0.0006693138	26.826800000000002
SA45_SOC_8	404	258.9747905731201	1017.5625514984131	0.00010789574	26.893533333333334
SA45_SOC_8	405	256.4296817779541	1011.3838362693787	0.00024096569	26.960266666666666
SA45_SOC_8	406	255.60547828674316	1010.4734086990356	0.00022845723	27.027
SA45_SOC_8	407	249.88283157348633	1011.2903022766113	0.00012777356	27.093733333333333
SA45_SOC_8	408	267.77000427246094	1016.6734313964844	0.0003113992	27.160466666666668
SA45_SOC_8	409	269.97447967529297	1018.9548110961914	0.00080377795	27.2272
SA45_SOC_8	410	260.25896072387695	1012.6029968261719	0.00029995447	27.293933333333335
SA45_SOC_8	411	273.65796089172363	1017.1011257171631	0.0005618005	27.360666666666667
SA45_SOC_8	412	264.34438705444336	1015.1589918136597	0.00039599513	27.427400000000002
SA45_SOC_8	413	261.5199851989746	1013.3667182922363	0.00011222971	27.494133333333334
SA45_SOC_8	414	261.3840866088867	1012.8313279151917	0.00011158912	27.560866666666666
SA45_SOC_8	415	262.0583438873291	1013.3432221412659	0.00031247459	27.6276
SA45_SOC_8	416	264.51101303100586	1013.9857935905457	0.00037662886	27.694333333333333
SA45_SOC_8	417	264.32644844055176	1014.1648149490356	0.00022086754	27.761066666666668
SA45_SOC_8	418	261.52971267700195	1012.4094915390015	0.0003600677	27.8278
SA45_SOC_8	419	260.13559341430664	1014.5477056503296	0.00021649018	27.894533333333335
SA45_SOC_8	420	258.98606300354004	1013.6970806121826	0.00047401292	27.961266666666667
SA45_SOC_8	421	262.3967456817627	1012.2660684585571	0.00032138076	28.028000000000002
SA45_SOC_8	422	257.4639415740967	1014.9096751213074	0.00018313713	28.094733333333334
SA45_SOC_8	423	261.76042556762695	1012.5273585319519	0.00018121928	28.161466666666666
SA45_SOC_8	424	262.860631942749	1011.6666269302368	0.00020929975	28.2282
SA45_SOC_8	425	259.9855041503906	1014.4837188720703	0.0004508138	28.294933333333333
SA45_SOC_8	426	258.4361743927002	1013.5558462142944	0.00021824436	28.361666666666668
SA45_SOC_8	427	1047.0251083374023	576.8902444839478	5.4296925e-05	28.4284
SA45_SOC_8	428	1038.3554077148438	581.3984155654907	5.0756207e-05	28.495133333333335
SA45_SOC_8	429	259.43355560302734	1012.2027897834778	0.00013700944	28.561866666666667
SA45_SOC_8	430	257.1834182739258	1010.9442329406738	9.6535565e-05	28.628600000000002
SA45_SOC_8	431	259.90044593811035	1011.9118881225586	0.00026082547	28.695333333333334
SA45_SOC_8	432	261.88528060913086	1011.9342255592346	0.00035638644	28.762066666666666
SA45_SOC_8	433	256.64966583251953	1011.4671993255615	0.0004204187	28.8288
SA45_SOC_8	434	258.6478042602539	1017.7504563331604	0.00012562145	28.895533333333333
SA45_SOC_8	435	265.09363174438477	1011.216402053833	7.50017e-05	28.962266666666668
SA45_SOC_8	436	311.4272117614746	1012.4264216423035	9.8218465e-05	29.029
SA45_SOC_8	437	1078.8516998291016	577.3805093765259	2.4527895e-05	29.095733333333335
SA45_SOC_8	438	255.63179969787598	1012.0343255996704	5.0059683e-05	29.162466666666667
SA45_SOC_8	439	295.35956382751465	902.8303956985474	2.7225726e-05	29.229200000000002
SA45_SOC_8	440	266.85919761657715	1018.7853813171387	7.795752e-05	29.295933333333334
SA45_SOC_8	441	253.79691123962402	1011.090681552887	7.4535266e-05	29.362666666666666
SA45_SOC_8	442	255.70807456970215	1014.1812944412231	0.00014204436	29.4294
SA45_SOC_8	443	256.7530918121338	1014.5813083648682	9.1987305e-05	29.496133333333333
SA45_SOC_8	444	254.30720329284668	1015.9391927719116	8.240729e-05	29.562866666666668
SA45_SOC_8	445	250.39137840270996	1015.4899978637695	0.0001681763	29.6296
SA45_SOC_8	446	258.3575248718262	1016.4250802993774	0.00016506512	29.696333333333335
SA45_SOC_8	447	253.4249782562256	1012.416250705719	6.864147e-05	29.763066666666667
SA45_SOC_8	448	251.04254722595215	1011.6045069694519	6.5236796e-05	29.8298
SA45_SOC_8	449	262.8592586517334	1018.4286260604858	9.1523485e-05	29.896533333333334
SA45_SOC_8	450	1045.6376266479492	628.4095144271851	3.2054235e-05	29.963266666666666
SA45_SOC_8	451	256.95942878723145	1018.1254291534424	5.360561e-05	30.03
SA45_SOC_8	452	1042.1102142333984	581.3291501998901	4.9747923e-05	30.096733333333333
SA45_SOC_8	453	1078.2946014404297	579.0305185317993	3.3847307e-05	30.163466666666668
SA45_SOC_8	454	448.7668991088867	616.4710879325867	4.824294e-05	30.2302
SA45_SOC_8	455	962.2827529907227	584.7372508049011	5.1622766e-05	30.296933333333335
SA45_SOC_8	456	295.4245948791504	902.6419115066528	4.3717897e-05	30.363666666666667
SA45_SOC_8	457	1014.0773391723633	583.4502410888672	5.9133105e-05	30.4304
SA45_SOC_8	458	955.8187294006348	581.7223405838013	5.2497755e-05	30.497133333333334
SA45_SOC_8	459	1018.1197357177734	576.8383598327637	5.26811e-05	30.563866666666666
SA45_SOC_8	460	261.3138198852539	1018.9533305168152	7.940103e-05	30.6306
SA45_SOC_8	461	1043.2575988769531	580.4840612411499	5.595585e-05	30.697333333333333
SA45_SOC_8	462	259.47750091552734	1008.9632177352905	4.196173e-05	30.76406666666667
SA45_SOC_8	463	294.4741630554199	901.3200116157532	3.774737e-05	30.8308
SA45_SOC_8	464	1041.6228103637695	580.1496434211731	5.541447e-05	30.897533333333335
SA45_SOC_8	465	259.1854763031006	1010.0424957275391	4.3594708e-05	30.964266666666667
SA45_SOC_8	466	257.7171993255615	1009.046516418457	3.466389e-05	31.031
SA45_SOC_8	467	268.207426071167	1010.5052733421326	9.779558e-05	31.097733333333334
SA45_SOC_8	468	259.8676872253418	1009.8582601547241	3.925639e-05	31.164466666666666
SA45_SOC_8	469	258.182373046875	1013.1938123703003	3.1913565e-05	31.2312
SA45_SOC_8	470	276.2544822692871	1013.7001705169678	6.545521e-05	31.297933333333333
SA45_SOC_8	471	255.36383628845215	1010.3039789199829	3.959416e-05	31.36466666666667
SA45_SOC_8	472	259.5765495300293	1011.591374874115	8.719488e-05	31.4314
SA45_SOC_8	473	259.91251945495605	1012.4150276184082	9.172627e-05	31.498133333333335
SA45_SOC_8	474	260.0541400909424	1017.3113679885864	6.609247e-05	31.564866666666667
SA45_SOC_8	475	259.1536617279053	1017.2556209564209	5.7557823e-05	31.6316
SA45_SOC_8	476	1047.7531814575195	580.3493285179138	3.3019493e-05	31.698333333333334
SA45_SOC_8	477	257.50399589538574	1017.6884651184082	8.114875e-05	31.765066666666666
SA45_SOC_8	478	296.09012603759766	902.8947687149048	4.198687e-05	31.8318
SA45_SOC_8	479	1075.287208557129	578.8233661651611	3.350305e-05	31.898533333333333
SA45_SOC_8	480	262.23644256591797	1019.4210648536682	6.321606e-05	31.96526666666667
SA45_SOC_8	481	262.37935066223145	1019.4771337509155	6.5373184e-05	32.032000000000004
SA45_SOC_8	482	261.117582321167	1019.1208934783936	0.00011054897	32.098733333333335
SA45_SOC_8	483	259.1759490966797	1012.3497533798218	0.00016614234	32.16546666666667
SA45_SOC_8	484	253.26470375061035	1013.9365482330322	6.0850754e-05	32.2322
SA45_SOC_8	485	261.04016304016113	1013.4166717529297	0.0001128953	32.29893333333333
SA45_SOC_8	486	259.07615661621094	1012.4893140792847	0.00016713049	32.36566666666667
SA45_SOC_8	487	954.8381423950195	582.7313876152039	4.471053e-05	32.4324
SA45_SOC_8	488	911.0091590881348	584.290566444397	5.5627577e-05	32.49913333333333
SA45_SOC_8	489	259.0330123901367	1018.2888078689575	0.00011155028	32.565866666666665
SA45_SOC_8	490	256.9895553588867	1011.7078256607056	7.811432e-05	32.632600000000004
SA45_SOC_8	491	264.2006206512451	1019.1200566291809	5.390067e-05	32.699333333333335
SA45_SOC_8	492	964.1183853149414	593.0277228355408	3.106738e-05	32.76606666666667
SA45_SOC_8	493	255.03833770751953	1012.8940272331238	4.270709e-05	32.8328
SA45_SOC_8	494	911.3207817077637	585.9540295600891	5.944338e-05	32.89953333333333
SA45_SOC_8	495	1078.311767578125	575.7332038879395	5.1635467e-05	32.96626666666667
SA45_SOC_8	496	1078.418197631836	577.6381301879883	2.5346326e-05	33.033
SA45_SOC_8	497	1231.336898803711	467.46809005737305	3.0080168e-05	33.09973333333333
SA45_SOC_8	498	258.8312530517578	1017.0425462722778	5.689869e-05	33.166466666666665
SA45_SOC_8	499	261.4148998260498	1018.7744379043579	3.7545855e-05	33.233200000000004
SA45_SOC_8	500	916.8062210083008	591.7031192779541	2.9920355e-05	33.299933333333335
SA45_SOC_8	501	257.3243522644043	1016.7987656593323	9.0111644e-05	33.36666666666667
SA45_SOC_8	502	295.07240295410156	904.8397994041443	2.7734055e-05	33.4334
SA45_SOC_8	503	257.3927879333496	1013.3723831176758	0.0001157105	33.50013333333333
SA45_SOC_8	504	259.2102241516113	1012.114405632019	5.8811318e-05	33.56686666666667
SA45_SOC_8	505	260.87053298950195	1018.2518577575684	3.269104e-05	33.6336
SA45_SOC_8	506	255.32953262329102	1017.664840221405	0.000104648	33.70033333333333
SA45_SOC_8	507	296.4432907104492	904.1077494621277	4.1125593e-05	33.767066666666665
SA45_SOC_8	508	256.75143241882324	1016.5394067764282	0.00013611393	33.833800000000004
SA45_SOC_8	509	1204.4979858398438	460.5820119380951	3.0679952e-05	33.900533333333335
SA45_SOC_8	510	265.1495361328125	1016.4081501960754	3.5904006e-05	33.96726666666667
SA45_SOC_8	511	260.68525314331055	1017.0124197006226	9.609014e-05	34.034
SA45_SOC_8	512	971.4849472045898	597.7292704582214	3.7417645e-05	34.10073333333333
SA45_SOC_8	513	263.24463844299316	1017.6480388641357	0.00010263755	34.16746666666667
SA45_SOC_8	514	1046.0188293457031	580.0610017776489	3.777611e-05	34.2342
SA45_SOC_8	515	1020.0008010864258	577.7814245223999	5.163852e-05	34.30093333333333
SA45_SOC_8	516	1015.4887390136719	583.106038570404	4.03687e-05	34.367666666666665
SA45_SOC_8	517	262.4754238128662	1016.2026071548462	0.0002133244	34.434400000000004
SA45_SOC_8	518	267.1222400665283	1017.3337697982788	0.00012316006	34.501133333333335
SA45_SOC_8	519	299.8146343231201	903.4852623939514	4.6340745e-05	34.56786666666667
SA45_SOC_8	520	258.77034187316895	1012.7858805656433	0.00012174418	34.6346
SA45_SOC_8	521	258.7526035308838	1011.6462850570679	0.00032996014	34.70133333333333
SA45_SOC_8	522	265.409574508667	1015.129508972168	0.00063300086	34.76806666666667
SA45_SOC_8	523	267.4731159210205	1015.1433491706848	0.00020001977	34.8348
SA45_SOC_8	524	1015.4948043823242	585.792646408081	5.6264857e-05	34.90153333333333
SA45_SOC_8	525	266.90895080566406	1019.0961742401123	5.4264317e-05	34.968266666666665
SA45_SOC_8	526	264.63337898254395	1016.2275838851929	0.0003127175	35.035000000000004
SA45_SOC_8	527	264.8280429840088	1015.7037806510925	0.0005260028	35.101733333333335
SA45_SOC_8	528	262.08744049072266	1018.038911819458	0.00012334845	35.16846666666667
SA45_SOC_8	529	260.1767349243164	1010.6539106369019	3.9431266e-05	35.2352
SA45_SOC_8	530	259.4157314300537	1010.5173110961914	0.00011679231	35.30193333333333
SA45_SOC_8	531	261.9755744934082	1017.2325754165649	0.0001657825	35.36866666666667
SA45_SOC_8	532	266.9667148590088	1011.2810325622559	4.1905863e-05	35.4354
SA45_SOC_8	533	266.3901901245117	1018.9694881439209	6.887575e-05	35.50213333333333
SA45_SOC_8	534	255.6980037689209	1011.6614770889282	6.245221e-05	35.568866666666665
SA45_SOC_8	535	257.2744846343994	1012.0903301239014	0.00018047195	35.635600000000004
SA45_SOC_8	536	1153.890609741211	463.35726141929626	2.9178393e-05	35.702333333333335
SA45_SOC_8	537	260.1203441619873	1017.1671724319458	6.4880565e-05	35.76906666666667
SA45_SOC_8	538	389.309663772583	877.9356122016907	2.7387723e-05	35.8358
SA45_SOC_8	539	1052.5154113769531	578.092474937439	3.8521e-05	35.90253333333333
SA45_SOC_8	540	262.2868537902832	1019.7522640228271	3.7386897e-05	35.96926666666667
SA45_SOC_8	541	295.958833694458	903.2485628128052	5.512002e-05	36.036
SA45_SOC_8	542	1075.2083587646484	577.044095993042	4.4912867e-05	36.10273333333333
SA45_SOC_8	543	301.1089611053467	900.8578777313232	3.07014e-05	36.169466666666665
SA45_SOC_8	544	265.1719665527344	1018.1345057487488	6.364534e-05	36.236200000000004
SA45_SOC_8	545	962.2443008422852	583.3219456672668	4.9807022e-05	36.302933333333335
SA45_SOC_8	546	984.1556167602539	557.2336220741272	3.357866e-05	36.36966666666667
SA45_SOC_8	547	1043.0488586425781	582.1570515632629	5.569425e-05	36.4364
SA45_SOC_8	548	268.27342987060547	1019.296760559082	7.402095e-05	36.50313333333333
SA45_SOC_8	549	263.7337875366211	1019.5723414421082	4.5655015e-05	36.56986666666667
SA45_SOC_8	550	269.8071098327637	1016.4738750457764	0.00020091161	36.6366
SA45_SOC_8	551	262.8764820098877	1013.0054569244385	0.00013989488	36.70333333333333
SA45_SOC_8	552	261.961727142334	1013.3674907684326	0.00012510526	36.770066666666665
SA45_SOC_8	553	264.2691993713379	1018.3451986312866	3.9614253e-05	36.836800000000004
SA45_SOC_8	554	262.3671627044678	1013.5146474838257	7.951445e-05	36.903533333333336
SA45_SOC_8	555	985.729866027832	584.1424441337585	4.487096e-05	36.97026666666667
SA45_SOC_8	556	268.4482669830322	1020.0058937072754	5.752638e-05	37.037
SA45_SOC_8	557	1177.2174453735352	460.8250844478607	3.4140852e-05	37.10373333333333
SA45_SOC_8	558	267.9910469055176	1019.416880607605	5.5873945e-05	37.17046666666667
SA45_SOC_8	559	260.34101486206055	1012.4662685394287	5.719959e-05	37.2372
SA45_SOC_8	560	271.74808502197266	1013.1054925918579	4.383211e-05	37.30393333333333
SA45_SOC_8	561	509.92870330810547	614.4402480125427	3.069113e-05	37.370666666666665
SA45_SOC_8	562	268.373966217041	1011.7890644073486	0.00011757921	37.437400000000004
SA45_SOC_8	563	277.0206069946289	1014.2007994651794	5.6636458e-05	37.504133333333336
SA45_SOC_8	564	272.0145893096924	1012.5591588020325	7.3595416e-05	37.57086666666667
SA45_SOC_8	565	1015.9367752075195	583.7710118293762	2.2533752e-05	37.6376
SA45_SOC_8	566	937.3116302490234	584.4930839538574	2.6193064e-05	37.70433333333333
SA45_SOC_8	567	1028.829689025879	578.7596368789673	2.7112681e-05	37.77106666666667
SA45_SOC_8	568	1019.1399765014648	575.7610130310059	3.2973898e-05	37.8378
SA45_SOC_8	569	1047.4243927001953	578.040075302124	2.9722845e-05	37.90453333333333
SA45_SOC_8	570	1175.1611709594727	580.4100322723389	3.862105e-05	37.971266666666665
SA45_SOC_8	571	958.8614845275879	586.7245745658875	3.7334597e-05	38.038000000000004
SA45_SOC_8	572	957.740364074707	587.02796459198	4.0699855e-05	38.104733333333336
SA45_SOC_8	573	1010.6920623779297	582.2344923019409	3.992003e-05	38.17146666666667
SA45_SOC_8	574	985.1448440551758	557.7954697608948	2.8435437e-05	38.2382
SA45_SOC_8	575	955.5436706542969	582.1522879600525	3.9015962e-05	38.30493333333333
SA45_SOC_8	576	1041.0163879394531	556.1317491531372	3.480593e-05	38.37166666666667
SA45_SOC_8	577	1042.4023818969727	574.1585755348206	4.9902246e-05	38.4384
SA45_SOC_8	578	1075.2811431884766	578.1986904144287	4.8535872e-05	38.50513333333333
SA45_SOC_8	579	1044.466781616211	579.9984312057495	3.7486505e-05	38.571866666666665
SA45_SOC_8	580	1072.2191619873047	575.2560067176819	2.8039434e-05	38.638600000000004
SA45_SOC_8	581	1046.971549987793	580.9844970703125	5.667504e-05	38.705333333333336
SA45_SOC_8	582	1037.6284790039062	555.0402402877808	2.9459727e-05	38.77206666666667
SA45_SOC_8	583	264.9910068511963	1019.6940064430237	3.4145283e-05	38.8388
SA45_SOC_8	584	1040.10498046875	582.4908256530762	5.234743e-05	38.90553333333333
SA45_SOC_8	585	1043.5170364379883	576.8148636817932	6.150192e-05	38.97226666666667
SA45_SOC_8	586	484.61048126220703	599.8075532913208	2.2877337e-05	39.039
SA45_SOC_8	587	1204.7894668579102	455.2285587787628	2.6758053e-05	39.10573333333333
SA45_SOC_8	588	1019.2464065551758	581.0735893249512	2.2724802e-05	39.172466666666665
SA45_SOC_8	589	313.333797454834	899.8113012313843	2.4285551e-05	39.239200000000004
SA45_SOC_8	590	1154.542350769043	632.0957708358765	2.673163e-05	39.305933333333336
SA45_SOC_8	591	481.4106559753418	607.557806968689	2.9873623e-05	39.37266666666667
SA45_SOC_8	592	1079.5961380004883	580.6826519966125	2.8461916e-05	39.4394
SA45_SOC_8	593	1027.6805877685547	575.8277034759521	3.0411667e-05	39.50613333333333
SA45_SOC_8	594	511.52475357055664	609.25133228302	2.8820925e-05	39.57286666666667
SA45_SOC_8	595	295.6252098083496	899.8761892318726	2.6743919e-05	39.6396
SA45_SOC_8	596	1261.2982177734375	497.370707988739	2.6530535e-05	39.70633333333333
SA45_SOC_8	597	295.1730251312256	901.802294254303	3.2075182e-05	39.773066666666665
SA45_SOC_8	598	287.0199680328369	899.0849161148071	2.7051934e-05	39.839800000000004
SA45_SOC_8	599	1083.720588684082	579.8427772521973	3.269834e-05	39.906533333333336
SA45_SOC_8	600	264.73666191101074	1009.8468017578125	4.195765e-05	39.97326666666667
SA45_SOC_8	601	299.43909645080566	898.4870195388794	4.4899978e-05	40.04
SA45_SOC_8	602	265.08049964904785	1018.1479597091675	5.7724486e-05	40.10673333333333
SA45_SOC_8	603	1075.1173782348633	579.4588565826416	3.65411e-05	40.17346666666667
SA45_SOC_8	604	1046.9153594970703	579.9804067611694	4.1477193e-05	40.2402
SA45_SOC_8	605	1038.0712509155273	576.4444613456726	3.779863e-05	40.30693333333333
SA45_SOC_8	606	1073.0589294433594	580.6765365600586	3.7453134e-05	40.373666666666665
SA45_SOC_8	607	1073.8287734985352	578.9252042770386	4.595024e-05	40.440400000000004
SA45_SOC_8	608	997.2615051269531	590.6726360321045	5.208357e-05	40.507133333333336
SA45_SOC_8	609	267.94389724731445	1019.648687839508	4.943424e-05	40.57386666666667
SA45_SOC_8	610	298.51447105407715	901.7445516586304	3.809751e-05	40.6406
SA45_SOC_8	611	1033.9179611206055	580.4084229469299	4.5548346e-05	40.70733333333333
SA45_SOC_8	612	1016.9902038574219	585.4817247390747	4.1826373e-05	40.77406666666667
SA45_SOC_8	613	1039.596061706543	583.9629077911377	3.4880693e-05	40.8408
SA45_SOC_8	614	270.9792709350586	1019.8749589920044	5.6317844e-05	40.90753333333333
SA45_SOC_8	615	1071.5427017211914	578.4322357177734	4.070568e-05	40.974266666666665
SA45_SOC_8	616	1178.3381652832031	454.05169129371643	2.7859014e-05	41.041000000000004
SA45_SOC_8	617	912.9256439208984	584.3276453018188	2.87256e-05	41.107733333333336
SA45_SOC_8	618	1024.0119552612305	583.0700540542603	2.7524953e-05	41.17446666666667
SA45_SOC_8	619	379.91394996643066	894.498724937439	2.6408514e-05	41.2412
SA45_SOC_8	620	1018.3267593383789	579.1836619377136	3.1551757e-05	41.30793333333333
SA45_SOC_8	621	516.5929412841797	612.4107599258423	2.3352894e-05	41.37466666666667
SA45_SOC_8	622	1082.6308822631836	574.6131777763367	3.184616e-05	41.4414
SA45_SOC_8	623	1078.7480163574219	579.2616176605225	4.0398547e-05	41.50813333333333
SA45_SOC_8	624	294.7326850891113	901.0468769073486	4.8870315e-05	41.574866666666665
SA45_SOC_8	625	487.4098777770996	604.979088306427	2.4591369e-05	41.641600000000004
SA45_SOC_8	626	1044.740982055664	581.5287065505981	3.4168504e-05	41.708333333333336
SA45_SOC_8	627	1045.437126159668	579.6509456634521	2.1641436e-05	41.77506666666667
SA45_SOC_8	628	407.9919719696045	894.4785118103027	2.7488883e-05	41.8418
SA45_SOC_8	629	1075.8405303955078	577.5371932983398	3.2416236e-05	41.90853333333333
SA45_SOC_8	630	1079.6493530273438	571.5579056739807	2.777397e-05	41.97526666666667
SA45_SOC_8	631	1076.4445495605469	578.5305333137512	3.1736112e-05	42.042
SA45_SOC_8	632	954.4375419616699	583.3671998977661	4.185742e-05	42.10873333333333
SA45_SOC_8	633	1041.745491027832	580.2452373504639	3.329373e-05	42.175466666666665
SA45_SOC_8	634	297.75938987731934	904.5261096954346	3.334021e-05	42.242200000000004
SA45_SOC_8	635	1042.9702377319336	584.4792437553406	4.146426e-05	42.308933333333336
SA45_SOC_8	636	1036.0160064697266	584.6410131454468	3.867567e-05	42.37566666666667
SA45_SOC_8	637	901.6762733459473	585.7939982414246	5.745336e-05	42.4424
SA45_SOC_8	638	1042.6276016235352	586.1441874504089	5.292078e-05	42.50913333333333
SA45_SOC_8	639	954.6272850036621	588.7245154380798	3.0348912e-05	42.57586666666667
SA45_SOC_8	640	990.6654739379883	588.2757067680359	4.0853727e-05	42.6426
SA45_SOC_8	641	1068.4257888793945	580.6231713294983	4.394742e-05	42.70933333333333
SA45_SOC_8	642	462.8572654724121	626.930673122406	3.619998e-05	42.776066666666665
SA45_SOC_8	643	263.7220573425293	1011.6834926605225	6.249791e-05	42.842800000000004
SA45_SOC_8	644	1074.4024658203125	579.7682976722717	4.905386e-05	42.909533333333336
SA45_SOC_8	645	1041.5056228637695	585.7735919952393	5.0235863e-05	42.97626666666667
SA45_SOC_8	646	516.8515777587891	618.5977792739868	2.5386773e-05	43.043
SA45_SOC_8	647	496.6886901855469	594.973783493042	2.7104228e-05	43.10973333333333
SA45_SOC_8	648	518.5567474365234	610.7754921913147	2.4559868e-05	43.17646666666667
SA45_SOC_8	649	389.7353267669678	882.2418451309204	2.27292e-05	43.2432
SA45_SOC_8	650	910.9929084777832	592.7236247062683	3.4125034e-05	43.30993333333333
SA45_SOC_8	651	1021.5260696411133	581.0459089279175	2.9828077e-05	43.376666666666665
SA45_SOC_8	652	1028.7312698364258	578.9334440231323	3.0278203e-05	43.443400000000004
SA45_SOC_8	653	1028.4369277954102	631.7000699043274	3.0410507e-05	43.510133333333336
SA45_SOC_8	654	1074.5673751831055	575.7787799835205	2.3141529e-05	43.57686666666667
SA45_SOC_8	655	410.0054168701172	892.2555828094482	2.585473e-05	43.6436
SA45_SOC_8	656	1077.484359741211	579.7003197669983	3.2055945e-05	43.71033333333333
SA45_SOC_8	657	1080.2241897583008	578.1604528427124	2.0575311e-05	43.77706666666667
SA45_SOC_8	658	1157.2286224365234	593.269829750061	2.4005465e-05	43.8438
SA45_SOC_8	659	497.1672821044922	603.6172771453857	3.2869197e-05	43.91053333333333
SA45_SOC_8	660	271.830997467041	1013.1762385368347	3.116694e-05	43.977266666666665
SA45_SOC_8	661	1045.2494430541992	576.7119312286377	3.746042e-05	44.044000000000004
SA45_SOC_8	662	989.0049362182617	583.3514285087585	4.4941447e-05	44.110733333333336
SA45_SOC_8	663	1037.3929595947266	580.2770376205444	3.1103427e-05	44.17746666666667
SA45_SOC_8	664	274.9479103088379	1017.8631734848022	5.0407605e-05	44.2442
SA45_SOC_8	665	954.2338943481445	585.621349811554	4.651887e-05	44.31093333333333
SA45_SOC_8	666	987.3395919799805	585.1269006729126	3.7703914e-05	44.37766666666667
SA45_SOC_8	667	954.2886543273926	583.4744453430176	5.3048865e-05	44.4444
SA45_SOC_8	668	909.4466972351074	586.9962286949158	5.8170655e-05	44.51113333333333
SA45_SOC_8	669	1077.7316665649414	577.117931842804	2.8408824e-05	44.577866666666665
SA45_SOC_8	670	954.2197608947754	583.0868554115295	3.5554523e-05	44.644600000000004
SA45_SOC_8	671	1075.114974975586	578.8039255142212	3.916373e-05	44.711333333333336
SA45_SOC_8	672	1071.6008377075195	579.5097756385803	2.9378647e-05	44.77806666666667
SA45_SOC_8	673	953.6967086791992	588.4878158569336	4.989197e-05	44.8448
SA45_SOC_8	674	1072.7210998535156	579.472439289093	4.4982226e-05	44.91153333333333
SA45_SOC_8	675	1044.0734481811523	577.2929620742798	5.4099797e-05	44.97826666666667
SA45_SOC_8	676	468.20302963256836	585.4705882072449	2.964559e-05	45.045
SA45_SOC_8	677	1205.4463577270508	450.61803460121155	2.5154506e-05	45.11173333333333
SA45_SOC_8	678	1045.1852416992188	578.3383798599243	2.2071254e-05	45.178466666666665
SA45_SOC_8	679	518.3938980102539	610.37264585495	2.3601095e-05	45.245200000000004
SA45_SOC_8	680	1148.7976455688477	453.44706773757935	2.3496488e-05	45.311933333333336
SA45_SOC_8	681	489.7990036010742	603.339056968689	3.0326724e-05	45.37866666666667
SA45_SOC_8	682	493.9829635620117	602.6957774162292	2.9033781e-05	45.4454
SA45_SOC_8	683	1050.5084609985352	577.9605746269226	3.309815e-05	45.51213333333333
SA45_SOC_8	684	275.0687313079834	1011.9960880279541	2.940645e-05	45.57886666666667
SA45_SOC_8	685	1044.8779678344727	582.908992767334	2.4694653e-05	45.6456
SA45_SOC_8	686	1082.5428771972656	575.5442690849304	3.5185214e-05	45.71233333333333
SA45_SOC_8	687	1020.326042175293	579.7685551643372	2.6518524e-05	45.779066666666665
SA45_SOC_8	688	1163.1146621704102	580.0906133651733	2.7170554e-05	45.845800000000004
SA45_SOC_8	689	1207.5124740600586	458.43716740608215	2.9972904e-05	45.912533333333336
SA45_SOC_8	690	936.7437744140625	579.6359467506409	3.299988e-05	45.97926666666667
SA45_SOC_8	691	959.5114517211914	588.5895895957947	3.9752078e-05	46.046
SA45_SOC_8	692	986.6189575195312	585.3178310394287	5.05634e-05	46.11273333333333
SA45_SOC_8	693	964.3513870239258	593.9050626754761	2.9319366e-05	46.17946666666667
SA45_SOC_8	694	1074.752197265625	581.7363739013672	3.387676e-05	46.2462
SA45_SOC_8	695	1017.8647613525391	582.1489405632019	6.2959705e-05	46.31293333333333
SA45_SOC_8	696	926.5766716003418	587.1065640449524	3.6518464e-05	46.379666666666665
SA45_SOC_8	697	956.7213249206543	582.8438472747803	6.0492155e-05	46.446400000000004
SA45_SOC_8	698	903.9014053344727	589.4232845306396	6.569647e-05	46.513133333333336
SA45_SOC_8	699	1075.0461959838867	581.4362025260925	3.269154e-05	46.57986666666667
SA45_SOC_8	700	262.4759101867676	1010.5505919456482	4.088397e-05	46.6466
SA45_SOC_8	701	925.2592277526855	553.619270324707	3.831883e-05	46.71333333333333
SA45_SOC_8	702	961.9919586181641	581.6681385040283	3.9908493e-05	46.78006666666667
SA45_SOC_8	703	1040.5931854248047	582.4926280975342	3.945598e-05	46.8468
SA45_SOC_8	704	884.5140266418457	590.9386253356934	6.3912645e-05	46.91353333333333
SA45_SOC_8	705	1069.507942199707	581.8308091163635	4.434568e-05	46.980266666666665
SA45_SOC_8	706	1027.0574569702148	582.1096086502075	2.6580226e-05	47.047000000000004
SA45_SOC_8	707	1209.3627548217773	458.3048486709595	2.166942e-05	47.113733333333336
SA45_SOC_8	708	512.1804428100586	617.4142169952393	2.0951182e-05	47.18046666666667
SA45_SOC_8	709	298.2322311401367	904.730429649353	2.1036592e-05	47.2472
SA45_SOC_8	710	1074.7199249267578	578.9255905151367	3.3893437e-05	47.31393333333333
SA45_SOC_8	711	1077.6662063598633	573.5850763320923	2.6835021e-05	47.38066666666667
SA45_SOC_8	712	991.8083953857422	582.5773429870605	3.414017e-05	47.4474
SA45_SOC_8	713	971.9908905029297	595.7931232452393	3.2063894e-05	47.514133333333334
SA45_SOC_8	714	302.76034355163574	903.8720798492432	2.156455e-05	47.580866666666665
SA45_SOC_8	715	303.99847984313965	901.0697293281555	2.3129438e-05	47.647600000000004
SA45_SOC_8	716	301.3100051879883	901.5232372283936	3.9312356e-05	47.714333333333336
SA45_SOC_8	717	303.6861991882324	901.4515256881714	3.670606e-05	47.78106666666667
SA45_SOC_8	718	302.5663089752197	901.7441654205322	3.0173082e-05	47.8478
SA45_SOC_8	719	962.610969543457	588.2959842681885	3.394674e-05	47.91453333333333
SA45_SOC_8	720	1080.465316772461	584.3919539451599	2.6793443e-05	47.98126666666667
SA45_SOC_8	721	1017.275505065918	583.9120531082153	4.1642426e-05	48.048
SA45_SOC_8	722	958.5886573791504	582.788679599762	4.293434e-05	48.114733333333334
SA45_SOC_8	723	1041.511116027832	555.5858016014099	3.1679232e-05	48.181466666666665
SA45_SOC_8	724	261.74437522888184	1013.2979679107666	0.00010070401	48.248200000000004
SA45_SOC_8	725	1048.95263671875	580.368447303772	6.279397e-05	48.314933333333336
SA45_SOC_8	726	959.560718536377	582.180483341217	4.5595756e-05	48.38166666666667
SA45_SOC_8	727	967.6102066040039	596.1271548271179	4.1895757e-05	48.4484
SA45_SOC_8	728	973.0682373046875	589.3016839027405	4.700283e-05	48.51513333333333
SA45_SOC_8	729	296.58090591430664	901.1630702018738	3.0311745e-05	48.58186666666667
SA45_SOC_8	730	956.3397789001465	585.2092981338501	3.596541e-05	48.6486
SA45_SOC_8	731	958.1240272521973	583.2436037063599	4.0825533e-05	48.715333333333334
SA45_SOC_8	732	297.30151176452637	904.8370313644409	4.5000113e-05	48.782066666666665
SA45_SOC_8	733	1018.3467864990234	583.3612775802612	4.4713128e-05	48.848800000000004
SA45_SOC_8	734	904.1971206665039	586.9293451309204	5.786023e-05	48.915533333333336
SA45_SOC_8	735	1080.0959014892578	580.0302314758301	4.7411773e-05	48.98226666666667
SA45_SOC_8	736	255.15189170837402	1011.6140341758728	3.238864e-05	49.049
SA45_SOC_8	737	1080.963478088379	578.8074016571045	3.065521e-05	49.11573333333333
SA45_SOC_8	738	301.01966857910156	904.2709350585938	5.1172916e-05	49.18246666666667
SA45_SOC_8	739	299.6883201599121	903.3073997497559	4.109411e-05	49.2492
SA45_SOC_8	740	1044.1967010498047	579.2855644226074	2.4879004e-05	49.315933333333334
SA45_SOC_8	741	487.20211029052734	607.926664352417	2.2800325e-05	49.382666666666665
SA45_SOC_8	742	1172.9452514648438	580.1269197463989	2.8894736e-05	49.449400000000004
SA45_SOC_8	743	907.203254699707	588.2041239738464	3.8419526e-05	49.516133333333336
SA45_SOC_8	744	298.679780960083	899.5598602294922	3.594614e-05	49.58286666666667
SA45_SOC_8	745	264.6433925628662	1009.2254734039307	5.612456e-05	49.6496
SA45_SOC_8	746	992.9189300537109	581.2546706199646	2.6475516e-05	49.71633333333333
SA45_SOC_8	747	299.1471862792969	901.4600872993469	3.047327e-05	49.78306666666667
SA45_SOC_8	748	302.80094146728516	900.9947347640991	3.826814e-05	49.8498
SA45_SOC_8	749	1078.970603942871	571.8594932556152	3.305967e-05	49.916533333333334
SA45_SOC_8	750	1081.0744857788086	578.5698008537292	3.6646634e-05	49.983266666666665
SA45_SOC_8	751	1071.6398620605469	577.9806590080261	3.51445e-05	50.050000000000004
SA45_SOC_8	752	1045.272331237793	577.6551246643066	4.150679e-05	50.116733333333336
SA45_SOC_8	753	1042.383155822754	582.6661777496338	3.3942855e-05	50.18346666666667
SA45_SOC_8	754	983.3834838867188	589.1130065917969	3.986829e-05	50.2502
SA45_SOC_8	755	985.9873580932617	584.1439890861511	4.95043e-05	50.31693333333333
SA45_SOC_8	756	297.11548805236816	899.115686416626	3.793166e-05	50.38366666666667
SA45_SOC_8	757	986.9607925415039	583.1429243087769	5.225312e-05	50.4504
SA45_SOC_8	758	1024.5322036743164	536.3275194168091	5.9817437e-05	50.517133333333334
SA45_SOC_8	759	302.50099182128906	899.7407484054565	3.7068377e-05	50.583866666666665
SA45_SOC_8	760	257.90791511535645	1011.052508354187	0.00012185126	50.650600000000004
SA45_SOC_8	761	1048.1276321411133	577.914547920227	5.2769043e-05	50.717333333333336
SA45_SOC_8	762	1041.6484451293945	579.9793124198914	3.6964106e-05	50.78406666666667
SA45_SOC_8	763	262.6143264770508	1008.3182001113892	6.0983897e-05	50.8508
SA45_SOC_8	764	253.3304786682129	1011.1810612678528	8.4618216e-05	50.91753333333333
SA45_SOC_8	765	968.8700866699219	594.6920871734619	3.698886e-05	50.98426666666667
SA45_SOC_8	766	265.5035591125488	1009.2803192138672	5.2954605e-05	51.051
SA45_SOC_8	767	297.8456497192383	896.6122198104858	3.805924e-05	51.117733333333334
SA45_SOC_8	768	290.99143981933594	899.6685218811035	3.1612264e-05	51.184466666666665
SA45_SOC_8	769	295.31041145324707	896.1839461326599	4.840654e-05	51.251200000000004
SA45_SOC_8	770	295.31275749206543	899.1333246231079	4.6382218e-05	51.317933333333336
SA45_SOC_8	771	313.0842876434326	895.7091951370239	2.96758e-05	51.38466666666667
SA45_SOC_8	772	296.0723304748535	1017.3870706558228	7.160764e-05	51.4514
SA45_SOC_8	773	915.2449035644531	585.958149433136	3.160633e-05	51.51813333333333
SA45_SOC_8	774	298.6844730377197	895.4984378814697	3.9698512e-05	51.58486666666667
SA45_SOC_8	775	487.3561477661133	604.7207593917847	2.8388944e-05	51.6516
SA45_SOC_8	776	1074.5923233032227	575.3001666069031	3.410743e-05	51.718333333333334
SA45_SOC_8	777	314.0811538696289	895.9838104248047	3.1059943e-05	51.785066666666665
SA45_SOC_8	778	281.51862144470215	1010.5926275253296	0.00019704727	51.851800000000004
SA45_SOC_8	779	279.0337085723877	1011.8413352966309	7.588355e-05	51.918533333333336
SA45_SOC_8	780	1638.5504150390625	257.4967646598816	0.00051461166	51.98526666666667
SA45_SOC_8	781	1359.6345520019531	488.83954524993896	0.9994973	52.052
SA45_SOC_8	782	1282.130355834961	625.6566667556763	0.97793394	52.11873333333333
SA45_SOC_8	783	723.0084228515625	517.9075348377228	0.8955217	52.18546666666667
SA45_SOC_8	784	1338.5774230957031	496.48921608924866	0.041062463	52.2522
SA45_SOC_8	785	1623.5425186157227	704.106388092041	0.015233907	52.318933333333334
SA45_SOC_8	786	1614.993667602539	447.54924416542053	0.051502302	52.385666666666665
SA45_SOC_8	787	1564.6875	438.58076333999634	0.13530223	52.452400000000004
SA45_SOC_8	788	1538.9308547973633	457.71403312683105	0.015202506	52.519133333333336
SA45_SOC_8	789	1495.5322265625	466.1211168766022	0.005196152	52.58586666666667
SA45_SOC_8	790	1479.1680908203125	524.8127961158752	0.012628606	52.6526
SA45_SOC_8	791	1630.796127319336	577.4950933456421	0.06292483	52.71933333333333
SA45_SOC_8	792	1603.9726638793945	586.9095182418823	0.16383341	52.78606666666667
SA45_SOC_8	793	1545.9309768676758	574.146409034729	0.80896133	52.8528
SA45_SOC_8	794	1559.6942138671875	569.7303557395935	0.8695943	52.919533333333334
SA45_SOC_8	795	1575.4378509521484	545.6344413757324	0.83383626	52.986266666666666
SA45_SOC_8	796	1579.7415161132812	532.0471966266632	0.76609945	53.053000000000004
SA45_SOC_8	797	1567.7960586547852	509.0465247631073	0.9098972	53.119733333333336
SA45_SOC_8	798	1564.7925567626953	495.4877972602844	0.66033375	53.18646666666667
SA45_SOC_8	799	1561.4213562011719	447.79260635375977	0.8886237	53.2532
SA45_SOC_8	800	1594.3810272216797	458.2734990119934	0.5873421	53.31993333333333
SA45_SOC_8	801	1604.850196838379	459.0024268627167	0.7525412	53.38666666666667
SA45_SOC_8	802	1610.5073547363281	453.52067828178406	0.9235656	53.4534
SA45_SOC_8	803	1612.8121948242188	452.17814683914185	0.883274	53.520133333333334
SA45_SOC_8	804	1625.9151077270508	679.637303352356	0.96552384	53.586866666666666
SA45_SOC_8	805	1623.5644912719727	666.8610620498657	0.98493224	53.653600000000004
SA45_SOC_8	806	1640.0616073608398	683.3400392532349	0.9469577	53.720333333333336
SA45_SOC_8	807	1645.8535766601562	685.4449081420898	0.9220349	53.78706666666667
SA45_SOC_8	808	1631.9063186645508	683.2268714904785	0.68563104	53.8538
SA45_SOC_8	809	1570.3504943847656	423.1422793865204	0.46399575	53.92053333333333
SA45_SOC_8	810	1660.239143371582	688.6479806900024	0.8919376	53.98726666666667
SA45_SOC_8	811	1495.8922576904297	489.7510027885437	0.7005358	54.054
SA45_SOC_8	812	1659.7105407714844	741.819577217102	0.7960316	54.120733333333334
SA45_SOC_8	813	1496.154441833496	333.6194336414337	0.259483	54.187466666666666
SA45_SOC_8	814	1623.0158615112305	755.3064966201782	0.8664578	54.254200000000004
SA45_SOC_8	815	1617.5912475585938	755.2422523498535	0.8434613	54.320933333333336
SA45_SOC_8	816	1543.4976196289062	352.30788588523865	0.27326515	54.38766666666667
SA45_SOC_8	817	1597.0179748535156	729.5442867279053	0.79289556	54.4544
SA45_SOC_8	818	1610.4376602172852	718.8058376312256	0.8856553	54.52113333333333
SA45_SOC_8	819	1679.2277526855469	779.1364860534668	0.3741272	54.58786666666667
SA45_SOC_8	820	1589.3570709228516	436.95425033569336	0.2913976	54.6546
SA45_SOC_8	821	1629.0177154541016	696.4075040817261	0.5300398	54.721333333333334
SA45_SOC_8	822	1621.0974884033203	698.0575776100159	0.64725757	54.788066666666666
SA45_SOC_8	823	1620.1912307739258	695.9607553482056	0.92937773	54.854800000000004
SA45_SOC_8	824	1671.6223526000977	781.549379825592	0.6558878	54.921533333333336
SA45_SOC_8	825	1623.8175201416016	740.8104658126831	0.67786074	54.98826666666667
SA45_SOC_8	826	1615.7424545288086	724.1592264175415	0.96955216	55.055
SA45_SOC_8	827	1624.332160949707	720.503740310669	0.8938222	55.12173333333333
SA45_SOC_8	828	1614.418601989746	723.17702293396	0.91373956	55.18846666666667
SA45_SOC_8	829	1615.0434494018555	725.2171325683594	0.987508	55.2552
SA45_SOC_8	830	1626.1406707763672	725.1449060440063	0.97530603	55.321933333333334
SA45_SOC_8	831	1602.1554565429688	331.08381271362305	0.9914635	55.388666666666666
SA45_SOC_8	832	1627.599220275879	698.2988476753235	0.8883935	55.455400000000004
SA45_SOC_8	833	1612.6696014404297	271.05504155158997	0.97129405	55.522133333333336
SA45_SOC_8	834	1655.7506561279297	747.7623653411865	0.7954121	55.58886666666667
SA45_SOC_8	835	1592.105941772461	165.18878817558289	0.06493838	55.6556
SA45_SOC_8	836	1758.2159042358398	770.5158448219299	6.3376916e-05	55.72233333333333
SA45_SOC_8	837	1082.3096466064453	680.375018119812	9.68461e-06	55.78906666666667
SA45_SOC_8	838	1789.4337844848633	338.71761560440063	9.165912e-06	55.8558
SA45_SOC_8	839	1079.798583984375	684.8790693283081	1.0184722e-05	55.922533333333334
SA45_SOC_8	840	483.84132385253906	867.4614143371582	1.3970444e-05	55.989266666666666
SA45_SOC_8	841	483.7288284301758	867.1193361282349	1.38673595e-05	56.056000000000004
SA45_SOC_8	842	483.77620697021484	866.9424390792847	1.7395196e-05	56.122733333333336
SA45_SOC_8	843	490.5021858215332	861.6685509681702	1.4927986e-05	56.18946666666667
SA45_SOC_8	844	1790.8696746826172	371.6919207572937	1.2047159e-05	56.2562
SA45_SOC_8	845	489.75236892700195	863.3042049407959	1.2302045e-05	56.32293333333333
SA45_SOC_8	846	489.4049835205078	863.1981182098389	1.341428e-05	56.38966666666667
SA45_SOC_8	847	489.3002700805664	862.4156641960144	1.4821355e-05	56.4564
SA45_SOC_8	848	490.524845123291	862.6898288726807	1.3704625e-05	56.523133333333334
SA45_SOC_8	849	489.100284576416	862.4288606643677	1.4183205e-05	56.589866666666666
SA45_SOC_8	850	1083.0476760864258	680.5953669548035	1.9549363e-05	56.656600000000005
SA45_SOC_8	851	1789.7314453125	370.9856843948364	1.3872386e-05	56.723333333333336
SA45_SOC_8	852	1082.618637084961	681.7608404159546	1.2076606e-05	56.79006666666667
SA45_SOC_8	853	182.17148780822754	983.8334083557129	8.63206e-06	56.8568
SA45_SOC_8	854	1371.2831497192383	820.4288148880005	7.1599247e-06	56.92353333333333
SA45_SOC_8	855	1790.0376892089844	372.1054530143738	1.07813285e-05	56.99026666666667
SA45_SOC_8	856	483.0171203613281	867.8695392608643	1.6526583e-05	57.057
SA45_SOC_8	857	483.24771881103516	867.6178407669067	1.715294e-05	57.123733333333334
SA45_SOC_8	858	483.7800979614258	867.4254298210144	1.8596811e-05	57.190466666666666
SA45_SOC_8	859	1079.9473571777344	681.2840938568115	1.9669213e-05	57.257200000000005
SA45_SOC_8	860	709.3998527526855	687.5426316261292	2.5619329e-05	57.323933333333336
SA45_SOC_8	861	1082.1219635009766	681.1783933639526	1.7588327e-05	57.39066666666667
SA45_SOC_8	862	490.1641273498535	864.1324281692505	1.1445189e-05	57.4574
SA45_SOC_8	863	483.47774505615234	867.5394344329834	1.5743237e-05	57.52413333333333
SA45_SOC_8	864	483.0743980407715	867.1439266204834	1.5774407e-05	57.59086666666667
SA45_SOC_8	865	1077.7674865722656	685.7157254219055	1.30894305e-05	57.6576
SA45_SOC_8	866	1476.2710189819336	191.6211211681366	1.21539015e-05	57.724333333333334
SA45_SOC_8	867	1468.1053161621094	203.07826280593872	1.4706016e-05	57.791066666666666
SA45_SOC_8	868	1790.9894943237305	371.83560132980347	1.1761828e-05	57.857800000000005
SA45_SOC_8	869	489.45505142211914	863.4491729736328	9.829541e-06	57.924533333333336
SA45_SOC_8	870	708.6316108703613	687.8649473190308	1.9708776e-05	57.99126666666667
SA45_SOC_8	871	482.6784324645996	867.3062753677368	1.5491805e-05	58.058
SA45_SOC_8	872	482.88923263549805	867.3884797096252	1.9070776e-05	58.12473333333333
SA45_SOC_8	873	488.9405822753906	862.5495600700378	1.3741636e-05	58.19146666666667
SA45_SOC_8	874	489.28247451782227	862.9392743110657	1.2764921e-05	58.2582
SA45_SOC_8	875	1790.4626083374023	370.3353238105774	9.85151e-06	58.324933333333334
SA45_SOC_8	876	709.4963264465332	687.4442052841187	1.3091115e-05	58.391666666666666
SA45_SOC_8	877	483.47110748291016	867.2646903991699	1.57463e-05	58.458400000000005
SA45_SOC_8	878	1371.8829345703125	818.6369276046753	7.233422e-06	58.525133333333336
SA45_SOC_8	879	483.94723892211914	867.2201442718506	1.3621846e-05	58.59186666666667
SA45_SOC_8	880	483.9594841003418	867.5711059570312	1.7986195e-05	58.6586
SA45_SOC_8	881	489.68793869018555	863.5121297836304	1.1948051e-05	58.72533333333333
SA45_SOC_8	882	1789.6038436889648	369.85036969184875	1.1490378e-05	58.79206666666667
SA45_SOC_8	883	489.8383140563965	862.7749943733215	1.2269426e-05	58.8588
SA45_SOC_8	884	489.9224853515625	863.3325934410095	1.2780928e-05	58.925533333333334
SA45_SOC_8	885	489.6133232116699	862.9462909698486	1.0565341e-05	58.992266666666666
SA45_SOC_8	886	1790.968894958496	372.40784525871277	1.2459764e-05	59.059000000000005
SA45_SOC_8	887	1790.372657775879	371.39097690582275	1.1691208e-05	59.125733333333336
SA45_SOC_8	888	1790.9971618652344	370.29744029045105	1.1135968e-05	59.19246666666667
SA45_SOC_8	889	1083.3893966674805	681.5960454940796	2.0461312e-05	59.2592
SA45_SOC_8	890	1081.208839416504	680.434627532959	9.795975e-06	59.32593333333333
SA45_SOC_8	891	489.9550437927246	863.4820032119751	1.3347339e-05	59.39266666666667
SA45_SOC_8	892	483.45869064331055	868.7846660614014	1.6282676e-05	59.4594
SA45_SOC_8	893	1790.664939880371	373.4661054611206	1.0549867e-05	59.526133333333334
SA45_SOC_8	894	489.69560623168945	862.8938913345337	1.3335963e-05	59.592866666666666
SA45_SOC_8	895	489.9594497680664	863.0458116531372	1.1756064e-05	59.6596
SA45_SOC_8	896	483.05002212524414	867.1573805809021	1.5141952e-05	59.726333333333336
SA45_SOC_8	897	1081.6505813598633	679.6246862411499	1.2507003e-05	59.79306666666667
SA45_SOC_8	898	1083.0678176879883	681.8930625915527	2.4607016e-05	59.8598
SA45_SOC_8	899	1790.1581954956055	371.61036014556885	1.2381362e-05	59.92653333333333
SA45_SOC_8	900	1790.903549194336	370.7839071750641	1.2297846e-05	59.99326666666667
SA45_SOC_8	901	1080.1812744140625	687.1534967422485	2.57208e-05	60.06
SA45_SOC_8	902	1085.3274536132812	683.1552886962891	3.075154e-05	60.126733333333334
SA45_SOC_8	903	1791.8635940551758	370.90489625930786	1.243512e-05	60.193466666666666
SA45_SOC_8	904	1082.7521896362305	681.0099935531616	1.5894017e-05	60.2602
SA45_SOC_8	905	489.7280502319336	862.3489093780518	1.2875506e-05	60.326933333333336
SA45_SOC_8	906	489.6514892578125	861.7959451675415	1.5312726e-05	60.39366666666667
SA45_SOC_8	907	1790.5009460449219	371.5173089504242	1.2076929e-05	60.4604
SA45_SOC_8	908	708.449592590332	691.2226438522339	8.581825e-06	60.52713333333333
SA45_SOC_8	909	1078.937644958496	685.4351878166199	1.626888e-05	60.59386666666667
SA45_SOC_8	910	1083.6454010009766	681.908962726593	2.1881544e-05	60.6606
SA45_SOC_8	911	1084.017333984375	681.4230108261108	2.0992464e-05	60.727333333333334
SA45_SOC_8	912	1082.6637268066406	681.1352634429932	1.2123917e-05	60.794066666666666
SA45_SOC_8	913	489.01599884033203	863.3190751075745	1.3091577e-05	60.8608
SA45_SOC_8	914	1791.1603546142578	371.0311961174011	1.2716926e-05	60.927533333333336
SA45_SOC_8	915	1790.3073120117188	371.43935322761536	1.3624821e-05	60.99426666666667
SA45_SOC_8	916	482.4980163574219	867.0010828971863	1.3057613e-05	61.061
SA45_SOC_8	917	1646.2434768676758	176.53245627880096	1.2607595e-05	61.12773333333333
SA45_SOC_8	918	707.508430480957	690.2262783050537	1.34404545e-05	61.19446666666667
SA45_SOC_8	919	489.18479919433594	862.7836847305298	1.6166568e-05	61.2612
SA45_SOC_8	920	489.9078369140625	862.9987549781799	1.0993496e-05	61.327933333333334
SA45_SOC_8	921	1082.6220703125	680.6773138046265	1.3805566e-05	61.394666666666666
SA45_SOC_8	922	1078.6032485961914	686.2151956558228	1.5435178e-05	61.4614
SA45_SOC_8	923	1789.8358154296875	371.4853799343109	1.1529399e-05	61.52813333333334
SA45_SOC_8	924	1081.7753219604492	680.211124420166	2.2169517e-05	61.59486666666667
SA45_SOC_8	925	1081.596908569336	680.765118598938	2.397245e-05	61.6616
SA45_SOC_8	926	1081.6608810424805	680.835542678833	1.8894869e-05	61.72833333333333
SA45_SOC_8	927	489.61463928222656	861.78377866745	1.5074092e-05	61.79506666666667
SA45_SOC_8	928	1083.0273056030273	681.1969327926636	2.2661696e-05	61.8618
SA45_SOC_8	929	1790.0771713256836	370.2775812149048	1.2376379e-05	61.928533333333334
SA45_SOC_8	930	1097.8628540039062	686.0085582733154	1.2225556e-05	61.995266666666666
SA45_SOC_8	931	1079.113540649414	686.0930156707764	1.5692482e-05	62.062
SA45_SOC_8	932	1098.3613586425781	687.0571947097778	1.5779793e-05	62.12873333333334
SA45_SOC_8	933	489.29243087768555	863.4926247596741	1.2029754e-05	62.19546666666667
SA45_SOC_8	934	708.3440780639648	689.0087270736694	1.9436115e-05	62.2622
SA45_SOC_8	935	709.954719543457	687.7707052230835	1.1344887e-05	62.32893333333333
SA45_SOC_8	936	1790.5350494384766	370.00579833984375	1.1548579e-05	62.39566666666667
SA45_SOC_8	937	489.24625396728516	862.6065301895142	8.281651e-06	62.4624
SA45_SOC_8	938	1791.5756607055664	371.24903440475464	1.338895e-05	62.529133333333334
SA45_SOC_8	939	482.89867401123047	866.9035577774048	1.1993532e-05	62.595866666666666
SA45_SOC_8	940	1084.1076278686523	681.1527729034424	1.6598959e-05	62.6626
SA45_SOC_8	941	1790.5926132202148	370.4538667201996	1.1976412e-05	62.72933333333334
SA45_SOC_8	942	1791.5765762329102	370.1328706741333	1.12294965e-05	62.79606666666667
SA45_SOC_8	943	1791.2419509887695	371.51737332344055	1.0976703e-05	62.8628
SA45_SOC_8	944	1625.536880493164	586.8674826622009	5.4910543e-06	62.92953333333333
SA45_SOC_8	945	1790.811538696289	370.94512939453125	1.2256095e-05	62.99626666666667
SA45_SOC_8	946	1790.7012176513672	371.8793749809265	1.1624158e-05	63.063
SA45_SOC_8	947	1790.2946090698242	371.0891318321228	1.2242999e-05	63.129733333333334
SA45_SOC_8	948	1791.3251495361328	371.4010512828827	1.2068869e-05	63.196466666666666
SA45_SOC_8	949	490.68214416503906	862.348780632019	1.2330235e-05	63.2632
SA45_SOC_8	950	1789.9500274658203	372.3813235759735	1.2005755e-05	63.32993333333334
SA45_SOC_8	951	1790.5785369873047	369.92887258529663	1.1839706e-05	63.39666666666667
SA45_SOC_8	952	1077.806739807129	686.4272403717041	1.9487454e-05	63.4634
SA45_SOC_8	953	1790.5722427368164	371.4215862751007	1.3522327e-05	63.53013333333333
SA45_SOC_8	954	489.38695907592773	863.4713172912598	1.2315897e-05	63.59686666666667
SA45_SOC_8	955	483.52867126464844	867.1228766441345	1.7073868e-05	63.6636
SA45_SOC_8	956	1077.1425247192383	685.9036302566528	1.2921709e-05	63.730333333333334
SA45_SOC_8	957	1082.673454284668	680.6774425506592	9.887313e-06	63.797066666666666
SA45_SOC_8	958	1079.0618133544922	685.3751277923584	1.6975982e-05	63.8638
SA45_SOC_8	959	1083.9675521850586	681.2737941741943	9.596194e-06	63.93053333333334
SA45_SOC_8	960	483.2797622680664	867.5079560279846	1.3800669e-05	63.99726666666667
SA45_SOC_8	961	1083.5617446899414	680.7328033447266	1.290965e-05	64.06400000000001
SA45_SOC_8	962	482.8597068786621	866.7130780220032	1.4164402e-05	64.13073333333334
SA45_SOC_8	963	489.6712303161621	862.4974822998047	1.6601698e-05	64.19746666666667
SA45_SOC_8	964	489.1783332824707	862.9788637161255	1.7723314e-05	64.2642
SA45_SOC_8	965	1790.771484375	373.20191860198975	1.2593091e-05	64.33093333333333
SA45_SOC_8	966	708.3786392211914	688.9617347717285	1.5592534e-05	64.39766666666667
SA45_SOC_8	967	182.85949230194092	982.1749019622803	8.49457e-06	64.4644
SA45_SOC_8	968	1467.3607635498047	202.92322039604187	1.8059638e-05	64.53113333333333
SA45_SOC_8	969	1079.4086837768555	687.583122253418	8.60638e-06	64.59786666666666
SA45_SOC_8	970	1082.9011917114258	681.2051725387573	1.3703279e-05	64.66460000000001
SA45_SOC_8	971	707.7824020385742	689.6932697296143	1.2071079e-05	64.73133333333334
SA45_SOC_8	972	1791.0468292236328	369.18845415115356	1.0081966e-05	64.79806666666667
SA45_SOC_8	973	1790.6255722045898	371.53851985931396	1.3112394e-05	64.8648
SA45_SOC_8	974	483.39820861816406	867.2945594787598	1.7535973e-05	64.93153333333333
SA45_SOC_8	975	1791.1549758911133	371.241534948349	1.1162272e-05	64.99826666666667
SA45_SOC_8	976	489.6398735046387	863.5135459899902	1.2695346e-05	65.065
SA45_SOC_8	977	1791.847915649414	371.3148880004883	1.2328448e-05	65.13173333333333
SA45_SOC_8	978	1791.577262878418	370.74570178985596	1.2470129e-05	65.19846666666666
SA45_SOC_8	979	1791.2782287597656	370.5256748199463	1.1510711e-05	65.26520000000001
SA45_SOC_8	980	1790.7853317260742	371.4943599700928	1.3455345e-05	65.33193333333334
SA45_SOC_8	981	1790.8687591552734	371.44405245780945	1.1361128e-05	65.39866666666667
SA45_SOC_8	982	1078.9724349975586	687.1411371231079	1.6231854e-05	65.4654
SA45_SOC_8	983	1097.5468826293945	685.22629737854	1.623619e-05	65.53213333333333
SA45_SOC_8	984	1080.1483154296875	685.1982951164246	2.4168183e-05	65.59886666666667
SA45_SOC_8	985	489.4888114929199	862.540032863617	1.3679829e-05	65.6656
SA45_SOC_8	986	1790.650291442871	371.53581619262695	1.1132697e-05	65.73233333333333
SA45_SOC_8	987	1085.9954452514648	683.6489009857178	3.4654473e-05	65.79906666666666
SA45_SOC_8	988	488.6337661743164	861.9872617721558	1.1625433e-05	65.86580000000001
SA45_SOC_8	989	483.3856773376465	867.5421380996704	1.6499514e-05	65.93253333333334
SA45_SOC_8	990	1083.4700775146484	681.8149137496948	1.1304818e-05	65.99926666666667
SA45_SOC_8	991	1790.4961395263672	370.34810185432434	1.2243981e-05	66.066
SA45_SOC_8	992	1098.218994140625	686.5496134757996	1.4527842e-05	66.13273333333333
SA45_SOC_8	993	1081.852912902832	680.1029133796692	4.377852e-05	66.19946666666667
SA45_SOC_8	994	483.1912422180176	868.0706405639648	1.33874055e-05	66.2662
SA45_SOC_8	995	1474.6294784545898	192.54554986953735	7.4488917e-06	66.33293333333333
SA45_SOC_8	996	1790.4723358154297	370.7339537143707	1.150053e-05	66.39966666666666
SA45_SOC_8	997	1083.9904403686523	681.4176034927368	2.1577594e-05	66.46640000000001
SA45_SOC_8	998	1082.4346160888672	680.6369519233704	8.104906e-06	66.53313333333334
SA45_SOC_8	999	482.7069282531738	866.4219188690186	1.5280633e-05	66.59986666666667
SA45_SOC_8	1000	489.18365478515625	862.4515199661255	1.3727727e-05	66.6666
SA45_SOC_8	1001	1083.6389923095703	682.6039338111877	1.29280315e-05	66.73333333333333
SA45_SOC_8	1002	1083.9669799804688	681.9027829170227	6.32277e-06	66.80006666666667
SA45_SOC_8	1003	1082.5317764282227	680.898756980896	1.0079486e-05	66.8668
SA45_SOC_8	1004	707.7103614807129	688.0433893203735	2.0781683e-05	66.93353333333333
SA45_SOC_8	1005	482.5512886047363	866.8290138244629	1.4960224e-05	67.00026666666666
SA45_SOC_8	1006	1790.8672714233398	403.70407462120056	1.4431155e-05	67.06700000000001
SA45_SOC_8	1007	1791.2230682373047	431.5328514575958	1.3680911e-05	67.13373333333334
SA45_SOC_8	1008	1082.8335571289062	681.6706538200378	1.4362178e-05	67.20046666666667
SA45_SOC_8	1009	698.803825378418	688.2588458061218	1.6229656e-05	67.2672
SA45_SOC_8	1010	1793.5225296020508	367.7318859100342	1.2340551e-05	67.33393333333333
SA45_SOC_8	1011	1473.544578552246	190.32767415046692	2.1194546e-05	67.40066666666667
SA45_SOC_8	1012	1084.2842102050781	681.8638372421265	1.4641895e-05	67.4674
SA45_SOC_8	1013	1098.944435119629	686.9025707244873	1.5092329e-05	67.53413333333333
SA45_SOC_8	1014	1791.1532592773438	430.4959309101105	1.6319083e-05	67.60086666666666
SA45_SOC_8	1015	1793.6630630493164	397.3234212398529	1.5940754e-05	67.66760000000001
SA45_SOC_8	1016	1793.1722259521484	395.2615535259247	1.4054739e-05	67.73433333333334
SA45_SOC_8	1017	1794.0939331054688	333.3336818218231	1.4221563e-05	67.80106666666667
SA45_SOC_8	1018	1081.618537902832	681.4409065246582	1.6314074e-05	67.8678
SA45_SOC_8	1019	1790.6846237182617	366.25935316085815	1.1414765e-05	67.93453333333333
SA45_SOC_8	1020	1791.7523574829102	369.1974341869354	1.0785e-05	68.00126666666667
SA45_SOC_8	1021	483.3738899230957	866.6788959503174	1.7043707e-05	68.068
SA45_SOC_8	1022	1467.4136352539062	204.3107968568802	1.186387e-05	68.13473333333333
SA45_SOC_8	1023	1084.068717956543	681.4672994613647	1.1626619e-05	68.20146666666666
SA45_SOC_8	1024	1793.210105895996	366.23907566070557	1.1009024e-05	68.26820000000001
SA45_SOC_8	1025	1790.6684875488281	430.61466693878174	1.5088616e-05	68.33493333333334
SA45_SOC_8	1026	489.0815734863281	861.9094347953796	1.6041282e-05	68.40166666666667
SA45_SOC_8	1027	1839.6175003051758	352.5648629665375	1.1739059e-05	68.4684
SA45_SOC_8	1028	1790.0957107543945	432.81532287597656	1.6055454e-05	68.53513333333333
SA45_SOC_8	1029	1791.5409851074219	366.42022132873535	1.3398505e-05	68.60186666666667
SA45_SOC_8	1030	1082.442626953125	680.4099726676941	2.6325588e-05	68.6686
SA45_SOC_8	1031	1792.518539428711	367.27535247802734	1.0805403e-05	68.73533333333333
SA45_SOC_8	1032	1791.4039993286133	366.62763118743896	1.21275025e-05	68.80206666666666
SA45_SOC_8	1033	1791.6745376586914	367.5661897659302	1.3186229e-05	68.86880000000001
SA45_SOC_8	1034	1078.4664916992188	686.3001680374146	1.1840689e-05	68.93553333333334
SA45_SOC_8	1035	1082.6564025878906	680.8155870437622	1.4465948e-05	69.00226666666667
SA45_SOC_8	1036	483.7156105041504	866.1825156211853	1.661638e-05	69.069
SA45_SOC_8	1037	483.2936096191406	866.0521602630615	1.5041652e-05	69.13573333333333
SA45_SOC_8	1038	489.3380355834961	861.8608331680298	1.7006541e-05	69.20246666666667
SA45_SOC_8	1039	1084.119758605957	682.4164152145386	2.4322173e-05	69.2692
SA45_SOC_8	1040	1792.162857055664	368.07769775390625	1.0157251e-05	69.33593333333333
SA45_SOC_8	1041	1792.2938919067383	368.203547000885	1.1800298e-05	69.40266666666666
SA45_SOC_8	1042	1078.652114868164	687.6532244682312	1.447235e-05	69.46940000000001
SA45_SOC_8	1043	482.7623176574707	866.4699411392212	1.7878798e-05	69.53613333333334
SA45_SOC_8	1044	1082.918815612793	682.0456910133362	4.409839e-05	69.60286666666667
SA45_SOC_8	1045	1081.0505676269531	683.6047410964966	7.156737e-05	69.6696
SA45_SOC_8	1046	1078.795051574707	687.2871994972229	1.1904331e-05	69.73633333333333
SA45_SOC_8	1047	1078.7029266357422	686.3539838790894	2.0632275e-05	69.80306666666667
SA45_SOC_8	1048	1792.2003936767578	368.5427927970886	1.1683617e-05	69.8698
SA45_SOC_8	1049	1792.2761535644531	369.270304441452	1.1123104e-05	69.93653333333333
SA45_SOC_8	1050	483.6155891418457	867.3506927490234	1.5971798e-05	70.00326666666666
SA45_SOC_8	1051	490.1717948913574	862.6010584831238	1.1568222e-05	70.07000000000001
SA45_SOC_8	1052	1792.7580642700195	366.7177212238312	1.0329154e-05	70.13673333333334
SA45_SOC_8	1053	1082.8987884521484	681.3345623016357	1.847893e-05	70.20346666666667
SA45_SOC_8	1054	1084.3366241455078	681.3876056671143	1.2076791e-05	70.2702
SA45_SOC_8	1055	1082.1212768554688	680.2294063568115	1.1038469e-05	70.33693333333333
SA45_SOC_8	1056	1078.1648254394531	688.0836868286133	1.6053938e-05	70.40366666666667
SA45_SOC_8	1057	1792.2555541992188	368.17155361175537	1.064582e-05	70.4704
SA45_SOC_8	1058	489.7938537597656	862.1344184875488	1.3214692e-05	70.53713333333333
SA45_SOC_8	1059	490.1824951171875	861.4852809906006	1.4686702e-05	70.60386666666666
SA45_SOC_8	1060	1792.792739868164	369.2256295681	1.2245417e-05	70.67060000000001
SA45_SOC_8	1061	1792.1652603149414	369.74862813949585	1.07014475e-05	70.73733333333334
SA45_SOC_8	1062	489.09576416015625	862.5699019432068	1.4199216e-05	70.80406666666667
SA45_SOC_8	1063	1082.6796340942383	681.4658832550049	2.70443e-05	70.8708
SA45_SOC_8	1064	1791.8085479736328	369.92887258529663	1.3103444e-05	70.93753333333333
SA45_SOC_8	1065	1884.561653137207	323.83708477020264	1.2417535e-05	71.00426666666667
SA45_SOC_8	1066	1792.4848937988281	370.0103688240051	1.2014688e-05	71.071
SA45_SOC_8	1067	1790.5756759643555	432.9026770591736	1.4549208e-05	71.13773333333333
SA45_SOC_8	1068	1792.2096633911133	369.1772532463074	1.1707208e-05	71.20446666666666
SA45_SOC_8	1069	489.1684913635254	863.0751657485962	1.4912092e-05	71.27120000000001
SA45_SOC_8	1070	1792.5790786743164	370.3977656364441	1.195424e-05	71.33793333333334
SA45_SOC_8	1071	482.21506118774414	867.1471452713013	1.4529879e-05	71.40466666666667
SA45_SOC_8	1072	1792.0373153686523	370.3862750530243	1.2265262e-05	71.4714
SA45_SOC_8	1073	1791.2961959838867	369.55222606658936	1.2631809e-05	71.53813333333333
SA45_SOC_8	1074	1792.1565628051758	371.6211748123169	1.3111169e-05	71.60486666666667
SA45_SOC_8	1075	1083.482551574707	680.3687739372253	1.9448074e-05	71.6716
SA45_SOC_8	1076	1792.8593444824219	371.17883563041687	1.1661754e-05	71.73833333333333
SA45_SOC_8	1077	1082.0220565795898	681.3730573654175	1.2724618e-05	71.80506666666666
SA45_SOC_8	1078	1097.5333786010742	685.2593851089478	4.178953e-05	71.87180000000001
SA45_SOC_8	1079	1792.6262283325195	372.4687421321869	1.2205241e-05	71.93853333333334
SA45_SOC_8	1080	1884.7134017944336	323.7624764442444	1.0645089e-05	72.00526666666667
SA45_SOC_8	1081	489.2681694030762	862.5810384750366	1.2575055e-05	72.072
SA45_SOC_8	1082	1792.928237915039	369.6319842338562	1.0934878e-05	72.13873333333333
SA45_SOC_8	1083	1082.7599716186523	680.2164673805237	1.21676085e-05	72.20546666666667
SA45_SOC_8	1084	1792.723617553711	368.3527636528015	9.201646e-06	72.2722
SA45_SOC_8	1085	1641.8424224853516	180.47475636005402	2.6459235e-05	72.33893333333333
SA45_SOC_8	1086	489.6427345275879	863.0583000183105	1.12611115e-05	72.40566666666666
SA45_SOC_8	1087	1097.1113204956055	685.9695482254028	1.3689734e-05	72.47240000000001
SA45_SOC_8	1088	1792.1712112426758	371.35769605636597	1.0721194e-05	72.53913333333334
SA45_SOC_8	1089	1082.837791442871	681.3481450080872	2.0913256e-05	72.60586666666667
SA45_SOC_8	1090	1884.9526977539062	323.74696254730225	1.0849505e-05	72.6726
SA45_SOC_8	1091	1884.7144317626953	324.0209984779358	1.1137965e-05	72.73933333333333
SA45_SOC_8	1092	1792.2632217407227	371.4330768585205	1.0584655e-05	72.80606666666667
SA45_SOC_8	1093	1792.0952224731445	371.0660219192505	1.1771569e-05	72.8728
SA45_SOC_8	1094	1888.3131408691406	334.72487926483154	1.1666103e-05	72.93953333333333
SA45_SOC_8	1095	1885.2699279785156	323.9116930961609	1.1165561e-05	73.00626666666666
SA45_SOC_8	1096	489.5955276489258	863.1405687332153	1.1886101e-05	73.07300000000001
SA45_SOC_8	1097	489.2860794067383	863.0429148674011	1.1742832e-05	73.13973333333334
SA45_SOC_8	1098	489.69228744506836	863.1761026382446	1.1919918e-05	73.20646666666667
SA45_SOC_8	1099	1083.5033798217773	681.7495107650757	1.2615895e-05	73.2732
SA45_SOC_8	1100	1885.1051330566406	324.86589431762695	1.2095486e-05	73.33993333333333
SA45_SOC_8	1101	489.4346237182617	863.8746786117554	1.1577107e-05	73.40666666666667
SA45_SOC_8	1102	1792.2027969360352	373.205201625824	1.1456808e-05	73.4734
SA45_SOC_8	1103	1792.2383880615234	372.1443021297455	1.2978951e-05	73.54013333333333
SA45_SOC_8	1104	1084.350471496582	682.5013875961304	1.5743748e-05	73.60686666666666
SA45_SOC_8	1105	488.9028739929199	862.7411341667175	1.3864636e-05	73.67360000000001
SA45_SOC_8	1106	1793.0208206176758	369.97235655784607	1.2327555e-05	73.74033333333334
SA45_SOC_8	1107	1792.8087615966797	369.80907440185547	1.3391376e-05	73.80706666666667
SA45_SOC_8	1108	484.035701751709	867.1423172950745	1.4944168e-05	73.8738
SA45_SOC_8	1109	1792.4797439575195	372.77132749557495	1.1563281e-05	73.94053333333333
SA45_SOC_8	1110	1792.2538375854492	371.0276234149933	1.1235281e-05	74.00726666666667
SA45_SOC_8	1111	1079.2316436767578	686.516010761261	2.5292242e-05	74.074
SA45_SOC_8	1112	1082.347297668457	681.3881206512451	1.4265314e-05	74.14073333333333
SA45_SOC_8	1113	1468.11767578125	203.2489800453186	1.2591662e-05	74.20746666666666
SA45_SOC_8	1114	1083.1175994873047	681.0560846328735	1.8040324e-05	74.27420000000001
SA45_SOC_8	1115	1792.2893142700195	371.3352298736572	1.24251155e-05	74.34093333333334
SA45_SOC_8	1116	1097.5336074829102	685.2919578552246	1.813933e-05	74.40766666666667
SA45_SOC_8	1117	1791.6347122192383	371.2605893611908	1.2146162e-05	74.4744
SA45_SOC_8	1118	1792.8741073608398	371.5351724624634	1.1058215e-05	74.54113333333333
SA45_SOC_8	1119	1792.2221374511719	371.4890170097351	1.2706113e-05	74.60786666666667
SA45_SOC_8	1120	1081.772232055664	680.5336332321167	1.51227e-05	74.6746
SA45_SOC_8	1121	1474.6907043457031	190.1145350933075	1.4029536e-05	74.74133333333333
SA45_SOC_8	1122	483.2439422607422	866.9036865234375	1.4114014e-05	74.80806666666666
SA45_SOC_8	1123	1083.4304809570312	682.2883129119873	1.9848749e-05	74.87480000000001
SA45_SOC_8	1124	1790.8653259277344	373.3275103569031	1.187699e-05	74.94153333333334
SA45_SOC_8	1125	489.57069396972656	863.258113861084	1.166765e-05	75.00826666666667
SA45_SOC_8	1126	489.59678649902344	863.1563401222229	1.5565256e-05	75.075
SA45_SOC_8	1127	707.7186584472656	688.5769128799438	1.185721e-05	75.14173333333333
SA45_SOC_8	1128	1082.472267150879	681.4474081993103	1.3494166e-05	75.20846666666667
SA45_SOC_8	1129	1791.4806747436523	369.7860288619995	1.1263172e-05	75.2752
SA45_SOC_8	1130	490.61279296875	863.2949352264404	1.2604783e-05	75.34193333333333
SA45_SOC_8	1131	1098.2051467895508	686.0353374481201	1.880375e-05	75.40866666666666
SA45_SOC_8	1132	490.31959533691406	863.2884979248047	1.21070825e-05	75.47540000000001
SA45_SOC_8	1133	1791.1075973510742	372.1836018562317	1.0378139e-05	75.54213333333334
SA45_SOC_8	1134	1791.3886642456055	371.39371275901794	1.087922e-05	75.60886666666667
SA45_SOC_8	1135	1084.0190505981445	682.1538376808167	1.2611491e-05	75.6756
SA45_SOC_8	1136	489.6112632751465	862.7187967300415	1.3991031e-05	75.74233333333333
SA45_SOC_8	1137	483.6262893676758	867.5686597824097	1.5999816e-05	75.80906666666667
SA45_SOC_8	1138	1083.4542846679688	680.9757471084595	1.2627618e-05	75.8758
SA45_SOC_8	1139	1082.8536987304688	679.1752338409424	1.347539e-05	75.94253333333333
SA45_SOC_8	1140	483.8939666748047	867.8937435150146	1.44758005e-05	76.00926666666666
SA45_SOC_8	1141	1468.0201721191406	201.86315774917603	1.6643959e-05	76.07600000000001
SA45_SOC_8	1142	489.1219139099121	863.3251261711121	1.2464493e-05	76.14273333333334
SA45_SOC_8	1143	483.10306549072266	867.6285266876221	1.7592856e-05	76.20946666666667
SA45_SOC_8	1144	489.3394660949707	862.8962087631226	1.38596915e-05	76.2762
SA45_SOC_8	1145	489.5679473876953	863.9257907867432	1.4274023e-05	76.34293333333333
SA45_SOC_8	1146	1791.4794158935547	370.7282888889313	1.1551443e-05	76.40966666666667
SA45_SOC_8	1147	1790.4190063476562	370.22502064704895	1.3675172e-05	76.4764
SA45_SOC_8	1148	707.8054618835449	688.4150791168213	1.6053065e-05	76.54313333333333
SA45_SOC_8	1149	1676.4377975463867	766.6387867927551	0.021905405	76.60986666666666
SA45_SOC_8	1150	969.7429275512695	682.7969884872437	0.9511543	76.67660000000001
SA45_SOC_8	1151	1604.3537521362305	559.4729018211365	0.89639753	76.74333333333334
SA45_SOC_8	1152	1575.860824584961	505.5164694786072	0.6989839	76.81006666666667
SA45_SOC_8	1153	1610.0581741333008	413.9668393135071	0.97177505	76.8768
SA45_SOC_8	1154	1626.229019165039	375.5488622188568	0.98082584	76.94353333333333
SA45_SOC_8	1155	1583.5974884033203	451.92551493644714	0.9725195	77.01026666666667
SA45_SOC_8	1156	1475.8982849121094	400.80281496047974	0.14576773	77.077
SA45_SOC_8	1157	1398.5990524291992	530.1286554336548	0.54442126	77.14373333333333
SA45_SOC_8	1158	630.3206634521484	865.1984453201294	0.97232425	77.21046666666666
SA45_SOC_8	1159	1601.5292358398438	562.8131532669067	0.011493903	77.27720000000001
SA45_SOC_8	1160	868.890552520752	651.4506769180298	0.1868972	77.34393333333334
SA45_SOC_8	1161	1562.1960067749023	341.96417212486267	0.35439178	77.41066666666667
SA45_SOC_8	1162	276.6738510131836	1012.7529859542847	8.9912246e-05	77.4774
SA45_SOC_8	1163	261.8064308166504	1008.8555860519409	0.00048002717	77.54413333333333
SA45_SOC_8	1164	283.5798454284668	1002.8970265388489	8.9146524e-05	77.61086666666667
SA45_SOC_8	1165	269.9388027191162	1012.976553440094	0.00015895751	77.6776
SA45_SOC_8	1166	272.75373458862305	1012.8183889389038	0.00017509525	77.74433333333333
SA45_SOC_8	1167	272.9450225830078	1014.160566329956	0.00015124615	77.81106666666666
SA45_SOC_8	1168	263.89944076538086	1011.8838214874268	0.00034685072	77.87780000000001
SA45_SOC_8	1169	262.9635429382324	1011.2534809112549	0.00022865944	77.94453333333334
SA45_SOC_8	1170	267.0728588104248	1011.7648601531982	0.00034634967	78.01126666666667
SA45_SOC_8	1171	265.3821659088135	1010.0145578384399	0.00025911923	78.078
SA45_SOC_8	1172	270.8562469482422	1016.0600852966309	0.00013311516	78.14473333333333
SA45_SOC_8	1173	269.4679927825928	1010.8274602890015	0.00032790581	78.21146666666667
SA45_SOC_8	1174	275.8773136138916	1012.4705171585083	0.00016962361	78.2782
SA45_SOC_8	1175	982.104606628418	586.692259311676	5.594758e-05	78.34493333333333
SA45_SOC_8	1176	271.69904708862305	1009.6539402008057	9.117653e-05	78.41166666666666
SA45_SOC_8	1177	271.7490577697754	1013.209068775177	6.1882085e-05	78.47840000000001
SA45_SOC_8	1178	1040.6853103637695	575.813992023468	5.5887267e-05	78.54513333333334
SA45_SOC_8	1179	265.37821769714355	1010.9096002578735	0.000103748105	78.61186666666667
SA45_SOC_8	1180	1015.5501937866211	560.5338335037231	3.698974e-05	78.6786
SA45_SOC_8	1181	266.75196647644043	1017.5722074508667	0.00018540067	78.74533333333333
SA45_SOC_8	1182	261.8920040130615	1017.9142212867737	0.00015751945	78.81206666666667
SA45_SOC_8	1183	269.5407199859619	1014.2285442352295	5.3319804e-05	78.8788
SA45_SOC_8	1184	262.011194229126	1012.5983619689941	0.00014442144	78.94553333333333
SA45_SOC_8	1185	1044.0732192993164	576.3929629325867	4.3437394e-05	79.01226666666666
SA45_SOC_8	1186	1071.6019821166992	578.8493728637695	2.3808321e-05	79.07900000000001
SA45_SOC_8	1187	297.87137031555176	903.1189799308777	2.348652e-05	79.14573333333334
SA45_SOC_8	1188	262.0861530303955	1012.2520351409912	3.683819e-05	79.21246666666667
SA45_SOC_8	1189	262.42881774902344	1011.7037057876587	4.9352137e-05	79.2792
SA45_SOC_8	1190	1077.1293640136719	578.4136319160461	3.7945083e-05	79.34593333333333
SA45_SOC_8	1191	1077.5890731811523	576.3318085670471	2.9318471e-05	79.41266666666667
SA45_SOC_8	1192	1645.443992614746	176.30389988422394	4.241332e-05	79.4794
SA45_SOC_8	1193	1044.1083526611328	575.5811548233032	2.95748e-05	79.54613333333333
SA45_SOC_8	1194	272.50428199768066	1012.9506754875183	2.3164712e-05	79.61286666666666
SA45_SOC_8	1195	1075.6475830078125	575.8458566665649	2.3292087e-05	79.67960000000001
SA45_SOC_8	1196	909.2084312438965	583.5519504547119	2.4747767e-05	79.74633333333334
SA45_SOC_8	1197	264.2757225036621	1008.4293079376221	4.0345574e-05	79.81306666666667
SA45_SOC_8	1198	1077.3078918457031	575.5702114105225	2.4933586e-05	79.8798
SA45_SOC_8	1199	961.3189315795898	580.9703993797302	3.4807923e-05	79.94653333333333
SA45_SOC_8	1200	515.8032417297363	613.2824993133545	2.507102e-05	80.01326666666667
SA45_SOC_8	1201	987.1468734741211	585.0491380691528	3.713847e-05	80.08
SA45_SOC_8	1202	1016.982307434082	580.962610244751	4.0868614e-05	80.14673333333333
SA45_SOC_8	1203	1044.58740234375	581.3729238510132	3.572875e-05	80.21346666666666
SA45_SOC_8	1204	1074.678840637207	578.3895564079285	2.6527905e-05	80.28020000000001
SA45_SOC_8	1205	1019.2733001708984	626.6514873504639	2.966072e-05	80.34693333333334
SA45_SOC_8	1206	987.5776290893555	586.4074087142944	3.996044e-05	80.41366666666667
SA45_SOC_8	1207	956.7271041870117	584.0962886810303	4.819227e-05	80.4804
SA45_SOC_8	1208	1043.4352111816406	577.2401762008667	5.3065312e-05	80.54713333333333
SA45_SOC_8	1209	513.3227348327637	620.9648394584656	3.484466e-05	80.61386666666667
SA45_SOC_8	1210	966.9421005249023	586.7912650108337	3.9632167e-05	80.6806
SA45_SOC_8	1211	1072.445297241211	579.5413184165955	3.5970043e-05	80.74733333333333
SA45_SOC_8	1212	1021.9751358032227	585.8523845672607	4.2933196e-05	80.81406666666666
SA45_SOC_8	1213	1074.6078872680664	576.0055017471313	4.067968e-05	80.88080000000001
SA45_SOC_8	1214	1072.3929977416992	577.8257775306702	4.7614038e-05	80.94753333333334
SA45_SOC_8	1215	927.8703689575195	589.2145872116089	6.685408e-05	81.01426666666667
SA45_SOC_8	1216	489.411563873291	608.7475490570068	2.955202e-05	81.081
SA45_SOC_8	1217	1077.5854110717773	576.7356204986572	2.8915627e-05	81.14773333333333
SA45_SOC_8	1218	258.3745765686035	1011.1033630371094	0.00012328685	81.21446666666667
SA45_SOC_8	1219	1080.4765319824219	572.9201030731201	2.249862e-05	81.2812
SA45_SOC_8	1220	266.0272979736328	1011.0937714576721	3.170438e-05	81.34793333333333
SA45_SOC_8	1221	516.6220092773438	615.5725049972534	2.921473e-05	81.41466666666666
SA45_SOC_8	1222	1078.5250854492188	574.236273765564	3.1888463e-05	81.48140000000001
SA45_SOC_8	1223	1078.560905456543	578.1948280334473	3.2673277e-05	81.54813333333334
SA45_SOC_8	1224	1020.351448059082	581.9329690933228	3.3913868e-05	81.61486666666667
SA45_SOC_8	1225	515.3012466430664	611.3465452194214	2.4294077e-05	81.6816
SA45_SOC_8	1226	1078.3002090454102	573.9855408668518	3.748343e-05	81.74833333333333
SA45_SOC_8	1227	274.1604423522949	1013.0533504486084	4.1614516e-05	81.81506666666667
SA45_SOC_8	1228	489.3078804016113	600.9688425064087	2.6283597e-05	81.8818
SA45_SOC_8	1229	1080.314826965332	574.3587112426758	3.7986065e-05	81.94853333333333
SA45_SOC_8	1230	1076.817398071289	577.9390096664429	3.069236e-05	82.01526666666666
SA45_SOC_8	1231	1018.0501556396484	583.6406564712524	4.270518e-05	82.08200000000001
SA45_SOC_8	1232	956.0878372192383	583.2590532302856	3.2098684e-05	82.14873333333334
SA45_SOC_8	1233	264.6263122558594	1009.6494340896606	3.715225e-05	82.21546666666667
SA45_SOC_8	1234	1077.5666427612305	580.7146453857422	3.3145563e-05	82.2822
SA45_SOC_8	1235	956.2825012207031	582.3268675804138	4.5877296e-05	82.34893333333333
SA45_SOC_8	1236	1048.7783432006836	578.2143330574036	3.946584e-05	82.41566666666667
SA45_SOC_8	1237	904.0624237060547	584.2378449440002	6.1155464e-05	82.4824
SA45_SOC_8	1238	259.9428462982178	1010.7503414154053	0.00012367564	82.54913333333333
SA45_SOC_8	1239	278.4111499786377	1017.4258232116699	0.00011856616	82.61586666666666
SA45_SOC_8	1240	963.3675384521484	591.5107727050781	3.4121225e-05	82.68260000000001
SA45_SOC_8	1241	989.1610336303711	582.0906186103821	4.0993793e-05	82.74933333333334
SA45_SOC_8	1242	510.22911071777344	616.8651151657104	3.649357e-05	82.81606666666667
SA45_SOC_8	1243	519.334659576416	609.9718594551086	4.390428e-05	82.8828
SA45_SOC_8	1244	1011.8024826049805	579.3165922164917	6.067732e-05	82.94953333333333
SA45_SOC_8	1245	985.4807281494141	579.5592784881592	6.191963e-05	83.01626666666667
SA45_SOC_8	1246	300.0810241699219	898.9374375343323	2.9338833e-05	83.083
SA45_SOC_8	1247	295.96896171569824	900.5082035064697	3.2309854e-05	83.14973333333333
SA45_SOC_8	1248	513.9577102661133	611.9535827636719	2.2442671e-05	83.21646666666666
SA45_SOC_8	1249	301.81111335754395	899.5059156417847	2.8779865e-05	83.28320000000001
SA45_SOC_8	1250	265.8641052246094	1009.0046739578247	2.7539263e-05	83.34993333333334
SA45_SOC_8	1251	264.2394161224365	1009.4537401199341	3.9979346e-05	83.41666666666667
SA45_SOC_8	1252	951.5092849731445	631.4098119735718	3.1543634e-05	83.4834
SA45_SOC_8	1253	272.1903419494629	1011.5409064292908	3.496115e-05	83.55013333333333
SA45_SOC_8	1254	298.36466789245605	898.9165163040161	3.66682e-05	83.61686666666667
SA45_SOC_8	1255	462.8477096557617	622.1330165863037	3.8510312e-05	83.6836
SA45_SOC_8	1256	263.0185317993164	1011.6419076919556	7.581687e-05	83.75033333333333
SA45_SOC_8	1257	298.91982078552246	900.6592226028442	3.40927e-05	83.81706666666666
SA45_SOC_8	1258	254.59270477294922	1011.1350345611572	3.694634e-05	83.88380000000001
SA45_SOC_8	1259	263.4667110443115	1009.3503570556641	4.0433853e-05	83.95053333333334
SA45_SOC_8	1260	265.11634826660156	1009.3197154998779	6.363939e-05	84.01726666666667
SA45_SOC_8	1261	1047.3249435424805	578.7566113471985	3.3777596e-05	84.084
SA45_SOC_8	1262	958.2181549072266	581.2353587150574	4.4326825e-05	84.15073333333333
SA45_SOC_8	1263	961.2570190429688	580.7073068618774	3.4226032e-05	84.21746666666667
SA45_SOC_8	1264	448.7771987915039	601.5058422088623	4.570254e-05	84.2842
SA45_SOC_8	1265	956.3908767700195	583.3659768104553	3.9563893e-05	84.35093333333333
SA45_SOC_8	1266	955.5733108520508	587.3372769355774	3.493006e-05	84.41766666666666
SA45_SOC_8	1267	939.1061782836914	578.7078166007996	4.5134417e-05	84.48440000000001
SA45_SOC_8	1268	906.7076683044434	587.444007396698	6.3593536e-05	84.55113333333334
SA45_SOC_8	1269	1048.6167526245117	578.5901427268982	3.6263253e-05	84.61786666666667
SA45_SOC_8	1270	960.1182174682617	590.7910823822021	4.439468e-05	84.6846
SA45_SOC_8	1271	954.8016929626465	587.0276427268982	4.2878855e-05	84.75133333333333
SA45_SOC_8	1272	1014.6025085449219	582.6838159561157	3.6348352e-05	84.81806666666667
SA45_SOC_8	1273	955.5230140686035	582.3212671279907	4.455079e-05	84.8848
SA45_SOC_8	1274	905.6463432312012	587.2142601013184	5.9164126e-05	84.95153333333333
SA45_SOC_8	1275	909.2663955688477	581.4818429946899	6.217506e-05	85.01826666666666
SA45_SOC_8	1276	1050.0672912597656	578.1520843505859	2.5650817e-05	85.08500000000001
SA45_SOC_8	1277	264.982852935791	1011.1142420768738	2.9754237e-05	85.15173333333334
SA45_SOC_8	1278	1080.8722686767578	574.4657635688782	2.5240819e-05	85.21846666666667
SA45_SOC_8	1279	994.632568359375	581.3075852394104	2.581243e-05	85.2852
SA45_SOC_8	1280	487.7332878112793	602.692301273346	2.7432947e-05	85.35193333333333
SA45_SOC_8	1281	1164.7280502319336	580.038857460022	2.3566075e-05	85.41866666666667
SA45_SOC_8	1282	266.3521671295166	1011.5691661834717	4.6288187e-05	85.4854
SA45_SOC_8	1283	1049.3893432617188	578.1284594535828	3.1488547e-05	85.55213333333333
SA45_SOC_8	1284	450.380802154541	597.7907466888428	3.294759e-05	85.61886666666666
SA45_SOC_8	1285	451.4835548400879	603.1819868087769	2.717141e-05	85.68560000000001
SA45_SOC_8	1286	1021.7105484008789	580.9254026412964	3.0398822e-05	85.75233333333334
SA45_SOC_8	1287	447.9430961608887	605.1029419898987	3.2769763e-05	85.81906666666667
SA45_SOC_8	1288	453.7620162963867	602.733564376831	3.3599932e-05	85.8858
SA45_SOC_8	1289	1048.773193359375	578.1280732154846	3.6278092e-05	85.95253333333334
SA45_SOC_8	1290	1025.4263305664062	581.0487413406372	5.1769428e-05	86.01926666666667
SA45_SOC_8	1291	964.0641403198242	585.9940052032471	3.7564052e-05	86.086
SA45_SOC_8	1292	967.0545959472656	600.0677490234375	3.7912458e-05	86.15273333333333
SA45_SOC_8	1293	1041.064338684082	579.8183155059814	3.6720343e-05	86.21946666666666
SA45_SOC_8	1294	353.40660095214844	898.1666994094849	3.335077e-05	86.28620000000001
SA45_SOC_8	1295	1073.6365127563477	577.2557544708252	4.3829896e-05	86.35293333333334
SA45_SOC_8	1296	984.7658157348633	583.8690519332886	4.1708954e-05	86.41966666666667
SA45_SOC_8	1297	988.231086730957	584.9256706237793	5.7894613e-05	86.4864
SA45_SOC_8	1298	928.9408493041992	580.8222770690918	5.821755e-05	86.55313333333334
SA45_SOC_8	1299	1077.5984573364258	574.1354012489319	3.0905067e-05	86.61986666666667
SA45_SOC_8	1300	517.7071952819824	609.3312191963196	3.6986705e-05	86.6866
SA45_SOC_8	1301	1046.0575103759766	577.264187335968	4.7476657e-05	86.75333333333333
SA45_SOC_8	1302	957.850341796875	584.6884560585022	4.2983662e-05	86.82006666666666
SA45_SOC_8	1303	1020.0425720214844	581.994960308075	5.3527914e-05	86.88680000000001
SA45_SOC_8	1304	956.4826583862305	585.4478001594543	6.0034992e-05	86.95353333333334
SA45_SOC_8	1305	933.6917495727539	577.800543308258	5.892567e-05	87.02026666666667
SA45_SOC_8	1306	262.21887588500977	1012.459831237793	4.2678712e-05	87.087
SA45_SOC_8	1307	492.5471878051758	600.6505823135376	2.6883765e-05	87.15373333333334
SA45_SOC_8	1308	512.0821380615234	607.8368639945984	3.0389054e-05	87.22046666666667
SA45_SOC_8	1309	447.4937438964844	604.8110747337341	4.9701357e-05	87.2872
SA45_SOC_8	1310	264.2714023590088	1010.2059388160706	5.2645493e-05	87.35393333333333
SA45_SOC_8	1311	1149.8065567016602	451.0438299179077	1.9841238e-05	87.42066666666666
SA45_SOC_8	1312	966.3858032226562	581.9549202919006	3.3432512e-05	87.48740000000001
SA45_SOC_8	1313	1076.8956756591797	575.7727932929993	3.3027274e-05	87.55413333333334
SA45_SOC_8	1314	517.5816535949707	608.8440442085266	3.089375e-05	87.62086666666667
SA45_SOC_8	1315	485.8407211303711	608.2753086090088	2.9879207e-05	87.6876
SA45_SOC_8	1316	1071.2378311157227	573.7414383888245	3.149741e-05	87.75433333333334
SA45_SOC_8	1317	488.0427932739258	603.7661719322205	2.5220705e-05	87.82106666666667
SA45_SOC_8	1318	1019.7723770141602	576.6133117675781	2.7830047e-05	87.8878
SA45_SOC_8	1319	1019.619255065918	577.4677348136902	3.8133716e-05	87.95453333333333
SA45_SOC_8	1320	298.7384605407715	898.5622072219849	5.407231e-05	88.02126666666666
SA45_SOC_8	1321	300.7749938964844	900.8590364456177	6.9376736e-05	88.08800000000001
SA45_SOC_8	1322	954.4758224487305	584.4569706916809	4.6337827e-05	88.15473333333334
SA45_SOC_8	1323	983.8397598266602	587.4246311187744	3.6977148e-05	88.22146666666667
SA45_SOC_8	1324	266.97312355041504	1018.0638885498047	6.037367e-05	88.2882
SA45_SOC_8	1325	1016.4007186889648	583.5954666137695	5.4985354e-05	88.35493333333334
SA45_SOC_8	1326	1043.0302047729492	581.4450860023499	4.0260362e-05	88.42166666666667
SA45_SOC_8	1327	989.9037551879883	578.0453538894653	5.3888794e-05	88.4884
SA45_SOC_8	1328	1043.8790130615234	571.2925601005554	4.704305e-05	88.55513333333333
SA45_SOC_8	1329	265.6504154205322	1010.3977060317993	3.1704258e-05	88.62186666666666
SA45_SOC_8	1330	262.075138092041	1009.5661997795105	6.1027997e-05	88.68860000000001
SA45_SOC_8	1331	1043.053207397461	577.6306629180908	4.2607837e-05	88.75533333333334
SA45_SOC_8	1332	1076.9342422485352	580.2013349533081	3.356096e-05	88.82206666666667
SA45_SOC_8	1333	1072.0991134643555	582.4855470657349	3.369099e-05	88.8888
SA45_SOC_8	1334	258.6232852935791	1011.4552903175354	7.588029e-05	88.95553333333334
SA45_SOC_8	1335	1015.8366394042969	576.4335179328918	7.7141696e-05	89.02226666666667
SA45_SOC_8	1336	384.39202308654785	601.7173075675964	2.0947746e-05	89.089
SA45_SOC_8	1337	1075.3116989135742	575.7152438163757	3.0420719e-05	89.15573333333333
SA45_SOC_8	1338	514.9611282348633	605.1205801963806	3.0564894e-05	89.22246666666666
SA45_SOC_8	1339	1020.3993988037109	581.2704420089722	3.3573637e-05	89.28920000000001
SA45_SOC_8	1340	1022.8844833374023	579.591658115387	3.2351974e-05	89.35593333333334
SA45_SOC_8	1341	449.1917324066162	603.0508589744568	3.8153103e-05	89.42266666666667
SA45_SOC_8	1342	914.7977256774902	581.8445205688477	3.5026627e-05	89.4894
SA45_SOC_8	1343	1049.110221862793	576.7426371574402	3.61215e-05	89.55613333333334
SA45_SOC_8	1344	277.0571994781494	1012.793025970459	4.0766823e-05	89.62286666666667
SA45_SOC_8	1345	484.8756408691406	603.7711930274963	2.9842133e-05	89.6896
SA45_SOC_8	1346	1043.7166213989258	574.7121834754944	3.9579623e-05	89.75633333333333
SA45_SOC_8	1347	1020.1765823364258	580.5881524085999	3.4006393e-05	89.82306666666666
SA45_SOC_8	1348	304.3704414367676	899.6266794204712	3.3297478e-05	89.88980000000001
SA45_SOC_8	1349	915.4449462890625	585.6480646133423	4.3125394e-05	89.95653333333334
SA45_SOC_8	1350	918.7636756896973	580.8861994743347	3.27498e-05	90.02326666666667
SA45_SOC_8	1351	1071.470718383789	576.8595385551453	3.1114436e-05	90.09
SA45_SOC_8	1352	907.1528434753418	581.8720722198486	5.4640474e-05	90.15673333333334
SA45_SOC_8	1353	961.5163421630859	582.8775787353516	3.8705482e-05	90.22346666666667
SA45_SOC_8	1354	515.6437110900879	608.4578061103821	2.9304663e-05	90.2902
SA45_SOC_8	1355	961.611213684082	579.7377848625183	4.42303e-05	90.35693333333333
SA45_SOC_8	1356	954.3731117248535	583.5885143280029	4.289145e-05	90.42366666666666
SA45_SOC_8	1357	1038.8037872314453	576.852457523346	5.5767534e-05	90.49040000000001
SA45_SOC_8	1358	1018.5158157348633	581.9395995140076	4.772778e-05	90.55713333333334
SA45_SOC_8	1359	297.6298713684082	900.1477146148682	3.9488732e-05	90.62386666666667
SA45_SOC_8	1360	959.5893287658691	581.9766783714294	3.741493e-05	90.6906
SA45_SOC_8	1361	954.7002410888672	583.1516146659851	4.183483e-05	90.75733333333334
SA45_SOC_8	1362	263.2943630218506	1011.4977121353149	4.4253422e-05	90.82406666666667
SA45_SOC_8	1363	958.6794662475586	553.9807891845703	4.0116756e-05	90.8908
SA45_SOC_8	1364	1043.1274795532227	575.9753751754761	5.317473e-05	90.95753333333333
SA45_SOC_8	1365	964.3264389038086	583.1165957450867	4.97847e-05	91.02426666666666
SA45_SOC_8	1366	296.81522369384766	898.2948017120361	3.7577774e-05	91.09100000000001
SA45_SOC_8	1367	950.9775924682617	629.1695666313171	3.243473e-05	91.15773333333334
SA45_SOC_8	1368	318.27117919921875	895.2291011810303	2.99621e-05	91.22446666666667
SA45_SOC_8	1369	1077.1682739257812	576.5638089179993	2.8543354e-05	91.2912
SA45_SOC_8	1370	1107.8883361816406	577.1688508987427	3.2228858e-05	91.35793333333334
SA45_SOC_8	1371	359.86827850341797	893.8623332977295	2.8586664e-05	91.42466666666667
SA45_SOC_8	1372	966.0216522216797	578.7540364265442	3.4174373e-05	91.4914
SA45_SOC_8	1373	1076.7234420776367	579.6810722351074	3.289121e-05	91.55813333333333
SA45_SOC_8	1374	276.2262725830078	1013.5769605636597	5.0858875e-05	91.62486666666666
SA45_SOC_8	1375	522.9023551940918	598.2722568511963	3.3128086e-05	91.69160000000001
SA45_SOC_8	1376	960.538444519043	584.9750447273254	3.1165928e-05	91.75833333333334
SA45_SOC_8	1377	1156.684341430664	593.2093834877014	2.3865494e-05	91.82506666666667
SA45_SOC_8	1378	1046.166000366211	577.9619264602661	3.382633e-05	91.8918
SA45_SOC_8	1379	1080.4673767089844	574.9853181838989	3.7520196e-05	91.95853333333334
SA45_SOC_8	1380	265.20360946655273	1012.8208351135254	3.791347e-05	92.02526666666667
SA45_SOC_8	1381	1023.4414672851562	578.0360841751099	3.9046852e-05	92.092
SA45_SOC_8	1382	957.6211738586426	583.5444188117981	4.5143326e-05	92.15873333333333
SA45_SOC_8	1383	988.5281753540039	580.5871224403381	3.7966038e-05	92.22546666666666
SA45_SOC_8	1384	1039.4942092895508	581.0250520706177	3.976087e-05	92.29220000000001
SA45_SOC_8	1385	994.8912048339844	588.945894241333	3.7845486e-05	92.35893333333334
SA45_SOC_8	1386	270.33751487731934	1013.5646653175354	3.6733545e-05	92.42566666666667
SA45_SOC_8	1387	278.41753005981445	1014.5974659919739	9.3739734e-05	92.4924
SA45_SOC_8	1388	942.0452499389648	596.6527605056763	5.232382e-05	92.55913333333334
SA45_SOC_8	1389	990.7152557373047	585.4739356040955	3.2471064e-05	92.62586666666667
SA45_SOC_8	1390	960.1334381103516	582.8889727592468	4.0161198e-05	92.6926
SA45_SOC_8	1391	957.2706985473633	581.0497713088989	4.063474e-05	92.75933333333333
SA45_SOC_8	1392	267.55542755126953	1018.1556844711304	0.00019872899	92.82606666666666
SA45_SOC_8	1393	269.9275588989258	1015.2067565917969	6.550429e-05	92.89280000000001
SA45_SOC_8	1394	943.4496116638184	626.6982221603394	4.2570307e-05	92.95953333333334
SA45_SOC_8	1395	1072.9828262329102	575.2106237411499	5.0743576e-05	93.02626666666667
SA45_SOC_8	1396	283.4846305847168	1019.629054069519	7.224897e-05	93.093
SA45_SOC_8	1397	271.83300018310547	1012.7231812477112	7.577501e-05	93.15973333333334
SA45_SOC_8	1398	1018.7376022338867	578.7076234817505	3.3736775e-05	93.22646666666667
SA45_SOC_8	1399	280.4172706604004	1015.6177139282227	0.00032673095	93.2932
SA45_SOC_8	1400	854.458065032959	589.021725654602	3.1980926e-05	93.35993333333333
SA45_SOC_8	1401	276.9013023376465	1015.4617381095886	6.529836e-05	93.42666666666666
SA45_SOC_8	1402	281.21166229248047	1016.0078144073486	0.00011855655	93.49340000000001
SA45_SOC_8	1403	1020.1663970947266	579.4952917098999	4.3265285e-05	93.56013333333334
SA45_SOC_8	1404	283.19729804992676	1015.9988021850586	0.00011095196	93.62686666666667
SA45_SOC_8	1405	274.18384552001953	1011.8184185028076	0.00015740412	93.6936
SA45_SOC_8	1406	282.7672004699707	1013.9909434318542	0.00023417445	93.76033333333334
SA45_SOC_8	1407	285.3617477416992	1013.7730407714844	0.00021673017	93.82706666666667
SA45_SOC_8	1408	285.07418632507324	1015.3506302833557	0.00010319133	93.8938
SA45_SOC_8	1409	286.7127513885498	1015.424337387085	0.000108534485	93.96053333333333
SA45_SOC_8	1410	284.70757484436035	1018.5509347915649	0.000114718336	94.02726666666666
SA45_SOC_8	1411	271.81034088134766	1018.7567353248596	0.0008893946	94.09400000000001
SA45_SOC_8	1412	280.3630542755127	1016.6578531265259	0.0002489252	94.16073333333334
SA45_SOC_8	1413	280.6848907470703	1013.7120151519775	0.00037461056	94.22746666666667
SA45_SOC_8	1414	289.49023246765137	1021.9641208648682	8.124134e-05	94.2942
SA45_SOC_8	1415	1075.905532836914	574.7587895393372	3.969628e-05	94.36093333333334
SA45_SOC_8	1416	286.60780906677246	1012.4810743331909	6.2819614e-05	94.42766666666667
SA45_SOC_8	1417	276.2183475494385	1015.2157688140869	7.6688564e-05	94.4944
SA45_SOC_8	1418	275.44209480285645	1015.5717515945435	0.00012413158	94.56113333333333
SA45_SOC_8	1419	273.88744354248047	1013.3555817604065	5.1869647e-05	94.62786666666666
SA45_SOC_8	1420	266.13444328308105	1012.6766395568848	4.519416e-05	94.69460000000001
SA45_SOC_8	1421	1071.1164093017578	578.6867666244507	5.0742852e-05	94.76133333333334
SA45_SOC_8	1422	272.14651107788086	1011.9779348373413	6.133095e-05	94.82806666666667
SA45_SOC_8	1423	281.22974395751953	1020.2821826934814	7.201949e-05	94.8948
SA45_SOC_8	1424	1075.2130508422852	576.7311787605286	4.5613935e-05	94.96153333333334
SA45_SOC_8	1425	910.4732322692871	582.0747828483582	5.4376516e-05	95.02826666666667
SA45_SOC_8	1426	269.4313144683838	1009.3177843093872	6.774002e-05	95.095
SA45_SOC_8	1427	272.9109764099121	1013.6378574371338	2.8661134e-05	95.16173333333333
SA45_SOC_8	1428	1020.8430862426758	581.6051816940308	3.1157135e-05	95.22846666666666
SA45_SOC_8	1429	276.99923515319824	1012.9990196228027	8.164964e-05	95.29520000000001
SA45_SOC_8	1430	909.8587989807129	584.3145775794983	3.332314e-05	95.36193333333334
SA45_SOC_8	1431	514.6262168884277	610.3954339027405	2.8419148e-05	95.42866666666667
SA45_SOC_8	1432	1051.2321853637695	573.3354377746582	4.5427925e-05	95.4954
SA45_SOC_8	1433	1078.6738586425781	576.0317659378052	3.5869198e-05	95.56213333333334
SA45_SOC_8	1434	268.7047004699707	1010.9377956390381	3.2778076e-05	95.62886666666667
SA45_SOC_8	1435	450.4998207092285	610.733392238617	4.278903e-05	95.6956
SA45_SOC_8	1436	274.2986297607422	1014.378662109375	0.0001401979	95.76233333333333
SA45_SOC_8	1437	269.75595474243164	1010.3307580947876	0.0001380973	95.82906666666666
SA45_SOC_8	1438	258.7613868713379	1012.17041015625	0.00015173497	95.89580000000001
SA45_SOC_8	1439	266.6949462890625	1013.3987760543823	0.00011123438	95.96253333333334
SA45_SOC_8	1440	269.8524856567383	1013.9531564712524	5.771728e-05	96.02926666666667
SA45_SOC_8	1441	298.3432960510254	898.6292839050293	3.4303965e-05	96.096
SA45_SOC_8	1442	1074.4797134399414	577.037980556488	4.4150318e-05	96.16273333333334
SA45_SOC_8	1443	263.95992279052734	1012.3926901817322	7.683972e-05	96.22946666666667
SA45_SOC_8	1444	272.14808464050293	1012.8166508674622	0.00023559092	96.2962
SA45_SOC_8	1445	262.70742416381836	1009.6095871925354	9.314167e-05	96.36293333333333
SA45_SOC_8	1446	269.07042503356934	1013.9639711380005	0.00021368799	96.42966666666666
SA45_SOC_8	1447	270.92926025390625	1013.8011074066162	0.00027006894	96.49640000000001
SA45_SOC_8	1448	272.9416751861572	1010.5085563659668	9.9898396e-05	96.56313333333334
SA45_SOC_8	1449	266.7751979827881	1008.3910703659058	0.00020635125	96.62986666666667
SA45_SOC_8	1450	265.6683826446533	1007.6115131378174	0.00010294149	96.6966
SA45_SOC_8	1451	271.19544982910156	1012.838408946991	0.00012582536	96.76333333333334
SA45_SOC_8	1452	278.1536293029785	1014.0126371383667	0.00055447913	96.83006666666667
SA45_SOC_8	1453	272.11177825927734	1010.8818554878235	8.515075e-05	96.8968
SA45_SOC_8	1454	904.079704284668	579.1492867469788	6.4416774e-05	96.96353333333333
SA45_SOC_8	1455	273.36047172546387	1012.540168762207	0.00024202968	97.03026666666666
SA45_SOC_8	1456	263.51609230041504	1015.8818364143372	0.0005296499	97.09700000000001
SA45_SOC_8	1457	268.0419445037842	1013.0299830436707	0.00021605568	97.16373333333334
SA45_SOC_8	1458	274.2596912384033	1011.2560558319092	0.00020089783	97.23046666666667
SA45_SOC_8	1459	263.1252193450928	1016.4208316802979	0.00015469668	97.2972
SA45_SOC_8	1460	264.7083377838135	1007.2839188575745	9.763651e-05	97.36393333333334
SA45_SOC_8	1461	272.6296806335449	1011.4484024047852	0.00021987075	97.43066666666667
SA45_SOC_8	1462	280.2183437347412	1012.1899795532227	0.00039248884	97.4974
SA45_SOC_8	1463	276.6783142089844	1011.8877482414246	0.00013604685	97.56413333333333
SA45_SOC_8	1464	275.5568218231201	1010.8462572097778	0.00014816235	97.63086666666666
SA45_SOC_8	1465	278.0313205718994	1011.1161088943481	0.0001293704	97.69760000000001
SA45_SOC_8	1466	268.2575225830078	1017.286262512207	0.00012097393	97.76433333333334
SA45_SOC_8	1467	272.97168731689453	1017.2812414169312	0.00023473329	97.83106666666667
SA45_SOC_8	1468	272.3334503173828	1012.0585298538208	3.2734217e-05	97.8978
SA45_SOC_8	1469	1049.4093704223633	580.0347375869751	4.1583095e-05	97.96453333333334
SA45_SOC_8	1470	268.2858467102051	1006.6804218292236	5.767381e-05	98.03126666666667
SA45_SOC_8	1471	266.43370628356934	1016.5586543083191	0.00012775272	98.098
SA45_SOC_8	1472	264.550838470459	1005.3462910652161	4.154857e-05	98.16473333333333
SA45_SOC_8	1473	274.5004463195801	1013.0179452896118	0.00011135835	98.23146666666666
SA45_SOC_8	1474	261.8945789337158	1007.5067138671875	0.00012967126	98.29820000000001
SA45_SOC_8	1475	267.55311012268066	1011.7503118515015	0.00028915453	98.36493333333334
SA45_SOC_8	1476	273.5149669647217	1010.713906288147	0.00015722084	98.43166666666667
SA45_SOC_8	1477	271.92609786987305	1010.0338697433472	0.00013391799	98.4984
SA45_SOC_8	1478	891.7580795288086	592.0147490501404	5.448048e-05	98.56513333333334
SA45_SOC_8	1479	273.33855628967285	1012.8494167327881	7.005323e-05	98.63186666666667
SA45_SOC_8	1480	930.6949996948242	554.2308139801025	3.5930792e-05	98.6986
SA45_SOC_8	1481	266.2877082824707	1010.1805114746094	5.26698e-05	98.76533333333333
SA45_SOC_8	1482	262.8351402282715	1010.7598686218262	0.0005529183	98.83206666666666
SA45_SOC_8	1483	266.2818717956543	1016.3248515129089	4.1093168e-05	98.89880000000001
SA45_SOC_8	1484	269.7579002380371	1013.6977243423462	6.57327e-05	98.96553333333334
SA45_SOC_8	1485	956.165943145752	583.2849955558777	6.039647e-05	99.03226666666667
SA45_SOC_8	1486	275.1757049560547	1012.9226732254028	8.333234e-05	99.099
SA45_SOC_8	1487	276.03492736816406	1014.2900848388672	3.52974e-05	99.16573333333334
SA45_SOC_8	1488	1079.3104934692383	578.5017585754395	2.5323327e-05	99.23246666666667
SA45_SOC_8	1489	276.28509521484375	1013.2236814498901	5.148324e-05	99.2992
SA45_SOC_8	1490	267.27453231811523	1010.4311156272888	2.1731443e-05	99.36593333333333
SA45_SOC_8	1491	276.85601234436035	1014.1326284408569	3.5144534e-05	99.43266666666666
SA45_SOC_8	1492	279.10451889038086	1015.1174068450928	6.67169e-05	99.49940000000001
SA45_SOC_8	1493	276.8642520904541	1013.1078100204468	4.328877e-05	99.56613333333334
SA45_SOC_8	1494	275.11539459228516	1012.581946849823	5.637103e-05	99.63286666666667
SA45_SOC_8	1495	278.4383010864258	1013.5024166107178	4.9897728e-05	99.6996
SA45_SOC_8	1496	1076.8368530273438	574.8263812065125	3.1334097e-05	99.76633333333334
SA45_SOC_8	1497	277.3890495300293	1013.1041407585144	6.797608e-05	99.83306666666667
SA45_SOC_8	1498	274.6377182006836	1013.3307337760925	0.00014569034	99.8998
SA45_SOC_8	1499	918.0879020690918	584.1268658638	3.9678376e-05	99.96653333333333
SA45_SOC_8	1500	1044.3740844726562	578.573727607727	3.79622e-05	100.03326666666666
SA45_SOC_8	1501	268.83307456970215	1016.3919925689697	6.0886738e-05	100.10000000000001
SA45_SOC_8	1502	262.0547389984131	1011.6609621047974	6.540093e-05	100.16673333333334
SA45_SOC_8	1503	1078.2941436767578	581.2249302864075	3.4804303e-05	100.23346666666667
SA45_SOC_8	1504	272.65700340270996	1013.083348274231	9.166271e-05	100.3002
SA45_SOC_8	1505	1071.9995498657227	576.9359493255615	4.6322188e-05	100.36693333333334
SA45_SOC_8	1506	275.78003883361816	1013.314061164856	0.00017587867	100.43366666666667
SA45_SOC_8	1507	1044.7265625	579.7581911087036	6.178303e-05	100.5004
SA45_SOC_8	1508	1076.8374252319336	577.9356622695923	5.0060826e-05	100.56713333333333
SA45_SOC_8	1509	271.5271854400635	1013.4372711181641	5.2031202e-05	100.63386666666666
SA45_SOC_8	1510	258.81591796875	1012.4665904045105	5.1640687e-05	100.70060000000001
SA45_SOC_8	1511	262.6927185058594	1011.0702753067017	0.00015778447	100.76733333333334
SA45_SOC_8	1512	259.2656707763672	1017.2278118133545	6.0027836e-05	100.83406666666667
SA45_SOC_8	1513	1014.0048980712891	553.3582377433777	3.837214e-05	100.9008
SA45_SOC_8	1514	265.19665718078613	1019.3488383293152	5.6103796e-05	100.96753333333334
SA45_SOC_8	1515	1047.689208984375	578.4161424636841	4.7777412e-05	101.03426666666667
SA45_SOC_8	1516	961.9045257568359	584.060754776001	3.256273e-05	101.101
SA45_SOC_8	1517	1071.515007019043	574.8120903968811	2.9058212e-05	101.16773333333333
SA45_SOC_8	1518	1074.1619110107422	576.8623065948486	2.2635926e-05	101.23446666666666
SA45_SOC_8	1519	1045.147819519043	577.9431939125061	3.2622338e-05	101.30120000000001
SA45_SOC_8	1520	265.2278137207031	1008.5285711288452	3.6332756e-05	101.36793333333334
SA45_SOC_8	1521	1013.8211059570312	581.5343713760376	4.215465e-05	101.43466666666667
SA45_SOC_8	1522	910.3569602966309	582.9013967514038	4.308039e-05	101.5014
SA45_SOC_8	1523	913.5878562927246	588.0399084091187	4.6266432e-05	101.56813333333334
SA45_SOC_8	1524	272.5609588623047	1011.863157749176	0.0001382434	101.63486666666667
SA45_SOC_8	1525	279.1095542907715	1012.4922108650208	9.3532304e-05	101.7016
SA45_SOC_8	1526	270.4170227050781	1013.1551885604858	5.112823e-05	101.76833333333333
SA45_SOC_8	1527	267.8726005554199	1017.1897029876709	0.00014012598	101.83506666666666
SA45_SOC_8	1528	1076.8054962158203	573.2592844963074	3.391674e-05	101.90180000000001
SA45_SOC_8	1529	258.27160835266113	1010.9844660758972	0.00018275513	101.96853333333334
SA45_SOC_8	1530	1020.1999282836914	576.5788722038269	4.7654914e-05	102.03526666666667
SA45_SOC_8	1531	268.30862045288086	1007.3210620880127	3.130975e-05	102.102
SA45_SOC_8	1532	957.8573226928711	585.4561686515808	4.425127e-05	102.16873333333334
SA45_SOC_8	1533	266.54311180114746	1006.0404896736145	4.015557e-05	102.23546666666667
SA45_SOC_8	1534	272.03739166259766	1010.8902883529663	0.000107664186	102.3022
SA45_SOC_8	1535	278.45672607421875	1012.1516132354736	0.00020845156	102.36893333333333
SA45_SOC_8	1536	257.71888732910156	1011.6587734222412	0.00020116886	102.43566666666666
SA45_SOC_8	1537	272.2375774383545	1011.6881275177002	9.809416e-05	102.50240000000001
SA45_SOC_8	1538	1017.5072479248047	580.8410096168518	5.5644978e-05	102.56913333333334
SA45_SOC_8	1539	278.37467193603516	1012.126636505127	0.00023812654	102.63586666666667
SA45_SOC_8	1540	272.80208587646484	1011.1546039581299	0.00037291792	102.7026
SA45_SOC_8	1541	268.19549560546875	1011.9525718688965	0.0003136682	102.76933333333334
SA45_SOC_8	1542	273.6064624786377	1010.5004453659058	0.0001546029	102.83606666666667
SA45_SOC_8	1543	267.8986358642578	1011.1670923233032	9.416592e-05	102.9028
SA45_SOC_8	1544	899.351692199707	585.5731987953186	7.560814e-05	102.96953333333333
SA45_SOC_8	1545	272.22304344177246	1010.6679439544678	0.0001287396	103.03626666666666
SA45_SOC_8	1546	275.15127182006836	1011.8672132492065	5.3772725e-05	103.10300000000001
SA45_SOC_8	1547	486.1553192138672	596.1250305175781	2.6399906e-05	103.16973333333334
SA45_SOC_8	1548	272.2462463378906	1011.6964960098267	3.9385457e-05	103.23646666666667
SA45_SOC_8	1549	266.165771484375	1007.8088808059692	3.479382e-05	103.3032
SA45_SOC_8	1550	258.28837394714355	1015.277373790741	0.00026120574	103.36993333333334
SA45_SOC_8	1551	271.19293212890625	1005.0707101821899	0.00029760698	103.43666666666667
SA45_SOC_8	1552	991.7486572265625	581.466715335846	4.9295315e-05	103.5034
SA45_SOC_8	1553	1049.4881057739258	579.6279001235962	4.3971064e-05	103.57013333333333
SA45_SOC_8	1554	274.1207027435303	1000.960750579834	4.7884056e-05	103.63686666666666
SA45_SOC_8	1555	261.93663597106934	1010.7064390182495	0.00015901527	103.70360000000001
SA45_SOC_8	1556	259.09183502197266	1009.163224697113	7.571456e-05	103.77033333333334
SA45_SOC_8	1557	262.752742767334	1009.3905258178711	3.343468e-05	103.83706666666667
SA45_SOC_8	1558	265.2820014953613	1018.3631587028503	5.324658e-05	103.9038
SA45_SOC_8	1559	1079.260597229004	576.3833713531494	4.9051807e-05	103.97053333333334
SA45_SOC_8	1560	270.2826976776123	1013.8982462882996	8.024702e-05	104.03726666666667
SA45_SOC_8	1561	275.38161277770996	1013.576831817627	9.9397635e-05	104.104
SA45_SOC_8	1562	266.86944007873535	1013.2957148551941	4.307168e-05	104.17073333333333
SA45_SOC_8	1563	276.5087699890137	1012.4012517929077	5.3674463e-05	104.23746666666666
SA45_SOC_8	1564	269.2881774902344	1012.6674342155457	4.952578e-05	104.30420000000001
SA45_SOC_8	1565	1076.4087295532227	576.0062742233276	3.373285e-05	104.37093333333334
SA45_SOC_8	1566	957.9947090148926	582.2071981430054	3.8921124e-05	104.43766666666667
SA45_SOC_8	1567	264.6986675262451	1009.6494340896606	6.867526e-05	104.5044
SA45_SOC_8	1568	905.284366607666	586.7444658279419	7.3098745e-05	104.57113333333334
SA45_SOC_8	1569	258.93336296081543	1007.6395797729492	7.834206e-05	104.63786666666667
SA45_SOC_8	1570	262.0260715484619	1009.3171405792236	8.9149755e-05	104.7046
SA45_SOC_8	1571	260.96571922302246	1009.1668939590454	4.1607767e-05	104.77133333333333
SA45_SOC_8	1572	960.3521347045898	584.7504472732544	3.6633355e-05	104.83806666666666
SA45_SOC_8	1573	261.6881561279297	1015.7151103019714	0.0001792967	104.90480000000001
SA45_SOC_8	1574	262.6102066040039	1016.1768579483032	0.00021144257	104.97153333333334
SA45_SOC_8	1575	261.69339179992676	1012.2233247756958	0.00020168339	105.03826666666667
SA45_SOC_8	1576	272.5008773803711	1012.4694871902466	2.7014758e-05	105.105
SA45_SOC_8	1577	1074.2519760131836	573.5143303871155	3.0482484e-05	105.17173333333334
SA45_SOC_8	1578	261.6206645965576	1009.1748118400574	3.525504e-05	105.23846666666667
SA45_SOC_8	1579	265.09840965270996	1011.3150215148926	6.952953e-05	105.3052
SA45_SOC_8	1580	258.581600189209	1012.4025392532349	0.00012663218	105.37193333333333
SA45_SOC_8	1581	268.06368827819824	1012.805643081665	4.2727097e-05	105.43866666666666
SA45_SOC_8	1582	1078.3917617797852	576.1380457878113	3.6390564e-05	105.50540000000001
SA45_SOC_8	1583	1079.5120239257812	579.1814088821411	4.102516e-05	105.57213333333334
SA45_SOC_8	1584	263.9198112487793	1011.4252281188965	7.086334e-05	105.63886666666667
SA45_SOC_8	1585	273.53519439697266	1013.5473489761353	6.1033003e-05	105.7056
SA45_SOC_8	1586	967.2112655639648	583.7297487258911	3.03863e-05	105.77233333333334
SA45_SOC_8	1587	270.06640434265137	1013.8304615020752	6.7926696e-05	105.83906666666667
SA45_SOC_8	1588	264.25907135009766	1011.3974833488464	3.5996367e-05	105.9058
SA45_SOC_8	1589	268.6271095275879	1014.1014719009399	0.0001409973	105.97253333333333
SA45_SOC_8	1590	260.29998779296875	1010.5129337310791	8.689922e-05	106.03926666666666
SA45_SOC_8	1591	256.69498443603516	1009.4685459136963	7.457016e-05	106.10600000000001
SA45_SOC_8	1592	275.5638313293457	1012.4524927139282	9.150856e-05	106.17273333333334
SA45_SOC_8	1593	959.044303894043	582.3414158821106	3.8468137e-05	106.23946666666667
SA45_SOC_8	1594	1075.0662231445312	577.0256853103638	3.189269e-05	106.3062
SA45_SOC_8	1595	258.16529273986816	1012.2283458709717	0.00016609656	106.37293333333334
SA45_SOC_8	1596	264.98122215270996	1018.5717916488647	0.0001303244	106.43966666666667
SA45_SOC_8	1597	259.84119415283203	1016.1476969718933	9.602867e-05	106.5064
SA45_SOC_8	1598	257.85364151000977	1011.5051794052124	0.00023807886	106.57313333333333
SA45_SOC_8	1599	256.384334564209	1012.0195841789246	0.00015357426	106.63986666666666
SA45_SOC_8	1600	263.49257469177246	1008.565263748169	4.2290747e-05	106.70660000000001
SA45_SOC_8	1601	256.41088485717773	1009.955849647522	8.82726e-05	106.77333333333334
SA45_SOC_8	1602	264.684476852417	1009.1177129745483	3.992395e-05	106.84006666666667
SA45_SOC_8	1603	260.3160095214844	1009.1374111175537	7.90247e-05	106.9068
SA45_SOC_8	1604	268.51075172424316	1012.0979261398315	7.955367e-05	106.97353333333334
SA45_SOC_8	1605	259.14676666259766	1006.9272923469543	8.3044695e-05	107.04026666666667
SA45_SOC_8	1606	263.18020820617676	1015.7496786117554	6.257937e-05	107.107
SA45_SOC_8	1607	257.142333984375	1011.3451480865479	0.00011424249	107.17373333333333
SA45_SOC_8	1608	257.67065048217773	1011.0660266876221	8.402111e-05	107.24046666666666
SA45_SOC_8	1609	269.1752815246582	1011.9802522659302	0.00017813094	107.30720000000001
SA45_SOC_8	1610	262.47522354125977	1015.8056831359863	0.00026675014	107.37393333333334
SA45_SOC_8	1611	259.5275115966797	1010.3505849838257	9.830636e-05	107.44066666666667
SA45_SOC_8	1612	274.38082695007324	1013.2536792755127	3.8528495e-05	107.5074
SA45_SOC_8	1613	265.8189868927002	1011.8142986297607	5.243701e-05	107.57413333333334
SA45_SOC_8	1614	263.03481101989746	1012.9972171783447	0.00051057414	107.64086666666667
SA45_SOC_8	1615	265.86181640625	1008.6369752883911	3.503845e-05	107.7076
SA45_SOC_8	1616	273.58471870422363	1014.1169214248657	3.595605e-05	107.77433333333333
SA45_SOC_8	1617	265.376558303833	1009.0933156013489	3.79343e-05	107.84106666666666
SA45_SOC_8	1618	270.7911014556885	1014.3016719818115	3.9507035e-05	107.90780000000001
SA45_SOC_8	1619	262.0901298522949	1010.5169248580933	5.7273824e-05	107.97453333333334
SA45_SOC_8	1620	258.58277320861816	1013.0379009246826	4.905938e-05	108.04126666666667
SA45_SOC_8	1621	964.900016784668	598.60107421875	3.089637e-05	108.108
SA45_SOC_8	1622	258.8877582550049	1012.8939628601074	7.60929e-05	108.17473333333334
SA45_SOC_8	1623	258.933048248291	1010.6906032562256	8.910555e-05	108.24146666666667
SA45_SOC_8	1624	263.942928314209	1010.4857683181763	4.8945312e-05	108.3082
SA45_SOC_8	1625	293.8292598724365	1018.8175678253174	5.971428e-05	108.37493333333333
SA45_SOC_8	1626	272.04251289367676	1011.9713044166565	7.4465555e-05	108.44166666666666
SA45_SOC_8	1627	1038.9170837402344	579.9782824516296	4.741494e-05	108.50840000000001
SA45_SOC_8	1628	905.8543968200684	591.4145350456238	6.449988e-05	108.57513333333334
SA45_SOC_8	1629	271.3938903808594	1011.7198634147644	3.2699554e-05	108.64186666666667
SA45_SOC_8	1630	274.04090881347656	1011.1552476882935	4.2505075e-05	108.7086
SA45_SOC_8	1631	960.68115234375	582.5635027885437	4.71219e-05	108.77533333333334
SA45_SOC_8	1632	961.4553451538086	583.8116312026978	4.4486773e-05	108.84206666666667
SA45_SOC_8	1633	960.5615615844727	580.9974360466003	4.3605436e-05	108.9088
SA45_SOC_8	1634	1043.8388442993164	575.5169749259949	6.143393e-05	108.97553333333333
SA45_SOC_8	1635	985.8170700073242	582.7712345123291	4.8487294e-05	109.04226666666666
SA45_SOC_8	1636	1080.4988479614258	551.1252021789551	2.1991755e-05	109.10900000000001
SA45_SOC_8	1637	1110.8045196533203	577.5252199172974	3.519129e-05	109.17573333333334
SA45_SOC_8	1638	271.28007888793945	1014.4815301895142	4.8605765e-05	109.24246666666667
SA45_SOC_8	1639	989.6712112426758	585.6899070739746	3.0757583e-05	109.3092
SA45_SOC_8	1640	971.3828659057617	585.9341382980347	3.3068372e-05	109.37593333333334
SA45_SOC_8	1641	1081.310806274414	580.6087517738342	3.2027103e-05	109.44266666666667
SA45_SOC_8	1642	959.0031051635742	587.911741733551	4.729486e-05	109.5094
SA45_SOC_8	1643	1117.643051147461	576.682448387146	3.0880816e-05	109.57613333333333
SA45_SOC_8	1644	270.7236957550049	1014.7334861755371	4.855902e-05	109.64286666666666
SA45_SOC_8	1645	265.15228271484375	1020.3244113922119	5.0399914e-05	109.70960000000001
SA45_SOC_8	1646	966.573371887207	586.910548210144	3.488595e-05	109.77633333333334
SA45_SOC_8	1647	270.188570022583	1010.264196395874	4.2076816e-05	109.84306666666667
SA45_SOC_8	1648	274.601354598999	1014.8018503189087	3.861825e-05	109.9098
SA45_SOC_8	1649	1080.2808380126953	580.3440499305725	4.9169357e-05	109.97653333333334
SA45_SOC_8	1650	1077.7395629882812	574.8669362068176	3.8646765e-05	110.04326666666667
SA45_SOC_8	1651	263.3789920806885	1021.017644405365	4.8355327e-05	110.11
SA45_SOC_8	1652	960.9872817993164	583.6914467811584	5.520339e-05	110.17673333333333
SA45_SOC_8	1653	449.56915855407715	603.2168126106262	4.1045507e-05	110.24346666666666
SA45_SOC_8	1654	968.0232238769531	578.9235949516296	3.1944437e-05	110.31020000000001
SA45_SOC_8	1655	1071.5282821655273	578.4756231307983	4.0921223e-05	110.37693333333334
SA45_SOC_8	1656	984.4862365722656	551.2150025367737	2.9745132e-05	110.44366666666667
SA45_SOC_8	1657	962.1018218994141	580.7920217514038	4.77043e-05	110.5104
SA45_SOC_8	1658	932.5991821289062	580.2603650093079	4.8670332e-05	110.57713333333334
SA45_SOC_8	1659	1077.9404067993164	578.1058645248413	2.8573828e-05	110.64386666666667
SA45_SOC_8	1660	429.02904510498047	589.5644545555115	2.7943122e-05	110.7106
SA45_SOC_8	1661	1075.100326538086	579.4717955589294	3.77608e-05	110.77733333333333
SA45_SOC_8	1662	956.2871932983398	584.0022397041321	3.689391e-05	110.84406666666666
SA45_SOC_8	1663	1073.8104629516602	575.8398699760437	3.0203626e-05	110.91080000000001
SA45_SOC_8	1664	1039.3334197998047	582.0144653320312	5.027928e-05	110.97753333333334
SA45_SOC_8	1665	991.3444519042969	574.7656774520874	5.413536e-05	111.04426666666667
SA45_SOC_8	1666	260.38341522216797	1012.7354121208191	0.0001833928	111.111
SA45_SOC_8	1667	1079.3965530395508	575.0862550735474	3.4768706e-05	111.17773333333334
SA45_SOC_8	1668	513.2548141479492	613.3113384246826	2.832885e-05	111.24446666666667
SA45_SOC_8	1669	269.7847080230713	1012.8013300895691	3.4857618e-05	111.3112
SA45_SOC_8	1670	1077.1577453613281	574.3736457824707	3.195248e-05	111.37793333333333
SA45_SOC_8	1671	295.8203315734863	901.0816383361816	4.3590466e-05	111.44466666666666
SA45_SOC_8	1672	267.8642749786377	1011.4471793174744	3.8775233e-05	111.51140000000001
SA45_SOC_8	1673	257.8384780883789	1008.6062693595886	6.642109e-05	111.57813333333334
SA45_SOC_8	1674	259.6527099609375	1006.5431141853333	6.1192106e-05	111.64486666666667
SA45_SOC_8	1675	263.20764541625977	1006.4814448356628	4.5536617e-05	111.7116
SA45_SOC_8	1676	260.1865482330322	1009.0122056007385	6.485786e-05	111.77833333333334
SA45_SOC_8	1677	259.06582832336426	1008.1190299987793	0.000100460005	111.84506666666667
SA45_SOC_8	1678	268.71251106262207	1003.8374519348145	3.1467862e-05	111.9118
SA45_SOC_8	1679	908.5561180114746	587.4279141426086	3.8857484e-05	111.97853333333333
SA45_SOC_8	1680	267.46459007263184	1007.1059274673462	5.9156228e-05	112.04526666666666
SA45_SOC_8	1681	275.6861686706543	1013.3224940299988	0.00011342598	112.11200000000001
SA45_SOC_8	1682	270.48279762268066	1011.5796589851379	5.47628e-05	112.17873333333334
SA45_SOC_8	1683	274.70675468444824	1012.6864242553711	5.6346576e-05	112.24546666666667
SA45_SOC_8	1684	260.0402069091797	1009.9565577507019	0.00011678708	112.3122
SA45_SOC_8	1685	272.4711799621582	1012.6046705245972	0.00013013378	112.37893333333334
SA45_SOC_8	1686	259.6028137207031	1010.1122760772705	0.0003561538	112.44566666666667
SA45_SOC_8	1687	928.2953453063965	587.9867362976074	5.2216554e-05	112.5124
SA45_SOC_8	1688	949.8223686218262	581.4324688911438	6.169347e-05	112.57913333333333
SA45_SOC_8	1689	257.85252571105957	1008.9292287826538	9.982783e-05	112.64586666666666
SA45_SOC_8	1690	260.8872699737549	1011.5372371673584	0.00020064076	112.71260000000001
SA45_SOC_8	1691	258.30822944641113	1012.7631568908691	0.00018206028	112.77933333333334
SA45_SOC_8	1692	263.2353973388672	1015.699725151062	7.9225705e-05	112.84606666666667
SA45_SOC_8	1693	272.00374603271484	1012.281904220581	0.0001629412	112.9128
SA45_SOC_8	1694	260.1341915130615	1009.8640537261963	0.0001116912	112.97953333333334
SA45_SOC_8	1695	262.59181022644043	1011.7704606056213	5.5727553e-05	113.04626666666667
SA45_SOC_8	1696	266.0243225097656	1009.6552276611328	4.0126473e-05	113.113
SA45_SOC_8	1697	264.2040252685547	1011.566526889801	7.634794e-05	113.17973333333333
SA45_SOC_8	1698	276.4050006866455	1013.8874959945679	6.0908693e-05	113.24646666666666
SA45_SOC_8	1699	506.6396713256836	609.4244313240051	2.2271232e-05	113.31320000000001
SA45_SOC_8	1700	1086.0400772094727	579.5333361625671	4.406018e-05	113.37993333333334
SA45_SOC_8	1701	261.6206932067871	1012.740433216095	4.3567074e-05	113.44666666666667
SA45_SOC_8	1702	1108.2555770874023	572.6929306983948	3.30211e-05	113.5134
SA45_SOC_8	1703	909.3645858764648	590.0280046463013	3.643119e-05	113.58013333333334
SA45_SOC_8	1704	265.0920295715332	1011.8315505981445	7.181901e-05	113.64686666666667
SA45_SOC_8	1705	1107.4895095825195	577.0394611358643	2.7874721e-05	113.7136
SA45_SOC_8	1706	1076.5418243408203	581.3185286521912	3.153299e-05	113.78033333333333
SA45_SOC_8	1707	490.58189392089844	597.435986995697	2.7519729e-05	113.84706666666666
SA45_SOC_8	1708	1077.9414367675781	576.4884924888611	3.1850686e-05	113.91380000000001
SA45_SOC_8	1709	277.1308135986328	1014.8425340652466	6.645473e-05	113.98053333333334
SA45_SOC_8	1710	269.8652172088623	1013.991973400116	5.8754136e-05	114.04726666666667
SA45_SOC_8	1711	270.70326805114746	1013.4462833404541	3.655487e-05	114.114
SA45_SOC_8	1712	1075.7548141479492	575.3276538848877	3.9587252e-05	114.18073333333334
SA45_SOC_8	1713	1071.3701248168945	580.5839681625366	3.5520123e-05	114.24746666666667
SA45_SOC_8	1714	445.36725997924805	610.369234085083	4.0530787e-05	114.3142
SA45_SOC_8	1715	1074.5904922485352	574.5314240455627	4.6288627e-05	114.38093333333333
SA45_SOC_8	1716	270.9825325012207	1014.5547866821289	5.363399e-05	114.44766666666666
SA45_SOC_8	1717	968.1649017333984	596.4062118530273	4.4120516e-05	114.51440000000001
SA45_SOC_8	1718	257.7736473083496	1011.2481379508972	0.000104791405	114.58113333333334
SA45_SOC_8	1719	908.1540298461914	590.3144001960754	4.1966934e-05	114.64786666666667
SA45_SOC_8	1720	953.7053489685059	585.3911519050598	3.5617268e-05	114.7146
SA45_SOC_8	1721	1074.3265914916992	576.6363573074341	4.31437e-05	114.78133333333334
SA45_SOC_8	1722	258.9301013946533	1012.4777269363403	5.2760686e-05	114.84806666666667
SA45_SOC_8	1723	261.76594734191895	1011.0050010681152	4.782008e-05	114.9148
SA45_SOC_8	1724	1020.9896850585938	552.6608204841614	5.5647473e-05	114.98153333333333
SA45_SOC_8	1725	1045.1923370361328	572.8720164299011	4.9562157e-05	115.04826666666666
SA45_SOC_8	1726	433.8769054412842	598.445999622345	3.0618045e-05	115.11500000000001
SA45_SOC_8	1727	993.5076141357422	579.9708795547485	3.5460795e-05	115.18173333333334
SA45_SOC_8	1728	269.41866874694824	1012.6705241203308	2.9849505e-05	115.24846666666667
SA45_SOC_8	1729	1023.6379623413086	577.2014880180359	3.882263e-05	115.3152
SA45_SOC_8	1730	1078.6381530761719	579.6513962745667	4.3297565e-05	115.38193333333334
SA45_SOC_8	1731	255.31768798828125	1010.2911043167114	7.821195e-05	115.44866666666667
SA45_SOC_8	1732	1082.585563659668	575.1743173599243	3.7986174e-05	115.5154
SA45_SOC_8	1733	271.109619140625	1011.5656900405884	6.488793e-05	115.58213333333333
SA45_SOC_8	1734	269.11022186279297	1011.172821521759	0.00011239485	115.64886666666666
SA45_SOC_8	1735	259.85755920410156	1008.1353807449341	5.3732743e-05	115.71560000000001
SA45_SOC_8	1736	1078.542251586914	575.8103227615356	3.875054e-05	115.78233333333334
SA45_SOC_8	1737	270.87879180908203	1012.7817606925964	3.629411e-05	115.84906666666667
SA45_SOC_8	1738	268.4531021118164	1011.4757609367371	3.8804526e-05	115.9158
SA45_SOC_8	1739	276.61211013793945	1014.1816806793213	4.6896006e-05	115.98253333333334
SA45_SOC_8	1740	258.5218620300293	1012.672712802887	0.00019671182	116.04926666666667
SA45_SOC_8	1741	258.4558868408203	1009.40185546875	0.0001881134	116.116
SA45_SOC_8	1742	1043.5346603393555	578.6213636398315	4.5137775e-05	116.18273333333333
SA45_SOC_8	1743	984.6281433105469	583.8601040840149	3.565302e-05	116.24946666666666
SA45_SOC_8	1744	271.9203186035156	1012.7116584777832	5.3870193e-05	116.31620000000001
SA45_SOC_8	1745	277.03290939331055	1013.9142751693726	5.8291767e-05	116.38293333333334
SA45_SOC_8	1746	270.75928688049316	1014.3611526489258	5.026552e-05	116.44966666666667
SA45_SOC_8	1747	1020.7436370849609	583.3681654930115	5.7955378e-05	116.5164
SA45_SOC_8	1748	262.50826835632324	1011.8552398681641	0.00020622733	116.58313333333334
SA45_SOC_8	1749	271.8337154388428	1012.3599243164062	0.00035280618	116.64986666666667
SA45_SOC_8	1750	276.7090702056885	1012.5867104530334	0.0005719237	116.7166
SA45_SOC_8	1751	263.9077377319336	1013.2024383544922	0.00016154535	116.78333333333333
SA45_SOC_8	1752	264.922513961792	1009.1678595542908	3.523037e-05	116.85006666666666
SA45_SOC_8	1753	273.6684036254883	1013.824667930603	0.00010579756	116.91680000000001
SA45_SOC_8	1754	905.009880065918	584.4722270965576	8.125599e-05	116.98353333333334
SA45_SOC_8	1755	272.3767375946045	1014.1343665122986	0.00039228014	117.05026666666667
SA45_SOC_8	1756	1041.0372161865234	553.6622071266174	2.5161968e-05	117.117
SA45_SOC_8	1757	266.422176361084	1014.2741847038269	4.087536e-05	117.18373333333334
SA45_SOC_8	1758	262.4187755584717	1012.394814491272	5.8396865e-05	117.25046666666667
SA45_SOC_8	1759	1077.9314804077148	577.1263003349304	2.4523122e-05	117.3172
SA45_SOC_8	1760	266.38964653015137	1011.0574007034302	3.830056e-05	117.38393333333333
SA45_SOC_8	1761	261.57740592956543	1010.1353216171265	4.4166987e-05	117.45066666666666
SA45_SOC_8	1762	1044.880714416504	574.9849319458008	4.232258e-05	117.51740000000001
SA45_SOC_8	1763	1047.8201293945312	577.6686429977417	4.2319632e-05	117.58413333333334
SA45_SOC_8	1764	264.9657726287842	1012.4312496185303	6.488385e-05	117.65086666666667
SA45_SOC_8	1765	261.97872161865234	1012.4931764602661	0.00025704515	117.7176
SA45_SOC_8	1766	260.9955024719238	1012.8675699234009	0.00015273354	117.78433333333334
SA45_SOC_8	1767	264.5668601989746	1012.1086120605469	0.00026216032	117.85106666666667
SA45_SOC_8	1768	260.3888511657715	1011.7306137084961	7.6894845e-05	117.9178
SA45_SOC_8	1769	1048.1671142578125	575.7793593406677	4.7233876e-05	117.98453333333333
SA45_SOC_8	1770	1077.1781158447266	574.2366600036621	3.5813388e-05	118.05126666666666
SA45_SOC_8	1771	1021.3594436645508	585.138680934906	4.5125165e-05	118.11800000000001
SA45_SOC_8	1772	966.449089050293	581.0927724838257	4.569897e-05	118.18473333333334
SA45_SOC_8	1773	278.83317947387695	1019.7134470939636	0.0001407417	118.25146666666667
SA45_SOC_8	1774	274.95835304260254	1012.5204062461853	3.580345e-05	118.3182
SA45_SOC_8	1775	256.45191192626953	1012.2470140457153	6.883839e-05	118.38493333333334
SA45_SOC_8	1776	273.2589340209961	1014.7094106674194	4.257465e-05	118.45166666666667
SA45_SOC_8	1777	262.86935806274414	1011.0687303543091	5.1224666e-05	118.5184
SA45_SOC_8	1778	1017.8139495849609	581.3279914855957	5.104595e-05	118.58513333333333
SA45_SOC_8	1779	263.02456855773926	1013.5246896743774	7.249086e-05	118.65186666666666
SA45_SOC_8	1780	1017.6647186279297	580.496871471405	4.4659897e-05	118.71860000000001
SA45_SOC_8	1781	954.1548728942871	585.0802946090698	3.4758228e-05	118.78533333333334
SA45_SOC_8	1782	265.4662799835205	1008.3490347862244	3.7073398e-05	118.85206666666667
SA45_SOC_8	1783	271.4083671569824	1014.0204906463623	3.914999e-05	118.9188
SA45_SOC_8	1784	262.2721481323242	1010.2858901023865	5.6659854e-05	118.98553333333334
SA45_SOC_8	1785	1047.582778930664	578.8294172286987	6.899032e-05	119.05226666666667
SA45_SOC_8	1786	275.25486946105957	1007.8773736953735	5.211075e-05	119.119
SA45_SOC_8	1787	274.8406791687012	1013.6076021194458	0.00013915345	119.18573333333333
SA45_SOC_8	1788	271.85508728027344	1013.3725118637085	4.5425328e-05	119.25246666666666
SA45_SOC_8	1789	265.6427478790283	1013.0850219726562	3.9977862e-05	119.3192
SA45_SOC_8	1790	1080.102767944336	576.7602753639221	3.518213e-05	119.38593333333334
SA45_SOC_8	1791	274.9298858642578	1014.5297455787659	6.957954e-05	119.45266666666667
SA45_SOC_8	1792	260.41205406188965	1013.2923030853271	0.00011173393	119.5194
SA45_SOC_8	1793	260.2544689178467	1013.6581993103027	5.7824098e-05	119.58613333333334
SA45_SOC_8	1794	276.95383071899414	1014.2224931716919	0.00023235317	119.65286666666667
SA45_SOC_8	1795	275.143404006958	1014.971022605896	0.00014155934	119.7196
SA45_SOC_8	1796	273.4288215637207	1013.97864818573	0.00017977516	119.78633333333333
SA45_SOC_8	1797	259.4575023651123	1012.0817041397095	0.0001338169	119.85306666666666
SA45_SOC_8	1798	259.5018482208252	1013.1148910522461	0.00010600165	119.9198
SA45_SOC_8	1799	276.00279808044434	1014.0132808685303	0.00013186042	119.98653333333334
SA45_SOC_8	1800	270.56742668151855	1013.5904788970947	8.885653e-05	120.05326666666667
SA45_SOC_8	1801	263.450231552124	1011.2942934036255	0.00018532822	120.12
SA45_SOC_8	1802	262.3769760131836	1012.1055221557617	0.0003677064	120.18673333333334
SA45_SOC_8	1803	268.65878105163574	1007.4174928665161	5.541188e-05	120.25346666666667
SA45_SOC_8	1804	280.0026512145996	1004.512209892273	6.71197e-05	120.3202
SA45_SOC_8	1805	904.1585540771484	587.8291511535645	5.0903374e-05	120.38693333333333
SA45_SOC_8	1806	274.75401878356934	1011.1887216567993	9.9332916e-05	120.45366666666666
SA45_SOC_8	1807	264.4775676727295	1010.1316523551941	4.1670308e-05	120.5204
SA45_SOC_8	1808	944.4289398193359	627.2437191009521	5.0124698e-05	120.58713333333334
SA45_SOC_8	1809	274.1535186767578	1012.7970170974731	0.0001971732	120.65386666666667
SA45_SOC_8	1810	255.21766662597656	1009.3490695953369	0.00021897367	120.7206
SA45_SOC_8	1811	269.6556758880615	1014.0477204322815	0.00011036516	120.78733333333334
SA45_SOC_8	1812	268.4751319885254	1011.7816615104675	5.0284987e-05	120.85406666666667
SA45_SOC_8	1813	276.0940933227539	1012.1648097038269	4.9467533e-05	120.9208
SA45_SOC_8	1814	273.7938594818115	1013.538658618927	0.00012914852	120.98753333333333
SA45_SOC_8	1815	259.04894828796387	1009.615638256073	0.00015046049	121.05426666666666
SA45_SOC_8	1816	264.7163200378418	1018.7983846664429	7.183155e-05	121.121
SA45_SOC_8	1817	267.06828117370605	1012.3619842529297	0.0002517747	121.18773333333334
SA45_SOC_8	1818	259.4121551513672	1008.2931590080261	0.00017853922	121.25446666666667
SA45_SOC_8	1819	272.3670959472656	1011.1226105690002	0.00013156577	121.3212
SA45_SOC_8	1820	261.2577438354492	1007.7188873291016	0.00010340124	121.38793333333334
SA45_SOC_8	1821	264.6594715118408	1006.5722751617432	0.0001068792	121.45466666666667
SA45_SOC_8	1822	280.6121349334717	1011.0959601402283	0.00031665753	121.5214
SA45_SOC_8	1823	269.8036193847656	1011.5038275718689	0.0001334569	121.58813333333333
SA45_SOC_8	1824	259.45329666137695	1008.6493349075317	0.00014417942	121.65486666666666
SA45_SOC_8	1825	270.4333305358887	1010.3444051742554	0.00012045639	121.7216
SA45_SOC_8	1826	1076.4128494262695	576.5013027191162	3.4049874e-05	121.78833333333334
SA45_SOC_8	1827	271.2076663970947	1010.692663192749	0.00013623871	121.85506666666667
SA45_SOC_8	1828	276.0545539855957	1012.6210856437683	0.00030580926	121.9218
SA45_SOC_8	1829	269.27690505981445	1011.0530233383179	6.342014e-05	121.98853333333334
SA45_SOC_8	1830	264.3754577636719	1006.2625122070312	5.99561e-05	122.05526666666667
SA45_SOC_8	1831	261.19651794433594	1009.5654916763306	0.000223086	122.122
SA45_SOC_8	1832	264.73076820373535	1007.0708441734314	7.688891e-05	122.18873333333333
SA45_SOC_8	1833	256.2286949157715	1010.9676647186279	0.00016567124	122.25546666666666
SA45_SOC_8	1834	263.5844135284424	1009.5547413825989	0.00014033071	122.3222
SA45_SOC_8	1835	273.5159111022949	1010.868079662323	0.000101357684	122.38893333333334
SA45_SOC_8	1836	267.30480194091797	1010.087685585022	0.000134379	122.45566666666667
SA45_SOC_8	1837	264.7540283203125	1011.6898655891418	7.702056e-05	122.5224
SA45_SOC_8	1838	943.128776550293	581.4846110343933	5.3505104e-05	122.58913333333334
SA45_SOC_8	1839	1022.2220993041992	581.8816637992859	4.0568106e-05	122.65586666666667
SA45_SOC_8	1840	268.53097915649414	1012.7259492874146	7.847688e-05	122.7226
SA45_SOC_8	1841	1043.650016784668	579.2149472236633	4.560989e-05	122.78933333333333
SA45_SOC_8	1842	272.66186714172363	1010.9061241149902	7.8208446e-05	122.85606666666666
SA45_SOC_8	1843	265.7033157348633	1010.6526231765747	0.0004119478	122.9228
SA45_SOC_8	1844	256.1670398712158	1011.6640520095825	0.0004176353	122.98953333333334
SA45_SOC_8	1845	269.2045783996582	1013.3056926727295	0.00032943493	123.05626666666667
SA45_SOC_8	1846	261.4870262145996	1010.9393405914307	0.0003747588	123.123
SA45_SOC_8	1847	261.4109230041504	1010.3218746185303	0.000104621366	123.18973333333334
SA45_SOC_8	1848	260.0969409942627	1008.4181070327759	0.00011426491	123.25646666666667
SA45_SOC_8	1849	267.4372386932373	1012.4255847930908	3.8697435e-05	123.3232
SA45_SOC_8	1850	260.0887870788574	1010.2145004272461	8.3912695e-05	123.38993333333333
SA45_SOC_8	1851	259.57746505737305	1009.9683380126953	5.9151662e-05	123.45666666666666
SA45_SOC_8	1852	1022.281494140625	580.5676174163818	4.030658e-05	123.5234
SA45_SOC_8	1853	1080.8465194702148	576.4841151237488	3.462874e-05	123.59013333333334
SA45_SOC_8	1854	272.00048446655273	1014.8566961288452	6.82103e-05	123.65686666666667
SA45_SOC_8	1855	265.55331230163574	1008.7750554084778	5.6561494e-05	123.7236
SA45_SOC_8	1856	274.5780372619629	1011.5123891830444	7.116713e-05	123.79033333333334
SA45_SOC_8	1857	260.5796527862549	1009.4707345962524	5.792024e-05	123.85706666666667
SA45_SOC_8	1858	257.719087600708	1009.950442314148	4.817398e-05	123.9238
SA45_SOC_8	1859	911.2224769592285	584.9525785446167	5.044175e-05	123.99053333333333
SA45_SOC_8	1860	276.5833854675293	1013.3395528793335	0.00013114655	124.05726666666666
SA45_SOC_8	1861	274.7929286956787	1012.6780557632446	0.00012539848	124.124
SA45_SOC_8	1862	1074.7825241088867	575.6159806251526	3.9739796e-05	124.19073333333334
SA45_SOC_8	1863	274.0308952331543	1014.007294178009	5.4219418e-05	124.25746666666667
SA45_SOC_8	1864	273.56234550476074	1013.3480501174927	0.000105130704	124.3242
SA45_SOC_8	1865	261.49752616882324	1013.3324718475342	0.00011298533	124.39093333333334
SA45_SOC_8	1866	261.1640739440918	1011.3245487213135	8.1354454e-05	124.45766666666667
SA45_SOC_8	1867	295.958776473999	1019.178056716919	0.00010563647	124.5244
SA45_SOC_8	1868	264.14045333862305	1012.0576930046082	0.00021722956	124.59113333333333
SA45_SOC_8	1869	265.2257251739502	1011.6099786758423	9.230822e-05	124.65786666666666
SA45_SOC_8	1870	265.55437088012695	1018.8766622543335	8.299364e-05	124.7246
SA45_SOC_8	1871	261.24043464660645	1011.978063583374	0.00023422649	124.79133333333334
SA45_SOC_8	1872	258.0527114868164	1008.9896106719971	9.853564e-05	124.85806666666667
SA45_SOC_8	1873	262.1616840362549	1010.1855325698853	5.4469725e-05	124.9248
SA45_SOC_8	1874	260.5018901824951	1008.5060405731201	7.741126e-05	124.99153333333334
SA45_SOC_8	1875	274.24859046936035	1013.9571475982666	7.6779594e-05	125.05826666666667
SA45_SOC_8	1876	271.5641212463379	1014.6361541748047	0.00024696218	125.125
SA45_SOC_8	1877	1082.5214767456055	576.4402770996094	3.6435948e-05	125.19173333333333
SA45_SOC_8	1878	277.21970558166504	1013.6769962310791	0.00010399424	125.25846666666666
SA45_SOC_8	1879	286.6238594055176	1019.0829133987427	0.001326064	125.3252
SA45_SOC_8	1880	1074.5869445800781	573.0971932411194	4.2376538e-05	125.39193333333334
SA45_SOC_8	1881	258.8224411010742	1010.0227975845337	0.00015137196	125.45866666666667
SA45_SOC_8	1882	270.6826114654541	1012.376081943512	7.356797e-05	125.5254
SA45_SOC_8	1883	270.2038764953613	1012.8884267807007	0.0001715941	125.59213333333334
SA45_SOC_8	1884	277.27709770202637	1012.4361419677734	8.6502616e-05	125.65886666666667
SA45_SOC_8	1885	260.62705993652344	1009.5931720733643	6.859175e-05	125.7256
SA45_SOC_8	1886	259.04425621032715	1007.9564881324768	8.6371634e-05	125.79233333333333
SA45_SOC_8	1887	266.28722190856934	1005.9304761886597	9.0550246e-05	125.85906666666666
SA45_SOC_8	1888	271.6996192932129	1011.3274455070496	0.000100709105	125.9258
SA45_SOC_8	1889	271.6874599456787	1011.1028480529785	7.984977e-05	125.99253333333334
SA45_SOC_8	1890	273.6452293395996	1012.7462911605835	0.00013882172	126.05926666666667
SA45_SOC_8	1891	273.6086654663086	1010.5426096916199	0.00015373029	126.126
SA45_SOC_8	1892	267.9953098297119	1012.9838275909424	0.00010415511	126.19273333333334
SA45_SOC_8	1893	261.63808822631836	1010.3472375869751	5.3585114e-05	126.25946666666667
SA45_SOC_8	1894	273.2453441619873	1012.7867817878723	0.00012172468	126.3262
SA45_SOC_8	1895	276.6866683959961	1012.865252494812	6.165225e-05	126.39293333333333
SA45_SOC_8	1896	261.7177963256836	1012.3847723007202	5.2169813e-05	126.45966666666666
SA45_SOC_8	1897	268.25079917907715	1013.269772529602	7.074484e-05	126.5264
SA45_SOC_8	1898	257.33997344970703	1011.8122386932373	0.00041583908	126.59313333333334
SA45_SOC_8	1899	266.05127334594727	1019.033796787262	0.00011251646	126.65986666666667
SA45_SOC_8	1900	262.24016189575195	1011.209192276001	0.00014876129	126.7266
SA45_SOC_8	1901	262.05053329467773	1011.0214161872864	8.7058135e-05	126.79333333333334
SA45_SOC_8	1902	1075.7653427124023	580.4571533203125	4.1940726e-05	126.86006666666667
SA45_SOC_8	1903	257.1317481994629	1012.09477186203	0.00022858818	126.9268
SA45_SOC_8	1904	260.1251792907715	1012.7441024780273	0.00035815823	126.99353333333333
SA45_SOC_8	1905	933.8317108154297	582.9154300689697	6.872812e-05	127.06026666666666
SA45_SOC_8	1906	260.6318664550781	1011.2386751174927	8.280682e-05	127.127
SA45_SOC_8	1907	277.5722408294678	1015.046854019165	5.2147832e-05	127.19373333333334
SA45_SOC_8	1908	271.7043972015381	1007.4328780174255	7.881586e-05	127.26046666666667
SA45_SOC_8	1909	1079.0960311889648	579.8120069503784	3.231685e-05	127.3272
SA45_SOC_8	1910	274.91583824157715	1014.023323059082	8.727033e-05	127.39393333333334
SA45_SOC_8	1911	963.8250732421875	584.0672564506531	2.5511712e-05	127.46066666666667
SA45_SOC_8	1912	269.3763256072998	1019.7953939437866	7.636163e-05	127.5274
SA45_SOC_8	1913	276.24658584594727	1012.0908451080322	6.715127e-05	127.59413333333333
SA45_SOC_8	1914	266.88446044921875	1018.9134836196899	7.1480536e-05	127.66086666666666
SA45_SOC_8	1915	274.8988151550293	1012.7170014381409	5.9742302e-05	127.7276
SA45_SOC_8	1916	271.5011215209961	1011.4969396591187	5.277523e-05	127.79433333333334
SA45_SOC_8	1917	1041.5947723388672	582.8526663780212	3.3900546e-05	127.86106666666667
SA45_SOC_8	1918	264.18396949768066	1010.7544612884521	8.7749584e-05	127.9278
SA45_SOC_8	1919	265.2627182006836	1011.987783908844	6.139129e-05	127.99453333333334
SA45_SOC_8	1920	271.1931610107422	1013.845911026001	5.1821586e-05	128.06126666666668
SA45_SOC_8	1921	262.31414794921875	1009.8580026626587	7.486436e-05	128.12800000000001
SA45_SOC_8	1922	271.25624656677246	1013.779091835022	0.00052365765	128.19473333333335
SA45_SOC_8	1923	267.37627029418945	1012.6714253425598	0.0002380725	128.26146666666668
SA45_SOC_8	1924	1040.7324600219727	577.8061437606812	4.677336e-05	128.3282
SA45_SOC_8	1925	1041.7906951904297	575.990309715271	4.897426e-05	128.39493333333334
SA45_SOC_8	1926	259.4470024108887	1011.8014240264893	6.253552e-05	128.46166666666667
SA45_SOC_8	1927	270.46895027160645	1013.0066156387329	0.00010604391	128.5284
SA45_SOC_8	1928	258.907470703125	1012.7020025253296	0.00015643396	128.59513333333334
SA45_SOC_8	1929	259.60272789001465	1011.7073106765747	8.798235e-05	128.66186666666667
SA45_SOC_8	1930	262.1935272216797	1011.8048357963562	0.00015391965	128.7286
SA45_SOC_8	1931	272.44028091430664	1013.1245470046997	0.00010556547	128.79533333333333
SA45_SOC_8	1932	259.6637535095215	1012.6514053344727	9.3452334e-05	128.86206666666666
SA45_SOC_8	1933	958.4650611877441	579.8224997520447	4.0035047e-05	128.9288
SA45_SOC_8	1934	258.0564880371094	1012.8410482406616	0.00012145465	128.99553333333333
SA45_SOC_8	1935	268.234806060791	1013.5356974601746	0.00046498168	129.06226666666666
SA45_SOC_8	1936	277.90443420410156	1013.1909799575806	0.0005046634	129.129
SA45_SOC_8	1937	258.3796691894531	1009.7116184234619	0.00016276914	129.19573333333332
SA45_SOC_8	1938	262.68261909484863	1010.8819198608398	7.5063515e-05	129.26246666666668
SA45_SOC_8	1939	274.33027267456055	1013.3069157600403	0.0006685105	129.32920000000001
SA45_SOC_8	1940	274.47203636169434	1013.1714105606079	0.000111884576	129.39593333333335
SA45_SOC_8	1941	259.09618377685547	1009.3213891983032	0.0002666967	129.46266666666668
SA45_SOC_8	1942	275.69618225097656	1014.643235206604	4.959398e-05	129.5294
SA45_SOC_8	1943	1048.230972290039	577.4091553688049	4.374284e-05	129.59613333333334
SA45_SOC_8	1944	273.2866859436035	1013.5768961906433	4.7940073e-05	129.66286666666667
SA45_SOC_8	1945	261.5694522857666	1010.554518699646	7.198173e-05	129.7296
SA45_SOC_8	1946	1077.2980499267578	577.4230599403381	4.1031417e-05	129.79633333333334
SA45_SOC_8	1947	267.08627700805664	1013.0725336074829	6.626147e-05	129.86306666666667
SA45_SOC_8	1948	1075.7075500488281	577.8833913803101	2.9304383e-05	129.9298
SA45_SOC_8	1949	989.1387176513672	581.3366174697876	4.0902418e-05	129.99653333333333
SA45_SOC_8	1950	913.5421943664551	578.7510108947754	4.4062785e-05	130.06326666666666
SA45_SOC_8	1951	267.00682640075684	1018.5939359664917	0.00018980374	130.13
SA45_SOC_8	1952	901.0823822021484	583.9141774177551	4.3009575e-05	130.19673333333333
SA45_SOC_8	1953	964.0274047851562	578.5140538215637	3.3987948e-05	130.26346666666666
SA45_SOC_8	1954	985.3502655029297	631.2015008926392	2.9185407e-05	130.3302
SA45_SOC_8	1955	1074.6695709228516	581.0413384437561	4.0895437e-05	130.39693333333332
SA45_SOC_8	1956	1073.4185028076172	575.7173037528992	3.344367e-05	130.46366666666668
SA45_SOC_8	1957	272.4282932281494	1013.551275730133	7.223519e-05	130.53040000000001
SA45_SOC_8	1958	962.0928955078125	584.1078758239746	4.6685967e-05	130.59713333333335
SA45_SOC_8	1959	266.27800941467285	1019.5716333389282	0.0001305835	130.66386666666668
SA45_SOC_8	1960	273.6394786834717	1014.3009638786316	4.2337997e-05	130.7306
SA45_SOC_8	1961	1073.1746292114258	576.6763973236084	3.6026653e-05	130.79733333333334
SA45_SOC_8	1962	965.9173965454102	582.0986652374268	4.200437e-05	130.86406666666667
SA45_SOC_8	1963	1075.5669021606445	580.2823805809021	3.684645e-05	130.9308
SA45_SOC_8	1964	1070.8447265625	578.651876449585	4.647728e-05	130.99753333333334
SA45_SOC_8	1965	1076.359977722168	577.7075242996216	4.9412367e-05	131.06426666666667
SA45_SOC_8	1966	1080.933723449707	579.8585486412048	3.017288e-05	131.131
SA45_SOC_8	1967	273.949556350708	1014.071409702301	7.087745e-05	131.19773333333333
SA45_SOC_8	1968	271.01566314697266	1012.3922395706177	8.5022555e-05	131.26446666666666
SA45_SOC_8	1969	263.9621829986572	1011.1379313468933	3.250917e-05	131.3312
SA45_SOC_8	1970	1080.4083251953125	574.7089004516602	3.2992582e-05	131.39793333333333
SA45_SOC_8	1971	273.41723442077637	1013.7391805648804	5.7410965e-05	131.46466666666666
SA45_SOC_8	1972	263.7205982208252	1011.9850158691406	4.2912277e-05	131.5314
SA45_SOC_8	1973	256.4816379547119	1013.5255908966064	7.580306e-05	131.59813333333332
SA45_SOC_8	1974	261.7042636871338	1017.1541690826416	0.000100138655	131.66486666666668
SA45_SOC_8	1975	258.13857078552246	1012.145562171936	3.938189e-05	131.73160000000001
SA45_SOC_8	1976	960.2724838256836	583.0966401100159	3.4058903e-05	131.79833333333335
SA45_SOC_8	1977	272.2956848144531	1012.6862955093384	5.4506207e-05	131.86506666666668
SA45_SOC_8	1978	268.04540634155273	1014.0783619880676	6.6234934e-05	131.9318
SA45_SOC_8	1979	266.25271797180176	1013.2276725769043	5.1181014e-05	131.99853333333334
SA45_SOC_8	1980	270.7609748840332	1013.7026810646057	6.907545e-05	132.06526666666667
SA45_SOC_8	1981	960.9592437744141	583.5569715499878	3.8072052e-05	132.132
SA45_SOC_8	1982	262.8820610046387	1019.456148147583	5.3740634e-05	132.19873333333334
SA45_SOC_8	1983	254.90066528320312	1012.673807144165	8.471744e-05	132.26546666666667
SA45_SOC_8	1984	965.04638671875	583.4792733192444	3.5065328e-05	132.3322
SA45_SOC_8	1985	988.1827926635742	587.6261830329895	5.0664763e-05	132.39893333333333
SA45_SOC_8	1986	849.6740341186523	589.8989367485046	3.8690865e-05	132.46566666666666
SA45_SOC_8	1987	959.8909378051758	581.2187504768372	6.173173e-05	132.5324
SA45_SOC_8	1988	990.7993698120117	577.1267509460449	5.7593625e-05	132.59913333333333
SA45_SOC_8	1989	258.99696350097656	1013.8260197639465	0.00010974525	132.66586666666666
SA45_SOC_8	1990	258.2991600036621	1013.3698725700378	0.00013028526	132.7326
SA45_SOC_8	1991	987.8527450561523	582.4233627319336	4.519399e-05	132.79933333333332
SA45_SOC_8	1992	1072.9372787475586	575.6755900382996	3.415443e-05	132.86606666666668
SA45_SOC_8	1993	264.0898132324219	1009.9170970916748	4.498021e-05	132.93280000000001
SA45_SOC_8	1994	1044.6122360229492	576.5504837036133	6.171836e-05	132.99953333333335
SA45_SOC_8	1995	1020.4026031494141	580.5676817893982	5.405071e-05	133.06626666666668
SA45_SOC_8	1996	1014.7711944580078	583.1896591186523	3.939575e-05	133.133
SA45_SOC_8	1997	253.42360496520996	1012.8760671615601	5.917547e-05	133.19973333333334
SA45_SOC_8	1998	258.96769523620605	1012.4683284759521	6.958418e-05	133.26646666666667
SA45_SOC_8	1999	261.536922454834	1010.4591822624207	4.1364343e-05	133.3332
[truncated: 2,186 more rows]
