# Supplementary material for: Measuring inter-individual differences in behavioural types of gilthead seabreams in the laboratory using deep learning
Source: PeerJ. 2022 May 5;10:e13396. doi: 10.7717/peerj.13396 (PMC9080431; doi:10.7717/peerj.13396)
Supplement: Supplemental Information 1 [file peerj-10-13396-s001.zip › Raw validation data/d4/SA3_2.csv]

ID	sec	X	Y	%	seconds
SA3_2	1	480.6404113769531	350.2116394042969	0.99831414	0.0
SA3_2	2	473.776912689209	351.41146659851074	0.99767274	1.12
SA3_2	3	466.1832332611084	355.4728031158447	0.9991704	2.24
SA3_2	4	460.11061668395996	356.2774085998535	0.9994641	3.36
SA3_2	5	457.3012351989746	356.68161392211914	0.99958056	4.48
SA3_2	6	448.23899269104004	359.5408630371094	0.99950254	5.6
SA3_2	7	442.0158863067627	358.8303565979004	0.9996574	6.72
SA3_2	8	438.02638053894043	357.6833152770996	0.9995621	7.84
SA3_2	9	434.8421096801758	358.480224609375	0.999627	8.96
SA3_2	10	431.1281204223633	360.1021957397461	0.999742	10.08
SA3_2	11	425.16069412231445	361.06072425842285	0.9997235	11.2
SA3_2	12	418.5007095336914	359.02198791503906	0.9997402	12.32
SA3_2	13	414.174747467041	358.29254150390625	0.9998134	13.44
SA3_2	14	409.55562591552734	356.27878189086914	0.99959666	14.56
SA3_2	15	402.4940490722656	355.61951637268066	0.9997845	15.68
SA3_2	16	401.6805648803711	354.24960136413574	0.99974483	16.8
SA3_2	17	392.37937927246094	354.36412811279297	0.9997428	17.92
SA3_2	18	383.41543674468994	353.4682273864746	0.99971956	19.04
SA3_2	19	377.9202699661255	352.6417922973633	0.99978966	20.16
SA3_2	20	370.26944160461426	350.4800605773926	0.99980086	21.28
SA3_2	21	365.3972864151001	350.37391662597656	0.99978894	22.4
SA3_2	22	360.45093536376953	349.881534576416	0.99977976	23.52
SA3_2	23	355.9666156768799	346.6208839416504	0.99979407	24.64
SA3_2	24	351.8855571746826	344.2489242553711	0.9997695	25.76
SA3_2	25	340.6806707382202	347.4089527130127	0.9997403	26.88
SA3_2	26	335.77988147735596	353.76949310302734	0.9997235	28.0
SA3_2	27	331.0811519622803	354.0535354614258	0.9997342	29.12
SA3_2	28	326.987099647522	350.7223892211914	0.99972695	30.24
SA3_2	29	322.0576763153076	352.9830551147461	0.9997825	31.36
SA3_2	30	317.5854206085205	351.8469429016113	0.99975306	32.48
SA3_2	31	314.3040657043457	352.05413818359375	0.9997271	33.6
SA3_2	32	313.03272247314453	351.2300491333008	0.9998135	34.72
SA3_2	33	306.5925598144531	350.6231117248535	0.99979573	35.84
SA3_2	34	302.5297164916992	352.8793716430664	0.99967647	36.96
SA3_2	35	299.70948696136475	351.51111602783203	0.99977976	38.08
SA3_2	36	295.70579528808594	352.7824115753174	0.99974805	39.2
SA3_2	37	293.52362155914307	351.06822967529297	0.9996165	40.32
SA3_2	38	293.2279586791992	349.1336917877197	0.9997733	41.44
SA3_2	39	292.0140266418457	347.431640625	0.9998004	42.56
SA3_2	40	288.03720474243164	347.9567241668701	0.99976176	43.68
SA3_2	41	284.86366271972656	348.240909576416	0.9996997	44.8
SA3_2	42	279.11813259124756	346.3546085357666	0.99982065	45.92
SA3_2	43	266.1431312561035	349.71550941467285	0.9997656	47.04
SA3_2	44	252.63843536376953	351.27408027648926	0.999808	48.16
SA3_2	45	245.23541927337646	350.60434341430664	0.9997454	49.28
SA3_2	46	236.53085231781006	351.5816116333008	0.9997756	50.4
SA3_2	47	233.68840217590332	350.4136848449707	0.9997085	51.52
SA3_2	48	227.54695415496826	348.894567489624	0.9997002	52.64
SA3_2	49	216.51501655578613	349.3143939971924	0.9996933	53.76
SA3_2	50	207.63163566589355	347.79253005981445	0.9998084	54.88
SA3_2	51	204.43167686462402	343.70779037475586	0.99972767	56.0
SA3_2	52	198.311185836792	341.79330825805664	0.9997776	57.12
SA3_2	53	193.8208818435669	343.7681007385254	0.9997713	58.24
SA3_2	54	189.1011118888855	344.5121955871582	0.9998111	59.36
SA3_2	55	183.68525505065918	355.5079936981201	0.99986076	60.48
SA3_2	56	183.32371711730957	367.83419609069824	0.99873203	61.6
SA3_2	57	185.88244915008545	380.0362014770508	0.9983773	62.72
SA3_2	58	202.2153377532959	385.88547706604004	0.9993637	63.84
SA3_2	59	219.8119878768921	385.3275489807129	0.99954826	64.96
SA3_2	60	240.3940200805664	387.99625396728516	0.9997218	66.08
SA3_2	61	262.33294010162354	385.9061050415039	0.99975187	67.2
SA3_2	62	281.94031715393066	376.91883087158203	0.9997253	68.32
SA3_2	63	299.6835231781006	369.8910713195801	0.9997888	69.44
SA3_2	64	310.632586479187	367.66427993774414	0.9996941	70.56
SA3_2	65	322.31621742248535	363.2295227050781	0.99973685	71.68
SA3_2	66	334.54389572143555	359.25275802612305	0.99951494	72.8
SA3_2	67	343.64731311798096	357.2291851043701	0.9996942	73.92
SA3_2	68	349.66320991516113	357.5871276855469	0.9995202	75.04
SA3_2	69	362.5025272369385	357.0867347717285	0.9997048	76.16
SA3_2	70	375.9068965911865	358.22330474853516	0.99959594	77.28
SA3_2	71	391.70665740966797	358.346643447876	0.99953985	78.4
SA3_2	72	405.2992343902588	357.692813873291	0.9995652	79.52
SA3_2	73	416.49866104125977	359.3221378326416	0.999655	80.64
SA3_2	74	427.8080940246582	364.04465675354004	0.99957544	81.76
SA3_2	75	434.62324142456055	368.0265140533447	0.99898714	82.88
SA3_2	76	444.80981826782227	372.3394775390625	0.99867684	84.0
SA3_2	77	456.62803649902344	389.2607116699219	0.99485636	85.12
SA3_2	78	474.1866111755371	399.9489498138428	0.99613357	86.24
SA3_2	79	480.8333396911621	400.3993606567383	0.99380046	87.36
SA3_2	80	492.2637939453125	397.0837211608887	0.99931586	88.48
SA3_2	81	498.04368019104004	392.7087593078613	0.9995247	89.6
SA3_2	82	502.39877700805664	390.1982116699219	0.9996551	90.72
SA3_2	83	494.4429874420166	389.5139408111572	0.99960464	91.84
SA3_2	84	498.83131980895996	392.61165618896484	0.99974245	92.96
SA3_2	85	495.3849792480469	391.7366409301758	0.9996425	94.08
SA3_2	86	495.8740234375	387.90867805480957	0.99963593	95.2
SA3_2	87	495.8813667297363	384.31549072265625	0.9995869	96.32
SA3_2	88	495.0953483581543	382.9218864440918	0.9993349	97.44
SA3_2	89	492.28997230529785	379.5524597167969	0.99930716	98.56
SA3_2	90	484.82513427734375	375.76045989990234	0.99948716	99.68
SA3_2	91	481.0976028442383	372.9652976989746	0.9995864	100.8
SA3_2	92	479.3099880218506	369.29497718811035	0.99960905	101.92
SA3_2	93	475.4530429840088	363.3695983886719	0.9988367	103.04
SA3_2	94	473.4269142150879	358.60565185546875	0.9993862	104.16
SA3_2	95	469.9227809906006	355.61402320861816	0.9993019	105.28
SA3_2	96	465.4597759246826	353.4612464904785	0.9994906	106.4
SA3_2	97	458.1103801727295	352.8654384613037	0.9994037	107.52
SA3_2	98	448.75240325927734	352.1378517150879	0.9996511	108.64
SA3_2	99	440.8449172973633	352.20874786376953	0.999616	109.76
SA3_2	100	435.7029438018799	350.3638744354248	0.9992422	110.88
SA3_2	101	430.52120208740234	349.39358711242676	0.9996457	112.0
SA3_2	102	426.49364471435547	349.15040016174316	0.9996069	113.12
SA3_2	103	415.60540199279785	348.777551651001	0.9997948	114.24
SA3_2	104	404.9987316131592	352.7157211303711	0.99977237	115.36
SA3_2	105	389.38465118408203	357.16644287109375	0.9996966	116.48
SA3_2	106	381.58650398254395	366.9061088562012	0.999723	117.6
SA3_2	107	370.03650665283203	372.44842529296875	0.9997795	118.72
SA3_2	108	363.169527053833	372.86916732788086	0.99979526	119.84
SA3_2	109	354.60071563720703	372.53222465515137	0.9998055	120.96
SA3_2	110	351.03936195373535	370.3959846496582	0.9997105	122.08
SA3_2	111	348.3166694641113	367.15559005737305	0.99975616	123.2
SA3_2	112	346.2686061859131	364.93200302124023	0.9997243	124.32
SA3_2	113	338.86308670043945	363.80066871643066	0.99978536	125.44
SA3_2	114	334.01336669921875	367.63134956359863	0.99981517	126.56
SA3_2	115	326.53565406799316	366.0703754425049	0.9998211	127.68
SA3_2	116	320.59550285339355	364.9764060974121	0.9997768	128.8
SA3_2	117	314.63730335235596	361.45986557006836	0.9997564	129.92
SA3_2	118	310.45546531677246	356.26928329467773	0.9997093	131.04
SA3_2	119	307.7669382095337	352.9149055480957	0.9997733	132.16
SA3_2	120	296.9296455383301	352.7557182312012	0.999728	133.28
SA3_2	121	291.68434143066406	349.89343643188477	0.9998357	134.4
SA3_2	122	281.64753913879395	348.91021728515625	0.99975055	135.52
SA3_2	123	274.5001554489136	346.55033111572266	0.99981004	136.64
SA3_2	124	267.92616844177246	345.3357124328613	0.9996271	137.76
SA3_2	125	265.7768487930298	341.865234375	0.9998111	138.88
SA3_2	126	255.5511474609375	338.7476634979248	0.99956125	140.0
SA3_2	127	251.7451286315918	340.7601070404053	0.9995943	141.12
SA3_2	128	239.91599082946777	342.68975257873535	0.99962974	142.24
SA3_2	129	232.7620029449463	340.82616806030273	0.9996049	143.36
SA3_2	130	226.1415719985962	339.7881317138672	0.99965763	144.48
SA3_2	131	221.07183933258057	347.36443519592285	0.99969566	145.6
SA3_2	132	220.93257904052734	356.9564723968506	0.99974114	146.72
SA3_2	133	221.74928188323975	364.0769577026367	0.99973625	147.84
SA3_2	134	223.2926607131958	368.31430435180664	0.99976915	148.96
SA3_2	135	218.9258575439453	371.61120414733887	0.99983835	150.08
SA3_2	136	216.00008010864258	377.61131286621094	0.9997601	151.2
SA3_2	137	212.96849250793457	375.7456398010254	0.9998004	152.32
SA3_2	138	212.7084493637085	375.9048271179199	0.9997383	153.44
SA3_2	139	211.5990161895752	377.7802848815918	0.9997056	154.56
SA3_2	140	212.89525032043457	379.7866630554199	0.9998455	155.68
SA3_2	141	209.7400665283203	376.4001274108887	0.99979633	156.8
SA3_2	142	206.335186958313	377.68524169921875	0.99968374	157.92
SA3_2	143	207.0164918899536	373.5328674316406	0.99971336	159.04
SA3_2	144	206.7162036895752	368.57322692871094	0.99973446	160.16
SA3_2	145	214.89901542663574	362.00477600097656	0.9998041	161.28
SA3_2	146	220.21324634552002	358.14062118530273	0.9997489	162.4
SA3_2	147	222.0454216003418	352.2893714904785	0.99946755	163.52
SA3_2	148	220.33381462097168	352.8858947753906	0.9994854	164.64
SA3_2	149	219.86899375915527	356.42967224121094	0.99967384	165.76
SA3_2	150	216.65503978729248	360.1299476623535	0.999793	166.88
SA3_2	151	213.5417938232422	364.5744323730469	0.9996582	168.0
SA3_2	152	210.1118803024292	368.20667266845703	0.9996624	169.12
SA3_2	153	207.3094367980957	366.9126892089844	0.99970776	170.24
SA3_2	154	206.48586750030518	364.9087142944336	0.99976367	171.36
SA3_2	155	205.95979690551758	362.5993251800537	0.9997352	172.48
SA3_2	156	203.49373817443848	359.69072341918945	0.999607	173.6
SA3_2	157	202.6839017868042	354.01044845581055	0.99963677	174.72
SA3_2	158	197.82228469848633	353.99288177490234	0.9996265	175.84
SA3_2	159	199.9469518661499	349.82903480529785	0.9996057	176.96
SA3_2	160	200.11324882507324	347.67791748046875	0.99961346	178.08
SA3_2	161	199.63245391845703	346.2000560760498	0.9995105	179.2
SA3_2	162	199.7715950012207	346.6171073913574	0.99928135	180.32
SA3_2	163	200.6274700164795	346.5571975708008	0.99976784	181.44
SA3_2	164	199.5197296142578	349.0866279602051	0.9998134	182.56
SA3_2	165	197.44504690170288	350.3121757507324	0.9997192	183.68
SA3_2	166	193.9889430999756	351.8422508239746	0.9996542	184.8
SA3_2	167	189.64707851409912	351.7500114440918	0.99976593	185.92
SA3_2	168	186.54794692993164	352.7244472503662	0.9996469	187.04
SA3_2	169	180.9135913848877	354.4295883178711	0.99973387	188.16
SA3_2	170	180.58791160583496	354.95344161987305	0.99970776	189.28
SA3_2	171	178.0920147895813	355.46936988830566	0.9996623	190.4
SA3_2	172	175.54023265838623	355.68334579467773	0.99969363	191.52
SA3_2	173	170.7724094390869	357.66929626464844	0.9995987	192.64
SA3_2	174	169.37642097473145	356.6249942779541	0.9995178	193.76
SA3_2	175	164.47724103927612	357.5036430358887	0.9996517	194.88
SA3_2	176	162.96498775482178	354.997615814209	0.9997081	196.0
SA3_2	177	163.76116275787354	351.97139739990234	0.9997596	197.12
SA3_2	178	164.424729347229	353.1929397583008	0.9996753	198.24
SA3_2	179	162.99338340759277	360.95237731933594	0.9997297	199.36
SA3_2	180	157.68237113952637	368.81412506103516	0.9998085	200.48
SA3_2	181	160.1423740386963	373.72215270996094	0.9998084	201.6
SA3_2	182	161.92326545715332	377.98810958862305	0.9997485	202.72
SA3_2	183	165.3536081314087	378.4969997406006	0.9997273	203.84
SA3_2	184	172.3353624343872	378.7903690338135	0.9995889	204.96
SA3_2	185	173.95317554473877	378.10275077819824	0.99965894	206.08
SA3_2	186	172.5211262702942	380.0215530395508	0.9996669	207.2
SA3_2	187	172.54743576049805	382.4554252624512	0.9997714	208.32
SA3_2	188	171.48759365081787	385.9122562408447	0.99969363	209.44
SA3_2	189	170.13546228408813	388.43679428100586	0.9997639	210.56
SA3_2	190	171.87113761901855	388.1150436401367	0.9997025	211.68
SA3_2	191	174.58338737487793	384.96007919311523	0.99968123	212.8
SA3_2	192	178.6643624305725	382.5936698913574	0.9997663	213.92
SA3_2	193	179.47077751159668	379.01527404785156	0.99976164	215.04
SA3_2	194	174.69202280044556	385.23141860961914	0.99982554	216.16
SA3_2	195	175.94215869903564	382.68733978271484	0.9998443	217.28
SA3_2	196	176.44633054733276	386.773624420166	0.9998591	218.4
SA3_2	197	176.94228887557983	383.6163139343262	0.9997975	219.52
SA3_2	198	176.02734565734863	382.5628852844238	0.99971217	220.64
SA3_2	199	177.3501753807068	381.17669105529785	0.9997435	221.76
SA3_2	200	178.39324474334717	379.2447566986084	0.99977475	222.88
SA3_2	201	176.0355830192566	382.7533721923828	0.99983466	224.0
SA3_2	202	175.6749391555786	386.8890380859375	0.9997714	225.12
SA3_2	203	175.318706035614	390.57031631469727	0.9997528	226.24
SA3_2	204	174.51668977737427	391.92163467407227	0.99980587	227.36
SA3_2	205	173.95563125610352	389.49628829956055	0.9997601	228.48
SA3_2	206	176.08938217163086	383.2961082458496	0.9997904	229.6
SA3_2	207	180.11258840560913	379.4358158111572	0.9997818	230.72
SA3_2	208	180.40976524353027	376.12037658691406	0.9997044	231.84
SA3_2	209	182.05578327178955	373.4700679779053	0.9997329	232.96
SA3_2	210	183.78208875656128	370.00073432922363	0.99967027	234.08
SA3_2	211	185.00291109085083	365.49004554748535	0.9996598	235.2
SA3_2	212	187.2339963912964	362.2566604614258	0.9997048	236.32
SA3_2	213	189.30670022964478	360.2055358886719	0.999694	237.44
SA3_2	214	188.87159824371338	359.53662872314453	0.999742	238.56
SA3_2	215	190.80199003219604	356.12608909606934	0.9997347	239.68
SA3_2	216	189.263916015625	353.11540603637695	0.99968886	240.8
SA3_2	217	188.8285756111145	348.7327194213867	0.99972147	241.92
SA3_2	218	184.48412418365479	344.9116516113281	0.99970907	243.04
SA3_2	219	180.43230772018433	343.92674446105957	0.9996543	244.16
SA3_2	220	180.27756214141846	342.5947666168213	0.99959475	245.28
SA3_2	221	181.46499395370483	341.9738960266113	0.99970156	246.4
SA3_2	222	182.7466368675232	341.4887237548828	0.99973065	247.52
SA3_2	223	183.35752487182617	342.63965606689453	0.99952066	248.64
SA3_2	224	178.27764749526978	350.48749923706055	0.9993549	249.76
SA3_2	225	175.01490116119385	358.6630439758301	0.9991002	250.88
SA3_2	226	166.11624956130981	362.5961494445801	0.99883264	252.0
SA3_2	227	164.03744220733643	368.400936126709	0.9985233	253.12
SA3_2	228	164.95535373687744	370.8281707763672	0.9993771	254.24
SA3_2	229	163.45434188842773	375.53558349609375	0.999432	255.36
SA3_2	230	167.1676516532898	383.59954833984375	0.99873036	256.48
SA3_2	231	178.42843532562256	387.56163597106934	0.997741	257.6
SA3_2	232	185.9142780303955	387.4027347564697	0.9991173	258.72
SA3_2	233	196.41220569610596	385.8098888397217	0.9993637	259.84
SA3_2	234	200.4704236984253	383.14942359924316	0.99905604	260.96
SA3_2	235	200.0922679901123	379.881534576416	0.99975675	262.08
SA3_2	236	196.6313123703003	380.30296325683594	0.99952865	263.2
SA3_2	237	195.0548529624939	380.7091426849365	0.9997025	264.32
SA3_2	238	194.21430826187134	379.7465515136719	0.9995828	265.44
SA3_2	239	195.05460262298584	377.6862144470215	0.9997453	266.56
SA3_2	240	195.33400535583496	376.87952041625977	0.99976	267.68
SA3_2	241	194.47758197784424	375.65282821655273	0.99976116	268.8
SA3_2	242	193.16225051879883	375.31834602355957	0.9998301	269.92
SA3_2	243	189.1879916191101	376.3836479187012	0.99978846	271.04
SA3_2	244	190.91169834136963	375.40040016174316	0.999833	272.16
SA3_2	245	194.84148025512695	374.78742599487305	0.99976677	273.28
SA3_2	246	196.99835777282715	374.51276779174805	0.9997594	274.4
SA3_2	247	196.89204692840576	374.5701313018799	0.9997874	275.52
SA3_2	248	193.0728554725647	379.36100006103516	0.9998053	276.64
SA3_2	249	194.98271942138672	381.4346122741699	0.9997185	277.76
SA3_2	250	188.2262945175171	387.22543716430664	0.99982053	278.88
SA3_2	251	185.2803349494934	386.55263900756836	0.9997347	280.0
SA3_2	252	182.53159523010254	386.5766143798828	0.99978155	281.12
SA3_2	253	179.97801303863525	388.2869052886963	0.99967706	282.24
SA3_2	254	179.96318340301514	388.27497482299805	0.9997236	283.36
SA3_2	255	178.4091591835022	389.54349517822266	0.9996018	284.48
SA3_2	256	174.60989952087402	387.50518798828125	0.9995602	285.6
SA3_2	257	175.31079053878784	392.2452735900879	0.99969745	286.72
SA3_2	258	175.56545734405518	395.17810821533203	0.9996958	287.84
SA3_2	259	178.57863903045654	397.8600025177002	0.9996656	288.96
SA3_2	260	179.28993701934814	396.62160873413086	0.9996191	290.08
SA3_2	261	180.27451038360596	391.3861083984375	0.9997228	291.2
SA3_2	262	182.10444450378418	388.18482398986816	0.99954635	292.32
SA3_2	263	180.6792974472046	383.9215850830078	0.999617	293.44
SA3_2	264	176.6182541847229	383.9055633544922	0.99959546	294.56
SA3_2	265	175.92058181762695	381.75024032592773	0.99969375	295.68
SA3_2	266	176.01475715637207	380.23475646972656	0.9996331	296.8
SA3_2	267	175.9445071220398	382.0743656158447	0.99967515	297.92
SA3_2	268	174.63622093200684	382.1674633026123	0.99970764	299.04
SA3_2	269	177.4180293083191	381.07091903686523	0.9997036	300.16
SA3_2	270	178.8644552230835	381.2666130065918	0.9996345	301.28
SA3_2	271	179.09727096557617	381.0685729980469	0.9995946	302.4
SA3_2	272	179.6261429786682	380.3433609008789	0.9996997	303.52
SA3_2	273	178.6636233329773	379.86279487609863	0.99972564	304.64
SA3_2	274	177.2466540336609	383.70019912719727	0.99970776	305.76
SA3_2	275	177.9982089996338	386.54245376586914	0.99973637	306.88
SA3_2	276	178.02622318267822	383.494348526001	0.99965835	308.0
SA3_2	277	178.17715406417847	383.0207061767578	0.99959964	309.12
SA3_2	278	179.21122312545776	380.7296562194824	0.9997745	310.24
SA3_2	279	176.89708471298218	378.99587631225586	0.9997472	311.36
SA3_2	280	175.6327748298645	378.71315002441406	0.99978596	312.48
SA3_2	281	172.15569019317627	378.17888259887695	0.9996551	313.6
SA3_2	282	169.92921829223633	376.65624618530273	0.99975985	314.72
SA3_2	283	168.62010955810547	374.89105224609375	0.9997274	315.84
SA3_2	284	166.2432312965393	374.56068992614746	0.99975306	316.96
SA3_2	285	163.743257522583	371.7838668823242	0.9997466	318.08
SA3_2	286	162.90748119354248	371.9662284851074	0.99966574	319.2
SA3_2	287	163.56253623962402	371.64856910705566	0.99970216	320.32
SA3_2	288	164.0511989593506	370.6820869445801	0.9998104	321.44
SA3_2	289	163.11570405960083	374.0014457702637	0.9998833	322.56
SA3_2	290	165.8099889755249	377.51747131347656	0.9998142	323.68
SA3_2	291	166.48963689804077	377.14405059814453	0.9998242	324.8
SA3_2	292	169.08068656921387	377.5689125061035	0.9997484	325.92
SA3_2	293	170.18322944641113	377.52410888671875	0.9997663	327.04
SA3_2	294	172.55218029022217	375.9840774536133	0.99980754	328.16
SA3_2	295	172.33585119247437	381.71653747558594	0.9998599	329.28
SA3_2	296	171.32209539413452	388.63014221191406	0.9998621	330.4
SA3_2	297	174.44595098495483	388.6478805541992	0.9998023	331.52
SA3_2	298	175.72951316833496	386.5827941894531	0.9997911	332.64
SA3_2	299	176.5426754951477	384.17856216430664	0.9998173	333.76
SA3_2	300	174.87223148345947	381.9697952270508	0.9997665	334.88
SA3_2	301	169.9458360671997	377.97168731689453	0.99973744	336.0
SA3_2	302	166.82342290878296	377.34689712524414	0.9998149	337.12
SA3_2	303	166.5246844291687	375.20447731018066	0.99980694	338.24
SA3_2	304	165.72020053863525	372.0566940307617	0.99975723	339.36
SA3_2	305	163.52676153182983	370.5230712890625	0.9997547	340.48
SA3_2	306	160.02469062805176	369.53587532043457	0.9997657	341.6
SA3_2	307	159.10089015960693	367.2968101501465	0.9996636	342.72
SA3_2	308	153.05910110473633	371.44938468933105	0.99966085	343.84
SA3_2	309	153.60699892044067	370.8683395385742	0.999759	344.96
SA3_2	310	152.74944305419922	372.8708839416504	0.99980026	346.08
SA3_2	311	151.37717723846436	370.6640625	0.99964774	347.2
SA3_2	312	152.92476415634155	365.181941986084	0.99982136	348.32
SA3_2	313	153.23200225830078	366.96767807006836	0.9996823	349.44
SA3_2	314	150.53105354309082	369.51135635375977	0.99973637	350.56
SA3_2	315	153.32021713256836	369.8452377319336	0.99967575	351.68
SA3_2	316	149.45930242538452	368.6510753631592	0.9996846	352.8
SA3_2	317	148.80729913711548	370.15485763549805	0.9997174	353.92
SA3_2	318	152.89572477340698	368.85852813720703	0.9997559	355.04
SA3_2	319	151.60551071166992	365.21753311157227	0.9997508	356.16
SA3_2	320	145.58370113372803	363.7679672241211	0.99965286	357.28
SA3_2	321	139.5931363105774	370.8230209350586	0.99953043	358.4
SA3_2	322	141.1292314529419	376.4292526245117	0.99971586	359.52
SA3_2	323	144.10653114318848	380.84123611450195	0.9997112	360.64
SA3_2	324	148.19308519363403	381.83146476745605	0.99967325	361.76
SA3_2	325	151.67533159255981	380.2649688720703	0.999767	362.88
SA3_2	326	151.89255475997925	385.78474044799805	0.9997676	364.0
SA3_2	327	158.80149602890015	386.32667541503906	0.9997291	365.12
SA3_2	328	166.53738021850586	386.502628326416	0.99978095	366.24
SA3_2	329	174.74091053009033	382.54119873046875	0.99982506	367.36
SA3_2	330	182.79657363891602	380.5580234527588	0.9997768	368.48
SA3_2	331	183.51143598556519	380.12168884277344	0.9998035	369.6
SA3_2	332	179.53808307647705	380.3778076171875	0.999803	370.72
SA3_2	333	177.2218942642212	381.0933208465576	0.99976426	371.84
SA3_2	334	178.11882495880127	379.4244575500488	0.9996736	372.96
SA3_2	335	179.7402262687683	380.56262969970703	0.999744	374.08
SA3_2	336	185.23489236831665	377.698974609375	0.9997787	375.2
SA3_2	337	185.06784439086914	373.5765552520752	0.99978095	376.32
SA3_2	338	188.03318738937378	367.65283584594727	0.9996991	377.44
SA3_2	339	187.84867525100708	367.61263847351074	0.999686	378.56
SA3_2	340	189.87362384796143	365.2301788330078	0.9996088	379.68
SA3_2	341	190.02866744995117	363.61939430236816	0.99974793	380.8
SA3_2	342	190.87823629379272	363.6764144897461	0.99971706	381.92
SA3_2	343	187.11881637573242	365.06750106811523	0.9997135	383.04
SA3_2	344	187.29403018951416	366.10851287841797	0.9997335	384.16
SA3_2	345	186.04953289031982	363.6808204650879	0.99972826	385.28
SA3_2	346	185.66656112670898	362.5583839416504	0.9996989	386.4
SA3_2	347	184.57963466644287	362.8268051147461	0.99976534	387.52
SA3_2	348	186.9802951812744	361.78616523742676	0.99981076	388.64
SA3_2	349	186.88137531280518	358.23320388793945	0.9997602	389.76
SA3_2	350	183.88935327529907	360.2280807495117	0.9998541	390.88
SA3_2	351	180.4389476776123	361.3446521759033	0.99977094	392.0
SA3_2	352	174.44844245910645	365.14034271240234	0.9997179	393.12
SA3_2	353	171.98967933654785	371.6322898864746	0.9997148	394.24
SA3_2	354	171.07112407684326	378.1941032409668	0.9997348	395.36
SA3_2	355	170.30091285705566	387.5103950500488	0.99980074	396.48
SA3_2	356	171.62213325500488	390.8950424194336	0.99959785	397.6
SA3_2	357	173.6763834953308	393.9771366119385	0.9993519	398.72
SA3_2	358	172.42714166641235	395.98371505737305	0.9995115	399.84
SA3_2	359	175.26288032531738	393.70256423950195	0.9995766	400.96
SA3_2	360	176.58910751342773	394.9818420410156	0.99946946	402.08
SA3_2	361	177.240252494812	393.36710929870605	0.9996119	403.2
SA3_2	362	177.80038118362427	393.29681396484375	0.9996263	404.32
SA3_2	363	181.69506788253784	394.79387283325195	0.99955386	405.44
SA3_2	364	183.49624872207642	392.9124069213867	0.99974996	406.56
SA3_2	365	183.89427661895752	391.64485931396484	0.9996247	407.68
SA3_2	366	185.51853895187378	387.0436477661133	0.9993693	408.8
SA3_2	367	191.25665426254272	382.13244438171387	0.9996661	409.92
SA3_2	368	194.32337284088135	378.5307312011719	0.9996445	411.04
SA3_2	369	190.99974632263184	382.89891242980957	0.9997652	412.16
SA3_2	370	188.14486265182495	380.39637565612793	0.99985564	413.28
SA3_2	371	186.8600368499756	379.50199127197266	0.99974245	414.4
SA3_2	372	186.57993078231812	377.7381134033203	0.9996594	415.52
SA3_2	373	182.6937437057495	383.9509391784668	0.99969244	416.64
SA3_2	374	183.01794528961182	385.27793884277344	0.99975175	417.76
SA3_2	375	184.3867540359497	381.6332244873047	0.9997347	418.88
SA3_2	376	180.88213205337524	384.63523864746094	0.9997032	420.0
SA3_2	377	180.2288293838501	386.17515563964844	0.99971527	421.12
SA3_2	378	178.59153747558594	385.49941062927246	0.99967	422.24
SA3_2	379	181.14564418792725	384.9269771575928	0.99970466	423.36
SA3_2	380	181.9599986076355	382.4721336364746	0.99963903	424.48
SA3_2	381	183.99665355682373	379.1331195831299	0.9996631	425.6
SA3_2	382	185.69159507751465	377.6510810852051	0.99966586	426.72
SA3_2	383	185.60798168182373	374.57056045532227	0.9997322	427.84
SA3_2	384	183.81938934326172	374.9296760559082	0.9997285	428.96
SA3_2	385	182.61057138442993	373.6054229736328	0.9996792	430.08
SA3_2	386	187.09032535552979	368.8601303100586	0.9996308	431.2
SA3_2	387	188.90821933746338	365.77680587768555	0.99966323	432.32
SA3_2	388	190.80959558486938	363.88901710510254	0.9997762	433.44
SA3_2	389	189.91363048553467	361.4982318878174	0.9998074	434.56
SA3_2	390	187.738299369812	361.95281982421875	0.9998221	435.68
SA3_2	391	186.27679347991943	362.8054618835449	0.9995956	436.8
SA3_2	392	181.3455581665039	362.37430572509766	0.99951136	437.92
SA3_2	393	179.59142923355103	361.2933540344238	0.9995639	439.04
SA3_2	394	175.61770677566528	359.9846649169922	0.99955446	440.16
SA3_2	395	167.06393957138062	359.83357429504395	0.99954456	441.28
SA3_2	396	163.54224681854248	371.0200881958008	0.9996861	442.4
SA3_2	397	159.98339653015137	378.2110118865967	0.9997311	443.52
SA3_2	398	159.93900299072266	382.7116870880127	0.9996643	444.64
SA3_2	399	164.21797275543213	384.02435302734375	0.99976546	445.76
SA3_2	400	184.6258282661438	381.0622787475586	0.9997538	446.88
SA3_2	401	192.04227924346924	378.0024719238281	0.99966836	448.0
SA3_2	402	197.95796871185303	374.57980155944824	0.9996008	449.12
SA3_2	403	198.90484809875488	375.40380477905273	0.99969816	450.24
SA3_2	404	195.23379802703857	375.8836555480957	0.99970907	451.36
SA3_2	405	194.4852590560913	380.07142066955566	0.99965334	452.48
SA3_2	406	190.33799171447754	385.8306312561035	0.9997917	453.6
SA3_2	407	188.23449611663818	382.16400146484375	0.99983096	454.72
SA3_2	408	185.04924774169922	383.0560111999512	0.99982303	455.84
SA3_2	409	185.70016622543335	380.61126708984375	0.99973434	456.96
SA3_2	410	186.95074319839478	381.8734073638916	0.99970883	458.08
SA3_2	411	189.002788066864	380.167293548584	0.99967134	459.2
SA3_2	412	188.27755451202393	378.8547134399414	0.9997141	460.32
SA3_2	413	188.39733600616455	374.8342037200928	0.9998479	461.44
SA3_2	414	184.5808744430542	371.9637107849121	0.9997249	462.56
SA3_2	415	181.89387321472168	371.44758224487305	0.9995747	463.68
SA3_2	416	179.4576644897461	372.3837089538574	0.9997069	464.8
SA3_2	417	176.8017053604126	373.6398124694824	0.9997569	465.92
SA3_2	418	171.76882028579712	375.0916385650635	0.9997695	467.04
SA3_2	419	168.90830993652344	373.1964111328125	0.999579	468.16
SA3_2	420	164.1094446182251	380.1690673828125	0.99984777	469.28
SA3_2	421	165.114164352417	378.76811027526855	0.9997608	470.4
SA3_2	422	165.3675079345703	375.36678314208984	0.9998048	471.52
SA3_2	423	166.69989824295044	373.36435317993164	0.99973136	472.64
SA3_2	424	166.1625862121582	375.65500259399414	0.99982184	473.76
SA3_2	425	167.64206886291504	377.9521179199219	0.9998253	474.88
SA3_2	426	165.6977415084839	376.78436279296875	0.99983823	476.0
SA3_2	427	163.51535320281982	373.9437961578369	0.99985445	477.12
SA3_2	428	164.16192054748535	373.38672637939453	0.9997434	478.24
SA3_2	429	161.9221329689026	373.93123626708984	0.99969566	479.36
SA3_2	430	159.41497087478638	378.1747627258301	0.9996921	480.48
SA3_2	431	155.5581569671631	384.38655853271484	0.9996252	481.6
SA3_2	432	156.37986660003662	382.02406883239746	0.9996573	482.72
SA3_2	433	158.69091749191284	380.90978622436523	0.9996898	483.84
SA3_2	434	158.8252305984497	378.013858795166	0.9997392	484.96
SA3_2	435	156.56635761260986	379.11855697631836	0.9998073	486.08
SA3_2	436	155.5544137954712	378.51173400878906	0.9997495	487.2
SA3_2	437	155.10239601135254	377.59729385375977	0.99977416	488.32
SA3_2	438	154.03757095336914	378.8035583496094	0.9997458	489.44
SA3_2	439	152.99646854400635	380.5968475341797	0.99965835	490.56
SA3_2	440	157.44178295135498	386.2295436859131	0.999835	491.68
SA3_2	441	154.06475067138672	384.6012783050537	0.9997503	492.8
SA3_2	442	157.10631608963013	381.20859146118164	0.9995369	493.92
SA3_2	443	160.20169258117676	379.18956756591797	0.9997236	495.04
SA3_2	444	162.97566890716553	374.82845306396484	0.9996606	496.16
SA3_2	445	163.4970784187317	373.35880279541016	0.99962497	497.28
SA3_2	446	167.84380674362183	370.5120277404785	0.9996313	498.4
SA3_2	447	167.35126972198486	368.71679306030273	0.9996674	499.52
SA3_2	448	170.6150770187378	367.1257209777832	0.9997737	500.64
SA3_2	449	174.51112270355225	365.9497261047363	0.9996927	501.76
SA3_2	450	174.79121685028076	363.8162612915039	0.9997594	502.88
SA3_2	451	177.97579765319824	360.1398468017578	0.9995633	504.0
SA3_2	452	181.5629005432129	359.76099014282227	0.99976104	505.12
SA3_2	453	185.78112125396729	358.64710807800293	0.9996119	506.24
SA3_2	454	188.2293701171875	356.94345474243164	0.99961203	507.36
SA3_2	455	189.07451629638672	357.7326965332031	0.9997222	508.48
SA3_2	456	187.1567726135254	362.6117992401123	0.99961936	509.6
SA3_2	457	184.4051957130432	362.8626251220703	0.9995073	510.72
SA3_2	458	184.55939292907715	372.8840446472168	0.9997286	511.84
SA3_2	459	183.92149209976196	381.8685722351074	0.99974245	512.96
SA3_2	460	184.76582765579224	385.8428764343262	0.99970204	514.08
SA3_2	461	188.48658800125122	384.1573905944824	0.99975675	515.2
SA3_2	462	190.22269248962402	380.38418769836426	0.99969244	516.32
SA3_2	463	191.7555809020996	377.65811920166016	0.9996123	517.44
SA3_2	464	192.61430501937866	375.2844429016113	0.99974746	518.56
SA3_2	465	193.27445030212402	374.90610122680664	0.99980885	519.68
SA3_2	466	193.10914278030396	373.21826934814453	0.99984896	520.8
SA3_2	467	193.4086799621582	369.8250675201416	0.9997009	521.92
SA3_2	468	193.93645524978638	364.5047378540039	0.99970967	523.04
SA3_2	469	188.72036933898926	364.55397605895996	0.9997702	524.16
SA3_2	470	191.56924486160278	361.1272716522217	0.999749	525.28
SA3_2	471	190.68851470947266	358.4677791595459	0.99968135	526.4
SA3_2	472	190.49756526947021	363.1194877624512	0.9997948	527.52
SA3_2	473	191.38545989990234	362.1852779388428	0.9997888	528.64
SA3_2	474	193.03113222122192	357.79014587402344	0.9994605	529.76
SA3_2	475	193.36004257202148	358.73205184936523	0.99952996	530.88
SA3_2	476	194.91567611694336	357.9430961608887	0.99961555	532.0
SA3_2	477	193.66989135742188	352.66862869262695	0.99961734	533.12
SA3_2	478	187.9124879837036	350.9369659423828	0.9994808	534.24
SA3_2	479	181.7241907119751	344.7542953491211	0.9993924	535.36
SA3_2	480	178.9074182510376	339.5613384246826	0.9996799	536.48
SA3_2	481	169.04447078704834	344.4445610046387	0.9995443	537.6
SA3_2	482	160.06500720977783	348.9251518249512	0.99974364	538.72
SA3_2	483	152.46012210845947	353.97019386291504	0.9997274	539.84
SA3_2	484	148.42565059661865	360.3010082244873	0.9997422	540.96
SA3_2	485	148.8301396369934	362.2250461578369	0.99975437	542.08
SA3_2	486	151.7354965209961	362.4108695983887	0.99971765	543.2
SA3_2	487	156.66192770004272	361.7906856536865	0.99975306	544.32
SA3_2	488	160.06107330322266	363.0190658569336	0.9997838	545.44
SA3_2	489	163.9659881591797	362.0461177825928	0.9997762	546.56
SA3_2	490	164.40765857696533	363.28216552734375	0.99979156	547.68
SA3_2	491	165.52786827087402	365.27515411376953	0.9997849	548.8
SA3_2	492	159.94516611099243	370.5190658569336	0.9997923	549.92
SA3_2	493	160.8975887298584	372.37669944763184	0.9997274	551.04
SA3_2	494	162.24870681762695	369.3665885925293	0.9997148	552.16
SA3_2	495	165.6256914138794	364.5086860656738	0.9997944	553.28
SA3_2	496	169.04237270355225	362.43624687194824	0.99985254	554.4
SA3_2	497	172.9613184928894	359.4225311279297	0.9998053	555.52
SA3_2	498	171.24295234680176	362.62704849243164	0.99977237	556.64
SA3_2	499	173.21486473083496	368.8582420349121	0.9998542	557.76
SA3_2	500	171.27286195755005	373.76051902770996	0.99987113	558.88
SA3_2	501	172.04933166503906	374.2023468017578	0.999863	560.0
SA3_2	502	173.42325448989868	374.40073013305664	0.9998611	561.12
SA3_2	503	174.83880519866943	370.39255142211914	0.9997632	562.24
SA3_2	504	175.55171251296997	375.7323932647705	0.9998342	563.36
SA3_2	505	175.5401849746704	381.6188621520996	0.99973184	564.48
SA3_2	506	175.14417171478271	386.3130855560303	0.9998579	565.6
SA3_2	507	169.71454620361328	384.8312187194824	0.99978346	566.72
SA3_2	508	169.01099681854248	380.6851387023926	0.99979025	567.84
SA3_2	509	163.27497959136963	383.46436500549316	0.99979264	568.96
SA3_2	510	156.77154064178467	388.95647048950195	0.99980885	570.08
SA3_2	511	160.07561683654785	386.3961982727051	0.99975747	571.2
SA3_2	512	159.3838334083557	379.6593475341797	0.99981266	572.32
SA3_2	513	155.63359260559082	378.4617233276367	0.9997043	573.44
SA3_2	514	155.9449553489685	376.79283142089844	0.9997008	574.56
SA3_2	515	156.0042381286621	374.92292404174805	0.99972814	575.68
SA3_2	516	157.41009712219238	371.28504753112793	0.9996655	576.8
SA3_2	517	159.42647457122803	369.7848701477051	0.9996736	577.92
SA3_2	518	158.49840641021729	369.92594718933105	0.99968314	579.04
SA3_2	519	157.27264881134033	369.00169372558594	0.99963284	580.16
SA3_2	520	157.2393536567688	367.1847724914551	0.9996978	581.28
SA3_2	521	157.47056007385254	364.23437118530273	0.9996086	582.4
SA3_2	522	142.59189367294312	368.1706237792969	0.999323	583.52
SA3_2	523	138.86146545410156	378.7342929840088	0.9998429	584.64
SA3_2	524	139.34274911880493	386.9667720794678	0.9998727	585.76
SA3_2	525	141.17908477783203	390.45172691345215	0.99979895	586.88
SA3_2	526	139.1789674758911	389.83683586120605	0.9997522	588.0
SA3_2	527	146.53265476226807	385.95537185668945	0.99944764	589.12
SA3_2	528	150.40162801742554	383.1871032714844	0.99942976	590.24
SA3_2	529	153.6192536354065	381.12070083618164	0.9996761	591.36
SA3_2	530	160.57106256484985	378.90320777893066	0.99965394	592.48
SA3_2	531	165.97139835357666	376.19399070739746	0.9996785	593.6
SA3_2	532	166.22726917266846	377.6572608947754	0.99966884	594.72
SA3_2	533	171.58567905426025	376.23722076416016	0.99975115	595.84
SA3_2	534	178.0962347984314	374.5033264160156	0.99970883	596.96
SA3_2	535	180.31526803970337	375.0644016265869	0.9997855	598.08
SA3_2	536	183.7668538093567	373.5868835449219	0.9997601	599.2
SA3_2	537	181.15524053573608	369.841833114624	0.99961793	600.32
SA3_2	538	178.78440618515015	364.36351776123047	0.9996388	601.44
SA3_2	539	173.94366264343262	364.18381690979004	0.99968314	602.56
SA3_2	540	174.31795597076416	361.94726943969727	0.9997205	603.68
SA3_2	541	175.98021030426025	359.1301918029785	0.9996526	604.8
SA3_2	542	178.85050773620605	355.05008697509766	0.9995925	605.92
SA3_2	543	178.4900188446045	349.8965835571289	0.9996464	607.04
SA3_2	544	181.17008209228516	345.8032035827637	0.9994604	608.16
SA3_2	545	179.01867628097534	345.35313606262207	0.99965847	609.28
SA3_2	546	179.3421983718872	341.67752265930176	0.99966896	610.4
SA3_2	547	175.57600736618042	339.2132091522217	0.9996555	611.52
SA3_2	548	169.64081525802612	338.82259368896484	0.99953294	612.64
SA3_2	549	161.45150661468506	340.2481269836426	0.99949753	613.76
SA3_2	550	157.054340839386	343.9362144470215	0.9995461	614.88
SA3_2	551	154.82759475708008	344.9048709869385	0.99963355	616.0
SA3_2	552	151.93649530410767	342.7354431152344	0.99974185	617.12
SA3_2	553	146.37081623077393	342.21482276916504	0.9997497	618.24
SA3_2	554	144.85769271850586	341.53696060180664	0.99974364	619.36
SA3_2	555	140.36865234375	338.94378662109375	0.9997584	620.48
SA3_2	556	137.28923797607422	341.610746383667	0.9997657	621.6
SA3_2	557	137.8849983215332	350.9044647216797	0.99974483	622.72
SA3_2	558	137.27939128875732	371.65040016174316	0.99974567	623.84
SA3_2	559	134.95606184005737	386.99466705322266	0.9992964	624.96
SA3_2	560	145.04804611206055	397.4601459503174	0.9943144	626.08
SA3_2	561	165.65423011779785	400.0994682312012	0.99954695	627.2
SA3_2	562	191.70182943344116	396.177921295166	0.9993888	628.32
SA3_2	563	214.57695960998535	386.98991775512695	0.9995977	629.44
SA3_2	564	231.0920000076294	376.89416885375977	0.9995945	630.56
SA3_2	565	241.0228967666626	369.91138458251953	0.9996741	631.68
SA3_2	566	247.52826690673828	363.0407524108887	0.9994892	632.8
SA3_2	567	254.56557273864746	358.5262870788574	0.9997054	633.92
SA3_2	568	265.16642570495605	353.1635284423828	0.99967384	635.04
SA3_2	569	280.5915832519531	352.29846954345703	0.9996331	636.16
SA3_2	570	300.9683132171631	351.65685653686523	0.9994808	637.28
SA3_2	571	313.8552665710449	349.28074836730957	0.99946624	638.4
SA3_2	572	324.0273952484131	344.5068168640137	0.99960274	639.52
SA3_2	573	335.45122146606445	341.99363708496094	0.99966705	640.64
SA3_2	574	351.49288177490234	339.76696014404297	0.9996543	641.76
SA3_2	575	366.0935401916504	338.17914962768555	0.9997198	642.88
SA3_2	576	387.69781589508057	335.9905242919922	0.999561	644.0
SA3_2	577	407.2291374206543	336.42834663391113	0.9996581	645.12
SA3_2	578	424.25689697265625	338.98444175720215	0.99962604	646.24
SA3_2	579	437.8251552581787	340.8146095275879	0.99949765	647.36
SA3_2	580	451.80373191833496	341.6392707824707	0.9992724	648.48
SA3_2	581	460.6973648071289	341.02234840393066	0.9992576	649.6
SA3_2	582	470.24073600769043	343.194637298584	0.9992023	650.72
SA3_2	583	480.8551788330078	343.9248275756836	0.99899954	651.84
SA3_2	584	486.2546920776367	344.8748588562012	0.99816704	652.96
SA3_2	585	490.06810188293457	349.830322265625	0.9945064	654.08
SA3_2	586	490.9889221191406	350.76178550720215	0.99223644	655.2
SA3_2	587	485.2534294128418	350.46509742736816	0.99220544	656.32
SA3_2	588	482.39455223083496	354.32464599609375	0.9972371	657.44
SA3_2	589	478.0913829803467	355.70932388305664	0.983077	658.56
SA3_2	590	475.45528411865234	354.4277000427246	0.81712687	659.68
SA3_2	591	471.10657691955566	358.98396492004395	0.9490957	660.8
SA3_2	592	468.798828125	356.87015533447266	0.9333774	661.92
SA3_2	593	469.49172019958496	355.14455795288086	0.94072956	663.04
SA3_2	594	469.0905570983887	354.2350673675537	0.9785256	664.16
SA3_2	595	468.79892349243164	351.6324234008789	0.82815915	665.28
SA3_2	596	471.60887718200684	350.9886360168457	0.6089463	666.4
SA3_2	597	477.5127410888672	351.6460704803467	0.9877921	667.52
SA3_2	598	477.4150848388672	354.0313911437988	0.99843985	668.64
SA3_2	599	476.7782211303711	355.4127502441406	0.998408	669.76
SA3_2	600	473.8077640533447	354.4531059265137	0.99944633	670.88
SA3_2	601	467.35754013061523	357.07886695861816	0.9991543	672.0
SA3_2	602	448.9396095275879	358.1417942047119	0.99960095	673.12
SA3_2	603	436.2082004547119	365.87931632995605	0.9995388	674.24
SA3_2	604	431.3509941101074	365.2100658416748	0.9996561	675.36
SA3_2	605	426.17106437683105	363.2538414001465	0.9995116	676.48
SA3_2	606	418.29185485839844	363.87619972229004	0.99961275	677.6
SA3_2	607	415.3123378753662	364.3660354614258	0.9997229	678.72
SA3_2	608	409.5020294189453	363.2242012023926	0.9997156	679.84
SA3_2	609	404.94041442871094	363.3057403564453	0.99964833	680.96
SA3_2	610	399.4593143463135	362.0460319519043	0.99958867	682.08
SA3_2	611	393.04423332214355	365.39297103881836	0.99964654	683.2
SA3_2	612	387.7741813659668	370.83595275878906	0.9988758	684.32
SA3_2	613	376.8869876861572	370.4566955566406	0.99959034	685.44
SA3_2	614	372.05119132995605	368.2624053955078	0.9997485	686.56
SA3_2	615	366.58968925476074	367.14426040649414	0.99973947	687.68
SA3_2	616	363.3635997772217	363.92578125	0.99981946	688.8
SA3_2	617	358.0511808395386	364.7218894958496	0.99974936	689.92
SA3_2	618	354.3055772781372	360.9020233154297	0.99966455	691.04
SA3_2	619	351.4824390411377	362.1550941467285	0.9997093	692.16
SA3_2	620	345.573353767395	357.3163032531738	0.99979407	693.28
SA3_2	621	340.2885913848877	353.69224548339844	0.9997689	694.4
SA3_2	622	336.2710952758789	355.27061462402344	0.99972814	695.52
SA3_2	623	330.68950176239014	356.3881301879883	0.9996737	696.64
SA3_2	624	329.6405792236328	357.68757820129395	0.9997004	697.76
SA3_2	625	325.92225074768066	356.86208724975586	0.99969923	698.88
SA3_2	626	326.0162353515625	357.44144439697266	0.9997495	700.0
SA3_2	627	323.67115020751953	356.64170265197754	0.9998056	701.12
SA3_2	628	321.52090072631836	356.1350154876709	0.9998223	702.24
SA3_2	629	315.5723571777344	361.2476921081543	0.99972814	703.36
SA3_2	630	316.20001792907715	360.08116722106934	0.99976	704.48
SA3_2	631	311.70506477355957	357.7253723144531	0.9997671	705.6
SA3_2	632	290.097713470459	358.7853813171387	0.99967384	706.72
SA3_2	633	265.3614044189453	364.0139579772949	0.9996228	707.84
SA3_2	634	248.92981052398682	370.3619384765625	0.99975806	708.96
SA3_2	635	231.54351711273193	376.1807155609131	0.9997861	710.08
SA3_2	636	220.22883892059326	372.2384834289551	0.99987066	711.2
SA3_2	637	206.99918270111084	375.18216133117676	0.99974734	712.32
SA3_2	638	199.2659330368042	377.1064853668213	0.9997267	713.44
SA3_2	639	189.2770767211914	374.6719551086426	0.9997353	714.56
SA3_2	640	177.54833698272705	372.76734352111816	0.99975556	715.68
SA3_2	641	160.2157711982727	380.9136772155762	0.9996637	716.8
SA3_2	642	148.99526834487915	386.9235420227051	0.9997156	717.92
SA3_2	643	148.0299711227417	391.7666816711426	0.9995764	719.04
SA3_2	644	151.04639530181885	389.351749420166	0.999681	720.16
SA3_2	645	156.3611626625061	383.96484375	0.99962735	721.28
SA3_2	646	164.66269493103027	380.7524299621582	0.99962044	722.4
SA3_2	647	168.55332851409912	380.01176834106445	0.9997012	723.52
SA3_2	648	170.43120861053467	375.6767749786377	0.99966323	724.64
SA3_2	649	172.96388149261475	371.4983940124512	0.9996574	725.76
SA3_2	650	177.28826999664307	366.71356201171875	0.9996587	726.88
SA3_2	651	182.84907341003418	363.1791114807129	0.9996853	728.0
SA3_2	652	183.29145908355713	362.9541778564453	0.9996499	729.12
SA3_2	653	186.6281270980835	370.67882537841797	0.9996111	730.24
SA3_2	654	187.70791292190552	373.00400733947754	0.99968076	731.36
SA3_2	655	188.13793659210205	374.16049003601074	0.9997212	732.48
SA3_2	656	190.63339233398438	373.9607334136963	0.9998386	733.6
SA3_2	657	192.58289337158203	372.78717041015625	0.99980587	734.72
SA3_2	658	190.91618061065674	373.03796768188477	0.99984634	735.84
SA3_2	659	190.64276218414307	373.61083030700684	0.9996495	736.96
SA3_2	660	189.2762303352356	366.075496673584	0.9995654	738.08
SA3_2	661	185.07665395736694	354.85782623291016	0.9995009	739.2
SA3_2	662	184.07503366470337	347.81164169311523	0.99946195	740.32
SA3_2	663	180.81854581832886	342.9741954803467	0.9995447	741.44
SA3_2	664	178.66511344909668	343.42145919799805	0.9995664	742.56
SA3_2	665	175.05656480789185	343.3704471588135	0.9996045	743.68
SA3_2	666	172.3461627960205	349.5388698577881	0.99966896	744.8
SA3_2	667	172.2016453742981	350.2024555206299	0.99975556	745.92
SA3_2	668	171.34917974472046	351.20824813842773	0.99978834	747.04
SA3_2	669	166.40814542770386	357.52206802368164	0.99975604	748.16
SA3_2	670	160.2364182472229	363.4023857116699	0.99963665	749.28
SA3_2	671	156.9589138031006	372.3659133911133	0.99974865	750.4
SA3_2	672	161.78244352340698	375.5702590942383	0.99948066	751.52
SA3_2	673	163.58033418655396	377.54714012145996	0.9997056	752.64
SA3_2	674	168.21471452713013	376.5815734863281	0.9996375	753.76
SA3_2	675	172.57287502288818	381.5818119049072	0.9995117	754.88
SA3_2	676	173.04158210754395	386.9772720336914	0.99962914	756.0
SA3_2	677	176.38163566589355	392.86548614501953	0.99952745	757.12
SA3_2	678	181.6026210784912	390.3526782989502	0.9995479	758.24
SA3_2	679	181.61871433258057	391.4633274078369	0.9993729	759.36
SA3_2	680	181.30162954330444	388.77259254455566	0.9993136	760.48
SA3_2	681	180.96792697906494	388.15189361572266	0.9995529	761.6
SA3_2	682	183.29696655273438	386.3777160644531	0.99938023	762.72
SA3_2	683	186.72869205474854	380.5356788635254	0.99947256	763.84
SA3_2	684	183.1770896911621	376.8731117248535	0.9997112	764.96
SA3_2	685	177.78555154800415	382.5729560852051	0.9995566	766.08
SA3_2	686	174.06294345855713	385.00940322875977	0.9995586	767.2
SA3_2	687	168.90047788619995	384.59157943725586	0.9991891	768.32
SA3_2	688	173.60260486602783	385.8731746673584	0.9993069	769.44
SA3_2	689	175.5043625831604	383.94201278686523	0.99942493	770.56
SA3_2	690	175.200092792511	384.6291446685791	0.9995148	771.68
SA3_2	691	175.7491111755371	383.84376525878906	0.99938536	772.8
SA3_2	692	176.54690742492676	384.6788692474365	0.99959403	773.92
SA3_2	693	179.6295404434204	381.8360710144043	0.99947876	775.04
SA3_2	694	184.69325304031372	376.4784622192383	0.9995104	776.16
SA3_2	695	185.33456325531006	373.10025215148926	0.99933213	777.28
SA3_2	696	184.2260241508484	370.08899688720703	0.9995441	778.4
SA3_2	697	183.8049054145813	371.8944454193115	0.9994892	779.52
SA3_2	698	185.86143255233765	374.76943016052246	0.99943846	780.64
SA3_2	699	180.31013011932373	383.2328796386719	0.9995035	781.76
SA3_2	700	181.96591138839722	386.04286193847656	0.9997503	782.88
SA3_2	701	180.55920600891113	386.96102142333984	0.9997353	784.0
SA3_2	702	180.88213205337524	387.8273391723633	0.9996753	785.12
SA3_2	703	181.38748407363892	387.60586738586426	0.99963844	786.24
SA3_2	704	181.99115991592407	386.7267036437988	0.99971074	787.36
SA3_2	705	183.18661451339722	387.1545124053955	0.9996519	788.48
SA3_2	706	184.44653749465942	385.38891792297363	0.99959594	789.6
SA3_2	707	182.8634262084961	385.02665519714355	0.9996648	790.72
SA3_2	708	183.44500064849854	383.5137748718262	0.9996325	791.84
SA3_2	709	184.61542129516602	382.4546241760254	0.9994549	792.96
SA3_2	710	185.45302152633667	382.208776473999	0.99938846	794.08
SA3_2	711	184.93880033493042	383.48745346069336	0.99957114	795.2
SA3_2	712	184.33910608291626	385.023136138916	0.9996569	796.32
SA3_2	713	182.92664289474487	385.9840679168701	0.9996278	797.44
SA3_2	714	184.0219497680664	385.86164474487305	0.99950373	798.56
SA3_2	715	182.96595811843872	382.7537727355957	0.9996001	799.68
SA3_2	716	181.80123567581177	381.3199996948242	0.9997322	800.8
SA3_2	717	182.55339860916138	379.4436836242676	0.9996859	801.92
SA3_2	718	180.1080346107483	374.54870223999023	0.9997093	803.04
SA3_2	719	180.57807683944702	372.4485969543457	0.9996524	804.16
SA3_2	720	184.26949977874756	370.16919136047363	0.999666	805.28
SA3_2	721	181.81580305099487	366.85821533203125	0.99966824	806.4
SA3_2	722	177.72512435913086	373.14136505126953	0.99967504	807.52
SA3_2	723	181.1124086380005	376.22411727905273	0.99976283	808.64
SA3_2	724	179.73768711090088	375.6357765197754	0.9996971	809.76
SA3_2	725	201.0448932647705	364.0924644470215	0.9996916	810.88
SA3_2	726	209.51945781707764	357.7762699127197	0.99960905	812.0
SA3_2	727	209.39500331878662	358.22178840637207	0.9996897	813.12
SA3_2	728	208.59007835388184	353.4943199157715	0.9996662	814.24
SA3_2	729	205.62024116516113	362.737340927124	0.99979264	815.36
SA3_2	730	204.51278686523438	366.6837501525879	0.9997203	816.48
SA3_2	731	201.9070863723755	370.88650703430176	0.9996395	817.6
SA3_2	732	197.15102910995483	371.03771209716797	0.9994917	818.72
SA3_2	733	196.61331176757812	368.26592445373535	0.9996375	819.84
SA3_2	734	191.22695922851562	366.6767692565918	0.9996288	820.96
SA3_2	735	189.2300248146057	363.53553771972656	0.999742	822.08
SA3_2	736	189.2352819442749	361.53456687927246	0.9996939	823.2
SA3_2	737	184.83319282531738	359.06959533691406	0.99953866	824.32
SA3_2	738	183.2645058631897	363.5600280761719	0.999653	825.44
SA3_2	739	180.151629447937	363.14626693725586	0.99962306	826.56
SA3_2	740	177.91121006011963	362.30624198913574	0.9996469	827.68
SA3_2	741	174.89690780639648	365.8334541320801	0.9996619	828.8
SA3_2	742	171.67497873306274	365.8150863647461	0.99973255	829.92
SA3_2	743	166.90900325775146	370.41375160217285	0.99967694	831.04
SA3_2	744	167.95670986175537	368.16630363464355	0.99978274	832.16
SA3_2	745	170.3373670578003	366.9535732269287	0.9998259	833.28
SA3_2	746	169.55782175064087	365.0218677520752	0.99972826	834.4
SA3_2	747	170.70798873901367	362.56582260131836	0.9998209	835.52
SA3_2	748	171.08765840530396	360.34069061279297	0.9997707	836.64
SA3_2	749	171.52738571166992	355.3688335418701	0.99976784	837.76
SA3_2	750	173.13508987426758	352.2257137298584	0.99974626	838.88
SA3_2	751	173.09106588363647	349.9639320373535	0.9997265	840.0
SA3_2	752	173.40706586837769	348.8074493408203	0.9997274	841.12
SA3_2	753	170.78689336776733	347.22307205200195	0.999689	842.24
SA3_2	754	169.6890115737915	345.23237228393555	0.99961805	843.36
SA3_2	755	168.941068649292	345.08955001831055	0.999653	844.48
SA3_2	756	168.60177516937256	341.07444763183594	0.99963236	845.6
SA3_2	757	163.73460292816162	334.9816703796387	0.99953973	846.72
SA3_2	758	162.46925592422485	331.2242317199707	0.99949217	847.84
SA3_2	759	161.46364212036133	330.9715175628662	0.99937445	848.96
SA3_2	760	161.13113164901733	325.63602447509766	0.99958485	850.08
SA3_2	761	157.71567821502686	324.224910736084	0.99963	851.2
SA3_2	762	155.99581003189087	326.64207458496094	0.9995598	852.32
SA3_2	763	170.07852792739868	331.4737129211426	0.99958116	853.44
SA3_2	764	169.3485975265503	335.8816909790039	0.9996687	854.56
SA3_2	765	165.3465986251831	342.3731803894043	0.9997609	855.68
SA3_2	766	167.24461317062378	360.139102935791	0.99984324	856.8
SA3_2	767	169.9873924255371	386.90940856933594	0.9997937	857.92
SA3_2	768	183.7960720062256	394.06070709228516	0.99978405	859.04
SA3_2	769	188.3877158164978	397.96491622924805	0.9998153	860.16
SA3_2	770	187.69043684005737	403.8024044036865	0.9998074	861.28
SA3_2	771	187.16413974761963	409.6098804473877	0.99982196	862.4
SA3_2	772	184.66484546661377	408.5474395751953	0.99974006	863.52
SA3_2	773	187.1853232383728	403.3531379699707	0.999796	864.64
SA3_2	774	190.68150520324707	404.4081687927246	0.99972373	865.76
SA3_2	775	195.08638381958008	399.80712890625	0.99985707	866.88
SA3_2	776	199.8669147491455	395.2563285827637	0.9997404	868.0
SA3_2	777	201.27062797546387	392.4610233306885	0.9996964	869.12
SA3_2	778	200.65650939941406	392.16087341308594	0.9997322	870.24
SA3_2	779	200.38211345672607	388.92611503601074	0.99972814	871.36
SA3_2	780	200.46677589416504	384.23160552978516	0.9996774	872.48
SA3_2	781	199.93873834609985	378.22065353393555	0.99970585	873.6
SA3_2	782	200.90148448944092	374.13122177124023	0.99976736	874.72
SA3_2	783	201.9813060760498	369.5503234863281	0.9996319	875.84
SA3_2	784	203.74460220336914	368.76657485961914	0.99961853	876.96
SA3_2	785	202.56314277648926	366.9976615905762	0.99974865	878.08
SA3_2	786	202.4655818939209	365.25238037109375	0.999655	879.2
SA3_2	787	202.636981010437	364.3263530731201	0.9997396	880.32
SA3_2	788	202.02529430389404	362.71310806274414	0.9997899	881.44
SA3_2	789	201.44798755645752	358.17317962646484	0.99983513	882.56
SA3_2	790	192.2622799873352	363.44507217407227	0.9998192	883.68
SA3_2	791	189.63119983673096	361.5182876586914	0.9997451	884.8
SA3_2	792	189.32889699935913	357.8807830810547	0.9997824	885.92
SA3_2	793	188.0680799484253	354.79004859924316	0.9996754	887.04
SA3_2	794	184.16022062301636	355.8644485473633	0.9998312	888.16
SA3_2	795	185.33189296722412	355.5168342590332	0.999684	889.28
SA3_2	796	188.58546018600464	347.1173286437988	0.99977976	890.4
SA3_2	797	189.71483707427979	343.63712310791016	0.9997166	891.52
SA3_2	798	183.21073055267334	347.7202033996582	0.9997429	892.64
SA3_2	799	174.50474500656128	359.3438529968262	0.9997545	893.76
SA3_2	800	167.96143054962158	371.6337203979492	0.9996861	894.88
SA3_2	801	167.06260442733765	378.0993461608887	0.9996979	896.0
SA3_2	802	170.48213481903076	383.63988876342773	0.9997588	897.12
SA3_2	803	175.59629678726196	385.07171630859375	0.9996389	898.24
SA3_2	804	177.07154750823975	387.9103088378906	0.9996617	899.36
SA3_2	805	181.8488359451294	391.03257179260254	0.9997271	900.48
SA3_2	806	185.23355722427368	388.4868621826172	0.999686	901.6
SA3_2	807	184.85898971557617	389.49846267700195	0.999721	902.72
SA3_2	808	186.77990436553955	391.7983818054199	0.99965835	903.84
SA3_2	809	188.01958560943604	387.93582916259766	0.9997706	904.96
SA3_2	810	188.56955766677856	385.66417694091797	0.9995622	906.08
SA3_2	811	187.6968264579773	388.3056449890137	0.99968374	907.2
SA3_2	812	185.87099313735962	391.58557891845703	0.9997136	908.32
SA3_2	813	188.5739803314209	391.7607021331787	0.99973506	909.44
SA3_2	814	192.469322681427	389.5671844482422	0.9995326	910.56
SA3_2	815	196.15821838378906	385.817928314209	0.9996351	911.68
SA3_2	816	196.28312587738037	383.1444454193115	0.9993963	912.8
SA3_2	817	195.99101543426514	377.40357398986816	0.9996049	913.92
SA3_2	818	193.5053586959839	381.6031551361084	0.9996513	915.04
SA3_2	819	189.99470472335815	379.0557861328125	0.9996445	916.16
SA3_2	820	190.51967859268188	378.10707092285156	0.99981505	917.28
SA3_2	821	185.88844537734985	379.5681667327881	0.99964213	918.4
SA3_2	822	188.72556686401367	383.0123233795166	0.99982375	919.52
SA3_2	823	188.02754878997803	381.0955810546875	0.99974924	920.64
SA3_2	824	189.59475755691528	376.92895889282227	0.9997937	921.76
SA3_2	825	190.3533697128296	371.8241500854492	0.9996338	922.88
SA3_2	826	188.1105899810791	369.6382427215576	0.99971575	924.0
SA3_2	827	186.29151582717896	366.67139053344727	0.99951744	925.12
SA3_2	828	181.83457851409912	368.1960868835449	0.99967957	926.24
SA3_2	829	182.42067098617554	370.8558654785156	0.999463	927.36
SA3_2	830	181.9629430770874	371.4345359802246	0.9995933	928.48
SA3_2	831	183.53039026260376	367.81002044677734	0.99961567	929.6
SA3_2	832	183.48982334136963	369.95264053344727	0.9996724	930.72
SA3_2	833	181.7224621772766	366.5895652770996	0.9997688	931.84
SA3_2	834	178.0418038368225	375.6558609008789	0.9997993	932.96
SA3_2	835	178.56032848358154	377.96396255493164	0.99964154	934.08
SA3_2	836	180.89914321899414	376.9761657714844	0.9997403	935.2
SA3_2	837	178.79514694213867	377.49841690063477	0.9997651	936.32
SA3_2	838	181.65628910064697	377.44869232177734	0.99968445	937.44
SA3_2	839	179.026198387146	376.0487937927246	0.9998305	938.56
SA3_2	840	180.88006973266602	378.6292362213135	0.9996947	939.68
SA3_2	841	180.9751033782959	377.99692153930664	0.9997012	940.8
SA3_2	842	181.49683475494385	376.3971519470215	0.9997377	941.92
SA3_2	843	182.864248752594	375.5043125152588	0.9997043	943.04
SA3_2	844	179.36913967132568	368.8155269622803	0.9996213	944.16
SA3_2	845	177.07468271255493	362.85335540771484	0.9996997	945.28
SA3_2	846	169.65252161026	358.1989288330078	0.9995783	946.4
SA3_2	847	165.2134656906128	354.0442085266113	0.99970514	947.52
SA3_2	848	163.16111087799072	348.55939865112305	0.9996891	948.64
SA3_2	849	162.9654884338379	346.2831115722656	0.99960464	949.76
SA3_2	850	159.01868343353271	342.83226013183594	0.99965084	950.88
SA3_2	851	161.4820122718811	339.6865653991699	0.9994722	952.0
SA3_2	852	164.98167514801025	339.01159286499023	0.9995241	953.12
SA3_2	853	164.14021253585815	342.5790596008301	0.9996562	954.24
SA3_2	854	164.94042873382568	343.62430572509766	0.99957687	955.36
SA3_2	855	164.2195463180542	345.3706741333008	0.99972695	956.48
SA3_2	856	158.75613689422607	355.2329349517822	0.99969566	957.6
SA3_2	857	154.50512170791626	363.7921714782715	0.99977833	958.72
SA3_2	858	152.01982259750366	375.8620834350586	0.9997708	959.84
SA3_2	859	156.35957717895508	383.39155197143555	0.9998313	960.96
SA3_2	860	156.6472291946411	383.9337158203125	0.9998714	962.08
SA3_2	861	159.38074588775635	379.5786666870117	0.9998235	963.2
SA3_2	862	159.30242538452148	377.2119140625	0.999778	964.32
SA3_2	863	157.93931484222412	375.023717880249	0.9997476	965.44
SA3_2	864	156.45344257354736	376.0067939758301	0.9997379	966.56
SA3_2	865	156.1402440071106	372.80284881591797	0.9997651	967.68
SA3_2	866	157.61386156082153	371.18565559387207	0.9996575	968.8
SA3_2	867	158.3979368209839	368.72225761413574	0.99968815	969.92
SA3_2	868	154.44014072418213	373.2686233520508	0.9997793	971.04
SA3_2	869	152.1883249282837	371.9396209716797	0.99969506	972.16
SA3_2	870	153.4178376197815	372.3822784423828	0.9996339	973.28
SA3_2	871	155.20366430282593	368.52481842041016	0.9996747	974.4
SA3_2	872	154.2921781539917	367.28519439697266	0.9996897	975.52
SA3_2	873	155.07540702819824	364.60195541381836	0.99963987	976.64
SA3_2	874	153.8822889328003	363.30960273742676	0.9997129	977.76
SA3_2	875	152.12664604187012	364.48153495788574	0.9996252	978.88
SA3_2	876	155.03581762313843	364.44482803344727	0.99966013	980.0
SA3_2	877	155.79421520233154	362.39893913269043	0.9996896	981.12
SA3_2	878	156.4419150352478	364.23731803894043	0.9996321	982.24
SA3_2	879	155.73229789733887	363.26059341430664	0.9996656	983.36
SA3_2	880	154.75890636444092	362.86800384521484	0.99966776	984.48
SA3_2	881	150.93623399734497	363.0182075500488	0.99973696	985.6
SA3_2	882	146.74105644226074	365.9352493286133	0.9996834	986.72
SA3_2	883	141.0256862640381	373.00286293029785	0.99979824	987.84
SA3_2	884	142.3654556274414	378.57959747314453	0.99973136	988.96
SA3_2	885	141.49150848388672	378.0098819732666	0.99972826	990.08
SA3_2	886	136.22329235076904	380.23850440979004	0.9997093	991.2
SA3_2	887	141.15267992019653	381.1967468261719	0.99978215	992.32
SA3_2	888	146.73266410827637	374.6939277648926	0.9992619	993.44
SA3_2	889	147.5052833557129	367.4692440032959	0.9995158	994.56
SA3_2	890	147.75598049163818	361.1404609680176	0.9995732	995.68
SA3_2	891	146.434485912323	364.5410442352295	0.99962187	996.8
SA3_2	892	148.95554780960083	361.8519115447998	0.9995148	997.92
SA3_2	893	148.9888310432434	361.2759590148926	0.9991836	999.04
SA3_2	894	149.24027919769287	365.6283187866211	0.99924433	1000.16
SA3_2	895	149.49774742126465	363.35174560546875	0.99959856	1001.28
SA3_2	896	149.22831058502197	363.1809997558594	0.9993168	1002.4
SA3_2	897	154.435396194458	363.8632392883301	0.99945635	1003.52
SA3_2	898	155.704665184021	364.37962532043457	0.9994518	1004.64
SA3_2	899	152.9047966003418	367.7588081359863	0.9995345	1005.76
SA3_2	900	157.246732711792	366.7767333984375	0.9995478	1006.88
SA3_2	901	162.7077579498291	365.0918769836426	0.999468	1008.0
SA3_2	902	163.46657276153564	361.7819881439209	0.9996767	1009.12
SA3_2	903	159.10617113113403	359.4356632232666	0.9994991	1010.24
SA3_2	904	158.11986923217773	360.0801658630371	0.9995353	1011.36
SA3_2	905	156.52129650115967	368.0914878845215	0.99979454	1012.48
SA3_2	906	156.58981800079346	380.14217376708984	0.9997713	1013.6
SA3_2	907	162.85663843154907	384.0167427062988	0.9997696	1014.72
SA3_2	908	165.41672945022583	384.42249298095703	0.9997738	1015.84
SA3_2	909	168.5934543609619	382.7227592468262	0.9997185	1016.96
SA3_2	910	171.3884711265564	381.96805000305176	0.9997677	1018.08
SA3_2	911	170.35791873931885	380.77789306640625	0.99973625	1019.2
SA3_2	912	169.20193433761597	382.3586654663086	0.9997075	1020.32
SA3_2	913	168.4930920600891	382.247257232666	0.99962354	1021.44
SA3_2	914	167.45303869247437	380.9809684753418	0.99970275	1022.56
SA3_2	915	171.69456481933594	375.32947540283203	0.99972266	1023.68
SA3_2	916	175.28036832809448	369.65929985046387	0.99963665	1024.8
SA3_2	917	172.33304977416992	365.8279037475586	0.99967945	1025.92
SA3_2	918	173.37908744812012	365.92981338500977	0.9996761	1027.04
SA3_2	919	175.3537893295288	360.3710174560547	0.9997037	1028.16
SA3_2	920	176.87461376190186	355.91800689697266	0.9995235	1029.28
SA3_2	921	175.8419394493103	352.2177314758301	0.9996049	1030.4
SA3_2	922	175.12071132659912	350.5111885070801	0.99948907	1031.52
SA3_2	923	174.9036431312561	348.89699935913086	0.9995233	1032.64
SA3_2	924	173.36286306381226	347.2909355163574	0.9996741	1033.76
SA3_2	925	175.28221607208252	346.89199447631836	0.999524	1034.88
SA3_2	926	170.39629220962524	345.98876953125	0.99958473	1036.0
SA3_2	927	166.8938159942627	345.2727699279785	0.9996275	1037.12
SA3_2	928	159.99785661697388	345.2691650390625	0.99956447	1038.24
SA3_2	929	157.1547031402588	344.02527809143066	0.9996203	1039.36
SA3_2	930	156.3345193862915	342.3088073730469	0.99971896	1040.48
SA3_2	931	156.95546865463257	339.9492073059082	0.9996344	1041.6
SA3_2	932	154.22509908676147	339.0589714050293	0.99975735	1042.72
SA3_2	933	151.01158618927002	347.3923873901367	0.99976856	1043.84
SA3_2	934	142.4971580505371	357.6041793823242	0.999726	1044.96
SA3_2	935	140.8603310585022	374.99868392944336	0.99876606	1046.08
SA3_2	936	140.8263921737671	388.9456558227539	0.9948414	1047.2
SA3_2	937	155.12478351593018	394.8618507385254	0.99915457	1048.32
SA3_2	938	173.75022172927856	401.1229419708252	0.99949837	1049.44
SA3_2	939	198.4769582748413	398.842077255249	0.99956495	1050.56
SA3_2	940	219.9213981628418	394.72904205322266	0.99955374	1051.68
SA3_2	941	243.42176914215088	385.711727142334	0.9997433	1052.8
SA3_2	942	263.0417823791504	384.6266555786133	0.99967146	1053.92
SA3_2	943	284.0970993041992	382.0417785644531	0.99957424	1055.04
SA3_2	944	302.7712821960449	379.5186138153076	0.99967766	1056.16
SA3_2	945	316.6903495788574	378.35535049438477	0.9995876	1057.28
SA3_2	946	328.9912700653076	379.79647636413574	0.9995999	1058.4
SA3_2	947	342.575740814209	383.53508949279785	0.9994791	1059.52
SA3_2	948	352.8108596801758	386.1028003692627	0.99794227	1060.64
SA3_2	949	367.16108322143555	397.9244327545166	0.9920535	1061.76
SA3_2	950	372.6712226867676	397.42692947387695	0.99840313	1062.88
SA3_2	951	378.4369945526123	404.9648666381836	0.99964654	1064.0
SA3_2	952	384.91127490997314	400.94618797302246	0.99974424	1065.12
SA3_2	953	379.45361137390137	403.76970291137695	0.9997681	1066.24
SA3_2	954	380.73649406433105	403.9024543762207	0.9996685	1067.36
SA3_2	955	377.9895305633545	403.34157943725586	0.9995807	1068.48
SA3_2	956	371.92487716674805	400.52587509155273	0.9998023	1069.6
SA3_2	957	373.69327545166016	400.2597713470459	0.99972945	1070.72
SA3_2	958	374.3736982345581	397.51593589782715	0.999731	1071.84
SA3_2	959	374.70383644104004	397.2234535217285	0.999684	1072.96
SA3_2	960	373.0609893798828	391.84667587280273	0.99968207	1074.08
SA3_2	961	367.78788566589355	389.61496353149414	0.99974173	1075.2
SA3_2	962	364.74881172180176	389.2460632324219	0.99962103	1076.32
SA3_2	963	360.5149269104004	385.9036159515381	0.9997991	1077.44
SA3_2	964	356.7343235015869	381.6566562652588	0.9996145	1078.56
SA3_2	965	350.44031143188477	379.86351013183594	0.9996507	1079.68
SA3_2	966	342.53411293029785	378.97436141967773	0.99976176	1080.8
SA3_2	967	337.5509738922119	378.0297374725342	0.9997404	1081.92
SA3_2	968	332.6737403869629	376.0280513763428	0.9996283	1083.04
SA3_2	969	332.28893280029297	372.3171901702881	0.99964154	1084.16
SA3_2	970	325.6535530090332	368.52121353149414	0.99977237	1085.28
SA3_2	971	319.5157051086426	369.76258277893066	0.9997136	1086.4
SA3_2	972	317.95544624328613	367.4391460418701	0.9996935	1087.52
SA3_2	973	317.77210235595703	363.16211700439453	0.9997645	1088.64
SA3_2	974	314.9343013763428	362.1244239807129	0.9993771	1089.76
SA3_2	975	315.4947280883789	358.07207107543945	0.99967587	1090.88
SA3_2	976	314.33987617492676	357.4577236175537	0.9996113	1092.0
SA3_2	977	311.3520622253418	359.90979194641113	0.9995771	1093.12
SA3_2	978	311.61861419677734	357.4307441711426	0.9996141	1094.24
SA3_2	979	311.059832572937	355.17683029174805	0.9997466	1095.36
SA3_2	980	310.05311012268066	353.70277404785156	0.9997346	1096.48
SA3_2	981	311.3969326019287	350.33655166625977	0.99974877	1097.6
SA3_2	982	311.6279125213623	350.59947967529297	0.9997055	1098.72
SA3_2	983	309.7576379776001	350.1896667480469	0.9996985	1099.84
SA3_2	984	309.14812088012695	350.47353744506836	0.9996915	1100.96
SA3_2	985	310.0857734680176	348.07811737060547	0.99965405	1102.08
SA3_2	986	310.07070541381836	347.7513885498047	0.9996151	1103.2
SA3_2	987	306.73022270202637	345.16536712646484	0.9996706	1104.32
SA3_2	988	304.70242500305176	345.0395107269287	0.99964607	1105.44
SA3_2	989	293.57190132141113	345.3372001647949	0.9997527	1106.56
SA3_2	990	285.9596252441406	342.9872417449951	0.99942446	1107.68
SA3_2	991	279.4672727584839	339.453763961792	0.99980515	1108.8
SA3_2	992	274.24654960632324	340.4681396484375	0.9997043	1109.92
SA3_2	993	267.6055908203125	345.6884765625	0.99944466	1111.04
SA3_2	994	260.9032392501831	340.1213836669922	0.99937373	1112.16
SA3_2	995	253.68995666503906	342.73590087890625	0.9993831	1113.28
SA3_2	996	243.96321773529053	345.24438858032227	0.99943775	1114.4
SA3_2	997	239.26501274108887	347.56402015686035	0.99958724	1115.52
SA3_2	998	232.15680122375488	350.5748748779297	0.99934655	1116.64
SA3_2	999	228.94699573516846	350.6524658203125	0.9995828	1117.76
SA3_2	1000	226.97486877441406	351.3156223297119	0.9995845	1118.88
SA3_2	1001	225.30019283294678	350.79076766967773	0.9996674	1120.0
SA3_2	1002	221.81541919708252	350.33477783203125	0.99970263	1121.12
SA3_2	1003	216.38643741607666	358.8498115539551	0.9997776	1122.24
SA3_2	1004	213.99190425872803	361.70559883117676	0.9998087	1123.36
SA3_2	1005	209.02795791625977	359.2584228515625	0.9996432	1124.48
SA3_2	1006	208.99019241333008	354.67798233032227	0.99959236	1125.6
SA3_2	1007	210.14397144317627	352.8120803833008	0.999373	1126.72
SA3_2	1008	208.93054008483887	351.02992057800293	0.99938893	1127.84
SA3_2	1009	207.98754692077637	348.112850189209	0.9995123	1128.96
SA3_2	1010	207.56940841674805	346.17899894714355	0.999652	1130.08
SA3_2	1011	202.9123306274414	346.77257537841797	0.99962664	1131.2
SA3_2	1012	200.22192001342773	344.8056221008301	0.9994815	1132.32
SA3_2	1013	191.4680004119873	345.6156921386719	0.9995555	1133.44
SA3_2	1014	187.54277229309082	345.6250762939453	0.99966514	1134.56
SA3_2	1015	180.66823482513428	348.4321975708008	0.99969923	1135.68
SA3_2	1016	173.3401894569397	356.79722785949707	0.99976355	1136.8
SA3_2	1017	170.20951509475708	359.1455268859863	0.9997968	1137.92
SA3_2	1018	163.4298801422119	362.5564384460449	0.9998117	1139.04
SA3_2	1019	163.73260021209717	362.73977279663086	0.99978644	1140.16
SA3_2	1020	159.06634330749512	366.2735366821289	0.9995497	1141.28
SA3_2	1021	157.56187438964844	365.87860107421875	0.9995455	1142.4
SA3_2	1022	157.37080574035645	364.55111503601074	0.99943274	1143.52
SA3_2	1023	158.05803537368774	363.1281852722168	0.999506	1144.64
SA3_2	1024	160.57881116867065	363.06324005126953	0.9996594	1145.76
SA3_2	1025	156.9991946220398	361.8450736999512	0.9996088	1146.88
SA3_2	1026	158.11985731124878	359.6022033691406	0.9995065	1148.0
SA3_2	1027	155.7235598564148	358.9533805847168	0.999616	1149.12
SA3_2	1028	155.86947202682495	358.0908966064453	0.9995739	1150.24
SA3_2	1029	158.5094928741455	354.4072723388672	0.99969864	1151.36
SA3_2	1030	159.86634492874146	353.43040466308594	0.9997009	1152.48
SA3_2	1031	153.36638689041138	357.9341697692871	0.999569	1153.6
SA3_2	1032	151.9314169883728	368.358736038208	0.99948585	1154.72
SA3_2	1033	154.20916080474854	369.15172576904297	0.9996295	1155.84
SA3_2	1034	153.3931016921997	367.730655670166	0.9996499	1156.96
SA3_2	1035	156.75320625305176	364.16722297668457	0.99951506	1158.08
SA3_2	1036	154.30729389190674	363.07165145874023	0.9996451	1159.2
SA3_2	1037	152.61741876602173	360.780029296875	0.9995301	1160.32
SA3_2	1038	143.79656314849854	358.6361503601074	0.9994281	1161.44
SA3_2	1039	159.8580241203308	359.3339538574219	0.99957865	1162.56
SA3_2	1040	165.31805992126465	367.0045280456543	0.9994979	1163.68
SA3_2	1041	169.6458101272583	374.5503044128418	0.9995352	1164.8
SA3_2	1042	168.31698417663574	383.18458557128906	0.99973387	1165.92
SA3_2	1043	166.07911586761475	385.5747413635254	0.99977416	1167.04
SA3_2	1044	165.41485786437988	390.1201343536377	0.9997603	1168.16
SA3_2	1045	168.33243370056152	396.6127395629883	0.99978024	1169.28
SA3_2	1046	174.86226558685303	395.2236270904541	0.9997266	1170.4
SA3_2	1047	181.51580095291138	391.2353324890137	0.99979585	1171.52
SA3_2	1048	183.9593529701233	388.245849609375	0.9998574	1172.64
SA3_2	1049	178.91604900360107	388.3241558074951	0.9998287	1173.76
SA3_2	1050	180.7593822479248	391.2942695617676	0.9997962	1174.88
SA3_2	1051	183.07275772094727	395.4923629760742	0.9998031	1176.0
SA3_2	1052	185.19322872161865	395.8286476135254	0.9998323	1177.12
SA3_2	1053	188.55865001678467	392.15972900390625	0.9997156	1178.24
SA3_2	1054	189.0789031982422	387.3277187347412	0.9998053	1179.36
SA3_2	1055	188.9127254486084	387.2716426849365	0.99982905	1180.48
SA3_2	1056	190.2302861213684	383.18286895751953	0.9997925	1181.6
SA3_2	1057	193.1849718093872	379.8007392883301	0.99972004	1182.72
SA3_2	1058	196.15802764892578	374.3942070007324	0.99977666	1183.84
SA3_2	1059	198.67684841156006	369.75568771362305	0.99972457	1184.96
SA3_2	1060	199.8931884765625	364.89274978637695	0.999691	1186.08
SA3_2	1061	198.6318826675415	364.2323684692383	0.999671	1187.2
SA3_2	1062	196.6064214706421	371.0284423828125	0.9996468	1188.32
SA3_2	1063	193.64062547683716	374.84813690185547	0.99959224	1189.44
SA3_2	1064	189.57502841949463	383.386173248291	0.9997342	1190.56
SA3_2	1065	190.19477367401123	381.6595458984375	0.99980825	1191.68
SA3_2	1066	191.82801246643066	379.47309494018555	0.9997179	1192.8
SA3_2	1067	193.92833709716797	376.3816452026367	0.9998294	1193.92
SA3_2	1068	193.8564896583557	375.6031608581543	0.9997516	1195.04
SA3_2	1069	193.815279006958	370.17391204833984	0.9997086	1196.16
SA3_2	1070	192.12524890899658	374.3433952331543	0.9998178	1197.28
SA3_2	1071	190.63937664031982	370.0181579589844	0.9997403	1198.4
SA3_2	1072	189.08827304840088	368.2550239562988	0.9997255	1199.52
SA3_2	1073	188.43696117401123	365.8224391937256	0.9996594	1200.64
SA3_2	1074	187.19890117645264	366.60192489624023	0.9995741	1201.76
SA3_2	1075	184.49255228042603	363.25292587280273	0.9996092	1202.88
SA3_2	1076	180.63217401504517	366.5904235839844	0.9997185	1204.0
SA3_2	1077	178.6674976348877	364.95031356811523	0.99972385	1205.12
SA3_2	1078	171.87954187393188	370.28849601745605	0.99959606	1206.24
SA3_2	1079	172.80213832855225	370.4019069671631	0.9996238	1207.36
SA3_2	1080	173.17354679107666	367.0414066314697	0.9997274	1208.48
SA3_2	1081	168.14160346984863	372.78244972229004	0.9997751	1209.6
SA3_2	1082	165.89986085891724	385.93631744384766	0.9998354	1210.72
SA3_2	1083	169.65996026992798	390.63228607177734	0.999843	1211.84
SA3_2	1084	174.6716022491455	389.1363716125488	0.99980825	1212.96
SA3_2	1085	179.72148656845093	384.01668548583984	0.99968207	1214.08
SA3_2	1086	181.68096542358398	381.6902446746826	0.99972755	1215.2
SA3_2	1087	187.91310787200928	385.65908432006836	0.99983597	1216.32
SA3_2	1088	186.78216934204102	380.90091705322266	0.99972445	1217.44
SA3_2	1089	182.15090036392212	378.9364242553711	0.9997924	1218.56
SA3_2	1090	178.97073030471802	381.12653732299805	0.99971277	1219.68
SA3_2	1091	193.50570440292358	381.6423225402832	0.99970776	1220.8
SA3_2	1092	215.5862331390381	381.4470863342285	0.99968493	1221.92
SA3_2	1093	225.44333934783936	376.3645935058594	0.99964404	1223.04
SA3_2	1094	227.81224250793457	377.1419906616211	0.99976915	1224.16
SA3_2	1095	227.80752182006836	377.1250534057617	0.9998141	1225.28
SA3_2	1096	225.5990743637085	374.5477294921875	0.99978	1226.4
SA3_2	1097	223.53227138519287	370.7490921020508	0.9997137	1227.52
SA3_2	1098	222.11782932281494	366.2549686431885	0.9997348	1228.64
SA3_2	1099	219.59073543548584	364.9016761779785	0.99968743	1229.76
SA3_2	1100	219.61278915405273	361.35106086730957	0.9997459	1230.88
SA3_2	1101	217.59719848632812	358.6911392211914	0.9997391	1232.0
SA3_2	1102	214.93947505950928	356.942081451416	0.9997737	1233.12
SA3_2	1103	212.7486228942871	352.8650665283203	0.9996978	1234.24
SA3_2	1104	210.33964157104492	356.84414863586426	0.9996908	1235.36
SA3_2	1105	208.9083194732666	354.0267562866211	0.9995408	1236.48
SA3_2	1106	205.90806007385254	352.97040939331055	0.99965346	1237.6
SA3_2	1107	202.56550312042236	351.2555122375488	0.99966526	1238.72
SA3_2	1108	198.1557846069336	352.7348327636719	0.99964726	1239.84
SA3_2	1109	194.49759721755981	351.2548828125	0.99961865	1240.96
SA3_2	1110	195.27263641357422	350.3698253631592	0.9996711	1242.08
SA3_2	1111	195.01025676727295	349.4970989227295	0.9996582	1243.2
SA3_2	1112	193.86613368988037	352.01279640197754	0.99961674	1244.32
SA3_2	1113	191.7581081390381	356.10228538513184	0.9996178	1245.44
SA3_2	1114	183.30869674682617	363.97507667541504	0.9996836	1246.56
SA3_2	1115	179.74388599395752	374.37652587890625	0.9996201	1247.68
SA3_2	1116	179.2505979537964	381.6490173339844	0.999564	1248.8
SA3_2	1117	175.87043046951294	384.8741340637207	0.99961025	1249.92
SA3_2	1118	178.98492813110352	385.0954341888428	0.999495	1251.04
SA3_2	1119	180.67843914031982	383.2068157196045	0.99959105	1252.16
SA3_2	1120	182.48887062072754	382.32370376586914	0.9996408	1253.28
SA3_2	1121	183.7368607521057	385.37455558776855	0.9996277	1254.4
SA3_2	1122	187.7773404121399	386.04000091552734	0.99976975	1255.52
SA3_2	1123	188.28240633010864	385.43752670288086	0.9996805	1256.64
SA3_2	1124	186.29543781280518	383.00994873046875	0.99968076	1257.76
SA3_2	1125	186.1664056777954	379.65213775634766	0.9996979	1258.88
SA3_2	1126	185.11624336242676	382.2748374938965	0.9996648	1260.0
SA3_2	1127	186.20766401290894	382.3579788208008	0.99969995	1261.12
SA3_2	1128	182.5143575668335	382.9541015625	0.9996331	1262.24
SA3_2	1129	180.49333095550537	382.26144790649414	0.9997292	1263.36
SA3_2	1130	179.47909832000732	380.93021392822266	0.9997409	1264.48
SA3_2	1131	172.4353790283203	385.21780014038086	0.99956673	1265.6
SA3_2	1132	176.32592916488647	383.1444454193115	0.999627	1266.72
SA3_2	1133	175.860333442688	383.1829261779785	0.9995591	1267.84
SA3_2	1134	178.02271842956543	383.1346893310547	0.9997627	1268.96
SA3_2	1135	176.8130660057068	382.01348304748535	0.9997296	1270.08
SA3_2	1136	176.1667251586914	382.64293670654297	0.99969316	1271.2
SA3_2	1137	176.46781206130981	384.44875717163086	0.9998191	1272.32
SA3_2	1138	178.0311942100525	383.15385818481445	0.99978715	1273.44
SA3_2	1139	180.39743900299072	381.77870750427246	0.9997414	1274.56
SA3_2	1140	184.22164916992188	379.72901344299316	0.9996718	1275.68
SA3_2	1141	184.01943445205688	378.28648567199707	0.99979156	1276.8
SA3_2	1142	180.0433874130249	379.6021842956543	0.9997701	1277.92
SA3_2	1143	177.9028058052063	379.7515296936035	0.99972767	1279.04
SA3_2	1144	177.4078369140625	379.9138069152832	0.9995815	1280.16
SA3_2	1145	176.94778442382812	379.9727439880371	0.9997265	1281.28
SA3_2	1146	177.90536880493164	378.653039932251	0.9996829	1282.4
SA3_2	1147	179.29874658584595	376.7848205566406	0.99980026	1283.52
SA3_2	1148	178.00439596176147	376.6900062561035	0.99982363	1284.64
SA3_2	1149	178.28750610351562	378.20016860961914	0.9996419	1285.76
SA3_2	1150	178.8442611694336	377.6265048980713	0.99976665	1286.88
SA3_2	1151	175.57120323181152	379.7050666809082	0.9996309	1288.0
SA3_2	1152	177.2086501121521	379.11998748779297	0.999663	1289.12
SA3_2	1153	183.93690586090088	382.8613471984863	0.9997546	1290.24
SA3_2	1154	189.4406795501709	382.35082626342773	0.9997445	1291.36
SA3_2	1155	190.22505283355713	382.48332023620605	0.9998319	1292.48
SA3_2	1156	194.41595077514648	384.7909355163574	0.9997708	1293.6
SA3_2	1157	190.5852198600769	383.6766242980957	0.9998135	1294.72
SA3_2	1158	187.7366542816162	382.18603134155273	0.99975795	1295.84
SA3_2	1159	186.77691221237183	382.2113227844238	0.99977356	1296.96
SA3_2	1160	186.816668510437	380.6550979614258	0.999706	1298.08
SA3_2	1161	187.45423555374146	379.0260314941406	0.99974567	1299.2
SA3_2	1162	187.3066782951355	377.0722961425781	0.99973863	1300.32
SA3_2	1163	183.50476026535034	374.1287040710449	0.99969816	1301.44
SA3_2	1164	181.50835037231445	369.63598251342773	0.9996581	1302.56
SA3_2	1165	178.955078125	368.1829261779785	0.99969995	1303.68
SA3_2	1166	175.87387561798096	362.74240493774414	0.99977046	1304.8
SA3_2	1167	172.67980575561523	356.65008544921875	0.99969816	1305.92
SA3_2	1168	169.15757656097412	352.13833808898926	0.99967456	1307.04
SA3_2	1169	169.20281648635864	347.3331642150879	0.99971586	1308.16
SA3_2	1170	169.55060958862305	347.89907455444336	0.9997658	1309.28
SA3_2	1171	170.2885627746582	344.3997573852539	0.99975723	1310.4
SA3_2	1172	171.6498851776123	346.8379497528076	0.9997491	1311.52
SA3_2	1173	171.64604663848877	346.18812561035156	0.99967885	1312.64
SA3_2	1174	171.19081020355225	344.3568420410156	0.9996573	1313.76
SA3_2	1175	165.50915241241455	345.7023811340332	0.9996393	1314.88
SA3_2	1176	163.81127834320068	346.5561103820801	0.9996877	1316.0
SA3_2	1177	161.68091297149658	349.82093811035156	0.99964416	1317.12
SA3_2	1178	162.2195601463318	351.6570568084717	0.99969256	1318.24
SA3_2	1179	159.38416719436646	352.73961067199707	0.99967885	1319.36
SA3_2	1180	154.1683793067932	353.9505100250244	0.9997087	1320.48
SA3_2	1181	151.72768831253052	357.31327056884766	0.9996482	1321.6
SA3_2	1182	151.67405605316162	358.46898078918457	0.99971217	1322.72
SA3_2	1183	155.0632357597351	356.3649272918701	0.99977857	1323.84
SA3_2	1184	156.97369575500488	355.33936500549316	0.9996786	1324.96
SA3_2	1185	158.4737777709961	351.6700744628906	0.9997248	1326.08
SA3_2	1186	156.1720609664917	351.53294563293457	0.99970007	1327.2
SA3_2	1187	152.71133184432983	355.58873176574707	0.99975616	1328.32
SA3_2	1188	153.93697023391724	358.10434341430664	0.9997553	1329.44
SA3_2	1189	156.2466859817505	360.7683277130127	0.9998198	1330.56
SA3_2	1190	159.79536771774292	361.80190086364746	0.9997098	1331.68
SA3_2	1191	159.13801193237305	362.4752998352051	0.9996916	1332.8
SA3_2	1192	161.50108575820923	367.7230453491211	0.999803	1333.92
SA3_2	1193	160.34913063049316	378.33045959472656	0.9997876	1335.04
SA3_2	1194	162.69893646240234	388.87481689453125	0.99985373	1336.16
SA3_2	1195	163.61989974975586	390.1806449890137	0.9998294	1337.28
SA3_2	1196	167.4260377883911	385.7652282714844	0.9997702	1338.4
SA3_2	1197	172.5563883781433	382.84074783325195	0.9996605	1339.52
SA3_2	1198	169.8721408843994	377.11950302124023	0.9995258	1340.64
SA3_2	1199	171.27792835235596	373.2499122619629	0.9995633	1341.76
SA3_2	1200	170.61667442321777	369.1090965270996	0.99966204	1342.88
SA3_2	1201	171.01175785064697	366.14078521728516	0.99961036	1344.0
SA3_2	1202	173.65570068359375	361.1119079589844	0.99957234	1345.12
SA3_2	1203	170.52406072616577	367.66931533813477	0.99967694	1346.24
SA3_2	1204	168.58773231506348	373.19652557373047	0.9997844	1347.36
SA3_2	1205	164.3829345703125	372.7053451538086	0.99970394	1348.48
SA3_2	1206	160.731303691864	373.74475479125977	0.9996476	1349.6
SA3_2	1207	164.07325267791748	372.08916664123535	0.99970347	1350.72
SA3_2	1208	160.05771160125732	374.83643531799316	0.9997515	1351.84
SA3_2	1209	157.07863569259644	375.6928253173828	0.99973243	1352.96
SA3_2	1210	156.68940544128418	375.5965805053711	0.99969137	1354.08
SA3_2	1211	155.52622079849243	374.0248203277588	0.99963343	1355.2
SA3_2	1212	150.66839456558228	372.14527130126953	0.9995301	1356.32
SA3_2	1213	139.47885036468506	381.2086772918701	0.9997497	1357.44
SA3_2	1214	141.24929904937744	385.90564727783203	0.9996884	1358.56
SA3_2	1215	144.8268175125122	383.8058853149414	0.99970156	1359.68
SA3_2	1216	138.50665092468262	379.0177345275879	0.99979335	1360.8
SA3_2	1217	137.33041286468506	382.53347396850586	0.9997576	1361.92
SA3_2	1218	123.83691072463989	391.3385581970215	0.9997055	1363.04
SA3_2	1219	132.5405240058899	399.840030670166	0.9997248	1364.16
SA3_2	1220	150.30548572540283	401.06815338134766	0.99965453	1365.28
SA3_2	1221	163.71393203735352	397.9691219329834	0.9996842	1366.4
SA3_2	1222	179.93829250335693	394.19840812683105	0.9996735	1367.52
SA3_2	1223	181.13203048706055	384.2237377166748	0.99968493	1368.64
SA3_2	1224	180.06200790405273	382.11379051208496	0.9998234	1369.76
SA3_2	1225	180.0687551498413	377.71485328674316	0.99970454	1370.88
SA3_2	1226	178.57922315597534	378.0900192260742	0.9997178	1372.0
SA3_2	1227	177.67826318740845	376.4506530761719	0.9998048	1373.12
SA3_2	1228	176.419198513031	373.4977626800537	0.999759	1374.24
SA3_2	1229	173.40255975723267	372.0643615722656	0.9996786	1375.36
SA3_2	1230	173.72647523880005	367.9801940917969	0.99964595	1376.48
SA3_2	1231	173.61319065093994	365.6135559082031	0.9996164	1377.6
SA3_2	1232	171.88398838043213	363.7752914428711	0.9997261	1378.72
SA3_2	1233	169.28075551986694	360.48242568969727	0.99970275	1379.84
SA3_2	1234	167.42254495620728	362.321720123291	0.999731	1380.96
SA3_2	1235	167.6019549369812	362.3309898376465	0.99965894	1382.08
SA3_2	1236	164.6644115447998	363.63226890563965	0.99949455	1383.2
SA3_2	1237	164.04249668121338	362.7107048034668	0.9995515	1384.32
SA3_2	1238	162.57842779159546	362.27331161499023	0.99944466	1385.44
SA3_2	1239	164.31032419204712	358.2208442687988	0.9994629	1386.56
SA3_2	1240	163.21704387664795	353.3448028564453	0.9996594	1387.68
SA3_2	1241	158.81303548812866	350.71632385253906	0.9997552	1388.8
SA3_2	1242	157.80982971191406	348.8998031616211	0.9996835	1389.92
SA3_2	1243	157.29221105575562	347.1833610534668	0.9996624	1391.04
SA3_2	1244	151.93012952804565	344.9861526489258	0.99979526	1392.16
SA3_2	1245	144.24431324005127	347.5952339172363	0.9997447	1393.28
SA3_2	1246	140.05752801895142	347.97008514404297	0.99968565	1394.4
SA3_2	1247	129.74194288253784	344.2777347564697	0.9996308	1395.52
SA3_2	1248	127.90195941925049	338.2192611694336	0.9994168	1396.64
SA3_2	1249	140.89977741241455	332.933349609375	0.9992386	1397.76
SA3_2	1250	150.11669397354126	327.643518447876	0.999382	1398.88
SA3_2	1251	154.21991348266602	329.3049716949463	0.99961025	1400.0
SA3_2	1252	153.5802125930786	330.2897071838379	0.9995882	1401.12
SA3_2	1253	156.27278089523315	326.9542694091797	0.9994943	1402.24
SA3_2	1254	154.79528903961182	331.64743423461914	0.99970895	1403.36
SA3_2	1255	152.51734256744385	334.82537269592285	0.9996847	1404.48
SA3_2	1256	150.47495365142822	340.15371322631836	0.99977666	1405.6
SA3_2	1257	147.78482913970947	347.01988220214844	0.99970573	1406.72
SA3_2	1258	144.1836953163147	347.5481414794922	0.9996797	1407.84
SA3_2	1259	145.5530285835266	348.0633544921875	0.99974877	1408.96
SA3_2	1260	145.00051736831665	346.9944763183594	0.9996929	1410.08
SA3_2	1261	145.35764455795288	347.38420486450195	0.99972945	1411.2
SA3_2	1262	142.49449968338013	348.1589126586914	0.9997483	1412.32
SA3_2	1263	135.23366451263428	350.2847671508789	0.9997173	1413.44
SA3_2	1264	134.0987205505371	348.3555793762207	0.9997311	1414.56
SA3_2	1265	131.4569115638733	342.0909118652344	0.9996433	1415.68
SA3_2	1266	127.5001049041748	337.02953338623047	0.9997236	1416.8
SA3_2	1267	129.3820858001709	337.624454498291	0.99961567	1417.92
SA3_2	1268	130.37071228027344	340.07177352905273	0.9996158	1419.04
SA3_2	1269	130.91795444488525	339.5072937011719	0.99969876	1420.16
SA3_2	1270	126.09421014785767	342.16238021850586	0.99963677	1421.28
SA3_2	1271	125.93837976455688	350.76650619506836	0.9996418	1422.4
SA3_2	1272	129.2738437652588	353.6631202697754	0.9997547	1423.52
SA3_2	1273	127.23056077957153	360.8702087402344	0.99967957	1424.64
SA3_2	1274	130.01139163970947	378.6448574066162	0.9995223	1425.76
SA3_2	1275	128.9684534072876	395.04919052124023	0.99858665	1426.88
SA3_2	1276	166.06981754302979	396.2424087524414	0.9995894	1428.0
SA3_2	1277	188.16874027252197	389.90970611572266	0.99965227	1429.12
SA3_2	1278	215.03050327301025	384.39382553100586	0.9996464	1430.24
SA3_2	1279	241.14677906036377	381.7518997192383	0.9997372	1431.36
SA3_2	1280	265.90380668640137	375.6746292114258	0.9994986	1432.48
SA3_2	1281	283.1343173980713	369.4292449951172	0.9996321	1433.6
SA3_2	1282	301.1087894439697	364.4629096984863	0.9994887	1434.72
SA3_2	1283	318.3546543121338	360.3536796569824	0.9993742	1435.84
SA3_2	1284	340.08655548095703	359.1566848754883	0.99948287	1436.96
SA3_2	1285	364.816951751709	356.8788242340088	0.99938273	1438.08
SA3_2	1286	388.04125785827637	355.01232147216797	0.99950933	1439.2
SA3_2	1287	404.05311584472656	356.15930557250977	0.9990858	1440.32
SA3_2	1288	415.4811382293701	359.5216369628906	0.99887615	1441.44
SA3_2	1289	426.3826370239258	361.5110778808594	0.9984396	1442.56
SA3_2	1290	432.5657367706299	365.51015853881836	0.9964541	1443.68
SA3_2	1291	440.5651569366455	377.80569076538086	0.98932976	1444.8
SA3_2	1292	445.96033096313477	377.68930435180664	0.98205525	1445.92
SA3_2	1293	443.82519721984863	383.98475646972656	0.90766495	1447.04
SA3_2	1294	450.21514892578125	386.50649070739746	0.9982494	1448.16
SA3_2	1295	450.6747245788574	389.133939743042	0.99928683	1449.28
SA3_2	1296	452.96359062194824	385.2766799926758	0.9993199	1450.4
SA3_2	1297	451.6752243041992	384.8646926879883	0.99943775	1451.52
SA3_2	1298	456.21347427368164	387.8255081176758	0.99925834	1452.64
SA3_2	1299	453.00469398498535	384.39236640930176	0.9993056	1453.76
SA3_2	1300	451.55229568481445	382.58008003234863	0.99967194	1454.88
SA3_2	1301	452.54836082458496	384.743070602417	0.999468	1456.0
SA3_2	1302	451.8646717071533	383.8444232940674	0.9989679	1457.12
SA3_2	1303	449.6115207672119	381.7635154724121	0.9995115	1458.24
SA3_2	1304	447.65868186950684	377.23588943481445	0.9996587	1459.36
SA3_2	1305	446.9629764556885	376.7559814453125	0.9995127	1460.48
SA3_2	1306	447.5999355316162	379.3074417114258	0.9995233	1461.6
SA3_2	1307	445.43395042419434	381.1590099334717	0.999595	1462.72
SA3_2	1308	443.34869384765625	380.2844524383545	0.99962497	1463.84
SA3_2	1309	439.96081352233887	377.222843170166	0.9994678	1464.96
SA3_2	1310	440.35425186157227	375.2556610107422	0.99944085	1466.08
SA3_2	1311	442.9361820220947	372.2787094116211	0.99890745	1467.2
SA3_2	1312	441.713809967041	370.11240005493164	0.99945647	1468.32
SA3_2	1313	440.84930419921875	369.5335578918457	0.99959415	1469.44
SA3_2	1314	439.77270126342773	367.6908016204834	0.99945253	1470.56
SA3_2	1315	437.28795051574707	366.873779296875	0.999587	1471.68
SA3_2	1316	436.6035461425781	364.05492782592773	0.99957436	1472.8
SA3_2	1317	430.5391311645508	364.5911979675293	0.99966896	1473.92
SA3_2	1318	426.5202045440674	362.0482063293457	0.999519	1475.04
SA3_2	1319	421.0869312286377	360.1845073699951	0.9996182	1476.16
SA3_2	1320	416.2405490875244	364.09223556518555	0.9995503	1477.28
SA3_2	1321	414.1139030456543	362.281494140625	0.99965656	1478.4
SA3_2	1322	412.7136707305908	360.7683277130127	0.9996113	1479.52
SA3_2	1323	408.988094329834	359.02530670166016	0.9994684	1480.64
SA3_2	1324	408.9047908782959	358.5896301269531	0.9996817	1481.76
SA3_2	1325	408.65440368652344	355.59102058410645	0.9996867	1482.88
SA3_2	1326	406.9873809814453	354.57066535949707	0.9997315	1484.0
SA3_2	1327	396.50774002075195	355.71558952331543	0.99970007	1485.12
SA3_2	1328	392.3553943634033	357.2978210449219	0.99984646	1486.24
SA3_2	1329	382.87346363067627	360.274715423584	0.9998233	1487.36
SA3_2	1330	375.41847229003906	368.745174407959	0.999705	1488.48
SA3_2	1331	369.5055961608887	369.3925666809082	0.9997495	1489.6
SA3_2	1332	366.74888134002686	368.7924098968506	0.9997402	1490.72
SA3_2	1333	364.91196155548096	366.45604133605957	0.9997644	1491.84
SA3_2	1334	362.62760162353516	366.7576217651367	0.9997825	1492.96
SA3_2	1335	360.7877731323242	362.39078521728516	0.999764	1494.08
SA3_2	1336	357.11116790771484	360.18436431884766	0.9998267	1495.2
SA3_2	1337	353.5600185394287	362.319917678833	0.9997898	1496.32
SA3_2	1338	348.27542304992676	364.3382263183594	0.9997484	1497.44
SA3_2	1339	345.2596426010132	363.91018867492676	0.9997013	1498.56
SA3_2	1340	332.56280422210693	359.95227813720703	0.9997991	1499.68
SA3_2	1341	324.2009162902832	361.97593688964844	0.99982697	1500.8
SA3_2	1342	316.95399284362793	358.40867042541504	0.99978906	1501.92
SA3_2	1343	311.4044666290283	351.9463920593262	0.9998056	1503.04
SA3_2	1344	307.93378353118896	348.20383071899414	0.99979943	1504.16
SA3_2	1345	300.5605697631836	345.88059425354004	0.99981135	1505.28
SA3_2	1346	290.6249523162842	343.67225646972656	0.9997981	1506.4
SA3_2	1347	279.7327756881714	342.3364448547363	0.99974245	1507.52
SA3_2	1348	269.60062980651855	342.3863983154297	0.99949944	1508.64
SA3_2	1349	263.9578342437744	339.7723960876465	0.99964404	1509.76
SA3_2	1350	255.16963005065918	333.6665725708008	0.9993395	1510.88
SA3_2	1351	249.5542049407959	329.83826637268066	0.99932253	1512.0
SA3_2	1352	236.0079288482666	324.68567848205566	0.9990932	1513.12
SA3_2	1353	222.59867191314697	329.7905158996582	0.99937075	1514.24
SA3_2	1354	221.5115785598755	329.07703399658203	0.99971324	1515.36
SA3_2	1355	216.34597778320312	328.6278533935547	0.9997427	1516.48
SA3_2	1356	213.81511688232422	331.3369560241699	0.99966216	1517.6
SA3_2	1357	209.2764377593994	333.3238220214844	0.99974793	1518.72
SA3_2	1358	205.25691509246826	334.7556209564209	0.99980825	1519.84
SA3_2	1359	198.9222764968872	338.0796432495117	0.99962664	1520.96
SA3_2	1360	189.49058055877686	339.44074630737305	0.9994368	1522.08
SA3_2	1361	172.03441858291626	344.9465560913086	0.9992999	1523.2
SA3_2	1362	172.96563386917114	347.12047576904297	0.9996326	1524.32
SA3_2	1363	163.54738473892212	356.9941234588623	0.9996761	1525.44
SA3_2	1364	156.80439472198486	368.36111068725586	0.9997074	1526.56
SA3_2	1365	159.6919298171997	374.89940643310547	0.9997919	1527.68
SA3_2	1366	161.93983554840088	377.01181411743164	0.9997719	1528.8
SA3_2	1367	162.54020929336548	383.9835262298584	0.9998592	1529.92
SA3_2	1368	159.88941192626953	391.4370918273926	0.9998729	1531.04
SA3_2	1369	138.24104070663452	413.43910217285156	0.999584	1532.16
SA3_2	1370	121.0507869720459	421.5649223327637	0.9995999	1533.28
SA3_2	1371	114.09939527511597	411.507568359375	0.9998178	1534.4
SA3_2	1372	91.6404664516449	405.0140190124512	0.99959093	1535.52
SA3_2	1373	115.13006687164307	412.59057998657227	0.99972445	1536.64
SA3_2	1374	129.34597730636597	425.3207015991211	0.99983454	1537.76
SA3_2	1375	178.93081903457642	426.8459129333496	0.9995203	1538.88
SA3_2	1376	198.16782474517822	417.7898597717285	0.9996505	1540.0
SA3_2	1377	189.90404605865479	416.918420791626	0.9997105	1541.12
SA3_2	1378	189.14825916290283	413.2210350036621	0.9998386	1542.24
SA3_2	1379	188.8440728187561	408.21367263793945	0.99984324	1543.36
SA3_2	1380	189.7391676902771	409.4304656982422	0.99984205	1544.48
SA3_2	1381	196.2046980857849	405.0567626953125	0.9994904	1545.6
SA3_2	1382	198.65902662277222	400.6264114379883	0.99963284	1546.72
SA3_2	1383	200.42541027069092	400.4340362548828	0.9993969	1547.84
SA3_2	1384	202.29730606079102	396.8050003051758	0.9997969	1548.96
SA3_2	1385	201.1092185974121	400.6549644470215	0.99971	1550.08
SA3_2	1386	203.36480140686035	398.65445137023926	0.9996841	1551.2
SA3_2	1387	204.27899360656738	395.78701972961426	0.9997373	1552.32
SA3_2	1388	204.56156730651855	394.32804107666016	0.99962354	1553.44
SA3_2	1389	207.16514587402344	389.3469429016113	0.9997924	1554.56
SA3_2	1390	209.0775489807129	385.06542205810547	0.99973744	1555.68
SA3_2	1391	209.45720672607422	384.74979400634766	0.9997702	1556.8
SA3_2	1392	206.63409233093262	382.8841209411621	0.9996069	1557.92
SA3_2	1393	205.56282997131348	380.25089263916016	0.99960965	1559.04
SA3_2	1394	203.72469425201416	380.637731552124	0.999689	1560.16
SA3_2	1395	202.14354991912842	379.5083427429199	0.9997203	1561.28
SA3_2	1396	204.6854019165039	379.7397994995117	0.9996494	1562.4
SA3_2	1397	202.49147415161133	377.26318359375	0.9997265	1563.52
SA3_2	1398	200.97954273223877	376.61624908447266	0.9997737	1564.64
SA3_2	1399	202.42514610290527	380.84312438964844	0.99965525	1565.76
SA3_2	1400	202.74319648742676	378.97939682006836	0.9997303	1566.88
SA3_2	1401	201.4026165008545	376.90229415893555	0.9998078	1568.0
SA3_2	1402	196.82559967041016	380.04833221435547	0.99976116	1569.12
SA3_2	1403	196.26033306121826	382.5268363952637	0.9996929	1570.24
SA3_2	1404	193.86365413665771	381.79773330688477	0.9998006	1571.36
SA3_2	1405	192.4673557281494	381.39318466186523	0.99985623	1572.48
SA3_2	1406	185.50128936767578	380.8654975891113	0.99981683	1573.6
SA3_2	1407	183.7650179862976	380.38968086242676	0.9998149	1574.72
SA3_2	1408	178.89361381530762	382.89061546325684	0.9997662	1575.84
SA3_2	1409	177.18706130981445	381.8066596984863	0.99965763	1576.96
SA3_2	1410	178.66750955581665	380.3132629394531	0.99975055	1578.08
SA3_2	1411	177.3876667022705	388.7245559692383	0.99983263	1579.2
SA3_2	1412	176.8495798110962	390.1597023010254	0.9998227	1580.32
SA3_2	1413	171.74341678619385	393.41875076293945	0.9998067	1581.44
SA3_2	1414	173.94769191741943	391.8284225463867	0.99969196	1582.56
SA3_2	1415	176.47138833999634	389.65229988098145	0.99970716	1583.68
SA3_2	1416	176.665997505188	388.79788398742676	0.9997198	1584.8
SA3_2	1417	176.97447538375854	387.52095222473145	0.9995926	1585.92
SA3_2	1418	177.10500955581665	383.66990089416504	0.99946207	1587.04
SA3_2	1419	178.02956104278564	381.5365219116211	0.9996761	1588.16
SA3_2	1420	173.14575910568237	381.410436630249	0.9997534	1589.28
SA3_2	1421	172.10241556167603	378.5577392578125	0.99964166	1590.4
SA3_2	1422	170.56947946548462	374.06089782714844	0.99968517	1591.52
SA3_2	1423	163.7071967124939	379.06883239746094	0.9997423	1592.64
SA3_2	1424	165.04582166671753	378.6320114135742	0.9997428	1593.76
SA3_2	1425	158.02305936813354	381.0872268676758	0.99977785	1594.88
SA3_2	1426	160.34756898880005	380.88809967041016	0.9998012	1596.0
SA3_2	1427	162.95384168624878	378.6668586730957	0.9997534	1597.12
SA3_2	1428	162.4028205871582	380.90423583984375	0.99970067	1598.24
SA3_2	1429	162.8637671470642	379.8516082763672	0.99958557	1599.36
SA3_2	1430	160.92984676361084	381.4035987854004	0.99964535	1600.48
SA3_2	1431	161.7684245109558	383.09789657592773	0.99959296	1601.6
SA3_2	1432	166.23117923736572	386.28344535827637	0.99973565	1602.72
SA3_2	1433	166.29836559295654	384.56851959228516	0.99975497	1603.84
SA3_2	1434	165.6712293624878	388.21417808532715	0.99980325	1604.96
SA3_2	1435	169.8777198791504	386.8758773803711	0.99974436	1606.08
SA3_2	1436	170.22141218185425	385.7893753051758	0.99979264	1607.2
SA3_2	1437	172.59657382965088	393.44993591308594	0.9997142	1608.32
SA3_2	1438	178.10908555984497	390.4910373687744	0.9996979	1609.44
SA3_2	1439	181.26614093780518	384.44807052612305	0.99979275	1610.56
SA3_2	1440	179.1792631149292	383.496036529541	0.9997228	1611.68
SA3_2	1441	180.83449602127075	378.9752769470215	0.99980694	1612.8
SA3_2	1442	179.72557544708252	379.6136283874512	0.9997008	1613.92
SA3_2	1443	178.7891387939453	376.633243560791	0.9997427	1615.04
SA3_2	1444	179.3349266052246	372.04370498657227	0.99961483	1616.16
SA3_2	1445	178.55082750320435	367.90483474731445	0.9995573	1617.28
SA3_2	1446	179.36573028564453	364.2100524902344	0.9996331	1618.4
SA3_2	1447	177.65371799468994	361.76279067993164	0.9997969	1619.52
SA3_2	1448	173.93982410430908	363.86444091796875	0.99971694	1620.64
SA3_2	1449	169.9196457862854	367.05456733703613	0.9997445	1621.76
SA3_2	1450	167.68218278884888	365.0782299041748	0.99966586	1622.88
SA3_2	1451	167.0286774635315	360.794677734375	0.99964416	1624.0
SA3_2	1452	164.35927152633667	359.3162441253662	0.99964714	1625.12
SA3_2	1453	161.35348081588745	361.0111713409424	0.99945706	1626.24
SA3_2	1454	159.27703380584717	364.3539619445801	0.99941397	1627.36
SA3_2	1455	162.74138689041138	361.5773391723633	0.9996877	1628.48
SA3_2	1456	162.61897087097168	361.72030448913574	0.9996817	1629.6
SA3_2	1457	163.61448764801025	361.2952423095703	0.99970645	1630.72
SA3_2	1458	164.12019729614258	367.0301342010498	0.9996774	1631.84
SA3_2	1459	165.69299697875977	369.9268913269043	0.99951863	1632.96
SA3_2	1460	167.89366006851196	370.0229072570801	0.99964035	1634.08
SA3_2	1461	168.6110258102417	368.6202049255371	0.9997484	1635.2
SA3_2	1462	167.33604669570923	370.0522041320801	0.99966943	1636.32
SA3_2	1463	164.72772359848022	375.8843994140625	0.9998042	1637.44
SA3_2	1464	161.31339073181152	382.3842430114746	0.99959093	1638.56
SA3_2	1465	162.9138708114624	381.8178462982178	0.99966776	1639.68
SA3_2	1466	164.0329122543335	381.3468360900879	0.9997168	1640.8
SA3_2	1467	171.5597152709961	381.49206161499023	0.9996567	1641.92
SA3_2	1468	174.90460872650146	382.4332809448242	0.99976784	1643.04
SA3_2	1469	175.62580108642578	382.3209571838379	0.9996505	1644.16
SA3_2	1470	176.95045471191406	383.5345458984375	0.9996705	1645.28
SA3_2	1471	168.34349632263184	386.9973564147949	0.9998141	1646.4
SA3_2	1472	169.53266859054565	383.07769775390625	0.9996655	1647.52
SA3_2	1473	171.03443145751953	376.7049980163574	0.99954945	1648.64
SA3_2	1474	167.49216318130493	370.91394424438477	0.99960643	1649.76
SA3_2	1475	164.62688446044922	364.9785804748535	0.9994717	1650.88
SA3_2	1476	164.1332983970642	368.052921295166	0.999624	1652.0
SA3_2	1477	166.44201278686523	369.2753219604492	0.999647	1653.12
SA3_2	1478	172.19640016555786	367.901086807251	0.99963284	1654.24
SA3_2	1479	174.8348832130432	365.11356353759766	0.9996618	1655.36
SA3_2	1480	174.6235728263855	365.01617431640625	0.9995084	1656.48
SA3_2	1481	174.4162082672119	361.45912170410156	0.9996499	1657.6
SA3_2	1482	177.34315395355225	354.3229007720947	0.9996356	1658.72
SA3_2	1483	179.10499572753906	348.97135734558105	0.9997167	1659.84
SA3_2	1484	175.28929710388184	346.51588439941406	0.9997085	1660.96
SA3_2	1485	174.59478378295898	344.337215423584	0.9996761	1662.08
SA3_2	1486	169.99495029449463	342.38468170166016	0.9997167	1663.2
SA3_2	1487	167.48762130737305	338.80565643310547	0.99969053	1664.32
SA3_2	1488	163.52157592773438	336.7342185974121	0.9995969	1665.44
SA3_2	1489	161.80871725082397	332.8871154785156	0.9993672	1666.56
SA3_2	1490	157.71503448486328	326.47436141967773	0.99937904	1667.68
SA3_2	1491	154.48942184448242	314.6499824523926	0.9996549	1668.8
SA3_2	1492	155.80626726150513	305.0082206726074	0.9995353	1669.92
SA3_2	1493	158.81235599517822	294.3928813934326	0.9997228	1671.04
SA3_2	1494	162.08943128585815	290.71020126342773	0.9996704	1672.16
SA3_2	1495	161.15338802337646	296.9453716278076	0.9997422	1673.28
SA3_2	1496	152.6487112045288	305.93130111694336	0.99977463	1674.4
SA3_2	1497	139.8232936859131	332.1086883544922	0.9988023	1675.52
SA3_2	1498	144.8633909225464	357.3841667175293	0.9993174	1676.64
SA3_2	1499	153.6851406097412	369.86008644104004	0.99968386	1677.76
SA3_2	1500	180.98254203796387	388.7615203857422	0.99938405	1678.88
SA3_2	1501	209.98971462249756	393.74173164367676	0.9997639	1680.0
SA3_2	1502	238.67251873016357	394.2466735839844	0.9996505	1681.12
SA3_2	1503	262.8903865814209	386.3364028930664	0.9997825	1682.24
SA3_2	1504	283.82816314697266	382.69609451293945	0.9997004	1683.36
SA3_2	1505	300.7295846939087	376.4587211608887	0.9995509	1684.48
SA3_2	1506	317.6872253417969	369.95601654052734	0.99956554	1685.6
SA3_2	1507	332.5282573699951	368.2013511657715	0.9996038	1686.72
SA3_2	1508	342.7621364593506	365.1576805114746	0.9997451	1687.84
SA3_2	1509	352.3303985595703	364.6725654602051	0.999663	1688.96
SA3_2	1510	366.0910129547119	369.0084743499756	0.99945134	1690.08
SA3_2	1511	380.4269552230835	374.3166732788086	0.99838233	1691.2
SA3_2	1512	396.01168632507324	377.8979301452637	0.98345184	1692.32
SA3_2	1513	415.9677505493164	389.10993576049805	0.99824417	1693.44
SA3_2	1514	427.538537979126	390.6118869781494	0.9978155	1694.56
SA3_2	1515	433.19997787475586	394.2469310760498	0.99951065	1695.68
SA3_2	1516	439.9139404296875	398.64864349365234	0.9996623	1696.8
SA3_2	1517	438.03977966308594	399.6980667114258	0.999696	1697.92
SA3_2	1518	439.28489685058594	398.38205337524414	0.99981993	1699.04
SA3_2	1519	441.40467643737793	399.8269271850586	0.99971706	1700.16
SA3_2	1520	440.3545379638672	399.3791198730469	0.99967706	1701.28
SA3_2	1521	438.3734703063965	396.284122467041	0.9994429	1702.4
SA3_2	1522	438.7989044189453	396.9327163696289	0.9997435	1703.52
SA3_2	1523	437.41283416748047	391.5154266357422	0.9994747	1704.64
SA3_2	1524	434.51976776123047	393.2453727722168	0.9977048	1705.76
SA3_2	1525	429.01058197021484	394.38920974731445	0.9995153	1706.88
SA3_2	1526	413.30156326293945	389.4968605041504	0.99981576	1708.0
SA3_2	1527	401.9327640533447	387.41031646728516	0.9997662	1709.12
SA3_2	1528	393.4540271759033	389.58927154541016	0.99974245	1710.24
SA3_2	1529	390.60959815979004	388.0224609375	0.9997758	1711.36
SA3_2	1530	379.7503471374512	388.115873336792	0.9997943	1712.48
SA3_2	1531	376.9984245300293	387.4666500091553	0.99977607	1713.6
SA3_2	1532	371.4059114456177	386.1686897277832	0.999826	1714.72
SA3_2	1533	364.6503210067749	383.9292526245117	0.9997564	1715.84
SA3_2	1534	360.5717182159424	381.31144523620605	0.9997656	1716.96
SA3_2	1535	358.29384326934814	375.4146480560303	0.99977356	1718.08
SA3_2	1536	356.951379776001	370.3221130371094	0.99983644	1719.2
SA3_2	1537	353.3836841583252	370.6728744506836	0.9997806	1720.32
SA3_2	1538	350.48866271972656	365.2617073059082	0.9998274	1721.44
SA3_2	1539	348.64251613616943	366.74254417419434	0.9997992	1722.56
SA3_2	1540	340.36383628845215	366.06422424316406	0.9997564	1723.68
SA3_2	1541	333.09969902038574	368.56510162353516	0.99984753	1724.8
SA3_2	1542	327.4761199951172	365.13919830322266	0.99984324	1725.92
SA3_2	1543	323.1602668762207	366.48393630981445	0.99983156	1727.04
SA3_2	1544	317.6680326461792	364.3052673339844	0.9997578	1728.16
SA3_2	1545	312.3029947280884	362.99652099609375	0.99978966	1729.28
SA3_2	1546	303.75776290893555	360.6757164001465	0.99982244	1730.4
SA3_2	1547	301.86572074890137	360.1303768157959	0.99980396	1731.52
SA3_2	1548	300.616455078125	355.98057746887207	0.99966645	1732.64
SA3_2	1549	298.9744186401367	352.6560401916504	0.9997043	1733.76
SA3_2	1550	297.93004989624023	349.06654357910156	0.99963	1734.88
SA3_2	1551	293.35174560546875	348.8326835632324	0.99966514	1736.0
SA3_2	1552	292.0158863067627	346.424503326416	0.99951196	1737.12
SA3_2	1553	288.6279106140137	343.21560859680176	0.99962497	1738.24
SA3_2	1554	285.7614517211914	338.0078315734863	0.99944097	1739.36
SA3_2	1555	283.23378562927246	337.5335884094238	0.9994079	1740.48
SA3_2	1556	280.6507110595703	336.0527801513672	0.99932873	1741.6
SA3_2	1557	275.75321197509766	332.9850769042969	0.9992144	1742.72
SA3_2	1558	268.45452785491943	329.4703674316406	0.99916506	1743.84
SA3_2	1559	261.8908166885376	321.93506240844727	0.99865973	1744.96
SA3_2	1560	257.5166702270508	319.4534683227539	0.9987833	1746.08
SA3_2	1561	246.2219476699829	318.24451446533203	0.99947697	1747.2
SA3_2	1562	235.3022575378418	326.11724853515625	0.9993742	1748.32
SA3_2	1563	215.09153842926025	345.4035186767578	0.99989796	1749.44
SA3_2	1564	206.168532371521	373.9610481262207	0.99980015	1750.56
SA3_2	1565	215.13147354125977	385.0714874267578	0.9995765	1751.68
SA3_2	1566	223.0114459991455	396.61033630371094	0.99979144	1752.8
SA3_2	1567	232.5620412826538	407.1100330352783	0.99980253	1753.92
SA3_2	1568	241.90380573272705	410.04438400268555	0.99977046	1755.04
SA3_2	1569	247.69868850708008	407.7070999145508	0.99974984	1756.16
SA3_2	1570	245.9477424621582	410.41248321533203	0.9996896	1757.28
SA3_2	1571	245.07274627685547	411.91357612609863	0.9998534	1758.4
SA3_2	1572	245.82107067108154	415.1455593109131	0.99967027	1759.52
SA3_2	1573	245.33586502075195	414.6224784851074	0.9996326	1760.64
SA3_2	1574	245.29032707214355	412.39471435546875	0.9997142	1761.76
SA3_2	1575	245.3277587890625	410.6538677215576	0.99975353	1762.88
SA3_2	1576	244.03855800628662	410.6462574005127	0.99978584	1764.0
SA3_2	1577	244.48022842407227	411.5954303741455	0.99963295	1765.12
SA3_2	1578	246.02322578430176	411.1149215698242	0.9995378	1766.24
SA3_2	1579	247.36919403076172	406.82287216186523	0.99938726	1767.36
SA3_2	1580	249.31020736694336	403.87733459472656	0.9995976	1768.48
SA3_2	1581	251.37224197387695	401.1822509765625	0.9996531	1769.6
SA3_2	1582	253.94244194030762	400.7915496826172	0.99972194	1770.72
SA3_2	1583	256.2443017959595	399.58030700683594	0.9996728	1771.84
SA3_2	1584	256.2917709350586	394.6860122680664	0.99975985	1772.96
SA3_2	1585	253.97748947143555	390.94717025756836	0.99976414	1774.08
SA3_2	1586	251.97062492370605	391.20909690856934	0.99974984	1775.2
SA3_2	1587	250.47883987426758	385.23181915283203	0.99983335	1776.32
SA3_2	1588	254.96094226837158	374.95370864868164	0.99961746	1777.44
SA3_2	1589	248.61221313476562	372.2468376159668	0.99955565	1778.56
SA3_2	1590	248.6720085144043	369.76673126220703	0.9995765	1779.68
SA3_2	1591	246.08819484710693	372.2581672668457	0.99917716	1780.8
SA3_2	1592	242.25223064422607	370.0469398498535	0.9993631	1781.92
SA3_2	1593	237.2966766357422	367.9867744445801	0.9995572	1783.04
SA3_2	1594	233.03351402282715	368.064022064209	0.99963534	1784.16
SA3_2	1595	231.45020008087158	368.07726860046387	0.9996111	1785.28
SA3_2	1596	228.89270782470703	367.3341751098633	0.99968326	1786.4
SA3_2	1597	223.35543632507324	369.03791427612305	0.99969494	1787.52
SA3_2	1598	218.29285621643066	366.61027908325195	0.9995365	1788.64
SA3_2	1599	213.96172046661377	364.1168403625488	0.9996151	1789.76
SA3_2	1600	210.34250259399414	363.84349822998047	0.9995732	1790.88
SA3_2	1601	206.06365203857422	363.39122772216797	0.9996978	1792.0
SA3_2	1602	200.81303119659424	361.97399139404297	0.9997044	1793.12
SA3_2	1603	197.7369785308838	359.93167877197266	0.99972755	1794.24
SA3_2	1604	187.5993847846985	358.43502044677734	0.9995222	1795.36
SA3_2	1605	180.4848074913025	353.95989418029785	0.99960405	1796.48
SA3_2	1606	175.4757523536682	350.9395408630371	0.9993924	1797.6
SA3_2	1607	168.27030181884766	346.0981750488281	0.9995753	1798.72
SA3_2	1608	158.49624872207642	339.13164138793945	0.99964833	1799.84
SA3_2	1609	155.37844896316528	335.8688735961914	0.9995388	1800.96
SA3_2	1610	158.07998180389404	335.71861267089844	0.99955696	1802.08
SA3_2	1611	154.86111640930176	339.44297790527344	0.99982005	1803.2
SA3_2	1612	154.2250394821167	342.30262756347656	0.9997515	1804.32
SA3_2	1613	151.57780647277832	342.46965408325195	0.9997775	1805.44
SA3_2	1614	146.0210919380188	340.5757141113281	0.99976057	1806.56
SA3_2	1615	133.91224145889282	341.1112403869629	0.99963033	1807.68
SA3_2	1616	122.34327793121338	343.5116386413574	0.99961096	1808.8
SA3_2	1617	102.00560092926025	349.25920486450195	0.9995432	1809.92
SA3_2	1618	100.52938461303711	353.03961753845215	0.99972874	1811.04
SA3_2	1619	95.1539397239685	368.62401008605957	0.99911004	1812.16
SA3_2	1620	133.58523845672607	388.4735870361328	0.99955875	1813.28
SA3_2	1621	142.48031377792358	384.35800552368164	0.99966323	1814.4
SA3_2	1622	141.68349504470825	385.4279136657715	0.99955744	1815.52
SA3_2	1623	147.60526418685913	382.5412845611572	0.9996087	1816.64
SA3_2	1624	153.0106782913208	380.1019477844238	0.99969053	1817.76
SA3_2	1625	158.6106300354004	378.15507888793945	0.9995906	1818.88
SA3_2	1626	164.04448747634888	374.86278533935547	0.9996784	1820.0
SA3_2	1627	168.07246208190918	372.7441120147705	0.99975055	1821.12
SA3_2	1628	171.40355110168457	370.8116054534912	0.9996749	1822.24
SA3_2	1629	174.75731372833252	365.60428619384766	0.9996803	1823.36
SA3_2	1630	176.8659234046936	360.80586433410645	0.99961746	1824.48
SA3_2	1631	179.09207344055176	358.92571449279785	0.999652	1825.6
SA3_2	1632	183.55966806411743	355.6135654449463	0.99968386	1826.72
SA3_2	1633	186.18837594985962	352.62070655822754	0.99971575	1827.84
SA3_2	1634	188.35854530334473	354.43010330200195	0.9996629	1828.96
SA3_2	1635	188.54137659072876	355.03612518310547	0.99971396	1830.08
SA3_2	1636	186.51375770568848	357.17302322387695	0.9996884	1831.2
SA3_2	1637	183.74462127685547	365.17438888549805	0.9997161	1832.32
SA3_2	1638	182.9414963722229	366.23565673828125	0.99965215	1833.44
SA3_2	1639	184.75828170776367	365.2738094329834	0.99967146	1834.56
SA3_2	1640	186.6836667060852	362.5278854370117	0.9995028	1835.68
SA3_2	1641	189.32899236679077	351.01158142089844	0.9994294	1836.8
SA3_2	1642	183.75399112701416	340.6128787994385	0.9995301	1837.92
SA3_2	1643	187.63667345046997	335.2433395385742	0.9995235	1839.04
SA3_2	1644	187.98606395721436	337.2655391693115	0.9994081	1840.16
SA3_2	1645	184.34054851531982	343.19698333740234	0.9996493	1841.28
SA3_2	1646	183.96522998809814	346.3750648498535	0.99962234	1842.4
SA3_2	1647	179.2102575302124	347.09527015686035	0.9997545	1843.52
SA3_2	1648	175.23616552352905	345.56299209594727	0.9994634	1844.64
SA3_2	1649	178.8332223892212	342.22434997558594	0.9996176	1845.76
SA3_2	1650	172.8245735168457	344.3763542175293	0.99955994	1846.88
SA3_2	1651	165.8394694328308	353.7609672546387	0.9996	1848.0
SA3_2	1652	157.47112035751343	370.32039642333984	0.9995981	1849.12
SA3_2	1653	162.65673637390137	391.54626846313477	0.9998778	1850.24
SA3_2	1654	157.47536420822144	405.45175552368164	0.9998791	1851.36
SA3_2	1655	151.799476146698	419.66697692871094	0.9997242	1852.48
SA3_2	1656	145.34850120544434	428.188419342041	0.99971193	1853.6
SA3_2	1657	138.73709440231323	425.8480453491211	0.9997303	1854.72
SA3_2	1658	133.6251974105835	426.6982841491699	0.99984324	1855.84
SA3_2	1659	124.14132356643677	427.3719120025635	0.9994728	1856.96
SA3_2	1660	120.19093036651611	429.69823837280273	0.99980086	1858.08
SA3_2	1661	122.89793491363525	431.7230415344238	0.99894875	1859.2
SA3_2	1662	124.30843114852905	429.37225341796875	0.9990676	1860.32
SA3_2	1663	126.96465253829956	423.76819610595703	0.99946266	1861.44
SA3_2	1664	131.46549463272095	420.60413360595703	0.99926835	1862.56
SA3_2	1665	133.55228900909424	430.86636543273926	0.9982141	1863.68
SA3_2	1666	163.431715965271	429.4860649108887	0.99965155	1864.8
SA3_2	1667	169.6463108062744	424.59717750549316	0.9997514	1865.92
SA3_2	1668	170.80518007278442	422.09753036499023	0.9998129	1867.04
SA3_2	1669	172.69803285598755	418.05810928344727	0.9997048	1868.16
SA3_2	1670	172.93609380722046	413.6179447174072	0.9997677	1869.28
SA3_2	1671	175.77779293060303	410.3935432434082	0.9997763	1870.4
SA3_2	1672	183.75288248062134	409.23837661743164	0.9997707	1871.52
SA3_2	1673	193.2929515838623	404.02796745300293	0.99867624	1872.64
SA3_2	1674	198.7235426902771	402.81383514404297	0.9993418	1873.76
SA3_2	1675	201.5286684036255	399.49390411376953	0.9989114	1874.88
SA3_2	1676	207.44268894195557	399.3479919433594	0.9994661	1876.0
SA3_2	1677	210.62560081481934	396.6800880432129	0.99936074	1877.12
SA3_2	1678	212.2305393218994	391.74659729003906	0.9996351	1878.24
SA3_2	1679	215.38867950439453	390.6636428833008	0.9997385	1879.36
SA3_2	1680	213.35515975952148	388.27783584594727	0.99981266	1880.48
SA3_2	1681	213.0631446838379	385.08350372314453	0.99982136	1881.6
SA3_2	1682	207.08765983581543	386.3198661804199	0.9998448	1882.72
SA3_2	1683	201.73494815826416	387.191162109375	0.9998709	1883.84
SA3_2	1684	201.65910720825195	387.52315521240234	0.9998354	1884.96
SA3_2	1685	200.01039505004883	387.97027587890625	0.9997863	1886.08
SA3_2	1686	202.06704139709473	387.6229476928711	0.99970406	1887.2
SA3_2	1687	197.08125591278076	388.15372467041016	0.999762	1888.32
SA3_2	1688	197.14243412017822	388.6956024169922	0.999696	1889.44
SA3_2	1689	197.41535186767578	388.6651611328125	0.9997607	1890.56
SA3_2	1690	197.05801010131836	388.35594177246094	0.9997788	1891.68
SA3_2	1691	196.4341640472412	388.3206367492676	0.999824	1892.8
SA3_2	1692	195.05982398986816	385.43609619140625	0.9998386	1893.92
SA3_2	1693	194.55766677856445	387.5567436218262	0.9997992	1895.04
SA3_2	1694	194.5422649383545	387.5723648071289	0.999762	1896.16
SA3_2	1695	196.0902452468872	385.1210403442383	0.9996137	1897.28
SA3_2	1696	195.6460475921631	381.00969314575195	0.9996227	1898.4
SA3_2	1697	193.6372995376587	381.81283950805664	0.9997334	1899.52
SA3_2	1698	188.81441354751587	382.66462326049805	0.9996693	1900.64
SA3_2	1699	192.8269386291504	382.236385345459	0.9997414	1901.76
SA3_2	1700	190.96200466156006	379.1513442993164	0.99979573	1902.88
SA3_2	1701	191.78895950317383	378.3273983001709	0.9996463	1904.0
SA3_2	1702	191.92451238632202	373.5453987121582	0.99979967	1905.12
SA3_2	1703	191.88032150268555	375.47779083251953	0.99976486	1906.24
SA3_2	1704	192.21572875976562	373.447322845459	0.99974316	1907.36
SA3_2	1705	192.30386018753052	366.6792297363281	0.9997534	1908.48
SA3_2	1706	189.40786123275757	359.72591400146484	0.99967873	1909.6
SA3_2	1707	190.75350761413574	357.8782653808594	0.99939394	1910.72
SA3_2	1708	190.20719528198242	355.2139663696289	0.9997249	1911.84
SA3_2	1709	185.46102046966553	355.4003620147705	0.99960405	1912.96
SA3_2	1710	183.1021547317505	364.1941738128662	0.99972624	1914.08
SA3_2	1711	183.11691284179688	365.23924827575684	0.99982905	1915.2
SA3_2	1712	176.66630744934082	370.1649570465088	0.99973434	1916.32
SA3_2	1713	169.6310043334961	373.2048797607422	0.99981624	1917.44
SA3_2	1714	166.54417514801025	368.814754486084	0.9997079	1918.56
SA3_2	1715	163.44155073165894	366.423282623291	0.9996464	1919.68
SA3_2	1716	163.88999223709106	359.99505043029785	0.99914587	1920.8
SA3_2	1717	174.67321157455444	355.9712219238281	0.99975115	1921.92
SA3_2	1718	177.6801347732544	358.30793380737305	0.9995671	1923.04
SA3_2	1719	181.58814907073975	359.44982528686523	0.99939346	1924.16
SA3_2	1720	176.7005443572998	369.4277000427246	0.9995572	1925.28
SA3_2	1721	175.1704216003418	384.0189743041992	0.9997713	1926.4
SA3_2	1722	166.47785902023315	399.09204483032227	0.9998964	1927.52
SA3_2	1723	151.47584676742554	415.1353168487549	0.9998323	1928.64
SA3_2	1724	145.29379606246948	421.68954849243164	0.9996979	1929.76
SA3_2	1725	141.9699192047119	427.1733570098877	0.9996051	1930.88
SA3_2	1726	132.59871006011963	428.5638427734375	0.99974006	1932.0
SA3_2	1727	131.28230571746826	428.08030128479004	0.9994698	1933.12
SA3_2	1728	128.9358615875244	428.4533500671387	0.999358	1934.24
SA3_2	1729	135.28584241867065	426.2742233276367	0.99979633	1935.36
SA3_2	1730	150.94419717788696	419.0163230895996	0.999736	1936.48
SA3_2	1731	159.17543172836304	414.65904235839844	0.99982435	1937.6
SA3_2	1732	168.4720516204834	412.9050922393799	0.9997631	1938.72
SA3_2	1733	173.93261194229126	412.14941024780273	0.9996805	1939.84
SA3_2	1734	178.90641689300537	412.1762466430664	0.99977344	1940.96
SA3_2	1735	182.34786987304688	404.89508628845215	0.9996094	1942.08
SA3_2	1736	188.48507404327393	396.82631492614746	0.9996588	1943.2
SA3_2	1737	190.0941252708435	391.58989906311035	0.99973756	1944.32
SA3_2	1738	191.8965458869934	388.4596824645996	0.99984527	1945.44
SA3_2	1739	187.52026557922363	390.8492660522461	0.99977154	1946.56
SA3_2	1740	186.41865253448486	392.2711658477783	0.99978584	1947.68
SA3_2	1741	189.38188552856445	391.093168258667	0.9998037	1948.8
SA3_2	1742	191.98347330093384	390.6792640686035	0.99973017	1949.92
SA3_2	1743	194.44711208343506	386.4652919769287	0.9998258	1951.04
SA3_2	1744	198.048734664917	380.1268672943115	0.9996693	1952.16
SA3_2	1745	200.21700859069824	374.2451477050781	0.9997054	1953.28
SA3_2	1746	199.80764389038086	370.012264251709	0.9997291	1954.4
SA3_2	1747	197.87756204605103	368.0507755279541	0.99973375	1955.52
SA3_2	1748	195.08020877838135	363.6004829406738	0.9996723	1956.64
SA3_2	1749	194.8604941368103	362.52222061157227	0.99972326	1957.76
SA3_2	1750	195.05499601364136	360.73883056640625	0.99965775	1958.88
SA3_2	1751	195.15259265899658	360.41296005249023	0.99965	1960.0
SA3_2	1752	195.43613195419312	358.9240550994873	0.9996902	1961.12
SA3_2	1753	192.67892837524414	362.54199028015137	0.9997557	1962.24
SA3_2	1754	192.66098737716675	365.80830574035645	0.99981767	1963.36
SA3_2	1755	192.79863834381104	370.9083938598633	0.99985933	1964.48
SA3_2	1756	192.8657054901123	374.8066234588623	0.999861	1965.6
SA3_2	1757	198.05148839950562	370.5197238922119	0.99977607	1966.72
SA3_2	1758	202.40721702575684	369.3434143066406	0.99964416	1967.84
SA3_2	1759	199.99476671218872	369.57149505615234	0.99979895	1968.96
SA3_2	1760	201.91707611083984	372.4427890777588	0.99985874	1970.08
SA3_2	1761	201.6251564025879	374.40728187561035	0.99982494	1971.2
SA3_2	1762	200.7725954055786	375.2442169189453	0.999684	1972.32
SA3_2	1763	199.26844835281372	375.13054847717285	0.9997316	1973.44
SA3_2	1764	200.3209352493286	379.5461082458496	0.9996736	1974.56
SA3_2	1765	201.02839469909668	377.497615814209	0.9997793	1975.68
SA3_2	1766	197.48191833496094	377.9922580718994	0.9997415	1976.8
SA3_2	1767	198.5924482345581	379.200382232666	0.9996308	1977.92
SA3_2	1768	194.48261260986328	377.385778427124	0.99969995	1979.04
SA3_2	1769	183.98456573486328	387.26858139038086	0.99973136	1980.16
SA3_2	1770	181.9166898727417	390.53927421569824	0.999762	1981.28
SA3_2	1771	180.1320195198059	391.9757652282715	0.9997733	1982.4
SA3_2	1772	179.41455841064453	390.80592155456543	0.9997714	1983.52
SA3_2	1773	180.01468181610107	389.890079498291	0.999772	1984.64
SA3_2	1774	178.26703786849976	391.49688720703125	0.99974996	1985.76
SA3_2	1775	178.53624820709229	390.04846572875977	0.9997092	1986.88
SA3_2	1776	175.44493675231934	391.12993240356445	0.9996904	1988.0
SA3_2	1777	173.1205701828003	389.7043991088867	0.9997199	1989.12
SA3_2	1778	169.21958923339844	388.7900733947754	0.9997739	1990.24
SA3_2	1779	161.94716691970825	390.4199409484863	0.99977595	1991.36
SA3_2	1780	160.5414867401123	393.33349227905273	0.99964976	1992.48
SA3_2	1781	151.60411596298218	398.31029891967773	0.9996376	1993.6
SA3_2	1782	146.95558547973633	407.1390724182129	0.9996526	1994.72
SA3_2	1783	144.19467449188232	414.825382232666	0.9995666	1995.84
SA3_2	1784	146.6075897216797	414.7262763977051	0.9995641	1996.96
SA3_2	1785	159.5214605331421	407.124080657959	0.9955081	1998.08
SA3_2	1786	173.16367626190186	410.38427352905273	0.99754363	1999.2
SA3_2	1787	203.10640335083008	404.02233123779297	0.9997626	2000.32
SA3_2	1788	227.0705223083496	402.8524589538574	0.99948347	2001.44
SA3_2	1789	254.00872230529785	400.12667655944824	0.99961674	2002.56
SA3_2	1790	285.48669815063477	393.8520812988281	0.9994935	2003.68
SA3_2	1791	321.3346004486084	383.35095405578613	0.99972004	2004.8
SA3_2	1792	347.9691743850708	371.6952896118164	0.99946445	2005.92
SA3_2	1793	370.418119430542	365.87273597717285	0.99943584	2007.04
SA3_2	1794	380.30874729156494	361.97957038879395	0.9995865	2008.16
SA3_2	1795	386.3992691040039	361.08235359191895	0.999366	2009.28
SA3_2	1796	390.65136909484863	362.2261047363281	0.9996308	2010.4
SA3_2	1797	394.3897247314453	365.3152084350586	0.9996012	2011.52
SA3_2	1798	402.3913383483887	370.9764575958252	0.99936455	2012.64
SA3_2	1799	408.5975646972656	375.844202041626	0.9988159	2013.76
SA3_2	1800	418.6542510986328	383.7201118469238	0.9989348	2014.88
SA3_2	1801	425.738000869751	391.1484718322754	0.99753404	2016.0
SA3_2	1802	436.63926124572754	401.70212745666504	0.99677294	2017.12
SA3_2	1803	436.32259368896484	400.6555366516113	0.9986167	2018.24
SA3_2	1804	442.72398948669434	407.94261932373047	0.99966276	2019.36
SA3_2	1805	447.15747833251953	404.1801452636719	0.9996942	2020.48
SA3_2	1806	448.1856346130371	404.22377586364746	0.99969316	2021.6
SA3_2	1807	447.9835033416748	403.0653762817383	0.999688	2022.72
SA3_2	1808	449.6687889099121	402.3203659057617	0.9997392	2023.84
SA3_2	1809	447.2010612487793	400.27976989746094	0.9997676	2024.96
SA3_2	1810	450.08959770202637	399.9405097961426	0.9997744	2026.08
SA3_2	1811	446.3951110839844	398.0422782897949	0.9997819	2027.2
SA3_2	1812	448.73199462890625	397.22554206848145	0.9997334	2028.32
SA3_2	1813	446.06618881225586	394.5622444152832	0.99977	2029.44
SA3_2	1814	443.37754249572754	393.50223541259766	0.99960965	2030.56
SA3_2	1815	442.8323268890381	392.59471893310547	0.9996111	2031.68
SA3_2	1816	444.4692134857178	392.785120010376	0.9995535	2032.8
SA3_2	1817	442.83924102783203	387.8488540649414	0.9996842	2033.92
SA3_2	1818	439.69736099243164	387.94604301452637	0.9997199	2035.04
SA3_2	1819	438.68961334228516	386.59515380859375	0.99969184	2036.16
SA3_2	1820	438.0932807922363	385.1363182067871	0.9996012	2037.28
SA3_2	1821	435.3843688964844	384.12285804748535	0.9993942	2038.4
SA3_2	1822	432.7085018157959	383.6616897583008	0.99943167	2039.52
SA3_2	1823	430.202579498291	384.35900688171387	0.9993143	2040.64
SA3_2	1824	427.57978439331055	382.86598205566406	0.9994766	2041.76
SA3_2	1825	424.3864059448242	382.6984977722168	0.99910337	2042.88
SA3_2	1826	419.52409744262695	383.5162353515625	0.99923503	2044.0
SA3_2	1827	415.4688835144043	384.59017753601074	0.9992512	2045.12
SA3_2	1828	411.8217468261719	385.30311584472656	0.9992293	2046.24
SA3_2	1829	407.16161727905273	384.6368980407715	0.9989196	2047.36
SA3_2	1830	404.6523094177246	386.31686210632324	0.99954	2048.48
SA3_2	1831	405.38330078125	387.60592460632324	0.99964154	2049.6
SA3_2	1832	406.5920352935791	389.3423366546631	0.9995939	2050.72
SA3_2	1833	411.1184597015381	387.37595558166504	0.99905926	2051.84
SA3_2	1834	402.2019386291504	385.79023361206055	0.9993438	2052.96
SA3_2	1835	402.07533836364746	388.1682586669922	0.99949026	2054.08
SA3_2	1836	405.18083572387695	387.01921463012695	0.9995414	2055.2
SA3_2	1837	406.39986991882324	385.50304412841797	0.99947435	2056.32
SA3_2	1838	407.6681137084961	381.4562129974365	0.99956745	2057.44
SA3_2	1839	404.1672706604004	382.8043556213379	0.9997284	2058.56
SA3_2	1840	400.87175369262695	381.80437088012695	0.99975675	2059.68
SA3_2	1841	398.1029987335205	380.3126907348633	0.99976605	2060.8
SA3_2	1842	395.6421375274658	378.7261962890625	0.99966145	2061.92
SA3_2	1843	393.4224605560303	380.97825050354004	0.99970514	2063.04
SA3_2	1844	391.9567584991455	381.84831619262695	0.99977213	2064.16
SA3_2	1845	388.4089231491089	380.0624656677246	0.9997117	2065.28
SA3_2	1846	383.1145763397217	379.82211112976074	0.99971074	2066.4
SA3_2	1847	383.67481231689453	378.2871437072754	0.9997085	2067.52
SA3_2	1848	382.7566623687744	378.3358097076416	0.99958736	2068.64
SA3_2	1849	382.7331066131592	377.4877738952637	0.9995838	2069.76
SA3_2	1850	384.27748680114746	375.1255702972412	0.99957615	2070.88
SA3_2	1851	380.4677486419678	373.7339973449707	0.9996587	2072.0
SA3_2	1852	378.48711013793945	373.08860778808594	0.9995472	2073.12
SA3_2	1853	374.0180492401123	370.9918212890625	0.99968004	2074.24
SA3_2	1854	371.142053604126	371.30324363708496	0.9996271	2075.36
SA3_2	1855	363.17222118377686	375.5035400390625	0.9996105	2076.48
SA3_2	1856	359.7862958908081	374.91271018981934	0.99959284	2077.6
SA3_2	1857	355.9971332550049	375.04526138305664	0.9995395	2078.72
SA3_2	1858	348.6560821533203	377.0087242126465	0.9996668	2079.84
SA3_2	1859	347.8081226348877	380.8654975891113	0.99969053	2080.96
SA3_2	1860	349.6675491333008	379.6791458129883	0.9997094	2082.08
SA3_2	1861	340.13099670410156	380.5817699432373	0.9995382	2083.2
SA3_2	1862	337.1565580368042	384.13341522216797	0.9996898	2084.32
SA3_2	1863	338.03887367248535	386.0699272155762	0.999681	2085.44
SA3_2	1864	336.8213176727295	385.3055477142334	0.9997105	2086.56
SA3_2	1865	336.1586570739746	381.6181182861328	0.9996983	2087.68
SA3_2	1866	333.7209224700928	383.25056076049805	0.9995982	2088.8
SA3_2	1867	331.8190574645996	381.14118576049805	0.99969447	2089.92
SA3_2	1868	328.7090063095093	381.48365020751953	0.9996854	2091.04
SA3_2	1869	320.52950859069824	382.26064682006836	0.99953794	2092.16
SA3_2	1870	317.59562492370605	383.47243309020996	0.9996501	2093.28
SA3_2	1871	314.49384689331055	381.0039710998535	0.9997391	2094.4
SA3_2	1872	310.14695167541504	375.66370010375977	0.9996979	2095.52
SA3_2	1873	306.95972442626953	374.8143768310547	0.99974257	2096.64
SA3_2	1874	301.1403560638428	372.31258392333984	0.9997154	2097.76
SA3_2	1875	298.4614849090576	368.82262229919434	0.99967384	2098.88
SA3_2	1876	290.5007839202881	364.0342426300049	0.99969506	2100.0
SA3_2	1877	288.15882205963135	359.0602397918701	0.9997385	2101.12
SA3_2	1878	283.2197904586792	364.36543464660645	0.9996269	2102.24
SA3_2	1879	284.6315383911133	360.4113006591797	0.99969184	2103.36
SA3_2	1880	281.9444179534912	360.8374786376953	0.99963033	2104.48
SA3_2	1881	281.0744285583496	358.09441566467285	0.99956745	2105.6
SA3_2	1882	281.50439262390137	357.02868461608887	0.9994624	2106.72
SA3_2	1883	283.28895568847656	354.70001220703125	0.99960476	2107.84
SA3_2	1884	281.9612979888916	353.07655334472656	0.9996531	2108.96
SA3_2	1885	281.4824342727661	350.7582664489746	0.99978656	2110.08
SA3_2	1886	276.5763998031616	348.9386558532715	0.9997812	2111.2
SA3_2	1887	270.31469345092773	357.0090579986572	0.99972326	2112.32
SA3_2	1888	267.5132989883423	355.8666801452637	0.99975127	2113.44
SA3_2	1889	258.48989486694336	359.92366790771484	0.99976593	2114.56
SA3_2	1890	253.77154350280762	362.177209854126	0.9997242	2115.68
SA3_2	1891	249.62482452392578	361.7852783203125	0.99953246	2116.8
SA3_2	1892	244.58398818969727	359.7754669189453	0.9994721	2117.92
SA3_2	1893	239.70656394958496	358.4220600128174	0.9996698	2119.04
SA3_2	1894	236.30332946777344	362.14977264404297	0.99971765	2120.16
SA3_2	1895	232.3410987854004	361.96600914001465	0.9996408	2121.28
SA3_2	1896	232.4683666229248	361.3702583312988	0.99961543	2122.4
SA3_2	1897	228.6426067352295	362.86651611328125	0.99950933	2123.52
SA3_2	1898	228.3752202987671	359.6334171295166	0.99964535	2124.64
SA3_2	1899	226.8378496170044	360.22350311279297	0.99972636	2125.76
SA3_2	1900	223.16489219665527	358.80921363830566	0.9997074	2126.88
SA3_2	1901	220.57340145111084	356.7268180847168	0.9996896	2128.0
SA3_2	1902	217.01538562774658	353.5685920715332	0.99961615	2129.12
SA3_2	1903	214.80722427368164	351.69304847717285	0.9997261	2130.24
SA3_2	1904	207.57770538330078	353.2788848876953	0.99962723	2131.36
SA3_2	1905	203.68287563323975	352.8358268737793	0.99978215	2132.48
SA3_2	1906	193.09639930725098	359.12160873413086	0.999777	2133.6
SA3_2	1907	184.63116884231567	360.39419174194336	0.9998067	2134.72
SA3_2	1908	172.23111391067505	366.9147205352783	0.9997161	2135.84
SA3_2	1909	162.2865915298462	365.0085926055908	0.9996092	2136.96
SA3_2	1910	153.68186235427856	356.3130569458008	0.99953914	2138.08
SA3_2	1911	150.26986598968506	350.31641006469727	0.99953794	2139.2
SA3_2	1912	150.51445960998535	350.77646255493164	0.99965715	2140.32
SA3_2	1913	148.99818897247314	354.5907497406006	0.99966514	2141.44
SA3_2	1914	134.80124473571777	358.5886001586914	0.9994647	2142.56
SA3_2	1915	130.34420013427734	364.3922424316406	0.9997168	2143.68
SA3_2	1916	136.7003083229065	371.34655952453613	0.99963844	2144.8
SA3_2	1917	143.1318759918213	381.17268562316895	0.99977964	2145.92
SA3_2	1918	156.32705688476562	391.88647270202637	0.9998685	2147.04
SA3_2	1919	162.2557282447815	391.5556526184082	0.9998828	2148.16
SA3_2	1920	164.0308380126953	397.2952651977539	0.99989164	2149.28
SA3_2	1921	168.30297708511353	402.19164848327637	0.99989116	2150.4
SA3_2	1922	173.90336990356445	397.59801864624023	0.9998443	2151.52
SA3_2	1923	177.84782648086548	394.31456565856934	0.99982506	2152.64
SA3_2	1924	181.91806077957153	389.2115592956543	0.99985015	2153.76
SA3_2	1925	182.16309547424316	389.17030334472656	0.99990916	2154.88
SA3_2	1926	180.30990362167358	385.0115489959717	0.99986994	2156.0
SA3_2	1927	182.22429752349854	388.3981132507324	0.99984527	2157.12
SA3_2	1928	181.77040815353394	388.366641998291	0.9998596	2158.24
SA3_2	1929	179.80315685272217	385.63633918762207	0.99986255	2159.36
SA3_2	1930	181.1480164527893	381.556921005249	0.99978834	2160.48
SA3_2	1931	177.90627479553223	387.70071029663086	0.9998313	2161.6
SA3_2	1932	180.45876026153564	385.31450271606445	0.9998186	2162.72
SA3_2	1933	179.79164123535156	384.2346382141113	0.99974424	2163.84
SA3_2	1934	178.85061502456665	377.91781425476074	0.9997867	2164.96
SA3_2	1935	177.16209888458252	377.4374198913574	0.99971324	2166.08
SA3_2	1936	177.92729139328003	376.9790554046631	0.99976236	2167.2
SA3_2	1937	180.06393909454346	373.8168525695801	0.99965096	2168.32
SA3_2	1938	180.2911639213562	371.25560760498047	0.9995776	2169.44
SA3_2	1939	183.51505994796753	366.97022438049316	0.99953055	2170.56
SA3_2	1940	184.43231582641602	362.16705322265625	0.9997008	2171.68
SA3_2	1941	184.83574390411377	362.8535270690918	0.9996209	2172.8
SA3_2	1942	188.25557231903076	366.07781410217285	0.9996377	2173.92
SA3_2	1943	187.5207781791687	368.46508026123047	0.99969614	2175.04
SA3_2	1944	185.26427745819092	371.8114185333252	0.99970454	2176.16
SA3_2	1945	178.15052270889282	377.1447944641113	0.9997539	2177.28
SA3_2	1946	180.72948455810547	381.0721206665039	0.99978644	2178.4
SA3_2	1947	180.94124794006348	386.4799118041992	0.9998783	2179.52
SA3_2	1948	182.25548267364502	385.00865936279297	0.9998493	2180.64
SA3_2	1949	183.9178442955017	383.4621047973633	0.9997055	2181.76
SA3_2	1950	184.85718965530396	377.33728408813477	0.99977475	2182.88
SA3_2	1951	183.84292125701904	377.9843330383301	0.99976534	2184.0
SA3_2	1952	181.08837604522705	379.4120979309082	0.9997743	2185.12
SA3_2	1953	179.07875776290894	382.4759101867676	0.9997825	2186.24
SA3_2	1954	178.2275676727295	383.5594654083252	0.99969184	2187.36
SA3_2	1955	178.19359302520752	386.0311031341553	0.9997483	2188.48
SA3_2	1956	179.12883758544922	389.9955368041992	0.9998223	2189.6
SA3_2	1957	182.03386068344116	390.96118927001953	0.9997403	2190.72
SA3_2	1958	182.85207748413086	389.1463279724121	0.9997837	2191.84
SA3_2	1959	184.06246900558472	389.34542655944824	0.9997762	2192.96
SA3_2	1960	181.986665725708	386.37033462524414	0.9997744	2194.08
SA3_2	1961	179.08319234848022	384.83585357666016	0.99984646	2195.2
SA3_2	1962	174.07798767089844	387.0834445953369	0.999801	2196.32
SA3_2	1963	173.43515157699585	383.7059783935547	0.99974924	2197.44
SA3_2	1964	170.17157077789307	386.29045486450195	0.9997758	2198.56
SA3_2	1965	170.08588314056396	385.35255432128906	0.99978477	2199.68
SA3_2	1966	171.42739295959473	383.4207057952881	0.99973744	2200.8
SA3_2	1967	170.73743343353271	383.97168159484863	0.99979836	2201.92
SA3_2	1968	168.34747791290283	385.35664558410645	0.9998287	2203.04
SA3_2	1969	172.44998216629028	387.41992950439453	0.9998394	2204.16
SA3_2	1970	172.10311889648438	385.6335639953613	0.9998159	2205.28
SA3_2	1971	175.59493780136108	387.16976165771484	0.9998159	2206.4
SA3_2	1972	174.0800142288208	386.5730094909668	0.99980277	2207.52
SA3_2	1973	171.1737036705017	390.37991523742676	0.99988496	2208.64
SA3_2	1974	156.47298097610474	404.8876190185547	0.9997769	2209.76
SA3_2	1975	143.24556589126587	419.42819595336914	0.99964845	2210.88
SA3_2	1976	136.75572872161865	422.4843406677246	0.99961096	2212.0
SA3_2	1977	134.02413129806519	422.96070098876953	0.9995024	2213.12
SA3_2	1978	139.0841245651245	425.8586311340332	0.9995628	2214.24
SA3_2	1979	146.92169427871704	429.2790126800537	0.9996724	2215.36
SA3_2	1980	139.49154615402222	429.5796489715576	0.9997415	2216.48
SA3_2	1981	135.41922569274902	428.33839416503906	0.9994444	2217.6
SA3_2	1982	135.6369137763977	430.2281856536865	0.99965036	2218.72
SA3_2	1983	141.97616577148438	428.7088108062744	0.99920696	2219.84
SA3_2	1984	121.60590887069702	430.3981590270996	0.99950874	2220.96
SA3_2	1985	149.80411529541016	406.4693355560303	0.9995628	2222.08
SA3_2	1986	179.29346561431885	406.84553146362305	0.99985003	2223.2
SA3_2	1987	183.16534757614136	411.28772735595703	0.9998516	2224.32
SA3_2	1988	163.34377527236938	417.18223571777344	0.9997242	2225.44
SA3_2	1989	157.2726011276245	420.0527572631836	0.9997334	2226.56
SA3_2	1990	156.51979446411133	417.5369453430176	0.99975044	2227.68
SA3_2	1991	158.7180256843567	417.59897232055664	0.9996333	2228.8
SA3_2	1992	166.08612537384033	415.80785751342773	0.99962103	2229.92
SA3_2	1993	166.1666750907898	416.05430603027344	0.9996979	2231.04
SA3_2	1994	168.2746171951294	413.09326171875	0.9996556	2232.16
SA3_2	1995	166.96455478668213	413.0171585083008	0.9994873	2233.28
SA3_2	1996	170.37532329559326	410.6739807128906	0.99932003	2234.4
SA3_2	1997	177.5392770767212	406.5354251861572	0.99912053	2235.52
SA3_2	1998	185.30666828155518	408.59227180480957	0.99914134	2236.64
SA3_2	1999	189.2256259918213	406.79243087768555	0.9995733	2237.76
[truncated: 1,592 more rows]
