# Supplementary material for: Measuring inter-individual differences in behavioural types of gilthead seabreams in the laboratory using deep learning
Source: PeerJ. 2022 May 5;10:e13396. doi: 10.7717/peerj.13396 (PMC9080431; doi:10.7717/peerj.13396)
Supplement: Supplemental Information 1 [file peerj-10-13396-s001.zip › Raw validation data/d4/SA16_SOC_3.csv]

ID	sec	X	Y	%	seconds
SA16_SOC_3	1	100.29343366622925	164.54582691192627	0.9045328	0.0
SA16_SOC_3	2	110.49124002456665	131.30792140960693	0.9993944	0.08
SA16_SOC_3	3	88.75190019607544	194.74378108978271	0.99504256	0.16
SA16_SOC_3	4	109.17644500732422	261.62830352783203	0.9997094	0.24
SA16_SOC_3	5	82.41323232650757	252.84845352172852	0.8102293	0.32
SA16_SOC_3	6	105.44540882110596	183.8371753692627	0.9734476	0.4
SA16_SOC_3	7	129.14868593215942	143.3268928527832	0.9990778	0.48
SA16_SOC_3	8	94.36457753181458	134.81722354888916	0.9907142	0.56
SA16_SOC_3	9	92.8140640258789	204.22674179077148	0.99775046	0.64
SA16_SOC_3	10	118.46544742584229	239.5356845855713	0.96433073	0.72
SA16_SOC_3	11	95.52459716796875	208.99719715118408	0.038779866	0.8
SA16_SOC_3	12	120.28056383132935	154.87701416015625	0.9989808	0.88
SA16_SOC_3	13	128.5633683204651	133.90551567077637	0.99966204	0.96
SA16_SOC_3	14	101.37245655059814	139.6889877319336	0.99732864	1.04
SA16_SOC_3	15	93.29848289489746	198.35894107818604	0.9945009	1.12
SA16_SOC_3	16	96.27063274383545	204.06826972961426	0.95140326	1.2
SA16_SOC_3	17	125.69794654846191	141.9367504119873	0.9962425	1.28
SA16_SOC_3	18	113.22367191314697	119.054274559021	0.99895334	1.36
SA16_SOC_3	19	93.90579462051392	179.10099506378174	0.9947503	1.44
SA16_SOC_3	20	103.3808708190918	253.83971214294434	0.995453	1.52
SA16_SOC_3	21	101.32666826248169	256.41958236694336	0.99706596	1.6
SA16_SOC_3	22	125.80962181091309	163.69643211364746	0.9988086	1.68
SA16_SOC_3	23	92.19807982444763	122.2141170501709	0.9982071	1.76
SA16_SOC_3	24	89.93303775787354	152.48950481414795	0.9947566	1.84
SA16_SOC_3	25	108.98904800415039	202.19009399414062	0.95796573	1.92
SA16_SOC_3	26	149.81520175933838	229.59221363067627	0.996756	2.0
SA16_SOC_3	27	161.26352548599243	248.75630378723145	0.9944121	2.08
SA16_SOC_3	28	162.8692865371704	249.12720680236816	0.9968832	2.16
SA16_SOC_3	29	166.74861907958984	249.281587600708	0.9934796	2.24
SA16_SOC_3	30	178.58386039733887	256.0107421875	0.0019280683	2.32
SA16_SOC_3	31	180.9795379638672	229.2040729522705	0.0055601425	2.4
SA16_SOC_3	32	180.89640140533447	206.40498161315918	0.9933175	2.48
SA16_SOC_3	33	202.4275302886963	195.10053634643555	0.9460967	2.56
SA16_SOC_3	34	200.10957717895508	210.8236598968506	0.20495483	2.64
SA16_SOC_3	35	197.21779823303223	207.85531997680664	0.07311458	2.72
SA16_SOC_3	36	181.24971389770508	192.65267372131348	0.93650615	2.8
SA16_SOC_3	37	162.2169852256775	176.3496494293213	0.9985561	2.88
SA16_SOC_3	38	100.7763147354126	132.70737648010254	0.99276286	2.96
SA16_SOC_3	39	99.2776095867157	99.57998514175415	0.19888277	3.04
SA16_SOC_3	40	124.09682273864746	102.92837619781494	0.9975721	3.12
SA16_SOC_3	41	104.23949956893921	118.89562368392944	0.9981317	3.2
SA16_SOC_3	42	81.39634132385254	197.9969358444214	0.98017037	3.28
SA16_SOC_3	43	96.51869535446167	252.96063423156738	0.9937696	3.36
SA16_SOC_3	44	97.1861481666565	176.77034854888916	0.023445489	3.44
SA16_SOC_3	45	115.82791805267334	127.17787742614746	0.999561	3.52
SA16_SOC_3	46	97.74569272994995	152.1580982208252	0.9981755	3.6
SA16_SOC_3	47	88.67916464805603	235.92976570129395	0.9989147	3.68
SA16_SOC_3	48	99.59180951118469	285.32386779785156	0.99918884	3.76
SA16_SOC_3	49	73.01899194717407	256.80304527282715	0.31340873	3.84
SA16_SOC_3	50	110.46833992004395	158.55294227600098	0.9963444	3.92
SA16_SOC_3	51	109.68530178070068	127.14690685272217	0.99940073	4.0
SA16_SOC_3	52	94.43368315696716	188.5671615600586	0.994522	4.08
SA16_SOC_3	53	89.06404376029968	274.28564071655273	0.9993303	4.16
SA16_SOC_3	54	91.28458499908447	351.3981342315674	0.9829852	4.24
SA16_SOC_3	55	74.91509914398193	344.4338607788086	0.9244993	4.32
SA16_SOC_3	56	85.4511559009552	266.4874076843262	0.79515535	4.4
SA16_SOC_3	57	115.90195894241333	235.48954010009766	0.07791138	4.48
SA16_SOC_3	58	134.42442417144775	240.57804107666016	0.9965107	4.56
SA16_SOC_3	59	149.2913842201233	248.91855239868164	0.99565315	4.64
SA16_SOC_3	60	142.38433837890625	250.63576698303223	0.9545065	4.72
SA16_SOC_3	61	164.15197849273682	260.3825283050537	0.9945373	4.8
SA16_SOC_3	62	180.79817295074463	268.56971740722656	0.69659066	4.88
SA16_SOC_3	63	185.4725956916809	256.2638568878174	0.12134102	4.96
SA16_SOC_3	64	180.3760290145874	238.17721366882324	0.9790606	5.04
SA16_SOC_3	65	212.95809745788574	238.49987983703613	0.9947187	5.12
SA16_SOC_3	66	284.1379165649414	272.6886177062988	0.9589887	5.2
SA16_SOC_3	67	49.182069301605225	463.48809242248535	0.00930565	5.28
SA16_SOC_3	68	333.1652641296387	356.5184783935547	0.014339685	5.36
SA16_SOC_3	69	318.947434425354	398.6230659484863	0.08536963	5.44
SA16_SOC_3	70	49.11123216152191	463.3479595184326	0.0035253994	5.52
SA16_SOC_3	71	386.1172676086426	34.022605419158936	0.014549403	5.6
SA16_SOC_3	72	50.8347749710083	464.0599822998047	0.0015118078	5.68
SA16_SOC_3	73	383.61873626708984	36.620038747787476	0.005185047	5.76
SA16_SOC_3	74	421.05321884155273	46.657912731170654	0.0052813934	5.84
SA16_SOC_3	75	49.179622530937195	463.98107528686523	0.0041776947	5.92
SA16_SOC_3	76	381.26163482666016	33.983885049819946	0.0037536728	6.0
SA16_SOC_3	77	377.3568630218506	35.39613962173462	0.005033748	6.08
SA16_SOC_3	78	49.02164936065674	464.13110733032227	0.00980403	6.16
SA16_SOC_3	79	47.868672013282776	462.7693462371826	0.02171844	6.24
SA16_SOC_3	80	47.830384969711304	462.70214080810547	0.018472197	6.32
SA16_SOC_3	81	378.6107301712036	33.12103271484375	0.017726332	6.4
SA16_SOC_3	82	49.887633323669434	463.8745880126953	0.0014016103	6.48
SA16_SOC_3	83	49.10321235656738	463.78077507019043	0.0032843845	6.56
SA16_SOC_3	84	47.8316992521286	464.8986625671387	0.0063706506	6.64
SA16_SOC_3	85	48.80167841911316	462.70883560180664	0.0051579643	6.72
SA16_SOC_3	86	49.153247475624084	462.7749252319336	0.00586138	6.8
SA16_SOC_3	87	381.33554458618164	35.216267108917236	0.015110604	6.88
SA16_SOC_3	88	48.808640241622925	463.5000228881836	0.005713693	6.96
SA16_SOC_3	89	50.13922452926636	463.27314376831055	0.0020879249	7.04
SA16_SOC_3	90	50.10416507720947	463.2278823852539	0.0048898957	7.12
SA16_SOC_3	91	50.39505362510681	464.1900444030762	0.0022581287	7.2
SA16_SOC_3	92	48.73979687690735	464.00218963623047	0.0028811002	7.28
SA16_SOC_3	93	50.68070888519287	464.43872451782227	0.0009752101	7.36
SA16_SOC_3	94	50.40857195854187	463.79176139831543	0.0011823908	7.44
SA16_SOC_3	95	378.7128686904907	35.69584608078003	0.0034477252	7.52
SA16_SOC_3	96	49.78823959827423	463.9065456390381	0.00058571633	7.6
SA16_SOC_3	97	380.0515651702881	35.81003665924072	0.0022332177	7.68
SA16_SOC_3	98	401.0241508483887	35.40386438369751	0.00087070215	7.76
SA16_SOC_3	99	50.566166639328	464.1233539581299	0.0009564917	7.84
SA16_SOC_3	100	50.813376903533936	464.2551326751709	0.0012494476	7.92
SA16_SOC_3	101	51.78803205490112	464.40954208374023	0.00077320624	8.0
SA16_SOC_3	102	396.53077125549316	34.77502226829529	0.0021489167	8.08
SA16_SOC_3	103	51.04697346687317	463.5290336608887	0.0007680715	8.16
SA16_SOC_3	104	60.66601872444153	460.58841705322266	0.0005465338	8.24
SA16_SOC_3	105	49.31018352508545	463.83965492248535	0.0015675215	8.32
SA16_SOC_3	106	327.3521423339844	357.60480880737305	0.107478045	8.4
SA16_SOC_3	107	355.25832176208496	345.90139389038086	0.87929714	8.48
SA16_SOC_3	108	412.4675750732422	329.17399406433105	0.95915264	8.56
SA16_SOC_3	109	478.86962890625	330.93953132629395	0.99681914	8.64
SA16_SOC_3	110	519.1468238830566	346.9548797607422	0.99811953	8.72
SA16_SOC_3	111	558.4672927856445	363.8194942474365	0.99671483	8.8
SA16_SOC_3	112	578.216552734375	372.82708168029785	0.9958918	8.88
SA16_SOC_3	113	595.2659606933594	382.52208709716797	0.9978415	8.96
SA16_SOC_3	114	611.2069606781006	391.6168785095215	0.9883107	9.04
SA16_SOC_3	115	617.4103736877441	393.7885093688965	0.99724245	9.12
SA16_SOC_3	116	615.1394844055176	386.4839458465576	0.99524754	9.2
SA16_SOC_3	117	596.3533401489258	380.63621520996094	0.9982944	9.28
SA16_SOC_3	118	616.8167114257812	375.6252193450928	0.98945636	9.36
SA16_SOC_3	119	567.8011894226074	347.951602935791	0.99167985	9.44
SA16_SOC_3	120	475.5009651184082	342.9499340057373	0.5127842	9.52
SA16_SOC_3	121	393.6983108520508	350.0273323059082	0.81296927	9.6
SA16_SOC_3	122	342.8849220275879	362.99182891845703	0.60213166	9.68
SA16_SOC_3	123	323.27427864074707	381.85747146606445	0.59315777	9.76
SA16_SOC_3	124	50.40719509124756	463.7976264953613	0.001640115	9.84
SA16_SOC_3	125	49.52881634235382	463.66235733032227	0.0019558214	9.92
SA16_SOC_3	126	49.2207795381546	463.39210510253906	0.0019706448	10.0
SA16_SOC_3	127	50.12069344520569	463.15781593322754	0.0006751791	10.08
SA16_SOC_3	128	49.5166152715683	462.7833080291748	0.005448879	10.16
SA16_SOC_3	129	49.84869062900543	456.1567497253418	0.0033313562	10.24
SA16_SOC_3	130	50.508081912994385	464.48204040527344	0.00085516734	10.32
SA16_SOC_3	131	49.044209718704224	464.32740211486816	0.0032482385	10.4
SA16_SOC_3	132	69.8255717754364	461.3115406036377	0.0008857508	10.48
SA16_SOC_3	133	49.19772446155548	463.95904541015625	0.001389397	10.56
SA16_SOC_3	134	48.697641491889954	463.7728500366211	0.0028094503	10.64
SA16_SOC_3	135	51.038867235183716	463.76938819885254	0.0011335425	10.72
SA16_SOC_3	136	72.52779006958008	461.45782470703125	0.0005871587	10.8
SA16_SOC_3	137	325.4669666290283	388.74303817749023	0.8135188	10.88
SA16_SOC_3	138	344.26331520080566	388.60422134399414	0.99158305	10.96
SA16_SOC_3	139	369.2298889160156	393.64806175231934	0.99363846	11.04
SA16_SOC_3	140	391.7526960372925	396.01223945617676	0.99915195	11.12
SA16_SOC_3	141	396.26331329345703	401.0420608520508	0.9862119	11.2
SA16_SOC_3	142	433.10251235961914	399.37365531921387	0.9964457	11.28
SA16_SOC_3	143	475.94380378723145	400.7295513153076	0.996977	11.36
SA16_SOC_3	144	522.6180076599121	398.3553886413574	0.99363554	11.44
SA16_SOC_3	145	562.2357845306396	385.9032440185547	0.94017583	11.52
SA16_SOC_3	146	586.3187313079834	377.6868438720703	0.9895654	11.6
SA16_SOC_3	147	589.9288177490234	373.7193489074707	0.99624556	11.68
SA16_SOC_3	148	587.6375198364258	363.51834297180176	0.9963121	11.76
SA16_SOC_3	149	576.4214515686035	347.5693702697754	0.9935796	11.84
SA16_SOC_3	150	586.2691879272461	327.68611907958984	0.9967159	11.92
SA16_SOC_3	151	541.4369583129883	309.6027660369873	0.94697213	12.0
SA16_SOC_3	152	490.3590202331543	291.72529220581055	0.97235966	12.08
SA16_SOC_3	153	415.9285545349121	272.33510971069336	0.54429096	12.16
SA16_SOC_3	154	398.518705368042	287.7366828918457	0.99065816	12.24
SA16_SOC_3	155	369.1389560699463	319.5051956176758	0.97944176	12.32
SA16_SOC_3	156	350.7105350494385	335.78453063964844	0.99386877	12.4
SA16_SOC_3	157	341.8041706085205	352.379150390625	0.9207227	12.48
SA16_SOC_3	158	337.33458518981934	361.1146545410156	0.9846793	12.56
SA16_SOC_3	159	332.48867988586426	373.0038642883301	0.982242	12.64
SA16_SOC_3	160	322.2487211227417	345.47183990478516	0.07765013	12.72
SA16_SOC_3	161	50.286757946014404	462.96918869018555	0.0012018937	12.8
SA16_SOC_3	162	49.444788694381714	463.1195640563965	0.0017639574	12.88
SA16_SOC_3	163	315.7841920852661	390.66633224487305	0.0056381617	12.96
SA16_SOC_3	164	52.202022075653076	463.82640838623047	0.00053357973	13.04
SA16_SOC_3	165	48.86589050292969	463.24610710144043	0.0021780152	13.12
SA16_SOC_3	166	49.216458201408386	462.4701690673828	0.0010573223	13.2
SA16_SOC_3	167	49.92587864398956	462.64909744262695	0.0009143584	13.28
SA16_SOC_3	168	49.63170886039734	462.498779296875	0.0020904643	13.36
SA16_SOC_3	169	69.60785388946533	460.4948616027832	0.0013653407	13.44
SA16_SOC_3	170	69.6097195148468	460.78771591186523	0.00042380614	13.52
SA16_SOC_3	171	49.40905272960663	462.5987434387207	0.0017105751	13.6
SA16_SOC_3	172	50.12018084526062	463.14599990844727	0.0031098465	13.68
SA16_SOC_3	173	51.094961166381836	462.99413681030273	0.0014821683	13.76
SA16_SOC_3	174	67.85481572151184	447.84107208251953	0.0006044999	13.84
SA16_SOC_3	175	68.87540817260742	447.5489616394043	0.000585189	13.92
SA16_SOC_3	176	50.67896246910095	462.84948348999023	0.0010000289	14.0
SA16_SOC_3	177	50.51293969154358	462.8423881530762	0.0006659447	14.08
SA16_SOC_3	178	68.42716336250305	447.84799575805664	0.0005532177	14.16
SA16_SOC_3	179	48.16577732563019	464.1310501098633	0.0047176215	14.24
SA16_SOC_3	180	325.7070541381836	352.49353408813477	0.0053452584	14.32
SA16_SOC_3	181	356.64639472961426	341.8143367767334	0.97826266	14.4
SA16_SOC_3	182	399.71747398376465	338.4480857849121	0.92659813	14.48
SA16_SOC_3	183	454.4297695159912	342.64615058898926	0.9601975	14.56
SA16_SOC_3	184	491.93973541259766	343.77711296081543	0.98698854	14.64
SA16_SOC_3	185	527.7667999267578	344.95553970336914	0.99078476	14.72
SA16_SOC_3	186	565.520429611206	351.20155334472656	0.99813193	14.8
SA16_SOC_3	187	591.2265777587891	357.3060607910156	0.9969875	14.88
SA16_SOC_3	188	615.90256690979	361.0828971862793	0.9939401	14.96
SA16_SOC_3	189	618.2159900665283	367.93893814086914	0.99918467	15.04
SA16_SOC_3	190	601.0848045349121	367.3558044433594	0.99633265	15.12
SA16_SOC_3	191	579.9485683441162	369.0088748931885	0.98850787	15.2
SA16_SOC_3	192	591.602611541748	364.0053176879883	0.96719855	15.28
SA16_SOC_3	193	570.1621055603027	333.38953971862793	0.97810876	15.36
SA16_SOC_3	194	512.4636650085449	316.32843017578125	0.99494827	15.44
SA16_SOC_3	195	459.2160701751709	298.9134979248047	0.8615324	15.52
SA16_SOC_3	196	398.040771484375	276.7297554016113	0.9816088	15.6
SA16_SOC_3	197	357.9389810562134	261.2240409851074	0.4917359	15.68
SA16_SOC_3	198	324.8472213745117	246.5020751953125	0.91054136	15.76
SA16_SOC_3	199	286.0588788986206	237.32943534851074	0.96057945	15.84
SA16_SOC_3	200	251.95331573486328	235.22652626037598	0.917038	15.92
SA16_SOC_3	201	240.64626693725586	234.4294309616089	0.777199	16.0
SA16_SOC_3	202	232.79404640197754	229.1799831390381	0.8954872	16.08
SA16_SOC_3	203	223.11654090881348	229.15766716003418	0.0053847902	16.16
SA16_SOC_3	204	226.06732845306396	227.66607284545898	0.7746053	16.24
SA16_SOC_3	205	271.66547775268555	243.87499809265137	0.9979067	16.32
SA16_SOC_3	206	325.9127616882324	300.2079963684082	0.99584347	16.4
SA16_SOC_3	207	333.9621067047119	359.6216297149658	0.93145955	16.48
SA16_SOC_3	208	328.45308780670166	387.3058319091797	0.9091354	16.56
SA16_SOC_3	209	48.16470146179199	464.46885108947754	0.005488928	16.64
SA16_SOC_3	210	49.22543466091156	464.3526077270508	0.0030545625	16.72
SA16_SOC_3	211	66.19941592216492	446.58891677856445	0.00047613063	16.8
SA16_SOC_3	212	49.82648491859436	464.23656463623047	0.0028067317	16.88
SA16_SOC_3	213	50.19237399101257	463.7797451019287	0.00495625	16.96
SA16_SOC_3	214	48.42780828475952	463.81476402282715	0.006198457	17.04
SA16_SOC_3	215	48.19973111152649	463.28962326049805	0.007328954	17.12
SA16_SOC_3	216	48.2747346162796	463.3583450317383	0.0055004866	17.2
SA16_SOC_3	217	49.405860900878906	463.69288444519043	0.006584576	17.28
SA16_SOC_3	218	50.53836703300476	464.04770851135254	0.0021929627	17.36
SA16_SOC_3	219	51.67343020439148	464.3667697906494	0.0014368172	17.44
SA16_SOC_3	220	49.1092175245285	463.7703323364258	0.0037318391	17.52
SA16_SOC_3	221	51.8993616104126	464.97047424316406	0.00074213184	17.6
SA16_SOC_3	222	66.76729917526245	461.25343322753906	0.0012798	17.68
SA16_SOC_3	223	49.72892105579376	464.57651138305664	0.007498165	17.76
SA16_SOC_3	224	49.86496865749359	463.6413288116455	0.004696266	17.84
SA16_SOC_3	225	48.40623736381531	463.79281997680664	0.008230615	17.92
SA16_SOC_3	226	385.8487129211426	34.640833139419556	0.0056549325	18.0
SA16_SOC_3	227	788.5685443878174	24.588139057159424	0.00037818964	18.08
SA16_SOC_3	228	382.03954696655273	35.13685584068298	0.007951899	18.16
SA16_SOC_3	229	359.8273038864136	320.38384437561035	0.9906889	18.24
SA16_SOC_3	230	415.14554023742676	276.7244625091553	0.97428983	18.32
SA16_SOC_3	231	473.95191192626953	257.50908851623535	0.97332203	18.4
SA16_SOC_3	232	528.0018329620361	252.65121459960938	0.9914111	18.48
SA16_SOC_3	233	584.5134735107422	278.7249183654785	0.9344678	18.56
SA16_SOC_3	234	587.4547004699707	324.5907211303711	0.9437901	18.64
SA16_SOC_3	235	582.7810764312744	326.6227912902832	0.7059737	18.72
SA16_SOC_3	236	565.0734424591064	291.6125679016113	0.9770949	18.8
SA16_SOC_3	237	503.7726402282715	255.76446533203125	0.89398634	18.88
SA16_SOC_3	238	421.17319107055664	227.3818016052246	0.019622156	18.96
SA16_SOC_3	239	345.4617977142334	202.60076522827148	0.974257	19.04
SA16_SOC_3	240	299.71351623535156	177.68634796142578	0.67043936	19.12
SA16_SOC_3	241	280.68318367004395	163.22144508361816	0.61462814	19.2
SA16_SOC_3	242	295.38209438323975	161.04872703552246	0.94546086	19.28
SA16_SOC_3	243	284.68923568725586	186.8960666656494	0.14048289	19.36
SA16_SOC_3	244	289.77580070495605	201.59829139709473	0.99884415	19.44
SA16_SOC_3	245	331.0901165008545	268.7595748901367	0.99840254	19.52
SA16_SOC_3	246	48.89775216579437	463.18851470947266	0.0053114975	19.6
SA16_SOC_3	247	341.2169933319092	371.12242698669434	0.069855005	19.68
SA16_SOC_3	248	332.07340240478516	383.38022232055664	0.94200677	19.76
SA16_SOC_3	249	49.35767352581024	462.5152587890625	0.0028032905	19.84
SA16_SOC_3	250	51.237356662750244	464.03005599975586	0.0013155075	19.92
SA16_SOC_3	251	496.6036319732666	35.96179246902466	0.0032442424	20.0
SA16_SOC_3	252	50.21235942840576	463.3917045593262	0.0029988345	20.08
SA16_SOC_3	253	49.77566599845886	462.3846244812012	0.0021950305	20.16
SA16_SOC_3	254	67.7508533000946	460.958948135376	0.00082413456	20.24
SA16_SOC_3	255	380.15801906585693	34.49293613433838	0.044039242	20.32
SA16_SOC_3	256	51.33592486381531	463.5673713684082	0.0011098551	20.4
SA16_SOC_3	257	51.13006234169006	462.9422950744629	0.0012827544	20.48
SA16_SOC_3	258	51.55326724052429	463.2118320465088	0.0016150491	20.56
SA16_SOC_3	259	482.7688694000244	30.723516941070557	0.00091109547	20.64
SA16_SOC_3	260	67.87402629852295	448.38809967041016	0.00090564543	20.72
SA16_SOC_3	261	396.02372646331787	34.32312369346619	0.0072299223	20.8
SA16_SOC_3	262	326.6514778137207	350.59581756591797	0.022078607	20.88
SA16_SOC_3	263	363.3859395980835	306.6618061065674	0.96678656	20.96
SA16_SOC_3	264	404.7579288482666	265.51403045654297	0.006157193	21.04
SA16_SOC_3	265	435.7245922088623	248.10602188110352	0.9333262	21.12
SA16_SOC_3	266	467.6778793334961	291.4966106414795	0.9965579	21.2
SA16_SOC_3	267	459.2982292175293	356.0734748840332	0.9931931	21.28
SA16_SOC_3	268	431.69336318969727	381.5134620666504	0.9934001	21.36
SA16_SOC_3	269	378.4640312194824	379.09292221069336	0.9936335	21.44
SA16_SOC_3	270	342.32892990112305	386.2680244445801	0.9951019	21.52
SA16_SOC_3	271	316.3292407989502	403.4366798400879	0.93281806	21.6
SA16_SOC_3	272	48.689305782318115	462.90181159973145	0.0075503597	21.68
SA16_SOC_3	273	49.706265330314636	462.5243854522705	0.0020762554	21.76
SA16_SOC_3	274	50.348204374313354	463.1318950653076	0.0008793389	21.84
SA16_SOC_3	275	51.026445627212524	463.9815902709961	0.00079508155	21.92
SA16_SOC_3	276	336.6485595703125	340.9394645690918	0.5909744	22.0
SA16_SOC_3	277	376.8472671508789	316.3819885253906	0.9911902	22.08
SA16_SOC_3	278	440.78197479248047	313.447208404541	0.997072	22.16
SA16_SOC_3	279	484.3475341796875	315.7181167602539	0.9744912	22.24
SA16_SOC_3	280	525.6802558898926	310.969762802124	0.99127483	22.32
SA16_SOC_3	281	579.2180061340332	320.03193855285645	0.9982134	22.4
SA16_SOC_3	282	607.4980735778809	339.3450164794922	0.99816567	22.48
SA16_SOC_3	283	619.0401077270508	360.428409576416	0.9961759	22.56
SA16_SOC_3	284	617.2450065612793	376.01308822631836	0.9964097	22.64
SA16_SOC_3	285	610.7687950134277	376.94801330566406	0.9974064	22.72
SA16_SOC_3	286	596.4005947113037	365.1623725891113	0.9964735	22.8
SA16_SOC_3	287	583.0044269561768	333.8661289215088	0.9347077	22.88
SA16_SOC_3	288	586.663818359375	287.3497009277344	0.9962037	22.96
SA16_SOC_3	289	585.1419448852539	257.2828960418701	0.9885195	23.04
SA16_SOC_3	290	578.087568283081	236.70619010925293	0.993519	23.12
SA16_SOC_3	291	581.3275337219238	265.3879165649414	0.99683595	23.2
SA16_SOC_3	292	595.6321716308594	321.8631362915039	0.9969349	23.28
SA16_SOC_3	293	615.9418106079102	359.18134689331055	0.999385	23.36
SA16_SOC_3	294	616.0299301147461	374.8226737976074	0.99878854	23.44
SA16_SOC_3	295	603.4790992736816	370.3432559967041	0.99705267	23.52
SA16_SOC_3	296	614.5526885986328	332.2751998901367	0.997077	23.6
SA16_SOC_3	297	620.3216552734375	311.89762115478516	0.9987276	23.68
SA16_SOC_3	298	617.983865737915	343.52577209472656	0.9993185	23.76
SA16_SOC_3	299	610.2210998535156	353.34537506103516	0.964626	23.84
SA16_SOC_3	300	608.3992004394531	318.67509841918945	0.98976934	23.92
SA16_SOC_3	301	604.8941612243652	270.61214447021484	0.96858954	24.0
SA16_SOC_3	302	609.9233150482178	248.20621490478516	0.99339205	24.08
SA16_SOC_3	303	616.0367965698242	238.60971450805664	0.86280715	24.16
SA16_SOC_3	304	621.6517448425293	264.0981674194336	0.9931919	24.24
SA16_SOC_3	305	621.3376045227051	321.1804389953613	0.99816257	24.32
SA16_SOC_3	306	612.1058940887451	357.0322322845459	0.99896395	24.4
SA16_SOC_3	307	618.9455032348633	356.07922554016113	0.9967218	24.48
SA16_SOC_3	308	616.8085098266602	301.88215255737305	0.9926993	24.56
SA16_SOC_3	309	626.1717796325684	254.2620849609375	0.9979153	24.64
SA16_SOC_3	310	626.6963005065918	284.59041595458984	0.99882406	24.72
SA16_SOC_3	311	617.8741455078125	319.0881156921387	0.9980325	24.8
SA16_SOC_3	312	622.2954750061035	301.759672164917	0.99786985	24.88
SA16_SOC_3	313	616.5693283081055	240.77613830566406	0.9706052	24.96
SA16_SOC_3	314	623.5860824584961	199.73535060882568	0.9963021	25.04
SA16_SOC_3	315	645.4462051391602	227.26990699768066	0.995129	25.12
SA16_SOC_3	316	635.4596138000488	283.3473014831543	0.9962961	25.2
SA16_SOC_3	317	622.9234218597412	310.63636779785156	0.9995152	25.28
SA16_SOC_3	318	619.4521903991699	320.08358001708984	0.99879223	25.36
SA16_SOC_3	319	624.9228477478027	239.95694160461426	0.99785715	25.44
SA16_SOC_3	320	622.8920936584473	197.6903772354126	0.99335796	25.52
SA16_SOC_3	321	637.4972820281982	203.5887908935547	0.9923509	25.6
SA16_SOC_3	322	624.375057220459	246.48098945617676	0.99664223	25.68
SA16_SOC_3	323	641.4598941802979	270.8343315124512	0.9967163	25.76
SA16_SOC_3	324	615.9039497375488	292.96714782714844	0.9911465	25.84
SA16_SOC_3	325	594.7444915771484	286.0982322692871	0.71275675	25.92
SA16_SOC_3	326	591.5753364562988	229.78540420532227	0.93917364	26.0
SA16_SOC_3	327	597.3526954650879	197.0486354827881	0.9547602	26.08
SA16_SOC_3	328	581.7512035369873	187.57375717163086	0.6514344	26.16
SA16_SOC_3	329	570.0937747955322	236.3377046585083	0.40140235	26.24
SA16_SOC_3	330	606.8419933319092	290.92517852783203	0.9973086	26.32
SA16_SOC_3	331	616.4913177490234	303.2470893859863	0.9974262	26.4
SA16_SOC_3	332	624.561357498169	267.4394989013672	0.9422799	26.48
SA16_SOC_3	333	638.474178314209	206.10267162322998	0.9741632	26.56
SA16_SOC_3	334	642.803955078125	164.02447700500488	0.96794075	26.64
SA16_SOC_3	335	630.6052207946777	141.12281799316406	0.9692733	26.72
SA16_SOC_3	336	638.2112979888916	138.13140392303467	0.86797833	26.8
SA16_SOC_3	337	631.4982414245605	134.84371662139893	0.99860793	26.88
SA16_SOC_3	338	646.3858127593994	179.73881721496582	0.730758	26.96
SA16_SOC_3	339	659.1748237609863	249.43754196166992	0.92873824	27.04
SA16_SOC_3	340	664.058780670166	273.1494140625	0.99179006	27.12
SA16_SOC_3	341	643.0257797241211	262.31160163879395	0.99096656	27.2
SA16_SOC_3	342	614.9535179138184	250.7259178161621	0.9987105	27.28
SA16_SOC_3	343	638.5051250457764	198.04625988006592	0.92783314	27.36
SA16_SOC_3	344	654.3564319610596	150.61686515808105	0.1850883	27.44
SA16_SOC_3	345	639.1489505767822	140.0264310836792	0.9939733	27.52
SA16_SOC_3	346	630.0595283508301	144.76090908050537	0.9978073	27.6
SA16_SOC_3	347	656.3242435455322	178.68176937103271	0.962743	27.68
SA16_SOC_3	348	655.4572105407715	228.68213653564453	0.88324416	27.76
SA16_SOC_3	349	628.7461757659912	280.4264831542969	0.99472356	27.84
SA16_SOC_3	350	611.3333702087402	305.59667587280273	0.9961377	27.92
SA16_SOC_3	351	582.8145027160645	321.4849090576172	0.9944001	28.0
SA16_SOC_3	352	585.0000858306885	334.12035942077637	0.99380267	28.08
SA16_SOC_3	353	591.1769390106201	347.252197265625	0.99828905	28.16
SA16_SOC_3	354	597.2084045410156	357.91494369506836	0.9881197	28.24
SA16_SOC_3	355	596.1220741271973	311.4077854156494	0.9878335	28.32
SA16_SOC_3	356	600.0613212585449	268.1740951538086	0.97948027	28.4
SA16_SOC_3	357	619.0722465515137	269.5360565185547	0.9829002	28.48
SA16_SOC_3	358	624.3796348571777	281.3297653198242	0.9987544	28.56
SA16_SOC_3	359	586.1449241638184	281.5993881225586	0.9792683	28.64
SA16_SOC_3	360	567.7573680877686	252.42010116577148	0.99499303	28.72
SA16_SOC_3	361	551.6042709350586	248.88822555541992	0.927364	28.8
SA16_SOC_3	362	560.4851722717285	309.234037399292	0.9879381	28.88
SA16_SOC_3	363	562.1416091918945	352.4218940734863	0.97736084	28.96
SA16_SOC_3	364	581.9808483123779	370.87080001831055	0.98608035	29.04
SA16_SOC_3	365	564.1974925994873	376.0041332244873	0.942247	29.12
SA16_SOC_3	366	563.3195877075195	350.43479919433594	0.9957318	29.2
SA16_SOC_3	367	572.1518516540527	306.38909339904785	0.9559617	29.28
SA16_SOC_3	368	580.2340984344482	273.6789894104004	0.10779674	29.36
SA16_SOC_3	369	602.5277614593506	290.6052017211914	0.9391647	29.44
SA16_SOC_3	370	621.9293594360352	287.71119117736816	0.99408686	29.52
SA16_SOC_3	371	598.9859104156494	261.862735748291	0.65312344	29.6
SA16_SOC_3	372	612.6852035522461	272.1255397796631	0.99124396	29.68
SA16_SOC_3	373	604.3996334075928	258.66039276123047	0.79322195	29.76
SA16_SOC_3	374	609.0893745422363	243.1925868988037	0.055580653	29.84
SA16_SOC_3	375	623.1681823730469	249.0234088897705	0.987656	29.92
SA16_SOC_3	376	631.2304496765137	218.2392168045044	0.9683812	30.0
SA16_SOC_3	377	612.2363567352295	210.40992736816406	0.98122233	30.08
SA16_SOC_3	378	549.9590873718262	225.0186538696289	0.99619377	30.16
SA16_SOC_3	379	502.523136138916	281.19375228881836	0.9636026	30.24
SA16_SOC_3	380	498.1049060821533	332.92259216308594	0.99783486	30.32
SA16_SOC_3	381	519.919490814209	342.12284088134766	0.9955344	30.4
SA16_SOC_3	382	526.8389701843262	302.0467758178711	0.95464057	30.48
SA16_SOC_3	383	564.5788192749023	262.40893363952637	0.99377763	30.56
SA16_SOC_3	384	598.4062194824219	303.10340881347656	0.9962663	30.64
SA16_SOC_3	385	613.6305809020996	343.6150932312012	0.9973308	30.72
SA16_SOC_3	386	593.6191558837891	327.00124740600586	0.96104276	30.8
SA16_SOC_3	387	601.274824142456	266.23003005981445	0.99135935	30.88
SA16_SOC_3	388	614.9046897888184	217.2872829437256	0.98984396	30.96
SA16_SOC_3	389	576.9472122192383	233.30564975738525	0.9907279	31.04
SA16_SOC_3	390	530.722188949585	221.5782594680786	0.9965005	31.12
SA16_SOC_3	391	458.662748336792	212.9188585281372	0.9714055	31.2
SA16_SOC_3	392	49.52372610569	463.4776496887207	0.0068304273	31.28
SA16_SOC_3	393	444.34967041015625	294.2032241821289	0.9906556	31.36
SA16_SOC_3	394	504.1043281555176	294.43593978881836	0.9745447	31.44
SA16_SOC_3	395	580.4737091064453	279.39165115356445	0.9632916	31.52
SA16_SOC_3	396	603.9790153503418	244.19468879699707	0.9817763	31.6
SA16_SOC_3	397	569.0714836120605	223.2923698425293	0.9955627	31.68
SA16_SOC_3	398	550.4256248474121	205.0253963470459	0.9744847	31.76
SA16_SOC_3	399	549.0032196044922	194.59473609924316	0.9873354	31.84
SA16_SOC_3	400	497.12533950805664	198.7064552307129	0.98788935	31.92
SA16_SOC_3	401	396.35868072509766	205.2905559539795	0.90796304	32.0
SA16_SOC_3	402	322.3123073577881	191.36258125305176	0.9731616	32.08
SA16_SOC_3	403	302.37789154052734	168.52855682373047	0.6219945	32.16
SA16_SOC_3	404	305.9744358062744	150.72644233703613	0.4294691	32.24
SA16_SOC_3	405	280.755090713501	162.79001712799072	0.884347	32.32
SA16_SOC_3	406	300.9243965148926	219.33016777038574	0.98144996	32.4
SA16_SOC_3	407	373.58531951904297	294.310884475708	0.44994217	32.48
SA16_SOC_3	408	426.98187828063965	341.68896675109863	0.99705976	32.56
SA16_SOC_3	409	490.78807830810547	333.0259323120117	0.5874506	32.64
SA16_SOC_3	410	522.0148086547852	288.05070877075195	0.041465744	32.72
SA16_SOC_3	411	556.6712379455566	254.0650749206543	0.99587506	32.8
SA16_SOC_3	412	608.9777946472168	282.9348564147949	0.96930355	32.88
SA16_SOC_3	413	617.1865463256836	337.79577255249023	0.9717069	32.96
SA16_SOC_3	414	600.2036094665527	330.65528869628906	0.98164785	33.04
SA16_SOC_3	415	574.7141361236572	302.77307510375977	0.99433726	33.12
SA16_SOC_3	416	557.9535961151123	246.0354995727539	0.88002086	33.2
SA16_SOC_3	417	579.9289703369141	206.61781311035156	0.964572	33.28
SA16_SOC_3	418	595.7152366638184	232.81499862670898	0.004553893	33.36
SA16_SOC_3	419	577.2403717041016	279.23352241516113	0.6156361	33.44
SA16_SOC_3	420	569.5081233978271	249.87951278686523	0.9934455	33.52
SA16_SOC_3	421	572.2192764282227	217.212495803833	0.9952766	33.6
SA16_SOC_3	422	545.1783180236816	244.43284034729004	0.07399385	33.68
SA16_SOC_3	423	563.4049415588379	268.5775566101074	0.96084905	33.76
SA16_SOC_3	424	589.404296875	232.769193649292	0.7500127	33.84
SA16_SOC_3	425	601.702880859375	201.0724639892578	0.9554374	33.92
SA16_SOC_3	426	613.9133453369141	188.81186485290527	0.7500253	34.0
SA16_SOC_3	427	620.3519821166992	236.4319610595703	0.996241	34.08
SA16_SOC_3	428	617.9403305053711	274.7538185119629	0.9978211	34.16
SA16_SOC_3	429	605.777645111084	257.98444747924805	0.9959275	34.24
SA16_SOC_3	430	601.4032363891602	228.77337455749512	0.17469962	34.32
SA16_SOC_3	431	618.4508323669434	197.88911819458008	0.84261906	34.4
SA16_SOC_3	432	596.5184211730957	218.0793571472168	0.45904613	34.48
SA16_SOC_3	433	583.7657451629639	256.28849029541016	0.99427694	34.56
SA16_SOC_3	434	583.6052894592285	295.2735900878906	0.9604597	34.64
SA16_SOC_3	435	562.5186920166016	279.0420913696289	0.9510417	34.72
SA16_SOC_3	436	528.1048774719238	236.78549766540527	0.9774829	34.8
SA16_SOC_3	437	425.13132095336914	203.0566692352295	0.9772685	34.88
SA16_SOC_3	438	353.49879264831543	171.56679153442383	0.9881749	34.96
SA16_SOC_3	439	305.41324615478516	145.15405654907227	0.19798844	35.04
SA16_SOC_3	440	298.1828212738037	141.28224849700928	0.9872333	35.12
SA16_SOC_3	441	284.21010971069336	154.42849159240723	0.98498374	35.2
SA16_SOC_3	442	274.97262954711914	161.2789249420166	0.9969227	35.28
SA16_SOC_3	443	214.1688108444214	23.488329648971558	0.0013177871	35.36
SA16_SOC_3	444	102.64766216278076	231.7459201812744	0.8905739	35.44
SA16_SOC_3	445	91.32568836212158	199.74623680114746	0.014488866	35.52
SA16_SOC_3	446	132.527756690979	211.28414154052734	0.9916408	35.6
SA16_SOC_3	447	152.89769172668457	205.77472686767578	0.9670008	35.68
SA16_SOC_3	448	170.5988883972168	214.33147430419922	0.091461875	35.76
SA16_SOC_3	449	349.35340881347656	245.24136543273926	0.95269966	35.84
SA16_SOC_3	450	446.4503288269043	208.99930000305176	0.2626123	35.92
SA16_SOC_3	451	169.78464126586914	172.73443222045898	0.97388965	36.0
SA16_SOC_3	452	108.93807411193848	129.4909143447876	0.9932842	36.08
SA16_SOC_3	453	103.30716371536255	145.35728931427002	0.98813987	36.16
SA16_SOC_3	454	137.53793239593506	225.51252365112305	0.9759864	36.24
SA16_SOC_3	455	50.42639374732971	463.5365295410156	0.00076743576	36.32
SA16_SOC_3	456	112.89302110671997	203.02006244659424	0.9981653	36.4
SA16_SOC_3	457	68.46621632575989	167.09172248840332	0.9968119	36.48
SA16_SOC_3	458	91.19501113891602	293.62332344055176	0.83678323	36.56
SA16_SOC_3	459	90.46038389205933	279.50305938720703	0.99052244	36.64
SA16_SOC_3	460	122.16143608093262	229.8954963684082	0.8804039	36.72
SA16_SOC_3	461	157.84912109375	245.94263076782227	0.05568581	36.8
SA16_SOC_3	462	133.3401083946228	218.68845462799072	0.99537873	36.88
SA16_SOC_3	463	83.70035290718079	180.40876865386963	0.9909977	36.96
SA16_SOC_3	464	121.08267545700073	199.40649032592773	0.9693038	37.04
SA16_SOC_3	465	78.87728810310364	277.76023864746094	0.99080545	37.12
SA16_SOC_3	466	78.92317771911621	381.5998649597168	0.99228466	37.2
SA16_SOC_3	467	109.31122303009033	280.29029846191406	0.99573743	37.28
SA16_SOC_3	468	135.82783937454224	236.3587188720703	0.99705815	37.36
SA16_SOC_3	469	179.99991178512573	229.69585418701172	0.98796576	37.44
SA16_SOC_3	470	122.06354141235352	225.58598041534424	0.9858293	37.52
SA16_SOC_3	471	78.70451807975769	231.25067710876465	0.37040353	37.6
SA16_SOC_3	472	145.39977312088013	236.04851245880127	0.072094455	37.68
SA16_SOC_3	473	278.10254096984863	210.251784324646	0.9705869	37.76
SA16_SOC_3	474	375.553035736084	216.83218002319336	0.90642077	37.84
SA16_SOC_3	475	483.1141471862793	301.7170715332031	0.99661946	37.92
SA16_SOC_3	476	528.8387298583984	289.13829803466797	0.97711587	38.0
SA16_SOC_3	477	496.9061851501465	275.2705192565918	0.4341388	38.08
SA16_SOC_3	478	396.61669731140137	280.7874584197998	0.23768863	38.16
SA16_SOC_3	479	277.2838830947876	246.56885147094727	0.54516613	38.24
SA16_SOC_3	480	376.43492221832275	36.74873471260071	0.0018583357	38.32
SA16_SOC_3	481	489.1858100891113	258.14706802368164	0.38674718	38.4
SA16_SOC_3	482	613.7607097625732	291.095495223999	0.9959921	38.48
SA16_SOC_3	483	617.0879364013672	361.28889083862305	0.99832267	38.56
SA16_SOC_3	484	596.4343547821045	351.7364501953125	0.97845215	38.64
SA16_SOC_3	485	588.0776405334473	342.18189239501953	0.9266164	38.72
SA16_SOC_3	486	494.1305160522461	356.67200088500977	0.9809382	38.8
SA16_SOC_3	487	340.3614044189453	370.6904411315918	0.90763336	38.88
SA16_SOC_3	488	140.36176204681396	10.649116337299347	0.0047312696	38.96
SA16_SOC_3	489	152.0792841911316	10.595862865447998	0.00089911657	39.04
SA16_SOC_3	490	181.29818439483643	11.257027387619019	0.00065132004	39.12
SA16_SOC_3	491	383.71901512145996	32.01944947242737	0.0061327103	39.2
SA16_SOC_3	492	50.39433240890503	463.02892684936523	0.0007023239	39.28
SA16_SOC_3	493	171.58652544021606	11.500890254974365	0.006656588	39.36
SA16_SOC_3	494	50.49053430557251	463.00440788269043	0.00095959427	39.44
SA16_SOC_3	495	345.7051753997803	22.29969620704651	0.00082443136	39.52
SA16_SOC_3	496	370.3868865966797	31.760029792785645	0.05271606	39.6
SA16_SOC_3	497	51.60510540008545	463.6977767944336	0.00038407708	39.68
SA16_SOC_3	498	67.08049774169922	460.89460372924805	0.0011573379	39.76
SA16_SOC_3	499	49.95265603065491	462.75089263916016	0.0010937856	39.84
SA16_SOC_3	500	57.71249532699585	460.1934242248535	0.0017825087	39.92
SA16_SOC_3	501	71.29061222076416	462.07414627075195	0.0014369717	40.0
SA16_SOC_3	502	67.1649694442749	460.71950912475586	0.0014884	40.08
SA16_SOC_3	503	157.66253471374512	11.259821355342865	0.0021879976	40.16
SA16_SOC_3	504	51.945728063583374	462.72274017333984	0.0012093501	40.24
SA16_SOC_3	505	380.757737159729	33.21084022521973	0.006529805	40.32
SA16_SOC_3	506	50.33745765686035	463.96562576293945	0.00091296935	40.4
SA16_SOC_3	507	49.33871626853943	463.817195892334	0.0014230487	40.48
SA16_SOC_3	508	49.00885224342346	464.5723342895508	0.0025097784	40.56
SA16_SOC_3	509	379.8705577850342	36.361323595047	0.0040768934	40.64
SA16_SOC_3	510	49.585509300231934	463.0558776855469	0.0009680369	40.72
SA16_SOC_3	511	50.07670521736145	463.242244720459	0.00081277813	40.8
SA16_SOC_3	512	385.1919651031494	37.505797147750854	0.00092302664	40.88
SA16_SOC_3	513	384.54203605651855	36.658995151519775	0.00094869715	40.96
SA16_SOC_3	514	67.22007393836975	447.80771255493164	0.0008667281	41.04
SA16_SOC_3	515	50.39833188056946	463.861141204834	0.00094923435	41.12
SA16_SOC_3	516	49.23334717750549	463.582763671875	0.0018330887	41.2
SA16_SOC_3	517	48.270875215530396	463.23609352111816	0.0049948283	41.28
SA16_SOC_3	518	49.029579758644104	463.3841800689697	0.0024515013	41.36
SA16_SOC_3	519	379.31768894195557	33.142250776290894	0.0027617326	41.44
SA16_SOC_3	520	48.58420491218567	463.6993217468262	0.0062990766	41.52
SA16_SOC_3	521	498.6374855041504	37.18960404396057	0.011136061	41.6
SA16_SOC_3	522	49.165552854537964	464.1928482055664	0.0035507234	41.68
SA16_SOC_3	523	49.24502074718475	463.93198013305664	0.0033736066	41.76
SA16_SOC_3	524	498.7107753753662	32.19823479652405	0.008975261	41.84
SA16_SOC_3	525	49.08709228038788	463.70418548583984	0.0022772017	41.92
SA16_SOC_3	526	48.72528314590454	463.6533737182617	0.0029170173	42.0
SA16_SOC_3	527	49.26104247570038	464.4180107116699	0.0030985584	42.08
SA16_SOC_3	528	48.31143915653229	464.58775520324707	0.0034246952	42.16
SA16_SOC_3	529	497.296142578125	31.36711835861206	0.004113328	42.24
SA16_SOC_3	530	51.47123336791992	463.6992073059082	0.00055848603	42.32
SA16_SOC_3	531	51.24760866165161	463.5043716430664	0.0007308623	42.4
SA16_SOC_3	532	381.17213249206543	34.906779527664185	0.012801507	42.48
SA16_SOC_3	533	383.8319778442383	41.53489351272583	0.0022664818	42.56
SA16_SOC_3	534	49.62327778339386	463.32509994506836	0.0012732877	42.64
SA16_SOC_3	535	50.81559419631958	463.9845657348633	0.0012689426	42.72
SA16_SOC_3	536	385.1132869720459	34.64338302612305	0.02443599	42.8
SA16_SOC_3	537	47.90922403335571	464.70459938049316	0.005899312	42.88
SA16_SOC_3	538	49.357810616493225	463.7886428833008	0.0042280448	42.96
SA16_SOC_3	539	375.10218620300293	34.140905141830444	0.41045427	43.04
SA16_SOC_3	540	48.566415905952454	464.65301513671875	0.0032642996	43.12
SA16_SOC_3	541	66.93933010101318	447.0731449127197	0.00042055539	43.2
SA16_SOC_3	542	52.475666999816895	464.43592071533203	0.0005942432	43.28
SA16_SOC_3	543	394.43509578704834	38.551965951919556	0.0010965461	43.36
SA16_SOC_3	544	52.262675762176514	463.7123680114746	0.0013579723	43.44
SA16_SOC_3	545	49.855342507362366	464.1057586669922	0.0025121397	43.52
SA16_SOC_3	546	49.226364493370056	463.6421012878418	0.004585272	43.6
SA16_SOC_3	547	411.96298599243164	38.39276432991028	0.0005051629	43.68
SA16_SOC_3	548	50.68272948265076	463.9570999145508	0.0016525743	43.76
SA16_SOC_3	549	51.325833797454834	463.7724208831787	0.00055134366	43.84
SA16_SOC_3	550	383.67817401885986	35.873680114746094	0.0062329597	43.92
SA16_SOC_3	551	49.98728930950165	464.4656181335449	0.0010609041	44.0
SA16_SOC_3	552	49.4175523519516	464.15685653686523	0.00088443945	44.08
SA16_SOC_3	553	49.741289019584656	464.2005443572998	0.0015311065	44.16
SA16_SOC_3	554	788.7303352355957	23.23079288005829	0.00063509407	44.24
SA16_SOC_3	555	377.91881561279297	36.82005286216736	0.028115556	44.32
SA16_SOC_3	556	376.73962116241455	36.10085606575012	0.0032883082	44.4
SA16_SOC_3	557	51.14716291427612	464.2042922973633	0.00063173997	44.48
SA16_SOC_3	558	49.65332746505737	463.412561416626	0.0018786256	44.56
SA16_SOC_3	559	49.214106798172	463.5380458831787	0.0016554025	44.64
SA16_SOC_3	560	50.363689661026	463.375940322876	0.0009671022	44.72
SA16_SOC_3	561	378.4196376800537	34.84324336051941	0.07022771	44.8
SA16_SOC_3	562	50.30428767204285	463.3975410461426	0.0021291897	44.88
SA16_SOC_3	563	49.152687191963196	463.3842372894287	0.0022638028	44.96
SA16_SOC_3	564	50.04345774650574	464.17041778564453	0.0017187479	45.04
SA16_SOC_3	565	50.0373899936676	463.3048439025879	0.0012530228	45.12
SA16_SOC_3	566	50.83051919937134	463.2077693939209	0.0014873318	45.2
SA16_SOC_3	567	48.10296595096588	463.88328552246094	0.0062764394	45.28
SA16_SOC_3	568	49.40530061721802	463.4559631347656	0.001909656	45.36
SA16_SOC_3	569	49.54310655593872	463.23211669921875	0.00086331496	45.44
SA16_SOC_3	570	50.99915862083435	464.4532585144043	0.0007550753	45.52
SA16_SOC_3	571	788.6795043945312	23.216325044631958	0.00073256926	45.6
SA16_SOC_3	572	305.370569229126	434.1858100891113	0.07787309	45.68
SA16_SOC_3	573	50.55699348449707	464.1900157928467	0.0005810541	45.76
SA16_SOC_3	574	51.16194486618042	464.00782585144043	0.0004774006	45.84
SA16_SOC_3	575	50.448715686798096	464.24612045288086	0.0009118154	45.92
SA16_SOC_3	576	49.92256462574005	462.947473526001	0.0030362096	46.0
SA16_SOC_3	577	376.9928455352783	36.84991121292114	0.004480359	46.08
SA16_SOC_3	578	50.03407597541809	463.1634521484375	0.0013998009	46.16
SA16_SOC_3	579	48.14038276672363	464.16232109069824	0.008082991	46.24
SA16_SOC_3	580	48.549556732177734	463.8000011444092	0.0009270165	46.32
SA16_SOC_3	581	375.8629322052002	34.24447059631348	0.0019937332	46.4
SA16_SOC_3	582	788.2285118103027	23.762426376342773	0.00091226376	46.48
SA16_SOC_3	583	49.02939796447754	463.6688232421875	0.00070680655	46.56
SA16_SOC_3	584	67.50510931015015	447.69630432128906	0.00054981024	46.64
SA16_SOC_3	585	49.46577250957489	463.7959671020508	0.0012507162	46.72
SA16_SOC_3	586	48.39610755443573	463.9797592163086	0.0035906227	46.8
SA16_SOC_3	587	50.34031867980957	462.96192169189453	0.0008844706	46.88
SA16_SOC_3	588	68.66635084152222	458.3837127685547	0.0007330186	46.96
SA16_SOC_3	589	51.54727101325989	463.1685161590576	0.00037318212	47.04
SA16_SOC_3	590	48.77900779247284	463.8346195220947	0.003047741	47.12
SA16_SOC_3	591	67.79337525367737	447.93408393859863	0.000778445	47.2
SA16_SOC_3	592	48.39144051074982	463.86563301086426	0.0019887753	47.28
SA16_SOC_3	593	48.85949790477753	464.2225170135498	0.0015954679	47.36
SA16_SOC_3	594	48.28050136566162	464.2140769958496	0.0039464263	47.44
SA16_SOC_3	595	47.92528450489044	463.7746238708496	0.0054779854	47.52
SA16_SOC_3	596	49.965742230415344	464.256649017334	0.002005741	47.6
SA16_SOC_3	597	49.28728938102722	462.09680557250977	0.00598329	47.68
SA16_SOC_3	598	50.2930223941803	462.55571365356445	0.0010784289	47.76
SA16_SOC_3	599	50.65114498138428	462.8868770599365	0.0009789468	47.84
SA16_SOC_3	600	49.30989742279053	463.71179580688477	0.0011130575	47.92
SA16_SOC_3	601	48.724669218063354	463.0036926269531	0.003441018	48.0
SA16_SOC_3	602	49.359866976737976	464.1532802581787	0.0039361417	48.08
SA16_SOC_3	603	49.54334199428558	463.8636875152588	0.0017042736	48.16
SA16_SOC_3	604	49.13318753242493	464.15714263916016	0.002341274	48.24
SA16_SOC_3	605	48.66738319396973	464.5337963104248	0.0015861243	48.32
SA16_SOC_3	606	48.188576102256775	463.65182876586914	0.0068474603	48.4
SA16_SOC_3	607	49.42961037158966	464.055233001709	0.0010701927	48.48
SA16_SOC_3	608	382.51960277557373	35.990835428237915	0.0007443296	48.56
SA16_SOC_3	609	48.72241020202637	462.92530059814453	0.0011486883	48.64
SA16_SOC_3	610	48.981356620788574	463.69789123535156	0.0011712906	48.72
SA16_SOC_3	611	383.7419033050537	36.993452310562134	0.0019588806	48.8
SA16_SOC_3	612	49.148762226104736	463.43942642211914	0.0014855015	48.88
SA16_SOC_3	613	376.42664909362793	34.65864658355713	0.031183785	48.96
SA16_SOC_3	614	66.15158915519714	446.31168365478516	0.00030927313	49.04
SA16_SOC_3	615	380.7443141937256	33.26200246810913	0.004674753	49.12
SA16_SOC_3	616	51.49226188659668	463.3912467956543	0.00089064834	49.2
SA16_SOC_3	617	50.92231631278992	463.192834854126	0.0007036612	49.28
SA16_SOC_3	618	399.0580081939697	38.79133701324463	0.0025056407	49.36
SA16_SOC_3	619	49.692317843437195	463.46397399902344	0.0012690792	49.44
SA16_SOC_3	620	48.40576648712158	464.6891212463379	0.0027178377	49.52
SA16_SOC_3	621	49.106740951538086	464.63842391967773	0.0025332393	49.6
SA16_SOC_3	622	47.69186973571777	463.8270664215088	0.0077918833	49.68
SA16_SOC_3	623	48.71430695056915	463.7628364562988	0.002904389	49.76
SA16_SOC_3	624	52.34962701797485	463.48302841186523	0.00046486798	49.84
SA16_SOC_3	625	49.11602735519409	463.49610328674316	0.0013172426	49.92
SA16_SOC_3	626	48.0515718460083	463.61157417297363	0.013648885	50.0
SA16_SOC_3	627	68.4194266796112	460.5385208129883	0.000586915	50.08
SA16_SOC_3	628	785.3038787841797	18.789303302764893	0.00030915637	50.16
SA16_SOC_3	629	49.11752641201019	462.99991607666016	0.0025077467	50.24
SA16_SOC_3	630	52.032727003097534	463.05627822875977	0.00049261417	50.32
SA16_SOC_3	631	50.87110996246338	463.0737018585205	0.001628338	50.4
SA16_SOC_3	632	48.44975173473358	462.8327178955078	0.0037609376	50.48
SA16_SOC_3	633	52.47735381126404	462.8224182128906	0.00067616854	50.56
SA16_SOC_3	634	52.2011935710907	463.27643394470215	0.0005899402	50.64
SA16_SOC_3	635	70.37883996963501	460.3629398345947	0.00058089395	50.72
SA16_SOC_3	636	49.989524483680725	463.41150283813477	0.0008331243	50.8
SA16_SOC_3	637	50.68916082382202	463.52142333984375	0.0006012465	50.88
SA16_SOC_3	638	66.50657057762146	447.216739654541	0.00028214703	50.96
SA16_SOC_3	639	49.712395668029785	463.11899185180664	0.003171546	51.04
SA16_SOC_3	640	48.82632791996002	463.2472801208496	0.007886319	51.12
SA16_SOC_3	641	47.837600111961365	463.20313453674316	0.0060616722	51.2
SA16_SOC_3	642	48.48669171333313	462.8310012817383	0.0024971731	51.28
SA16_SOC_3	643	50.114572048187256	463.55772972106934	0.0026740765	51.36
SA16_SOC_3	644	50.672876834869385	463.6431312561035	0.0012374253	51.44
SA16_SOC_3	645	49.749091267585754	463.90889167785645	0.0020596196	51.52
SA16_SOC_3	646	48.87268245220184	463.6687660217285	0.002940179	51.6
SA16_SOC_3	647	49.25737679004669	463.4770202636719	0.0022285574	51.68
SA16_SOC_3	648	50.358790159225464	463.4266662597656	0.0006542107	51.76
SA16_SOC_3	649	49.14774298667908	463.5340690612793	0.00088614423	51.84
SA16_SOC_3	650	49.707210063934326	463.5516929626465	0.001422957	51.92
SA16_SOC_3	651	788.7265205383301	23.723849058151245	0.0004589376	52.0
SA16_SOC_3	652	50.856757164001465	463.86194229125977	0.000482028	52.08
SA16_SOC_3	653	67.0964002609253	460.77916145324707	0.0009288494	52.16
SA16_SOC_3	654	50.500041246414185	463.42984199523926	0.0013566545	52.24
SA16_SOC_3	655	49.96781945228577	462.9648971557617	0.0008523181	52.32
SA16_SOC_3	656	49.83135759830475	462.93405532836914	0.0017581225	52.4
SA16_SOC_3	657	49.19859766960144	463.421630859375	0.0019525143	52.48
SA16_SOC_3	658	49.04382526874542	463.2201290130615	0.0008202712	52.56
SA16_SOC_3	659	49.79042112827301	463.51924896240234	0.0018287794	52.64
SA16_SOC_3	660	49.479350447654724	462.58458137512207	0.0022984345	52.72
SA16_SOC_3	661	48.335281014442444	462.8821849822998	0.0029833422	52.8
SA16_SOC_3	662	50.37039518356323	463.62730979919434	0.0014760778	52.88
SA16_SOC_3	663	50.38009285926819	463.2820415496826	0.0014431222	52.96
SA16_SOC_3	664	49.870508909225464	463.4432029724121	0.0022981851	53.04
SA16_SOC_3	665	50.460320711135864	463.18159103393555	0.0012270053	53.12
SA16_SOC_3	666	66.57665967941284	447.4270248413086	0.00063784106	53.2
SA16_SOC_3	667	48.74411225318909	462.82994270324707	0.0035021254	53.28
SA16_SOC_3	668	50.782328844070435	463.98279190063477	0.0016233765	53.36
SA16_SOC_3	669	49.23559129238129	463.9763832092285	0.0038490142	53.44
SA16_SOC_3	670	50.468653440475464	464.0705680847168	0.0013200023	53.52
SA16_SOC_3	671	49.53482151031494	463.58033180236816	0.0018897348	53.6
SA16_SOC_3	672	382.72790908813477	36.03166222572327	0.0015720611	53.68
SA16_SOC_3	673	408.1891059875488	34.934831857681274	0.0017591814	53.76
SA16_SOC_3	674	52.33184099197388	464.18789863586426	0.00066273817	53.84
SA16_SOC_3	675	50.95300078392029	463.8885498046875	0.0009679662	53.92
SA16_SOC_3	676	51.55342221260071	463.3831214904785	0.0005213828	54.0
SA16_SOC_3	677	49.61707293987274	463.98282051086426	0.0029473058	54.08
SA16_SOC_3	678	50.83510875701904	463.6875057220459	0.0007991959	54.16
SA16_SOC_3	679	49.38928484916687	463.1615352630615	0.0011963733	54.24
SA16_SOC_3	680	387.6920700073242	43.231215476989746	0.0013049105	54.32
SA16_SOC_3	681	390.68191051483154	39.11372423171997	0.0035245153	54.4
SA16_SOC_3	682	67.53976345062256	447.0179557800293	0.00025154412	54.48
SA16_SOC_3	683	47.94662594795227	462.57734298706055	0.0063359733	54.56
SA16_SOC_3	684	48.21576774120331	463.621244430542	0.0038708136	54.64
SA16_SOC_3	685	49.64951574802399	463.83459091186523	0.0014983902	54.72
SA16_SOC_3	686	49.37818944454193	462.74614334106445	0.0012209777	54.8
SA16_SOC_3	687	50.903189182281494	463.30421447753906	0.0008084841	54.88
SA16_SOC_3	688	391.5423393249512	36.108609437942505	0.018322412	54.96
SA16_SOC_3	689	378.8668632507324	36.32251024246216	0.0032066368	55.04
SA16_SOC_3	690	378.31313610076904	34.0082323551178	0.0027717168	55.12
SA16_SOC_3	691	50.879108905792236	463.69131088256836	0.0006114027	55.2
SA16_SOC_3	692	410.3525638580322	48.787561655044556	0.0029278633	55.28
SA16_SOC_3	693	48.29491078853607	463.758544921875	0.0033859226	55.36
SA16_SOC_3	694	48.99166524410248	462.96741485595703	0.0021300195	55.44
SA16_SOC_3	695	393.7802791595459	34.75816369056702	0.0032294518	55.52
SA16_SOC_3	696	392.8184986114502	36.14859580993652	0.013373261	55.6
SA16_SOC_3	697	389.85462188720703	34.99440908432007	0.005960464	55.68
SA16_SOC_3	698	47.5338339805603	463.0203151702881	0.006141028	55.76
SA16_SOC_3	699	376.24640464782715	36.31486415863037	0.088390484	55.84
SA16_SOC_3	700	58.22727680206299	460.1132583618164	0.003256044	55.92
SA16_SOC_3	701	379.72874641418457	35.23860812187195	0.074811354	56.0
SA16_SOC_3	702	48.598986864089966	463.1868267059326	0.0017978871	56.08
SA16_SOC_3	703	50.07757544517517	462.76777267456055	0.0012673168	56.16
SA16_SOC_3	704	382.0061445236206	37.020946741104126	0.014714761	56.24
SA16_SOC_3	705	379.8964262008667	34.448769092559814	0.005409806	56.32
SA16_SOC_3	706	48.3329176902771	463.524169921875	0.0058565866	56.4
SA16_SOC_3	707	48.557859659194946	463.6051940917969	0.014850292	56.48
SA16_SOC_3	708	48.20915162563324	463.3102512359619	0.004619777	56.56
SA16_SOC_3	709	482.5296401977539	33.32899332046509	0.028399525	56.64
SA16_SOC_3	710	381.22496604919434	34.278470277786255	0.0047273077	56.72
SA16_SOC_3	711	382.87949562072754	35.69624662399292	0.011687479	56.8
SA16_SOC_3	712	53.44257950782776	462.9238986968994	0.0003764394	56.88
SA16_SOC_3	713	49.286386370658875	463.6791801452637	0.0029724992	56.96
SA16_SOC_3	714	396.4322566986084	37.369712591171265	0.0037001846	57.04
SA16_SOC_3	715	50.79934000968933	463.3321952819824	0.0014165909	57.12
SA16_SOC_3	716	51.019370555877686	463.90663146972656	0.0014533444	57.2
SA16_SOC_3	717	66.53563380241394	460.75464248657227	0.0019256218	57.28
SA16_SOC_3	718	378.4454822540283	40.91627240180969	0.0006938867	57.36
SA16_SOC_3	719	49.690717458724976	463.5868263244629	0.0048666876	57.44
SA16_SOC_3	720	49.29933845996857	462.8991222381592	0.0057985336	57.52
SA16_SOC_3	721	49.58692491054535	463.65257263183594	0.0048123165	57.6
SA16_SOC_3	722	788.6673927307129	25.237691402435303	0.00046787405	57.68
SA16_SOC_3	723	376.9519567489624	37.85493493080139	0.0015880291	57.76
SA16_SOC_3	724	50.44581890106201	463.52468490600586	0.0024523528	57.84
SA16_SOC_3	725	391.18151664733887	35.94144344329834	0.18216768	57.92
SA16_SOC_3	726	385.05778312683105	36.52531385421753	0.0014351022	58.0
SA16_SOC_3	727	49.749088287353516	464.17985916137695	0.002464043	58.08
SA16_SOC_3	728	50.20168423652649	463.2865333557129	0.0016259275	58.16
SA16_SOC_3	729	380.2264213562012	37.197335958480835	0.005539826	58.24
SA16_SOC_3	730	383.0343723297119	33.56088638305664	0.0067919963	58.32
SA16_SOC_3	731	47.80268669128418	463.1136131286621	0.0066975025	58.4
SA16_SOC_3	732	364.8892402648926	37.13512659072876	0.01041135	58.48
SA16_SOC_3	733	379.7642707824707	37.585119009017944	0.0007810635	58.56
SA16_SOC_3	734	377.75301933288574	36.84757947921753	0.0020488007	58.64
SA16_SOC_3	735	68.62038969993591	461.25377655029297	0.0006157048	58.72
SA16_SOC_3	736	50.011855363845825	463.317346572876	0.0011344278	58.8
SA16_SOC_3	737	50.109583139419556	462.69601821899414	0.0017322353	58.88
SA16_SOC_3	738	50.729429721832275	462.9487895965576	0.0012189489	58.96
SA16_SOC_3	739	52.53702402114868	464.43763732910156	0.0005056196	59.04
SA16_SOC_3	740	49.460139870643616	464.0544605255127	0.0024299845	59.12
SA16_SOC_3	741	49.0458607673645	464.09708976745605	0.0024537446	59.2
SA16_SOC_3	742	49.9408483505249	464.093656539917	0.0018628538	59.28
SA16_SOC_3	743	51.55482292175293	464.08063888549805	0.00079184235	59.36
SA16_SOC_3	744	48.780637979507446	464.2874050140381	0.0010172583	59.44
SA16_SOC_3	745	383.64362716674805	36.01841926574707	0.0034016247	59.52
SA16_SOC_3	746	49.19291138648987	464.0646743774414	0.0015741686	59.6
SA16_SOC_3	747	384.5041751861572	35.36415696144104	0.007296127	59.68
SA16_SOC_3	748	49.44700002670288	464.43912506103516	0.004011151	59.76
SA16_SOC_3	749	48.47290515899658	463.87192726135254	0.006215705	59.84
SA16_SOC_3	750	49.19236898422241	463.6365222930908	0.0020410528	59.92
SA16_SOC_3	751	50.21957755088806	463.75514030456543	0.0006579677	60.0
SA16_SOC_3	752	48.35563600063324	463.85610580444336	0.0019617875	60.08
SA16_SOC_3	753	49.11017715930939	464.2608833312988	0.0011195783	60.16
SA16_SOC_3	754	394.3889617919922	36.15553379058838	0.00046256502	60.24
SA16_SOC_3	755	71.86983227729797	461.4883518218994	0.0011920707	60.32
SA16_SOC_3	756	381.7460536956787	35.19071102142334	0.0014976313	60.4
SA16_SOC_3	757	51.41195058822632	464.01286125183105	0.00086209003	60.48
SA16_SOC_3	758	49.458882212638855	462.96112060546875	0.0015013953	60.56
SA16_SOC_3	759	49.28150773048401	463.7337398529053	0.0020940546	60.64
SA16_SOC_3	760	49.64800179004669	463.0001449584961	0.0026120997	60.72
SA16_SOC_3	761	64.60320353507996	460.50318717956543	0.0015190549	60.8
SA16_SOC_3	762	47.12527096271515	462.4786376953125	0.014355452	60.88
SA16_SOC_3	763	48.92488718032837	463.500394821167	0.0064514396	60.96
SA16_SOC_3	764	49.76547956466675	463.33497047424316	0.0022194826	61.04
SA16_SOC_3	765	49.55553710460663	463.2320022583008	0.0019772642	61.12
SA16_SOC_3	766	49.33664798736572	463.9657974243164	0.001813873	61.2
SA16_SOC_3	767	378.72610092163086	36.58246994018555	0.0033705698	61.28
SA16_SOC_3	768	393.5905933380127	38.31096410751343	0.0006901871	61.36
SA16_SOC_3	769	50.861090421676636	462.9430961608887	0.00053736527	61.44
SA16_SOC_3	770	50.55508017539978	463.2986354827881	0.00086518755	61.52
SA16_SOC_3	771	49.345651268959045	463.0198860168457	0.003663381	61.6
SA16_SOC_3	772	49.43462610244751	462.9359436035156	0.0025859664	61.68
SA16_SOC_3	773	48.67710769176483	463.43647956848145	0.003045988	61.76
SA16_SOC_3	774	48.81863296031952	462.63410568237305	0.0044135414	61.84
SA16_SOC_3	775	383.292293548584	35.34612536430359	0.0015186947	61.92
SA16_SOC_3	776	50.59056282043457	463.87596130371094	0.00087006274	62.0
SA16_SOC_3	777	393.81394386291504	36.874845027923584	0.00065373385	62.08
SA16_SOC_3	778	50.514012575149536	463.4488105773926	0.0015103848	62.16
SA16_SOC_3	779	47.556814551353455	462.81578063964844	0.0026712422	62.24
SA16_SOC_3	780	49.030762910842896	462.8499126434326	0.0026632054	62.32
SA16_SOC_3	781	49.33445751667023	463.3074188232422	0.0010579642	62.4
SA16_SOC_3	782	50.55439472198486	463.35988998413086	0.0005043282	62.48
SA16_SOC_3	783	51.75238251686096	464.2068672180176	0.001214236	62.56
SA16_SOC_3	784	50.18531680107117	463.53967666625977	0.0010921743	62.64
SA16_SOC_3	785	67.65185594558716	460.8790111541748	0.0008948215	62.72
SA16_SOC_3	786	14.108628034591675	286.6504669189453	0.0017352352	62.8
SA16_SOC_3	787	57.10241198539734	459.1377639770508	0.0016701721	62.88
SA16_SOC_3	788	50.679218769073486	462.5430107116699	0.0006650979	62.96
SA16_SOC_3	789	48.6502468585968	462.33312606811523	0.0040785354	63.04
SA16_SOC_3	790	50.78175663948059	462.87397384643555	0.0011033913	63.12
SA16_SOC_3	791	14.186862111091614	285.95346450805664	0.0015472068	63.2
SA16_SOC_3	792	49.79971945285797	463.2710552215576	0.000949124	63.28
SA16_SOC_3	793	50.22275447845459	463.3366012573242	0.0008372128	63.36
SA16_SOC_3	794	50.779324769973755	462.3950672149658	0.0007536415	63.44
SA16_SOC_3	795	69.10300254821777	460.2216053009033	0.00080422114	63.52
SA16_SOC_3	796	66.28566384315491	446.3089942932129	0.00038117598	63.6
SA16_SOC_3	797	67.15739965438843	460.9394645690918	0.0007226456	63.68
SA16_SOC_3	798	372.61483669281006	33.333460092544556	0.00085388205	63.76
SA16_SOC_3	799	51.10189914703369	463.9687728881836	0.00055241096	63.84
SA16_SOC_3	800	46.6421514749527	432.4831008911133	0.0006688687	63.92
SA16_SOC_3	801	788.7598991394043	23.347846269607544	0.00035718238	64.0
SA16_SOC_3	802	788.6245250701904	22.591127157211304	0.00056879356	64.08
SA16_SOC_3	803	49.319836497306824	463.6826705932617	0.0028889023	64.16
SA16_SOC_3	804	67.14584827423096	460.5106544494629	0.0009274238	64.24
SA16_SOC_3	805	52.26801037788391	463.326416015625	0.00046685076	64.32
SA16_SOC_3	806	375.34193992614746	33.74454975128174	0.0071655563	64.4
SA16_SOC_3	807	50.58205723762512	462.7349281311035	0.00058869325	64.48
SA16_SOC_3	808	49.1294801235199	463.1038284301758	0.003057385	64.56
SA16_SOC_3	809	494.8949337005615	36.09414339065552	0.002084813	64.64
SA16_SOC_3	810	67.733895778656	460.5087661743164	0.0008073247	64.72
SA16_SOC_3	811	67.26466417312622	460.2735900878906	0.00052859547	64.8
SA16_SOC_3	812	53.81721258163452	463.9644241333008	0.00043635644	64.88
SA16_SOC_3	813	50.28039813041687	463.1884002685547	0.0010490027	64.96
SA16_SOC_3	814	51.2536346912384	463.44091415405273	0.00096234103	65.04
SA16_SOC_3	815	49.62022602558136	462.37810134887695	0.003482567	65.12
SA16_SOC_3	816	50.31760334968567	462.63193130493164	0.0016514427	65.2
SA16_SOC_3	817	49.62771236896515	462.6360511779785	0.002162965	65.28
SA16_SOC_3	818	382.7733039855957	37.444928884506226	0.0084358575	65.36
SA16_SOC_3	819	49.95282590389252	463.2861328125	0.002682128	65.44
SA16_SOC_3	820	418.22948455810547	35.621981620788574	0.009965842	65.52
SA16_SOC_3	821	382.28960037231445	34.94361162185669	0.0049762544	65.6
SA16_SOC_3	822	48.76786768436432	463.721981048584	0.003074613	65.68
SA16_SOC_3	823	382.72883892059326	34.50774908065796	0.01838364	65.76
SA16_SOC_3	824	50.559020042419434	464.10987854003906	0.0009942974	65.84
SA16_SOC_3	825	48.79087507724762	463.3161163330078	0.005994008	65.92
SA16_SOC_3	826	381.21209144592285	35.64621448516846	0.0022970124	66.0
SA16_SOC_3	827	49.892398715019226	463.7853240966797	0.0013006526	66.08
SA16_SOC_3	828	788.7609004974365	23.561729192733765	0.00039102172	66.16
SA16_SOC_3	829	491.7262077331543	31.011149883270264	0.0040372126	66.24
SA16_SOC_3	830	381.1012268066406	37.4590265750885	0.0019044027	66.32
SA16_SOC_3	831	381.89313411712646	35.73957681655884	0.0011239917	66.4
SA16_SOC_3	832	50.65882205963135	464.8513698577881	0.0016961559	66.48
SA16_SOC_3	833	51.105332374572754	464.0848731994629	0.0007052705	66.56
SA16_SOC_3	834	50.199443101882935	462.44693756103516	0.00063353614	66.64
SA16_SOC_3	835	379.60448265075684	33.70352268218994	0.008993261	66.72
SA16_SOC_3	836	390.66319465637207	35.84013819694519	0.0017712842	66.8
SA16_SOC_3	837	47.87309467792511	463.7794876098633	0.009179007	66.88
SA16_SOC_3	838	49.38286244869232	463.98691177368164	0.0017279224	66.96
SA16_SOC_3	839	49.0225613117218	463.62430572509766	0.0027613675	67.04
SA16_SOC_3	840	49.55850541591644	464.41205978393555	0.0027389876	67.12
SA16_SOC_3	841	49.55267310142517	463.87922286987305	0.0028729131	67.2
SA16_SOC_3	842	378.6916494369507	35.31838059425354	0.0073378165	67.28
SA16_SOC_3	843	52.27694511413574	463.1392192840576	0.0010186732	67.36
SA16_SOC_3	844	51.483362913131714	463.1319236755371	0.0011593071	67.44
SA16_SOC_3	845	398.90754222869873	32.20492601394653	0.0026176611	67.52
SA16_SOC_3	846	50.85335969924927	463.26178550720215	0.0011777815	67.6
SA16_SOC_3	847	50.16404986381531	463.43130111694336	0.0019392051	67.68
SA16_SOC_3	848	51.37125849723816	463.4131050109863	0.0011740364	67.76
SA16_SOC_3	849	49.970728158950806	464.0291404724121	0.003360709	67.84
SA16_SOC_3	850	304.7116279602051	435.622615814209	0.012487317	67.92
SA16_SOC_3	851	50.045567750930786	463.5721206665039	0.001313139	68.0
SA16_SOC_3	852	50.11914372444153	463.81256103515625	0.00082777534	68.08
SA16_SOC_3	853	49.82195794582367	463.83267402648926	0.0009914667	68.16
SA16_SOC_3	854	47.31414318084717	464.5997142791748	0.00889415	68.24
SA16_SOC_3	855	66.11882448196411	447.19536781311035	0.0005656691	68.32
SA16_SOC_3	856	379.3267488479614	34.52349543571472	0.0017009208	68.4
SA16_SOC_3	857	381.56824111938477	35.98761320114136	0.0025836206	68.48
SA16_SOC_3	858	50.8279025554657	464.3253993988037	0.00093297864	68.56
SA16_SOC_3	859	50.911110639572144	464.16526794433594	0.0015562902	68.64
SA16_SOC_3	860	47.504234313964844	464.0526580810547	0.0123054385	68.72
SA16_SOC_3	861	50.01104474067688	463.5832214355469	0.0013814546	68.8
SA16_SOC_3	862	64.86015915870667	447.6686668395996	0.0011284222	68.88
SA16_SOC_3	863	415.73243141174316	47.89148569107056	0.0007767051	68.96
SA16_SOC_3	864	371.9050645828247	35.87185263633728	0.010983757	69.04
SA16_SOC_3	865	449.78742599487305	35.69849252700806	0.000701772	69.12
SA16_SOC_3	866	385.7046604156494	33.66090416908264	0.011800658	69.2
SA16_SOC_3	867	381.5276622772217	32.91518568992615	0.011013585	69.28
SA16_SOC_3	868	491.46223068237305	37.50026822090149	0.0043576322	69.36
SA16_SOC_3	869	49.491071701049805	463.7679862976074	0.0051062726	69.44
SA16_SOC_3	870	50.96598267555237	464.19198989868164	0.0015529846	69.52
SA16_SOC_3	871	49.79499280452728	463.4059524536133	0.0022014123	69.6
SA16_SOC_3	872	495.54290771484375	32.72726655006409	0.0012140938	69.68
SA16_SOC_3	873	51.53639316558838	462.80920028686523	0.0012261069	69.76
SA16_SOC_3	874	379.6963691711426	37.06840395927429	0.00080681144	69.84
SA16_SOC_3	875	50.69308876991272	463.998498916626	0.0018049834	69.92
SA16_SOC_3	876	50.455451011657715	464.1261863708496	0.001871603	70.0
SA16_SOC_3	877	50.47492980957031	463.5742378234863	0.0009085252	70.08
SA16_SOC_3	878	48.8908976316452	463.8108444213867	0.003355395	70.16
SA16_SOC_3	879	49.04699921607971	464.1131401062012	0.002019605	70.24
SA16_SOC_3	880	50.194233655929565	463.44554901123047	0.00171681	70.32
SA16_SOC_3	881	397.82047271728516	34.57397818565369	0.0023330098	70.4
SA16_SOC_3	882	50.16263723373413	463.1699752807617	0.0018328321	70.48
SA16_SOC_3	883	49.650704860687256	463.77705574035645	0.0015218752	70.56
SA16_SOC_3	884	49.772027134895325	463.20751190185547	0.0015814141	70.64
SA16_SOC_3	885	49.17387366294861	463.52256774902344	0.0019227647	70.72
SA16_SOC_3	886	48.528799414634705	463.7273597717285	0.0038269188	70.8
SA16_SOC_3	887	66.44672155380249	446.8677806854248	0.0004753912	70.88
SA16_SOC_3	888	51.188725233078	463.9639663696289	0.0008363819	70.96
SA16_SOC_3	889	48.481810092926025	463.20244789123535	0.002805691	71.04
SA16_SOC_3	890	48.87782335281372	463.86998176574707	0.0017559562	71.12
SA16_SOC_3	891	50.65412521362305	463.68590354919434	0.0007005418	71.2
SA16_SOC_3	892	49.8421847820282	464.13448333740234	0.0009948015	71.28
SA16_SOC_3	893	380.2501916885376	37.50914454460144	0.0019081896	71.36
SA16_SOC_3	894	69.12851929664612	461.3895606994629	0.0011264457	71.44
SA16_SOC_3	895	46.161285042762756	432.2321891784668	0.00028924743	71.52
SA16_SOC_3	896	47.05815613269806	468.61870765686035	0.0015589969	71.6
SA16_SOC_3	897	384.236478805542	33.37830305099487	0.0028636628	71.68
SA16_SOC_3	898	72.39267826080322	460.97042083740234	0.0008486486	71.76
SA16_SOC_3	899	48.91447126865387	463.46217155456543	0.0015489234	71.84
SA16_SOC_3	900	50.89133977890015	463.8057231903076	0.0012075364	71.92
SA16_SOC_3	901	49.20053482055664	463.9593315124512	0.0020580501	72.0
SA16_SOC_3	902	49.77056086063385	463.6896514892578	0.0012465982	72.08
SA16_SOC_3	903	50.30624866485596	463.73096466064453	0.0031620085	72.16
SA16_SOC_3	904	50.71679353713989	463.764123916626	0.0010039929	72.24
SA16_SOC_3	905	422.7301597595215	36.49216890335083	0.0019343919	72.32
SA16_SOC_3	906	51.22567415237427	463.53160858154297	0.0012231627	72.4
SA16_SOC_3	907	49.06354248523712	463.26510429382324	0.0023406579	72.48
SA16_SOC_3	908	49.7185617685318	454.8144721984863	0.0019915947	72.56
SA16_SOC_3	909	48.77272546291351	463.3049011230469	0.0015158493	72.64
SA16_SOC_3	910	49.34413731098175	462.8123474121094	0.0028468557	72.72
SA16_SOC_3	911	50.320976972579956	463.5036277770996	0.0011778122	72.8
SA16_SOC_3	912	50.68802833557129	463.59435081481934	0.0008203275	72.88
SA16_SOC_3	913	50.622689723968506	463.5083198547363	0.0011816444	72.96
SA16_SOC_3	914	64.2410159111023	459.79674339294434	0.00094660075	73.04
SA16_SOC_3	915	383.08796882629395	33.30711364746094	0.021898575	73.12
SA16_SOC_3	916	50.77630281448364	464.59877014160156	0.0009303631	73.2
SA16_SOC_3	917	372.2727298736572	32.667503356933594	0.0038396884	73.28
SA16_SOC_3	918	50.5443274974823	464.11036491394043	0.0010290233	73.36
SA16_SOC_3	919	50.32858848571777	463.65989685058594	0.00092857145	73.44
SA16_SOC_3	920	50.64253807067871	462.83151626586914	0.001854388	73.52
SA16_SOC_3	921	50.50597786903381	462.41546630859375	0.0008480056	73.6
SA16_SOC_3	922	50.75278282165527	463.6555767059326	0.00080592505	73.68
SA16_SOC_3	923	51.592594385147095	463.60928535461426	0.00072483264	73.76
SA16_SOC_3	924	70.14859318733215	460.84625244140625	0.00063528656	73.84
SA16_SOC_3	925	71.17535471916199	461.2652778625488	0.00032026684	73.92
SA16_SOC_3	926	70.13739347457886	447.8719139099121	0.00042592498	74.0
SA16_SOC_3	927	53.02102565765381	463.7765693664551	0.0010905317	74.08
SA16_SOC_3	928	378.8777828216553	31.5938401222229	0.0075133047	74.16
SA16_SOC_3	929	55.234116315841675	459.7836685180664	0.006481695	74.24
SA16_SOC_3	930	66.13037586212158	460.8943748474121	0.000759418	74.32
SA16_SOC_3	931	67.6965594291687	447.44945526123047	0.00047282694	74.4
SA16_SOC_3	932	50.57635307312012	463.1249141693115	0.00062595104	74.48
SA16_SOC_3	933	67.44853854179382	460.24423599243164	0.0016861479	74.56
SA16_SOC_3	934	49.28589165210724	462.79191970825195	0.0031563924	74.64
SA16_SOC_3	935	51.11215114593506	463.5501480102539	0.0027194044	74.72
SA16_SOC_3	936	66.32013320922852	448.5538387298584	0.0007437843	74.8
SA16_SOC_3	937	48.710355162620544	463.70275497436523	0.005606367	74.88
SA16_SOC_3	938	46.230754256248474	433.56210708618164	0.0008255241	74.96
SA16_SOC_3	939	48.84452819824219	463.44523429870605	0.0018569655	75.04
SA16_SOC_3	940	14.062365889549255	285.9821891784668	0.0011585287	75.12
SA16_SOC_3	941	51.738548278808594	463.3715629577637	0.0005688583	75.2
SA16_SOC_3	942	51.472556591033936	463.271484375	0.00067474425	75.28
SA16_SOC_3	943	48.843154311180115	463.3882713317871	0.0015455127	75.36
SA16_SOC_3	944	64.74067568778992	460.43203353881836	0.0014784286	75.44
SA16_SOC_3	945	50.00936985015869	463.39356422424316	0.0010215534	75.52
SA16_SOC_3	946	49.71737563610077	462.8097152709961	0.0035084477	75.6
SA16_SOC_3	947	50.02668499946594	463.0616855621338	0.0020959508	75.68
SA16_SOC_3	948	50.55996775627136	463.1069755554199	0.0012283542	75.76
SA16_SOC_3	949	50.091564655303955	463.5875701904297	0.00097643735	75.84
SA16_SOC_3	950	51.18367671966553	463.35886001586914	0.00085442694	75.92
SA16_SOC_3	951	66.55621528625488	460.13068199157715	0.0012520505	76.0
SA16_SOC_3	952	47.88249731063843	433.07945251464844	0.00054263143	76.08
SA16_SOC_3	953	51.10333561897278	463.31271171569824	0.0008051678	76.16
SA16_SOC_3	954	50.70006847381592	463.5052299499512	0.00074636133	76.24
SA16_SOC_3	955	48.671650886535645	462.7042579650879	0.008247717	76.32
SA16_SOC_3	956	49.453774094581604	462.80030250549316	0.0016692152	76.4
SA16_SOC_3	957	49.67174828052521	463.4120178222656	0.0039585102	76.48
SA16_SOC_3	958	59.35412645339966	459.4397735595703	0.0034159152	76.56
SA16_SOC_3	959	51.736342906951904	463.2187843322754	0.00066050445	76.64
SA16_SOC_3	960	50.35802125930786	462.6693534851074	0.0010052895	76.72
SA16_SOC_3	961	49.932754039764404	462.92813301086426	0.0023547963	76.8
SA16_SOC_3	962	49.39793944358826	462.914457321167	0.0020552492	76.88
SA16_SOC_3	963	50.84183216094971	463.95315170288086	0.00062511285	76.96
SA16_SOC_3	964	419.9674129486084	47.79528737068176	0.00060358114	77.04
SA16_SOC_3	965	67.23740100860596	448.0521583557129	0.000498745	77.12
SA16_SOC_3	966	50.19092559814453	463.687219619751	0.00096704497	77.2
SA16_SOC_3	967	49.88309442996979	463.7823486328125	0.0010999993	77.28
SA16_SOC_3	968	49.36136603355408	463.80346298217773	0.0024693392	77.36
SA16_SOC_3	969	50.71902275085449	462.98274993896484	0.001585479	77.44
SA16_SOC_3	970	50.364750623703	463.8907814025879	0.0011391612	77.52
SA16_SOC_3	971	50.26004910469055	463.392391204834	0.0016678902	77.6
SA16_SOC_3	972	49.301883578300476	462.9100799560547	0.0021596733	77.68
SA16_SOC_3	973	49.56120252609253	463.0726432800293	0.0011426662	77.76
SA16_SOC_3	974	49.23087954521179	463.7249565124512	0.0011868548	77.84
SA16_SOC_3	975	390.79341888427734	40.58815240859985	0.0011107663	77.92
SA16_SOC_3	976	50.908464193344116	464.45963859558105	0.0008191418	78.0
SA16_SOC_3	977	49.719056487083435	463.55810165405273	0.0021446673	78.08
SA16_SOC_3	978	52.19033360481262	463.51847648620605	0.00049214717	78.16
SA16_SOC_3	979	51.676732301712036	462.7690029144287	0.0007204074	78.24
SA16_SOC_3	980	52.398812770843506	464.0891647338867	0.00043676718	78.32
SA16_SOC_3	981	50.378817319869995	462.952938079834	0.001763572	78.4
SA16_SOC_3	982	49.547019600868225	462.59593963623047	0.0013625945	78.48
SA16_SOC_3	983	381.5934181213379	37.43615984916687	0.12199681	78.56
SA16_SOC_3	984	51.040118932724	462.75967597961426	0.0009990156	78.64
SA16_SOC_3	985	396.7205286026001	35.85540533065796	0.0013845802	78.72
SA16_SOC_3	986	66.98880791664124	447.86999702453613	0.0004659238	78.8
SA16_SOC_3	987	49.264249205589294	463.6955165863037	0.002864142	78.88
SA16_SOC_3	988	382.03535079956055	36.07209920883179	0.0017298664	78.96
SA16_SOC_3	989	385.02306938171387	35.64005970954895	0.0029700776	79.04
SA16_SOC_3	990	411.5568161010742	37.36966609954834	0.0011057568	79.12
SA16_SOC_3	991	417.98739433288574	37.96964406967163	0.0022201333	79.2
SA16_SOC_3	992	382.0554494857788	34.146777391433716	0.008244172	79.28
SA16_SOC_3	993	381.2339782714844	35.68325757980347	0.0032920546	79.36
SA16_SOC_3	994	379.4184684753418	38.91743302345276	0.001053082	79.44
SA16_SOC_3	995	386.1762523651123	37.59645938873291	0.0088251	79.52
SA16_SOC_3	996	51.222771406173706	463.23469161987305	0.0013740264	79.6
SA16_SOC_3	997	385.2311611175537	36.506996154785156	0.0017360729	79.68
SA16_SOC_3	998	50.77512860298157	463.21889877319336	0.001370997	79.76
SA16_SOC_3	999	377.5113821029663	36.90197467803955	0.012903153	79.84
SA16_SOC_3	1000	67.26415157318115	460.75653076171875	0.0017627956	79.92
SA16_SOC_3	1001	49.211207032203674	463.8201713562012	0.0022393875	80.0
SA16_SOC_3	1002	50.30824542045593	464.1766548156738	0.0046406123	80.08
SA16_SOC_3	1003	48.72313141822815	464.1826629638672	0.0070956964	80.16
SA16_SOC_3	1004	48.94733428955078	464.013147354126	0.0042929794	80.24
SA16_SOC_3	1005	48.35686683654785	463.84732246398926	0.011281594	80.32
SA16_SOC_3	1006	49.90825951099396	464.22082901000977	0.0016646469	80.4
SA16_SOC_3	1007	50.08901357650757	464.0318012237549	0.0017084553	80.48
SA16_SOC_3	1008	50.67031979560852	463.4633445739746	0.002640889	80.56
SA16_SOC_3	1009	50.74342489242554	463.56064796447754	0.0011994198	80.64
SA16_SOC_3	1010	50.496453046798706	462.96953201293945	0.0029302754	80.72
SA16_SOC_3	1011	48.00208508968353	463.37453842163086	0.013331538	80.8
SA16_SOC_3	1012	49.47485029697418	463.9878845214844	0.0028871393	80.88
SA16_SOC_3	1013	48.72824251651764	463.80083084106445	0.0044170152	80.96
SA16_SOC_3	1014	380.1949739456177	35.859915018081665	0.012589109	81.04
SA16_SOC_3	1015	50.81698298454285	463.634033203125	0.003333968	81.12
SA16_SOC_3	1016	377.266788482666	35.97978472709656	0.002016356	81.2
SA16_SOC_3	1017	385.8941078186035	32.07291841506958	0.0016540106	81.28
SA16_SOC_3	1018	379.0721893310547	35.83640098571777	0.0059707826	81.36
SA16_SOC_3	1019	384.2039108276367	35.88333606719971	0.00082619383	81.44
SA16_SOC_3	1020	384.63618755340576	33.475942611694336	0.0045388043	81.52
SA16_SOC_3	1021	49.77171719074249	463.5412788391113	0.0030294417	81.6
SA16_SOC_3	1022	384.386682510376	34.52852010726929	0.0077629522	81.68
SA16_SOC_3	1023	382.19614028930664	34.02819871902466	0.0035971282	81.76
SA16_SOC_3	1024	381.3286781311035	35.19456624984741	0.0031936534	81.84
SA16_SOC_3	1025	50.9662389755249	463.26101303100586	0.0012546888	81.92
SA16_SOC_3	1026	49.0376740694046	463.83702278137207	0.0052205017	82.0
SA16_SOC_3	1027	51.248520612716675	463.75499725341797	0.0013458693	82.08
SA16_SOC_3	1028	51.512086391448975	463.5486602783203	0.0017275081	82.16
SA16_SOC_3	1029	381.5486431121826	36.83844566345215	0.0042780847	82.24
SA16_SOC_3	1030	49.09248352050781	463.3443260192871	0.004527669	82.32
SA16_SOC_3	1031	384.0822219848633	36.5166449546814	0.0011838526	82.4
SA16_SOC_3	1032	396.9395399093628	36.607632637023926	0.0023382308	82.48
SA16_SOC_3	1033	382.9549789428711	36.24420404434204	0.0061325417	82.56
SA16_SOC_3	1034	50.113898515701294	463.9398193359375	0.0020474982	82.64
SA16_SOC_3	1035	49.362483620643616	463.1129837036133	0.0016528063	82.72
SA16_SOC_3	1036	73.23415875434875	461.1057758331299	0.00035988635	82.8
SA16_SOC_3	1037	49.46645796298981	463.99309158325195	0.0020384225	82.88
SA16_SOC_3	1038	382.0757865905762	39.26899552345276	0.0009199866	82.96
SA16_SOC_3	1039	48.38855266571045	465.08216857910156	0.0026506407	83.04
SA16_SOC_3	1040	48.85392785072327	464.48198318481445	0.0016955998	83.12
SA16_SOC_3	1041	49.79293942451477	464.3855667114258	0.001054472	83.2
SA16_SOC_3	1042	384.48987007141113	35.61241865158081	0.0011177816	83.28
SA16_SOC_3	1043	788.4318351745605	24.692126512527466	0.00031468566	83.36
SA16_SOC_3	1044	49.93988275527954	463.10431480407715	0.0009789076	83.44
SA16_SOC_3	1045	50.4234254360199	463.1758403778076	0.0007814811	83.52
SA16_SOC_3	1046	51.549458503723145	462.9180335998535	0.0005966475	83.6
SA16_SOC_3	1047	50.78673958778381	464.06885147094727	0.0009841734	83.68
SA16_SOC_3	1048	50.7396399974823	463.80786895751953	0.00057037227	83.76
SA16_SOC_3	1049	384.4820022583008	35.142892599105835	0.003567011	83.84
SA16_SOC_3	1050	50.89970827102661	464.2989921569824	0.0012673566	83.92
SA16_SOC_3	1051	69.65637803077698	460.9320831298828	0.0012117549	84.0
SA16_SOC_3	1052	72.14755415916443	461.37250900268555	0.0012977966	84.08
SA16_SOC_3	1053	48.66415560245514	463.0586242675781	0.0029851198	84.16
SA16_SOC_3	1054	48.94093573093414	463.1517219543457	0.0019276371	84.24
SA16_SOC_3	1055	51.368606090545654	463.63752365112305	0.0004914421	84.32
SA16_SOC_3	1056	48.46183657646179	464.47277069091797	0.0039495244	84.4
SA16_SOC_3	1057	50.273704528808594	463.8361930847168	0.0013125726	84.48
SA16_SOC_3	1058	396.5282917022705	35.97117304801941	0.0010133543	84.56
SA16_SOC_3	1059	48.787739872932434	463.7148857116699	0.0012725191	84.64
SA16_SOC_3	1060	67.48223900794983	460.9961986541748	0.00070841424	84.72
SA16_SOC_3	1061	70.7444965839386	461.20553970336914	0.00036979158	84.8
SA16_SOC_3	1062	49.80889558792114	463.91401290893555	0.0033355707	84.88
SA16_SOC_3	1063	49.75872337818146	463.2833003997803	0.0025745877	84.96
SA16_SOC_3	1064	48.34681749343872	462.8496551513672	0.004813025	85.04
SA16_SOC_3	1065	49.51299726963043	463.0509567260742	0.003315995	85.12
SA16_SOC_3	1066	51.35881304740906	463.02927017211914	0.0008016057	85.2
SA16_SOC_3	1067	49.86613094806671	463.1064033508301	0.0034371351	85.28
SA16_SOC_3	1068	50.43401122093201	463.9745235443115	0.00077306776	85.36
SA16_SOC_3	1069	49.79700446128845	463.055477142334	0.002154774	85.44
SA16_SOC_3	1070	67.99004077911377	460.085391998291	0.0006300444	85.52
SA16_SOC_3	1071	49.8452365398407	463.5193634033203	0.002967801	85.6
SA16_SOC_3	1072	49.83259439468384	462.7627944946289	0.0011000602	85.68
SA16_SOC_3	1073	48.84423017501831	462.5577735900879	0.006862819	85.76
SA16_SOC_3	1074	52.28342413902283	463.5178756713867	0.0005382528	85.84
SA16_SOC_3	1075	52.18405723571777	463.370304107666	0.0010703166	85.92
SA16_SOC_3	1076	19.46827918291092	310.03658294677734	0.0003929915	86.0
SA16_SOC_3	1077	48.68583679199219	463.1751537322998	0.0074764933	86.08
SA16_SOC_3	1078	374.95555877685547	35.139405727386475	0.007864148	86.16
SA16_SOC_3	1079	67.40691661834717	460.204553604126	0.0016670647	86.24
SA16_SOC_3	1080	49.00975525379181	463.08048248291016	0.0051803566	86.32
SA16_SOC_3	1081	51.19989514350891	462.9295063018799	0.0010361702	86.4
SA16_SOC_3	1082	50.976282358169556	462.81721115112305	0.0014511856	86.48
SA16_SOC_3	1083	49.51138496398926	463.1298065185547	0.0031963503	86.56
SA16_SOC_3	1084	67.84535050392151	448.0296993255615	0.00045445148	86.64
SA16_SOC_3	1085	68.66446733474731	460.5849266052246	0.0016192319	86.72
SA16_SOC_3	1086	50.39296746253967	463.348388671875	0.0009588343	86.8
SA16_SOC_3	1087	50.11383295059204	463.2367515563965	0.003022087	86.88
SA16_SOC_3	1088	50.285786390304565	462.47554779052734	0.0045564515	86.96
SA16_SOC_3	1089	50.70890188217163	463.3626937866211	0.00070559856	87.04
SA16_SOC_3	1090	381.1391353607178	34.813055992126465	0.0014466239	87.12
SA16_SOC_3	1091	46.99036478996277	431.8407726287842	0.000814409	87.2
SA16_SOC_3	1092	49.115315079689026	463.3839511871338	0.002707752	87.28
SA16_SOC_3	1093	378.87134552001953	33.180001974105835	0.0015651128	87.36
SA16_SOC_3	1094	51.046568155288696	462.9777717590332	0.0015726615	87.44
SA16_SOC_3	1095	50.88244676589966	463.65291595458984	0.0010394785	87.52
SA16_SOC_3	1096	66.30297899246216	460.7126998901367	0.001126693	87.6
SA16_SOC_3	1097	375.9812831878662	36.55739665031433	0.09757163	87.68
SA16_SOC_3	1098	49.820756912231445	464.63101387023926	0.00066766806	87.76
SA16_SOC_3	1099	379.8082113265991	32.73933291435242	0.011399274	87.84
SA16_SOC_3	1100	48.87315034866333	463.275089263916	0.0040536565	87.92
SA16_SOC_3	1101	49.970248341560364	463.63792419433594	0.0010095984	88.0
SA16_SOC_3	1102	50.3706693649292	462.9260444641113	0.0010602454	88.08
SA16_SOC_3	1103	379.8496723175049	37.07992672920227	0.008330671	88.16
SA16_SOC_3	1104	49.23531413078308	463.6776924133301	0.0033660573	88.24
SA16_SOC_3	1105	49.62569177150726	464.0753746032715	0.003115084	88.32
SA16_SOC_3	1106	49.19563829898834	463.6105155944824	0.0037479962	88.4
SA16_SOC_3	1107	66.35145545005798	447.51428604125977	0.0006336358	88.48
SA16_SOC_3	1108	49.1885632276535	463.0813407897949	0.0037923977	88.56
SA16_SOC_3	1109	48.33061695098877	463.0026912689209	0.00541932	88.64
SA16_SOC_3	1110	48.02618622779846	462.70113945007324	0.007903937	88.72
SA16_SOC_3	1111	50.49033164978027	463.14382553100586	0.0014964509	88.8
SA16_SOC_3	1112	51.22599005699158	463.275203704834	0.0012723852	88.88
SA16_SOC_3	1113	49.582093954086304	463.30421447753906	0.0022322256	88.96
SA16_SOC_3	1114	49.13698434829712	462.98389434814453	0.0020993694	89.04
SA16_SOC_3	1115	49.16519522666931	462.4313735961914	0.002411722	89.12
SA16_SOC_3	1116	49.119192361831665	462.8152084350586	0.0014799273	89.2
SA16_SOC_3	1117	49.92690086364746	462.8330612182617	0.0018999615	89.28
SA16_SOC_3	1118	49.625080823898315	462.6493263244629	0.002832748	89.36
SA16_SOC_3	1119	49.584853649139404	463.74778747558594	0.003696502	89.44
SA16_SOC_3	1120	49.852025508880615	464.1628932952881	0.0034217446	89.52
SA16_SOC_3	1121	49.35132563114166	464.2628574371338	0.0029112094	89.6
SA16_SOC_3	1122	50.90509057044983	463.90588760375977	0.0012175727	89.68
SA16_SOC_3	1123	50.4027783870697	463.8743591308594	0.00088012015	89.76
SA16_SOC_3	1124	66.15432500839233	447.4163818359375	0.00039917164	89.84
SA16_SOC_3	1125	398.00543785095215	36.80297255516052	0.0014448122	89.92
SA16_SOC_3	1126	67.35291481018066	448.45401763916016	0.0010440327	90.0
SA16_SOC_3	1127	66.53629541397095	447.3899459838867	0.00041684386	90.08
SA16_SOC_3	1128	415.65632820129395	34.51219439506531	0.00589733	90.16
SA16_SOC_3	1129	50.467753410339355	463.77079010009766	0.0014871844	90.24
SA16_SOC_3	1130	51.098501682281494	463.51000785827637	0.0014941898	90.32
SA16_SOC_3	1131	50.35151243209839	463.59798431396484	0.0010922161	90.4
SA16_SOC_3	1132	417.0289993286133	32.925206422805786	0.037697464	90.48
SA16_SOC_3	1133	48.821428418159485	463.55541229248047	0.002330078	90.56
SA16_SOC_3	1134	48.625776171684265	463.46348762512207	0.0053743394	90.64
SA16_SOC_3	1135	51.31456255912781	463.3726501464844	0.0004471745	90.72
SA16_SOC_3	1136	391.61651134490967	37.10814356803894	0.0090902895	90.8
SA16_SOC_3	1137	49.59356188774109	463.59683990478516	0.0014391656	90.88
SA16_SOC_3	1138	49.680230021476746	463.4263229370117	0.001401575	90.96
SA16_SOC_3	1139	48.926666378974915	463.41124534606934	0.005840462	91.04
SA16_SOC_3	1140	382.1584224700928	35.899890661239624	0.014228925	91.12
SA16_SOC_3	1141	383.46171379089355	34.80202317237854	0.0045588333	91.2
SA16_SOC_3	1142	417.7163600921631	34.25635814666748	0.02190422	91.28
SA16_SOC_3	1143	49.837979674339294	463.7860679626465	0.0014910541	91.36
SA16_SOC_3	1144	49.702152609825134	463.84952545166016	0.0014593675	91.44
SA16_SOC_3	1145	50.12613534927368	463.97223472595215	0.0075684	91.52
SA16_SOC_3	1146	49.36284124851227	463.5564422607422	0.0059860703	91.6
SA16_SOC_3	1147	49.63091313838959	463.2774066925049	0.0035597542	91.68
SA16_SOC_3	1148	48.42095673084259	462.8382396697998	0.008363835	91.76
SA16_SOC_3	1149	48.04792106151581	464.14329528808594	0.0072432556	91.84
SA16_SOC_3	1150	48.092591762542725	463.68696212768555	0.0028456673	91.92
SA16_SOC_3	1151	50.08089542388916	464.15825843811035	0.0025659427	92.0
SA16_SOC_3	1152	51.44051909446716	463.5817623138428	0.0011162482	92.08
SA16_SOC_3	1153	373.49371910095215	33.740394115448	0.008058903	92.16
SA16_SOC_3	1154	383.3446979522705	34.95436906814575	0.0016755284	92.24
SA16_SOC_3	1155	383.82558822631836	35.51671385765076	0.0015872159	92.32
SA16_SOC_3	1156	386.36906147003174	33.919912576675415	0.0010746906	92.4
SA16_SOC_3	1157	49.57878291606903	463.99752616882324	0.0049427743	92.48
SA16_SOC_3	1158	400.4071235656738	36.76521420478821	0.0036091784	92.56
SA16_SOC_3	1159	50.69053769111633	464.46521759033203	0.0023895886	92.64
SA16_SOC_3	1160	50.274914503097534	463.3918762207031	0.0019412208	92.72
SA16_SOC_3	1161	51.12208127975464	463.3784866333008	0.0011037887	92.8
SA16_SOC_3	1162	403.1702995300293	36.127567291259766	0.0008726137	92.88
SA16_SOC_3	1163	49.45674538612366	462.51657485961914	0.0026188516	92.96
SA16_SOC_3	1164	49.95664358139038	462.7342987060547	0.002293149	93.04
SA16_SOC_3	1165	48.60486686229706	463.2078266143799	0.003391388	93.12
SA16_SOC_3	1166	397.5536346435547	34.399352073669434	0.0022289453	93.2
SA16_SOC_3	1167	785.4790687561035	18.229326009750366	0.0004933159	93.28
SA16_SOC_3	1168	381.44078254699707	34.872679710388184	0.014740065	93.36
SA16_SOC_3	1169	67.81266927719116	447.19825744628906	0.0005054833	93.44
SA16_SOC_3	1170	49.695128202438354	464.2550468444824	0.0009396206	93.52
SA16_SOC_3	1171	50.54550766944885	464.04029846191406	0.0015942256	93.6
SA16_SOC_3	1172	51.701927185058594	464.4312286376953	0.0009789361	93.68
SA16_SOC_3	1173	50.37789344787598	464.06639099121094	0.001513022	93.76
SA16_SOC_3	1174	49.783486127853394	463.79796981811523	0.0020743713	93.84
SA16_SOC_3	1175	67.924565076828	461.09264373779297	0.0006844716	93.92
SA16_SOC_3	1176	49.34069514274597	463.7252998352051	0.0011340006	94.0
SA16_SOC_3	1177	788.7657165527344	24.12738025188446	0.0003097798	94.08
SA16_SOC_3	1178	385.86626052856445	35.50466537475586	0.0011059206	94.16
SA16_SOC_3	1179	394.8267459869385	32.69828796386719	0.0109942295	94.24
SA16_SOC_3	1180	49.83711838722229	463.8468933105469	0.0009850077	94.32
SA16_SOC_3	1181	362.6547336578369	439.06728744506836	0.0010155897	94.4
SA16_SOC_3	1182	389.6688938140869	37.01123356819153	0.00040786873	94.48
SA16_SOC_3	1183	50.25132894515991	464.2925262451172	0.0012802997	94.56
SA16_SOC_3	1184	50.71740746498108	464.30145263671875	0.0007387928	94.64
SA16_SOC_3	1185	50.61327815055847	464.6360206604004	0.0005188176	94.72
SA16_SOC_3	1186	48.82323443889618	464.01620864868164	0.0016997204	94.8
SA16_SOC_3	1187	49.719178676605225	463.4224605560303	0.0024876597	94.88
SA16_SOC_3	1188	51.87560319900513	463.460111618042	0.0006905348	94.96
SA16_SOC_3	1189	48.92323911190033	463.16325187683105	0.003131641	95.04
SA16_SOC_3	1190	66.83087348937988	447.20890045166016	0.0006349062	95.12
SA16_SOC_3	1191	785.3841781616211	18.412628173828125	0.00035516682	95.2
SA16_SOC_3	1192	50.465327501297	463.86860847473145	0.0005444914	95.28
SA16_SOC_3	1193	49.537500739097595	464.0334892272949	0.0016705428	95.36
SA16_SOC_3	1194	48.765718936920166	463.0540466308594	0.0022902284	95.44
SA16_SOC_3	1195	50.11832118034363	463.35668563842773	0.0012102714	95.52
SA16_SOC_3	1196	48.26610088348389	463.48179817199707	0.003558168	95.6
SA16_SOC_3	1197	47.697073221206665	462.94976234436035	0.020473802	95.68
SA16_SOC_3	1198	48.33214282989502	463.45081329345703	0.005157605	95.76
SA16_SOC_3	1199	49.96805787086487	463.54405403137207	0.00070243503	95.84
SA16_SOC_3	1200	48.53184521198273	463.5952949523926	0.003555373	95.92
SA16_SOC_3	1201	67.82509088516235	447.0288562774658	0.00049544056	96.0
SA16_SOC_3	1202	50.08828639984131	463.75499725341797	0.00135997	96.08
SA16_SOC_3	1203	51.254117488861084	463.6369228363037	0.000552241	96.16
SA16_SOC_3	1204	51.1106014251709	463.31202507019043	0.0010852319	96.24
SA16_SOC_3	1205	68.66965293884277	448.1363582611084	0.0005705291	96.32
SA16_SOC_3	1206	51.44840478897095	463.97775650024414	0.00036308798	96.4
SA16_SOC_3	1207	51.98372006416321	463.1172180175781	0.0004293181	96.48
SA16_SOC_3	1208	50.232142210006714	463.43204498291016	0.000740872	96.56
SA16_SOC_3	1209	364.3725395202637	33.72630000114441	0.026847994	96.64
SA16_SOC_3	1210	380.2283763885498	39.68588590621948	0.00093231356	96.72
SA16_SOC_3	1211	49.70830976963043	464.0805244445801	0.0040603983	96.8
SA16_SOC_3	1212	395.0502872467041	36.91868305206299	0.0018214607	96.88
SA16_SOC_3	1213	50.6649374961853	464.19490814208984	0.0017351344	96.96
SA16_SOC_3	1214	49.536994099617004	463.3988857269287	0.0024253249	97.04
SA16_SOC_3	1215	50.03356337547302	462.9503917694092	0.001120088	97.12
SA16_SOC_3	1216	67.45553016662598	460.6993103027344	0.00075227284	97.2
SA16_SOC_3	1217	50.9585440158844	464.60798263549805	0.001867246	97.28
SA16_SOC_3	1218	69.08948421478271	460.15923500061035	0.00093184866	97.36
SA16_SOC_3	1219	376.80253982543945	33.54354500770569	0.024303151	97.44
SA16_SOC_3	1220	47.103068232536316	435.0555896759033	0.00062984077	97.52
SA16_SOC_3	1221	51.84818506240845	463.80163192749023	0.00046601976	97.6
SA16_SOC_3	1222	51.813673973083496	463.07682037353516	0.0007569921	97.68
SA16_SOC_3	1223	50.081801414489746	463.09192657470703	0.0019511591	97.76
SA16_SOC_3	1224	50.51262974739075	462.67687797546387	0.0011627373	97.84
SA16_SOC_3	1225	66.39022827148438	460.27642250061035	0.0011714521	97.92
SA16_SOC_3	1226	49.226099252700806	463.3583450317383	0.0027161322	98.0
SA16_SOC_3	1227	48.917025327682495	463.56871604919434	0.0019184466	98.08
SA16_SOC_3	1228	57.42899179458618	459.6924591064453	0.0021180685	98.16
SA16_SOC_3	1229	51.357853412628174	463.75831604003906	0.0017137822	98.24
SA16_SOC_3	1230	50.173574686050415	462.8942012786865	0.0008064425	98.32
SA16_SOC_3	1231	51.550912857055664	463.1828498840332	0.0014368219	98.4
SA16_SOC_3	1232	51.06699466705322	464.1069030761719	0.00075122406	98.48
SA16_SOC_3	1233	68.60609650611877	461.1610507965088	0.0019380463	98.56
SA16_SOC_3	1234	51.33194327354431	463.2682228088379	0.0009900078	98.64
SA16_SOC_3	1235	56.986331939697266	459.5928955078125	0.002463921	98.72
SA16_SOC_3	1236	50.193291902542114	462.80736923217773	0.0033935662	98.8
SA16_SOC_3	1237	49.4162380695343	463.3173179626465	0.005439187	98.88
SA16_SOC_3	1238	66.70166254043579	448.2088279724121	0.0006629235	98.96
SA16_SOC_3	1239	67.1616792678833	447.48682022094727	0.00038251228	99.04
SA16_SOC_3	1240	48.81191849708557	463.2283401489258	0.0052481513	99.12
SA16_SOC_3	1241	65.7706081867218	460.57851791381836	0.0010421397	99.2
SA16_SOC_3	1242	60.97103953361511	459.5741844177246	0.00060755713	99.28
SA16_SOC_3	1243	66.31263494491577	447.72308349609375	0.00051096274	99.36
SA16_SOC_3	1244	65.9870982170105	448.1740951538086	0.00042665194	99.44
SA16_SOC_3	1245	47.71729111671448	432.10824966430664	0.00039740687	99.52
SA16_SOC_3	1246	65.70691466331482	447.9312801361084	0.0003879241	99.6
SA16_SOC_3	1247	51.21164917945862	463.8751029968262	0.0013212721	99.68
SA16_SOC_3	1248	52.64973044395447	463.68885040283203	0.0011005538	99.76
SA16_SOC_3	1249	49.65772330760956	463.53979110717773	0.0024594949	99.84
SA16_SOC_3	1250	49.98836815357208	463.6131477355957	0.0024609647	99.92
SA16_SOC_3	1251	49.52760934829712	463.61228942871094	0.0056183585	100.0
SA16_SOC_3	1252	49.821656942367554	463.3889579772949	0.0016886916	100.08
SA16_SOC_3	1253	48.85492920875549	463.950834274292	0.0039570965	100.16
SA16_SOC_3	1254	48.22409152984619	463.6989212036133	0.008885427	100.24
SA16_SOC_3	1255	381.0357332229614	34.9245285987854	0.0009486123	100.32
SA16_SOC_3	1256	51.89100503921509	464.1268730163574	0.0007658497	100.4
SA16_SOC_3	1257	49.680498242378235	463.7779426574707	0.0010684447	100.48
SA16_SOC_3	1258	50.47992467880249	464.3670845031738	0.001560228	100.56
SA16_SOC_3	1259	49.5732456445694	462.6254653930664	0.002425137	100.64
SA16_SOC_3	1260	67.49842762947083	447.2489833831787	0.00034172676	100.72
SA16_SOC_3	1261	49.35466647148132	462.6697254180908	0.0012491025	100.8
SA16_SOC_3	1262	51.08363628387451	462.6177406311035	0.00066117075	100.88
SA16_SOC_3	1263	390.3627872467041	39.00071740150452	0.00082407007	100.96
SA16_SOC_3	1264	50.10620951652527	463.58038902282715	0.0019536046	101.04
SA16_SOC_3	1265	396.0235118865967	38.3870530128479	0.0050020474	101.12
SA16_SOC_3	1266	52.83501148223877	463.33059310913086	0.00061937625	101.2
SA16_SOC_3	1267	496.0238456726074	34.67146396636963	0.002367377	101.28
SA16_SOC_3	1268	385.5381488800049	32.99418568611145	0.0048824977	101.36
SA16_SOC_3	1269	65.87306261062622	447.4273109436035	0.00037780608	101.44
SA16_SOC_3	1270	51.76869034767151	463.5629081726074	0.0011311236	101.52
SA16_SOC_3	1271	49.606192111968994	463.39625358581543	0.0014460771	101.6
SA16_SOC_3	1272	411.5952491760254	36.49965763092041	0.0020902527	101.68
SA16_SOC_3	1273	51.038163900375366	463.8236904144287	0.0005129632	101.76
SA16_SOC_3	1274	494.5002555847168	37.141735553741455	0.009073558	101.84
SA16_SOC_3	1275	380.0652027130127	37.40321159362793	0.006235016	101.92
SA16_SOC_3	1276	49.967971444129944	463.7746810913086	0.0016748713	102.0
SA16_SOC_3	1277	50.919318199157715	463.6952018737793	0.0015176148	102.08
SA16_SOC_3	1278	464.32294845581055	35.48964500427246	0.0027099294	102.16
SA16_SOC_3	1279	48.29976260662079	457.61117935180664	0.009573826	102.24
SA16_SOC_3	1280	50.94459652900696	463.7636947631836	0.0014866324	102.32
SA16_SOC_3	1281	50.86742639541626	463.103084564209	0.0012703812	102.4
SA16_SOC_3	1282	483.3523750305176	40.81583619117737	0.009059929	102.48
SA16_SOC_3	1283	50.73454976081848	463.4970188140869	0.0018771028	102.56
SA16_SOC_3	1284	481.6905975341797	36.11753582954407	0.012954292	102.64
SA16_SOC_3	1285	479.6694755554199	37.337093353271484	0.0043740636	102.72
SA16_SOC_3	1286	472.55468368530273	35.75714707374573	0.036936272	102.8
SA16_SOC_3	1287	48.325276374816895	463.8376235961914	0.00717198	102.88
SA16_SOC_3	1288	50.772660970687866	464.01952743530273	0.0025365127	102.96
SA16_SOC_3	1289	481.68134689331055	34.70917582511902	0.0071000485	103.04
SA16_SOC_3	1290	50.0987708568573	463.6981201171875	0.002248107	103.12
SA16_SOC_3	1291	404.5469284057617	36.35790467262268	0.0020294983	103.2
SA16_SOC_3	1292	49.607113003730774	463.58179092407227	0.0018109374	103.28
SA16_SOC_3	1293	51.867324113845825	463.28081130981445	0.00079292746	103.36
SA16_SOC_3	1294	382.7916622161865	33.22452664375305	0.0018795272	103.44
SA16_SOC_3	1295	383.80722999572754	36.75632357597351	0.0035592082	103.52
SA16_SOC_3	1296	49.78574514389038	463.2523441314697	0.0013455496	103.6
SA16_SOC_3	1297	50.489819049835205	463.63926887512207	0.0018432479	103.68
SA16_SOC_3	1298	50.389277935028076	463.483943939209	0.0010459003	103.76
SA16_SOC_3	1299	49.75283443927765	463.03064346313477	0.003529268	103.84
SA16_SOC_3	1300	386.01746559143066	37.50682711601257	0.003229934	103.92
SA16_SOC_3	1301	49.70381557941437	463.4242630004883	0.0018047944	104.0
SA16_SOC_3	1302	379.56738471984863	35.46220779418945	0.008716616	104.08
SA16_SOC_3	1303	51.26548409461975	463.9035987854004	0.0008307829	104.16
SA16_SOC_3	1304	49.15306568145752	464.020471572876	0.0015453654	104.24
SA16_SOC_3	1305	49.54151809215546	463.44749450683594	0.0016969119	104.32
SA16_SOC_3	1306	381.94737434387207	32.71559000015259	0.0093094725	104.4
SA16_SOC_3	1307	49.617937207221985	463.5127830505371	0.0017579449	104.48
SA16_SOC_3	1308	49.960920214653015	464.7205924987793	0.0035969028	104.56
SA16_SOC_3	1309	50.30378699302673	464.26557540893555	0.0013551319	104.64
SA16_SOC_3	1310	51.336318254470825	463.6985778808594	0.0012441326	104.72
SA16_SOC_3	1311	52.92137861251831	463.63855361938477	0.00064781454	104.8
SA16_SOC_3	1312	69.31472420692444	446.663818359375	0.0003204785	104.88
SA16_SOC_3	1313	399.5691776275635	38.32784414291382	0.00044066255	104.96
SA16_SOC_3	1314	371.8503475189209	31.90369963645935	0.008187934	105.04
SA16_SOC_3	1315	409.41014289855957	36.18128299713135	0.00055992405	105.12
SA16_SOC_3	1316	50.28358697891235	464.59954261779785	0.001453444	105.2
SA16_SOC_3	1317	48.929303884506226	464.7165298461914	0.0017153322	105.28
SA16_SOC_3	1318	48.14024865627289	464.17688369750977	0.0058065276	105.36
SA16_SOC_3	1319	49.06529784202576	463.46569061279297	0.0018485596	105.44
SA16_SOC_3	1320	49.727433919906616	463.39033126831055	0.0009306601	105.52
SA16_SOC_3	1321	48.46588373184204	463.18150520324707	0.0011512536	105.6
SA16_SOC_3	1322	49.094197154045105	463.2018184661865	0.000797328	105.68
SA16_SOC_3	1323	49.6209442615509	462.963809967041	0.0012797877	105.76
SA16_SOC_3	1324	69.08271908760071	460.80224990844727	0.0007579915	105.84
SA16_SOC_3	1325	66.83745384216309	447.06974029541016	0.0003737568	105.92
SA16_SOC_3	1326	68.236243724823	448.1454277038574	0.0005104496	106.0
SA16_SOC_3	1327	51.17307901382446	463.22805404663086	0.0007889148	106.08
SA16_SOC_3	1328	383.42905044555664	33.800904750823975	0.009605288	106.16
SA16_SOC_3	1329	71.78263068199158	460.5444145202637	0.0007401923	106.24
SA16_SOC_3	1330	375.5092144012451	36.59913182258606	0.0026829394	106.32
SA16_SOC_3	1331	66.91831350326538	459.9418544769287	0.000993717	106.4
SA16_SOC_3	1332	50.09068250656128	464.1064453125	0.0005426774	106.48
SA16_SOC_3	1333	49.10472631454468	463.08634757995605	0.00091387064	106.56
SA16_SOC_3	1334	49.82614517211914	463.85570526123047	0.0012665072	106.64
SA16_SOC_3	1335	380.9994697570801	36.903512477874756	0.0041678213	106.72
SA16_SOC_3	1336	379.55355644226074	36.524802446365356	0.0034275511	106.8
SA16_SOC_3	1337	49.41960573196411	463.60230445861816	0.003275876	106.88
SA16_SOC_3	1338	51.73897743225098	463.26250076293945	0.0008781214	106.96
SA16_SOC_3	1339	68.7935471534729	460.71435928344727	0.00038606214	107.04
SA16_SOC_3	1340	49.2933452129364	463.1348705291748	0.0024027561	107.12
SA16_SOC_3	1341	48.350900411605835	463.7486457824707	0.005948226	107.2
SA16_SOC_3	1342	48.785313963890076	463.8717269897461	0.0023079924	107.28
SA16_SOC_3	1343	48.7476646900177	463.3073043823242	0.002463588	107.36
SA16_SOC_3	1344	383.3203077316284	32.99594521522522	0.010492433	107.44
SA16_SOC_3	1345	383.01353454589844	37.430105209350586	0.00033059242	107.52
SA16_SOC_3	1346	51.23828649520874	463.5589027404785	0.00060314516	107.6
SA16_SOC_3	1347	51.749056577682495	463.2564067840576	0.00085424096	107.68
SA16_SOC_3	1348	13.996656239032745	284.9590587615967	0.0028317268	107.76
SA16_SOC_3	1349	392.1856880187988	38.68903398513794	0.00093491137	107.84
SA16_SOC_3	1350	49.20336604118347	462.9465866088867	0.0025268255	107.92
SA16_SOC_3	1351	49.75966215133667	462.4615287780762	0.0026803103	108.0
SA16_SOC_3	1352	51.03118419647217	462.7412223815918	0.0014052892	108.08
SA16_SOC_3	1353	50.88077187538147	463.49132537841797	0.0014112398	108.16
SA16_SOC_3	1354	378.4386873245239	33.283406496047974	0.016170546	108.24
SA16_SOC_3	1355	72.02973365783691	461.5202522277832	0.000433284	108.32
SA16_SOC_3	1356	69.35098171234131	448.2344055175781	0.0006089485	108.4
SA16_SOC_3	1357	387.6491069793701	33.62235903739929	0.003475997	108.48
SA16_SOC_3	1358	50.66736936569214	463.7011528015137	0.0009419952	108.56
SA16_SOC_3	1359	788.2704734802246	22.7035653591156	0.00045142873	108.64
SA16_SOC_3	1360	52.071166038513184	462.7195930480957	0.000703796	108.72
SA16_SOC_3	1361	52.74839401245117	462.21774101257324	0.0007172754	108.8
SA16_SOC_3	1362	49.467629194259644	462.9972267150879	0.0024164405	108.88
SA16_SOC_3	1363	67.22679734230042	460.0210189819336	0.001091309	108.96
SA16_SOC_3	1364	68.46502423286438	460.3220558166504	0.0006613384	109.04
SA16_SOC_3	1365	51.031893491744995	463.0228042602539	0.0021382258	109.12
SA16_SOC_3	1366	67.60473847389221	448.96419525146484	0.0006947065	109.2
SA16_SOC_3	1367	381.36558532714844	32.340534925460815	0.0048263357	109.28
SA16_SOC_3	1368	50.77969431877136	463.17569732666016	0.0007655669	109.36
SA16_SOC_3	1369	376.99480056762695	33.73650312423706	0.02104265	109.44
SA16_SOC_3	1370	51.83365345001221	462.8236198425293	0.00062511227	109.52
SA16_SOC_3	1371	51.668328046798706	463.24902534484863	0.00077529164	109.6
SA16_SOC_3	1372	51.74816846847534	462.97353744506836	0.0012809492	109.68
SA16_SOC_3	1373	67.82441735267639	447.8145503997803	0.00043542671	109.76
SA16_SOC_3	1374	49.865615367889404	463.16551208496094	0.002115359	109.84
SA16_SOC_3	1375	66.87928438186646	460.46361923217773	0.0016745045	109.92
SA16_SOC_3	1376	69.21765208244324	460.570707321167	0.0006261718	110.0
SA16_SOC_3	1377	48.70370626449585	464.07769203186035	0.002103545	110.08
SA16_SOC_3	1378	65.65985083580017	447.427396774292	0.00066781125	110.16
SA16_SOC_3	1379	51.1055588722229	463.4164237976074	0.0008948608	110.24
SA16_SOC_3	1380	52.628982067108154	463.64293098449707	0.0004825426	110.32
SA16_SOC_3	1381	52.54889726638794	463.33202362060547	0.00066389784	110.4
SA16_SOC_3	1382	50.914353132247925	463.41699600219727	0.0012158557	110.48
SA16_SOC_3	1383	46.85956835746765	431.1936092376709	0.00036558337	110.56
SA16_SOC_3	1384	788.8463020324707	23.599634170532227	0.0005291659	110.64
SA16_SOC_3	1385	377.48985290527344	33.24379563331604	0.011894735	110.72
SA16_SOC_3	1386	381.69355392456055	32.104471921920776	0.0018589143	110.8
SA16_SOC_3	1387	497.4963188171387	39.67281103134155	0.003416438	110.88
SA16_SOC_3	1388	382.78369903564453	34.487539529800415	0.0012883757	110.96
SA16_SOC_3	1389	50.01828670501709	462.8826141357422	0.0017534039	111.04
SA16_SOC_3	1390	52.39148736000061	463.45479011535645	0.0006525055	111.12
SA16_SOC_3	1391	380.15551567077637	36.62574648857117	0.0026411253	111.2
SA16_SOC_3	1392	49.49609935283661	463.6955165863037	0.0022450653	111.28
SA16_SOC_3	1393	50.739020109176636	463.62064361572266	0.001353084	111.36
SA16_SOC_3	1394	378.58190536499023	37.70968794822693	0.022304947	111.44
SA16_SOC_3	1395	50.755512714385986	463.4824562072754	0.00070182816	111.52
SA16_SOC_3	1396	51.20864510536194	463.74587059020996	0.001002234	111.6
SA16_SOC_3	1397	385.4504585266113	37.09473252296448	0.003856679	111.68
SA16_SOC_3	1398	378.5745620727539	33.899431228637695	0.0033725037	111.76
SA16_SOC_3	1399	50.428348779678345	463.0598831176758	0.002021221	111.84
SA16_SOC_3	1400	415.92721939086914	36.45152449607849	0.0008757492	111.92
SA16_SOC_3	1401	49.461567401885986	463.0557060241699	0.0047958996	112.0
SA16_SOC_3	1402	49.68459606170654	462.1257019042969	0.0037803147	112.08
SA16_SOC_3	1403	383.261775970459	35.102548599243164	0.020783732	112.16
SA16_SOC_3	1404	50.156813859939575	463.8412857055664	0.0024216387	112.24
SA16_SOC_3	1405	788.5298728942871	23.917865753173828	0.00060357363	112.32
SA16_SOC_3	1406	48.46923053264618	463.9086055755615	0.0042949975	112.4
SA16_SOC_3	1407	50.27168393135071	463.27342987060547	0.0013508442	112.48
SA16_SOC_3	1408	395.64037322998047	35.25315999984741	0.014898201	112.56
SA16_SOC_3	1409	377.0467758178711	35.6614351272583	0.010130111	112.64
SA16_SOC_3	1410	51.14263296127319	463.6292839050293	0.00061073113	112.72
SA16_SOC_3	1411	50.12292265892029	464.00333404541016	0.00070526643	112.8
SA16_SOC_3	1412	49.76968169212341	463.9715766906738	0.00089868024	112.88
SA16_SOC_3	1413	49.69111084938049	464.0382957458496	0.0009412689	112.96
SA16_SOC_3	1414	49.54996109008789	463.7685012817383	0.0024594786	113.04
SA16_SOC_3	1415	50.29590129852295	463.8553047180176	0.0012153984	113.12
SA16_SOC_3	1416	373.92072677612305	36.23574614524841	0.32857472	113.2
SA16_SOC_3	1417	385.6191396713257	36.80891990661621	0.0013542268	113.28
SA16_SOC_3	1418	381.8703889846802	36.65679574012756	0.0012674829	113.36
SA16_SOC_3	1419	49.493858218193054	464.31461334228516	0.004124531	113.44
SA16_SOC_3	1420	50.537580251693726	464.0687656402588	0.0029979225	113.52
SA16_SOC_3	1421	51.9649863243103	463.8725280761719	0.0008483438	113.6
SA16_SOC_3	1422	385.1047992706299	36.01978898048401	0.003435597	113.68
SA16_SOC_3	1423	51.2187659740448	463.5255432128906	0.0014170564	113.76
SA16_SOC_3	1424	49.65510368347168	464.5798873901367	0.004244115	113.84
SA16_SOC_3	1425	379.92730140686035	37.28509783744812	0.0028936781	113.92
SA16_SOC_3	1426	49.94351267814636	463.70126724243164	0.006501377	114.0
SA16_SOC_3	1427	49.83935356140137	463.7912178039551	0.00721102	114.08
SA16_SOC_3	1428	51.45424008369446	464.7093200683594	0.001064601	114.16
SA16_SOC_3	1429	383.9430809020996	34.97619867324829	0.00370776	114.24
SA16_SOC_3	1430	50.34134387969971	462.4668502807617	0.002513294	114.32
SA16_SOC_3	1431	397.0721960067749	34.227579832077026	0.005763743	114.4
SA16_SOC_3	1432	50.80752968788147	463.63866806030273	0.0020004446	114.48
SA16_SOC_3	1433	71.8681812286377	461.59189224243164	0.0010199153	114.56
SA16_SOC_3	1434	383.21638107299805	34.76506233215332	0.180743	114.64
SA16_SOC_3	1435	48.28508496284485	463.23034286499023	0.011256379	114.72
SA16_SOC_3	1436	49.04443025588989	463.42984199523926	0.004416183	114.8
SA16_SOC_3	1437	50.33397674560547	463.57641220092773	0.0018542787	114.88
SA16_SOC_3	1438	48.790207505226135	463.07212829589844	0.009022258	114.96
SA16_SOC_3	1439	49.64397847652435	463.1831359863281	0.0045894478	115.04
SA16_SOC_3	1440	49.935340881347656	462.9913330078125	0.002450981	115.12
SA16_SOC_3	1441	51.22421383857727	463.85802268981934	0.0015495061	115.2
SA16_SOC_3	1442	49.91412162780762	464.2258644104004	0.0039302832	115.28
SA16_SOC_3	1443	48.952874541282654	463.4371089935303	0.0043718014	115.36
SA16_SOC_3	1444	48.43853414058685	463.4304428100586	0.0029065176	115.44
SA16_SOC_3	1445	389.0188217163086	34.103171825408936	0.0025935657	115.52
SA16_SOC_3	1446	50.21893382072449	463.4512710571289	0.0016451636	115.6
SA16_SOC_3	1447	383.60438346862793	34.87801194190979	0.0023144535	115.68
SA16_SOC_3	1448	51.028263568878174	463.1421089172363	0.0011589614	115.76
SA16_SOC_3	1449	50.255417823791504	464.58126068115234	0.0022345302	115.84
SA16_SOC_3	1450	50.838035345077515	464.1020393371582	0.0015284759	115.92
SA16_SOC_3	1451	384.7477912902832	35.387574434280396	0.005071551	116.0
SA16_SOC_3	1452	50.739455223083496	464.2404842376709	0.00093162537	116.08
SA16_SOC_3	1453	50.8650541305542	463.82314682006836	0.00064823584	116.16
SA16_SOC_3	1454	50.64765214920044	464.6556758880615	0.001371451	116.24
SA16_SOC_3	1455	49.522945284843445	464.08058166503906	0.0038441268	116.32
SA16_SOC_3	1456	51.02892518043518	463.48511695861816	0.002425767	116.4
SA16_SOC_3	1457	48.47637414932251	463.43493461608887	0.005413787	116.48
SA16_SOC_3	1458	49.18340444564819	463.2750606536865	0.002450995	116.56
SA16_SOC_3	1459	387.17665672302246	34.27210807800293	0.00072386727	116.64
SA16_SOC_3	1460	52.48755216598511	464.0994071960449	0.0011928055	116.72
SA16_SOC_3	1461	51.503199338912964	464.15528297424316	0.00081246416	116.8
SA16_SOC_3	1462	48.452284932136536	464.4645595550537	0.0022227438	116.88
SA16_SOC_3	1463	47.6328581571579	455.917911529541	0.0052194344	116.96
SA16_SOC_3	1464	376.2631893157959	34.44474220275879	0.025521513	117.04
SA16_SOC_3	1465	51.741594076156616	463.87999534606934	0.0007775664	117.12
SA16_SOC_3	1466	69.3967342376709	461.09052658081055	0.0009310007	117.2
SA16_SOC_3	1467	50.77086091041565	463.4223175048828	0.00065788656	117.28
SA16_SOC_3	1468	49.94838535785675	463.98648262023926	0.0009149353	117.36
SA16_SOC_3	1469	48.157575726509094	463.91252517700195	0.0007672091	117.44
SA16_SOC_3	1470	50.71644186973572	464.30883407592773	0.0006655443	117.52
SA16_SOC_3	1471	66.84240102767944	447.6914405822754	0.00046040467	117.6
SA16_SOC_3	1472	69.8086142539978	461.1071491241455	0.00051244616	117.68
SA16_SOC_3	1473	788.651180267334	24.027421474456787	0.00044832053	117.76
SA16_SOC_3	1474	51.96792483329773	463.6468505859375	0.000572444	117.84
SA16_SOC_3	1475	51.477205753326416	463.56794357299805	0.00062947295	117.92
SA16_SOC_3	1476	50.20212531089783	462.8829288482666	0.0005926544	118.0
SA16_SOC_3	1477	49.145954847335815	464.1683578491211	0.0014709592	118.08
SA16_SOC_3	1478	49.41226541996002	463.4223747253418	0.00081830705	118.16
SA16_SOC_3	1479	403.4940719604492	35.987080335617065	0.0017147632	118.24
SA16_SOC_3	1480	51.177334785461426	463.1296920776367	0.0006592573	118.32
SA16_SOC_3	1481	51.008838415145874	463.5244560241699	0.0005309921	118.4
SA16_SOC_3	1482	50.613945722579956	463.26573371887207	0.0012293514	118.48
SA16_SOC_3	1483	18.07316541671753	297.07569122314453	0.00034697194	118.56
SA16_SOC_3	1484	49.67121779918671	462.9850387573242	0.004260263	118.64
SA16_SOC_3	1485	50.205427408218384	463.2468795776367	0.0014466668	118.72
SA16_SOC_3	1486	50.16576051712036	463.9944076538086	0.0004966084	118.8
SA16_SOC_3	1487	49.2242693901062	464.01025772094727	0.00074879825	118.88
SA16_SOC_3	1488	14.047926664352417	287.8935241699219	0.0011442723	118.96
SA16_SOC_3	1489	50.04332661628723	463.586368560791	0.00069102994	119.04
SA16_SOC_3	1490	67.18828678131104	459.65094566345215	0.00045739659	119.12
SA16_SOC_3	1491	51.06164216995239	463.284387588501	0.00034585127	119.2
SA16_SOC_3	1492	50.42770504951477	463.25303077697754	0.00078060816	119.28
SA16_SOC_3	1493	52.81826853752136	463.6805820465088	0.00027031393	119.36
SA16_SOC_3	1494	788.2156372070312	23.349841833114624	0.00040623354	119.44
SA16_SOC_3	1495	67.16132760047913	446.45788192749023	0.00028456404	119.52
SA16_SOC_3	1496	788.6273860931396	24.32348370552063	0.0002601073	119.6
SA16_SOC_3	1497	20.379161834716797	323.6993980407715	0.0004049163	119.68
SA16_SOC_3	1498	50.024229288101196	464.1034126281738	0.0008210799	119.76
SA16_SOC_3	1499	50.21822452545166	463.7282180786133	0.001173731	119.84
SA16_SOC_3	1500	52.073854207992554	463.2469367980957	0.0003191744	119.92
SA16_SOC_3	1501	378.49581241607666	34.403074979782104	0.0007154704	120.0
SA16_SOC_3	1502	395.42393684387207	35.96199631690979	0.00029410742	120.08
SA16_SOC_3	1503	51.374971866607666	463.23829650878906	0.000374854	120.16
SA16_SOC_3	1504	788.337230682373	24.138396978378296	0.00050470524	120.24
SA16_SOC_3	1505	50.1645565032959	463.4444046020508	0.0004688357	120.32
SA16_SOC_3	1506	66.37077927589417	460.23096084594727	0.00059002143	120.4
SA16_SOC_3	1507	14.130616188049316	285.3596019744873	0.0007290078	120.48
SA16_SOC_3	1508	28.119373321533203	227.5976800918579	0.00034331295	120.56
SA16_SOC_3	1509	53.50778102874756	462.7503204345703	0.0006479726	120.64
SA16_SOC_3	1510	67.59915947914124	446.1946105957031	0.00037274446	120.72
SA16_SOC_3	1511	67.22007393836975	446.01430892944336	0.0003289121	120.8
SA16_SOC_3	1512	788.3060455322266	22.969924807548523	0.00030139493	120.88
SA16_SOC_3	1513	99.8780608177185	10.72444349527359	0.00032913167	120.96
SA16_SOC_3	1514	66.18981957435608	445.9567165374756	0.00038907852	121.04
SA16_SOC_3	1515	66.10703468322754	445.623836517334	0.00029401574	121.12
SA16_SOC_3	1516	51.634711027145386	463.2895088195801	0.00053364225	121.2
SA16_SOC_3	1517	67.68103241920471	445.7526969909668	0.00025594517	121.28
SA16_SOC_3	1518	785.4324817657471	18.471606373786926	0.00034735622	121.36
SA16_SOC_3	1519	50.18843412399292	462.60034561157227	0.00084977783	121.44
SA16_SOC_3	1520	49.12356734275818	462.515344619751	0.0016795547	121.52
SA16_SOC_3	1521	50.81139802932739	462.4523162841797	0.0010836109	121.6
SA16_SOC_3	1522	50.23987889289856	462.50664710998535	0.0009413061	121.68
SA16_SOC_3	1523	66.45763516426086	445.98094940185547	0.00031634883	121.76
SA16_SOC_3	1524	788.6058330535889	24.170352816581726	0.00024001434	121.84
SA16_SOC_3	1525	381.8653106689453	36.794503927230835	0.0006307317	121.92
SA16_SOC_3	1526	50.769126415252686	463.1737518310547	0.0009051576	122.0
SA16_SOC_3	1527	50.28116703033447	462.8551483154297	0.0009558521	122.08
SA16_SOC_3	1528	789.029598236084	23.77420663833618	0.00038064673	122.16
SA16_SOC_3	1529	788.6640548706055	22.871219515800476	0.0004493379	122.24
SA16_SOC_3	1530	383.63423347473145	33.54625225067139	0.0006456886	122.32
SA16_SOC_3	1531	386.9744300842285	37.147496938705444	0.0014330755	122.4
SA16_SOC_3	1532	65.56322574615479	446.42563819885254	0.00046528957	122.48
SA16_SOC_3	1533	51.067548990249634	463.5245704650879	0.00039673483	122.56
SA16_SOC_3	1534	377.3771047592163	38.976502418518066	0.00089748355	122.64
SA16_SOC_3	1535	52.62952446937561	463.23572158813477	0.000414887	122.72
SA16_SOC_3	1536	379.264497756958	40.5106258392334	0.008969625	122.8
SA16_SOC_3	1537	788.5275840759277	23.510273694992065	0.00031825216	122.88
SA16_SOC_3	1538	785.6098651885986	17.994337677955627	0.0005159938	122.96
SA16_SOC_3	1539	788.3766174316406	23.18965494632721	0.00065543514	123.04
SA16_SOC_3	1540	49.71705973148346	463.6040210723877	0.0013620723	123.12
SA16_SOC_3	1541	391.43919944763184	36.64604902267456	0.0014753107	123.2
SA16_SOC_3	1542	389.5697593688965	34.736047983169556	0.0054046335	123.28
SA16_SOC_3	1543	49.3309885263443	462.94824600219727	0.0019265715	123.36
SA16_SOC_3	1544	64.88767862319946	445.96641540527344	0.0005789147	123.44
SA16_SOC_3	1545	788.4963512420654	24.040973782539368	0.00059571135	123.52
SA16_SOC_3	1546	50.31862258911133	463.0011177062988	0.0007240291	123.6
SA16_SOC_3	1547	378.427791595459	35.57630181312561	0.0025651595	123.68
SA16_SOC_3	1548	49.65681433677673	463.65039825439453	0.0011847845	123.76
SA16_SOC_3	1549	409.58428382873535	38.86957883834839	0.00040428605	123.84
SA16_SOC_3	1550	391.98131561279297	42.193225622177124	0.0010121366	123.92
SA16_SOC_3	1551	788.6197566986084	24.702427983283997	0.00031326982	124.0
SA16_SOC_3	1552	404.00381088256836	49.67932105064392	0.00042614836	124.08
SA16_SOC_3	1553	50.94168186187744	462.8204154968262	0.00065781194	124.16
SA16_SOC_3	1554	65.69489240646362	445.0192451477051	0.00062061514	124.24
SA16_SOC_3	1555	374.7537136077881	34.6196973323822	0.008596921	124.32
SA16_SOC_3	1556	52.60722041130066	463.7954521179199	0.0004611955	124.4
SA16_SOC_3	1557	788.8196468353271	23.905102014541626	0.00047192862	124.48
SA16_SOC_3	1558	51.08979940414429	463.89684677124023	0.0005948058	124.56
SA16_SOC_3	1559	389.03393745422363	33.19472551345825	0.004609813	124.64
SA16_SOC_3	1560	50.433552265167236	463.96167755126953	0.0015094078	124.72
SA16_SOC_3	1561	49.778199195861816	464.1283321380615	0.0014716918	124.8
SA16_SOC_3	1562	379.76837158203125	34.29447412490845	0.0027494505	124.88
SA16_SOC_3	1563	53.1660258769989	463.4377098083496	0.00048485948	124.96
SA16_SOC_3	1564	384.3660831451416	35.16683578491211	0.32263052	125.04
SA16_SOC_3	1565	490.4524803161621	35.97572207450867	0.0034728467	125.12
SA16_SOC_3	1566	386.1269474029541	35.538657903671265	0.0016917372	125.2
SA16_SOC_3	1567	49.912700057029724	463.4825134277344	0.0008887639	125.28
SA16_SOC_3	1568	50.43703317642212	462.97948837280273	0.0019477858	125.36
SA16_SOC_3	1569	390.1874542236328	34.2924427986145	0.0005333308	125.44
SA16_SOC_3	1570	67.50787496566772	445.01309394836426	0.00035749303	125.52
SA16_SOC_3	1571	366.84367656707764	32.45362043380737	0.009139708	125.6
SA16_SOC_3	1572	382.9493045806885	35.94067454338074	0.0016749703	125.68
SA16_SOC_3	1573	394.4971799850464	36.130632162094116	0.0016995564	125.76
SA16_SOC_3	1574	66.66319966316223	446.02832794189453	0.0004539726	125.84
SA16_SOC_3	1575	397.11999893188477	37.92886734008789	0.0008848432	125.92
SA16_SOC_3	1576	50.24223327636719	463.2536315917969	0.0009178061	126.0
SA16_SOC_3	1577	498.1527328491211	35.50888538360596	0.102068044	126.08
SA16_SOC_3	1578	413.619327545166	33.85708808898926	0.00088170817	126.16
SA16_SOC_3	1579	378.9583683013916	32.78932213783264	0.012167665	126.24
SA16_SOC_3	1580	52.4323046207428	463.2169532775879	0.00050889427	126.32
SA16_SOC_3	1581	788.7720108032227	23.744614720344543	0.00039607385	126.4
SA16_SOC_3	1582	66.07192158699036	446.1489772796631	0.0004916481	126.48
SA16_SOC_3	1583	382.3589086532593	34.36862111091614	0.0012789621	126.56
SA16_SOC_3	1584	50.00142455101013	463.3175468444824	0.0005880957	126.64
SA16_SOC_3	1585	788.8473510742188	23.92666518688202	0.00048547576	126.72
SA16_SOC_3	1586	407.1272850036621	35.65516948699951	0.00052961655	126.8
SA16_SOC_3	1587	51.32554769515991	463.49132537841797	0.0006082232	126.88
SA16_SOC_3	1588	386.5407466888428	34.07504081726074	0.0010092392	126.96
SA16_SOC_3	1589	68.18225383758545	460.95537185668945	0.0009262281	127.04
SA16_SOC_3	1590	66.11320972442627	447.2007751464844	0.0005701397	127.12
SA16_SOC_3	1591	49.6570348739624	463.90488624572754	0.0008981332	127.2
SA16_SOC_3	1592	489.2110824584961	31.606242656707764	0.0028240762	127.28
SA16_SOC_3	1593	788.3232593536377	24.104663729667664	0.00050730933	127.36
SA16_SOC_3	1594	380.12309074401855	31.990009546279907	0.0011237498	127.44
SA16_SOC_3	1595	381.729793548584	32.04030632972717	0.0022410355	127.52
SA16_SOC_3	1596	788.5011196136475	24.326013922691345	0.00030187372	127.6
SA16_SOC_3	1597	380.9498071670532	34.60539221763611	0.00080041337	127.68
SA16_SOC_3	1598	51.315027475357056	463.19586753845215	0.0004834793	127.76
SA16_SOC_3	1599	51.96268558502197	463.24307441711426	0.00036571096	127.84
SA16_SOC_3	1600	48.8912433385849	463.18482398986816	0.00066741375	127.92
SA16_SOC_3	1601	66.90503358840942	445.87483406066895	0.00037740686	128.0
SA16_SOC_3	1602	384.16385650634766	35.757397413253784	0.0016915292	128.08
SA16_SOC_3	1603	13.980740308761597	287.68406867980957	0.00039639394	128.16
SA16_SOC_3	1604	18.09576153755188	297.35103607177734	0.00033880564	128.24
SA16_SOC_3	1605	788.8099193572998	24.686277508735657	0.0004642108	128.32
SA16_SOC_3	1606	785.4706764221191	18.434464931488037	0.00025166044	128.4
SA16_SOC_3	1607	14.066822826862335	286.7417907714844	0.00031088572	128.48
SA16_SOC_3	1608	384.6383333206177	35.48383355140686	0.00086772343	128.56
SA16_SOC_3	1609	68.31310391426086	460.68986892700195	0.00038785863	128.64
SA16_SOC_3	1610	788.323974609375	24.012030959129333	0.00032187812	128.72
SA16_SOC_3	1611	788.3173942565918	24.169254899024963	0.000596066	128.8
SA16_SOC_3	1612	51.34508013725281	463.5328674316406	0.000532578	128.88
SA16_SOC_3	1613	67.28898286819458	445.4677963256836	0.00022726429	128.96
SA16_SOC_3	1614	9.634774178266525	22.860488891601562	0.00020889164	129.04
SA16_SOC_3	1615	789.0559196472168	24.20001447200775	0.00057197	129.12
SA16_SOC_3	1616	788.3041858673096	23.47360610961914	0.0004471647	129.2
SA16_SOC_3	1617	788.5793685913086	24.145014882087708	0.0003405634	129.28
SA16_SOC_3	1618	17.49970316886902	296.82363510131836	0.00081791956	129.36
SA16_SOC_3	1619	67.50123500823975	444.873104095459	0.00020106991	129.44
SA16_SOC_3	1620	389.416241645813	39.380271434783936	0.002593514	129.52
SA16_SOC_3	1621	69.36511397361755	446.99867248535156	0.0003221839	129.6
SA16_SOC_3	1622	66.67953133583069	445.7761573791504	0.00034729266	129.68
SA16_SOC_3	1623	787.8682136535645	23.65234673023224	0.00036036735	129.76
SA16_SOC_3	1624	50.3737211227417	462.1812629699707	0.0011985645	129.84
SA16_SOC_3	1625	14.146588742733002	287.7117919921875	0.00067767006	129.92
SA16_SOC_3	1626	66.48091077804565	445.1893615722656	0.00019760945	130.0
SA16_SOC_3	1627	380.2441596984863	30.16139030456543	0.0011978687	130.08
SA16_SOC_3	1628	50.01494288444519	463.11753273010254	0.0023555602	130.16
SA16_SOC_3	1629	52.6137113571167	409.9482536315918	0.00024913606	130.24
SA16_SOC_3	1630	52.395814657211304	463.1319808959961	0.0007983256	130.32
SA16_SOC_3	1631	67.74559020996094	446.10082626342773	0.00033779547	130.4
SA16_SOC_3	1632	50.87763071060181	463.3139705657959	0.00097563583	130.48
SA16_SOC_3	1633	381.17690086364746	36.342666149139404	0.000280478	130.56
SA16_SOC_3	1634	66.41396880149841	446.53907775878906	0.00029125783	130.64
SA16_SOC_3	1635	785.675573348999	18.112603425979614	0.00025105866	130.72
SA16_SOC_3	1636	48.405495285987854	463.52800369262695	0.001248239	130.8
SA16_SOC_3	1637	785.5926036834717	18.619673252105713	0.0002915907	130.88
SA16_SOC_3	1638	68.25539469718933	446.546688079834	0.00031036188	130.96
SA16_SOC_3	1639	65.74249863624573	445.88985443115234	0.00030416844	131.04
SA16_SOC_3	1640	65.3137743473053	445.1626396179199	0.0003157471	131.12
SA16_SOC_3	1641	96.3459849357605	10.739550590515137	0.00024779997	131.2
SA16_SOC_3	1642	51.40596032142639	463.52105140686035	0.0004399884	131.28
SA16_SOC_3	1643	53.10393571853638	462.34691619873047	0.0007972331	131.36
SA16_SOC_3	1644	66.00257754325867	445.9668159484863	0.00029743082	131.44
SA16_SOC_3	1645	334.37838554382324	36.805007457733154	0.00043178682	131.52
SA16_SOC_3	1646	51.61888599395752	461.9359016418457	0.00060732325	131.6
SA16_SOC_3	1647	46.786561608314514	432.4710273742676	0.00037789307	131.68
SA16_SOC_3	1648	788.6270523071289	23.322638869285583	0.00078432687	131.76
SA16_SOC_3	1649	67.19011068344116	446.92222595214844	0.00027961397	131.84
SA16_SOC_3	1650	788.7578010559082	23.367928862571716	0.000304111	131.92
SA16_SOC_3	1651	52.29812264442444	463.0158805847168	0.0005520094	132.0
SA16_SOC_3	1652	788.8732433319092	23.551016449928284	0.0002674981	132.08
SA16_SOC_3	1653	382.8181982040405	32.17988848686218	0.0004057285	132.16
SA16_SOC_3	1654	50.989049673080444	463.26281547546387	0.0013016522	132.24
SA16_SOC_3	1655	51.217156648635864	462.9339408874512	0.0006229218	132.32
SA16_SOC_3	1656	49.61319863796234	461.81413650512695	0.002033814	132.4
SA16_SOC_3	1657	50.941938161849976	463.43650817871094	0.000534047	132.48
SA16_SOC_3	1658	788.3219718933105	23.670984506607056	0.00040707903	132.56
SA16_SOC_3	1659	66.07905626296997	445.795955657959	0.00038202395	132.64
SA16_SOC_3	1660	48.99020493030548	463.45001220703125	0.0011366474	132.72
SA16_SOC_3	1661	50.5534291267395	463.1861114501953	0.0008219942	132.8
SA16_SOC_3	1662	50.75904130935669	462.6702690124512	0.0012533684	132.88
SA16_SOC_3	1663	365.5013084411621	436.57705307006836	0.00060881616	132.96
SA16_SOC_3	1664	66.15145802497864	445.6182289123535	0.00039571925	133.04
SA16_SOC_3	1665	65.62984585762024	446.08609199523926	0.00041853168	133.12
SA16_SOC_3	1666	51.872092485427856	410.7161521911621	0.00024823673	133.2
SA16_SOC_3	1667	67.11879968643188	446.30541801452637	0.00062365935	133.28
SA16_SOC_3	1668	65.21413922309875	445.6501579284668	0.0003566011	133.36
SA16_SOC_3	1669	66.65255427360535	446.65855407714844	0.0003742454	133.44
SA16_SOC_3	1670	377.17981338500977	39.5380425453186	0.0052460753	133.52
SA16_SOC_3	1671	381.5114498138428	36.90805792808533	0.0011732281	133.6
SA16_SOC_3	1672	414.29219245910645	48.85813593864441	0.00069850514	133.68
SA16_SOC_3	1673	380.5964469909668	33.21750283241272	0.00035168394	133.76
SA16_SOC_3	1674	392.633056640625	40.075650215148926	0.00072226144	133.84
SA16_SOC_3	1675	49.49060380458832	463.3440399169922	0.0017880541	133.92
SA16_SOC_3	1676	48.99310767650604	463.9496612548828	0.0011892074	134.0
SA16_SOC_3	1677	418.1326389312744	32.62149453163147	0.0073109614	134.08
SA16_SOC_3	1678	380.01275062561035	37.01759576797485	0.0029435402	134.16
SA16_SOC_3	1679	50.45933723449707	463.368616104126	0.00086330756	134.24
SA16_SOC_3	1680	789.0676498413086	24.614285230636597	0.00026130164	134.32
SA16_SOC_3	1681	406.7004680633545	38.105446100234985	0.0020492005	134.4
SA16_SOC_3	1682	52.09099054336548	463.2952308654785	0.0006674922	134.48
SA16_SOC_3	1683	388.1063938140869	36.84208273887634	0.0047630505	134.56
SA16_SOC_3	1684	403.46789360046387	36.10830545425415	0.00055268063	134.64
SA16_SOC_3	1685	382.2141647338867	36.87425136566162	0.0012193676	134.72
SA16_SOC_3	1686	395.19357681274414	35.47672748565674	0.003449146	134.8
SA16_SOC_3	1687	406.1189651489258	45.98544359207153	0.00136687	134.88
SA16_SOC_3	1688	412.2854232788086	38.609962463378906	0.002018476	134.96
SA16_SOC_3	1689	407.94825553894043	36.523282527923584	0.00080213905	135.04
SA16_SOC_3	1690	391.21103286743164	34.88395571708679	0.0020355124	135.12
SA16_SOC_3	1691	51.86600089073181	463.3121681213379	0.00042527157	135.2
SA16_SOC_3	1692	19.697770476341248	324.16019439697266	0.00057841116	135.28
SA16_SOC_3	1693	479.55570220947266	36.085864305496216	0.010641531	135.36
SA16_SOC_3	1694	377.80895233154297	42.72595167160034	0.0007318771	135.44
SA16_SOC_3	1695	474.9540328979492	35.1671826839447	0.23971009	135.52
SA16_SOC_3	1696	412.9168510437012	37.19514012336731	0.0016278699	135.6
SA16_SOC_3	1697	476.85885429382324	33.19361329078674	0.001599022	135.68
SA16_SOC_3	1698	50.029170513153076	464.07657623291016	0.001749842	135.76
SA16_SOC_3	1699	50.02376437187195	463.3836078643799	0.0016238465	135.84
SA16_SOC_3	1700	50.17598271369934	463.7249565124512	0.00068314804	135.92
SA16_SOC_3	1701	416.5813446044922	31.91122055053711	0.07423741	136.0
SA16_SOC_3	1702	50.64458250999451	462.89159774780273	0.0006212202	136.08
SA16_SOC_3	1703	375.57356357574463	36.00781202316284	0.002260456	136.16
SA16_SOC_3	1704	50.6122350692749	463.38632583618164	0.00057715835	136.24
SA16_SOC_3	1705	49.84881281852722	464.2643165588379	0.0030311877	136.32
SA16_SOC_3	1706	383.6341857910156	35.448700189590454	0.0019697149	136.4
SA16_SOC_3	1707	14.039795100688934	288.58935356140137	0.0003308185	136.48
SA16_SOC_3	1708	411.4077568054199	37.38263726234436	0.00045316672	136.56
SA16_SOC_3	1709	66.3587212562561	445.1217842102051	0.00023023787	136.64
SA16_SOC_3	1710	405.479097366333	36.712292432785034	0.0016373425	136.72
SA16_SOC_3	1711	421.9900131225586	35.54590702056885	0.00091868005	136.8
SA16_SOC_3	1712	52.79433727264404	463.5054302215576	0.00039689214	136.88
SA16_SOC_3	1713	39.150795340538025	469.86159324645996	0.0010414787	136.96
SA16_SOC_3	1714	387.0882511138916	32.91913032531738	0.0011121205	137.04
SA16_SOC_3	1715	383.11901092529297	36.39543414115906	0.0005237033	137.12
SA16_SOC_3	1716	400.7588863372803	35.45421838760376	0.00059818994	137.2
SA16_SOC_3	1717	411.2574100494385	37.830634117126465	0.00071262696	137.28
SA16_SOC_3	1718	381.53319358825684	35.65803408622742	0.0019861413	137.36
SA16_SOC_3	1719	383.76054763793945	35.57220697402954	0.0015637395	137.44
SA16_SOC_3	1720	384.4217300415039	34.3478786945343	0.0036146236	137.52
SA16_SOC_3	1721	382.4252128601074	36.363022327423096	0.0014169958	137.6
SA16_SOC_3	1722	49.43881928920746	463.84654998779297	0.0011919336	137.68
SA16_SOC_3	1723	381.8565368652344	34.945725202560425	0.0013627062	137.76
SA16_SOC_3	1724	785.7614517211914	32.7377986907959	0.0002971106	137.84
SA16_SOC_3	1725	379.62660789489746	32.90098428726196	0.007856157	137.92
SA16_SOC_3	1726	399.76940155029297	36.71592593193054	0.00058795867	138.0
SA16_SOC_3	1727	67.96581149101257	445.6157970428467	0.00027711134	138.08
SA16_SOC_3	1728	408.042573928833	37.5372576713562	0.00034035067	138.16
SA16_SOC_3	1729	47.79002070426941	468.1293296813965	0.0004245451	138.24
SA16_SOC_3	1730	785.6142997741699	18.166131377220154	0.00024017322	138.32
SA16_SOC_3	1731	52.896469831466675	464.0413284301758	0.00028965477	138.4
SA16_SOC_3	1732	788.6125564575195	23.833190202713013	0.00044340143	138.48
SA16_SOC_3	1733	66.03728532791138	446.51936531066895	0.00032154046	138.56
SA16_SOC_3	1734	788.663387298584	23.42294991016388	0.0003262967	138.64
SA16_SOC_3	1735	49.53228831291199	463.3154010772705	0.0010575812	138.72
SA16_SOC_3	1736	788.5475158691406	24.910612106323242	0.00043117435	138.8
SA16_SOC_3	1737	66.91644787788391	445.6398582458496	0.0002913123	138.88
SA16_SOC_3	1738	13.778580725193024	290.7290267944336	0.0004583221	138.96
SA16_SOC_3	1739	397.62396812438965	37.22562074661255	0.0011997289	139.04
SA16_SOC_3	1740	382.2136878967285	35.41674256324768	0.0009840871	139.12
SA16_SOC_3	1741	788.6167526245117	23.85477125644684	0.00024041974	139.2
SA16_SOC_3	1742	435.52846908569336	38.50243806838989	0.0007426698	139.28
SA16_SOC_3	1743	49.406254291534424	463.31597328186035	0.0014065251	139.36
SA16_SOC_3	1744	13.903926312923431	288.7492847442627	0.00032488623	139.44
SA16_SOC_3	1745	439.0469551086426	34.34666633605957	0.0009185318	139.52
SA16_SOC_3	1746	50.80344080924988	463.4502983093262	0.00050592964	139.6
SA16_SOC_3	1747	380.45332431793213	35.715662240982056	0.00052984955	139.68
SA16_SOC_3	1748	14.241153001785278	273.6138153076172	0.00041888232	139.76
SA16_SOC_3	1749	67.2913670539856	447.02794075012207	0.0004915393	139.84
SA16_SOC_3	1750	382.67130851745605	35.792473554611206	0.000480436	139.92
SA16_SOC_3	1751	51.24576687812805	462.73404121398926	0.00049938227	140.0
SA16_SOC_3	1752	50.52348971366882	463.4519577026367	0.0013578384	140.08
SA16_SOC_3	1753	52.43832468986511	463.7941074371338	0.00033940386	140.16
SA16_SOC_3	1754	788.5300636291504	23.81188452243805	0.000777193	140.24
SA16_SOC_3	1755	13.928276300430298	288.28359603881836	0.0022906663	140.32
SA16_SOC_3	1756	67.74465441703796	446.38561248779297	0.00030005715	140.4
SA16_SOC_3	1757	390.1932716369629	37.02876806259155	0.00035015005	140.48
SA16_SOC_3	1758	384.83686447143555	36.00852727890015	0.00087814993	140.56
SA16_SOC_3	1759	68.19215416908264	445.58332443237305	0.00025875334	140.64
SA16_SOC_3	1760	51.56874656677246	463.9091491699219	0.0003126033	140.72
SA16_SOC_3	1761	51.162225008010864	462.9368019104004	0.0006770084	140.8
SA16_SOC_3	1762	19.762754440307617	310.1583480834961	0.00026925447	140.88
SA16_SOC_3	1763	51.253700256347656	462.80656814575195	0.0006196083	140.96
SA16_SOC_3	1764	67.45642423629761	460.9050750732422	0.00043640615	141.04
SA16_SOC_3	1765	14.002585411071777	287.61094093322754	0.00069063826	141.12
SA16_SOC_3	1766	788.2945537567139	23.800029158592224	0.00037133266	141.2
SA16_SOC_3	1767	17.695865035057068	297.46376037597656	0.00056523475	141.28
SA16_SOC_3	1768	50.9086549282074	464.1895866394043	0.00041055825	141.36
SA16_SOC_3	1769	788.1557464599609	22.970688343048096	0.0004805661	141.44
SA16_SOC_3	1770	50.03477931022644	462.90401458740234	0.0007391322	141.52
SA16_SOC_3	1771	50.93894004821777	462.4487113952637	0.00042956663	141.6
SA16_SOC_3	1772	65.40586352348328	446.57352447509766	0.0003953852	141.68
SA16_SOC_3	1773	50.98515748977661	462.47300148010254	0.0007636994	141.76
SA16_SOC_3	1774	51.87386870384216	463.2612991333008	0.0004439995	141.84
SA16_SOC_3	1775	50.44550895690918	462.75163650512695	0.0015923186	141.92
SA16_SOC_3	1776	788.7848854064941	23.962690830230713	0.00026711865	142.0
SA16_SOC_3	1777	785.1399898529053	18.263479471206665	0.0004758736	142.08
SA16_SOC_3	1778	51.8609881401062	462.42281913757324	0.0005230393	142.16
SA16_SOC_3	1779	455.7344436645508	33.42140793800354	0.0005115206	142.24
SA16_SOC_3	1780	48.3542799949646	462.2200584411621	0.0027260182	142.32
SA16_SOC_3	1781	788.7566089630127	23.52832317352295	0.00031242304	142.4
SA16_SOC_3	1782	50.135815143585205	462.91603088378906	0.0014292892	142.48
SA16_SOC_3	1783	50.580036640167236	463.5263442993164	0.0007252541	142.56
SA16_SOC_3	1784	50.42663216590881	463.6109447479248	0.0006798147	142.64
SA16_SOC_3	1785	375.2331256866455	37.419501543045044	0.009511734	142.72
SA16_SOC_3	1786	67.53008961677551	446.3759422302246	0.00032960612	142.8
SA16_SOC_3	1787	374.46675300598145	34.69207763671875	0.0008021146	142.88
SA16_SOC_3	1788	50.09855628013611	463.31485748291016	0.0008082457	142.96
SA16_SOC_3	1789	50.516390800476074	463.14640045166016	0.00043952375	143.04
SA16_SOC_3	1790	386.5143299102783	34.167269468307495	0.0007623524	143.12
SA16_SOC_3	1791	51.537370681762695	462.6338481903076	0.0005549497	143.2
SA16_SOC_3	1792	66.0247266292572	446.5525817871094	0.0003810012	143.28
SA16_SOC_3	1793	65.98808765411377	446.0571098327637	0.00031274612	143.36
SA16_SOC_3	1794	380.91962337493896	36.580878496170044	0.00035859385	143.44
SA16_SOC_3	1795	788.9651298522949	24.160553812980652	0.00042657877	143.52
SA16_SOC_3	1796	49.53378140926361	464.04842376708984	0.0010167379	143.6
SA16_SOC_3	1797	66.77359938621521	446.1639976501465	0.0004030166	143.68
SA16_SOC_3	1798	52.1152138710022	463.3828926086426	0.00053629384	143.76
SA16_SOC_3	1799	788.2373809814453	23.71903896331787	0.00040289448	143.84
SA16_SOC_3	1800	51.70238018035889	463.6285400390625	0.00059819914	143.92
SA16_SOC_3	1801	51.48565173149109	462.96255111694336	0.0005978865	144.0
SA16_SOC_3	1802	51.3228714466095	463.4187126159668	0.00044494157	144.08
SA16_SOC_3	1803	49.172043800354004	463.5135841369629	0.0012808633	144.16
SA16_SOC_3	1804	419.2431449890137	33.79598021507263	0.0020468477	144.24
SA16_SOC_3	1805	50.585705041885376	462.81792640686035	0.001057369	144.32
SA16_SOC_3	1806	50.44916868209839	463.015193939209	0.00040335447	144.4
SA16_SOC_3	1807	48.441946506500244	464.0859889984131	0.0019158061	144.48
SA16_SOC_3	1808	49.35929775238037	464.56478118896484	0.001131943	144.56
SA16_SOC_3	1809	497.97163009643555	30.097349882125854	0.001099573	144.64
SA16_SOC_3	1810	47.83408343791962	463.6546039581299	0.0046320963	144.72
SA16_SOC_3	1811	48.955973982810974	462.5346565246582	0.004165607	144.8
SA16_SOC_3	1812	416.9811725616455	47.895569801330566	0.00054251193	144.88
SA16_SOC_3	1813	416.4944648742676	47.83586382865906	0.00077160605	144.96
SA16_SOC_3	1814	68.53532791137695	460.97116470336914	0.00069256936	145.04
SA16_SOC_3	1815	50.98590850830078	463.95263671875	0.00054108433	145.12
SA16_SOC_3	1816	51.39658451080322	463.9146423339844	0.00077424437	145.2
SA16_SOC_3	1817	502.3320198059082	31.085740327835083	0.0011810445	145.28
SA16_SOC_3	1818	51.36960744857788	463.54248046875	0.0004725104	145.36
SA16_SOC_3	1819	386.0773801803589	36.7742657661438	0.0014110261	145.44
SA16_SOC_3	1820	13.963201642036438	287.10697174072266	0.0006811458	145.52
SA16_SOC_3	1821	377.2156238555908	36.909366846084595	0.0048803226	145.6
SA16_SOC_3	1822	788.834285736084	24.352020621299744	0.0002770152	145.68
SA16_SOC_3	1823	406.58063888549805	37.40310072898865	0.00030797673	145.76
SA16_SOC_3	1824	66.94357991218567	444.9591636657715	0.00026245043	145.84
SA16_SOC_3	1825	49.70746636390686	462.88679122924805	0.0007059489	145.92
SA16_SOC_3	1826	376.4395475387573	37.390780448913574	0.03514803	146.0
SA16_SOC_3	1827	13.9733225107193	288.2633113861084	0.001136182	146.08
SA16_SOC_3	1828	50.58373212814331	462.9626655578613	0.00053646555	146.16
SA16_SOC_3	1829	377.1839141845703	34.45772409439087	0.0021355504	146.24
SA16_SOC_3	1830	65.90108871459961	445.09002685546875	0.00024120588	146.32
SA16_SOC_3	1831	382.46076107025146	35.641493797302246	0.0019520246	146.4
SA16_SOC_3	1832	379.3650150299072	35.340306758880615	0.009037404	146.48
SA16_SOC_3	1833	48.73979091644287	463.5348129272461	0.004146228	146.56
SA16_SOC_3	1834	51.532626152038574	463.4612274169922	0.00053031463	146.64
SA16_SOC_3	1835	66.99899435043335	445.739164352417	0.00026459634	146.72
SA16_SOC_3	1836	382.3012351989746	34.77619171142578	0.0016200383	146.8
SA16_SOC_3	1837	377.74457931518555	36.32270336151123	0.00059315446	146.88
SA16_SOC_3	1838	64.91732597351074	445.09923934936523	0.00053288054	146.96
SA16_SOC_3	1839	65.31764268875122	445.88178634643555	0.0004439961	147.04
SA16_SOC_3	1840	382.25884437561035	34.84223127365112	0.0009927271	147.12
SA16_SOC_3	1841	381.3593864440918	32.072943449020386	0.00035994948	147.2
SA16_SOC_3	1842	52.01964974403381	462.61058807373047	0.0012671285	147.28
SA16_SOC_3	1843	480.1560401916504	34.936466217041016	0.0012844604	147.36
SA16_SOC_3	1844	414.41731452941895	36.48651123046875	0.0016157527	147.44
SA16_SOC_3	1845	404.6781539916992	38.14622640609741	0.0012141574	147.52
SA16_SOC_3	1846	66.2409782409668	445.4131507873535	0.000293377	147.6
SA16_SOC_3	1847	51.05941295623779	463.18857192993164	0.00050254795	147.68
SA16_SOC_3	1848	50.564467906951904	463.302698135376	0.0012717532	147.76
SA16_SOC_3	1849	50.243884325027466	463.2645606994629	0.0016314433	147.84
SA16_SOC_3	1850	49.767470359802246	464.24177169799805	0.0010493236	147.92
SA16_SOC_3	1851	51.43483281135559	462.95196533203125	0.00065505266	148.0
SA16_SOC_3	1852	66.6907250881195	445.4615592956543	0.00037509046	148.08
SA16_SOC_3	1853	66.83897376060486	446.1266326904297	0.00026655156	148.16
SA16_SOC_3	1854	383.2820415496826	32.50132083892822	0.002167594	148.24
SA16_SOC_3	1855	49.441853165626526	464.16709899902344	0.00084838143	148.32
SA16_SOC_3	1856	65.43636918067932	446.03479385375977	0.000374642	148.4
SA16_SOC_3	1857	51.7816424369812	462.86184310913086	0.00059944164	148.48
SA16_SOC_3	1858	68.36201548576355	445.9245300292969	0.00035680475	148.56
SA16_SOC_3	1859	66.0293459892273	446.2419891357422	0.00029752214	148.64
SA16_SOC_3	1860	386.76018714904785	34.55875754356384	0.009255395	148.72
SA16_SOC_3	1861	65.98966717720032	446.42992973327637	0.00031053709	148.8
SA16_SOC_3	1862	50.8165180683136	463.7830924987793	0.00045289443	148.88
SA16_SOC_3	1863	789.0015602111816	24.39359486103058	0.00029871872	148.96
SA16_SOC_3	1864	14.075559377670288	288.39426040649414	0.00021092145	149.04
SA16_SOC_3	1865	390.8872604370117	36.08720541000366	0.00054045726	149.12
SA16_SOC_3	1866	387.2637748718262	35.314950942993164	0.00056806265	149.2
SA16_SOC_3	1867	50.09381175041199	463.9716339111328	0.0011947209	149.28
SA16_SOC_3	1868	66.32922887802124	446.5009117126465	0.00030466614	149.36
SA16_SOC_3	1869	48.40947091579437	463.33179473876953	0.003447034	149.44
SA16_SOC_3	1870	788.7819290161133	23.065595626831055	0.00027960012	149.52
SA16_SOC_3	1871	383.231782913208	36.65027618408203	0.001306844	149.6
SA16_SOC_3	1872	785.6147766113281	18.211646676063538	0.00032909712	149.68
SA16_SOC_3	1873	788.1770133972168	24.465190172195435	0.0003357932	149.76
SA16_SOC_3	1874	788.7394428253174	23.35733413696289	0.00026545092	149.84
SA16_SOC_3	1875	788.7279510498047	24.42610502243042	0.0002824078	149.92
SA16_SOC_3	1876	49.961304664611816	463.1942939758301	0.0010841066	150.0
SA16_SOC_3	1877	49.44419860839844	463.5925483703613	0.0013340407	150.08
SA16_SOC_3	1878	65.28252959251404	460.0883388519287	0.0004898312	150.16
SA16_SOC_3	1879	66.69822335243225	446.0807418823242	0.00047143447	150.24
SA16_SOC_3	1880	65.48568606376648	445.99714279174805	0.0007087586	150.32
SA16_SOC_3	1881	50.00307559967041	462.00273513793945	0.000957761	150.4
SA16_SOC_3	1882	49.4655966758728	463.89424324035645	0.0003731414	150.48
SA16_SOC_3	1883	788.2201194763184	23.73791992664337	0.00054019614	150.56
SA16_SOC_3	1884	396.89249992370605	36.6386353969574	0.00045041819	150.64
SA16_SOC_3	1885	49.444955587387085	463.33740234375	0.0006308916	150.72
SA16_SOC_3	1886	50.948238372802734	463.6322593688965	0.00050113007	150.8
SA16_SOC_3	1887	788.7833595275879	23.67495059967041	0.00036549137	150.88
SA16_SOC_3	1888	50.91162919998169	463.85616302490234	0.00047097143	150.96
SA16_SOC_3	1889	381.6075086593628	36.05847358703613	0.0010235733	151.04
SA16_SOC_3	1890	447.0588207244873	32.30156421661377	0.0006237209	151.12
SA16_SOC_3	1891	14.104218780994415	287.53552436828613	0.0024259237	151.2
SA16_SOC_3	1892	50.48855543136597	462.12621688842773	0.0007451267	151.28
SA16_SOC_3	1893	788.8448715209961	23.972988724708557	0.00025823308	151.36
SA16_SOC_3	1894	49.221765995025635	463.7442970275879	0.0014223102	151.44
SA16_SOC_3	1895	788.8041019439697	23.816757202148438	0.00038605588	151.52
SA16_SOC_3	1896	378.72016429901123	31.86899185180664	0.002913699	151.6
SA16_SOC_3	1897	788.6959075927734	22.835031151771545	0.0005460896	151.68
SA16_SOC_3	1898	396.5710163116455	34.788748025894165	0.00043687443	151.76
SA16_SOC_3	1899	788.5222911834717	24.166202545166016	0.00035437688	151.84
SA16_SOC_3	1900	50.93517303466797	463.31417083740234	0.0005357011	151.92
SA16_SOC_3	1901	49.72156584262848	463.4608840942383	0.00074759824	152.0
SA16_SOC_3	1902	788.4125232696533	23.402218222618103	0.0004884351	152.08
SA16_SOC_3	1903	14.141522347927094	273.5423183441162	0.000624515	152.16
SA16_SOC_3	1904	49.61342215538025	462.15113639831543	0.0016892777	152.24
SA16_SOC_3	1905	51.12544894218445	463.19652557373047	0.0006046731	152.32
SA16_SOC_3	1906	49.458274245262146	463.29614639282227	0.00091472967	152.4
SA16_SOC_3	1907	51.36317014694214	463.438138961792	0.00047690445	152.48
SA16_SOC_3	1908	59.49636697769165	459.2362403869629	0.0006057139	152.56
SA16_SOC_3	1909	67.80715584754944	446.3588619232178	0.00030401535	152.64
SA16_SOC_3	1910	387.67669200897217	33.44319462776184	0.0012333257	152.72
SA16_SOC_3	1911	453.4238338470459	26.228739023208618	0.00095887494	152.8
SA16_SOC_3	1912	785.5654716491699	18.34299087524414	0.00055095286	152.88
SA16_SOC_3	1913	788.4133338928223	23.44986319541931	0.0002424704	152.96
SA16_SOC_3	1914	51.79595947265625	463.21203231811523	0.00048170297	153.04
SA16_SOC_3	1915	52.35995054244995	463.0132484436035	0.0003280009	153.12
SA16_SOC_3	1916	67.62110590934753	446.7751979827881	0.00047373396	153.2
SA16_SOC_3	1917	387.16368675231934	40.06536841392517	0.00070316816	153.28
SA16_SOC_3	1918	364.6398067474365	32.20264792442322	0.0053345854	153.36
SA16_SOC_3	1919	66.57280325889587	445.8150100708008	0.0002920929	153.44
SA16_SOC_3	1920	47.26365506649017	433.9529228210449	0.00024237744	153.52
SA16_SOC_3	1921	65.8970832824707	445.74256896972656	0.00050903275	153.6
SA16_SOC_3	1922	65.86703062057495	445.81292152404785	0.00038733767	153.68
SA16_SOC_3	1923	380.99303245544434	37.352027893066406	0.0004971526	153.76
SA16_SOC_3	1924	51.17834806442261	463.2685089111328	0.0004302092	153.84
SA16_SOC_3	1925	50.61696171760559	463.30759048461914	0.00067231595	153.92
SA16_SOC_3	1926	420.98865509033203	31.359214782714844	0.0043677557	154.0
SA16_SOC_3	1927	385.2776527404785	37.081804275512695	0.00047641282	154.08
SA16_SOC_3	1928	382.13796615600586	37.797088623046875	0.0011006964	154.16
SA16_SOC_3	1929	51.52227282524109	463.4878635406494	0.0007105112	154.24
SA16_SOC_3	1930	788.5611534118652	24.400477409362793	0.0004696641	154.32
SA16_SOC_3	1931	65.73196649551392	446.41273498535156	0.00037979835	154.4
SA16_SOC_3	1932	387.20011711120605	33.96740198135376	0.0012104944	154.48
SA16_SOC_3	1933	50.88937282562256	463.06543350219727	0.001071739	154.56
SA16_SOC_3	1934	379.73175048828125	36.303631067276	0.0010784428	154.64
SA16_SOC_3	1935	382.52923488616943	37.837979793548584	0.0044986056	154.72
SA16_SOC_3	1936	20.028918981552124	322.5357913970947	0.0004236541	154.8
SA16_SOC_3	1937	382.991886138916	36.43071413040161	0.0026947304	154.88
SA16_SOC_3	1938	384.88850593566895	36.151145696640015	0.0048758504	154.96
SA16_SOC_3	1939	50.31806826591492	463.0972480773926	0.00058328797	155.04
SA16_SOC_3	1940	51.068419218063354	463.253173828125	0.000520457	155.12
SA16_SOC_3	1941	64.95283246040344	445.59282302856445	0.00041547732	155.2
SA16_SOC_3	1942	785.5422973632812	18.42055857181549	0.0003198924	155.28
SA16_SOC_3	1943	384.27133560180664	37.5325870513916	0.0008423176	155.36
SA16_SOC_3	1944	49.400052428245544	463.207483291626	0.001313024	155.44
SA16_SOC_3	1945	48.95747900009155	463.4311294555664	0.0038786726	155.52
SA16_SOC_3	1946	50.3984808921814	463.56968879699707	0.0040781945	155.6
SA16_SOC_3	1947	50.66182613372803	463.8384246826172	0.002137556	155.68
SA16_SOC_3	1948	50.0479519367218	463.7962532043457	0.0015813586	155.76
SA16_SOC_3	1949	48.96942377090454	464.144983291626	0.0014722301	155.84
SA16_SOC_3	1950	391.4790153503418	33.08928608894348	0.035535064	155.92
SA16_SOC_3	1951	48.960232734680176	463.3769989013672	0.0016674965	156.0
SA16_SOC_3	1952	49.7339129447937	463.9439105987549	0.0029530914	156.08
SA16_SOC_3	1953	500.89006423950195	34.51225519180298	0.0126034375	156.16
SA16_SOC_3	1954	69.97030973434448	461.58717155456543	0.0005333295	156.24
SA16_SOC_3	1955	51.392918825149536	464.0342903137207	0.00078422413	156.32
SA16_SOC_3	1956	50.63128471374512	463.52871894836426	0.0015835833	156.4
SA16_SOC_3	1957	380.47595024108887	36.054571866989136	0.00284713	156.48
SA16_SOC_3	1958	50.1834511756897	463.6351203918457	0.0020253276	156.56
SA16_SOC_3	1959	69.14308071136475	461.63111686706543	0.0026550032	156.64
SA16_SOC_3	1960	51.19284391403198	464.56689834594727	0.003584018	156.72
SA16_SOC_3	1961	50.26877522468567	462.7763557434082	0.0017479155	156.8
SA16_SOC_3	1962	49.18017089366913	463.5109519958496	0.001818311	156.88
SA16_SOC_3	1963	374.63393211364746	34.75937247276306	0.008337008	156.96
SA16_SOC_3	1964	50.29451251029968	463.42477798461914	0.0010514861	157.04
SA16_SOC_3	1965	51.218342781066895	462.22755432128906	0.0017829702	157.12
SA16_SOC_3	1966	60.880959033966064	460.433349609375	0.0015869923	157.2
SA16_SOC_3	1967	50.98191499710083	462.59708404541016	0.0021422193	157.28
SA16_SOC_3	1968	381.6984176635742	34.46909308433533	0.00484113	157.36
SA16_SOC_3	1969	49.02992248535156	464.1092777252197	0.0031631181	157.44
SA16_SOC_3	1970	48.58474135398865	464.10106658935547	0.008222858	157.52
SA16_SOC_3	1971	48.03009033203125	463.2685661315918	0.004870532	157.6
SA16_SOC_3	1972	51.14719271659851	463.24639320373535	0.0008643487	157.68
SA16_SOC_3	1973	385.90266704559326	33.11923384666443	0.004669866	157.76
SA16_SOC_3	1974	51.086193323135376	463.7673568725586	0.0007117884	157.84
SA16_SOC_3	1975	50.00821352005005	463.59615325927734	0.00091260293	157.92
SA16_SOC_3	1976	380.8681011199951	34.07694339752197	0.010013934	158.0
SA16_SOC_3	1977	48.836758732795715	463.05416107177734	0.0078042713	158.08
SA16_SOC_3	1978	51.11709237098694	462.74986267089844	0.0027460493	158.16
SA16_SOC_3	1979	50.62607526779175	463.1102657318115	0.0023803827	158.24
SA16_SOC_3	1980	384.87401008605957	34.84198451042175	0.0018774781	158.32
SA16_SOC_3	1981	383.3798408508301	32.432756423950195	0.01144668	158.4
SA16_SOC_3	1982	411.364221572876	34.47322726249695	0.002199777	158.48
SA16_SOC_3	1983	48.42532575130463	463.1719207763672	0.00815733	158.56
SA16_SOC_3	1984	48.30373227596283	463.1198501586914	0.003460635	158.64
SA16_SOC_3	1985	48.499882221221924	463.604736328125	0.0076283617	158.72
SA16_SOC_3	1986	47.79054522514343	463.3751678466797	0.0144940475	158.8
SA16_SOC_3	1987	49.997806549072266	463.8414001464844	0.0013982768	158.88
SA16_SOC_3	1988	69.65842843055725	448.1865119934082	0.00061888294	158.96
SA16_SOC_3	1989	49.93796646595001	464.51969146728516	0.0009586105	159.04
SA16_SOC_3	1990	48.68618845939636	463.9096927642822	0.004510448	159.12
SA16_SOC_3	1991	49.75210726261139	463.22668075561523	0.001540983	159.2
SA16_SOC_3	1992	48.921358585357666	462.7738952636719	0.0014896096	159.28
SA16_SOC_3	1993	49.75292980670929	464.27907943725586	0.0016858716	159.36
SA16_SOC_3	1994	50.38771629333496	464.00733947753906	0.0010163825	159.44
SA16_SOC_3	1995	68.7424898147583	460.5938529968262	0.000763248	159.52
SA16_SOC_3	1996	49.47833716869354	463.72655868530273	0.0014040993	159.6
SA16_SOC_3	1997	49.04826581478119	463.78506660461426	0.0063521573	159.68
SA16_SOC_3	1998	52.048295736312866	464.40173149108887	0.00056947756	159.76
SA16_SOC_3	1999	50.87189078330994	463.6604118347168	0.0007802281	159.84
[truncated: 2,170 more rows]
