# Supplementary material for: Measuring inter-individual differences in behavioural types of gilthead seabreams in the laboratory using deep learning
Source: PeerJ. 2022 May 5;10:e13396. doi: 10.7717/peerj.13396 (PMC9080431; doi:10.7717/peerj.13396)
Supplement: Supplemental Information 1 [file peerj-10-13396-s001.zip › Raw validation data/d4/SA20_SOC_2.csv]

ID	sec	X	Y	%	seconds
SA20_SOC_2	1	101.91391706466675	351.2044429779053	0.21285617	0.0
SA20_SOC_2	2	10.241825878620148	455.5529022216797	0.0004756981	1.16
SA20_SOC_2	3	10.435234010219574	455.7488822937012	0.00041558984	2.32
SA20_SOC_2	4	10.371442884206772	455.65080642700195	0.00047632807	3.48
SA20_SOC_2	5	10.578127950429916	456.26020431518555	0.00053280435	4.64
SA20_SOC_2	6	10.239952802658081	456.2357425689697	0.00078985316	5.8
SA20_SOC_2	7	10.415162146091461	456.3858890533447	0.0009708252	6.96
SA20_SOC_2	8	101.63249969482422	363.3868217468262	0.96075255	8.12
SA20_SOC_2	9	101.66206359863281	365.6722068786621	0.88863003	9.28
SA20_SOC_2	10	103.35464477539062	346.0560607910156	0.032107506	10.44
SA20_SOC_2	11	10.240276902914047	455.83030700683594	0.00040363814	11.6
SA20_SOC_2	12	10.446002334356308	456.78425788879395	0.0007740245	12.76
SA20_SOC_2	13	10.431421548128128	455.5169105529785	0.00052031764	13.92
SA20_SOC_2	14	101.90057754516602	371.06334686279297	0.9750841	15.08
SA20_SOC_2	15	10.464387387037277	455.87745666503906	0.00045963854	16.24
SA20_SOC_2	16	10.483771562576294	456.20850563049316	0.0004615256	17.4
SA20_SOC_2	17	102.50649452209473	377.34935760498047	0.11201083	18.56
SA20_SOC_2	18	10.495653748512268	455.77417373657227	0.0008676825	19.72
SA20_SOC_2	19	10.472744703292847	455.59947967529297	0.0006790923	20.88
SA20_SOC_2	20	10.36628633737564	456.0449695587158	0.0003223947	22.04
SA20_SOC_2	21	788.7181282043457	24.3890118598938	0.00032958193	23.2
SA20_SOC_2	22	10.534946620464325	455.9032344818115	0.00026197342	24.36
SA20_SOC_2	23	10.391951352357864	456.03123664855957	0.0006091851	25.52
SA20_SOC_2	24	10.408417880535126	455.9627151489258	0.0004550475	26.68
SA20_SOC_2	25	104.24377918243408	369.73915100097656	0.048298728	27.84
SA20_SOC_2	26	103.0909776687622	348.1949043273926	0.11037718	29.0
SA20_SOC_2	27	10.493636131286621	455.40693283081055	0.0004295707	30.16
SA20_SOC_2	28	10.599032044410706	456.18358612060547	0.00020715299	31.32
SA20_SOC_2	29	103.54866981506348	380.8813762664795	0.36233258	32.48
SA20_SOC_2	30	103.1649112701416	361.7384147644043	0.08892524	33.64
SA20_SOC_2	31	10.42739674448967	456.03612899780273	0.00031741677	34.8
SA20_SOC_2	32	10.56661531329155	456.1900520324707	0.00039756033	35.96
SA20_SOC_2	33	10.440856218338013	455.86833000183105	0.0005483172	37.12
SA20_SOC_2	34	10.366476327180862	455.1654624938965	0.0004360568	38.28
SA20_SOC_2	35	10.38983017206192	455.621280670166	0.00049569376	39.44
SA20_SOC_2	36	102.21302509307861	349.0990161895752	0.0063964436	40.6
SA20_SOC_2	37	788.629150390625	24.226648807525635	0.00022055271	41.76
SA20_SOC_2	38	10.445872694253922	456.2621212005615	0.00044697762	42.92
SA20_SOC_2	39	10.523214191198349	456.6964530944824	0.0006730815	44.08
SA20_SOC_2	40	10.25572419166565	455.16345977783203	0.00035211703	45.24
SA20_SOC_2	41	10.423187166452408	455.57724952697754	0.00028011377	46.4
SA20_SOC_2	42	10.216449201107025	455.4496765136719	0.00035392123	47.56
SA20_SOC_2	43	104.24261093139648	335.8198070526123	0.08803013	48.72
SA20_SOC_2	44	102.10649967193604	351.3240623474121	0.75752187	49.88
SA20_SOC_2	45	10.500016063451767	456.3911819458008	0.00029032218	51.04
SA20_SOC_2	46	10.331335663795471	455.9662628173828	0.00047392616	52.2
SA20_SOC_2	47	103.10213565826416	365.1610851287842	0.7868411	53.36
SA20_SOC_2	48	10.444924980401993	456.7250633239746	0.00026647406	54.52
SA20_SOC_2	49	103.59721183776855	378.10750007629395	0.014684655	55.68
SA20_SOC_2	50	14.35166448354721	396.83850288391113	0.00019753184	56.84
SA20_SOC_2	51	10.388335585594177	456.0300350189209	0.00046460086	58.0
SA20_SOC_2	52	10.426993668079376	455.7766914367676	0.00040432884	59.16
SA20_SOC_2	53	10.355986654758453	456.3844871520996	0.00037360447	60.32
SA20_SOC_2	54	10.16925573348999	455.914306640625	0.0006433997	61.48
SA20_SOC_2	55	10.341522097587585	456.13451957702637	0.0002474944	62.64
SA20_SOC_2	56	9.497197717428207	25.518967509269714	0.00015757397	63.8
SA20_SOC_2	57	10.565179586410522	456.5163230895996	0.00021074337	64.96
SA20_SOC_2	58	15.308921039104462	436.0447597503662	0.00013637624	66.12
SA20_SOC_2	59	10.47840490937233	456.4595317840576	0.00020596263	67.28
SA20_SOC_2	60	10.314249992370605	456.7301559448242	0.00046132586	68.44
SA20_SOC_2	61	10.525445640087128	456.4859676361084	0.00022752771	69.6
SA20_SOC_2	62	10.38476973772049	456.0143566131592	0.0004766985	70.76
SA20_SOC_2	63	10.348358750343323	456.16089820861816	0.00049634714	71.92
SA20_SOC_2	64	10.684293508529663	456.27336502075195	0.00078909594	73.08
SA20_SOC_2	65	10.58817133307457	455.6480598449707	0.0004118699	74.24
SA20_SOC_2	66	10.509967058897018	455.9918975830078	0.0003816297	75.4
SA20_SOC_2	67	10.357212275266647	455.6357002258301	0.00048799292	76.56
SA20_SOC_2	68	10.394319891929626	456.38978004455566	0.00058680034	77.72
SA20_SOC_2	69	10.397236049175262	456.58570289611816	0.0006649224	78.88
SA20_SOC_2	70	102.60884761810303	359.84933853149414	0.002226406	80.04
SA20_SOC_2	71	104.507315158844	351.82602882385254	0.2813451	81.2
SA20_SOC_2	72	101.65956020355225	380.40836334228516	0.39291143	82.36
SA20_SOC_2	73	101.175856590271	383.0434226989746	0.12073867	83.52
SA20_SOC_2	74	10.465107858181	455.84821701049805	0.00034058906	84.68
SA20_SOC_2	75	100.95711946487427	375.19826889038086	0.050603915	85.84
SA20_SOC_2	76	10.572955757379532	456.0732650756836	0.00046971292	87.0
SA20_SOC_2	77	10.531507432460785	456.0145568847656	0.00044494265	88.16
SA20_SOC_2	78	10.470312088727951	456.33052825927734	0.0002971412	89.32
SA20_SOC_2	79	10.538331419229507	456.5349769592285	0.0010654092	90.48
SA20_SOC_2	80	102.36859321594238	354.5792770385742	0.017610013	91.64
SA20_SOC_2	81	101.85598134994507	362.5653648376465	0.72492355	92.8
SA20_SOC_2	82	10.567794740200043	455.906982421875	0.00055248523	93.96
SA20_SOC_2	83	98.2889175415039	392.5027370452881	0.3590792	95.12
SA20_SOC_2	84	100.46411752700806	420.5528926849365	0.016347272	96.28
SA20_SOC_2	85	10.392093658447266	456.05764389038086	0.00037605752	97.44
SA20_SOC_2	86	100.69479942321777	386.466064453125	0.0044412096	98.6
SA20_SOC_2	87	10.411299765110016	456.436185836792	0.0008521796	99.76
SA20_SOC_2	88	10.339467972517014	455.799036026001	0.0006965877	100.92
SA20_SOC_2	89	10.375648736953735	456.4530372619629	0.00096711214	102.08
SA20_SOC_2	90	10.283053666353226	455.9158515930176	0.00035190998	103.24
SA20_SOC_2	91	99.13869500160217	358.87939453125	0.0440014	104.4
SA20_SOC_2	92	10.393138974905014	455.7967758178711	0.0004008101	105.56
SA20_SOC_2	93	10.332562774419785	455.6627655029297	0.00072465243	106.72
SA20_SOC_2	94	101.15646123886108	362.7410888671875	0.026778638	107.88
SA20_SOC_2	95	10.504958033561707	455.68408012390137	0.0003517624	109.04
SA20_SOC_2	96	10.551399737596512	456.0981273651123	0.00029438373	110.2
SA20_SOC_2	97	100.96721649169922	341.390905380249	0.017814448	111.36
SA20_SOC_2	98	100.8324384689331	361.2890625	0.81959	112.52
SA20_SOC_2	99	102.40287780761719	373.7504482269287	0.046820052	113.68
SA20_SOC_2	100	10.408896207809448	455.4049587249756	0.00045401676	114.84
SA20_SOC_2	101	100.25255680084229	378.6847686767578	0.7489424	116.0
SA20_SOC_2	102	100.30510425567627	380.4305648803711	0.9407602	117.16
SA20_SOC_2	103	10.356465727090836	455.61052322387695	0.00066539185	118.32
SA20_SOC_2	104	100.50082206726074	322.946834564209	0.010333963	119.48
SA20_SOC_2	105	100.39193630218506	366.397762298584	0.3571264	120.64
SA20_SOC_2	106	10.51768958568573	455.77305793762207	0.0003323995	121.8
SA20_SOC_2	107	10.354769229888916	455.67867279052734	0.00024811437	122.96
SA20_SOC_2	108	10.37416160106659	455.9063243865967	0.00031269927	124.12
SA20_SOC_2	109	10.519525408744812	455.4096221923828	0.00026885042	125.28
SA20_SOC_2	110	15.46274721622467	436.1129951477051	0.0004676538	126.44
SA20_SOC_2	111	101.2305736541748	344.3299198150635	0.0037435459	127.6
SA20_SOC_2	112	10.361339896917343	455.28453826904297	0.00047750346	128.76
SA20_SOC_2	113	10.235177725553513	455.53356170654297	0.00024401123	129.92
SA20_SOC_2	114	10.324118286371231	455.4872703552246	0.00044381918	131.08
SA20_SOC_2	115	10.429926961660385	456.10931396484375	0.00039808938	132.24
SA20_SOC_2	116	107.05536603927612	319.7516441345215	0.023547981	133.4
SA20_SOC_2	117	10.344700515270233	456.1113739013672	0.0002463033	134.56
SA20_SOC_2	118	10.39319634437561	455.7494258880615	0.0003025413	135.72
SA20_SOC_2	119	10.369450598955154	455.63206672668457	0.0003141006	136.88
SA20_SOC_2	120	102.87683010101318	361.87477111816406	0.8802159	138.04
SA20_SOC_2	121	10.633478313684464	456.4536380767822	0.0013348839	139.2
SA20_SOC_2	122	10.399340093135834	456.3157653808594	0.00060118467	140.36
SA20_SOC_2	123	10.447555035352707	456.7521286010742	0.00054456195	141.52
SA20_SOC_2	124	103.63163948059082	364.0627670288086	0.11239774	142.68
SA20_SOC_2	125	788.3999347686768	23.937672972679138	0.00019659463	143.84
SA20_SOC_2	126	10.619143396615982	456.02245330810547	0.0004395774	145.0
SA20_SOC_2	127	100.596022605896	363.0915927886963	0.23957281	146.16
SA20_SOC_2	128	10.584268718957901	455.68156242370605	0.0004821612	147.32
SA20_SOC_2	129	102.21519470214844	396.0904026031494	0.7925642	148.48
SA20_SOC_2	130	102.83818244934082	418.9840507507324	0.013459744	149.64
SA20_SOC_2	131	10.418755561113358	455.9937858581543	0.00025011902	150.8
SA20_SOC_2	132	10.603006929159164	456.5638732910156	0.0004422996	151.96
SA20_SOC_2	133	10.590556263923645	456.41292572021484	0.00076407613	153.12
SA20_SOC_2	134	104.68053817749023	357.2457504272461	0.26407441	154.28
SA20_SOC_2	135	102.15823650360107	361.4728546142578	0.0674354	155.44
SA20_SOC_2	136	10.628661513328552	456.29204750061035	0.0004996681	156.6
SA20_SOC_2	137	10.495056211948395	455.8624076843262	0.00022710528	157.76
SA20_SOC_2	138	10.427431762218475	456.52905464172363	0.00015255799	158.92
SA20_SOC_2	139	10.388372093439102	455.55850982666016	0.0005955535	160.08
SA20_SOC_2	140	10.265003889799118	456.73742294311523	0.00047035742	161.24
SA20_SOC_2	141	102.73545980453491	373.25549125671387	0.62694174	162.4
SA20_SOC_2	142	10.464334487915039	456.0877990722656	0.0003224974	163.56
SA20_SOC_2	143	10.238174349069595	455.54935455322266	0.00026120103	164.72
SA20_SOC_2	144	15.55536836385727	435.7693862915039	0.00020384522	165.88
SA20_SOC_2	145	101.01884603500366	375.2258777618408	0.04921807	167.04
SA20_SOC_2	146	10.525660961866379	455.98620414733887	0.0003232737	168.2
SA20_SOC_2	147	99.8549222946167	377.32412338256836	0.006208493	169.36
SA20_SOC_2	148	99.56738948822021	420.00732421875	0.08463236	170.52
SA20_SOC_2	149	101.55618190765381	400.40056228637695	0.2100965	171.68
SA20_SOC_2	150	100.4094123840332	352.8329086303711	0.050107338	172.84
SA20_SOC_2	151	10.363434255123138	455.7298278808594	0.00025525477	174.0
SA20_SOC_2	152	10.56080311536789	456.00133895874023	0.0005778483	175.16
SA20_SOC_2	153	98.86645078659058	413.76834869384766	0.026553685	176.32
SA20_SOC_2	154	103.61405611038208	376.44012451171875	0.012035486	177.48
SA20_SOC_2	155	10.648254305124283	456.0399627685547	0.0006027533	178.64
SA20_SOC_2	156	103.28010320663452	344.4820976257324	0.06914389	179.8
SA20_SOC_2	157	10.439707338809967	455.94457626342773	0.00042566197	180.96
SA20_SOC_2	158	10.56591123342514	456.5420722961426	0.00019231698	182.12
SA20_SOC_2	159	10.396875441074371	456.17923736572266	0.0002113954	183.28
SA20_SOC_2	160	103.15663814544678	349.0038871765137	0.009590869	184.44
SA20_SOC_2	161	10.530629009008408	456.16418838500977	0.0002934822	185.6
SA20_SOC_2	162	10.4722760617733	456.0795021057129	0.00066839205	186.76
SA20_SOC_2	163	10.396566241979599	456.38980865478516	0.00041572592	187.92
SA20_SOC_2	164	10.421464592218399	455.8816909790039	0.00059134536	189.08
SA20_SOC_2	165	105.87458610534668	334.8427391052246	0.083595395	190.24
SA20_SOC_2	166	10.427473485469818	455.2078056335449	0.00052478537	191.4
SA20_SOC_2	167	10.324208438396454	455.96543312072754	0.0006502765	192.56
SA20_SOC_2	168	10.458757728338242	456.4229393005371	0.00065361185	193.72
SA20_SOC_2	169	101.04897022247314	372.3694324493408	0.92479587	194.88
SA20_SOC_2	170	105.2933931350708	319.9822425842285	0.06291445	196.04
SA20_SOC_2	171	102.44631767272949	365.9666633605957	0.060005296	197.2
SA20_SOC_2	172	10.41480302810669	455.1207733154297	0.00044675762	198.36
SA20_SOC_2	173	10.37285178899765	455.7633590698242	0.00047198668	199.52
SA20_SOC_2	174	100.80310106277466	366.9606113433838	0.96549046	200.68
SA20_SOC_2	175	10.294052958488464	455.8036708831787	0.00034988677	201.84
SA20_SOC_2	176	100.10663270950317	388.5116958618164	0.89473677	203.0
SA20_SOC_2	177	100.59657096862793	369.8129081726074	0.11953298	204.16
SA20_SOC_2	178	101.15562677383423	361.3165283203125	0.04238255	205.32
SA20_SOC_2	179	100.27257204055786	395.26336669921875	0.0051944414	206.48
SA20_SOC_2	180	10.388582199811935	455.5668067932129	0.00031303157	207.64
SA20_SOC_2	181	10.496195405721664	455.9593391418457	0.00095263775	208.8
SA20_SOC_2	182	10.520189255475998	455.50621032714844	0.00063238456	209.96
SA20_SOC_2	183	10.254038870334625	455.75368881225586	0.0004204327	211.12
SA20_SOC_2	184	10.26318222284317	455.264310836792	0.00156319	212.28
SA20_SOC_2	185	10.586142539978027	455.77892303466797	0.00051827927	213.44
SA20_SOC_2	186	103.2177209854126	346.1117362976074	0.16503555	214.6
SA20_SOC_2	187	103.87964248657227	365.174503326416	0.41613168	215.76
SA20_SOC_2	188	10.393671691417694	455.45007705688477	0.00080650393	216.92
SA20_SOC_2	189	102.11817026138306	350.1566791534424	0.37496185	218.08
SA20_SOC_2	190	102.27115154266357	414.19713020324707	0.42316756	219.24
SA20_SOC_2	191	10.549908876419067	456.0732650756836	0.00021100012	220.4
SA20_SOC_2	192	102.00613737106323	367.1674060821533	0.5665919	221.56
SA20_SOC_2	193	10.422267764806747	456.1992073059082	0.00025738333	222.72
SA20_SOC_2	194	788.5986328125	24.152957797050476	0.00028034832	223.88
SA20_SOC_2	195	99.63446855545044	387.4210453033447	0.38473183	225.04
SA20_SOC_2	196	10.52163541316986	455.8307647705078	0.0004818534	226.2
SA20_SOC_2	197	10.333405435085297	455.19676208496094	0.00039164882	227.36
SA20_SOC_2	198	98.87174367904663	378.6935806274414	0.16705267	228.52
SA20_SOC_2	199	99.83220100402832	342.13605880737305	0.0067393817	229.68
SA20_SOC_2	200	102.41631269454956	378.7316036224365	0.58190733	230.84
SA20_SOC_2	201	103.43459844589233	350.0752258300781	0.027938925	232.0
SA20_SOC_2	202	14.589689671993256	396.3237762451172	0.00022821296	233.16
SA20_SOC_2	203	10.526148974895477	455.31761169433594	0.0003769944	234.32
SA20_SOC_2	204	10.317892581224442	456.42683029174805	0.00039640567	235.48
SA20_SOC_2	205	10.47605276107788	455.6974983215332	0.00036744223	236.64
SA20_SOC_2	206	10.367056727409363	456.10928535461426	0.00050265284	237.8
SA20_SOC_2	207	14.294469356536865	397.749080657959	0.00022455335	238.96
SA20_SOC_2	208	10.49388200044632	456.8067169189453	0.00029470134	240.12
SA20_SOC_2	209	101.45572423934937	367.1942138671875	0.8864392	241.28
SA20_SOC_2	210	10.671194642782211	456.38400077819824	0.0003538349	242.44
SA20_SOC_2	211	101.13414525985718	372.33776092529297	0.36319104	243.6
SA20_SOC_2	212	10.472500324249268	456.2505340576172	0.0003739107	244.76
SA20_SOC_2	213	102.20081806182861	392.74784088134766	0.8222904	245.92
SA20_SOC_2	214	101.2086272239685	358.37133407592773	0.80053043	247.08
SA20_SOC_2	215	102.73853540420532	371.5304946899414	0.17449173	248.24
SA20_SOC_2	216	102.54151821136475	403.05370330810547	0.08017195	249.4
SA20_SOC_2	217	10.558634251356125	456.4937496185303	0.0003193019	250.56
SA20_SOC_2	218	10.580884665250778	456.6010093688965	0.00017063066	251.72
SA20_SOC_2	219	101.98185443878174	380.04481315612793	0.17216627	252.88
SA20_SOC_2	220	10.426449030637741	456.3398551940918	0.00033848474	254.04
SA20_SOC_2	221	10.225580632686615	455.9938716888428	0.00034079497	255.2
SA20_SOC_2	222	102.21314430236816	361.0067653656006	0.6612084	256.36
SA20_SOC_2	223	100.85891485214233	350.4466152191162	0.014333527	257.52
SA20_SOC_2	224	101.9795298576355	374.7135257720947	0.81115836	258.68
SA20_SOC_2	225	102.65355110168457	371.0877799987793	0.0055177584	259.84
SA20_SOC_2	226	10.750589519739151	456.6548538208008	0.00026591064	261.0
SA20_SOC_2	227	102.7620792388916	366.9998359680176	0.042764027	262.16
SA20_SOC_2	228	10.545434802770615	456.60078048706055	0.0006992658	263.32
SA20_SOC_2	229	10.437128692865372	455.9952449798584	0.0002655428	264.48
SA20_SOC_2	230	10.438163578510284	455.58849334716797	0.00031742707	265.64
SA20_SOC_2	231	10.409294813871384	456.05770111083984	0.00029723154	266.8
SA20_SOC_2	232	10.393179208040237	455.742244720459	0.00041503872	267.96
SA20_SOC_2	233	10.303494334220886	455.4679012298584	0.0002898288	269.12
SA20_SOC_2	234	10.225758701562881	456.5284538269043	0.0004687392	270.28
SA20_SOC_2	235	10.37546843290329	456.0257148742676	0.00030359335	271.44
SA20_SOC_2	236	10.312524437904358	456.03864669799805	0.0003617362	272.6
SA20_SOC_2	237	10.462990403175354	455.5805969238281	0.00033277745	273.76
SA20_SOC_2	238	10.54975911974907	456.2882995605469	0.0004322234	274.92
SA20_SOC_2	239	10.486073791980743	456.1109733581543	0.00025828354	276.08
SA20_SOC_2	240	101.50867700576782	368.98595809936523	0.014107636	277.24
SA20_SOC_2	241	10.400143265724182	456.37407302856445	0.0005414973	278.4
SA20_SOC_2	242	101.66997909545898	368.8966941833496	0.84984076	279.56
SA20_SOC_2	243	10.445749014616013	456.6024398803711	0.00048125067	280.72
SA20_SOC_2	244	10.351742058992386	455.8501625061035	0.00053009077	281.88
SA20_SOC_2	245	10.318823158740997	456.23997688293457	0.00039902687	283.04
SA20_SOC_2	246	10.318151861429214	455.69478034973145	0.0010978563	284.2
SA20_SOC_2	247	10.649961233139038	456.51729583740234	0.00027347906	285.36
SA20_SOC_2	248	10.443781316280365	455.82475662231445	0.00072377385	286.52
SA20_SOC_2	249	104.27243709564209	339.4979667663574	0.036977112	287.68
SA20_SOC_2	250	101.7390489578247	367.338809967041	0.26449007	288.84
SA20_SOC_2	251	10.333043336868286	456.0354995727539	0.00022202544	290.0
SA20_SOC_2	252	101.4582872390747	406.18228912353516	0.33287624	291.16
SA20_SOC_2	253	103.64283323287964	357.8865623474121	0.0052062925	292.32
SA20_SOC_2	254	10.441577434539795	455.6422805786133	0.00023714661	293.48
SA20_SOC_2	255	10.625623166561127	456.56747817993164	0.00037184282	294.64
SA20_SOC_2	256	15.613584220409393	435.8122444152832	0.0003136742	295.8
SA20_SOC_2	257	10.498982667922974	456.8473148345947	0.00042172582	296.96
SA20_SOC_2	258	10.551989078521729	456.0557270050049	0.0007770812	298.12
SA20_SOC_2	259	10.366051644086838	455.9365653991699	0.0008141102	299.28
SA20_SOC_2	260	10.45505404472351	455.535364151001	0.0005065845	300.44
SA20_SOC_2	261	10.505252331495285	455.77205657958984	0.00042625764	301.6
SA20_SOC_2	262	103.8079023361206	350.0994873046875	0.06440068	302.76
SA20_SOC_2	263	10.606662929058075	455.28170585632324	0.00047818173	303.92
SA20_SOC_2	264	100.51113367080688	340.991907119751	0.011250394	305.08
SA20_SOC_2	265	101.70137882232666	393.8235282897949	0.10607336	306.24
SA20_SOC_2	266	10.421544313430786	455.88775634765625	0.0011272889	307.4
SA20_SOC_2	267	103.52447032928467	355.3744697570801	0.25758716	308.56
SA20_SOC_2	268	99.55735802650452	372.9799175262451	0.8986067	309.72
SA20_SOC_2	269	100.04022121429443	333.94643783569336	0.004824765	310.88
SA20_SOC_2	270	97.42042422294617	360.3142833709717	0.026884234	312.04
SA20_SOC_2	271	99.92130994796753	425.82252502441406	0.0044990117	313.2
SA20_SOC_2	272	10.363295674324036	455.22191047668457	0.00019032492	314.36
SA20_SOC_2	273	103.46933603286743	337.2135543823242	0.029255329	315.52
SA20_SOC_2	274	100.27527809143066	357.97765731811523	0.0019514962	316.68
SA20_SOC_2	275	101.43296718597412	401.9794464111328	0.15615591	317.84
SA20_SOC_2	276	10.377199202775955	456.3822555541992	0.0003063929	319.0
SA20_SOC_2	277	10.384415090084076	455.63512802124023	0.00025477214	320.16
SA20_SOC_2	278	10.366521775722504	455.21936416625977	0.00020738775	321.32
SA20_SOC_2	279	9.60875153541565	25.3166663646698	0.00015575287	322.48
SA20_SOC_2	280	10.326746106147766	455.9586524963379	0.0005979714	323.64
SA20_SOC_2	281	10.295606404542923	456.4053153991699	0.00053559267	324.8
SA20_SOC_2	282	102.96263694763184	359.5804023742676	0.062985286	325.96
SA20_SOC_2	283	101.3404130935669	365.50289154052734	0.97375184	327.12
SA20_SOC_2	284	10.453798621892929	456.3882064819336	0.0006315724	328.28
SA20_SOC_2	285	97.98409938812256	392.9494285583496	0.020444075	329.44
SA20_SOC_2	286	101.48568153381348	365.94926834106445	0.70046556	330.6
SA20_SOC_2	287	10.47866940498352	455.43182373046875	0.0005288669	331.76
SA20_SOC_2	288	10.52311584353447	455.99976539611816	0.00040719664	332.92
SA20_SOC_2	289	99.90496039390564	351.1116600036621	0.032559086	334.08
SA20_SOC_2	290	10.505134612321854	457.532958984375	0.00057720946	335.24
SA20_SOC_2	291	10.331273078918457	456.39570236206055	0.00042107544	336.4
SA20_SOC_2	292	10.301940143108368	455.6646537780762	0.00036077006	337.56
SA20_SOC_2	293	10.361570119857788	456.4111804962158	0.00019901399	338.72
SA20_SOC_2	294	10.299913585186005	456.534948348999	0.00022898936	339.88
SA20_SOC_2	295	10.384057462215424	455.8362293243408	0.00024018994	341.04
SA20_SOC_2	296	10.434950143098831	456.0504341125488	0.0004921605	342.2
SA20_SOC_2	297	10.401088744401932	455.88884353637695	0.00062895607	343.36
SA20_SOC_2	298	10.381485521793365	455.42747497558594	0.0006230839	344.52
SA20_SOC_2	299	10.457096248865128	455.9454917907715	0.00020867666	345.68
SA20_SOC_2	300	10.550203919410706	455.55530548095703	0.00026962464	346.84
SA20_SOC_2	301	10.3919118642807	456.18069648742676	0.000218509	348.0
SA20_SOC_2	302	102.74221897125244	373.2942008972168	0.03919808	349.16
SA20_SOC_2	303	105.34279346466064	323.3671760559082	0.013114314	350.32
SA20_SOC_2	304	10.555097460746765	456.19131088256836	0.00056313776	351.48
SA20_SOC_2	305	10.500463098287582	456.1465072631836	0.00020207511	352.64
SA20_SOC_2	306	10.228703171014786	455.96059799194336	0.00021941171	353.8
SA20_SOC_2	307	101.24267339706421	363.2119846343994	0.33947572	354.96
SA20_SOC_2	308	10.387339442968369	454.96850967407227	0.00034678876	356.12
SA20_SOC_2	309	10.439730435609818	456.5145206451416	0.0007035318	357.28
SA20_SOC_2	310	10.389117896556854	456.126766204834	0.00041368484	358.44
SA20_SOC_2	311	10.51095426082611	455.94200134277344	0.00033582043	359.6
SA20_SOC_2	312	10.506284981966019	455.29409408569336	0.0004184287	360.76
SA20_SOC_2	313	10.52817553281784	456.7398262023926	0.00019808956	361.92
SA20_SOC_2	314	10.369766503572464	456.6024971008301	0.00064585055	363.08
SA20_SOC_2	315	100.34947395324707	397.4586868286133	0.0035040479	364.24
SA20_SOC_2	316	10.45847088098526	456.28512382507324	0.00057550974	365.4
SA20_SOC_2	317	10.457374900579453	456.78972244262695	0.0002686257	366.56
SA20_SOC_2	318	10.330034047365189	455.8894729614258	0.00033388045	367.72
SA20_SOC_2	319	10.53953468799591	456.52828216552734	0.00078831095	368.88
SA20_SOC_2	320	10.342492908239365	456.0222816467285	0.0005797507	370.04
SA20_SOC_2	321	103.77393960952759	319.7249221801758	0.0031625107	371.2
SA20_SOC_2	322	10.314280539751053	456.0054302215576	0.0004685069	372.36
SA20_SOC_2	323	10.676384717226028	456.1471939086914	0.0005930544	373.52
SA20_SOC_2	324	10.44611856341362	455.9564781188965	0.00041231085	374.68
SA20_SOC_2	325	10.57988852262497	456.7034912109375	0.0003938695	375.84
SA20_SOC_2	326	10.370074212551117	456.1113166809082	0.00030860066	377.0
SA20_SOC_2	327	10.599392652511597	457.39514350891113	0.00046526827	378.16
SA20_SOC_2	328	103.36923599243164	315.2392101287842	0.0013889121	379.32
SA20_SOC_2	329	101.62044763565063	366.9908809661865	0.8961628	380.48
SA20_SOC_2	330	10.353431850671768	456.2774848937988	0.0006532301	381.64
SA20_SOC_2	331	102.86093950271606	328.2721710205078	0.014726255	382.8
SA20_SOC_2	332	10.406306385993958	456.05584144592285	0.0005990032	383.96
SA20_SOC_2	333	101.81832313537598	360.63480377197266	0.13552216	385.12
SA20_SOC_2	334	10.49836054444313	456.1439609527588	0.00097644946	386.28
SA20_SOC_2	335	10.267780721187592	455.5157661437988	0.00062841317	387.44
SA20_SOC_2	336	101.50861740112305	372.2896957397461	0.0075207464	388.6
SA20_SOC_2	337	102.0026683807373	347.3638343811035	0.0023244007	389.76
SA20_SOC_2	338	104.26766872406006	322.7647018432617	0.054942667	390.92
SA20_SOC_2	339	10.41819229722023	456.5676784515381	0.0017642187	392.08
SA20_SOC_2	340	101.9707441329956	375.3992557525635	0.8680874	393.24
SA20_SOC_2	341	10.444650053977966	455.42776107788086	0.000744397	394.4
SA20_SOC_2	342	100.70290565490723	395.9065246582031	0.14407787	395.56
SA20_SOC_2	343	104.35237884521484	331.4634704589844	0.005072401	396.72
SA20_SOC_2	344	102.2773265838623	386.6938018798828	0.05753774	397.88
SA20_SOC_2	345	10.46421304345131	456.2342834472656	0.0005487255	399.04
SA20_SOC_2	346	99.56767559051514	336.57543182373047	0.016216164	400.2
SA20_SOC_2	347	101.15307569503784	385.58921813964844	0.9341028	401.36
SA20_SOC_2	348	101.35781764984131	350.18795013427734	0.047171768	402.52
SA20_SOC_2	349	102.4492859840393	361.6029167175293	0.89986444	403.68
SA20_SOC_2	350	10.339419543743134	456.05698585510254	0.0006549281	404.84
SA20_SOC_2	351	788.6823654174805	24.282009601593018	0.0003937415	406.0
SA20_SOC_2	352	10.391365736722946	455.8941650390625	0.00031485254	407.16
SA20_SOC_2	353	102.24368572235107	356.7953109741211	0.18566275	408.32
SA20_SOC_2	354	10.291651636362076	456.1238479614258	0.0004556248	409.48
SA20_SOC_2	355	102.60913372039795	364.3381977081299	0.91851455	410.64
SA20_SOC_2	356	10.309868305921555	456.12095832824707	0.00034206512	411.8
SA20_SOC_2	357	100.16013383865356	394.17469024658203	0.4109035	412.96
SA20_SOC_2	358	10.449064522981644	456.20161056518555	0.00035192943	414.12
SA20_SOC_2	359	10.426566749811172	455.9607696533203	0.0006630812	415.28
SA20_SOC_2	360	10.501822084188461	456.38254165649414	0.0011282914	416.44
SA20_SOC_2	361	10.448649525642395	455.81554412841797	0.00041837108	417.6
SA20_SOC_2	362	97.09831476211548	405.5168151855469	0.339839	418.76
SA20_SOC_2	363	102.30203866958618	349.2707633972168	0.04933629	419.92
SA20_SOC_2	364	10.567539185285568	455.5130195617676	0.00053444365	421.08
SA20_SOC_2	365	10.518790781497955	455.9068965911865	0.00035979788	422.24
SA20_SOC_2	366	10.48082783818245	455.5817413330078	0.00027058466	423.4
SA20_SOC_2	367	10.330934822559357	456.57508850097656	0.000490522	424.56
SA20_SOC_2	368	10.495485365390778	456.5499687194824	0.00043354018	425.72
SA20_SOC_2	369	10.494497418403625	455.97384452819824	0.0004534208	426.88
SA20_SOC_2	370	15.585167706012726	436.2351608276367	0.00034581748	428.04
SA20_SOC_2	371	10.43413132429123	456.32935523986816	0.00077852915	429.2
SA20_SOC_2	372	102.13574171066284	362.7856636047363	0.013337718	430.36
SA20_SOC_2	373	10.495337843894958	455.9541320800781	0.00041712442	431.52
SA20_SOC_2	374	10.384907573461533	456.163272857666	0.00038718336	432.68
SA20_SOC_2	375	10.509639233350754	456.35828018188477	0.00070936873	433.84
SA20_SOC_2	376	102.28044986724854	350.0078773498535	0.8422216	435.0
SA20_SOC_2	377	10.519097745418549	455.8791732788086	0.0003860395	436.16
SA20_SOC_2	378	104.35006618499756	335.3152084350586	0.0064571756	437.32
SA20_SOC_2	379	10.593602061271667	456.8682861328125	0.00044912554	438.48
SA20_SOC_2	380	10.42596772313118	456.17855072021484	0.00090432056	439.64
SA20_SOC_2	381	10.608303546905518	456.75859451293945	0.0004919101	440.8
SA20_SOC_2	382	10.447873920202255	455.64937591552734	0.00033893	441.96
SA20_SOC_2	383	10.49463227391243	456.3251209259033	0.00021974271	443.12
SA20_SOC_2	384	10.424568504095078	455.95149993896484	0.0003500112	444.28
SA20_SOC_2	385	100.67175626754761	368.44505310058594	0.8524507	445.44
SA20_SOC_2	386	102.59382724761963	347.6664733886719	0.0035491316	446.6
SA20_SOC_2	387	10.579070448875427	455.9901809692383	0.0005279895	447.76
SA20_SOC_2	388	10.486001521348953	456.1892509460449	0.00035485436	448.92
SA20_SOC_2	389	10.740257054567337	456.49352073669434	0.0002041459	450.08
SA20_SOC_2	390	105.06967306137085	369.6610736846924	0.10025563	451.24
SA20_SOC_2	391	10.551057755947113	456.97503089904785	0.00024272157	452.4
SA20_SOC_2	392	10.581491887569427	456.1190986633301	0.0007522664	453.56
SA20_SOC_2	393	10.50793081521988	456.36566162109375	0.0004283971	454.72
SA20_SOC_2	394	14.574240148067474	397.46646881103516	0.00026740503	455.88
SA20_SOC_2	395	10.291419178247452	455.8825492858887	0.0002979434	457.04
SA20_SOC_2	396	10.30745580792427	455.5374526977539	0.0003273542	458.2
SA20_SOC_2	397	14.395299553871155	397.37339973449707	0.0002446355	459.36
SA20_SOC_2	398	10.289618372917175	456.4303779602051	0.0006346342	460.52
SA20_SOC_2	399	10.425148159265518	455.94886779785156	0.0007400526	461.68
SA20_SOC_2	400	10.343459248542786	456.3668632507324	0.0010635129	462.84
SA20_SOC_2	401	10.488796979188919	455.6005668640137	0.0007415458	464.0
SA20_SOC_2	402	102.82503366470337	332.35745429992676	0.09111482	465.16
SA20_SOC_2	403	103.28192710876465	371.8095016479492	0.14815721	466.32
SA20_SOC_2	404	10.488435626029968	456.4881134033203	0.0002638864	467.48
SA20_SOC_2	405	10.708750784397125	456.5142059326172	0.0005915234	468.64
SA20_SOC_2	406	103.90164852142334	384.9348735809326	0.016923059	469.8
SA20_SOC_2	407	107.05357789993286	328.9992427825928	0.6155959	470.96
SA20_SOC_2	408	100.84543228149414	368.16415786743164	0.85903126	472.12
SA20_SOC_2	409	10.290971398353577	456.20862007141113	0.00065226393	473.28
SA20_SOC_2	410	100.02999305725098	394.0462589263916	0.5974688	474.44
SA20_SOC_2	411	103.15418243408203	401.4542484283447	0.5937482	475.6
SA20_SOC_2	412	10.368908196687698	455.85007667541504	0.0003432221	476.76
SA20_SOC_2	413	10.492859780788422	455.6770133972168	0.00032373107	477.92
SA20_SOC_2	414	10.385635495185852	456.32389068603516	0.00027423416	479.08
SA20_SOC_2	415	10.404014587402344	456.0157299041748	0.00031747733	480.24
SA20_SOC_2	416	10.370177030563354	456.55139923095703	0.0006924975	481.4
SA20_SOC_2	417	101.60611867904663	351.47435188293457	0.05262628	482.56
SA20_SOC_2	418	10.482793301343918	456.77146911621094	0.00040986118	483.72
SA20_SOC_2	419	10.407641530036926	455.8901023864746	0.00070922007	484.88
SA20_SOC_2	420	10.541585832834244	456.3138771057129	0.00035507604	486.04
SA20_SOC_2	421	10.475175827741623	455.2262878417969	0.0010739363	487.2
SA20_SOC_2	422	10.338464379310608	455.99693298339844	0.0005026251	488.36
SA20_SOC_2	423	102.63916254043579	376.2425994873047	0.9686973	489.52
SA20_SOC_2	424	10.281042009592056	455.72407722473145	0.00044319482	490.68
SA20_SOC_2	425	103.38994264602661	364.50273513793945	0.2365093	491.84
SA20_SOC_2	426	10.196222364902496	456.1494255065918	0.00063112006	493.0
SA20_SOC_2	427	101.21018886566162	360.4647159576416	0.023820844	494.16
SA20_SOC_2	428	10.405110567808151	455.6326103210449	0.00092903693	495.32
SA20_SOC_2	429	98.9048182964325	363.97607803344727	0.016246956	496.48
SA20_SOC_2	430	101.55661106109619	374.4568634033203	0.13474473	497.64
SA20_SOC_2	431	100.26061534881592	340.61004638671875	0.047946982	498.8
SA20_SOC_2	432	10.397835075855255	455.8355140686035	0.0004931267	499.96
SA20_SOC_2	433	10.550106316804886	456.1154365539551	0.00081454875	501.12
SA20_SOC_2	434	10.389427840709686	456.13022804260254	0.0003885805	502.28
SA20_SOC_2	435	98.99473786354065	394.3528747558594	0.27135217	503.44
SA20_SOC_2	436	100.37342309951782	359.3877410888672	0.0038295959	504.6
SA20_SOC_2	437	10.490687936544418	455.8006954193115	0.00040708136	505.76
SA20_SOC_2	438	100.40701627731323	422.2733688354492	0.004752312	506.92
SA20_SOC_2	439	102.83397436141968	373.61154556274414	0.088020064	508.08
SA20_SOC_2	440	102.71958112716675	333.75560760498047	0.0023450993	509.24
SA20_SOC_2	441	103.0050277709961	357.6697540283203	0.3361257	510.4
SA20_SOC_2	442	10.338632017374039	456.3256645202637	0.0007901674	511.56
SA20_SOC_2	443	10.371962189674377	455.4740524291992	0.00031823825	512.72
SA20_SOC_2	444	10.39976179599762	455.62631607055664	0.00040270327	513.88
SA20_SOC_2	445	10.568121820688248	456.0147285461426	0.00028888148	515.04
SA20_SOC_2	446	10.37471517920494	456.2420654296875	0.00033001017	516.2
SA20_SOC_2	447	10.637671500444412	456.5134048461914	0.00035998996	517.36
SA20_SOC_2	448	10.312558710575104	455.8662700653076	0.00024418416	518.52
SA20_SOC_2	449	10.244838148355484	456.25802993774414	0.0004365087	519.68
SA20_SOC_2	450	10.182320326566696	455.5982494354248	0.00067508064	520.84
SA20_SOC_2	451	10.291145741939545	456.63745880126953	0.00023067732	522.0
SA20_SOC_2	452	10.520493984222412	455.73692321777344	0.000278345	523.16
SA20_SOC_2	453	10.481733828783035	456.0103225708008	0.0005837579	524.32
SA20_SOC_2	454	104.20421361923218	347.98095703125	0.15249291	525.48
SA20_SOC_2	455	788.4727478027344	23.98018777370453	0.0002632863	526.64
SA20_SOC_2	456	99.35497641563416	377.2596073150635	0.010777097	527.8
SA20_SOC_2	457	10.408535599708557	456.00460052490234	0.0003960631	528.96
SA20_SOC_2	458	103.37936878204346	358.049955368042	0.71992385	530.12
SA20_SOC_2	459	10.25906354188919	456.50882720947266	0.00062482274	531.28
SA20_SOC_2	460	10.434888303279877	456.5397548675537	0.00052336574	532.44
SA20_SOC_2	461	10.518234968185425	455.97129821777344	0.00021894736	533.6
SA20_SOC_2	462	10.348305851221085	455.6785583496094	0.00020300382	534.76
SA20_SOC_2	463	10.188179463148117	455.99109649658203	0.00033616414	535.92
SA20_SOC_2	464	14.67035710811615	396.5584945678711	0.00028442274	537.08
SA20_SOC_2	465	10.33666506409645	455.89759826660156	0.000223397	538.24
SA20_SOC_2	466	9.597153961658478	25.660035610198975	0.00022497875	539.4
SA20_SOC_2	467	14.500932395458221	396.1596965789795	0.00023752474	540.56
SA20_SOC_2	468	10.486000031232834	456.302490234375	0.00028633597	541.72
SA20_SOC_2	469	10.46014353632927	456.6625785827637	0.00045982547	542.88
SA20_SOC_2	470	14.608651399612427	396.63411140441895	0.00014575094	544.04
SA20_SOC_2	471	10.477374494075775	456.57188415527344	0.00023518965	545.2
SA20_SOC_2	472	10.325484722852707	455.80833435058594	0.00018119163	546.36
SA20_SOC_2	473	10.451598465442657	455.71961402893066	0.00026100685	547.52
SA20_SOC_2	474	10.422185808420181	456.5108299255371	0.00020705801	548.68
SA20_SOC_2	475	102.02517509460449	330.80738067626953	0.7888103	549.84
SA20_SOC_2	476	10.38508266210556	455.9579086303711	0.00025149688	551.0
SA20_SOC_2	477	9.50835794210434	25.08122742176056	0.00020517217	552.16
SA20_SOC_2	478	10.514333099126816	456.6624069213867	0.00016757139	553.32
SA20_SOC_2	479	10.650696605443954	456.21477127075195	0.00052178575	554.48
SA20_SOC_2	480	10.543986409902573	455.9482955932617	0.0008436659	555.64
SA20_SOC_2	481	15.719792246818542	435.14047622680664	0.00020477286	556.8
SA20_SOC_2	482	101.46409273147583	371.40220642089844	0.2058137	557.96
SA20_SOC_2	483	10.490784794092178	456.3955879211426	0.00032941988	559.12
SA20_SOC_2	484	102.33767032623291	359.0997505187988	0.8977892	560.28
SA20_SOC_2	485	10.515468567609787	456.36972427368164	0.0005355871	561.44
SA20_SOC_2	486	101.1273980140686	383.4876251220703	0.7171044	562.6
SA20_SOC_2	487	10.539308935403824	456.3713836669922	0.0004852594	563.76
SA20_SOC_2	488	104.64696884155273	332.81344413757324	0.008623187	564.92
SA20_SOC_2	489	102.12746858596802	385.89088439941406	0.34570727	566.08
SA20_SOC_2	490	10.574450343847275	455.8050727844238	0.00051126716	567.24
SA20_SOC_2	491	10.285580903291702	456.27119064331055	0.0003147295	568.4
SA20_SOC_2	492	10.360570251941681	456.22833251953125	0.00083741464	569.56
SA20_SOC_2	493	10.35410761833191	456.8284606933594	0.0007077651	570.72
SA20_SOC_2	494	102.54396200180054	351.9327449798584	0.13458307	571.88
SA20_SOC_2	495	327.11896896362305	358.58299255371094	0.052988566	573.04
SA20_SOC_2	496	422.49884605407715	368.4749221801758	0.9994124	574.2
SA20_SOC_2	497	558.3510398864746	364.21414375305176	0.99921906	575.36
SA20_SOC_2	498	616.7247295379639	363.78662109375	0.99925584	576.52
SA20_SOC_2	499	620.1579570770264	341.9940948486328	0.9996544	577.68
SA20_SOC_2	500	618.4333324432373	362.8260040283203	0.9996247	578.84
SA20_SOC_2	501	612.5289916992188	328.36498260498047	0.999432	580.0
SA20_SOC_2	502	615.5838966369629	344.24217224121094	0.9990171	581.16
SA20_SOC_2	503	629.4432640075684	312.10166931152344	0.9991929	582.32
SA20_SOC_2	504	655.5549144744873	338.42662811279297	0.99827373	583.48
SA20_SOC_2	505	636.836051940918	326.28210067749023	0.9994148	584.64
SA20_SOC_2	506	642.0278072357178	328.40686798095703	0.99924517	585.8
SA20_SOC_2	507	610.1812839508057	301.4926815032959	0.9992865	586.96
SA20_SOC_2	508	621.5819358825684	335.96214294433594	0.99922013	588.12
SA20_SOC_2	509	620.1177597045898	297.36900329589844	0.9996997	589.28
SA20_SOC_2	510	634.1859817504883	318.30121994018555	0.9990889	590.44
SA20_SOC_2	511	633.9869976043701	308.27662467956543	0.99933237	591.6
SA20_SOC_2	512	647.6576805114746	334.1626167297363	0.9947531	592.76
SA20_SOC_2	513	619.6617603302002	328.35774421691895	0.99884856	593.92
SA20_SOC_2	514	616.8064117431641	298.10877799987793	0.99966455	595.08
SA20_SOC_2	515	613.674783706665	307.36358642578125	0.9994504	596.24
SA20_SOC_2	516	639.0520095825195	311.3235282897949	0.9993197	597.4
SA20_SOC_2	517	654.2446613311768	348.13825607299805	0.9990221	598.56
SA20_SOC_2	518	663.4812831878662	345.75894355773926	0.9991547	599.72
SA20_SOC_2	519	685.2712631225586	343.3660125732422	0.9973695	600.88
SA20_SOC_2	520	666.8650150299072	394.54370498657227	0.9985953	602.04
SA20_SOC_2	521	668.2054996490479	361.1800003051758	0.99946934	603.2
SA20_SOC_2	522	669.5448875427246	393.5723876953125	0.99836844	604.36
SA20_SOC_2	523	677.5150299072266	385.7879447937012	0.99619436	605.52
SA20_SOC_2	524	679.111385345459	383.29090118408203	0.99671006	606.68
SA20_SOC_2	525	669.6794509887695	375.43816566467285	0.9968988	607.84
SA20_SOC_2	526	674.7094631195068	355.17494201660156	0.9978846	609.0
SA20_SOC_2	527	672.9252338409424	354.97655868530273	0.99747247	610.16
SA20_SOC_2	528	679.0431499481201	360.63302993774414	0.9964715	611.32
SA20_SOC_2	529	678.5250663757324	363.1834602355957	0.9957754	612.48
SA20_SOC_2	530	668.7536239624023	366.65820121765137	0.99641883	613.64
SA20_SOC_2	531	651.1341094970703	365.595703125	0.9967145	614.8
SA20_SOC_2	532	608.745527267456	336.0322952270508	0.9992893	615.96
SA20_SOC_2	533	605.5908679962158	308.8582992553711	0.9994815	617.12
SA20_SOC_2	534	607.660436630249	338.16487312316895	0.9955283	618.28
SA20_SOC_2	535	535.1566314697266	371.2378692626953	0.9907037	619.44
SA20_SOC_2	536	342.3074245452881	376.2821960449219	0.99841785	620.6
SA20_SOC_2	537	10.471809655427933	455.6972122192383	0.0004145138	621.76
SA20_SOC_2	538	10.614464432001114	456.23456954956055	0.0006158022	622.92
SA20_SOC_2	539	10.373406112194061	455.92809677124023	0.0005360027	624.08
SA20_SOC_2	540	10.310754925012589	455.75414657592773	0.00019378142	625.24
SA20_SOC_2	541	10.34325361251831	455.74790954589844	0.00023978607	626.4
SA20_SOC_2	542	10.39930135011673	455.6539821624756	0.00026470635	627.56
SA20_SOC_2	543	10.351347178220749	455.7505702972412	0.00018485734	628.72
SA20_SOC_2	544	99.7098445892334	390.66418647766113	0.0025144815	629.88
SA20_SOC_2	545	98.88885617256165	391.90112113952637	0.044581216	631.04
SA20_SOC_2	546	99.949049949646	393.60626220703125	0.25111216	632.2
SA20_SOC_2	547	101.53700113296509	393.96554946899414	0.16200472	633.36
SA20_SOC_2	548	100.69184303283691	391.208438873291	0.08493626	634.52
SA20_SOC_2	549	100.76179504394531	391.04204177856445	0.030071175	635.68
SA20_SOC_2	550	100.033700466156	388.9247131347656	0.07431965	636.84
SA20_SOC_2	551	100.16665458679199	386.86174392700195	0.35612965	638.0
SA20_SOC_2	552	102.06148624420166	390.3692436218262	0.020330006	639.16
SA20_SOC_2	553	10.272950679063797	455.49991607666016	0.00044089532	640.32
SA20_SOC_2	554	10.645045340061188	456.6419792175293	0.00082139956	641.48
SA20_SOC_2	555	10.394812375307083	456.32057189941406	0.00034708562	642.64
SA20_SOC_2	556	99.02317523956299	394.163875579834	0.12746444	643.8
SA20_SOC_2	557	10.320691019296646	455.7360076904297	0.00030379804	644.96
SA20_SOC_2	558	10.328442603349686	456.2717628479004	0.00058355206	646.12
SA20_SOC_2	559	10.300558805465698	455.7997798919678	0.00018942227	647.28
SA20_SOC_2	560	105.0508975982666	384.16311264038086	0.056734152	648.44
SA20_SOC_2	561	10.442804545164108	456.0310649871826	0.00033614424	649.6
SA20_SOC_2	562	10.46602949500084	456.4310073852539	0.0007149298	650.76
SA20_SOC_2	563	100.47163963317871	417.3826217651367	0.002004737	651.92
SA20_SOC_2	564	10.478312522172928	455.8193778991699	0.0006604408	653.08
SA20_SOC_2	565	10.335314273834229	456.3376522064209	0.00037516272	654.24
SA20_SOC_2	566	10.28730720281601	456.50556564331055	0.0003740717	655.4
SA20_SOC_2	567	100.71401596069336	407.40254402160645	0.00829621	656.56
SA20_SOC_2	568	10.585591942071915	456.51655197143555	0.00065049034	657.72
SA20_SOC_2	569	99.78640675544739	405.78755378723145	0.022299713	658.88
SA20_SOC_2	570	99.66634511947632	403.6692810058594	0.0049915425	660.04
SA20_SOC_2	571	100.03517866134644	403.68478775024414	0.008674386	661.2
SA20_SOC_2	572	100.08649826049805	404.3467712402344	0.005713644	662.36
SA20_SOC_2	573	100.63766241073608	410.0277614593506	0.012601078	663.52
SA20_SOC_2	574	100.68504810333252	408.35575103759766	0.0046980083	664.68
SA20_SOC_2	575	10.235097259283066	455.78447341918945	0.00040120078	665.84
SA20_SOC_2	576	10.151203721761703	455.705509185791	0.00067888916	667.0
SA20_SOC_2	577	101.63261890411377	414.9239730834961	0.0015255255	668.16
SA20_SOC_2	578	10.171118378639221	455.9365653991699	0.0003767106	669.32
SA20_SOC_2	579	10.347221046686172	455.46512603759766	0.00034707665	670.48
SA20_SOC_2	580	101.5039324760437	420.52677154541016	0.0037313534	671.64
SA20_SOC_2	581	101.46521329879761	417.07451820373535	0.0051368857	672.8
SA20_SOC_2	582	101.23918056488037	416.8850898742676	0.0016147255	673.96
SA20_SOC_2	583	102.13289260864258	420.0765323638916	0.0022308955	675.12
SA20_SOC_2	584	10.349849611520767	455.67418098449707	0.0005835529	676.28
SA20_SOC_2	585	101.2219786643982	422.5681400299072	0.006010369	677.44
SA20_SOC_2	586	100.8779525756836	417.0178413391113	0.0072260695	678.6
SA20_SOC_2	587	101.2094497680664	420.23157119750977	0.00770344	679.76
SA20_SOC_2	588	102.13689804077148	422.8502655029297	0.005790227	680.92
SA20_SOC_2	589	102.06542015075684	421.21856689453125	0.0058641373	682.08
SA20_SOC_2	590	102.75688171386719	414.50923919677734	0.003050025	683.24
SA20_SOC_2	591	100.71688890457153	416.868896484375	0.0016982937	684.4
SA20_SOC_2	592	100.01330375671387	407.2866439819336	0.0025902078	685.56
SA20_SOC_2	593	10.320031642913818	455.6066036224365	0.00038085453	686.72
SA20_SOC_2	594	100.7569670677185	410.1083278656006	0.0012218655	687.88
SA20_SOC_2	595	10.446939617395401	456.0508346557617	0.00039942667	689.04
SA20_SOC_2	596	10.41586846113205	456.3731002807617	0.00040013783	690.2
SA20_SOC_2	597	10.50359159708023	456.24478340148926	0.0005399954	691.36
SA20_SOC_2	598	10.591693967580795	456.14553451538086	0.0007525267	692.52
SA20_SOC_2	599	10.51265150308609	455.8564567565918	0.00042016507	693.68
SA20_SOC_2	600	10.41630506515503	456.0205364227295	0.00042202362	694.84
SA20_SOC_2	601	10.53042858839035	457.32473373413086	0.00022289764	696.0
SA20_SOC_2	602	10.496395826339722	456.4739227294922	0.00023371918	697.16
SA20_SOC_2	603	10.397110879421234	455.7433319091797	0.00035827758	698.32
SA20_SOC_2	604	10.45854166150093	455.5090141296387	0.00024120473	699.48
SA20_SOC_2	605	10.288043320178986	456.16381645202637	0.00020021688	700.64
SA20_SOC_2	606	10.35032719373703	456.09500885009766	0.00026849948	701.8
SA20_SOC_2	607	10.337936878204346	455.2071475982666	0.00058862	702.96
SA20_SOC_2	608	10.413731634616852	455.1979351043701	0.0003641989	704.12
SA20_SOC_2	609	10.41368544101715	455.3548336029053	0.00072625873	705.28
SA20_SOC_2	610	10.406799614429474	455.98949432373047	0.00052072224	706.44
SA20_SOC_2	611	10.3402741253376	455.6382751464844	0.0010149416	707.6
SA20_SOC_2	612	10.304112732410431	456.0484313964844	0.00064287696	708.76
SA20_SOC_2	613	10.367695987224579	456.6815185546875	0.0005327826	709.92
SA20_SOC_2	614	10.371623188257217	456.7145347595215	0.0005609957	711.08
SA20_SOC_2	615	10.223644971847534	455.69183349609375	0.0002210209	712.24
SA20_SOC_2	616	10.276053845882416	455.64096450805664	0.0003976304	713.4
SA20_SOC_2	617	10.310262441635132	455.7228469848633	0.0005053188	714.56
SA20_SOC_2	618	10.349689424037933	456.00231170654297	0.0003988943	715.72
SA20_SOC_2	619	10.3485606610775	456.1384391784668	0.0003405478	716.88
SA20_SOC_2	620	10.45442596077919	456.05518341064453	0.0002330412	718.04
SA20_SOC_2	621	10.366319119930267	456.00308418273926	0.0004975228	719.2
SA20_SOC_2	622	10.319995135068893	456.1955451965332	0.00032167413	720.36
SA20_SOC_2	623	10.303373634815216	455.6660842895508	0.0002411429	721.52
SA20_SOC_2	624	10.287196934223175	456.0883140563965	0.0003849827	722.68
SA20_SOC_2	625	10.399142652750015	456.52902603149414	0.00026950616	723.84
SA20_SOC_2	626	10.445603728294373	456.36460304260254	0.0004535604	725.0
SA20_SOC_2	627	10.470564663410187	456.1947441101074	0.00019237236	726.16
SA20_SOC_2	628	10.56125983595848	457.09590911865234	0.00032937463	727.32
SA20_SOC_2	629	10.454440116882324	456.2837791442871	0.00033268542	728.48
SA20_SOC_2	630	9.755045175552368	24.713045954704285	0.00014468678	729.64
SA20_SOC_2	631	10.25136411190033	456.0685157775879	0.00022937151	730.8
SA20_SOC_2	632	10.47200858592987	456.45286560058594	0.0004811202	731.96
SA20_SOC_2	633	10.559210926294327	456.535062789917	0.0006352303	733.12
SA20_SOC_2	634	10.312968492507935	456.1812114715576	0.000560156	734.28
SA20_SOC_2	635	10.276050120592117	456.02208137512207	0.0007258149	735.44
SA20_SOC_2	636	10.504279285669327	455.434627532959	0.0013891237	736.6
SA20_SOC_2	637	14.402331411838531	397.34095573425293	0.0002557866	737.76
SA20_SOC_2	638	102.05243825912476	398.80102157592773	0.4175113	738.92
SA20_SOC_2	639	10.533889383077621	456.0215950012207	0.00051388546	740.08
SA20_SOC_2	640	10.528236627578735	456.5124034881592	0.0003599546	741.24
SA20_SOC_2	641	99.84012842178345	424.3992233276367	0.14883108	742.4
SA20_SOC_2	642	10.36500558257103	456.2969398498535	0.00034521634	743.56
SA20_SOC_2	643	9.566553682088852	25.293626189231873	0.00013850676	744.72
SA20_SOC_2	644	10.660313069820404	456.36457443237305	0.0004141339	745.88
SA20_SOC_2	645	100.94301700592041	389.2722988128662	0.060432248	747.04
SA20_SOC_2	646	100.9606122970581	410.98737716674805	0.023061676	748.2
SA20_SOC_2	647	100.96555948257446	414.06320571899414	0.04009198	749.36
SA20_SOC_2	648	10.429173707962036	456.1332321166992	0.0014364017	750.52
SA20_SOC_2	649	101.00975036621094	399.10826683044434	0.038976938	751.68
SA20_SOC_2	650	103.3827543258667	404.34391021728516	0.09077159	752.84
SA20_SOC_2	651	101.3936996459961	403.8617706298828	0.022529457	754.0
SA20_SOC_2	652	101.974356174469	409.78657722473145	0.05551125	755.16
SA20_SOC_2	653	101.32288932800293	396.89220428466797	0.17746569	756.32
SA20_SOC_2	654	100.7529616355896	405.459508895874	0.0011942846	757.48
SA20_SOC_2	655	102.37933397293091	402.1113967895508	0.024554636	758.64
SA20_SOC_2	656	101.57754421234131	405.61288833618164	0.015409721	759.8
SA20_SOC_2	657	102.09628343582153	402.0223331451416	0.024800418	760.96
SA20_SOC_2	658	102.41477489471436	401.1733818054199	0.0172056	762.12
SA20_SOC_2	659	102.60529518127441	408.7400436401367	0.0055484436	763.28
SA20_SOC_2	660	102.25483179092407	398.8831329345703	0.043703176	764.44
SA20_SOC_2	661	102.17576026916504	410.8129692077637	0.07671315	765.6
SA20_SOC_2	662	101.8962025642395	409.6659278869629	0.44845092	766.76
SA20_SOC_2	663	102.35781669616699	409.67193603515625	0.007604441	767.92
SA20_SOC_2	664	102.08978652954102	407.2244453430176	0.0015114996	769.08
SA20_SOC_2	665	102.91595458984375	415.85105895996094	0.04097672	770.24
SA20_SOC_2	666	10.243695229291916	455.97999572753906	0.00059067016	771.4
SA20_SOC_2	667	10.37219688296318	455.5239486694336	0.00071416656	772.56
SA20_SOC_2	668	101.29961967468262	401.61231994628906	0.003916613	773.72
SA20_SOC_2	669	10.334512591362	455.6721782684326	0.00054589025	774.88
SA20_SOC_2	670	101.454758644104	402.2758483886719	0.0044958657	776.04
SA20_SOC_2	671	102.53379344940186	412.0604610443115	0.0043239607	777.2
SA20_SOC_2	672	10.366752743721008	455.9128189086914	0.00044687965	778.36
SA20_SOC_2	673	10.353456437587738	456.0469436645508	0.0005380554	779.52
SA20_SOC_2	674	10.388747602701187	456.1465358734131	0.0005281289	780.68
SA20_SOC_2	675	10.41048914194107	456.0329818725586	0.00092812214	781.84
SA20_SOC_2	676	10.39237454533577	455.89330673217773	0.000419268	783.0
SA20_SOC_2	677	10.303737223148346	455.58897972106934	0.00040185766	784.16
SA20_SOC_2	678	10.184690356254578	455.80052375793457	0.00020799472	785.32
SA20_SOC_2	679	10.339608043432236	455.6231117248535	0.000442346	786.48
SA20_SOC_2	680	10.331635922193527	455.7183265686035	0.0003780853	787.64
SA20_SOC_2	681	10.464835911989212	455.6944942474365	0.00038816826	788.8
SA20_SOC_2	682	9.340530633926392	25.6170254945755	0.00015056368	789.96
SA20_SOC_2	683	102.8670072555542	391.56749725341797	0.0066000028	791.12
SA20_SOC_2	684	10.3475421667099	455.6381607055664	0.00056632515	792.28
SA20_SOC_2	685	10.400251299142838	456.2116813659668	0.0005913115	793.44
SA20_SOC_2	686	9.495922923088074	25.667760372161865	0.00024968275	794.6
SA20_SOC_2	687	10.357844084501266	455.3859329223633	0.00016738329	795.76
SA20_SOC_2	688	101.51439905166626	395.0726509094238	0.034838997	796.92
SA20_SOC_2	689	100.27086734771729	408.40587615966797	0.085019775	798.08
SA20_SOC_2	690	10.438201576471329	455.60874938964844	0.0003703054	799.24
SA20_SOC_2	691	10.355330258607864	455.9095287322998	0.00032357126	800.4
SA20_SOC_2	692	10.391754657030106	455.9077262878418	0.00021339623	801.56
SA20_SOC_2	693	10.506843775510788	456.0769271850586	0.00058418204	802.72
SA20_SOC_2	694	10.31688079237938	456.57691955566406	0.0003737701	803.88
SA20_SOC_2	695	14.426879584789276	397.49070167541504	0.00039517946	805.04
SA20_SOC_2	696	14.390531182289124	397.0499610900879	0.00037713876	806.2
SA20_SOC_2	697	14.524605870246887	396.41515731811523	0.00021526979	807.36
SA20_SOC_2	698	10.2809339761734	455.50612449645996	0.00021637893	808.52
SA20_SOC_2	699	10.377316921949387	456.2896728515625	0.0006786317	809.68
SA20_SOC_2	700	10.373076051473618	456.029691696167	0.00023466416	810.84
SA20_SOC_2	701	10.500817745923996	456.34374618530273	0.0005836806	812.0
SA20_SOC_2	702	10.531412065029144	456.6244697570801	0.00038625914	813.16
SA20_SOC_2	703	10.487441718578339	456.33522033691406	0.0007616274	814.32
SA20_SOC_2	704	10.484344512224197	456.44986152648926	0.0006810147	815.48
SA20_SOC_2	705	104.38884496688843	344.89983558654785	0.023750274	816.64
SA20_SOC_2	706	104.72242832183838	347.42706298828125	0.7827229	817.8
SA20_SOC_2	707	102.43433713912964	378.25550079345703	0.6481505	818.96
SA20_SOC_2	708	101.81320905685425	388.5072898864746	0.14357728	820.12
SA20_SOC_2	709	101.3437271118164	386.02930068969727	0.30877987	821.28
SA20_SOC_2	710	100.60701370239258	385.8875370025635	0.022491803	822.44
SA20_SOC_2	711	10.29549241065979	456.4097213745117	0.00035303363	823.6
SA20_SOC_2	712	10.204661637544632	455.9908676147461	0.00051810447	824.76
SA20_SOC_2	713	10.328992456197739	456.56155586242676	0.0001882494	825.92
SA20_SOC_2	714	10.357020050287247	456.5411567687988	0.0005507806	827.08
SA20_SOC_2	715	100.23069381713867	391.6340160369873	0.005358091	828.24
SA20_SOC_2	716	99.76958632469177	391.8094253540039	0.03444752	829.4
SA20_SOC_2	717	100.38163661956787	399.60302352905273	0.27755487	830.56
SA20_SOC_2	718	101.49695873260498	414.16311264038086	0.18682477	831.72
SA20_SOC_2	719	101.65083408355713	421.554536819458	0.12721157	832.88
SA20_SOC_2	720	101.11308097839355	418.2308578491211	0.10406421	834.04
SA20_SOC_2	721	100.9318470954895	419.72339630126953	0.33806613	835.2
SA20_SOC_2	722	100.28246641159058	419.1349411010742	0.012625038	836.36
SA20_SOC_2	723	100.47571659088135	419.00196075439453	0.05829229	837.52
SA20_SOC_2	724	99.43374395370483	419.9021530151367	0.5782154	838.68
SA20_SOC_2	725	100.51090717315674	420.9660530090332	0.045716118	839.84
SA20_SOC_2	726	100.32116174697876	420.3065586090088	0.082384594	841.0
SA20_SOC_2	727	100.71825981140137	424.7212886810303	0.06681556	842.16
SA20_SOC_2	728	100.04169940948486	426.2152290344238	0.30837876	843.32
SA20_SOC_2	729	100.2887487411499	424.1802406311035	0.19308423	844.48
SA20_SOC_2	730	10.364780575037003	455.8708190917969	0.00077224826	845.64
SA20_SOC_2	731	10.293994098901749	455.94932556152344	0.0006306992	846.8
SA20_SOC_2	732	10.268937796354294	455.90457916259766	0.00033182892	847.96
SA20_SOC_2	733	10.413817316293716	456.12178802490234	0.00043198944	849.12
SA20_SOC_2	734	10.374445468187332	456.5920829772949	0.0009216215	850.28
SA20_SOC_2	735	102.05861330032349	411.58355712890625	0.0044861673	851.44
SA20_SOC_2	736	102.17564105987549	409.2667579650879	0.16798392	852.6
SA20_SOC_2	737	101.05248689651489	394.61668968200684	0.018452557	853.76
SA20_SOC_2	738	10.33230721950531	456.23233795166016	0.0005047529	854.92
SA20_SOC_2	739	10.336048156023026	456.35902404785156	0.0006139199	856.08
SA20_SOC_2	740	10.274367779493332	455.7124328613281	0.00031757206	857.24
SA20_SOC_2	741	10.41959673166275	456.1135482788086	0.00035792444	858.4
SA20_SOC_2	742	10.398770123720169	456.06096267700195	0.0003455891	859.56
SA20_SOC_2	743	10.3114053606987	456.03672981262207	0.0006025362	860.72
SA20_SOC_2	744	10.58305948972702	456.8090343475342	0.0004772496	861.88
SA20_SOC_2	745	10.546967387199402	456.4094352722168	0.0014833381	863.04
SA20_SOC_2	746	10.59364229440689	456.18003845214844	0.0006594722	864.2
SA20_SOC_2	747	10.370702296495438	455.58194160461426	0.00056943897	865.36
SA20_SOC_2	748	10.498161613941193	457.1223449707031	0.00059237366	866.52
SA20_SOC_2	749	10.347538441419601	456.4845657348633	0.00053920946	867.68
SA20_SOC_2	750	10.394424200057983	456.38803482055664	0.00082114246	868.84
SA20_SOC_2	751	10.51652804017067	456.5691375732422	0.000737457	870.0
SA20_SOC_2	752	10.252314805984497	455.70722579956055	0.00020461048	871.16
SA20_SOC_2	753	10.352098196744919	455.38787841796875	0.00051180494	872.32
SA20_SOC_2	754	10.463209450244904	456.39713287353516	0.0011350148	873.48
SA20_SOC_2	755	10.432688891887665	456.27370834350586	0.0007334166	874.64
SA20_SOC_2	756	10.358284413814545	456.4804458618164	0.0005489453	875.8
SA20_SOC_2	757	10.381977260112762	455.700159072876	0.00037552073	876.96
SA20_SOC_2	758	10.479996353387833	456.21809005737305	0.000536915	878.12
SA20_SOC_2	759	10.245539247989655	455.87745666503906	0.0004177966	879.28
SA20_SOC_2	760	10.557952523231506	456.10639572143555	0.0009752715	880.44
SA20_SOC_2	761	10.38752794265747	455.7701110839844	0.00050359394	881.6
SA20_SOC_2	762	10.23944765329361	455.8594036102295	0.00038740452	882.76
SA20_SOC_2	763	788.7154579162598	24.357367157936096	0.00026691039	883.92
SA20_SOC_2	764	10.22861823439598	455.99584579467773	0.00036306636	885.08
SA20_SOC_2	765	102.54596471786499	402.91133880615234	0.005883718	886.24
SA20_SOC_2	766	10.277959704399109	455.55341720581055	0.00069182797	887.4
SA20_SOC_2	767	10.374776273965836	455.22485733032227	0.00039281396	888.56
SA20_SOC_2	768	10.547047108411789	456.0251998901367	0.00028037024	889.72
SA20_SOC_2	769	10.349686443805695	456.5789794921875	0.00026430713	890.88
SA20_SOC_2	770	10.281963646411896	456.0871696472168	0.00057578797	892.04
SA20_SOC_2	771	10.355351120233536	455.535364151001	0.00034689426	893.2
SA20_SOC_2	772	102.79107093811035	374.3529224395752	0.05265822	894.36
SA20_SOC_2	773	102.07459926605225	377.9491138458252	0.0134089645	895.52
SA20_SOC_2	774	101.10292434692383	399.0167427062988	0.050415795	896.68
SA20_SOC_2	775	10.362950712442398	455.87090492248535	0.0006112978	897.84
SA20_SOC_2	776	14.368103444576263	398.76428604125977	0.00029311364	899.0
SA20_SOC_2	777	10.42458564043045	456.24481201171875	0.00028794873	900.16
SA20_SOC_2	778	10.46098917722702	456.2088203430176	0.0004331735	901.32
SA20_SOC_2	779	99.04899597167969	424.2382621765137	0.19647692	902.48
SA20_SOC_2	780	101.08113288879395	419.1657829284668	0.020329257	903.64
SA20_SOC_2	781	10.327298194169998	456.1699962615967	0.00048437907	904.8
SA20_SOC_2	782	10.410527884960175	455.5623435974121	0.00026905656	905.96
SA20_SOC_2	783	10.473047196865082	456.40113830566406	0.0007673348	907.12
SA20_SOC_2	784	10.362298041582108	456.4383316040039	0.0005030766	908.28
SA20_SOC_2	785	10.426867008209229	456.881103515625	0.00038474018	909.44
SA20_SOC_2	786	10.311608761548996	455.8915615081787	0.00023765545	910.6
SA20_SOC_2	787	10.466966032981873	456.0238838195801	0.0005954337	911.76
SA20_SOC_2	788	10.46338677406311	455.4349136352539	0.00029161628	912.92
SA20_SOC_2	789	10.344578325748444	455.9967041015625	0.0003480583	914.08
SA20_SOC_2	790	9.601914137601852	26.111674904823303	0.00027133536	915.24
SA20_SOC_2	791	10.357666015625	455.70058822631836	0.0002996689	916.4
SA20_SOC_2	792	10.517172515392303	456.32251739501953	0.00023097445	917.56
SA20_SOC_2	793	10.378515720367432	456.85083389282227	0.0005827858	918.72
SA20_SOC_2	794	10.299251973628998	456.15251541137695	0.00039694266	919.88
SA20_SOC_2	795	10.40884554386139	456.4329528808594	0.00021680561	921.04
SA20_SOC_2	796	15.384568274021149	436.281795501709	0.00020733674	922.2
SA20_SOC_2	797	10.304833948612213	455.7736587524414	0.00038916862	923.36
SA20_SOC_2	798	101.88593864440918	372.951021194458	0.14306611	924.52
SA20_SOC_2	799	10.459375381469727	455.59624671936035	0.00028276313	925.68
SA20_SOC_2	800	10.603862255811691	456.4825916290283	0.00037321396	926.84
SA20_SOC_2	801	102.95689105987549	383.4488296508789	0.06488169	928.0
SA20_SOC_2	802	10.418751835823059	456.83366775512695	0.00045969576	929.16
SA20_SOC_2	803	10.368949919939041	455.6421089172363	0.0003138617	930.32
SA20_SOC_2	804	10.602790117263794	456.4200782775879	0.000312713	931.48
SA20_SOC_2	805	10.561216622591019	456.7583656311035	0.00042969643	932.64
SA20_SOC_2	806	10.455331206321716	456.4349555969238	0.00020965587	933.8
SA20_SOC_2	807	102.82629728317261	402.354097366333	0.0088159	934.96
SA20_SOC_2	808	102.03365087509155	399.4130802154541	0.06525361	936.12
SA20_SOC_2	809	10.487014055252075	456.0539245605469	0.00051614805	937.28
SA20_SOC_2	810	10.398582369089127	455.78736305236816	0.00059686846	938.44
SA20_SOC_2	811	103.0312180519104	379.58630561828613	0.054285128	939.6
SA20_SOC_2	812	10.258899629116058	456.18072509765625	0.0002693343	940.76
SA20_SOC_2	813	103.32915782928467	385.7919502258301	0.02252656	941.92
SA20_SOC_2	814	103.01566123962402	392.67345428466797	0.46639237	943.08
SA20_SOC_2	815	102.22949981689453	391.6288375854492	0.0049373927	944.24
SA20_SOC_2	816	101.0026216506958	392.44319915771484	0.0039701746	945.4
SA20_SOC_2	817	101.522958278656	394.6110534667969	0.0009812934	946.56
SA20_SOC_2	818	10.527528077363968	456.64361000061035	0.000538732	947.72
SA20_SOC_2	819	10.547802597284317	455.8724784851074	0.00059174024	948.88
SA20_SOC_2	820	10.201475024223328	456.2318801879883	0.0002298192	950.04
SA20_SOC_2	821	103.63278388977051	385.5023002624512	0.017321216	951.2
SA20_SOC_2	822	10.271284729242325	456.3646602630615	0.00085253	952.36
SA20_SOC_2	823	10.245966166257858	455.52294731140137	0.0003210277	953.52
SA20_SOC_2	824	100.7683277130127	375.1750087738037	0.11077477	954.68
SA20_SOC_2	825	102.8196930885315	402.27338790893555	0.29879925	955.84
SA20_SOC_2	826	100.53914785385132	407.17915534973145	0.38536406	957.0
SA20_SOC_2	827	100.85532665252686	408.1571388244629	0.36780033	958.16
SA20_SOC_2	828	101.15400552749634	413.554630279541	0.4694627	959.32
SA20_SOC_2	829	101.53475999832153	410.39377212524414	0.40431815	960.48
SA20_SOC_2	830	101.21328830718994	413.27945709228516	0.33742815	961.64
SA20_SOC_2	831	101.46642923355103	416.7011833190918	0.6387715	962.8
SA20_SOC_2	832	102.92885303497314	401.4075565338135	0.6836013	963.96
SA20_SOC_2	833	101.0030746459961	391.7359256744385	0.86435676	965.12
SA20_SOC_2	834	100.99027156829834	383.68821144104004	0.9488308	966.28
SA20_SOC_2	835	100.60315132141113	389.7076606750488	0.018343981	967.44
SA20_SOC_2	836	10.295923799276352	456.2258720397949	0.000801201	968.6
SA20_SOC_2	837	104.16266918182373	346.1122512817383	0.03376607	969.76
SA20_SOC_2	838	10.366461426019669	455.7736873626709	0.00039119695	970.92
SA20_SOC_2	839	10.435713827610016	456.01006507873535	0.0005217036	972.08
SA20_SOC_2	840	10.492976754903793	455.8868980407715	0.0008347171	973.24
SA20_SOC_2	841	10.340899974107742	456.35581970214844	0.0004444386	974.4
SA20_SOC_2	842	10.279098153114319	455.9904098510742	0.00034768702	975.56
SA20_SOC_2	843	10.306429862976074	455.7765483856201	0.00017921565	976.72
SA20_SOC_2	844	10.262349247932434	455.5761909484863	0.00037249952	977.88
SA20_SOC_2	845	10.640179365873337	456.3617706298828	0.00066273974	979.04
SA20_SOC_2	846	10.491164028644562	455.9707260131836	0.00033110025	980.2
SA20_SOC_2	847	10.362114757299423	455.6829071044922	0.00041757486	981.36
SA20_SOC_2	848	10.335425287485123	455.39480209350586	0.0006231819	982.52
SA20_SOC_2	849	10.607226192951202	456.135778427124	0.0005075889	983.68
SA20_SOC_2	850	102.66673564910889	376.6548442840576	0.0021903068	984.84
SA20_SOC_2	851	10.54985225200653	455.93825340270996	0.00052605453	986.0
SA20_SOC_2	852	10.435778647661209	456.0142707824707	0.00056669343	987.16
SA20_SOC_2	853	10.439205169677734	455.74527740478516	0.00031957112	988.32
SA20_SOC_2	854	10.346433520317078	455.635986328125	0.00030070523	989.48
SA20_SOC_2	855	10.428410768508911	455.3536033630371	0.00025695082	990.64
SA20_SOC_2	856	10.343541949987411	455.70505142211914	0.00037125748	991.8
SA20_SOC_2	857	102.646005153656	399.234094619751	0.09604295	992.96
SA20_SOC_2	858	102.47170925140381	420.47698974609375	0.254907	994.12
SA20_SOC_2	859	102.6437759399414	420.2112579345703	0.40856504	995.28
SA20_SOC_2	860	100.95561742782593	419.57239151000977	0.15945904	996.44
SA20_SOC_2	861	101.53640508651733	408.9276123046875	0.039671294	997.6
SA20_SOC_2	862	10.174386948347092	455.7426452636719	0.00039803816	998.76
SA20_SOC_2	863	10.25516763329506	455.6477165222168	0.00045618284	999.92
SA20_SOC_2	864	10.470890998840332	455.6994438171387	0.00032423576	1001.08
SA20_SOC_2	865	10.443782806396484	455.69618225097656	0.00078270416	1002.24
SA20_SOC_2	866	100.26508569717407	424.6307373046875	0.0031742908	1003.4
SA20_SOC_2	867	10.494241863489151	456.13560676574707	0.00025878494	1004.56
SA20_SOC_2	868	10.419004410505295	455.9461498260498	0.000889151	1005.72
SA20_SOC_2	869	10.458682477474213	455.7854175567627	0.0004551044	1006.88
SA20_SOC_2	870	10.501545667648315	455.9497261047363	0.00036404806	1008.04
SA20_SOC_2	871	10.369189828634262	456.4957523345947	0.00046923765	1009.2
SA20_SOC_2	872	10.422255843877792	456.13569259643555	0.00057791296	1010.36
SA20_SOC_2	873	10.48763245344162	456.4581871032715	0.0005110255	1011.52
SA20_SOC_2	874	10.326123982667923	457.0330810546875	0.0008052744	1012.68
SA20_SOC_2	875	10.231266170740128	455.65123558044434	0.000690737	1013.84
SA20_SOC_2	876	103.44568490982056	350.8937644958496	0.03883624	1015.0
SA20_SOC_2	877	103.84137630462646	349.3473815917969	0.06361833	1016.16
SA20_SOC_2	878	102.57117748260498	367.9237461090088	0.096343555	1017.32
SA20_SOC_2	879	102.9715895652771	370.86181640625	0.05726403	1018.48
SA20_SOC_2	880	102.2608995437622	370.3559875488281	0.37443775	1019.64
SA20_SOC_2	881	101.59997940063477	370.34302711486816	0.2979405	1020.8
SA20_SOC_2	882	102.04999446868896	369.37305450439453	0.5102251	1021.96
SA20_SOC_2	883	101.96690559387207	369.6240520477295	0.6713048	1023.12
SA20_SOC_2	884	101.71680450439453	369.5918655395508	0.6619539	1024.28
SA20_SOC_2	885	101.3299822807312	371.7330551147461	0.67179316	1025.44
SA20_SOC_2	886	101.93065404891968	373.9829921722412	0.16247146	1026.6
SA20_SOC_2	887	100.50418376922607	376.72024726867676	0.09171267	1027.76
SA20_SOC_2	888	101.55673027038574	383.4974670410156	0.15520531	1028.92
SA20_SOC_2	889	102.19117403030396	393.85963439941406	0.072046	1030.08
SA20_SOC_2	890	101.52707099914551	389.6415710449219	0.045511264	1031.24
SA20_SOC_2	891	100.58430433273315	389.2002868652344	0.057551056	1032.4
SA20_SOC_2	892	100.49271583557129	389.4495964050293	0.08150045	1033.56
SA20_SOC_2	893	101.662278175354	401.12377166748047	0.08826605	1034.72
SA20_SOC_2	894	101.50723457336426	398.1884765625	0.07947477	1035.88
SA20_SOC_2	895	101.03864669799805	397.7809524536133	0.14350607	1037.04
SA20_SOC_2	896	100.7233738899231	398.8451385498047	0.03866118	1038.2
SA20_SOC_2	897	103.03502082824707	402.5640106201172	0.32332438	1039.36
SA20_SOC_2	898	102.8141736984253	406.3615036010742	0.3955333	1040.52
SA20_SOC_2	899	103.01952362060547	406.83488845825195	0.28529918	1041.68
SA20_SOC_2	900	102.0533561706543	405.73622703552246	0.33000392	1042.84
SA20_SOC_2	901	102.68930196762085	404.3770694732666	0.55548424	1044.0
SA20_SOC_2	902	102.89033651351929	405.0755310058594	0.34630838	1045.16
SA20_SOC_2	903	103.49745750427246	402.9096794128418	0.17180085	1046.32
SA20_SOC_2	904	103.4296989440918	405.61717987060547	0.24655326	1047.48
SA20_SOC_2	905	102.73134708404541	413.0035972595215	0.2573037	1048.64
SA20_SOC_2	906	102.63314247131348	404.5758819580078	0.61487514	1049.8
SA20_SOC_2	907	102.9143214225769	406.5535354614258	0.5410551	1050.96
SA20_SOC_2	908	103.29558849334717	401.7410659790039	0.6996294	1052.12
SA20_SOC_2	909	102.98209190368652	411.3897514343262	0.19761477	1053.28
SA20_SOC_2	910	103.0803918838501	408.3139228820801	0.12303407	1054.44
SA20_SOC_2	911	103.57129573822021	409.9380397796631	0.40517628	1055.6
SA20_SOC_2	912	101.21488571166992	418.39656829833984	0.5272155	1056.76
SA20_SOC_2	913	101.3176679611206	418.44011306762695	0.72012275	1057.92
SA20_SOC_2	914	100.55183172225952	419.7395324707031	0.17675027	1059.08
SA20_SOC_2	915	102.68471240997314	418.0239200592041	0.1133351	1060.24
SA20_SOC_2	916	101.29419565200806	417.76368141174316	0.24125165	1061.4
SA20_SOC_2	917	103.30779552459717	420.1054859161377	0.077441245	1062.56
SA20_SOC_2	918	10.281682759523392	455.346736907959	0.00038381666	1063.72
SA20_SOC_2	919	10.267851501703262	455.77783584594727	0.00028993102	1064.88
SA20_SOC_2	920	103.84248495101929	374.1840362548828	0.022018667	1066.04
SA20_SOC_2	921	10.455530136823654	456.2541961669922	0.0009223621	1067.2
SA20_SOC_2	922	10.42836681008339	455.8363723754883	0.0007118562	1068.36
SA20_SOC_2	923	10.360997915267944	455.0295066833496	0.00050746073	1069.52
SA20_SOC_2	924	10.408684611320496	456.1822700500488	0.00069251633	1070.68
SA20_SOC_2	925	10.468768328428268	456.3192558288574	0.0009182084	1071.84
SA20_SOC_2	926	10.363185405731201	455.652494430542	0.00055702386	1073.0
SA20_SOC_2	927	10.520560294389725	455.7667064666748	0.0006521958	1074.16
SA20_SOC_2	928	10.46469658613205	456.1306571960449	0.0006718753	1075.32
SA20_SOC_2	929	10.306983441114426	455.80644607543945	0.0007157262	1076.48
SA20_SOC_2	930	10.400404781103134	455.78670501708984	0.0003053268	1077.64
SA20_SOC_2	931	10.410262644290924	455.48200607299805	0.00048256884	1078.8
SA20_SOC_2	932	10.350674390792847	456.13892555236816	0.00029309944	1079.96
SA20_SOC_2	933	10.388114303350449	455.8871841430664	0.00042691457	1081.12
SA20_SOC_2	934	10.492884367704391	456.24366760253906	0.00027822822	1082.28
SA20_SOC_2	935	10.343167185783386	455.6875419616699	0.00061215425	1083.44
SA20_SOC_2	936	788.6642456054688	24.116461873054504	0.00019268479	1084.6
SA20_SOC_2	937	10.340896248817444	455.5348205566406	0.0005075657	1085.76
SA20_SOC_2	938	10.362788289785385	456.1938285827637	0.00032121936	1086.92
SA20_SOC_2	939	10.258655995130539	455.9999656677246	0.00080717355	1088.08
SA20_SOC_2	940	10.386377573013306	455.0418949127197	0.00030150442	1089.24
SA20_SOC_2	941	10.41509136557579	455.566463470459	0.000393746	1090.4
SA20_SOC_2	942	10.391644388437271	455.83826065063477	0.00035063244	1091.56
SA20_SOC_2	943	10.360390692949295	455.72522163391113	0.0003998149	1092.72
SA20_SOC_2	944	10.408076643943787	456.2632942199707	0.0002713131	1093.88
SA20_SOC_2	945	10.412008315324783	455.83471298217773	0.00034093636	1095.04
SA20_SOC_2	946	103.03218364715576	366.5859603881836	0.025586698	1096.2
SA20_SOC_2	947	101.5457272529602	372.3544120788574	0.58582276	1097.36
SA20_SOC_2	948	102.0543098449707	384.0102195739746	0.8170443	1098.52
SA20_SOC_2	949	102.1618127822876	397.22585678100586	0.21311931	1099.68
SA20_SOC_2	950	101.83690786361694	396.4779281616211	0.05056182	1100.84
SA20_SOC_2	951	100.77098608016968	411.35644912719727	0.17260735	1102.0
SA20_SOC_2	952	103.32536697387695	404.7084045410156	0.16124861	1103.16
SA20_SOC_2	953	100.78513622283936	402.43194580078125	0.4293645	1104.32
SA20_SOC_2	954	100.63188076019287	401.5837097167969	0.3999503	1105.48
SA20_SOC_2	955	101.38438940048218	407.4118423461914	0.41194224	1106.64
SA20_SOC_2	956	100.4102349281311	411.91349029541016	0.17030993	1107.8
SA20_SOC_2	957	100.02278089523315	409.60338592529297	0.43294322	1108.96
SA20_SOC_2	958	99.86635446548462	414.53078269958496	0.17631069	1110.12
SA20_SOC_2	959	99.92165565490723	415.46682357788086	0.7640263	1111.28
SA20_SOC_2	960	101.09618902206421	418.5784721374512	0.47855586	1112.44
SA20_SOC_2	961	99.57997798919678	417.95562744140625	0.47957358	1113.6
SA20_SOC_2	962	10.527613013982773	456.56885147094727	0.00034380733	1114.76
SA20_SOC_2	963	10.401898622512817	456.6848659515381	0.00041159062	1115.92
SA20_SOC_2	964	100.14784336090088	422.78709411621094	0.0038081934	1117.08
SA20_SOC_2	965	99.3304967880249	420.80183029174805	0.0029943532	1118.24
SA20_SOC_2	966	99.80601072311401	416.0611152648926	0.0144663	1119.4
SA20_SOC_2	967	99.94701147079468	419.4758605957031	0.029804833	1120.56
SA20_SOC_2	968	100.63502788543701	420.62644958496094	0.5577334	1121.72
SA20_SOC_2	969	101.32356882095337	419.6195983886719	0.73458123	1122.88
SA20_SOC_2	970	100.63941478729248	421.09874725341797	0.452656	1124.04
SA20_SOC_2	971	99.40475821495056	409.08960342407227	0.09885688	1125.2
SA20_SOC_2	972	100.72144269943237	392.66040802001953	0.2780558	1126.36
SA20_SOC_2	973	10.470746457576752	456.5042495727539	0.0002662262	1127.52
SA20_SOC_2	974	10.451745241880417	456.1746597290039	0.00061340345	1128.68
SA20_SOC_2	975	10.439864546060562	456.1383247375488	0.00019107736	1129.84
SA20_SOC_2	976	101.939857006073	387.96289443969727	0.0091024395	1131.0
SA20_SOC_2	977	102.37674713134766	398.0116081237793	0.012122694	1132.16
SA20_SOC_2	978	10.216191411018372	456.1434745788574	0.00023348065	1133.32
SA20_SOC_2	979	10.528025031089783	456.6701316833496	0.00040001597	1134.48
SA20_SOC_2	980	101.26239061355591	396.99039459228516	0.0015014452	1135.64
SA20_SOC_2	981	103.56982946395874	401.7499351501465	0.0060213045	1136.8
SA20_SOC_2	982	10.390323400497437	455.8340263366699	0.0005449311	1137.96
SA20_SOC_2	983	10.403250902891159	455.7366371154785	0.00023536416	1139.12
SA20_SOC_2	984	10.430429875850677	456.0293197631836	0.0002712009	1140.28
SA20_SOC_2	985	103.22202444076538	389.1298198699951	0.040639676	1141.44
SA20_SOC_2	986	103.93695831298828	385.3257465362549	0.030903315	1142.6
SA20_SOC_2	987	103.67586612701416	384.3395233154297	0.015856534	1143.76
SA20_SOC_2	988	10.607971996068954	455.7501983642578	0.00031195369	1144.92
SA20_SOC_2	989	105.03473281860352	386.6685390472412	0.048610877	1146.08
SA20_SOC_2	990	10.460302233695984	456.89306259155273	0.0008972864	1147.24
SA20_SOC_2	991	10.34611314535141	456.0856819152832	0.0006655751	1148.4
SA20_SOC_2	992	10.4898139834404	456.0966682434082	0.0003638928	1149.56
SA20_SOC_2	993	10.374067723751068	456.09094619750977	0.00086920627	1150.72
SA20_SOC_2	994	101.89096927642822	378.51184844970703	0.7056024	1151.88
SA20_SOC_2	995	100.83675384521484	387.1842956542969	0.39770997	1153.04
SA20_SOC_2	996	102.5412917137146	404.4469356536865	0.4064344	1154.2
SA20_SOC_2	997	100.91874599456787	399.5332717895508	0.0669605	1155.36
SA20_SOC_2	998	102.13155746459961	419.9449825286865	0.07675189	1156.52
SA20_SOC_2	999	101.47649049758911	418.5783863067627	0.121118195	1157.68
SA20_SOC_2	1000	100.4601240158081	398.1991767883301	0.7551776	1158.84
SA20_SOC_2	1001	10.292401909828186	455.8709907531738	0.0004339102	1160.0
SA20_SOC_2	1002	101.91543102264404	356.72032356262207	0.62771887	1161.16
SA20_SOC_2	1003	102.42617130279541	380.8415222167969	0.9425537	1162.32
SA20_SOC_2	1004	103.18280458450317	380.42724609375	0.23300502	1163.48
SA20_SOC_2	1005	101.79311037063599	378.9286422729492	0.0040267445	1164.64
SA20_SOC_2	1006	10.39285808801651	456.23571395874023	0.0006006743	1165.8
SA20_SOC_2	1007	10.424242913722992	456.0703468322754	0.00053398265	1166.96
SA20_SOC_2	1008	10.45479103922844	456.40445709228516	0.00086857093	1168.12
SA20_SOC_2	1009	10.372423380613327	456.21923446655273	0.00078101805	1169.28
SA20_SOC_2	1010	10.671336948871613	456.04082107543945	0.0007212813	1170.44
SA20_SOC_2	1011	10.447698086500168	455.97604751586914	0.00066815375	1171.6
SA20_SOC_2	1012	10.500750690698624	455.079402923584	0.0006383066	1172.76
SA20_SOC_2	1013	101.50471925735474	363.0380916595459	0.009994841	1173.92
SA20_SOC_2	1014	101.62820816040039	373.5948944091797	0.0013096145	1175.08
SA20_SOC_2	1015	10.242848843336105	456.1197853088379	0.00036266304	1176.24
SA20_SOC_2	1016	10.406514257192612	456.1075973510742	0.0004947124	1177.4
SA20_SOC_2	1017	10.360640287399292	455.82550048828125	0.00042296606	1178.56
SA20_SOC_2	1018	10.40031686425209	456.0377025604248	0.0004567953	1179.72
SA20_SOC_2	1019	103.83720397949219	349.24492835998535	0.07474356	1180.88
SA20_SOC_2	1020	788.5451316833496	24.172977805137634	0.00029402864	1182.04
SA20_SOC_2	1021	103.18429470062256	356.5311527252197	0.07028653	1183.2
SA20_SOC_2	1022	10.30292883515358	455.55665016174316	0.0003397151	1184.36
SA20_SOC_2	1023	102.38291025161743	360.6980323791504	0.0060997414	1185.52
SA20_SOC_2	1024	788.7500762939453	24.620588421821594	0.00024100681	1186.68
SA20_SOC_2	1025	100.05422830581665	369.1486644744873	0.073173165	1187.84
SA20_SOC_2	1026	103.72651815414429	377.0625686645508	0.0042237625	1189.0
SA20_SOC_2	1027	10.407955944538116	456.00202560424805	0.00034551826	1190.16
SA20_SOC_2	1028	10.469425469636917	455.7004737854004	0.00035141213	1191.32
SA20_SOC_2	1029	103.48294973373413	354.34518814086914	0.68557596	1192.48
SA20_SOC_2	1030	102.03783512115479	373.95429611206055	0.8807611	1193.64
SA20_SOC_2	1031	103.08767557144165	407.79470443725586	0.42250314	1194.8
SA20_SOC_2	1032	102.73371934890747	403.19701194763184	0.0032580162	1195.96
SA20_SOC_2	1033	10.47019362449646	456.7434883117676	0.00028796797	1197.12
SA20_SOC_2	1034	10.299109667539597	455.6707763671875	0.00064500066	1198.28
SA20_SOC_2	1035	102.26616859436035	419.5143127441406	0.0069233538	1199.44
SA20_SOC_2	1036	102.5482177734375	414.57258224487305	0.0004087414	1200.6
SA20_SOC_2	1037	10.341667383909225	455.72376251220703	0.00029646626	1201.76
SA20_SOC_2	1038	10.348792374134064	456.4102363586426	0.0004055846	1202.92
SA20_SOC_2	1039	101.82802677154541	419.60105895996094	0.0011086575	1204.08
SA20_SOC_2	1040	10.446897149085999	456.47329330444336	0.0004208379	1205.24
SA20_SOC_2	1041	788.4473323822021	24.239137172698975	0.00027958065	1206.4
SA20_SOC_2	1042	10.259435325860977	456.04708671569824	0.00039986288	1207.56
SA20_SOC_2	1043	10.363674908876419	456.7848587036133	0.00030112008	1208.72
SA20_SOC_2	1044	10.440012067556381	455.76507568359375	0.00033715556	1209.88
SA20_SOC_2	1045	10.407085716724396	455.67784309387207	0.00024622696	1211.04
SA20_SOC_2	1046	10.408004373311996	455.94451904296875	0.00026500784	1212.2
SA20_SOC_2	1047	10.501688718795776	455.3154945373535	0.00027205888	1213.36
SA20_SOC_2	1048	10.30246838927269	455.98548889160156	0.00028625247	1214.52
SA20_SOC_2	1049	10.355885326862335	456.1628723144531	0.00027513874	1215.68
SA20_SOC_2	1050	100.1571536064148	366.6068458557129	0.011169908	1216.84
SA20_SOC_2	1051	10.448867827653885	456.23571395874023	0.00038087723	1218.0
SA20_SOC_2	1052	100.48239231109619	359.8176383972168	0.48865613	1219.16
SA20_SOC_2	1053	100.33057928085327	379.53901290893555	0.019815274	1220.32
SA20_SOC_2	1054	10.519612580537796	455.88000297546387	0.0003575568	1221.48
SA20_SOC_2	1055	10.496219247579575	456.00377082824707	0.00022990335	1222.64
SA20_SOC_2	1056	10.490483790636063	455.96611976623535	0.00024891048	1223.8
SA20_SOC_2	1057	10.459449887275696	456.4361572265625	0.00043131376	1224.96
SA20_SOC_2	1058	10.507296025753021	456.4611625671387	0.000422857	1226.12
SA20_SOC_2	1059	10.446850210428238	456.24074935913086	0.000898759	1227.28
SA20_SOC_2	1060	10.487215220928192	456.4375591278076	0.00026596463	1228.44
SA20_SOC_2	1061	10.452554374933243	456.2866401672363	0.00046699654	1229.6
SA20_SOC_2	1062	10.453466325998306	457.0903015136719	0.0005394532	1230.76
SA20_SOC_2	1063	101.94005966186523	363.31214904785156	0.0085261	1231.92
SA20_SOC_2	1064	10.424935072660446	456.90101623535156	0.0006339801	1233.08
SA20_SOC_2	1065	10.297996550798416	456.21992111206055	0.0004216633	1234.24
SA20_SOC_2	1066	102.17770338058472	356.9579315185547	0.06652248	1235.4
SA20_SOC_2	1067	102.2903561592102	381.1220169067383	0.20106788	1236.56
SA20_SOC_2	1068	101.4593243598938	387.16609954833984	0.13882507	1237.72
SA20_SOC_2	1069	102.84464359283447	392.1464538574219	0.22104955	1238.88
SA20_SOC_2	1070	101.37230157852173	395.18863677978516	0.26849625	1240.04
SA20_SOC_2	1071	100.48019886016846	396.21883392333984	0.5921989	1241.2
SA20_SOC_2	1072	98.58794212341309	406.087646484375	0.0017021373	1242.36
SA20_SOC_2	1073	10.169617086648941	456.15840911865234	0.00036091983	1243.52
SA20_SOC_2	1074	10.4334756731987	456.6584587097168	0.0009806262	1244.68
SA20_SOC_2	1075	10.393842309713364	455.4042434692383	0.0004748993	1245.84
SA20_SOC_2	1076	10.136885195970535	455.5494689941406	0.00057407666	1247.0
SA20_SOC_2	1077	10.386792570352554	456.2651538848877	0.00081107806	1248.16
SA20_SOC_2	1078	10.290148854255676	455.91121673583984	0.0006518419	1249.32
SA20_SOC_2	1079	10.424626618623734	455.59810638427734	0.00030359998	1250.48
SA20_SOC_2	1080	10.459047555923462	455.29483795166016	0.0003150123	1251.64
SA20_SOC_2	1081	15.379895269870758	436.0923957824707	0.00017923121	1252.8
SA20_SOC_2	1082	98.10110330581665	401.9753837585449	0.0075960173	1253.96
SA20_SOC_2	1083	103.27666997909546	350.6970977783203	0.015023948	1255.12
SA20_SOC_2	1084	10.443313419818878	456.18324279785156	0.00034926622	1256.28
SA20_SOC_2	1085	10.482169687747955	456.35250091552734	0.0004838636	1257.44
SA20_SOC_2	1086	102.47849225997925	378.48546981811523	0.0014672936	1258.6
SA20_SOC_2	1087	104.00480031967163	381.6050720214844	0.8749382	1259.76
SA20_SOC_2	1088	98.87073040008545	383.69616508483887	0.26643354	1260.92
SA20_SOC_2	1089	10.487659275531769	455.7227897644043	0.000704551	1262.08
SA20_SOC_2	1090	101.9944429397583	390.5807304382324	0.85493714	1263.24
SA20_SOC_2	1091	103.4726619720459	398.62661361694336	0.07952243	1264.4
SA20_SOC_2	1092	100.87199211120605	398.3250331878662	0.5847591	1265.56
SA20_SOC_2	1093	100.04799365997314	410.7685661315918	0.0013131427	1266.72
SA20_SOC_2	1094	100.43501853942871	407.04980850219727	0.0074478155	1267.88
SA20_SOC_2	1095	99.42327737808228	402.13677406311035	0.40941206	1269.04
SA20_SOC_2	1096	10.182774066925049	455.29380798339844	0.0005902175	1270.2
SA20_SOC_2	1097	10.406964272260666	455.7447338104248	0.00036688635	1271.36
SA20_SOC_2	1098	10.349796712398529	456.07154846191406	0.00070228515	1272.52
SA20_SOC_2	1099	10.499323904514313	455.8343696594238	0.00046333947	1273.68
SA20_SOC_2	1100	10.358203947544098	455.504150390625	0.00035826105	1274.84
SA20_SOC_2	1101	10.387461632490158	455.8480453491211	0.0003524109	1276.0
SA20_SOC_2	1102	10.415598005056381	455.91158866882324	0.0007654491	1277.16
SA20_SOC_2	1103	10.477078706026077	456.53451919555664	0.00054917973	1278.32
SA20_SOC_2	1104	10.352450609207153	455.888614654541	0.00034040952	1279.48
SA20_SOC_2	1105	10.479491204023361	457.32587814331055	0.00040296666	1280.64
SA20_SOC_2	1106	10.356534272432327	455.68891525268555	0.0004135189	1281.8
SA20_SOC_2	1107	10.225996375083923	455.48157691955566	0.000192633	1282.96
SA20_SOC_2	1108	10.44115424156189	456.02027893066406	0.00033973585	1284.12
SA20_SOC_2	1109	10.44771820306778	455.7103729248047	0.00045178644	1285.28
SA20_SOC_2	1110	10.220581293106079	455.8473587036133	0.000616625	1286.44
SA20_SOC_2	1111	10.373850166797638	455.4697036743164	0.00028786613	1287.6
SA20_SOC_2	1112	10.243045538663864	455.7956886291504	0.00035966892	1288.76
SA20_SOC_2	1113	10.15576422214508	456.2278747558594	0.00037118047	1289.92
SA20_SOC_2	1114	10.441342741250992	456.1106300354004	0.00033463122	1291.08
SA20_SOC_2	1115	10.405167937278748	456.2460994720459	0.00060076365	1292.24
SA20_SOC_2	1116	102.85542011260986	387.27527618408203	0.047655888	1293.4
SA20_SOC_2	1117	100.95151662826538	366.84247970581055	0.0027229919	1294.56
SA20_SOC_2	1118	10.392564535140991	456.30638122558594	0.00044334648	1295.72
SA20_SOC_2	1119	101.92968845367432	379.73530769348145	0.0015695954	1296.88
SA20_SOC_2	1120	10.412319749593735	456.6990280151367	0.00049070164	1298.04
SA20_SOC_2	1121	10.511934012174606	455.6898307800293	0.00033555095	1299.2
SA20_SOC_2	1122	10.414395481348038	456.2248992919922	0.0003554808	1300.36
SA20_SOC_2	1123	10.57535856962204	456.49932861328125	0.00032930117	1301.52
SA20_SOC_2	1124	10.543623566627502	456.0725784301758	0.00039096392	1302.68
SA20_SOC_2	1125	10.395684838294983	455.65484046936035	0.0005598344	1303.84
SA20_SOC_2	1126	10.30149981379509	456.73267364501953	0.00020094133	1305.0
SA20_SOC_2	1127	10.484422743320465	455.93358993530273	0.00044357177	1306.16
SA20_SOC_2	1128	10.396876186132431	456.247615814209	0.00030090136	1307.32
SA20_SOC_2	1129	10.259930789470673	455.8974266052246	0.00025927514	1308.48
SA20_SOC_2	1130	10.381609201431274	456.685094833374	0.00019657325	1309.64
SA20_SOC_2	1131	10.437844693660736	456.6936492919922	0.00036014087	1310.8
SA20_SOC_2	1132	101.05661153793335	384.8752498626709	0.00916191	1311.96
SA20_SOC_2	1133	99.30554628372192	393.86624336242676	0.08080979	1313.12
SA20_SOC_2	1134	100.42048692703247	407.0904350280762	0.14541696	1314.28
SA20_SOC_2	1135	99.1692304611206	410.74207305908203	0.0051367613	1315.44
SA20_SOC_2	1136	99.83941316604614	407.8242874145508	0.012043529	1316.6
SA20_SOC_2	1137	99.87292289733887	420.15698432922363	0.0041416073	1317.76
SA20_SOC_2	1138	99.64349269866943	413.9273929595947	0.0064702234	1318.92
SA20_SOC_2	1139	100.25023221969604	422.56070137023926	0.020174902	1320.08
SA20_SOC_2	1140	10.316503047943115	455.99653244018555	0.0004182409	1321.24
SA20_SOC_2	1141	10.306781530380249	455.9933853149414	0.00028651627	1322.4
SA20_SOC_2	1142	99.61438775062561	423.75457763671875	0.0039975415	1323.56
SA20_SOC_2	1143	100.76321363449097	424.23322677612305	0.013592254	1324.72
SA20_SOC_2	1144	100.13582706451416	413.6345672607422	0.017675698	1325.88
SA20_SOC_2	1145	102.2063136100769	417.21874237060547	0.09337786	1327.04
SA20_SOC_2	1146	100.28852224349976	396.6676998138428	0.051930316	1328.2
SA20_SOC_2	1147	101.63284540176392	366.3223457336426	0.021458704	1329.36
SA20_SOC_2	1148	102.20227241516113	359.42112922668457	0.082071245	1330.52
SA20_SOC_2	1149	10.51969900727272	456.2738513946533	0.0006680946	1331.68
SA20_SOC_2	1150	100.34005641937256	339.9371337890625	0.0037069798	1332.84
SA20_SOC_2	1151	100.00847578048706	380.64245223999023	0.046314225	1334.0
SA20_SOC_2	1152	10.328242182731628	456.35095596313477	0.00050998223	1335.16
SA20_SOC_2	1153	10.514505207538605	456.25216484069824	0.00043529432	1336.32
SA20_SOC_2	1154	10.439950227737427	455.7176399230957	0.00044765006	1337.48
SA20_SOC_2	1155	10.600607842206955	456.1838150024414	0.00033531015	1338.64
SA20_SOC_2	1156	103.12769412994385	381.06099128723145	0.12228774	1339.8
SA20_SOC_2	1157	101.05112791061401	382.50572204589844	0.4513845	1340.96
SA20_SOC_2	1158	10.221187770366669	455.79877853393555	0.00047113665	1342.12
SA20_SOC_2	1159	10.352708399295807	456.426944732666	0.00033564467	1343.28
SA20_SOC_2	1160	101.94488763809204	394.1487693786621	0.57257426	1344.44
SA20_SOC_2	1161	99.46762323379517	393.0041313171387	0.96456784	1345.6
SA20_SOC_2	1162	10.626120120286942	456.3504409790039	0.0005570082	1346.76
SA20_SOC_2	1163	10.439161956310272	456.2647247314453	0.00032573694	1347.92
SA20_SOC_2	1164	10.264047235250473	456.0556983947754	0.00030141245	1349.08
SA20_SOC_2	1165	10.51456406712532	456.6075038909912	0.00040674972	1350.24
SA20_SOC_2	1166	10.42281985282898	456.053466796875	0.0011765525	1351.4
SA20_SOC_2	1167	10.612107068300247	455.6769561767578	0.0006544446	1352.56
SA20_SOC_2	1168	10.458700358867645	455.77674865722656	0.000603878	1353.72
SA20_SOC_2	1169	10.463165491819382	456.8760108947754	0.0005132104	1354.88
SA20_SOC_2	1170	10.462892055511475	455.76330184936523	0.0004776196	1356.04
SA20_SOC_2	1171	102.72493362426758	371.5205383300781	0.4812401	1357.2
SA20_SOC_2	1172	101.4430284500122	395.26742935180664	0.14337286	1358.36
SA20_SOC_2	1173	10.302656143903732	455.9406852722168	0.00060942525	1359.52
SA20_SOC_2	1174	10.419072210788727	456.20458602905273	0.00025376584	1360.68
SA20_SOC_2	1175	10.275973379611969	455.7535743713379	0.00047634036	1361.84
SA20_SOC_2	1176	10.481061041355133	456.36826515197754	0.00037840553	1363.0
SA20_SOC_2	1177	103.72575521469116	364.1791534423828	0.19118676	1364.16
SA20_SOC_2	1178	10.358446836471558	455.676326751709	0.0006144043	1365.32
SA20_SOC_2	1179	10.448214411735535	455.3484535217285	0.0003563484	1366.48
SA20_SOC_2	1180	10.45178472995758	454.85718727111816	0.00036055976	1367.64
SA20_SOC_2	1181	10.316867381334305	455.1826858520508	0.0003216987	1368.8
SA20_SOC_2	1182	10.382968932390213	456.2106513977051	0.00044842844	1369.96
SA20_SOC_2	1183	10.299499332904816	456.10496520996094	0.00049176265	1371.12
SA20_SOC_2	1184	10.335372388362885	455.7546043395996	0.0010160485	1372.28
SA20_SOC_2	1185	10.217701643705368	455.4899597167969	0.000618778	1373.44
SA20_SOC_2	1186	10.474969446659088	455.5927848815918	0.00033075726	1374.6
SA20_SOC_2	1187	101.90906524658203	366.47106170654297	0.82520366	1375.76
SA20_SOC_2	1188	102.8986930847168	390.7808017730713	0.55660135	1376.92
SA20_SOC_2	1189	102.88097858428955	393.6416244506836	0.20027243	1378.08
SA20_SOC_2	1190	102.49208211898804	401.7583465576172	0.05296906	1379.24
SA20_SOC_2	1191	103.05302143096924	413.1867027282715	0.08990843	1380.4
SA20_SOC_2	1192	103.21980714797974	400.1795768737793	0.4030719	1381.56
SA20_SOC_2	1193	10.366912186145782	456.26495361328125	0.0004204147	1382.72
SA20_SOC_2	1194	10.557526350021362	456.68935775756836	0.0004684774	1383.88
SA20_SOC_2	1195	10.531526058912277	455.9274959564209	0.00035459836	1385.04
SA20_SOC_2	1196	10.490244626998901	455.86255073547363	0.00046559522	1386.2
SA20_SOC_2	1197	10.404465347528458	456.02880477905273	0.00038778211	1387.36
SA20_SOC_2	1198	10.48402264714241	455.77526092529297	0.0004624325	1388.52
SA20_SOC_2	1199	10.54220050573349	455.74127197265625	0.0003352504	1389.68
SA20_SOC_2	1200	10.517498850822449	455.96680641174316	0.000665246	1390.84
SA20_SOC_2	1201	10.511107742786407	456.33190155029297	0.00040748745	1392.0
SA20_SOC_2	1202	101.68426036834717	359.840726852417	0.02161267	1393.16
SA20_SOC_2	1203	99.98443722724915	347.64381408691406	0.008087634	1394.32
SA20_SOC_2	1204	102.1845817565918	373.53283882141113	0.12931776	1395.48
SA20_SOC_2	1205	10.38537323474884	456.4482879638672	0.00047264263	1396.64
SA20_SOC_2	1206	10.34826710820198	456.10010147094727	0.0003359796	1397.8
SA20_SOC_2	1207	10.444646328687668	456.2611770629883	0.00022923751	1398.96
SA20_SOC_2	1208	10.346781462430954	455.78003883361816	0.00024920402	1400.12
SA20_SOC_2	1209	101.23690366744995	379.46434020996094	0.0075712623	1401.28
SA20_SOC_2	1210	9.578748792409897	25.195831060409546	0.0001595631	1402.44
SA20_SOC_2	1211	10.590644180774689	456.15729331970215	0.00031545467	1403.6
SA20_SOC_2	1212	10.391484200954437	455.8658981323242	0.00032130326	1404.76
SA20_SOC_2	1213	102.24608182907104	344.72705841064453	0.00434627	1405.92
SA20_SOC_2	1214	10.41533425450325	455.9129333496094	0.0007593572	1407.08
SA20_SOC_2	1215	101.79110765457153	374.2690086364746	0.03963414	1408.24
SA20_SOC_2	1216	10.433430224657059	455.8501625061035	0.00042755867	1409.4
SA20_SOC_2	1217	10.402121394872665	456.1934566497803	0.00025511195	1410.56
SA20_SOC_2	1218	100.83810091018677	389.01835441589355	0.015307259	1411.72
SA20_SOC_2	1219	10.208454728126526	456.2863540649414	0.000325402	1412.88
SA20_SOC_2	1220	101.60548686981201	398.0160713195801	0.005527946	1414.04
SA20_SOC_2	1221	100.96834897994995	386.5876865386963	0.01620779	1415.2
SA20_SOC_2	1222	10.62367856502533	456.14842414855957	0.0003801869	1416.36
SA20_SOC_2	1223	10.517346858978271	456.41724586486816	0.0007116779	1417.52
SA20_SOC_2	1224	101.82547569274902	381.29602432250977	0.49765792	1418.68
SA20_SOC_2	1225	102.0112156867981	408.3808994293213	0.01798023	1419.84
SA20_SOC_2	1226	100.0632643699646	419.19158935546875	0.082325175	1421.0
SA20_SOC_2	1227	10.41555255651474	456.7203426361084	0.00062624284	1422.16
SA20_SOC_2	1228	99.53011274337769	424.75318908691406	0.004279572	1423.32
SA20_SOC_2	1229	99.23785924911499	427.95644760131836	0.76105	1424.48
SA20_SOC_2	1230	99.33767318725586	426.9810676574707	0.09761946	1425.64
SA20_SOC_2	1231	100.37142038345337	420.51246643066406	0.000588847	1426.8
SA20_SOC_2	1232	99.54862594604492	405.02180099487305	0.4750901	1427.96
SA20_SOC_2	1233	10.608580708503723	456.6855525970459	0.0009431267	1429.12
SA20_SOC_2	1234	10.474790632724762	455.9234046936035	0.00032737764	1430.28
SA20_SOC_2	1235	102.19876766204834	395.3240776062012	0.33362353	1431.44
SA20_SOC_2	1236	10.29820516705513	456.4087200164795	0.00074541563	1432.6
SA20_SOC_2	1237	10.343063622713089	455.8099365234375	0.00026870435	1433.76
SA20_SOC_2	1238	10.542243719100952	455.9776496887207	0.00049831235	1434.92
SA20_SOC_2	1239	10.383529216051102	455.71746826171875	0.0005930289	1436.08
SA20_SOC_2	1240	10.346929728984833	456.1474800109863	0.0004414456	1437.24
SA20_SOC_2	1241	101.43815279006958	388.6985206604004	0.035114866	1438.4
SA20_SOC_2	1242	10.29040440917015	456.0768699645996	0.000542531	1439.56
SA20_SOC_2	1243	10.314356535673141	456.10962867736816	0.0006770713	1440.72
SA20_SOC_2	1244	10.368506610393524	456.20744705200195	0.00054225087	1441.88
SA20_SOC_2	1245	10.379242151975632	457.06947326660156	0.00040920533	1443.04
SA20_SOC_2	1246	10.450394451618195	456.50075912475586	0.00044816115	1444.2
SA20_SOC_2	1247	10.336801409721375	455.88809967041016	0.0005623649	1445.36
SA20_SOC_2	1248	10.404220223426819	456.31115913391113	0.0005896074	1446.52
SA20_SOC_2	1249	102.96556949615479	357.257022857666	0.0777699	1447.68
SA20_SOC_2	1250	10.58664619922638	456.264123916626	0.0004975584	1448.84
SA20_SOC_2	1251	102.75373458862305	366.5089988708496	0.045201205	1450.0
SA20_SOC_2	1252	102.51929759979248	383.0028533935547	0.089713335	1451.16
SA20_SOC_2	1253	101.50415897369385	385.51403045654297	0.06546441	1452.32
SA20_SOC_2	1254	10.26880219578743	456.4334964752197	0.00069612043	1453.48
SA20_SOC_2	1255	10.349640995264053	455.3748321533203	0.0005476288	1454.64
SA20_SOC_2	1256	101.13741159439087	375.72781562805176	0.21845755	1455.8
SA20_SOC_2	1257	102.0038366317749	387.568416595459	0.082825206	1456.96
SA20_SOC_2	1258	10.369735956192017	455.7483386993408	0.00044423106	1458.12
SA20_SOC_2	1259	101.7248272895813	392.92184829711914	0.80489594	1459.28
SA20_SOC_2	1260	101.12748146057129	411.3540458679199	0.14672409	1460.44
SA20_SOC_2	1261	101.08004808425903	408.9033508300781	0.3202424	1461.6
SA20_SOC_2	1262	10.313332825899124	456.6123390197754	0.00057718635	1462.76
SA20_SOC_2	1263	100.65841674804688	410.3458786010742	0.004673109	1463.92
SA20_SOC_2	1264	10.25041863322258	455.9380531311035	0.00024773474	1465.08
SA20_SOC_2	1265	10.360589623451233	455.31469345092773	0.00032658337	1466.24
SA20_SOC_2	1266	10.589511692523956	456.84167861938477	0.00031267066	1467.4
SA20_SOC_2	1267	100.95174312591553	404.93579864501953	0.0121460715	1468.56
SA20_SOC_2	1268	10.406983643770218	455.8691596984863	0.00041168084	1469.72
SA20_SOC_2	1269	102.02943086624146	356.55664443969727	0.0045545246	1470.88
SA20_SOC_2	1270	10.474875569343567	455.7351493835449	0.0003436759	1472.04
SA20_SOC_2	1271	10.28873696923256	455.7519721984863	0.00024898554	1473.2
SA20_SOC_2	1272	10.528122633695602	456.13969802856445	0.00027982867	1474.36
SA20_SOC_2	1273	10.381600260734558	455.3998374938965	0.00041242383	1475.52
SA20_SOC_2	1274	10.393942892551422	455.14801025390625	0.00025892459	1476.68
SA20_SOC_2	1275	10.328719019889832	455.7730293273926	0.0005118313	1477.84
SA20_SOC_2	1276	102.74556875228882	388.33362579345703	0.003300395	1479.0
SA20_SOC_2	1277	103.08096408843994	379.3044090270996	0.9411684	1480.16
SA20_SOC_2	1278	99.53159689903259	379.49352264404297	0.98583883	1481.32
SA20_SOC_2	1279	100.80485343933105	380.45888900756836	0.7196645	1482.48
SA20_SOC_2	1280	101.46281719207764	385.33684730529785	0.91183686	1483.64
SA20_SOC_2	1281	100.48987865447998	386.0057830810547	0.9634436	1484.8
SA20_SOC_2	1282	101.07523202896118	387.5635242462158	0.78193176	1485.96
SA20_SOC_2	1283	102.08132266998291	391.4585208892822	0.94179577	1487.12
SA20_SOC_2	1284	102.30543613433838	397.346134185791	0.65447974	1488.28
SA20_SOC_2	1285	10.283835232257843	456.21952056884766	0.0001531728	1489.44
SA20_SOC_2	1286	10.466881841421127	456.0867691040039	0.0003485441	1490.6
SA20_SOC_2	1287	10.385671257972717	455.80238342285156	0.0003156773	1491.76
SA20_SOC_2	1288	10.389404743909836	456.82811737060547	0.00071014464	1492.92
SA20_SOC_2	1289	10.470431298017502	456.43049240112305	0.00021151839	1494.08
SA20_SOC_2	1290	10.631102323532104	455.9779930114746	0.0007941112	1495.24
SA20_SOC_2	1291	10.490966588258743	456.63305282592773	0.0005649317	1496.4
SA20_SOC_2	1292	101.94921493530273	402.5364017486572	0.011959104	1497.56
SA20_SOC_2	1293	99.7307538986206	411.7440605163574	0.22329073	1498.72
SA20_SOC_2	1294	100.79059600830078	401.82477951049805	0.09129112	1499.88
SA20_SOC_2	1295	100.6890058517456	412.8214645385742	0.13827655	1501.04
SA20_SOC_2	1296	102.79059410095215	409.2897033691406	0.33495656	1502.2
SA20_SOC_2	1297	100.77893733978271	408.3101463317871	0.20154986	1503.36
SA20_SOC_2	1298	100.36741495132446	410.03076553344727	0.30460662	1504.52
SA20_SOC_2	1299	100.36768913269043	409.07395362854004	0.3187241	1505.68
SA20_SOC_2	1300	100.66241025924683	412.01085090637207	0.30932972	1506.84
SA20_SOC_2	1301	100.8171796798706	401.12268447875977	0.40139905	1508.0
SA20_SOC_2	1302	101.40101909637451	411.773042678833	0.16065183	1509.16
SA20_SOC_2	1303	102.11061239242554	413.8820457458496	0.33633295	1510.32
SA20_SOC_2	1304	101.76509618759155	411.6217803955078	0.22437008	1511.48
SA20_SOC_2	1305	101.88841819763184	416.92148208618164	0.20917647	1512.64
SA20_SOC_2	1306	10.310670733451843	455.8689880371094	0.00017721715	1513.8
SA20_SOC_2	1307	10.307524353265762	456.23090744018555	0.00029029642	1514.96
SA20_SOC_2	1308	10.253948718309402	455.8440971374512	0.00020577731	1516.12
SA20_SOC_2	1309	10.35984605550766	455.66368103027344	0.0002855969	1517.28
SA20_SOC_2	1310	10.524934530258179	456.23385429382324	0.00058601005	1518.44
SA20_SOC_2	1311	10.560169070959091	456.6752243041992	0.0003687845	1519.6
SA20_SOC_2	1312	10.427051037549973	456.50842666625977	0.00046578085	1520.76
SA20_SOC_2	1313	10.423703491687775	455.5737018585205	0.0004174411	1521.92
SA20_SOC_2	1314	10.41703149676323	455.65956115722656	0.00016255649	1523.08
SA20_SOC_2	1315	10.365533083677292	456.34803771972656	0.0005681471	1524.24
SA20_SOC_2	1316	10.35650223493576	456.4862537384033	0.0005604206	1525.4
SA20_SOC_2	1317	10.371258854866028	456.31370544433594	0.00023972437	1526.56
SA20_SOC_2	1318	100.42575597763062	417.5382328033447	0.005726558	1527.72
SA20_SOC_2	1319	100.55632591247559	414.2068576812744	0.0072252555	1528.88
SA20_SOC_2	1320	100.42953491210938	395.46003341674805	0.10254274	1530.04
SA20_SOC_2	1321	102.97913551330566	358.8633728027344	0.048332386	1531.2
SA20_SOC_2	1322	101.92631483078003	377.26344108581543	0.006644221	1532.36
SA20_SOC_2	1323	10.467305034399033	455.88809967041016	0.0002194778	1533.52
SA20_SOC_2	1324	103.47075462341309	358.37087631225586	0.24167325	1534.68
SA20_SOC_2	1325	10.28824895620346	456.0963821411133	0.0007315717	1535.84
SA20_SOC_2	1326	100.89194774627686	363.64686012268066	0.65047175	1537.0
SA20_SOC_2	1327	10.279062390327454	455.70865631103516	0.00045720852	1538.16
SA20_SOC_2	1328	10.420277714729309	456.7352485656738	0.00020639255	1539.32
SA20_SOC_2	1329	10.575111955404282	456.18844985961914	0.0008457127	1540.48
SA20_SOC_2	1330	10.482536256313324	455.88523864746094	0.0002800574	1541.64
SA20_SOC_2	1331	10.418985784053802	455.83871841430664	0.00039088962	1542.8
SA20_SOC_2	1332	100.80406665802002	373.65760803222656	0.84655607	1543.96
SA20_SOC_2	1333	105.75096607208252	330.8432865142822	0.041284155	1545.12
SA20_SOC_2	1334	10.441593825817108	456.4848518371582	0.00059454795	1546.28
SA20_SOC_2	1335	103.09216976165771	381.3361930847168	0.05971253	1547.44
SA20_SOC_2	1336	10.423386096954346	455.9369087219238	0.0003567145	1548.6
SA20_SOC_2	1337	10.327554494142532	455.1521301269531	0.00035674268	1549.76
SA20_SOC_2	1338	10.43708547949791	455.4979991912842	0.0008791475	1550.92
SA20_SOC_2	1339	10.366188734769821	455.84306716918945	0.00028520724	1552.08
SA20_SOC_2	1340	10.400627553462982	455.5832290649414	0.0005757704	1553.24
SA20_SOC_2	1341	101.32774114608765	361.3799858093262	0.02672038	1554.4
SA20_SOC_2	1342	102.70847082138062	379.49904441833496	0.2408423	1555.56
SA20_SOC_2	1343	10.354983806610107	455.9842872619629	0.00047135228	1556.72
SA20_SOC_2	1344	10.318604111671448	455.6338691711426	0.00077128183	1557.88
SA20_SOC_2	1345	104.65378761291504	377.8054618835449	0.76106364	1559.04
SA20_SOC_2	1346	10.537558048963547	456.0048007965088	0.00052495574	1560.2
SA20_SOC_2	1347	10.311002284288406	455.7248783111572	0.00054775045	1561.36
SA20_SOC_2	1348	10.40373370051384	455.8948230743408	0.00029501226	1562.52
SA20_SOC_2	1349	10.475240647792816	455.9942436218262	0.00028446398	1563.68
SA20_SOC_2	1350	10.453895479440689	455.643310546875	0.00045082602	1564.84
SA20_SOC_2	1351	101.2516736984253	367.5815677642822	0.9610417	1566.0
SA20_SOC_2	1352	100.33254623413086	379.43063735961914	0.003776409	1567.16
SA20_SOC_2	1353	10.442806780338287	455.8819770812988	0.0003358294	1568.32
SA20_SOC_2	1354	10.492119193077087	455.40361404418945	0.00042690826	1569.48
SA20_SOC_2	1355	10.262171179056168	456.6419219970703	0.0005761283	1570.64
SA20_SOC_2	1356	10.291172564029694	455.2257442474365	0.00020160513	1571.8
SA20_SOC_2	1357	10.271575301885605	456.1911678314209	0.00022817837	1572.96
SA20_SOC_2	1358	10.34158244729042	456.3974189758301	0.0005251007	1574.12
SA20_SOC_2	1359	10.315517336130142	456.3679504394531	0.00037993165	1575.28
SA20_SOC_2	1360	10.58245450258255	456.2727642059326	0.0008219452	1576.44
SA20_SOC_2	1361	101.89871788024902	377.92837142944336	0.006951174	1577.6
SA20_SOC_2	1362	10.504236817359924	455.8510208129883	0.00023251452	1578.76
SA20_SOC_2	1363	9.652923792600632	24.88401174545288	0.00015167291	1579.92
SA20_SOC_2	1364	10.439350455999374	455.86132049560547	0.00028193055	1581.08
SA20_SOC_2	1365	10.40862649679184	455.921688079834	0.0005050334	1582.24
SA20_SOC_2	1366	10.555912554264069	456.13672256469727	0.00053174305	1583.4
SA20_SOC_2	1367	15.176978707313538	436.8644142150879	0.00025290885	1584.56
SA20_SOC_2	1368	14.45094347000122	396.5723991394043	0.00031213876	1585.72
SA20_SOC_2	1369	10.26555597782135	455.96388816833496	0.00054226123	1586.88
SA20_SOC_2	1370	14.293999969959259	398.07804107666016	0.00029668148	1588.04
SA20_SOC_2	1371	10.42390763759613	455.95582008361816	0.00039371595	1589.2
SA20_SOC_2	1372	102.80460119247437	345.0791931152344	0.013305251	1590.36
SA20_SOC_2	1373	10.470355302095413	456.14195823669434	0.00030490413	1591.52
SA20_SOC_2	1374	102.6979923248291	365.89181900024414	0.9554947	1592.68
SA20_SOC_2	1375	10.232896357774734	456.44737243652344	0.00051715807	1593.84
SA20_SOC_2	1376	105.18100261688232	387.2163963317871	0.25897127	1595.0
SA20_SOC_2	1377	102.34591960906982	401.2741184234619	0.04899668	1596.16
SA20_SOC_2	1378	10.441872477531433	456.4263153076172	0.00017786364	1597.32
SA20_SOC_2	1379	10.333527624607086	455.86758613586426	0.00028441512	1598.48
SA20_SOC_2	1380	10.63254252076149	456.2668991088867	0.00041744785	1599.64
SA20_SOC_2	1381	15.306200087070465	436.5650939941406	0.00022145966	1600.8
SA20_SOC_2	1382	14.601238071918488	397.4592876434326	0.00037024854	1601.96
SA20_SOC_2	1383	10.418332368135452	455.8644676208496	0.0004832653	1603.12
SA20_SOC_2	1384	14.511558413505554	396.13351821899414	0.00027907093	1604.28
SA20_SOC_2	1385	10.472442209720612	456.16238594055176	0.00037440652	1605.44
SA20_SOC_2	1386	10.638024657964706	456.8312072753906	0.00020316646	1606.6
SA20_SOC_2	1387	10.49475371837616	456.6617488861084	0.00024371198	1607.76
SA20_SOC_2	1388	14.467787742614746	397.71557807922363	0.00025890538	1608.92
SA20_SOC_2	1389	15.71231484413147	435.82225799560547	0.00024101141	1610.08
SA20_SOC_2	1390	10.591088235378265	456.2161445617676	0.00042488964	1611.24
SA20_SOC_2	1391	10.45871302485466	456.4881992340088	0.00075424823	1612.4
SA20_SOC_2	1392	102.04359292984009	337.5304985046387	0.0043799574	1613.56
SA20_SOC_2	1393	10.354694724082947	455.98594665527344	0.00034937178	1614.72
SA20_SOC_2	1394	10.451097786426544	456.0940933227539	0.00053182256	1615.88
SA20_SOC_2	1395	10.484755039215088	455.5246925354004	0.00065655616	1617.04
SA20_SOC_2	1396	10.469114035367966	455.8121395111084	0.00051591935	1618.2
SA20_SOC_2	1397	10.479715466499329	455.7630157470703	0.00042166654	1619.36
SA20_SOC_2	1398	98.97696375846863	372.28837966918945	0.0021448797	1620.52
SA20_SOC_2	1399	10.346076637506485	455.86063385009766	0.00016884116	1621.68
SA20_SOC_2	1400	102.7262806892395	377.2617816925049	0.0014871284	1622.84
SA20_SOC_2	1401	10.46265959739685	455.7894515991211	0.00092755817	1624.0
SA20_SOC_2	1402	103.40030193328857	347.318058013916	0.01404234	1625.16
SA20_SOC_2	1403	102.22997665405273	396.2662124633789	0.1182498	1626.32
SA20_SOC_2	1404	100.61845779418945	408.48535537719727	0.18565302	1627.48
SA20_SOC_2	1405	100.41447877883911	368.77676010131836	0.038047303	1628.64
SA20_SOC_2	1406	10.39460003376007	456.2925910949707	0.0003737509	1629.8
SA20_SOC_2	1407	97.87507057189941	389.73361015319824	0.005688776	1630.96
SA20_SOC_2	1408	100.23841857910156	404.055118560791	0.032790557	1632.12
SA20_SOC_2	1409	102.13460922241211	358.2766342163086	0.0066431826	1633.28
SA20_SOC_2	1410	10.50889566540718	456.6206645965576	0.00041192622	1634.44
SA20_SOC_2	1411	10.328181833028793	455.98388671875	0.0007511731	1635.6
SA20_SOC_2	1412	10.361992567777634	455.31206130981445	0.00034273427	1636.76
SA20_SOC_2	1413	10.362297296524048	455.943660736084	0.0003664837	1637.92
SA20_SOC_2	1414	10.309464484453201	456.0146713256836	0.00036637313	1639.08
SA20_SOC_2	1415	10.256742686033249	456.2753677368164	0.0003789741	1640.24
SA20_SOC_2	1416	10.343018174171448	455.46300888061523	0.00029417724	1641.4
SA20_SOC_2	1417	10.352997481822968	455.78965187072754	0.00028995288	1642.56
SA20_SOC_2	1418	101.39849185943604	380.8709907531738	0.36815497	1643.72
SA20_SOC_2	1419	10.467718541622162	456.56421661376953	0.0004751726	1644.88
SA20_SOC_2	1420	10.275853425264359	455.7968330383301	0.00063443923	1646.04
SA20_SOC_2	1421	102.3608922958374	378.93659591674805	0.9588606	1647.2
SA20_SOC_2	1422	10.41804924607277	456.3438034057617	0.0003776869	1648.36
SA20_SOC_2	1423	10.363015532493591	456.51829719543457	0.0005811133	1649.52
SA20_SOC_2	1424	101.23300552368164	366.18513107299805	0.60799325	1650.68
SA20_SOC_2	1425	10.590511560440063	457.0754814147949	0.00081769004	1651.84
SA20_SOC_2	1426	10.44723317027092	456.08842849731445	0.00044791514	1653.0
SA20_SOC_2	1427	10.380387306213379	455.77463150024414	0.0003847142	1654.16
SA20_SOC_2	1428	10.450274497270584	456.40957832336426	0.0007689789	1655.32
SA20_SOC_2	1429	10.580112785100937	455.738582611084	0.0007836497	1656.48
SA20_SOC_2	1430	100.54913759231567	384.38879013061523	0.0025465784	1657.64
SA20_SOC_2	1431	105.15732765197754	325.6757354736328	0.068514995	1658.8
SA20_SOC_2	1432	101.11395120620728	366.9421577453613	0.9472565	1659.96
SA20_SOC_2	1433	10.327795892953873	455.7949447631836	0.00060932327	1661.12
SA20_SOC_2	1434	103.26615571975708	368.81781578063965	0.03743995	1662.28
SA20_SOC_2	1435	10.48760786652565	455.26700019836426	0.0005290389	1663.44
SA20_SOC_2	1436	10.353124141693115	456.3306140899658	0.00049551605	1664.6
SA20_SOC_2	1437	103.4703254699707	369.2881679534912	0.01432496	1665.76
SA20_SOC_2	1438	106.39791488647461	333.81763458251953	0.08100045	1666.92
SA20_SOC_2	1439	103.16752195358276	368.0661678314209	0.75842136	1668.08
SA20_SOC_2	1440	788.6048316955566	24.35683786869049	0.00041805318	1669.24
SA20_SOC_2	1441	98.5373854637146	388.1220817565918	0.04466815	1670.4
SA20_SOC_2	1442	102.58090496063232	362.10376739501953	0.29628667	1671.56
SA20_SOC_2	1443	10.290209203958511	454.9353218078613	0.00034266888	1672.72
SA20_SOC_2	1444	102.02252864837646	393.75864028930664	0.19193852	1673.88
SA20_SOC_2	1445	10.448479652404785	456.0806465148926	0.0006529363	1675.04
SA20_SOC_2	1446	10.420290380716324	456.0445976257324	0.00062190654	1676.2
SA20_SOC_2	1447	10.399585962295532	455.57902336120605	0.00041586408	1677.36
SA20_SOC_2	1448	102.66969203948975	341.12122535705566	0.004420019	1678.52
SA20_SOC_2	1449	101.52561664581299	377.1895122528076	0.0014824225	1679.68
SA20_SOC_2	1450	10.285122692584991	456.03458404541016	0.00044890554	1680.84
SA20_SOC_2	1451	10.355442017316818	455.9057807922363	0.00041051654	1682.0
SA20_SOC_2	1452	10.40431559085846	456.4126682281494	0.00024413993	1683.16
SA20_SOC_2	1453	10.416572540998459	455.81334114074707	0.0002347172	1684.32
SA20_SOC_2	1454	104.58599328994751	325.77152252197266	0.005691879	1685.48
SA20_SOC_2	1455	102.7877688407898	367.09985733032227	0.50550693	1686.64
SA20_SOC_2	1456	10.476019978523254	456.2207221984863	0.0009946111	1687.8
SA20_SOC_2	1457	10.372741520404816	456.4786720275879	0.00059505535	1688.96
SA20_SOC_2	1458	103.8148283958435	364.27379608154297	0.826081	1690.12
SA20_SOC_2	1459	103.30820083618164	328.4018611907959	0.0027905644	1691.28
SA20_SOC_2	1460	10.454445332288742	455.949125289917	0.00024682705	1692.44
SA20_SOC_2	1461	10.338003188371658	456.32861137390137	0.00030080302	1693.6
SA20_SOC_2	1462	9.675551950931549	25.260581374168396	0.00024513752	1694.76
SA20_SOC_2	1463	102.77765989303589	367.1297550201416	0.8024134	1695.92
SA20_SOC_2	1464	104.35423851013184	329.2696952819824	0.008963736	1697.08
SA20_SOC_2	1465	102.44172811508179	371.38744354248047	0.5307012	1698.24
SA20_SOC_2	1466	102.23474502563477	357.9620933532715	0.033790205	1699.4
SA20_SOC_2	1467	15.60165137052536	436.49288177490234	0.00045313645	1700.56
SA20_SOC_2	1468	95.30233144760132	348.45425605773926	0.018961517	1701.72
SA20_SOC_2	1469	100.78284740447998	384.8297595977783	0.093735024	1702.88
SA20_SOC_2	1470	10.396860539913177	456.08333587646484	0.00038306657	1704.04
SA20_SOC_2	1471	10.251066088676453	455.1866912841797	0.00030295696	1705.2
SA20_SOC_2	1472	10.46968623995781	455.5452632904053	0.00021242586	1706.36
SA20_SOC_2	1473	10.541187226772308	456.1567497253418	0.00029720378	1707.52
SA20_SOC_2	1474	10.556673258543015	456.17162704467773	0.00019389787	1708.68
SA20_SOC_2	1475	10.408017784357071	456.15217208862305	0.00024633593	1709.84
SA20_SOC_2	1476	102.15610265731812	381.9698238372803	0.015557737	1711.0
SA20_SOC_2	1477	10.413109511137009	456.4712333679199	0.00031599405	1712.16
SA20_SOC_2	1478	10.554692149162292	456.21923446655273	0.0003034151	1713.32
SA20_SOC_2	1479	10.537716746330261	456.54052734375	0.00046277582	1714.48
SA20_SOC_2	1480	10.573509335517883	457.04017639160156	0.0010601574	1715.64
SA20_SOC_2	1481	10.571849346160889	456.4724349975586	0.0003331984	1716.8
SA20_SOC_2	1482	10.32123863697052	455.69698333740234	0.00035611645	1717.96
SA20_SOC_2	1483	10.625489056110382	456.882963180542	0.00025058372	1719.12
SA20_SOC_2	1484	10.432354360818863	455.7260513305664	0.00030290755	1720.28
SA20_SOC_2	1485	10.607883334159851	456.5668773651123	0.00053300295	1721.44
SA20_SOC_2	1486	10.375597327947617	456.63228034973145	0.0007094685	1722.6
SA20_SOC_2	1487	103.08878421783447	363.59710693359375	0.13828471	1723.76
SA20_SOC_2	1488	10.600383579730988	456.35982513427734	0.0010524864	1724.92
SA20_SOC_2	1489	103.46779823303223	362.0142459869385	0.9330269	1726.08
SA20_SOC_2	1490	10.526949912309647	456.35358810424805	0.0006014644	1727.24
SA20_SOC_2	1491	10.37529706954956	456.461706161499	0.00046966545	1728.4
SA20_SOC_2	1492	10.471226274967194	455.7847595214844	0.00058593357	1729.56
SA20_SOC_2	1493	10.402847081422806	455.958309173584	0.00043546176	1730.72
SA20_SOC_2	1494	103.02863121032715	379.1586112976074	0.018344257	1731.88
SA20_SOC_2	1495	105.92445135116577	331.2099838256836	0.4541334	1733.04
SA20_SOC_2	1496	103.12328338623047	358.00174713134766	0.97499335	1734.2
SA20_SOC_2	1497	10.370659828186035	456.00385665893555	0.00082473556	1735.36
SA20_SOC_2	1498	10.37745475769043	455.80172538757324	0.00060165813	1736.52
SA20_SOC_2	1499	10.360559076070786	455.6042289733887	0.0004731827	1737.68
SA20_SOC_2	1500	10.36396324634552	455.2884864807129	0.00043438326	1738.84
SA20_SOC_2	1501	10.225971788167953	455.8512210845947	0.0005259727	1740.0
SA20_SOC_2	1502	10.459529608488083	455.52452087402344	0.0003333112	1741.16
SA20_SOC_2	1503	10.511697083711624	456.0050868988037	0.00028680047	1742.32
SA20_SOC_2	1504	10.618115961551666	456.33052825927734	0.0010256022	1743.48
SA20_SOC_2	1505	10.491813719272614	455.3602981567383	0.0010145421	1744.64
SA20_SOC_2	1506	10.415472090244293	456.11546516418457	0.0003092401	1745.8
SA20_SOC_2	1507	10.40087565779686	455.79986572265625	0.0008546953	1746.96
SA20_SOC_2	1508	429.8813819885254	366.9060230255127	0.99911886	1748.12
SA20_SOC_2	1509	583.892822265625	368.76623153686523	0.9992481	1749.28
SA20_SOC_2	1510	617.9691791534424	375.2611541748047	0.99914	1750.44
SA20_SOC_2	1511	639.2021656036377	360.91758728027344	0.99926907	1751.6
SA20_SOC_2	1512	662.1196269989014	368.22229385375977	0.9986987	1752.76
SA20_SOC_2	1513	625.6227493286133	373.49172592163086	0.9995654	1753.92
SA20_SOC_2	1514	625.7786750793457	344.2324447631836	0.99886274	1755.08
SA20_SOC_2	1515	615.4618263244629	358.6494827270508	0.9993674	1756.24
SA20_SOC_2	1516	597.2703456878662	354.349365234375	0.9961641	1757.4
SA20_SOC_2	1517	581.8388938903809	376.089391708374	0.9995402	1758.56
SA20_SOC_2	1518	426.617431640625	382.7420997619629	0.9972025	1759.72
SA20_SOC_2	1519	333.75487327575684	391.7168426513672	0.9967359	1760.88
SA20_SOC_2	1520	14.361052215099335	397.65026092529297	0.0002834036	1762.04
SA20_SOC_2	1521	10.554642975330353	456.0548973083496	0.0006105953	1763.2
SA20_SOC_2	1522	10.391682386398315	455.78956604003906	0.00033938783	1764.36
SA20_SOC_2	1523	10.627415776252747	456.46711349487305	0.00032667117	1765.52
SA20_SOC_2	1524	102.19292640686035	377.2316265106201	0.018106146	1766.68
SA20_SOC_2	1525	10.456033796072006	455.2537250518799	0.00039351222	1767.84
SA20_SOC_2	1526	102.29637622833252	371.07327461242676	0.6205137	1769.0
SA20_SOC_2	1527	10.325635969638824	455.9462642669678	0.00035062575	1770.16
SA20_SOC_2	1528	10.45008972287178	455.70865631103516	0.0008062757	1771.32
SA20_SOC_2	1529	10.3424571454525	455.945520401001	0.00050444505	1772.48
SA20_SOC_2	1530	10.434459149837494	455.66076278686523	0.00028643323	1773.64
SA20_SOC_2	1531	10.30505746603012	455.3163528442383	0.00022886253	1774.8
SA20_SOC_2	1532	10.364997386932373	455.48269271850586	0.00048903696	1775.96
SA20_SOC_2	1533	10.375526547431946	456.0256004333496	0.00043912465	1777.12
SA20_SOC_2	1534	10.428772121667862	456.4413642883301	0.00026496287	1778.28
SA20_SOC_2	1535	788.3225440979004	24.11328613758087	0.0003140796	1779.44
SA20_SOC_2	1536	10.448412597179413	456.59236907958984	0.0006205447	1780.6
SA20_SOC_2	1537	10.40845438838005	456.3747024536133	0.00042782494	1781.76
SA20_SOC_2	1538	99.46454167366028	421.5883255004883	0.014206178	1782.92
SA20_SOC_2	1539	10.232484340667725	455.42449951171875	0.0002677224	1784.08
SA20_SOC_2	1540	10.318389534950256	455.74925422668457	0.00018422336	1785.24
SA20_SOC_2	1541	102.11471319198608	404.2689800262451	0.802313	1786.4
SA20_SOC_2	1542	10.524193197488785	456.0769557952881	0.00030573868	1787.56
SA20_SOC_2	1543	14.577129483222961	394.6127128601074	0.0003059918	1788.72
SA20_SOC_2	1544	15.525129437446594	435.7548522949219	0.0002223557	1789.88
SA20_SOC_2	1545	14.50771689414978	397.5344467163086	0.00046692105	1791.04
SA20_SOC_2	1546	10.489266365766525	456.3653755187988	0.0001691241	1792.2
SA20_SOC_2	1547	9.524235129356384	25.640940070152283	0.00021348271	1793.36
SA20_SOC_2	1548	10.506422817707062	456.7901802062988	0.0008994083	1794.52
SA20_SOC_2	1549	14.546787738800049	397.12120056152344	0.00034625063	1795.68
SA20_SOC_2	1550	374.79586601257324	385.93153953552246	0.9980196	1796.84
SA20_SOC_2	1551	534.3992233276367	375.96619606018066	0.99875355	1798.0
SA20_SOC_2	1552	624.4076728820801	371.7971420288086	0.99967337	1799.16
SA20_SOC_2	1553	636.2431526184082	353.0998134613037	0.9977253	1800.32
SA20_SOC_2	1554	639.4525527954102	359.9886131286621	0.99714404	1801.48
SA20_SOC_2	1555	612.4516487121582	353.1060218811035	0.9992225	1802.64
SA20_SOC_2	1556	636.0244750976562	372.1639823913574	0.99659204	1803.8
SA20_SOC_2	1557	628.6078453063965	359.1739082336426	0.99830353	1804.96
SA20_SOC_2	1558	593.6442375183105	363.310489654541	0.999446	1806.12
SA20_SOC_2	1559	605.3926467895508	380.15819549560547	0.99909854	1807.28
SA20_SOC_2	1560	620.3526496887207	386.12926483154297	0.9978362	1808.44
SA20_SOC_2	1561	601.8150329589844	390.34220695495605	0.9993192	1809.6
SA20_SOC_2	1562	386.869478225708	388.9588165283203	0.9995247	1810.76
SA20_SOC_2	1563	333.901309967041	392.0827102661133	0.9951924	1811.92
SA20_SOC_2	1564	326.9224166870117	391.3245964050293	0.9813865	1813.08
SA20_SOC_2	1565	10.394161939620972	456.4222812652588	0.00089985837	1814.24
SA20_SOC_2	1566	99.24511313438416	401.3864994049072	0.01047212	1815.4
SA20_SOC_2	1567	100.13918876647949	401.9000244140625	0.0017641312	1816.56
SA20_SOC_2	1568	100.4076361656189	400.14495849609375	0.0014274678	1817.72
SA20_SOC_2	1569	102.1976113319397	401.9388198852539	0.011276862	1818.88
SA20_SOC_2	1570	102.0655870437622	404.9842071533203	0.012582224	1820.04
SA20_SOC_2	1571	101.60338878631592	404.3770980834961	0.009535793	1821.2
SA20_SOC_2	1572	101.7471432685852	414.7649574279785	0.028934693	1822.36
SA20_SOC_2	1573	102.23485231399536	410.30839920043945	0.022060374	1823.52
SA20_SOC_2	1574	101.62800550460815	406.5929889678955	0.010404297	1824.68
SA20_SOC_2	1575	101.83007717132568	420.27880668640137	0.004158068	1825.84
SA20_SOC_2	1576	99.96533989906311	408.4939956665039	0.066382766	1827.0
SA20_SOC_2	1577	100.85716247558594	414.3416118621826	0.08069084	1828.16
SA20_SOC_2	1578	100.03983974456787	419.9512767791748	0.29805648	1829.32
SA20_SOC_2	1579	100.1880407333374	419.30874824523926	0.040270954	1830.48
SA20_SOC_2	1580	10.237141698598862	456.0197353363037	0.0007402435	1831.64
SA20_SOC_2	1581	10.319976508617401	456.2706756591797	0.00059978594	1832.8
SA20_SOC_2	1582	10.158191621303558	455.6129837036133	0.0005802974	1833.96
SA20_SOC_2	1583	10.47547310590744	456.4390754699707	0.00024140143	1835.12
SA20_SOC_2	1584	10.332705825567245	456.33347511291504	0.00020427207	1836.28
SA20_SOC_2	1585	10.532641410827637	455.89030265808105	0.0004947973	1837.44
SA20_SOC_2	1586	10.468114912509918	456.47626876831055	0.00080532435	1838.6
SA20_SOC_2	1587	10.54408922791481	456.1659049987793	0.0006627764	1839.76
SA20_SOC_2	1588	10.633143037557602	456.5602684020996	0.00036199615	1840.92
SA20_SOC_2	1589	10.398721694946289	455.7170104980469	0.0004347695	1842.08
SA20_SOC_2	1590	10.290025919675827	455.44129371643066	0.0005238109	1843.24
SA20_SOC_2	1591	10.29474288225174	455.85336685180664	0.00035710866	1844.4
SA20_SOC_2	1592	10.302683711051941	455.6326675415039	0.00047929058	1845.56
SA20_SOC_2	1593	101.53118371963501	390.81089973449707	0.005150233	1846.72
SA20_SOC_2	1594	101.54362916946411	392.74057388305664	0.010183208	1847.88
SA20_SOC_2	1595	10.28866246342659	455.2942085266113	0.0003116971	1849.04
SA20_SOC_2	1596	10.219638049602509	455.2984142303467	0.00038125576	1850.2
SA20_SOC_2	1597	10.3184774518013	456.34294509887695	0.00047728186	1851.36
SA20_SOC_2	1598	10.313154757022858	455.8819770812988	0.00030792356	1852.52
SA20_SOC_2	1599	10.419206321239471	456.14233016967773	0.00054658426	1853.68
SA20_SOC_2	1600	10.30207872390747	455.4514503479004	0.0007072398	1854.84
SA20_SOC_2	1601	10.436557978391647	455.8268737792969	0.00024061877	1856.0
SA20_SOC_2	1602	101.99249982833862	373.8479518890381	0.016704775	1857.16
SA20_SOC_2	1603	10.429277271032333	456.23308181762695	0.0004254745	1858.32
SA20_SOC_2	1604	101.34514570236206	389.15931701660156	0.0048183394	1859.48
SA20_SOC_2	1605	10.297073423862457	455.92185974121094	0.0002905196	1860.64
SA20_SOC_2	1606	10.500919818878174	455.98886489868164	0.00036753752	1861.8
SA20_SOC_2	1607	10.306590050458908	456.6712474822998	0.00039451133	1862.96
SA20_SOC_2	1608	10.308939963579178	455.5297565460205	0.00035730907	1864.12
SA20_SOC_2	1609	10.342071205377579	455.9759330749512	0.00051031145	1865.28
SA20_SOC_2	1610	10.147461295127869	455.75220108032227	0.0005203868	1866.44
SA20_SOC_2	1611	10.413488745689392	456.85083389282227	0.0005396023	1867.6
SA20_SOC_2	1612	10.332689434289932	455.97052574157715	0.00035851556	1868.76
SA20_SOC_2	1613	10.554812103509903	456.54836654663086	0.0009909534	1869.92
SA20_SOC_2	1614	10.2775439620018	456.5511131286621	0.0004586324	1871.08
SA20_SOC_2	1615	10.55981069803238	456.19983673095703	0.00044806866	1872.24
SA20_SOC_2	1616	102.35295295715332	383.37361335754395	0.8191427	1873.4
SA20_SOC_2	1617	10.295764356851578	456.6756820678711	0.0006219898	1874.56
SA20_SOC_2	1618	10.356879234313965	455.7260513305664	0.000301984	1875.72
SA20_SOC_2	1619	10.400055348873138	456.4034843444824	0.0003146128	1876.88
SA20_SOC_2	1620	10.346369445323944	455.8587455749512	0.00070710096	1878.04
SA20_SOC_2	1621	10.420043766498566	456.0487174987793	0.00057722983	1879.2
SA20_SOC_2	1622	10.233459621667862	455.72510719299316	0.00040367333	1880.36
SA20_SOC_2	1623	10.371486842632294	456.088171005249	0.00035350936	1881.52
SA20_SOC_2	1624	10.462869703769684	456.05358123779297	0.00042291486	1882.68
SA20_SOC_2	1625	10.306398570537567	455.7283687591553	0.00041142703	1883.84
SA20_SOC_2	1626	10.346464067697525	456.1680793762207	0.00026805673	1885.0
SA20_SOC_2	1627	104.50296401977539	417.30411529541016	0.31700325	1886.16
SA20_SOC_2	1628	102.64782905578613	417.6276397705078	0.76723087	1887.32
SA20_SOC_2	1629	100.80883502960205	411.8690013885498	0.09049033	1888.48
SA20_SOC_2	1630	14.578934013843536	398.2485008239746	0.000615892	1889.64
SA20_SOC_2	1631	14.527271687984467	397.093563079834	0.00048476525	1890.8
SA20_SOC_2	1632	10.424071550369263	456.1929130554199	0.00018854633	1891.96
SA20_SOC_2	1633	10.504674911499023	455.6997299194336	0.0002128228	1893.12
SA20_SOC_2	1634	10.269200801849365	456.350154876709	0.00037320863	1894.28
SA20_SOC_2	1635	10.275395214557648	455.93685150146484	0.00018241479	1895.44
SA20_SOC_2	1636	100.3849983215332	407.97780990600586	0.002469372	1896.6
SA20_SOC_2	1637	100.34034252166748	421.9563961029053	0.04612783	1897.76
SA20_SOC_2	1638	101.69651508331299	416.0657501220703	0.00749416	1898.92
SA20_SOC_2	1639	100.32995939254761	404.600830078125	0.069094434	1900.08
SA20_SOC_2	1640	99.89383220672607	409.097900390625	0.059537172	1901.24
SA20_SOC_2	1641	101.71424150466919	409.10888671875	0.008145146	1902.4
SA20_SOC_2	1642	102.15144157409668	403.01645278930664	0.012802892	1903.56
SA20_SOC_2	1643	101.52124166488647	418.1788444519043	0.0009991599	1904.72
SA20_SOC_2	1644	101.93194150924683	400.5252742767334	0.07202243	1905.88
SA20_SOC_2	1645	100.77687501907349	399.5525550842285	0.08647273	1907.04
SA20_SOC_2	1646	101.85370445251465	402.3423385620117	0.01736681	1908.2
SA20_SOC_2	1647	101.96174383163452	400.8720588684082	0.016708698	1909.36
SA20_SOC_2	1648	100.30989646911621	397.600736618042	0.13925986	1910.52
SA20_SOC_2	1649	100.8824110031128	395.8021545410156	0.062761255	1911.68
SA20_SOC_2	1650	102.28939056396484	399.06944274902344	0.0111889355	1912.84
SA20_SOC_2	1651	10.412566363811493	456.65642738342285	0.00076941727	1914.0
SA20_SOC_2	1652	10.632125288248062	456.00351333618164	0.0005328897	1915.16
SA20_SOC_2	1653	10.33092737197876	455.7627010345459	0.00040123085	1916.32
SA20_SOC_2	1654	102.88746356964111	403.4092140197754	0.001976775	1917.48
SA20_SOC_2	1655	100.11577606201172	398.77049446105957	0.40751252	1918.64
SA20_SOC_2	1656	10.328665375709534	455.7528591156006	0.0005465588	1919.8
SA20_SOC_2	1657	10.541154444217682	456.5020751953125	0.00088600826	1920.96
SA20_SOC_2	1658	331.2077283859253	388.2076835632324	0.9889529	1922.12
SA20_SOC_2	1659	431.3992500305176	388.5123825073242	0.99937785	1923.28
SA20_SOC_2	1660	583.2462787628174	379.2232131958008	0.9996637	1924.44
SA20_SOC_2	1661	590.3950691223145	382.07536697387695	0.9995158	1925.6
SA20_SOC_2	1662	618.3926582336426	388.8837146759033	0.9995447	1926.76
SA20_SOC_2	1663	618.3018684387207	378.8517665863037	0.9993629	1927.92
SA20_SOC_2	1664	635.4539394378662	381.1691093444824	0.9985379	1929.08
SA20_SOC_2	1665	633.9919090270996	363.71240615844727	0.99755967	1930.24
SA20_SOC_2	1666	610.8169555664062	307.74816513061523	0.9991843	1931.4
SA20_SOC_2	1667	632.5796127319336	342.81981468200684	0.9978828	1932.56
SA20_SOC_2	1668	614.3940925598145	373.5410213470459	0.999343	1933.72
SA20_SOC_2	1669	609.8572731018066	278.60143661499023	0.99948704	1934.88
SA20_SOC_2	1670	606.3859939575195	325.9910202026367	0.9982597	1936.04
SA20_SOC_2	1671	608.6159706115723	375.36343574523926	0.99799	1937.2
SA20_SOC_2	1672	604.6250343322754	364.31676864624023	0.99926907	1938.36
SA20_SOC_2	1673	583.6926460266113	369.89524841308594	0.9995752	1939.52
SA20_SOC_2	1674	650.4874229431152	370.30866622924805	0.9989635	1940.68
SA20_SOC_2	1675	689.3285751342773	381.8968963623047	0.998505	1941.84
SA20_SOC_2	1676	720.2913761138916	401.73949241638184	0.9907862	1943.0
SA20_SOC_2	1677	727.10280418396	404.97745513916016	0.9394116	1944.16
SA20_SOC_2	1678	734.9511623382568	405.46714782714844	0.7656126	1945.32
SA20_SOC_2	1679	732.3537826538086	343.9368724822998	0.99510115	1946.48
SA20_SOC_2	1680	698.1286525726318	387.5786018371582	0.998879	1947.64
SA20_SOC_2	1681	722.504186630249	426.96876525878906	0.9831693	1948.8
SA20_SOC_2	1682	730.0564765930176	425.3023338317871	0.93271744	1949.96
SA20_SOC_2	1683	726.3054847717285	425.0305938720703	0.95753217	1951.12
SA20_SOC_2	1684	661.0675811767578	415.23284912109375	0.99944276	1952.28
SA20_SOC_2	1685	632.5283527374268	392.4979305267334	0.99950147	1953.44
SA20_SOC_2	1686	635.7058525085449	382.67704010009766	0.99898094	1954.6
SA20_SOC_2	1687	653.9422035217285	376.1122226715088	0.99589324	1955.76
SA20_SOC_2	1688	646.118688583374	376.8554878234863	0.998248	1956.92
SA20_SOC_2	1689	634.9035263061523	381.7133331298828	0.9906284	1958.08
SA20_SOC_2	1690	640.1504039764404	388.83673667907715	0.9995141	1959.24
SA20_SOC_2	1691	468.6244010925293	385.05346298217773	0.99728394	1960.4
SA20_SOC_2	1692	341.1839485168457	382.08423614501953	0.998154	1961.56
SA20_SOC_2	1693	14.643006026744843	395.6986427307129	0.00038271307	1962.72
SA20_SOC_2	1694	10.478931665420532	455.8692455291748	0.00080565014	1963.88
SA20_SOC_2	1695	10.432756692171097	456.01404190063477	0.00029692252	1965.04
SA20_SOC_2	1696	14.504843950271606	398.2370853424072	0.00032273203	1966.2
SA20_SOC_2	1697	10.272758454084396	456.40854835510254	0.0004222357	1967.36
SA20_SOC_2	1698	10.496994853019714	455.9680366516113	0.00024511555	1968.52
SA20_SOC_2	1699	10.432123392820358	456.7177391052246	0.00027737807	1969.68
SA20_SOC_2	1700	10.42259857058525	456.0603332519531	0.00032932407	1970.84
SA20_SOC_2	1701	14.455331861972809	397.4153423309326	0.00029361484	1972.0
SA20_SOC_2	1702	14.5222008228302	397.2802734375	0.00040943964	1973.16
SA20_SOC_2	1703	10.544070601463318	456.5687942504883	0.0006647437	1974.32
SA20_SOC_2	1704	10.504130274057388	456.13866806030273	0.00032372403	1975.48
SA20_SOC_2	1705	14.463981986045837	397.1055221557617	0.00033814684	1976.64
SA20_SOC_2	1706	14.505405724048615	397.1443748474121	0.0002804577	1977.8
SA20_SOC_2	1707	14.298965036869049	396.7118453979492	0.00021787571	1978.96
SA20_SOC_2	1708	788.4250164031982	24.26944613456726	0.00019015244	1980.12
SA20_SOC_2	1709	10.284893214702606	455.9724998474121	0.00020529797	1981.28
SA20_SOC_2	1710	10.40245071053505	455.8644676208496	0.0002858723	1982.44
SA20_SOC_2	1711	14.493106305599213	396.635799407959	0.00029414665	1983.6
SA20_SOC_2	1712	10.43136939406395	456.0391616821289	0.00027276634	1984.76
SA20_SOC_2	1713	14.435078203678131	398.1931972503662	0.00017558328	1985.92
SA20_SOC_2	1714	10.549688339233398	455.76404571533203	0.0003522137	1987.08
SA20_SOC_2	1715	10.480152070522308	456.86553955078125	0.0014671093	1988.24
SA20_SOC_2	1716	10.39448231458664	455.9989356994629	0.0005004899	1989.4
SA20_SOC_2	1717	14.664548635482788	396.68200492858887	0.00023222559	1990.56
SA20_SOC_2	1718	10.401704907417297	456.28950119018555	0.0005451862	1991.72
SA20_SOC_2	1719	10.422128438949585	456.5272808074951	0.00052285445	1992.88
SA20_SOC_2	1720	10.483447462320328	456.525821685791	0.00033297928	1994.04
SA20_SOC_2	1721	10.535930842161179	456.24778747558594	0.0003991256	1995.2
SA20_SOC_2	1722	10.319497436285019	456.2634086608887	0.00029757462	1996.36
SA20_SOC_2	1723	99.0829348564148	426.88528060913086	0.010771522	1997.52
SA20_SOC_2	1724	10.461734235286713	456.0995292663574	0.0007268587	1998.68
SA20_SOC_2	1725	10.365363955497742	455.54065704345703	0.00063950557	1999.84
SA20_SOC_2	1726	10.40896251797676	455.8942222595215	0.0005874568	2001.0
SA20_SOC_2	1727	100.44761896133423	411.09941482543945	0.011135998	2002.16
SA20_SOC_2	1728	101.29261016845703	413.03415298461914	0.0060311295	2003.32
SA20_SOC_2	1729	99.95472431182861	395.7400131225586	0.41325244	2004.48
SA20_SOC_2	1730	10.240495204925537	455.5256652832031	0.00021244933	2005.64
SA20_SOC_2	1731	10.162723809480667	456.3146781921387	0.0004024354	2006.8
SA20_SOC_2	1732	10.328952968120575	455.55896759033203	0.00024374895	2007.96
SA20_SOC_2	1733	373.5393524169922	375.0345039367676	0.99711716	2009.12
SA20_SOC_2	1734	523.1663703918457	368.1818675994873	0.9992791	2010.28
SA20_SOC_2	1735	614.3513679504395	362.76123046875	0.9990038	2011.44
SA20_SOC_2	1736	644.4095611572266	362.1035671234131	0.99754876	2012.6
SA20_SOC_2	1737	631.9169998168945	363.9572811126709	0.99945563	2013.76
SA20_SOC_2	1738	609.949779510498	293.1814384460449	0.9992993	2014.92
SA20_SOC_2	1739	647.5295066833496	337.2971534729004	0.9979905	2016.08
SA20_SOC_2	1740	636.5526676177979	362.2991752624512	0.99902725	2017.24
SA20_SOC_2	1741	621.0614204406738	365.2383613586426	0.9992124	2018.4
SA20_SOC_2	1742	611.8052005767822	345.0579643249512	0.9995315	2019.56
SA20_SOC_2	1743	617.4276351928711	365.3639602661133	0.9990594	2020.72
SA20_SOC_2	1744	612.1358871459961	316.5249824523926	0.9992143	2021.88
SA20_SOC_2	1745	623.7313747406006	330.7244110107422	0.99842775	2023.04
SA20_SOC_2	1746	634.4090461730957	373.1308078765869	0.99754924	2024.2
SA20_SOC_2	1747	642.1985626220703	385.2938747406006	0.99941623	2025.36
SA20_SOC_2	1748	672.4001884460449	399.2773246765137	0.9988918	2026.52
SA20_SOC_2	1749	719.7213172912598	406.4195251464844	0.9380231	2027.68
SA20_SOC_2	1750	716.1117076873779	408.8714790344238	0.95190614	2028.84
SA20_SOC_2	1751	700.3208160400391	431.06858253479004	0.9972275	2030.0
SA20_SOC_2	1752	708.0483436584473	438.8757133483887	0.82993543	2031.16
SA20_SOC_2	1753	707.8941345214844	417.409029006958	0.99813867	2032.32
SA20_SOC_2	1754	678.1280994415283	404.10226821899414	0.99844426	2033.48
SA20_SOC_2	1755	707.0299625396729	413.02465438842773	0.93255496	2034.64
SA20_SOC_2	1756	705.7361602783203	413.5652160644531	0.9944155	2035.8
SA20_SOC_2	1757	697.7238655090332	404.1918182373047	0.5885113	2036.96
SA20_SOC_2	1758	665.7135963439941	389.5371437072754	0.9978471	2038.12
SA20_SOC_2	1759	652.785587310791	386.1704921722412	0.996965	2039.28
SA20_SOC_2	1760	636.0799789428711	383.1045913696289	0.9980806	2040.44
SA20_SOC_2	1761	635.2695465087891	388.60387802124023	0.9976866	2041.6
SA20_SOC_2	1762	633.8092803955078	392.7377414703369	0.9993937	2042.76
SA20_SOC_2	1763	629.0507316589355	377.92224884033203	0.9992575	2043.92
SA20_SOC_2	1764	639.8345470428467	359.9603462219238	0.9985814	2045.08
SA20_SOC_2	1765	626.2869358062744	379.50599670410156	0.9992461	2046.24
SA20_SOC_2	1766	629.7832489013672	392.70864486694336	0.9996706	2047.4
SA20_SOC_2	1767	629.868745803833	396.7525577545166	0.9995939	2048.56
SA20_SOC_2	1768	621.4704036712646	396.9784355163574	0.9996644	2049.72
SA20_SOC_2	1769	618.8197135925293	395.7058525085449	0.9994466	2050.88
SA20_SOC_2	1770	622.2766876220703	384.7968864440918	0.9991084	2052.04
SA20_SOC_2	1771	614.8892402648926	357.5669288635254	0.9993944	2053.2
SA20_SOC_2	1772	611.6742610931396	268.42981338500977	0.9992822	2054.36
SA20_SOC_2	1773	623.763370513916	329.4462203979492	0.9987947	2055.52
SA20_SOC_2	1774	614.8346424102783	368.9743423461914	0.99937266	2056.68
SA20_SOC_2	1775	615.3264045715332	363.96257400512695	0.99891675	2057.84
SA20_SOC_2	1776	630.6517601013184	344.1131114959717	0.9995437	2059.0
SA20_SOC_2	1777	628.7078380584717	374.22563552856445	0.9988661	2060.16
SA20_SOC_2	1778	614.7926330566406	393.1735038757324	0.9994449	2061.32
SA20_SOC_2	1779	616.8188095092773	295.44997215270996	0.99927	2062.48
SA20_SOC_2	1780	603.8984298706055	294.33265686035156	0.99955255	2063.64
SA20_SOC_2	1781	618.0552959442139	342.54956245422363	0.9993248	2064.8
SA20_SOC_2	1782	615.6960964202881	369.31285858154297	0.9990402	2065.96
SA20_SOC_2	1783	636.9352340698242	363.9712142944336	0.9991203	2067.12
SA20_SOC_2	1784	696.1180686950684	407.7389717102051	0.9991417	2068.28
SA20_SOC_2	1785	717.8284168243408	411.7251205444336	0.94810206	2069.44
SA20_SOC_2	1786	688.4307384490967	412.1744155883789	0.9994874	2070.6
SA20_SOC_2	1787	696.1870193481445	423.48175048828125	0.99724185	2071.76
SA20_SOC_2	1788	668.839168548584	429.13341522216797	0.99096656	2072.92
SA20_SOC_2	1789	678.1412124633789	424.47452545166016	0.99475205	2074.08
SA20_SOC_2	1790	679.2990207672119	426.1820411682129	0.9995554	2075.24
SA20_SOC_2	1791	685.5009078979492	422.72472381591797	0.99947816	2076.4
SA20_SOC_2	1792	687.3437404632568	427.38996505737305	0.9989999	2077.56
SA20_SOC_2	1793	719.264030456543	427.47339248657227	0.9304465	2078.72
SA20_SOC_2	1794	726.7068862915039	429.7350311279297	0.9880376	2079.88
SA20_SOC_2	1795	699.6149063110352	403.07687759399414	0.99127406	2081.04
SA20_SOC_2	1796	673.2489585876465	394.9084281921387	0.99645054	2082.2
SA20_SOC_2	1797	634.4340324401855	381.62023544311523	0.9986981	2083.36
SA20_SOC_2	1798	615.7658100128174	380.61017990112305	0.9984479	2084.52
SA20_SOC_2	1799	616.5759086608887	398.39195251464844	0.99792385	2085.68
SA20_SOC_2	1800	615.1248931884766	388.96164894104004	0.9993414	2086.84
SA20_SOC_2	1801	606.1193466186523	381.3375663757324	0.99959975	2088.0
SA20_SOC_2	1802	602.5722026824951	384.1870880126953	0.99964094	2089.16
SA20_SOC_2	1803	609.6102714538574	385.5263900756836	0.9995654	2090.32
SA20_SOC_2	1804	612.48779296875	383.21216583251953	0.99912554	2091.48
SA20_SOC_2	1805	613.0917549133301	361.54449462890625	0.99941087	2092.64
SA20_SOC_2	1806	620.3957557678223	351.19274139404297	0.9990158	2093.8
SA20_SOC_2	1807	623.6610412597656	368.9182662963867	0.9989598	2094.96
SA20_SOC_2	1808	620.0868606567383	332.1836471557617	0.9993838	2096.12
SA20_SOC_2	1809	617.1249866485596	344.2042922973633	0.99972993	2097.28
SA20_SOC_2	1810	615.0628089904785	369.69752311706543	0.99965477	2098.44
SA20_SOC_2	1811	616.4218902587891	348.20823669433594	0.9994325	2099.6
SA20_SOC_2	1812	618.7375068664551	354.4512176513672	0.9985014	2100.76
SA20_SOC_2	1813	599.9332904815674	379.29737091064453	0.99868554	2101.92
SA20_SOC_2	1814	597.7136611938477	392.0899200439453	0.9994307	2103.08
SA20_SOC_2	1815	422.7273941040039	385.0990676879883	0.9989784	2104.24
SA20_SOC_2	1816	333.72788429260254	380.4192924499512	0.9831976	2105.4
SA20_SOC_2	1817	10.496752709150314	456.4402770996094	0.00080538116	2106.56
SA20_SOC_2	1818	98.21736812591553	405.2661323547363	0.01638368	2107.72
SA20_SOC_2	1819	98.57313632965088	404.3034267425537	0.02033018	2108.88
SA20_SOC_2	1820	99.02224540710449	405.0189399719238	0.0085859075	2110.04
SA20_SOC_2	1821	100.3519058227539	403.2798385620117	0.00084959203	2111.2
SA20_SOC_2	1822	10.31293198466301	455.93971252441406	0.00040868798	2112.36
SA20_SOC_2	1823	10.359685868024826	455.70980072021484	0.00036280925	2113.52
SA20_SOC_2	1824	10.412626713514328	456.0966682434082	0.00043669535	2114.68
SA20_SOC_2	1825	10.37268415093422	455.57538986206055	0.0004905871	2115.84
SA20_SOC_2	1826	100.43628215789795	410.91711044311523	0.0010960476	2117.0
SA20_SOC_2	1827	10.322834551334381	455.749568939209	0.0008295244	2118.16
SA20_SOC_2	1828	10.235992074012756	455.3940010070801	0.0006351159	2119.32
SA20_SOC_2	1829	10.297911614179611	455.4509925842285	0.0007982632	2120.48
SA20_SOC_2	1830	10.261359810829163	455.28900146484375	0.0004221389	2121.64
SA20_SOC_2	1831	10.374917089939117	455.6754684448242	0.0005402446	2122.8
SA20_SOC_2	1832	10.40111929178238	455.4682731628418	0.00023753199	2123.96
SA20_SOC_2	1833	10.350315272808075	455.85299491882324	0.00043700438	2125.12
SA20_SOC_2	1834	10.32336950302124	456.2232971191406	0.0004122452	2126.28
SA20_SOC_2	1835	100.79174041748047	420.03793716430664	0.0056006648	2127.44
SA20_SOC_2	1836	101.13084316253662	408.75606536865234	0.0004752367	2128.6
SA20_SOC_2	1837	10.398600995540619	455.8502197265625	0.00029695086	2129.76
SA20_SOC_2	1838	10.433954745531082	455.68822860717773	0.00038974153	2130.92
SA20_SOC_2	1839	101.41817331314087	412.0261859893799	0.00045944145	2132.08
SA20_SOC_2	1840	100.54329633712769	408.167667388916	0.0016865315	2133.24
SA20_SOC_2	1841	100.70080757141113	410.62923431396484	0.0015362281	2134.4
SA20_SOC_2	1842	10.416774451732635	456.0626792907715	0.00039979027	2135.56
SA20_SOC_2	1843	102.54764556884766	399.42975997924805	0.57574004	2136.72
SA20_SOC_2	1844	101.41110420227051	391.6472625732422	0.0034716916	2137.88
SA20_SOC_2	1845	10.446090996265411	455.8590316772461	0.0002880605	2139.04
SA20_SOC_2	1846	102.10233926773071	393.2431411743164	0.33779952	2140.2
SA20_SOC_2	1847	10.43354645371437	456.1701965332031	0.0003331933	2141.36
SA20_SOC_2	1848	10.176336765289307	455.3883647918701	0.00026881864	2142.52
SA20_SOC_2	1849	10.345129668712616	455.68119049072266	0.00034608925	2143.68
SA20_SOC_2	1850	10.508796572685242	455.63037872314453	0.0004094408	2144.84
SA20_SOC_2	1851	10.49208864569664	456.2280464172363	0.0003154333	2146.0
SA20_SOC_2	1852	10.454035550355911	456.52130126953125	0.0003622618	2147.16
SA20_SOC_2	1853	10.492032766342163	456.1820411682129	0.0003306082	2148.32
SA20_SOC_2	1854	10.478425025939941	455.92700958251953	0.0007574456	2149.48
SA20_SOC_2	1855	14.47647511959076	397.91035652160645	0.0004626735	2150.64
SA20_SOC_2	1856	10.476011037826538	455.71231842041016	0.0003977802	2151.8
SA20_SOC_2	1857	10.521665215492249	456.9866180419922	0.00064723444	2152.96
SA20_SOC_2	1858	10.422128438949585	456.3442611694336	0.00031379203	2154.12
SA20_SOC_2	1859	10.510779172182083	456.02691650390625	0.00021671467	2155.28
SA20_SOC_2	1860	10.390748083591461	456.0904312133789	0.00016380235	2156.44
SA20_SOC_2	1861	10.489347577095032	456.3311576843262	0.0002856369	2157.6
SA20_SOC_2	1862	10.431980341672897	456.0289192199707	0.00021253203	2158.76
SA20_SOC_2	1863	10.391157865524292	455.88294982910156	0.00022443007	2159.92
SA20_SOC_2	1864	99.14944767951965	427.13353157043457	0.010050879	2161.08
SA20_SOC_2	1865	99.3828535079956	422.8845405578613	0.11731006	2162.24
SA20_SOC_2	1866	99.94055032730103	420.87098121643066	0.00821965	2163.4
SA20_SOC_2	1867	100.09459257125854	423.989953994751	0.09047523	2164.56
SA20_SOC_2	1868	100.39024353027344	421.02152824401855	0.02089833	2165.72
SA20_SOC_2	1869	102.47573852539062	423.0143737792969	0.3340944	2166.88
SA20_SOC_2	1870	100.64597129821777	414.4918441772461	0.0436532	2168.04
SA20_SOC_2	1871	100.53824186325073	423.3790969848633	0.06751471	2169.2
SA20_SOC_2	1872	99.96229410171509	421.5241813659668	0.018989567	2170.36
SA20_SOC_2	1873	101.80667638778687	417.65493392944336	0.011453437	2171.52
SA20_SOC_2	1874	102.30250358581543	418.55541229248047	0.0032752624	2172.68
SA20_SOC_2	1875	100.90838670730591	419.93571281433105	0.005224317	2173.84
SA20_SOC_2	1876	100.34682750701904	422.34801292419434	0.06101322	2175.0
SA20_SOC_2	1877	100.4235029220581	420.17849922180176	0.0003339505	2176.16
SA20_SOC_2	1878	101.6139030456543	417.07677841186523	0.0016408022	2177.32
SA20_SOC_2	1879	101.66808366775513	413.79650115966797	0.0026900698	2178.48
SA20_SOC_2	1880	102.24877595901489	420.8835697174072	0.36125132	2179.64
SA20_SOC_2	1881	102.59644985198975	419.1828918457031	0.0077702655	2180.8
SA20_SOC_2	1882	100.50151348114014	407.89990425109863	0.0016131965	2181.96
SA20_SOC_2	1883	100.83941221237183	418.59801292419434	0.012078744	2183.12
SA20_SOC_2	1884	10.557687282562256	456.48725509643555	0.00040972486	2184.28
SA20_SOC_2	1885	10.357897728681564	455.71523666381836	0.00024905626	2185.44
SA20_SOC_2	1886	101.89230442047119	404.3548393249512	0.0070844367	2186.6
SA20_SOC_2	1887	100.31430721282959	401.5161895751953	0.002258639	2187.76
SA20_SOC_2	1888	10.38559302687645	456.04042053222656	0.0007541325	2188.92
SA20_SOC_2	1889	10.486122965812683	456.0520935058594	0.00051592867	2190.08
SA20_SOC_2	1890	9.490606933832169	25.258290767669678	0.0001522611	2191.24
SA20_SOC_2	1891	10.36851853132248	456.0791015625	0.0003860614	2192.4
SA20_SOC_2	1892	10.3726327419281	455.68493843078613	0.00033501847	2193.56
SA20_SOC_2	1893	10.328152775764465	455.2829933166504	0.00027985562	2194.72
SA20_SOC_2	1894	10.400605946779251	455.7030487060547	0.00024319574	2195.88
SA20_SOC_2	1895	10.247054696083069	456.34145736694336	0.00038024614	2197.04
SA20_SOC_2	1896	10.394538193941116	456.3482666015625	0.00078251545	2198.2
SA20_SOC_2	1897	10.57196781039238	456.6042709350586	0.0012359177	2199.36
SA20_SOC_2	1898	10.237203538417816	456.6543960571289	0.0005444373	2200.52
SA20_SOC_2	1899	10.19471064209938	455.1860046386719	0.00040362487	2201.68
SA20_SOC_2	1900	10.186007618904114	456.36199951171875	0.0005710391	2202.84
SA20_SOC_2	1901	10.35425066947937	455.64720153808594	0.0006862672	2204.0
SA20_SOC_2	1902	10.51020473241806	456.4064598083496	0.00090898236	2205.16
SA20_SOC_2	1903	10.396593809127808	456.1428451538086	0.00045196782	2206.32
SA20_SOC_2	1904	10.325726121664047	455.7730007171631	0.00032541348	2207.48
SA20_SOC_2	1905	101.74335241317749	422.30432510375977	0.00073744013	2208.64
SA20_SOC_2	1906	102.6113748550415	423.0043888092041	0.0043059904	2209.8
SA20_SOC_2	1907	10.291847586631775	455.5060386657715	0.0010317026	2210.96
SA20_SOC_2	1908	101.16822719573975	423.6577033996582	0.0012441842	2212.12
SA20_SOC_2	1909	10.471611469984055	455.9369087219238	0.0008028824	2213.28
SA20_SOC_2	1910	10.18194630742073	456.1490249633789	0.00023559698	2214.44
SA20_SOC_2	1911	10.471601784229279	456.36051177978516	0.0007331888	2215.6
SA20_SOC_2	1912	10.278141498565674	456.3933849334717	0.0007177349	2216.76
SA20_SOC_2	1913	10.289671272039413	455.7290267944336	0.000679632	2217.92
SA20_SOC_2	1914	10.214511305093765	455.35898208618164	0.00067994464	2219.08
SA20_SOC_2	1915	10.256513953208923	454.8552703857422	0.00028119478	2220.24
SA20_SOC_2	1916	10.387995839118958	455.53871154785156	0.00020586644	2221.4
SA20_SOC_2	1917	10.221491008996964	455.81640243530273	0.00065886095	2222.56
SA20_SOC_2	1918	10.27371734380722	456.22241020202637	0.00052171707	2223.72
SA20_SOC_2	1919	10.405663400888443	455.8091926574707	0.0003411649	2224.88
SA20_SOC_2	1920	10.31467467546463	455.7139778137207	0.00020533986	2226.04
SA20_SOC_2	1921	10.270051658153534	455.9271240234375	0.00041500333	2227.2
SA20_SOC_2	1922	10.290186107158661	455.62737464904785	0.0003235833	2228.36
SA20_SOC_2	1923	10.43834462761879	455.7560634613037	0.00055397063	2229.52
SA20_SOC_2	1924	10.409354418516159	455.5987358093262	0.00038257864	2230.68
SA20_SOC_2	1925	10.393702238798141	455.4927349090576	0.00029754257	2231.84
SA20_SOC_2	1926	10.37323847413063	455.97896575927734	0.00038268662	2233.0
SA20_SOC_2	1927	10.414201021194458	455.707483291626	0.00038337073	2234.16
SA20_SOC_2	1928	10.510636121034622	456.3696098327637	0.00042551855	2235.32
SA20_SOC_2	1929	10.33160388469696	456.7704105377197	0.00029675954	2236.48
SA20_SOC_2	1930	10.338284820318222	456.08448028564453	0.0008287248	2237.64
SA20_SOC_2	1931	100.79469680786133	414.20162200927734	0.0017244141	2238.8
SA20_SOC_2	1932	10.358981788158417	455.74047088623047	0.00026958424	2239.96
SA20_SOC_2	1933	10.66383644938469	456.785831451416	0.0003238444	2241.12
SA20_SOC_2	1934	788.5879516601562	428.7008857727051	0.00015310914	2242.28
SA20_SOC_2	1935	10.265585035085678	456.1087703704834	0.00038786084	2243.44
SA20_SOC_2	1936	10.387706756591797	456.08839988708496	0.00040448343	2244.6
SA20_SOC_2	1937	10.468816012144089	456.289701461792	0.0003109062	2245.76
SA20_SOC_2	1938	10.45239120721817	456.2856101989746	0.0003340693	2246.92
SA20_SOC_2	1939	10.316578298807144	455.9363079071045	0.000241838	2248.08
SA20_SOC_2	1940	10.410632938146591	456.05581283569336	0.0002482038	2249.24
SA20_SOC_2	1941	10.43194830417633	456.1381530761719	0.00047473708	2250.4
SA20_SOC_2	1942	10.318326950073242	456.11669540405273	0.00043977352	2251.56
SA20_SOC_2	1943	10.482708364725113	456.2192916870117	0.0002712138	2252.72
SA20_SOC_2	1944	10.358349233865738	456.4163589477539	0.00033866128	2253.88
SA20_SOC_2	1945	10.320999473333359	455.82069396972656	0.0005980429	2255.04
SA20_SOC_2	1946	10.232764482498169	455.714807510376	0.00034560525	2256.2
SA20_SOC_2	1947	10.369493067264557	456.25946044921875	0.0005552827	2257.36
SA20_SOC_2	1948	10.47423928976059	456.0930061340332	0.00035957358	2258.52
SA20_SOC_2	1949	10.426826030015945	456.24755859375	0.0003175224	2259.68
SA20_SOC_2	1950	10.33194437623024	455.34107208251953	0.00037716946	2260.84
SA20_SOC_2	1951	10.327357053756714	456.3232612609863	0.00023770642	2262.0
SA20_SOC_2	1952	10.30922532081604	456.1442184448242	0.00046856658	2263.16
SA20_SOC_2	1953	10.379578173160553	455.82624435424805	0.00017680076	2264.32
SA20_SOC_2	1954	10.592811554670334	456.8852233886719	0.0009598666	2265.48
SA20_SOC_2	1955	102.18589305877686	402.2502136230469	0.0020511446	2266.64
SA20_SOC_2	1956	10.243240743875504	456.12619400024414	0.0008268747	2267.8
SA20_SOC_2	1957	102.98573970794678	403.83304595947266	0.0071269264	2268.96
SA20_SOC_2	1958	101.42660140991211	406.5310478210449	0.0016825629	2270.12
SA20_SOC_2	1959	10.321921110153198	456.01409912109375	0.00048047677	2271.28
SA20_SOC_2	1960	10.203538835048676	455.8012390136719	0.00023270656	2272.44
SA20_SOC_2	1961	10.188184678554535	456.45283699035645	0.0005389115	2273.6
SA20_SOC_2	1962	10.429875552654266	456.2274742126465	0.0004035164	2274.76
SA20_SOC_2	1963	10.286547243595123	456.1315727233887	0.00032266404	2275.92
SA20_SOC_2	1964	10.343611240386963	456.25762939453125	0.00034070923	2277.08
SA20_SOC_2	1965	10.21961122751236	456.03498458862305	0.00049100805	2278.24
SA20_SOC_2	1966	10.511670261621475	456.43750190734863	0.00044952534	2279.4
SA20_SOC_2	1967	10.451958328485489	455.5630874633789	0.00052425795	2280.56
SA20_SOC_2	1968	10.78474372625351	456.79922103881836	0.00041836355	2281.72
SA20_SOC_2	1969	10.492236912250519	456.22578620910645	0.0008731605	2282.88
SA20_SOC_2	1970	10.430628061294556	457.1206569671631	0.00039126372	2284.04
SA20_SOC_2	1971	10.131684690713882	455.59146881103516	0.0005031998	2285.2
SA20_SOC_2	1972	100.93767642974854	399.2281436920166	0.009108359	2286.36
SA20_SOC_2	1973	10.266505181789398	455.64059257507324	0.0006369381	2287.52
SA20_SOC_2	1974	10.373226553201675	456.20229721069336	0.00052814046	2288.68
SA20_SOC_2	1975	101.31732225418091	407.8074359893799	0.01337254	2289.84
SA20_SOC_2	1976	101.31500959396362	406.6054916381836	0.0019444098	2291.0
SA20_SOC_2	1977	10.252626985311508	455.82736015319824	0.00033087682	2292.16
SA20_SOC_2	1978	100.93939304351807	407.15380668640137	0.002758189	2293.32
SA20_SOC_2	1979	10.37869080901146	456.5843868255615	0.00058724126	2294.48
SA20_SOC_2	1980	10.417680442333221	455.905237197876	0.00043647122	2295.64
SA20_SOC_2	1981	10.228607058525085	455.507755279541	0.00047610997	2296.8
SA20_SOC_2	1982	10.384143888950348	455.84813117980957	0.00034007675	2297.96
SA20_SOC_2	1983	10.357513278722763	455.80836296081543	0.0007790379	2299.12
SA20_SOC_2	1984	101.39360427856445	402.59674072265625	0.007172066	2300.28
SA20_SOC_2	1985	100.56620836257935	399.08884048461914	0.015407224	2301.44
SA20_SOC_2	1986	10.286030918359756	456.30921363830566	0.00036013828	2302.6
SA20_SOC_2	1987	10.357816517353058	456.56164169311523	0.0009452066	2303.76
SA20_SOC_2	1988	100.42171478271484	402.55640029907227	0.009985466	2304.92
SA20_SOC_2	1989	102.49817371368408	405.7898139953613	0.005868481	2306.08
SA20_SOC_2	1990	10.508248955011368	455.6239128112793	0.00056741247	2307.24
SA20_SOC_2	1991	10.554789751768112	456.1436176300049	0.00040503676	2308.4
SA20_SOC_2	1992	10.419803857803345	455.6410789489746	0.0004585122	2309.56
SA20_SOC_2	1993	10.249166190624237	456.3476371765137	0.0006527994	2310.72
SA20_SOC_2	1994	10.368358343839645	455.6164741516113	0.00052488345	2311.88
SA20_SOC_2	1995	10.315241664648056	456.507625579834	0.00035505544	2313.04
SA20_SOC_2	1996	10.368062555789948	455.94085693359375	0.0007339141	2314.2
SA20_SOC_2	1997	10.325050354003906	456.46018981933594	0.00029700238	2315.36
SA20_SOC_2	1998	10.254482179880142	455.64096450805664	0.00034677522	2316.52
SA20_SOC_2	1999	10.420385003089905	456.7478084564209	0.00025289078	2317.68
[truncated: 1,543 more rows]
