# Supplementary material for: Measuring inter-individual differences in behavioural types of gilthead seabreams in the laboratory using deep learning
Source: PeerJ. 2022 May 5;10:e13396. doi: 10.7717/peerj.13396 (PMC9080431; doi:10.7717/peerj.13396)
Supplement: Supplemental Information 1 [file peerj-10-13396-s001.zip › Raw validation data/d4/SA20_SOC_3.csv]

ID	sec	X	Y	%	seconds
SA20_SOC_3	1	10.835901647806168	456.8697452545166	0.0015027942	0.0
SA20_SOC_3	2	10.526647418737411	456.3716411590576	0.0002751912	1.08
SA20_SOC_3	3	10.361713171005249	455.82555770874023	0.0009267287	2.16
SA20_SOC_3	4	10.466226190328598	455.98731994628906	0.0003076659	3.24
SA20_SOC_3	5	9.408897161483765	25.39244055747986	0.0001726211	4.32
SA20_SOC_3	6	10.306636989116669	456.98269844055176	0.00051944447	5.4
SA20_SOC_3	7	99.82635974884033	362.67871856689453	0.017948635	6.48
SA20_SOC_3	8	102.80742645263672	380.30699729919434	0.51820254	7.56
SA20_SOC_3	9	101.09094381332397	385.9910774230957	0.23156488	8.64
SA20_SOC_3	10	100.33785104751587	386.83799743652344	0.4160283	9.72
SA20_SOC_3	11	100.71096420288086	386.24939918518066	0.4396146	10.8
SA20_SOC_3	12	100.54162740707397	386.2840461730957	0.29821894	11.88
SA20_SOC_3	13	101.79826021194458	393.9341068267822	0.23968317	12.96
SA20_SOC_3	14	101.45641565322876	394.6648406982422	0.43183085	14.04
SA20_SOC_3	15	99.86706972122192	387.05838203430176	0.2065388	15.12
SA20_SOC_3	16	100.04328489303589	386.43702507019043	0.027576152	16.2
SA20_SOC_3	17	100.72401762008667	386.2781238555908	0.08031938	17.28
SA20_SOC_3	18	100.46323537826538	387.9407501220703	0.018826488	18.36
SA20_SOC_3	19	101.52523517608643	391.4527130126953	0.00096382375	19.44
SA20_SOC_3	20	10.431180894374847	456.3527011871338	0.0009296706	20.52
SA20_SOC_3	21	10.290341824293137	456.43301010131836	0.00038516204	21.6
SA20_SOC_3	22	10.259956866502762	456.247501373291	0.00072781247	22.68
SA20_SOC_3	23	101.55179500579834	396.427059173584	0.00057650625	23.76
SA20_SOC_3	24	10.5910524725914	455.7447052001953	0.00066607766	24.84
SA20_SOC_3	25	101.05917453765869	390.803804397583	0.00042780125	25.92
SA20_SOC_3	26	101.5001654624939	391.60715103149414	0.0015479738	27.0
SA20_SOC_3	27	10.42444333434105	455.84449768066406	0.0010580225	28.08
SA20_SOC_3	28	10.409155488014221	456.0941505432129	0.00041753342	29.16
SA20_SOC_3	29	10.374683886766434	456.10204696655273	0.0009616078	30.24
SA20_SOC_3	30	10.391422361135483	456.6401195526123	0.00047383446	31.32
SA20_SOC_3	31	10.520622879266739	456.07349395751953	0.0007224665	32.4
SA20_SOC_3	32	10.494337975978851	455.949182510376	0.0010039953	33.48
SA20_SOC_3	33	10.4936882853508	456.1798095703125	0.0005951784	34.56
SA20_SOC_3	34	10.201610624790192	456.1384963989258	0.0003995253	35.64
SA20_SOC_3	35	10.429652780294418	455.86987495422363	0.00039055364	36.72
SA20_SOC_3	36	10.533709824085236	456.04708671569824	0.0004792733	37.8
SA20_SOC_3	37	103.39730978012085	374.2244625091553	0.82036775	38.88
SA20_SOC_3	38	103.04149389266968	386.9732666015625	0.2004303	39.96
SA20_SOC_3	39	100.19621849060059	394.3567657470703	0.2754204	41.04
SA20_SOC_3	40	101.63143873214722	377.81982421875	0.0014782667	42.12
SA20_SOC_3	41	100.894033908844	404.5876121520996	0.0004788796	43.2
SA20_SOC_3	42	10.392805188894272	456.0794448852539	0.00024680397	44.28
SA20_SOC_3	43	10.261901468038559	455.3349494934082	0.00018645835	45.36
SA20_SOC_3	44	10.297983139753342	455.48973083496094	0.00032389996	46.44
SA20_SOC_3	45	99.71517324447632	395.83571434020996	0.009355408	47.52
SA20_SOC_3	46	10.364345461130142	456.8656826019287	0.0009742926	48.6
SA20_SOC_3	47	10.458428412675858	456.01598739624023	0.00058188813	49.68
SA20_SOC_3	48	10.218355059623718	456.12688064575195	0.00096766156	50.76
SA20_SOC_3	49	10.517995804548264	455.5425453186035	0.00036543145	51.84
SA20_SOC_3	50	10.364102572202682	456.42971992492676	0.00042384252	52.92
SA20_SOC_3	51	10.348010063171387	456.3153648376465	0.0005184749	54.0
SA20_SOC_3	52	788.7357711791992	24.303184747695923	0.00022767659	55.08
SA20_SOC_3	53	10.319093614816666	455.80063819885254	0.0004139225	56.16
SA20_SOC_3	54	10.513399541378021	456.0406494140625	0.00050559075	57.24
SA20_SOC_3	55	101.46921873092651	363.77185821533203	0.9649285	58.32
SA20_SOC_3	56	101.88992023468018	381.1974334716797	0.21323438	59.4
SA20_SOC_3	57	102.15610265731812	387.2962760925293	0.28769386	60.48
SA20_SOC_3	58	102.47613191604614	387.48619079589844	0.09189939	61.56
SA20_SOC_3	59	103.81031036376953	396.20490074157715	0.15650034	62.64
SA20_SOC_3	60	102.54470109939575	394.60155487060547	0.32532334	63.72
SA20_SOC_3	61	101.83522701263428	383.5681915283203	0.39287707	64.8
SA20_SOC_3	62	102.72241830825806	392.46660232543945	0.4882296	65.88
SA20_SOC_3	63	101.23432874679565	395.16889572143555	0.23984852	66.96
SA20_SOC_3	64	101.94120407104492	399.8613739013672	0.10117486	68.04
SA20_SOC_3	65	101.20573043823242	412.4094486236572	0.36587054	69.12
SA20_SOC_3	66	99.29717183113098	409.4160747528076	0.0041911583	70.2
SA20_SOC_3	67	99.2633044719696	409.79833602905273	0.029254338	71.28
SA20_SOC_3	68	99.24560189247131	406.36387825012207	0.00435144	72.36
SA20_SOC_3	69	100.6113052368164	406.5502166748047	0.43324384	73.44
SA20_SOC_3	70	100.71232318878174	382.4720764160156	0.13685188	74.52
SA20_SOC_3	71	101.46515369415283	348.3479404449463	0.0063744276	75.6
SA20_SOC_3	72	99.15026426315308	335.4083061218262	0.024205131	76.68
SA20_SOC_3	73	101.99158191680908	369.84941482543945	0.045073356	77.76
SA20_SOC_3	74	100.62497854232788	386.070499420166	0.0082868235	78.84
SA20_SOC_3	75	102.4507999420166	402.9803466796875	0.020275807	79.92
SA20_SOC_3	76	10.309818387031555	456.11772537231445	0.0003211624	81.0
SA20_SOC_3	77	10.328324139118195	456.0780715942383	0.0002497068	82.08
SA20_SOC_3	78	10.385487228631973	455.8576011657715	0.0007134026	83.16
SA20_SOC_3	79	10.577142238616943	456.7601680755615	0.00035409172	84.24
SA20_SOC_3	80	10.411453992128372	456.00568771362305	0.00031389616	85.32
SA20_SOC_3	81	10.505090653896332	456.92562103271484	0.0005684754	86.4
SA20_SOC_3	82	10.41908711194992	456.5265083312988	0.00047510717	87.48
SA20_SOC_3	83	10.394950956106186	455.72473526000977	0.000613986	88.56
SA20_SOC_3	84	14.484259486198425	396.3870620727539	0.00024417273	89.64
SA20_SOC_3	85	10.391084104776382	455.51897048950195	0.00024473047	90.72
SA20_SOC_3	86	102.50096321105957	390.97286224365234	0.2103311	91.8
SA20_SOC_3	87	102.32824087142944	395.0775146484375	0.73147297	92.88
SA20_SOC_3	88	103.2727599143982	392.61900901794434	0.070854336	93.96
SA20_SOC_3	89	103.4660816192627	392.8220844268799	0.66071755	95.04
SA20_SOC_3	90	103.09315919876099	392.1687126159668	0.5811263	96.12
SA20_SOC_3	91	103.09033393859863	388.2543182373047	0.39548326	97.2
SA20_SOC_3	92	10.35797894001007	456.64258003234863	0.0007045456	98.28
SA20_SOC_3	93	10.432405024766922	456.19606018066406	0.00032718852	99.36
SA20_SOC_3	94	99.99123811721802	393.0134582519531	0.0030917695	100.44
SA20_SOC_3	95	100.92781782150269	385.6709861755371	0.030691871	101.52
SA20_SOC_3	96	101.42110586166382	385.7980728149414	0.22641297	102.6
SA20_SOC_3	97	102.10460424423218	391.750431060791	0.8259591	103.68
SA20_SOC_3	98	101.84286832809448	386.04909896850586	0.82128835	104.76
SA20_SOC_3	99	101.95586681365967	384.4431495666504	0.120527446	105.84
SA20_SOC_3	100	102.48932838439941	385.0269412994385	0.030558672	106.92
SA20_SOC_3	101	101.68569087982178	384.7536563873291	0.1343116	108.0
SA20_SOC_3	102	101.04975700378418	393.02696228027344	0.06880431	109.08
SA20_SOC_3	103	101.65115594863892	382.7383232116699	0.16837716	110.16
SA20_SOC_3	104	102.4165153503418	383.06788444519043	0.025722757	111.24
SA20_SOC_3	105	10.410454869270325	456.10093116760254	0.00020572868	112.32
SA20_SOC_3	106	10.763081163167953	456.5682792663574	0.00027783937	113.4
SA20_SOC_3	107	102.45170593261719	380.80163955688477	0.4212535	114.48
SA20_SOC_3	108	101.86707973480225	383.29997062683105	0.33522415	115.56
SA20_SOC_3	109	100.96954107284546	391.04164123535156	0.68664205	116.64
SA20_SOC_3	110	101.49624347686768	391.768856048584	0.8706591	117.72
SA20_SOC_3	111	102.22489833831787	392.91847229003906	0.7643455	118.8
SA20_SOC_3	112	102.42587327957153	393.06324005126953	0.66088116	119.88
SA20_SOC_3	113	101.64980888366699	392.1631050109863	0.4893302	120.96
SA20_SOC_3	114	101.82127952575684	392.7201461791992	0.70324177	122.04
SA20_SOC_3	115	102.35621929168701	392.8597640991211	0.4280317	123.12
SA20_SOC_3	116	101.82490348815918	394.60887908935547	0.47949475	124.2
SA20_SOC_3	117	102.41074562072754	395.8114528656006	0.11700516	125.28
SA20_SOC_3	118	102.20004320144653	395.10655403137207	0.31811854	126.36
SA20_SOC_3	119	101.13959312438965	395.47473907470703	0.24061827	127.44
SA20_SOC_3	120	101.5605092048645	398.6148262023926	0.08808814	128.52
SA20_SOC_3	121	101.41317844390869	401.7909049987793	0.02091507	129.6
SA20_SOC_3	122	102.3175597190857	397.6157569885254	0.017422717	130.68
SA20_SOC_3	123	100.96781253814697	390.3647232055664	0.012264324	131.76
SA20_SOC_3	124	100.44336318969727	392.0207118988037	0.00308856	132.84
SA20_SOC_3	125	100.1307725906372	388.6520576477051	0.01155589	133.92
SA20_SOC_3	126	10.397026687860489	455.29821395874023	0.00059054943	135.0
SA20_SOC_3	127	10.372216999530792	455.681676864624	0.00037950554	136.08
SA20_SOC_3	128	10.448947548866272	456.01879119873047	0.0006153311	137.16
SA20_SOC_3	129	100.9899377822876	385.97665786743164	0.017605765	138.24
SA20_SOC_3	130	10.263680666685104	455.7633590698242	0.0008210791	139.32
SA20_SOC_3	131	100.82284212112427	378.9071846008301	0.0117757	140.4
SA20_SOC_3	132	101.04022026062012	386.12451553344727	0.004724823	141.48
SA20_SOC_3	133	100.57590007781982	386.38346672058105	0.09247783	142.56
SA20_SOC_3	134	100.25806427001953	388.1703758239746	0.04825255	143.64
SA20_SOC_3	135	100.52050352096558	394.43535804748535	0.24746275	144.72
SA20_SOC_3	136	100.27902126312256	398.4946918487549	0.06742808	145.8
SA20_SOC_3	137	788.6567115783691	24.1445392370224	0.00030362516	146.88
SA20_SOC_3	138	788.6027336120605	24.17046546936035	0.00036888718	147.96
SA20_SOC_3	139	10.27505248785019	456.1827850341797	0.0002540825	149.04
SA20_SOC_3	140	10.396124422550201	455.73291778564453	0.0002259321	150.12
SA20_SOC_3	141	10.476679354906082	456.81612968444824	0.00040818471	151.2
SA20_SOC_3	142	10.39491891860962	455.7574653625488	0.00024556374	152.28
SA20_SOC_3	143	9.654567390680313	25.19169509410858	0.00020516198	153.36
SA20_SOC_3	144	10.426919907331467	456.1040496826172	0.00049611606	154.44
SA20_SOC_3	145	14.26943987607956	397.9222583770752	0.0002713263	155.52
SA20_SOC_3	146	10.419794917106628	455.85004806518555	0.00046461725	156.6
SA20_SOC_3	147	10.396674275398254	455.2272605895996	0.00045750014	157.68
SA20_SOC_3	148	10.423660278320312	456.47950172424316	0.0004901373	158.76
SA20_SOC_3	149	10.423499345779419	456.10862731933594	0.00034284047	159.84
SA20_SOC_3	150	10.496609658002853	456.32726669311523	0.00038408276	160.92
SA20_SOC_3	151	10.4217529296875	455.86395263671875	0.0003311069	162.0
SA20_SOC_3	152	10.401466488838196	456.75893783569336	0.00028203995	163.08
SA20_SOC_3	153	10.338791459798813	455.9747886657715	0.00033090077	164.16
SA20_SOC_3	154	14.464379847049713	397.1275806427002	0.00025620422	165.24
SA20_SOC_3	155	10.59405654668808	455.64697265625	0.0006675975	166.32
SA20_SOC_3	156	10.52444726228714	456.10822677612305	0.00050057797	167.4
SA20_SOC_3	157	14.4425630569458	398.2191467285156	0.0003549914	168.48
SA20_SOC_3	158	10.530371218919754	456.203670501709	0.00045576642	169.56
SA20_SOC_3	159	10.434623062610626	456.2897300720215	0.0002503118	170.64
SA20_SOC_3	160	14.406183362007141	396.2167453765869	0.0003522184	171.72
SA20_SOC_3	161	10.361335426568985	456.39055252075195	0.0005862818	172.8
SA20_SOC_3	162	10.404643416404724	456.22060775756836	0.00040435008	173.88
SA20_SOC_3	163	10.284125804901123	456.30297660827637	0.00032358826	174.96
SA20_SOC_3	164	9.533445537090302	25.611315965652466	0.0002493093	176.04
SA20_SOC_3	165	15.601342916488647	436.1290454864502	0.00023251185	177.12
SA20_SOC_3	166	10.483403503894806	455.7908248901367	0.00042046796	178.2
SA20_SOC_3	167	10.546212643384933	455.6129550933838	0.00052087137	179.28
SA20_SOC_3	168	14.41030204296112	397.26027488708496	0.00038548326	180.36
SA20_SOC_3	169	10.382554680109024	455.48789978027344	0.0002767314	181.44
SA20_SOC_3	170	14.84508365392685	389.73172187805176	0.00013467416	182.52
SA20_SOC_3	171	10.391086339950562	456.41429901123047	0.00032109965	183.6
SA20_SOC_3	172	14.585062861442566	397.49287605285645	0.00018404797	184.68
SA20_SOC_3	173	14.443212747573853	397.1714687347412	0.00028586248	185.76
SA20_SOC_3	174	10.44389009475708	456.73047065734863	0.0002625498	186.84
SA20_SOC_3	175	10.422806441783905	456.2701606750488	0.0003244362	187.92
SA20_SOC_3	176	10.588201880455017	456.4097213745117	0.0005235578	189.0
SA20_SOC_3	177	10.653269290924072	456.19543075561523	0.00060977845	190.08
SA20_SOC_3	178	10.37844866514206	455.86206436157227	0.00055571855	191.16
SA20_SOC_3	179	10.486621409654617	456.66160583496094	0.0003366208	192.24
SA20_SOC_3	180	10.416683554649353	455.8327102661133	0.00045525015	193.32
SA20_SOC_3	181	10.422156006097794	456.6933059692383	0.00074052176	194.4
SA20_SOC_3	182	517.5761222839355	100.17088651657104	0.89265525	195.48
SA20_SOC_3	183	503.48453521728516	101.5605640411377	0.87936515	196.56
SA20_SOC_3	184	510.21761894226074	103.06182146072388	0.9625847	197.64
SA20_SOC_3	185	517.7913665771484	102.70857095718384	0.89669496	198.72
SA20_SOC_3	186	544.3041801452637	100.12027502059937	0.49112156	199.8
SA20_SOC_3	187	532.7932834625244	106.97594404220581	0.80690295	200.88
SA20_SOC_3	188	10.627858340740204	456.4424800872803	0.0009133205	201.96
SA20_SOC_3	189	10.326133668422699	456.3412284851074	0.00050110446	203.04
SA20_SOC_3	190	10.495175421237946	456.57740592956543	0.000918716	204.12
SA20_SOC_3	191	332.6788902282715	379.80711936950684	0.991975	205.2
SA20_SOC_3	192	332.7965974807739	380.81419944763184	0.99132794	206.28
SA20_SOC_3	193	332.77478218078613	382.7545166015625	0.98816675	207.36
SA20_SOC_3	194	330.59749603271484	385.0931739807129	0.9968182	208.44
SA20_SOC_3	195	329.73742485046387	391.4644432067871	0.9919219	209.52
SA20_SOC_3	196	326.90443992614746	396.1871337890625	0.9949721	210.6
SA20_SOC_3	197	325.4054069519043	394.3040657043457	0.954622	211.68
SA20_SOC_3	198	10.285910218954086	455.94377517700195	0.00036919574	212.76
SA20_SOC_3	199	14.403186738491058	398.1394672393799	0.00046562456	213.84
SA20_SOC_3	200	10.417882353067398	456.1574935913086	0.0005477823	214.92
SA20_SOC_3	201	10.566028207540512	456.7719268798828	0.00046943582	216.0
SA20_SOC_3	202	10.506737977266312	456.2060737609863	0.00031923066	217.08
SA20_SOC_3	203	10.420513153076172	455.69034576416016	0.00034581448	218.16
SA20_SOC_3	204	10.265825688838959	456.29639625549316	0.000841438	219.24
SA20_SOC_3	205	10.302945226430893	455.8296489715576	0.0007722655	220.32
SA20_SOC_3	206	10.448933392763138	456.5236186981201	0.00051364355	221.4
SA20_SOC_3	207	10.514317452907562	456.0673141479492	0.000658699	222.48
SA20_SOC_3	208	10.393732786178589	456.0194206237793	0.0003782014	223.56
SA20_SOC_3	209	10.539912432432175	455.6309223175049	0.00048696136	224.64
SA20_SOC_3	210	10.399477928876877	455.88818550109863	0.00047823138	225.72
SA20_SOC_3	211	10.472927242517471	456.1976909637451	0.0006434743	226.8
SA20_SOC_3	212	15.181277692317963	436.2884330749512	0.00027339984	227.88
SA20_SOC_3	213	14.261440932750702	399.4873237609863	0.00024305042	228.96
SA20_SOC_3	214	10.477783530950546	456.1622428894043	0.00081629696	230.04
SA20_SOC_3	215	327.822208404541	383.6360549926758	0.9760578	231.12
SA20_SOC_3	216	325.3662347793579	391.73023223876953	0.92193794	232.2
SA20_SOC_3	217	10.455793142318726	455.667200088501	0.0003875582	233.28
SA20_SOC_3	218	10.299418866634369	455.38490295410156	0.0005185155	234.36
SA20_SOC_3	219	10.442844778299332	456.06202125549316	0.0010279042	235.44
SA20_SOC_3	220	10.314508527517319	455.6728935241699	0.0004664113	236.52
SA20_SOC_3	221	10.568233579397202	456.68975830078125	0.0008785341	237.6
SA20_SOC_3	222	14.35604989528656	397.9743003845215	0.00032442444	238.68
SA20_SOC_3	223	10.292837768793106	455.9865188598633	0.0004273932	239.76
SA20_SOC_3	224	14.215794205665588	398.72257232666016	0.00044887257	240.84
SA20_SOC_3	225	10.331103205680847	455.25495529174805	0.00043679067	241.92
SA20_SOC_3	226	344.6706771850586	361.4131164550781	0.9936585	243.0
SA20_SOC_3	227	442.74163246154785	358.2952880859375	0.9985097	244.08
SA20_SOC_3	228	578.0792713165283	334.9866485595703	0.99888223	245.16
SA20_SOC_3	229	591.4929866790771	332.7572250366211	0.9986879	246.24
SA20_SOC_3	230	436.8497371673584	362.1562957763672	0.99864906	247.32
SA20_SOC_3	231	342.1144485473633	378.33984375	0.9950777	248.4
SA20_SOC_3	232	10.345295816659927	456.0347270965576	0.0003970369	249.48
SA20_SOC_3	233	10.44333279132843	456.0173034667969	0.00040446146	250.56
SA20_SOC_3	234	10.263258218765259	455.75672149658203	0.00029744132	251.64
SA20_SOC_3	235	10.411228984594345	455.7194423675537	0.0004985095	252.72
SA20_SOC_3	236	10.421460121870041	456.245641708374	0.00047996177	253.8
SA20_SOC_3	237	101.36415958404541	404.4015312194824	0.005594735	254.88
SA20_SOC_3	238	100.43215751647949	407.22744941711426	0.0007628706	255.96
SA20_SOC_3	239	101.68356895446777	400.9079933166504	0.032786623	257.04
SA20_SOC_3	240	10.38721278309822	456.5943145751953	0.00039816226	258.12
SA20_SOC_3	241	101.08809471130371	392.84711837768555	0.0066333283	259.2
SA20_SOC_3	242	101.30882263183594	391.6815948486328	0.0021093304	260.28
SA20_SOC_3	243	10.521066188812256	456.7001152038574	0.00025455194	261.36
SA20_SOC_3	244	10.312272608280182	455.6648254394531	0.0004753577	262.44
SA20_SOC_3	245	10.260959714651108	456.01844787597656	0.00017544153	263.52
SA20_SOC_3	246	10.338909178972244	456.5387535095215	0.00026843807	264.6
SA20_SOC_3	247	10.43204516172409	456.857328414917	0.0006404705	265.68
SA20_SOC_3	248	10.251010209321976	455.92846870422363	0.00023754264	266.76
SA20_SOC_3	249	10.343435406684875	455.99544525146484	0.0002753332	267.84
SA20_SOC_3	250	14.521583914756775	397.5296974182129	0.0003931395	268.92
SA20_SOC_3	251	14.420609176158905	398.6684989929199	0.0003168529	270.0
SA20_SOC_3	252	10.389718413352966	455.9361934661865	0.00030091946	271.08
SA20_SOC_3	253	14.463245868682861	398.0126953125	0.00041156923	272.16
SA20_SOC_3	254	10.64961701631546	456.3456630706787	0.0004136809	273.24
SA20_SOC_3	255	10.525409877300262	455.6498622894287	0.00050389004	274.32
SA20_SOC_3	256	10.555682331323624	456.29648208618164	0.0004575145	275.4
SA20_SOC_3	257	10.216465592384338	455.71117401123047	0.00059205026	276.48
SA20_SOC_3	258	10.575872659683228	455.9971046447754	0.0004947225	277.56
SA20_SOC_3	259	10.49489974975586	455.78015327453613	0.00031828345	278.64
SA20_SOC_3	260	10.458876192569733	455.6571578979492	0.00061474607	279.72
SA20_SOC_3	261	100.86386203765869	392.0504951477051	0.0030626932	280.8
SA20_SOC_3	262	10.514766722917557	455.96923828125	0.00032712054	281.88
SA20_SOC_3	263	102.00790166854858	386.24902725219727	0.31827295	282.96
SA20_SOC_3	264	102.34832763671875	387.96360969543457	0.02908206	284.04
SA20_SOC_3	265	10.484664887189865	456.5816402435303	0.00064315455	285.12
SA20_SOC_3	266	103.90877723693848	359.8930263519287	0.03315109	286.2
SA20_SOC_3	267	103.14825773239136	383.58155250549316	0.023269143	287.28
SA20_SOC_3	268	102.3603081703186	391.40750885009766	0.020708699	288.36
SA20_SOC_3	269	10.244283825159073	455.87024688720703	0.0005791482	289.44
SA20_SOC_3	270	10.623880475759506	456.4537811279297	0.0006289845	290.52
SA20_SOC_3	271	10.60156300663948	456.13574981689453	0.0005614916	291.6
SA20_SOC_3	272	10.276080667972565	456.4760398864746	0.0003438044	292.68
SA20_SOC_3	273	10.349319130182266	455.91221809387207	0.00046597334	293.76
SA20_SOC_3	274	10.519596189260483	455.9941864013672	0.00022542603	294.84
SA20_SOC_3	275	10.492964088916779	456.3701820373535	0.0005373773	295.92
SA20_SOC_3	276	10.324038565158844	456.6254138946533	0.000532846	297.0
SA20_SOC_3	277	10.310206562280655	456.11188888549805	0.0007927004	298.08
SA20_SOC_3	278	10.318592935800552	455.8070182800293	0.0011315407	299.16
SA20_SOC_3	279	100.98514556884766	391.5099334716797	0.0663417	300.24
SA20_SOC_3	280	10.395590215921402	455.4700469970703	0.0005359312	301.32
SA20_SOC_3	281	10.50373837351799	456.5514278411865	0.00039542554	302.4
SA20_SOC_3	282	10.401056706905365	456.1696529388428	0.00034361205	303.48
SA20_SOC_3	283	100.17361640930176	402.41621017456055	0.29060736	304.56
SA20_SOC_3	284	10.539823025465012	456.0868263244629	0.00041343845	305.64
SA20_SOC_3	285	10.511493682861328	455.9044075012207	0.00045072485	306.72
SA20_SOC_3	286	10.61130166053772	456.1262798309326	0.00060444634	307.8
SA20_SOC_3	287	100.4987120628357	373.33062171936035	0.026842639	308.88
SA20_SOC_3	288	102.11622714996338	380.3405570983887	0.012769366	309.96
SA20_SOC_3	289	102.0149827003479	374.2226028442383	0.0041458854	311.04
SA20_SOC_3	290	10.512725263834	455.6096076965332	0.0003583476	312.12
SA20_SOC_3	291	10.38256287574768	455.1858329772949	0.0008509057	313.2
SA20_SOC_3	292	10.341692715883255	455.66871643066406	0.00021605012	314.28
SA20_SOC_3	293	10.191117227077484	455.676212310791	0.00049819483	315.36
SA20_SOC_3	294	10.381299257278442	455.73251724243164	0.00065840525	316.44
SA20_SOC_3	295	10.44582948088646	456.4295196533203	0.00069298665	317.52
SA20_SOC_3	296	101.23858451843262	352.52729415893555	0.023977017	318.6
SA20_SOC_3	297	101.15581750869751	363.22354316711426	0.36244977	319.68
SA20_SOC_3	298	101.89405679702759	371.4143371582031	0.19849779	320.76
SA20_SOC_3	299	10.49388274550438	456.3159942626953	0.00060368003	321.84
SA20_SOC_3	300	10.45055165886879	456.1209011077881	0.0006825384	322.92
SA20_SOC_3	301	10.313428938388824	455.7721138000488	0.00042793792	324.0
SA20_SOC_3	302	10.533389449119568	455.7662773132324	0.000494356	325.08
SA20_SOC_3	303	10.48964187502861	456.2882137298584	0.0005906049	326.16
SA20_SOC_3	304	10.387640446424484	455.86509704589844	0.00049456104	327.24
SA20_SOC_3	305	10.44502928853035	456.21923446655273	0.00030519295	328.32
SA20_SOC_3	306	10.405467450618744	455.71128845214844	0.00044725975	329.4
SA20_SOC_3	307	10.461997240781784	456.36491775512695	0.0003767436	330.48
SA20_SOC_3	308	101.7701506614685	344.79652404785156	0.17711541	331.56
SA20_SOC_3	309	103.27882766723633	348.6808204650879	0.029525625	332.64
SA20_SOC_3	310	10.44086366891861	456.60335540771484	0.0003073824	333.72
SA20_SOC_3	311	10.394764691591263	456.33044242858887	0.0005982222	334.8
SA20_SOC_3	312	788.3598804473877	23.983672857284546	0.00021213885	335.88
SA20_SOC_3	313	14.26602154970169	397.9543876647949	0.00023412691	336.96
SA20_SOC_3	314	101.07014179229736	387.8792953491211	0.018254407	338.04
SA20_SOC_3	315	102.08851099014282	386.29451751708984	0.01785949	339.12
SA20_SOC_3	316	10.457966476678848	455.8563709259033	0.00027948417	340.2
SA20_SOC_3	317	10.483238101005554	456.3706398010254	0.00018874147	341.28
SA20_SOC_3	318	10.298013687133789	455.9744167327881	0.00041072635	342.36
SA20_SOC_3	319	10.566237568855286	455.91796875	0.0005270015	343.44
SA20_SOC_3	320	100.50592422485352	365.37288665771484	0.017019387	344.52
SA20_SOC_3	321	101.97197198867798	384.0149116516113	0.347152	345.6
SA20_SOC_3	322	102.88277864456177	375.39424896240234	0.06704476	346.68
SA20_SOC_3	323	10.449326038360596	456.5338611602783	0.00069924316	347.76
SA20_SOC_3	324	101.15866661071777	367.8858947753906	0.03209592	348.84
SA20_SOC_3	325	102.66788005828857	370.97185134887695	0.018967254	349.92
SA20_SOC_3	326	102.9867172241211	375.3760528564453	0.012911451	351.0
SA20_SOC_3	327	101.34320259094238	378.6867141723633	0.062554486	352.08
SA20_SOC_3	328	100.91466903686523	379.19145584106445	0.06147535	353.16
SA20_SOC_3	329	102.32566595077515	382.76132583618164	0.08266515	354.24
SA20_SOC_3	330	102.33542919158936	383.2225227355957	0.053034984	355.32
SA20_SOC_3	331	101.65730714797974	384.4808578491211	0.2823225	356.4
SA20_SOC_3	332	101.90790891647339	388.3824920654297	0.08550144	357.48
SA20_SOC_3	333	102.01413631439209	385.64703941345215	0.12266255	358.56
SA20_SOC_3	334	101.55489444732666	385.4081153869629	0.1413559	359.64
SA20_SOC_3	335	102.73617506027222	384.29028511047363	0.0876228	360.72
SA20_SOC_3	336	103.07799577713013	379.13766860961914	0.27370197	361.8
SA20_SOC_3	337	102.64127254486084	372.3692321777344	0.12773617	362.88
SA20_SOC_3	338	103.49080562591553	377.7113914489746	0.23086128	363.96
SA20_SOC_3	339	102.19074487686157	375.9166717529297	0.08639494	365.04
SA20_SOC_3	340	101.56241655349731	380.1449775695801	0.4773146	366.12
SA20_SOC_3	341	101.1360764503479	383.6180877685547	0.034862813	367.2
SA20_SOC_3	342	101.68143510818481	386.2616157531738	0.21176703	368.28
SA20_SOC_3	343	100.7110595703125	385.4396438598633	0.22243653	369.36
SA20_SOC_3	344	10.458866506814957	457.09516525268555	0.00063033204	370.44
SA20_SOC_3	345	10.464845597743988	456.8255424499512	0.00015225746	371.52
SA20_SOC_3	346	10.279296338558197	455.85771560668945	0.00022146199	372.6
SA20_SOC_3	347	101.72290802001953	372.13929176330566	0.0066004186	373.68
SA20_SOC_3	348	10.610594600439072	455.80753326416016	0.00046737306	374.76
SA20_SOC_3	349	10.587121546268463	455.87751388549805	0.00048659364	375.84
SA20_SOC_3	350	10.591092705726624	455.79471588134766	0.00065813365	376.92
SA20_SOC_3	351	10.506130009889603	456.04299545288086	0.0008053735	378.0
SA20_SOC_3	352	104.51960563659668	342.1347141265869	0.58081347	379.08
SA20_SOC_3	353	102.35064029693604	358.42334747314453	0.27963442	380.16
SA20_SOC_3	354	102.95041799545288	383.2258701324463	0.0982838	381.24
SA20_SOC_3	355	102.08169221878052	374.7311210632324	0.016570954	382.32
SA20_SOC_3	356	10.492894798517227	456.08078956604004	0.00016619306	383.4
SA20_SOC_3	357	102.33490467071533	360.9195613861084	0.30353722	384.48
SA20_SOC_3	358	10.43640598654747	456.6456985473633	0.00067252846	385.56
SA20_SOC_3	359	10.431412607431412	456.1952018737793	0.0005405773	386.64
SA20_SOC_3	360	10.380332916975021	456.6927909851074	0.000567163	387.72
SA20_SOC_3	361	101.60858631134033	354.8778820037842	0.7794781	388.8
SA20_SOC_3	362	102.76137590408325	370.97997665405273	0.9080225	389.88
SA20_SOC_3	363	103.37474346160889	379.5477104187012	0.277793	390.96
SA20_SOC_3	364	101.80997848510742	378.3431911468506	0.51225793	392.04
SA20_SOC_3	365	103.75778675079346	353.89695167541504	0.244158	393.12
SA20_SOC_3	366	104.3666124343872	338.31579208374023	0.010634831	394.2
SA20_SOC_3	367	104.47570085525513	347.48056411743164	0.020670732	395.28
SA20_SOC_3	368	105.21270036697388	361.52100563049316	0.70659876	396.36
SA20_SOC_3	369	101.7270565032959	369.946231842041	0.7668568	397.44
SA20_SOC_3	370	103.44456434249878	358.26364517211914	0.367222	398.52
SA20_SOC_3	371	102.7387261390686	360.1911735534668	0.29146588	399.6
SA20_SOC_3	372	103.25320959091187	359.97413635253906	0.1578385	400.68
SA20_SOC_3	373	103.0701756477356	365.8685302734375	0.5976739	401.76
SA20_SOC_3	374	101.9054651260376	371.5788173675537	0.8132593	402.84
SA20_SOC_3	375	103.64303588867188	369.87911224365234	0.50774616	403.92
SA20_SOC_3	376	100.95803737640381	368.0917739868164	0.13552926	405.0
SA20_SOC_3	377	10.387856513261795	456.2343406677246	0.00045034458	406.08
SA20_SOC_3	378	10.669063031673431	456.925048828125	0.00088454224	407.16
SA20_SOC_3	379	102.04014778137207	381.0779571533203	0.19620278	408.24
SA20_SOC_3	380	101.6735315322876	370.75979232788086	0.43172318	409.32
SA20_SOC_3	381	103.9834976196289	347.8685188293457	0.096864566	410.4
SA20_SOC_3	382	101.39678716659546	347.56507873535156	0.024286643	411.48
SA20_SOC_3	383	10.532838106155396	456.2051582336426	0.0003026772	412.56
SA20_SOC_3	384	10.432635247707367	455.70679664611816	0.00024986445	413.64
SA20_SOC_3	385	10.6548473238945	455.99287033081055	0.0007178392	414.72
SA20_SOC_3	386	10.58618277311325	455.6685161590576	0.00067914417	415.8
SA20_SOC_3	387	10.586904734373093	456.20532989501953	0.00051662594	416.88
SA20_SOC_3	388	10.463593155145645	455.91602325439453	0.00023739206	417.96
SA20_SOC_3	389	102.1700382232666	371.5762710571289	0.7476522	419.04
SA20_SOC_3	390	10.284102708101273	455.60866355895996	0.0006584875	420.12
SA20_SOC_3	391	103.3753752708435	359.7557258605957	0.24218576	421.2
SA20_SOC_3	392	102.06122398376465	359.86538887023926	0.10683214	422.28
SA20_SOC_3	393	101.13532543182373	349.78437423706055	0.033192236	423.36
SA20_SOC_3	394	101.6474962234497	363.59753608703613	0.6504819	424.44
SA20_SOC_3	395	102.36339569091797	359.76327896118164	0.018471152	425.52
SA20_SOC_3	396	102.74598598480225	358.2802391052246	0.037578963	426.6
SA20_SOC_3	397	102.42928266525269	369.1677474975586	0.09041524	427.68
SA20_SOC_3	398	102.02500820159912	364.9855041503906	0.030414501	428.76
SA20_SOC_3	399	10.44745221734047	455.8834648132324	0.00055303815	429.84
SA20_SOC_3	400	10.452315211296082	456.031436920166	0.0003788914	430.92
SA20_SOC_3	401	10.44997125864029	456.042537689209	0.00030273927	432.0
SA20_SOC_3	402	10.447341203689575	455.4835510253906	0.00031606335	433.08
SA20_SOC_3	403	101.85761451721191	364.57775115966797	0.38633436	434.16
SA20_SOC_3	404	10.53321436047554	456.4181327819824	0.00033212235	435.24
SA20_SOC_3	405	10.651425272226334	455.69077491760254	0.0008784704	436.32
SA20_SOC_3	406	10.529926419258118	456.52599334716797	0.0006564857	437.4
SA20_SOC_3	407	102.62844562530518	371.6971206665039	0.043650955	438.48
SA20_SOC_3	408	102.63320207595825	360.05181312561035	0.067480974	439.56
SA20_SOC_3	409	10.540411621332169	456.08842849731445	0.0004578642	440.64
SA20_SOC_3	410	102.6176929473877	353.3425998687744	0.931936	441.72
SA20_SOC_3	411	102.79600620269775	347.8898048400879	0.1478195	442.8
SA20_SOC_3	412	103.25568914413452	358.60347747802734	0.066971585	443.88
SA20_SOC_3	413	10.39155125617981	456.7220878601074	0.00041328714	444.96
SA20_SOC_3	414	10.447194427251816	456.1095428466797	0.00045835265	446.04
SA20_SOC_3	415	10.468744486570358	456.21471405029297	0.0004932701	447.12
SA20_SOC_3	416	102.327561378479	336.0776138305664	0.0046854145	448.2
SA20_SOC_3	417	10.66354289650917	456.5435028076172	0.0004196493	449.28
SA20_SOC_3	418	14.635224640369415	394.86167907714844	0.00028591207	450.36
SA20_SOC_3	419	103.28242778778076	342.93766021728516	0.07696466	451.44
SA20_SOC_3	420	14.467737078666687	397.3454189300537	0.00017288022	452.52
SA20_SOC_3	421	10.313194990158081	455.0708484649658	0.00025777234	453.6
SA20_SOC_3	422	102.21850872039795	362.3623466491699	0.096555695	454.68
SA20_SOC_3	423	10.359913855791092	455.53730964660645	0.00027383416	455.76
SA20_SOC_3	424	10.580750554800034	456.19422912597656	0.0003021571	456.84
SA20_SOC_3	425	10.45243963599205	456.884708404541	0.00065410096	457.92
SA20_SOC_3	426	99.88449215888977	373.89598846435547	0.8965897	459.0
SA20_SOC_3	427	99.84333515167236	368.73950958251953	0.7483969	460.08
SA20_SOC_3	428	10.451255738735199	455.4073905944824	0.0005263559	461.16
SA20_SOC_3	429	10.57010293006897	456.64612770080566	0.00036230366	462.24
SA20_SOC_3	430	10.443993657827377	455.9407424926758	0.0005737648	463.32
SA20_SOC_3	431	101.44860744476318	401.0772514343262	0.027130488	464.4
SA20_SOC_3	432	102.13816165924072	359.8081684112549	0.008291025	465.48
SA20_SOC_3	433	106.5110445022583	320.4800605773926	0.21087264	466.56
SA20_SOC_3	434	10.385492444038391	455.8654975891113	0.00039273567	467.64
SA20_SOC_3	435	10.42860895395279	455.8769416809082	0.0010940353	468.72
SA20_SOC_3	436	15.449528396129608	435.6493663787842	0.00020934707	469.8
SA20_SOC_3	437	10.371989011764526	455.8135414123535	0.0006706732	470.88
SA20_SOC_3	438	10.529503226280212	456.2467861175537	0.00017958069	471.96
SA20_SOC_3	439	10.480542480945587	456.0989570617676	0.0005686957	473.04
SA20_SOC_3	440	10.51444485783577	456.43970489501953	0.000482303	474.12
SA20_SOC_3	441	10.409334301948547	456.5118598937988	0.0007666152	475.2
SA20_SOC_3	442	10.577244311571121	455.93793869018555	0.0007997635	476.28
SA20_SOC_3	443	10.351220518350601	456.48468017578125	0.00033438538	477.36
SA20_SOC_3	444	10.353625565767288	456.2937355041504	0.0006971738	478.44
SA20_SOC_3	445	10.633578151464462	456.4094352722168	0.00023851739	479.52
SA20_SOC_3	446	103.5639762878418	359.0210151672363	0.035000015	480.6
SA20_SOC_3	447	10.428974032402039	456.30523681640625	0.00020103637	481.68
SA20_SOC_3	448	10.424601286649704	456.14994049072266	0.0004960111	482.76
SA20_SOC_3	449	9.44393202662468	25.648609399795532	0.00018836593	483.84
SA20_SOC_3	450	10.273455083370209	455.81271171569824	0.00048513178	484.92
SA20_SOC_3	451	10.585639625787735	456.5732002258301	0.0003275615	486.0
SA20_SOC_3	452	10.555040836334229	456.1318588256836	0.00054761756	487.08
SA20_SOC_3	453	10.413508117198944	455.7928276062012	0.000801448	488.16
SA20_SOC_3	454	102.25698947906494	328.353796005249	0.083876	489.24
SA20_SOC_3	455	15.557721257209778	435.2252769470215	0.00026832445	490.32
SA20_SOC_3	456	10.437366366386414	456.34005546569824	0.0009105514	491.4
SA20_SOC_3	457	10.475676506757736	456.0271453857422	0.0005639266	492.48
SA20_SOC_3	458	105.4279088973999	329.02502059936523	0.03656541	493.56
SA20_SOC_3	459	103.42453718185425	365.4280471801758	0.01038857	494.64
SA20_SOC_3	460	15.436871349811554	435.63629150390625	0.00034900926	495.72
SA20_SOC_3	461	10.458613187074661	455.5074405670166	0.0003220921	496.8
SA20_SOC_3	462	10.595367848873138	456.3204574584961	0.00036282605	497.88
SA20_SOC_3	463	10.259541124105453	455.3009033203125	0.0003529687	498.96
SA20_SOC_3	464	10.508420318365097	455.27172088623047	0.00030334425	500.04
SA20_SOC_3	465	10.537712275981903	455.40510177612305	0.0008320105	501.12
SA20_SOC_3	466	10.476652532815933	455.60388565063477	0.0004671125	502.2
SA20_SOC_3	467	10.428106784820557	455.27758598327637	0.00041015533	503.28
SA20_SOC_3	468	101.35369300842285	379.6203804016113	0.9262333	504.36
SA20_SOC_3	469	10.38665696978569	455.9857177734375	0.00041352047	505.44
SA20_SOC_3	470	101.09943151473999	342.9062747955322	0.013521317	506.52
SA20_SOC_3	471	100.88480710983276	383.3137321472168	0.10099234	507.6
SA20_SOC_3	472	102.50158309936523	335.52989959716797	0.0025582388	508.68
SA20_SOC_3	473	10.449633747339249	456.5727424621582	0.00048236834	509.76
SA20_SOC_3	474	10.558385401964188	456.11303329467773	0.00069137773	510.84
SA20_SOC_3	475	788.4847164154053	24.287753105163574	0.00031208515	511.92
SA20_SOC_3	476	101.76424980163574	374.21353340148926	0.057214856	513.0
SA20_SOC_3	477	108.30379724502563	327.67724990844727	0.010414132	514.08
SA20_SOC_3	478	102.25028991699219	348.15954208374023	0.47458315	515.16
SA20_SOC_3	479	10.467790812253952	456.19091033935547	0.00074253086	516.24
SA20_SOC_3	480	100.48091411590576	370.5392074584961	0.49572873	517.32
SA20_SOC_3	481	10.426490008831024	455.76181411743164	0.0002620129	518.4
SA20_SOC_3	482	10.488376021385193	456.5711975097656	0.00033102793	519.48
SA20_SOC_3	483	10.534477233886719	456.76411628723145	0.00048686602	520.56
SA20_SOC_3	484	10.384728014469147	456.05913162231445	0.00036190732	521.64
SA20_SOC_3	485	10.545523464679718	456.29201889038086	0.00047526613	522.72
SA20_SOC_3	486	10.517866909503937	455.9037208557129	0.0004564199	523.8
SA20_SOC_3	487	10.450994968414307	455.8619213104248	0.0004230193	524.88
SA20_SOC_3	488	10.39891242980957	455.9751319885254	0.00037814642	525.96
SA20_SOC_3	489	10.517749935388565	456.85192108154297	0.00036526914	527.04
SA20_SOC_3	490	10.49523651599884	456.17197036743164	0.0003827165	528.12
SA20_SOC_3	491	10.317061841487885	456.7115306854248	0.0008991786	529.2
SA20_SOC_3	492	10.536515712738037	456.40854835510254	0.00086027244	530.28
SA20_SOC_3	493	10.430623590946198	456.086483001709	0.00024117046	531.36
SA20_SOC_3	494	10.56472584605217	456.5935707092285	0.00060645334	532.44
SA20_SOC_3	495	10.500454157590866	456.3274955749512	0.00031721196	533.52
SA20_SOC_3	496	10.478616505861282	455.79357147216797	0.0005208009	534.6
SA20_SOC_3	497	10.429055988788605	456.13500595092773	0.00060387945	535.68
SA20_SOC_3	498	10.54130494594574	455.68413734436035	0.0005569243	536.76
SA20_SOC_3	499	10.52156314253807	456.0930061340332	0.0004970962	537.84
SA20_SOC_3	500	10.321924090385437	456.3622283935547	0.00036297084	538.92
SA20_SOC_3	501	101.28670930862427	350.4550552368164	0.08844799	540.0
SA20_SOC_3	502	98.02960157394409	347.13598251342773	0.025924139	541.08
SA20_SOC_3	503	102.6440978050232	376.6088676452637	0.05023553	542.16
SA20_SOC_3	504	10.341063886880875	456.2277603149414	0.00033084938	543.24
SA20_SOC_3	505	10.220486670732498	456.1109161376953	0.00032706006	544.32
SA20_SOC_3	506	10.485783219337463	456.21768951416016	0.00028538101	545.4
SA20_SOC_3	507	10.555671900510788	456.1277961730957	0.00024779004	546.48
SA20_SOC_3	508	10.476041585206985	455.7659912109375	0.0002851852	547.56
SA20_SOC_3	509	10.46241968870163	455.91785430908203	0.00036105336	548.64
SA20_SOC_3	510	102.81825065612793	343.70349884033203	0.20620325	549.72
SA20_SOC_3	511	99.3873119354248	355.5238437652588	0.36115587	550.8
SA20_SOC_3	512	10.292362421751022	455.91602325439453	0.00029130676	551.88
SA20_SOC_3	513	102.39334106445312	361.0202980041504	0.11011958	552.96
SA20_SOC_3	514	10.484185069799423	456.09498023986816	0.00038650734	554.04
SA20_SOC_3	515	100.14200210571289	385.73349952697754	0.06357893	555.12
SA20_SOC_3	516	101.03168487548828	335.34210205078125	0.0032116985	556.2
SA20_SOC_3	517	101.68052911758423	369.00157928466797	0.22108325	557.28
SA20_SOC_3	518	10.334986448287964	456.4731788635254	0.00048040392	558.36
SA20_SOC_3	519	100.86302757263184	356.92983627319336	0.82165	559.44
SA20_SOC_3	520	10.375957190990448	455.7077980041504	0.00027874278	560.52
SA20_SOC_3	521	10.36461889743805	456.086483001709	0.00021708632	561.6
SA20_SOC_3	522	10.366204380989075	456.67370796203613	0.0005667382	562.68
SA20_SOC_3	523	10.397922992706299	455.5953598022461	0.00040480998	563.76
SA20_SOC_3	524	10.460034012794495	456.0061454772949	0.00032961872	564.84
SA20_SOC_3	525	10.43979674577713	456.0820770263672	0.000251762	565.92
SA20_SOC_3	526	10.364292562007904	455.7542037963867	0.0015079487	567.0
SA20_SOC_3	527	10.373052954673767	456.480131149292	0.00032704227	568.08
SA20_SOC_3	528	10.398611426353455	456.10562324523926	0.00052939146	569.16
SA20_SOC_3	529	10.453525930643082	455.9956741333008	0.00032225365	570.24
SA20_SOC_3	530	10.464459657669067	456.65602684020996	0.00048822621	571.32
SA20_SOC_3	531	10.484828799962997	455.74610710144043	0.0005932955	572.4
SA20_SOC_3	532	99.54746961593628	379.363431930542	0.0049929465	573.48
SA20_SOC_3	533	10.588202625513077	457.00730323791504	0.0004937415	574.56
SA20_SOC_3	534	10.604675859212875	456.2163734436035	0.00042651166	575.64
SA20_SOC_3	535	10.612399876117706	456.0062026977539	0.00065739395	576.72
SA20_SOC_3	536	10.539581626653671	456.2335681915283	0.00022593555	577.8
SA20_SOC_3	537	10.389852523803711	456.1036777496338	0.0003324781	578.88
SA20_SOC_3	538	10.37050411105156	455.7520580291748	0.00055658515	579.96
SA20_SOC_3	539	103.63078117370605	365.1547336578369	0.47725484	581.04
SA20_SOC_3	540	102.31070518493652	356.2233352661133	0.48834163	582.12
SA20_SOC_3	541	10.430141538381577	455.95556259155273	0.00026779028	583.2
SA20_SOC_3	542	10.613217204809189	456.79561614990234	0.00035559843	584.28
SA20_SOC_3	543	10.38544699549675	455.61744689941406	0.00073334324	585.36
SA20_SOC_3	544	10.568631440401077	456.7580223083496	0.00030466673	586.44
SA20_SOC_3	545	99.89294409751892	366.6968822479248	0.38870016	587.52
SA20_SOC_3	546	99.98949766159058	376.58477783203125	0.17990685	588.6
SA20_SOC_3	547	10.425712913274765	455.45820236206055	0.00057197356	589.68
SA20_SOC_3	548	101.27778053283691	376.75724029541016	0.5915222	590.76
SA20_SOC_3	549	99.863600730896	393.39826583862305	0.04280357	591.84
SA20_SOC_3	550	10.61086431145668	455.99945068359375	0.00059490994	592.92
SA20_SOC_3	551	10.527195781469345	455.7026481628418	0.00037818425	594.0
SA20_SOC_3	552	102.52959728240967	373.4380531311035	0.35060173	595.08
SA20_SOC_3	553	10.366135090589523	456.19091033935547	0.0005976494	596.16
SA20_SOC_3	554	100.45750141143799	393.0384635925293	0.052313335	597.24
SA20_SOC_3	555	101.45963430404663	350.69589614868164	0.005289617	598.32
SA20_SOC_3	556	102.664053440094	358.95795822143555	0.14603679	599.4
SA20_SOC_3	557	100.84402561187744	399.85742568969727	0.11031455	600.48
SA20_SOC_3	558	10.549433529376984	456.3937568664551	0.00041016997	601.56
SA20_SOC_3	559	10.467802733182907	456.1538887023926	0.00024253975	602.64
SA20_SOC_3	560	101.24169588088989	372.7723503112793	0.10783085	603.72
SA20_SOC_3	561	102.59387493133545	327.619571685791	0.45774776	604.8
SA20_SOC_3	562	102.37946510314941	376.94841384887695	0.70342636	605.88
SA20_SOC_3	563	10.540736466646194	456.41066551208496	0.0005766123	606.96
SA20_SOC_3	564	10.606599599123001	456.37232780456543	0.0006434452	608.04
SA20_SOC_3	565	10.518939793109894	456.1787223815918	0.00060718035	609.12
SA20_SOC_3	566	10.406769067049026	455.86792945861816	0.0005611304	610.2
SA20_SOC_3	567	10.464232414960861	455.9535026550293	0.0009798211	611.28
SA20_SOC_3	568	103.56395244598389	373.6922264099121	0.6037722	612.36
SA20_SOC_3	569	98.31007122993469	349.62764739990234	0.02266288	613.44
SA20_SOC_3	570	99.52707290649414	379.4883441925049	0.039663788	614.52
SA20_SOC_3	571	10.43597087264061	455.4771423339844	0.00040569948	615.6
SA20_SOC_3	572	10.398119688034058	456.2911319732666	0.00034078752	616.68
SA20_SOC_3	573	104.2208194732666	359.6660614013672	0.3033284	617.76
SA20_SOC_3	574	10.370752215385437	456.1625862121582	0.00071686675	618.84
SA20_SOC_3	575	102.66098976135254	346.57567977905273	0.017043797	619.92
SA20_SOC_3	576	10.447926819324493	456.1029624938965	0.00025488294	621.0
SA20_SOC_3	577	10.339369624853134	456.19102478027344	0.0003157724	622.08
SA20_SOC_3	578	10.316474735736847	456.6123962402344	0.0006337523	623.16
SA20_SOC_3	579	10.435915738344193	455.1858329772949	0.00074717123	624.24
SA20_SOC_3	580	10.368133336305618	455.28977394104004	0.00037339976	625.32
SA20_SOC_3	581	10.450786352157593	456.0464286804199	0.00052730745	626.4
SA20_SOC_3	582	788.8035774230957	24.34992492198944	0.00023204322	627.48
SA20_SOC_3	583	10.499228537082672	456.46860122680664	0.0005843393	628.56
SA20_SOC_3	584	10.539371520280838	456.8558120727539	0.00036609152	629.64
SA20_SOC_3	585	10.456718504428864	456.1253356933594	0.00027875503	630.72
SA20_SOC_3	586	10.45418381690979	455.74278831481934	0.00023624054	631.8
SA20_SOC_3	587	10.56027039885521	456.31004333496094	0.00037838137	632.88
SA20_SOC_3	588	104.59370613098145	343.0528450012207	0.017350087	633.96
SA20_SOC_3	589	10.55588349699974	456.0336112976074	0.00060150074	635.04
SA20_SOC_3	590	102.65252590179443	348.6942958831787	0.018959377	636.12
SA20_SOC_3	591	104.37922477722168	368.81778717041016	0.6165783	637.2
SA20_SOC_3	592	14.545285701751709	397.4497890472412	0.0003120947	638.28
SA20_SOC_3	593	10.478219389915466	456.41993522644043	0.0007319071	639.36
SA20_SOC_3	594	106.07267618179321	340.01346588134766	0.17425334	640.44
SA20_SOC_3	595	10.604740679264069	456.73848152160645	0.00022014746	641.52
SA20_SOC_3	596	101.02066993713379	354.28808212280273	0.055282142	642.6
SA20_SOC_3	597	10.272284597158432	456.11045837402344	0.00056911644	643.68
SA20_SOC_3	598	14.408180117607117	396.6422367095947	0.00025713167	644.76
SA20_SOC_3	599	10.469038784503937	455.8025550842285	0.00044838933	645.84
SA20_SOC_3	600	10.377645492553711	455.7567501068115	0.00026874433	646.92
SA20_SOC_3	601	112.55921125411987	312.9022979736328	0.0013353563	648.0
SA20_SOC_3	602	10.499589145183563	456.1535453796387	0.00053945265	649.08
SA20_SOC_3	603	10.445085167884827	456.00202560424805	0.00024209385	650.16
SA20_SOC_3	604	10.377342998981476	456.1149501800537	0.00030782056	651.24
SA20_SOC_3	605	10.458993166685104	455.7612991333008	0.00034640182	652.32
SA20_SOC_3	606	10.464926064014435	455.54243087768555	0.00060271303	653.4
SA20_SOC_3	607	10.492831468582153	456.2501335144043	0.0008710689	654.48
SA20_SOC_3	608	10.430800169706345	455.91115951538086	0.00037608948	655.56
SA20_SOC_3	609	14.607217907905579	397.3358631134033	0.0002922269	656.64
SA20_SOC_3	610	10.338791459798813	456.1793518066406	0.00037497786	657.72
SA20_SOC_3	611	10.520024597644806	456.2963104248047	0.00077197235	658.8
SA20_SOC_3	612	100.64948797225952	374.09088134765625	0.34343597	659.88
SA20_SOC_3	613	101.48133039474487	371.12339973449707	0.0015486202	660.96
SA20_SOC_3	614	10.487513244152069	455.628719329834	0.00035186735	662.04
SA20_SOC_3	615	10.492586344480515	456.19096755981445	0.00024026344	663.12
SA20_SOC_3	616	10.364839434623718	456.01633071899414	0.0002287637	664.2
SA20_SOC_3	617	10.425788164138794	456.0740661621094	0.00024039566	665.28
SA20_SOC_3	618	102.11800336837769	383.2394599914551	0.18372324	666.36
SA20_SOC_3	619	101.48935317993164	341.1874008178711	0.8024646	667.44
SA20_SOC_3	620	9.56658199429512	25.165847539901733	0.0002326418	668.52
SA20_SOC_3	621	10.526575893163681	455.69117546081543	0.0005924521	669.6
SA20_SOC_3	622	100.61744451522827	370.53980827331543	0.7282319	670.68
SA20_SOC_3	623	101.59294605255127	333.17338943481445	0.007298482	671.76
SA20_SOC_3	624	102.50294208526611	369.47473526000977	0.46305418	672.84
SA20_SOC_3	625	98.8315761089325	402.16137886047363	0.71942854	673.92
SA20_SOC_3	626	10.527104139328003	456.1629867553711	0.0005982781	675.0
SA20_SOC_3	627	101.40334367752075	405.2229309082031	0.6571127	676.08
SA20_SOC_3	628	10.467955470085144	456.1059379577637	0.001011751	677.16
SA20_SOC_3	629	10.74141189455986	456.430606842041	0.00042031292	678.24
SA20_SOC_3	630	10.544811189174652	455.826416015625	0.00086790486	679.32
SA20_SOC_3	631	101.56793594360352	359.5857238769531	0.83424574	680.4
SA20_SOC_3	632	100.49304962158203	352.28156089782715	0.0083473595	681.48
SA20_SOC_3	633	99.03116226196289	403.4981346130371	0.68355024	682.56
SA20_SOC_3	634	99.3470549583435	358.16914558410645	0.019921126	683.64
SA20_SOC_3	635	100.79809427261353	393.7504005432129	0.14076827	684.72
SA20_SOC_3	636	98.26349020004272	337.9622268676758	0.0006897542	685.8
SA20_SOC_3	637	101.80648565292358	362.1521186828613	0.7493777	686.88
SA20_SOC_3	638	102.16304063796997	412.27123260498047	0.0077414396	687.96
SA20_SOC_3	639	104.05247211456299	373.3164596557617	0.0073899133	689.04
SA20_SOC_3	640	10.501017421483994	455.93647956848145	0.0003680391	690.12
SA20_SOC_3	641	100.98514556884766	365.70980072021484	0.44421354	691.2
SA20_SOC_3	642	10.319705307483673	456.0491752624512	0.000716727	692.28
SA20_SOC_3	643	10.334235429763794	455.71887016296387	0.00032186092	693.36
SA20_SOC_3	644	10.502305626869202	456.14084243774414	0.00029218342	694.44
SA20_SOC_3	645	100.18651485443115	360.67477226257324	0.5255553	695.52
SA20_SOC_3	646	10.45290008187294	456.0952377319336	0.00043297015	696.6
SA20_SOC_3	647	101.9970178604126	393.95084381103516	0.030367479	697.68
SA20_SOC_3	648	10.45108512043953	455.7611274719238	0.00042299065	698.76
SA20_SOC_3	649	10.519208759069443	455.6367301940918	0.00055039854	699.84
SA20_SOC_3	650	10.528051853179932	455.6535243988037	0.00035858632	700.92
SA20_SOC_3	651	10.507238656282425	456.3116455078125	0.00061357126	702.0
SA20_SOC_3	652	98.45737218856812	360.82752227783203	0.38258493	703.08
SA20_SOC_3	653	100.17977952957153	381.968994140625	0.71364844	704.16
SA20_SOC_3	654	10.416100919246674	456.0069179534912	0.0003357199	705.24
SA20_SOC_3	655	99.25558567047119	382.8464698791504	0.07568337	706.32
SA20_SOC_3	656	100.13837814331055	384.16271209716797	0.77581215	707.4
SA20_SOC_3	657	102.99471616744995	362.35828399658203	0.01635577	708.48
SA20_SOC_3	658	788.6587142944336	24.356312155723572	0.00032043908	709.56
SA20_SOC_3	659	10.41155457496643	455.70465087890625	0.00048702685	710.64
SA20_SOC_3	660	10.528475791215897	456.70549392700195	0.00032600408	711.72
SA20_SOC_3	661	10.30382364988327	455.43628692626953	0.00087288965	712.8
SA20_SOC_3	662	10.368051379919052	455.487699508667	0.00028638678	713.88
SA20_SOC_3	663	102.50687599182129	327.7433967590332	0.0018284007	714.96
SA20_SOC_3	664	103.04458141326904	361.3962936401367	0.0063248775	716.04
SA20_SOC_3	665	100.31729936599731	376.0846710205078	0.013597216	717.12
SA20_SOC_3	666	14.573779702186584	397.86598205566406	0.00035210728	718.2
SA20_SOC_3	667	10.425402969121933	455.5133056640625	0.00027284338	719.28
SA20_SOC_3	668	10.435987263917923	456.4764404296875	0.00016648647	720.36
SA20_SOC_3	669	10.490431636571884	455.9238338470459	0.0004919539	721.44
SA20_SOC_3	670	10.446475446224213	455.7539749145508	0.00028278524	722.52
SA20_SOC_3	671	10.479344427585602	455.7960033416748	0.00024084005	723.6
SA20_SOC_3	672	10.4901023209095	455.3544044494629	0.0003661233	724.68
SA20_SOC_3	673	10.449174791574478	456.27479553222656	0.0003886259	725.76
SA20_SOC_3	674	10.391023010015488	455.74384689331055	0.00029578165	726.84
SA20_SOC_3	675	101.14831924438477	366.0837936401367	0.33468595	727.92
SA20_SOC_3	676	10.333491861820221	456.0443115234375	0.0005131331	729.0
SA20_SOC_3	677	98.93869161605835	360.53089141845703	0.011947222	730.08
SA20_SOC_3	678	10.456368327140808	456.5936279296875	0.0002704954	731.16
SA20_SOC_3	679	10.290325433015823	455.7418441772461	0.00038777472	732.24
SA20_SOC_3	680	15.715524554252625	436.52109146118164	0.00023751296	733.32
SA20_SOC_3	681	102.57933139801025	367.1342468261719	0.6831175	734.4
SA20_SOC_3	682	10.48486903309822	455.5579090118408	0.0006601262	735.48
SA20_SOC_3	683	102.19118595123291	356.66296005249023	0.31800327	736.56
SA20_SOC_3	684	99.06692504882812	421.019983291626	0.0034924354	737.64
SA20_SOC_3	685	10.234364867210388	455.5030632019043	0.00034245485	738.72
SA20_SOC_3	686	10.306762903928757	456.23562812805176	0.000138876	739.8
SA20_SOC_3	687	99.75957870483398	416.3961982727051	0.0215353	740.88
SA20_SOC_3	688	102.05368995666504	336.6522216796875	0.0021648842	741.96
SA20_SOC_3	689	100.58410167694092	358.4114456176758	0.7242463	743.04
SA20_SOC_3	690	102.6626706123352	376.171932220459	0.047360107	744.12
SA20_SOC_3	691	101.29315853118896	335.18577575683594	0.0020060388	745.2
SA20_SOC_3	692	101.0648250579834	400.9039306640625	0.0078497445	746.28
SA20_SOC_3	693	99.32422637939453	327.4891948699951	0.0075868894	747.36
SA20_SOC_3	694	101.07460021972656	335.68307876586914	0.002385409	748.44
SA20_SOC_3	695	102.26607322692871	334.1316032409668	0.6498994	749.52
SA20_SOC_3	696	99.25938248634338	383.2301616668701	0.9865378	750.6
SA20_SOC_3	697	101.67714357376099	318.57004165649414	0.0076281736	751.68
SA20_SOC_3	698	98.36864471435547	358.43393325805664	0.2452164	752.76
SA20_SOC_3	699	101.27594470977783	411.6012954711914	0.5081991	753.84
SA20_SOC_3	700	102.95723676681519	363.07591438293457	0.1324632	754.92
SA20_SOC_3	701	10.50468161702156	455.949182510376	0.00058969867	756.0
SA20_SOC_3	702	97.9616641998291	382.13796615600586	0.14831884	757.08
SA20_SOC_3	703	10.54384633898735	456.27779960632324	0.0004935814	758.16
SA20_SOC_3	704	98.3431339263916	334.2531394958496	0.045531597	759.24
SA20_SOC_3	705	104.02979850769043	404.81666564941406	0.16482726	760.32
SA20_SOC_3	706	102.50287055969238	409.1037368774414	0.077612095	761.4
SA20_SOC_3	707	10.471868515014648	455.86429595947266	0.0003668552	762.48
SA20_SOC_3	708	10.639135539531708	456.90834045410156	0.00035145637	763.56
SA20_SOC_3	709	103.35167646408081	359.9263572692871	0.9804495	764.64
SA20_SOC_3	710	98.70638251304626	344.92032051086426	0.0034232666	765.72
SA20_SOC_3	711	10.382810235023499	456.47621154785156	0.00061053294	766.8
SA20_SOC_3	712	338.6577844619751	382.2995853424072	0.9976291	767.88
SA20_SOC_3	713	384.11996364593506	386.75843238830566	0.9995926	768.96
SA20_SOC_3	714	464.87879753112793	388.2462501525879	0.9997198	770.04
SA20_SOC_3	715	605.4415225982666	385.86084365844727	0.99940586	771.12
SA20_SOC_3	716	622.862958908081	393.1077575683594	0.99918884	772.2
SA20_SOC_3	717	653.7327766418457	402.53703117370605	0.9987545	773.28
SA20_SOC_3	718	562.0643615722656	390.6411838531494	0.9996464	774.36
SA20_SOC_3	719	415.4600143432617	392.85810470581055	0.9996152	775.44
SA20_SOC_3	720	350.59123039245605	394.37679290771484	0.9985202	776.52
SA20_SOC_3	721	321.01359367370605	395.3876209259033	0.069742344	777.6
SA20_SOC_3	722	10.259333997964859	455.92403411865234	0.0013172012	778.68
SA20_SOC_3	723	10.352680087089539	456.2622356414795	0.00038957698	779.76
SA20_SOC_3	724	10.240499675273895	455.8758544921875	0.00049790996	780.84
SA20_SOC_3	725	10.697077959775925	456.45649909973145	0.00041372605	781.92
SA20_SOC_3	726	10.441159456968307	455.75328826904297	0.00042664507	783.0
SA20_SOC_3	727	102.49084234237671	382.55950927734375	0.052802388	784.08
SA20_SOC_3	728	101.6942024230957	389.46847915649414	0.0064247926	785.16
SA20_SOC_3	729	10.353423655033112	455.2526092529297	0.00048692795	786.24
SA20_SOC_3	730	10.456132143735886	455.62585830688477	0.00062777207	787.32
SA20_SOC_3	731	15.22066444158554	435.82162857055664	0.0003630245	788.4
SA20_SOC_3	732	100.18645524978638	397.6431369781494	0.027704658	789.48
SA20_SOC_3	733	10.394992679357529	455.3075408935547	0.00046403965	790.56
SA20_SOC_3	734	10.269761085510254	455.91668128967285	0.00038585902	791.64
SA20_SOC_3	735	10.31138002872467	455.5313301086426	0.00027989002	792.72
SA20_SOC_3	736	100.81589221954346	423.1207466125488	0.04077927	793.8
SA20_SOC_3	737	10.386084020137787	455.1955032348633	0.00032935577	794.88
SA20_SOC_3	738	101.46902799606323	411.03458404541016	0.0025767095	795.96
SA20_SOC_3	739	102.53002643585205	411.7484378814697	0.0071126283	797.04
SA20_SOC_3	740	101.7952561378479	397.6605033874512	0.07422754	798.12
SA20_SOC_3	741	100.21200180053711	395.3752040863037	0.1154239	799.2
SA20_SOC_3	742	100.1629114151001	392.2683334350586	0.49693048	800.28
SA20_SOC_3	743	102.00890302658081	391.9358825683594	0.00726165	801.36
SA20_SOC_3	744	101.77981853485107	394.3418884277344	0.39834	802.44
SA20_SOC_3	745	788.288402557373	23.847259283065796	0.0002609016	803.52
SA20_SOC_3	746	10.252039134502411	455.9329605102539	0.00047267554	804.6
SA20_SOC_3	747	10.397975891828537	456.41655921936035	0.00044740987	805.68
SA20_SOC_3	748	10.293282568454742	456.1615562438965	0.00034771138	806.76
SA20_SOC_3	749	10.438557714223862	455.6623649597168	0.00027566808	807.84
SA20_SOC_3	750	10.32245084643364	456.1420440673828	0.00052302063	808.92
SA20_SOC_3	751	10.52384078502655	456.51254653930664	0.00062065024	810.0
SA20_SOC_3	752	10.376400500535965	456.1014175415039	0.00047946174	811.08
SA20_SOC_3	753	10.467217862606049	455.7250785827637	0.00019740418	812.16
SA20_SOC_3	754	10.489024966955185	455.9283256530762	0.00029541133	813.24
SA20_SOC_3	755	10.324408859014511	456.29384994506836	0.00047530013	814.32
SA20_SOC_3	756	10.323581844568253	455.8018684387207	0.00043115963	815.4
SA20_SOC_3	757	10.385173559188843	455.3950309753418	0.00031909862	816.48
SA20_SOC_3	758	10.39746180176735	456.3626003265381	0.0006104492	817.56
SA20_SOC_3	759	10.365544259548187	455.89293479919434	0.00036992857	818.64
SA20_SOC_3	760	10.433583706617355	456.295223236084	0.00027125416	819.72
SA20_SOC_3	761	788.4800910949707	24.248834252357483	0.00025511073	820.8
SA20_SOC_3	762	10.376348346471786	456.0881996154785	0.00045351632	821.88
SA20_SOC_3	763	10.341555625200272	456.1475658416748	0.00021692946	822.96
SA20_SOC_3	764	10.441755503416061	456.22501373291016	0.00049195625	824.04
SA20_SOC_3	765	10.392343997955322	456.5909671783447	0.000171261	825.12
SA20_SOC_3	766	100.76109170913696	425.4499053955078	0.0011239252	826.2
SA20_SOC_3	767	101.0033130645752	435.6272506713867	0.37429485	827.28
SA20_SOC_3	768	102.46504545211792	430.0609588623047	0.01836136	828.36
SA20_SOC_3	769	10.413333773612976	455.8971977233887	0.0004914163	829.44
SA20_SOC_3	770	10.624350607395172	456.6287612915039	0.0008425769	830.52
SA20_SOC_3	771	10.404083132743835	455.7085990905762	0.00028665178	831.6
SA20_SOC_3	772	78.07440757751465	432.60995864868164	0.00025458762	832.68
SA20_SOC_3	773	10.448414087295532	455.5071258544922	0.00042349054	833.76
SA20_SOC_3	774	10.47518253326416	456.49160385131836	0.00044087807	834.84
SA20_SOC_3	775	105.23635149002075	392.40503311157227	0.06122016	835.92
SA20_SOC_3	776	10.43255627155304	456.63219451904297	0.0005101096	837.0
SA20_SOC_3	777	10.350098460912704	456.2014675140381	0.00028823217	838.08
SA20_SOC_3	778	10.441341251134872	456.0119819641113	0.00026843217	839.16
SA20_SOC_3	779	10.309066623449326	456.3914680480957	0.0013237282	840.24
SA20_SOC_3	780	10.296519100666046	455.74865341186523	0.0002918975	841.32
SA20_SOC_3	781	10.329753160476685	455.97312927246094	0.00031604586	842.4
SA20_SOC_3	782	10.298565775156021	456.2170600891113	0.00031948125	843.48
SA20_SOC_3	783	10.357142239809036	456.6220951080322	0.00029154567	844.56
SA20_SOC_3	784	10.326740145683289	456.20927810668945	0.0002769447	845.64
SA20_SOC_3	785	10.60231328010559	456.52307510375977	0.00048717632	846.72
SA20_SOC_3	786	10.54731234908104	455.9556198120117	0.00029997106	847.8
SA20_SOC_3	787	10.393120348453522	456.4098358154297	0.00083097845	848.88
SA20_SOC_3	788	101.78302526473999	411.1065673828125	0.16031751	849.96
SA20_SOC_3	789	101.49524211883545	417.32872009277344	0.5076755	851.04
SA20_SOC_3	790	10.376106202602386	456.0688591003418	0.00049884577	852.12
SA20_SOC_3	791	10.427147150039673	455.74527740478516	0.00043152188	853.2
SA20_SOC_3	792	10.448376834392548	456.4562702178955	0.0005034599	854.28
SA20_SOC_3	793	14.496961236000061	398.1265640258789	0.0002537835	855.36
SA20_SOC_3	794	10.536710172891617	456.46121978759766	0.00028269712	856.44
SA20_SOC_3	795	10.223153233528137	455.5979919433594	0.0005682928	857.52
SA20_SOC_3	796	102.7313232421875	406.26216888427734	0.8557509	858.6
SA20_SOC_3	797	10.434231907129288	456.03092193603516	0.00042920274	859.68
SA20_SOC_3	798	339.8839473724365	375.76000213623047	0.9968079	860.76
SA20_SOC_3	799	472.5794792175293	371.9607925415039	0.9992632	861.84
SA20_SOC_3	800	633.7985992431641	381.19606018066406	0.99962795	862.92
SA20_SOC_3	801	680.9158325195312	378.2886600494385	0.9990656	864.0
SA20_SOC_3	802	688.4195327758789	324.5808792114258	0.99745446	865.08
SA20_SOC_3	803	442.06037521362305	371.70942306518555	0.99955887	866.16
SA20_SOC_3	804	198.9904284477234	401.30435943603516	0.99984205	867.24
SA20_SOC_3	805	135.47242879867554	416.0719299316406	0.99988866	868.32
SA20_SOC_3	806	131.54172897338867	402.69269943237305	0.9993006	869.4
SA20_SOC_3	807	128.22083234786987	374.1928482055664	0.9995461	870.48
SA20_SOC_3	808	128.63178253173828	226.62760734558105	0.9997738	871.56
SA20_SOC_3	809	120.42489051818848	131.6431474685669	0.99943453	872.64
SA20_SOC_3	810	100.71187019348145	301.922550201416	0.99515617	873.72
SA20_SOC_3	811	144.0666675567627	402.68388748168945	0.9995833	874.8
SA20_SOC_3	812	218.46745014190674	326.06632232666016	0.99799806	875.88
SA20_SOC_3	813	242.88039207458496	232.91188716888428	0.99896896	876.96
SA20_SOC_3	814	257.7965259552002	372.95522689819336	0.96123725	878.04
SA20_SOC_3	815	237.0375394821167	389.3486022949219	0.99894506	879.12
SA20_SOC_3	816	105.48444986343384	293.1211853027344	0.9995042	880.2
SA20_SOC_3	817	122.40707874298096	186.93210124969482	0.99980825	881.28
SA20_SOC_3	818	122.8237509727478	93.25756072998047	0.99735105	882.36
SA20_SOC_3	819	117.38132238388062	256.6439151763916	0.9990527	883.44
SA20_SOC_3	820	134.64620113372803	341.57764434814453	0.99883646	884.52
SA20_SOC_3	821	110.70135831832886	95.41553735733032	0.9972947	885.6
SA20_SOC_3	822	92.7438497543335	150.5359983444214	0.9966934	886.68
SA20_SOC_3	823	171.00552320480347	302.69402503967285	0.99923897	887.76
SA20_SOC_3	824	450.0607967376709	229.55117225646973	0.99968624	888.84
SA20_SOC_3	825	634.5931053161621	186.4698600769043	0.99963677	889.92
SA20_SOC_3	826	653.2190322875977	173.66685390472412	0.99972767	891.0
SA20_SOC_3	827	658.3784103393555	126.4814043045044	0.99956816	892.08
SA20_SOC_3	828	685.0265502929688	103.09751987457275	0.9961073	893.16
SA20_SOC_3	829	669.6939468383789	172.286639213562	0.9906096	894.24
SA20_SOC_3	830	671.9326972961426	265.17940521240234	0.99971503	895.32
SA20_SOC_3	831	668.717098236084	327.20046043395996	0.999728	896.4
SA20_SOC_3	832	675.9098052978516	356.38463973999023	0.9992022	897.48
SA20_SOC_3	833	654.0130138397217	265.84259033203125	0.9997249	898.56
SA20_SOC_3	834	652.0293235778809	251.02715492248535	0.9994715	899.64
SA20_SOC_3	835	681.0415267944336	129.779634475708	0.99936	900.72
SA20_SOC_3	836	682.0019245147705	79.14291858673096	0.99459827	901.8
SA20_SOC_3	837	699.8345375061035	144.65957164764404	0.9955011	902.88
SA20_SOC_3	838	670.7131385803223	219.98650074005127	0.9996662	903.96
SA20_SOC_3	839	702.2296905517578	299.2306709289551	0.997543	905.04
SA20_SOC_3	840	710.7641220092773	369.1209411621094	0.6666497	906.12
SA20_SOC_3	841	719.4738388061523	387.5017547607422	0.952903	907.2
SA20_SOC_3	842	689.5939826965332	347.41722106933594	0.9963103	908.28
SA20_SOC_3	843	660.0933074951172	288.84469985961914	0.9966972	909.36
SA20_SOC_3	844	640.7863140106201	279.50191497802734	0.9990282	910.44
SA20_SOC_3	845	665.4107093811035	350.1028347015381	0.99640536	911.52
SA20_SOC_3	846	709.3071937561035	319.3923854827881	0.9944917	912.6
SA20_SOC_3	847	715.0568008422852	240.67331314086914	0.99825746	913.68
SA20_SOC_3	848	715.4384136199951	282.3126983642578	0.5749048	914.76
SA20_SOC_3	849	711.2648487091064	372.5212097167969	0.99670476	915.84
SA20_SOC_3	850	713.9950752258301	404.1848373413086	0.9940837	916.92
SA20_SOC_3	851	692.6802635192871	321.7577362060547	0.99809057	918.0
SA20_SOC_3	852	689.1429901123047	175.48908233642578	0.99822694	919.08
SA20_SOC_3	853	681.2211036682129	111.08373641967773	0.99730515	920.16
SA20_SOC_3	854	682.6139450073242	77.44391441345215	0.983043	921.24
SA20_SOC_3	855	673.6035346984863	77.16766834259033	0.9984188	922.32
SA20_SOC_3	856	675.961971282959	92.12777137756348	0.97017616	923.4
SA20_SOC_3	857	687.572193145752	208.54331016540527	0.93203473	924.48
SA20_SOC_3	858	702.768611907959	310.31164169311523	0.9806025	925.56
SA20_SOC_3	859	702.3668766021729	370.6820297241211	0.98975974	926.64
SA20_SOC_3	860	701.492166519165	232.93204307556152	0.998019	927.72
SA20_SOC_3	861	687.4606132507324	73.64858150482178	0.9967424	928.8
SA20_SOC_3	862	688.762092590332	77.33172655105591	0.9831649	929.88
SA20_SOC_3	863	631.1494827270508	202.9236602783203	0.9996487	930.96
SA20_SOC_3	864	555.99365234375	328.8490104675293	0.99990606	932.04
SA20_SOC_3	865	382.0073366165161	357.25914001464844	0.99979275	933.12
SA20_SOC_3	866	191.60529375076294	269.606237411499	0.99954885	934.2
SA20_SOC_3	867	104.06904220581055	194.82885360717773	0.9989698	935.28
SA20_SOC_3	868	130.73785305023193	168.1662654876709	0.9998678	936.36
SA20_SOC_3	869	141.7752742767334	210.86125373840332	0.99920624	937.44
SA20_SOC_3	870	149.44864511489868	352.8289318084717	0.9994885	938.52
SA20_SOC_3	871	144.8696732521057	407.6965141296387	0.9999093	939.6
SA20_SOC_3	872	142.37957000732422	411.8625068664551	0.9998252	940.68
SA20_SOC_3	873	110.05902290344238	337.853479385376	0.999446	941.76
SA20_SOC_3	874	113.37590217590332	159.24745559692383	0.9994211	942.84
SA20_SOC_3	875	117.04020500183105	126.5229320526123	0.9982608	943.92
SA20_SOC_3	876	114.76577520370483	282.0288848876953	0.9950594	945.0
SA20_SOC_3	877	199.9873399734497	353.9671325683594	0.99968016	946.08
SA20_SOC_3	878	359.36529636383057	346.5032958984375	0.99972326	947.16
SA20_SOC_3	879	577.153205871582	184.20650482177734	0.99958175	948.24
SA20_SOC_3	880	678.6458015441895	116.23188972473145	0.9994469	949.32
SA20_SOC_3	881	685.8505725860596	100.67298889160156	0.9978257	950.4
SA20_SOC_3	882	673.7148761749268	155.52108764648438	0.9993911	951.48
SA20_SOC_3	883	673.5468864440918	260.72879791259766	0.9996117	952.56
SA20_SOC_3	884	692.7854537963867	325.03835678100586	0.9992434	953.64
SA20_SOC_3	885	725.649356842041	376.4843559265137	0.59052616	954.72
SA20_SOC_3	886	704.5140266418457	388.5863399505615	0.99477816	955.8
SA20_SOC_3	887	669.2724227905273	399.5452880859375	0.9982681	956.88
SA20_SOC_3	888	654.3764114379883	391.84264183044434	0.9981249	957.96
SA20_SOC_3	889	640.9152030944824	386.60353660583496	0.99634343	959.04
SA20_SOC_3	890	490.4088497161865	377.1650791168213	0.9973797	960.12
SA20_SOC_3	891	353.9102077484131	375.8729553222656	0.99804074	961.2
SA20_SOC_3	892	328.80473136901855	369.6669673919678	0.9311798	962.28
SA20_SOC_3	893	326.98965072631836	378.1207466125488	0.95012325	963.36
SA20_SOC_3	894	15.362590551376343	435.86448669433594	0.00021364112	964.44
SA20_SOC_3	895	10.40516048669815	455.6877136230469	0.0003228758	965.52
SA20_SOC_3	896	10.34141555428505	456.92962646484375	0.00069227576	966.6
SA20_SOC_3	897	15.277111530303955	436.1051845550537	0.00033019614	967.68
SA20_SOC_3	898	10.506484657526016	456.57766342163086	0.00036012178	968.76
SA20_SOC_3	899	788.5833263397217	24.27497684955597	0.00020635617	969.84
SA20_SOC_3	900	10.354796797037125	455.77686309814453	0.00040822153	970.92
SA20_SOC_3	901	788.6865615844727	24.629815220832825	0.00022972084	972.0
SA20_SOC_3	902	15.371482074260712	436.05634689331055	0.00021254134	973.08
SA20_SOC_3	903	10.571783781051636	455.32193183898926	0.00081669213	974.16
SA20_SOC_3	904	10.300397872924805	456.35607719421387	0.00054829184	975.24
SA20_SOC_3	905	101.4466404914856	406.1364555358887	0.015666788	976.32
SA20_SOC_3	906	101.71629190444946	414.49934005737305	0.03271335	977.4
SA20_SOC_3	907	102.41644382476807	407.2536849975586	0.006216686	978.48
SA20_SOC_3	908	10.38811057806015	455.2097225189209	0.00077836565	979.56
SA20_SOC_3	909	10.313978046178818	456.48576736450195	0.00063128344	980.64
SA20_SOC_3	910	103.19756269454956	373.6447334289551	0.002944964	981.72
SA20_SOC_3	911	102.61098146438599	364.25846099853516	0.18916215	982.8
SA20_SOC_3	912	102.35745906829834	384.5939540863037	0.17482054	983.88
SA20_SOC_3	913	102.72868871688843	388.9661121368408	0.0163002	984.96
SA20_SOC_3	914	10.321421921253204	455.8638381958008	0.0002745905	986.04
SA20_SOC_3	915	100.74595212936401	391.73274993896484	0.0024100349	987.12
SA20_SOC_3	916	10.238194465637207	456.5686798095703	0.0007336291	988.2
SA20_SOC_3	917	10.46580895781517	455.6898880004883	0.0006349035	989.28
SA20_SOC_3	918	10.544420033693314	456.5207290649414	0.00024803847	990.36
SA20_SOC_3	919	10.627422481775284	456.85123443603516	0.00080541486	991.44
SA20_SOC_3	920	10.430162400007248	455.89256286621094	0.00044004293	992.52
SA20_SOC_3	921	10.470834374427795	456.51363372802734	0.0002772332	993.6
SA20_SOC_3	922	10.281964391469955	455.66768646240234	0.00024877457	994.68
SA20_SOC_3	923	100.30078887939453	377.6546859741211	0.01128725	995.76
SA20_SOC_3	924	10.477697849273682	456.68609619140625	0.0007886607	996.84
SA20_SOC_3	925	10.488908737897873	456.5884780883789	0.0009249547	997.92
SA20_SOC_3	926	353.10776233673096	374.9483299255371	0.9985423	999.0
SA20_SOC_3	927	429.1104316711426	380.32708168029785	0.9996722	1000.08
SA20_SOC_3	928	566.8190002441406	374.99210357666016	0.99926597	1001.16
SA20_SOC_3	929	665.7866954803467	386.53358459472656	0.99781895	1002.24
SA20_SOC_3	930	656.9659233093262	381.538782119751	0.99928063	1003.32
SA20_SOC_3	931	471.124267578125	377.59883880615234	0.99900776	1004.4
SA20_SOC_3	932	355.16343116760254	380.05285263061523	0.99670756	1005.48
SA20_SOC_3	933	335.40289402008057	375.7255554199219	0.9732808	1006.56
SA20_SOC_3	934	333.2815885543823	382.8994560241699	0.9906002	1007.64
SA20_SOC_3	935	326.6402244567871	386.36959075927734	0.9890615	1008.72
SA20_SOC_3	936	10.53638756275177	455.4638671875	0.00057016214	1009.8
SA20_SOC_3	937	10.462522506713867	456.2087059020996	0.00023390466	1010.88
SA20_SOC_3	938	99.9929130077362	420.90431213378906	0.020869786	1011.96
SA20_SOC_3	939	99.79780316352844	400.4121780395508	0.011417128	1013.04
SA20_SOC_3	940	100.89024305343628	416.69837951660156	0.05004346	1014.12
SA20_SOC_3	941	101.11587047576904	417.3764419555664	0.030499838	1015.2
SA20_SOC_3	942	102.63303518295288	402.7499198913574	0.019376863	1016.28
SA20_SOC_3	943	102.74274349212646	411.9913101196289	0.19516593	1017.36
SA20_SOC_3	944	101.61011219024658	389.8128890991211	0.0096102925	1018.44
SA20_SOC_3	945	10.245263576507568	455.98154067993164	0.0004379268	1019.52
SA20_SOC_3	946	10.321467369794846	456.2270736694336	0.0007218602	1020.6
SA20_SOC_3	947	14.340987801551819	398.0270004272461	0.0002169454	1021.68
SA20_SOC_3	948	10.410355031490326	456.1172389984131	0.0003117402	1022.76
SA20_SOC_3	949	10.474143922328949	456.3230037689209	0.0005005167	1023.84
SA20_SOC_3	950	10.624533891677856	455.92472076416016	0.000671833	1024.92
SA20_SOC_3	951	10.346205532550812	456.3829708099365	0.00032287947	1026.0
SA20_SOC_3	952	99.38497543334961	419.98592376708984	0.025110522	1027.08
SA20_SOC_3	953	100.29693841934204	388.63200187683105	0.4252401	1028.16
SA20_SOC_3	954	10.497687011957169	456.1687660217285	0.00037748276	1029.24
SA20_SOC_3	955	10.518951714038849	455.7418441772461	0.00058386807	1030.32
SA20_SOC_3	956	102.70957946777344	382.57564544677734	0.31691048	1031.4
SA20_SOC_3	957	103.18289995193481	381.83658599853516	0.34897283	1032.48
SA20_SOC_3	958	100.53943395614624	384.8371410369873	0.42044318	1033.56
SA20_SOC_3	959	100.4833459854126	387.5625801086426	0.0454078	1034.64
SA20_SOC_3	960	100.50277709960938	388.4812545776367	0.06653397	1035.72
SA20_SOC_3	961	10.380274057388306	455.6056022644043	0.00046429446	1036.8
SA20_SOC_3	962	10.457143932580948	456.2017250061035	0.0003739353	1037.88
SA20_SOC_3	963	327.5653839111328	358.6921977996826	0.24391009	1038.96
SA20_SOC_3	964	423.20828437805176	364.2360305786133	0.99940777	1040.04
SA20_SOC_3	965	517.7951812744141	362.2346591949463	0.9989586	1041.12
SA20_SOC_3	966	542.4422264099121	354.9888610839844	0.99956554	1042.2
SA20_SOC_3	967	549.3167400360107	357.0751190185547	0.9995449	1043.28
SA20_SOC_3	968	578.8316249847412	369.9767303466797	0.9992418	1044.36
SA20_SOC_3	969	617.2465324401855	359.50876235961914	0.99921215	1045.44
SA20_SOC_3	970	634.4455718994141	318.68574142456055	0.99862933	1046.52
SA20_SOC_3	971	702.1211624145508	323.4807586669922	0.9843435	1047.6
SA20_SOC_3	972	706.3229560852051	272.78594970703125	0.9963845	1048.68
SA20_SOC_3	973	574.8676300048828	318.6292362213135	0.9998117	1049.76
SA20_SOC_3	974	414.815616607666	368.82625579833984	0.99989593	1050.84
SA20_SOC_3	975	228.30743789672852	381.9353771209717	0.9997178	1051.92
SA20_SOC_3	976	118.28482151031494	342.86333084106445	0.9996861	1053.0
SA20_SOC_3	977	122.33779430389404	354.5768451690674	0.99971515	1054.08
SA20_SOC_3	978	119.08087730407715	389.9757957458496	0.9997404	1055.16
SA20_SOC_3	979	142.0422077178955	408.6596202850342	0.99989164	1056.24
SA20_SOC_3	980	148.1875777244568	394.3924140930176	0.9987	1057.32
SA20_SOC_3	981	95.10927200317383	170.281720161438	0.99525887	1058.4
SA20_SOC_3	982	131.07479810714722	101.6712212562561	0.99935013	1059.48
SA20_SOC_3	983	129.18038368225098	122.12207794189453	0.9976566	1060.56
SA20_SOC_3	984	128.19466590881348	274.2977714538574	0.99933463	1061.64
SA20_SOC_3	985	226.47104263305664	350.7509422302246	0.9997569	1062.72
SA20_SOC_3	986	450.52809715270996	259.44491386413574	0.99965346	1063.8
SA20_SOC_3	987	656.7587852478027	137.50934600830078	0.9994272	1064.88
SA20_SOC_3	988	687.7060413360596	90.25041103363037	0.9974546	1065.96
SA20_SOC_3	989	702.7806282043457	104.80603694915771	0.7528523	1067.04
SA20_SOC_3	990	711.9271278381348	257.35047340393066	0.98761356	1068.12
SA20_SOC_3	991	704.3375492095947	324.023380279541	0.98131716	1069.2
SA20_SOC_3	992	710.5789184570312	341.20330810546875	0.9866724	1070.28
SA20_SOC_3	993	681.7663192749023	335.75963973999023	0.99571395	1071.36
SA20_SOC_3	994	652.5175094604492	290.39257049560547	0.99581605	1072.44
SA20_SOC_3	995	633.4757804870605	270.8089828491211	0.99954826	1073.52
SA20_SOC_3	996	651.7632484436035	274.7866630554199	0.99922013	1074.6
SA20_SOC_3	997	696.3958740234375	330.98499298095703	0.9912142	1075.68
SA20_SOC_3	998	730.5582046508789	267.7070903778076	0.96250343	1076.76
SA20_SOC_3	999	649.7248649597168	261.19791984558105	0.9997974	1077.84
SA20_SOC_3	1000	574.0450859069824	346.5886688232422	0.9996723	1078.92
SA20_SOC_3	1001	526.270866394043	386.9556713104248	0.9997737	1080.0
SA20_SOC_3	1002	468.4435844421387	402.42313385009766	0.99970764	1081.08
SA20_SOC_3	1003	321.1784601211548	401.1682891845703	0.9998878	1082.16
SA20_SOC_3	1004	219.63515281677246	389.2469787597656	0.9996966	1083.24
SA20_SOC_3	1005	117.13223457336426	321.2249279022217	0.999818	1084.32
SA20_SOC_3	1006	106.71519041061401	179.3346405029297	0.9987709	1085.4
SA20_SOC_3	1007	111.38852834701538	91.71673536300659	0.99855906	1086.48
SA20_SOC_3	1008	96.04266881942749	141.20352745056152	0.9990152	1087.56
SA20_SOC_3	1009	96.2028980255127	296.8234634399414	0.99895084	1088.64
SA20_SOC_3	1010	98.46169948577881	374.18025970458984	0.9878473	1089.72
SA20_SOC_3	1011	137.0768904685974	256.18306159973145	0.9995901	1090.8
SA20_SOC_3	1012	109.45024490356445	103.98303508758545	0.9994947	1091.88
SA20_SOC_3	1013	86.73003315925598	186.8734073638916	0.9882847	1092.96
SA20_SOC_3	1014	96.04093432426453	362.2661304473877	0.99851197	1094.04
SA20_SOC_3	1015	206.88629150390625	391.8277931213379	0.99969816	1095.12
SA20_SOC_3	1016	390.96312522888184	389.853515625	0.999706	1096.2
SA20_SOC_3	1017	610.2551460266113	329.2830562591553	0.9996345	1097.28
SA20_SOC_3	1018	678.6509037017822	202.47456550598145	0.99843496	1098.36
SA20_SOC_3	1019	682.8399658203125	107.6947546005249	0.9979736	1099.44
SA20_SOC_3	1020	695.4117774963379	72.85818099975586	0.58293504	1100.52
SA20_SOC_3	1021	710.2540969848633	120.78005790710449	0.9913673	1101.6
SA20_SOC_3	1022	698.8175392150879	218.1851577758789	0.9987293	1102.68
SA20_SOC_3	1023	696.7674255371094	276.86450958251953	0.98493934	1103.76
SA20_SOC_3	1024	668.9200401306152	209.96332168579102	0.9994229	1104.84
SA20_SOC_3	1025	681.5592765808105	147.1873426437378	0.999491	1105.92
SA20_SOC_3	1026	676.1669158935547	78.13156127929688	0.99661463	1107.0
SA20_SOC_3	1027	679.1940689086914	70.24734020233154	0.99774605	1108.08
SA20_SOC_3	1028	681.777286529541	65.68976640701294	0.9979291	1109.16
SA20_SOC_3	1029	679.5217514038086	118.59731912612915	0.99950147	1110.24
SA20_SOC_3	1030	669.9362754821777	197.56061553955078	0.9997818	1111.32
SA20_SOC_3	1031	694.5902824401855	278.11901092529297	0.99928147	1112.4
SA20_SOC_3	1032	714.469051361084	337.04795837402344	0.99164104	1113.48
SA20_SOC_3	1033	721.0908889770508	336.0949230194092	0.8938166	1114.56
SA20_SOC_3	1034	693.9136505126953	278.36368560791016	0.97441566	1115.64
SA20_SOC_3	1035	675.5823135375977	279.98342514038086	0.99877626	1116.72
SA20_SOC_3	1036	656.5185546875	316.4810371398926	0.9995597	1117.8
SA20_SOC_3	1037	584.548807144165	358.4973335266113	0.9995227	1118.88
SA20_SOC_3	1038	417.8739070892334	369.7343444824219	0.9991466	1119.96
SA20_SOC_3	1039	342.4869775772095	373.79138946533203	0.9964644	1121.04
SA20_SOC_3	1040	334.2874526977539	367.21195220947266	0.9631928	1122.12
SA20_SOC_3	1041	334.4789981842041	370.8593559265137	0.9348157	1123.2
SA20_SOC_3	1042	332.6449155807495	372.35681533813477	0.9784127	1124.28
SA20_SOC_3	1043	326.7936706542969	372.32677459716797	0.9883239	1125.36
SA20_SOC_3	1044	10.54035946726799	455.42598724365234	0.0007665817	1126.44
SA20_SOC_3	1045	10.414642095565796	456.1326026916504	0.0005086642	1127.52
SA20_SOC_3	1046	10.511863231658936	456.2578296661377	0.0010113424	1128.6
SA20_SOC_3	1047	10.395067930221558	455.96314430236816	0.0006898258	1129.68
SA20_SOC_3	1048	10.52207350730896	455.8516216278076	0.00058892445	1130.76
SA20_SOC_3	1049	10.500643402338028	455.9018898010254	0.00051321683	1131.84
SA20_SOC_3	1050	10.472962260246277	456.62864685058594	0.00038653385	1132.92
SA20_SOC_3	1051	10.270828753709793	455.0785160064697	0.00043800884	1134.0
SA20_SOC_3	1052	10.243505984544754	455.40842056274414	0.000461986	1135.08
SA20_SOC_3	1053	10.44255942106247	456.0051727294922	0.0005337259	1136.16
SA20_SOC_3	1054	10.460533201694489	455.77497482299805	0.00047098598	1137.24
SA20_SOC_3	1055	10.43197512626648	455.8794593811035	0.00024059217	1138.32
SA20_SOC_3	1056	10.352856665849686	455.7656478881836	0.0004252734	1139.4
SA20_SOC_3	1057	10.247105360031128	456.0929203033447	0.00029539387	1140.48
SA20_SOC_3	1058	10.349030047655106	455.9424591064453	0.00038973705	1141.56
SA20_SOC_3	1059	99.5653748512268	387.3216247558594	0.18330628	1142.64
SA20_SOC_3	1060	101.50364637374878	383.5385227203369	0.008087244	1143.72
SA20_SOC_3	1061	10.359583795070648	456.28028869628906	0.0002879092	1144.8
SA20_SOC_3	1062	101.2248158454895	379.38042640686035	0.09528796	1145.88
SA20_SOC_3	1063	10.306008160114288	455.26554107666016	0.00046041736	1146.96
SA20_SOC_3	1064	102.17410326004028	378.99988174438477	0.018099772	1148.04
SA20_SOC_3	1065	100.54504871368408	379.7613716125488	0.012488564	1149.12
SA20_SOC_3	1066	100.13226270675659	380.45522689819336	0.007394273	1150.2
SA20_SOC_3	1067	100.38982629776001	379.8789882659912	0.015014431	1151.28
SA20_SOC_3	1068	10.372713208198547	455.92735290527344	0.00024926531	1152.36
SA20_SOC_3	1069	10.340257734060287	455.5213165283203	0.00046253018	1153.44
SA20_SOC_3	1070	10.378163307905197	455.52148818969727	0.00072380627	1154.52
SA20_SOC_3	1071	102.56346464157104	377.5851058959961	0.008930237	1155.6
SA20_SOC_3	1072	102.40288972854614	377.6136589050293	0.029846901	1156.68
SA20_SOC_3	1073	102.95037031173706	376.02298736572266	0.011570281	1157.76
SA20_SOC_3	1074	100.73719024658203	384.4845771789551	0.005753653	1158.84
SA20_SOC_3	1075	100.60557126998901	386.86835289001465	0.01997658	1159.92
SA20_SOC_3	1076	10.37042960524559	455.4796028137207	0.00036466375	1161.0
SA20_SOC_3	1077	102.37767696380615	387.91500091552734	0.013389144	1162.08
SA20_SOC_3	1078	10.421029478311539	455.7671070098877	0.0007970621	1163.16
SA20_SOC_3	1079	101.04318857192993	387.88719177246094	0.005767865	1164.24
SA20_SOC_3	1080	99.84480738639832	385.8296585083008	0.012602704	1165.32
SA20_SOC_3	1081	103.14898490905762	383.7896919250488	0.11373314	1166.4
SA20_SOC_3	1082	101.41310691833496	367.7303695678711	0.021335764	1167.48
SA20_SOC_3	1083	101.75817012786865	379.0338706970215	0.6125109	1168.56
SA20_SOC_3	1084	103.816819190979	387.8371238708496	0.14828914	1169.64
SA20_SOC_3	1085	101.6004204750061	391.4968013763428	0.02665083	1170.72
SA20_SOC_3	1086	102.07371711730957	395.1239776611328	0.056597635	1171.8
SA20_SOC_3	1087	102.72097587585449	396.33267402648926	0.06253245	1172.88
SA20_SOC_3	1088	102.09190845489502	397.7459907531738	0.04624563	1173.96
SA20_SOC_3	1089	101.44178867340088	400.06296157836914	0.017076695	1175.04
SA20_SOC_3	1090	100.88380575180054	397.07250595092773	0.03167517	1176.12
SA20_SOC_3	1091	102.04794406890869	398.90344619750977	0.023841344	1177.2
SA20_SOC_3	1092	100.53343772888184	392.1008777618408	0.01776657	1178.28
SA20_SOC_3	1093	101.51631832122803	398.09048652648926	0.14141613	1179.36
SA20_SOC_3	1094	101.65821313858032	398.6886978149414	0.09376498	1180.44
SA20_SOC_3	1095	101.45144462585449	396.11377716064453	0.1077522	1181.52
SA20_SOC_3	1096	101.36998891830444	395.6769847869873	0.44731247	1182.6
SA20_SOC_3	1097	100.34977197647095	391.9340515136719	0.035461083	1183.68
SA20_SOC_3	1098	101.10800266265869	397.0079040527344	0.026838316	1184.76
SA20_SOC_3	1099	102.24757194519043	398.00159454345703	0.03995393	1185.84
SA20_SOC_3	1100	101.81338787078857	400.32148361206055	0.050351765	1186.92
SA20_SOC_3	1101	101.21486186981201	389.7407913208008	0.06192153	1188.0
SA20_SOC_3	1102	102.14797258377075	373.6344051361084	0.0020720155	1189.08
SA20_SOC_3	1103	10.327231138944626	455.7139205932617	0.00057630875	1190.16
SA20_SOC_3	1104	101.25668048858643	352.53467559814453	0.011248622	1191.24
SA20_SOC_3	1105	101.35691165924072	371.40844345092773	0.0031181418	1192.32
SA20_SOC_3	1106	101.0564923286438	384.64244842529297	0.024881473	1193.4
SA20_SOC_3	1107	101.7185926437378	393.5990810394287	0.06688877	1194.48
SA20_SOC_3	1108	10.3766068816185	455.8882141113281	0.00034559172	1195.56
SA20_SOC_3	1109	14.448939263820648	397.5471782684326	0.0003116588	1196.64
SA20_SOC_3	1110	10.339152067899704	456.4404487609863	0.00019880765	1197.72
SA20_SOC_3	1111	10.365425050258636	456.1815547943115	0.0006162334	1198.8
SA20_SOC_3	1112	327.40068435668945	389.30625915527344	0.9937827	1199.88
SA20_SOC_3	1113	380.04980087280273	389.49265480041504	0.99966764	1200.96
SA20_SOC_3	1114	489.4711494445801	387.8288269042969	0.9997497	1202.04
SA20_SOC_3	1115	611.840009689331	392.42443084716797	0.99963844	1203.12
SA20_SOC_3	1116	672.7917671203613	392.36586570739746	0.99952304	1204.2
SA20_SOC_3	1117	687.1394157409668	401.24067306518555	0.99885845	1205.28
SA20_SOC_3	1118	698.1765270233154	403.7555122375488	0.99841154	1206.36
SA20_SOC_3	1119	684.5742225646973	398.748722076416	0.99771106	1207.44
SA20_SOC_3	1120	652.0059585571289	392.15795516967773	0.998803	1208.52
SA20_SOC_3	1121	594.4873332977295	386.6535758972168	0.9995931	1209.6
SA20_SOC_3	1122	492.791223526001	386.73145294189453	0.9995859	1210.68
SA20_SOC_3	1123	380.89284896850586	384.13493156433105	0.9994831	1211.76
SA20_SOC_3	1124	344.0319776535034	386.42080307006836	0.99837315	1212.84
SA20_SOC_3	1125	340.5377388000488	379.4740104675293	0.9914009	1213.92
SA20_SOC_3	1126	332.6364994049072	388.2429313659668	0.988225	1215.0
SA20_SOC_3	1127	10.444716364145279	455.7429027557373	0.0004222723	1216.08
SA20_SOC_3	1128	10.50669178366661	456.2154006958008	0.00068032806	1217.16
SA20_SOC_3	1129	10.520191490650177	456.34626388549805	0.00021480805	1218.24
SA20_SOC_3	1130	10.35573035478592	455.35964012145996	0.000544941	1219.32
SA20_SOC_3	1131	10.276540368795395	456.07266426086426	0.00079356995	1220.4
SA20_SOC_3	1132	10.344485938549042	455.91047286987305	0.00052232516	1221.48
SA20_SOC_3	1133	10.345203429460526	455.72628021240234	0.00038961967	1222.56
SA20_SOC_3	1134	10.301002115011215	456.43993377685547	0.000467443	1223.64
SA20_SOC_3	1135	10.473447293043137	455.70539474487305	0.0006959066	1224.72
SA20_SOC_3	1136	10.500787198543549	455.8074188232422	0.00042598872	1225.8
SA20_SOC_3	1137	100.36234855651855	385.80742835998535	0.014362483	1226.88
SA20_SOC_3	1138	10.26177704334259	455.82555770874023	0.00053345715	1227.96
SA20_SOC_3	1139	10.366807132959366	455.5744171142578	0.00072372693	1229.04
SA20_SOC_3	1140	101.28086805343628	386.3459300994873	0.3553063	1230.12
SA20_SOC_3	1141	10.208932310342789	455.6018543243408	0.00018312773	1231.2
SA20_SOC_3	1142	10.488364845514297	456.1662197113037	0.00045656148	1232.28
SA20_SOC_3	1143	10.466603189706802	456.2666702270508	0.00081286073	1233.36
SA20_SOC_3	1144	10.406644642353058	456.1208152770996	0.00088868476	1234.44
SA20_SOC_3	1145	10.361549258232117	456.3753318786621	0.00052616355	1235.52
SA20_SOC_3	1146	10.238463431596756	456.2816619873047	0.0005076726	1236.6
SA20_SOC_3	1147	10.568878054618835	456.17197036743164	0.00032410907	1237.68
SA20_SOC_3	1148	10.61718463897705	456.17340087890625	0.000515756	1238.76
SA20_SOC_3	1149	10.5053149163723	456.38437271118164	0.0003891382	1239.84
SA20_SOC_3	1150	10.63830479979515	456.3000297546387	0.00034847864	1240.92
SA20_SOC_3	1151	10.640579462051392	455.85079193115234	0.00036601943	1242.0
SA20_SOC_3	1152	10.354971885681152	455.7293701171875	0.00032262778	1243.08
SA20_SOC_3	1153	99.54518675804138	410.6194496154785	0.21978886	1244.16
SA20_SOC_3	1154	10.405172407627106	455.75111389160156	0.0003304191	1245.24
SA20_SOC_3	1155	102.52232551574707	401.9915771484375	0.003472794	1246.32
SA20_SOC_3	1156	102.42159366607666	392.99351692199707	0.013516271	1247.4
SA20_SOC_3	1157	99.37928915023804	377.9530334472656	0.9814372	1248.48
SA20_SOC_3	1158	10.618573427200317	457.177791595459	0.0007138484	1249.56
SA20_SOC_3	1159	10.345294326543808	455.5547332763672	0.00042874555	1250.64
SA20_SOC_3	1160	10.51480919122696	456.11194610595703	0.0005710914	1251.72
SA20_SOC_3	1161	341.12889766693115	376.8113136291504	0.9976191	1252.8
SA20_SOC_3	1162	398.69797229766846	370.57594299316406	0.9995554	1253.88
SA20_SOC_3	1163	523.1295585632324	372.44333267211914	0.9991585	1254.96
SA20_SOC_3	1164	635.8536720275879	382.7973175048828	0.99958056	1256.04
SA20_SOC_3	1165	678.3196449279785	389.9970531463623	0.9989441	1257.12
SA20_SOC_3	1166	689.013671875	398.61785888671875	0.9981013	1258.2
SA20_SOC_3	1167	703.47900390625	401.7349433898926	0.99696714	1259.28
SA20_SOC_3	1168	681.2617301940918	403.6361503601074	0.9978957	1260.36
SA20_SOC_3	1169	675.0504493713379	392.5953483581543	0.99752516	1261.44
SA20_SOC_3	1170	643.4613704681396	378.23970794677734	0.99709666	1262.52
SA20_SOC_3	1171	569.3571090698242	377.3056983947754	0.9993635	1263.6
SA20_SOC_3	1172	462.4217987060547	376.6702938079834	0.99928194	1264.68
SA20_SOC_3	1173	364.94717597961426	381.3995361328125	0.9984297	1265.76
SA20_SOC_3	1174	343.027925491333	384.15246963500977	0.99891555	1266.84
SA20_SOC_3	1175	337.39075660705566	388.55993270874023	0.9956962	1267.92
SA20_SOC_3	1176	335.3379487991333	385.4070281982422	0.99635786	1269.0
SA20_SOC_3	1177	332.54666328430176	387.5196075439453	0.98015255	1270.08
SA20_SOC_3	1178	326.67267322540283	389.1757392883301	0.94262654	1271.16
SA20_SOC_3	1179	10.29297485947609	455.9966468811035	0.00031515706	1272.24
SA20_SOC_3	1180	10.456125438213348	456.34260177612305	0.00034256146	1273.32
SA20_SOC_3	1181	10.565700381994247	456.33275985717773	0.0006358929	1274.4
SA20_SOC_3	1182	100.53808689117432	414.8664665222168	0.0053464957	1275.48
SA20_SOC_3	1183	10.403409600257874	456.3526153564453	0.00026921518	1276.56
SA20_SOC_3	1184	10.497172176837921	456.88602447509766	0.00058892835	1277.64
SA20_SOC_3	1185	10.473444312810898	456.4882278442383	0.0004899342	1278.72
SA20_SOC_3	1186	103.03034782409668	382.011137008667	0.22513132	1279.8
SA20_SOC_3	1187	10.52187904715538	456.32062911987305	0.00063741417	1280.88
SA20_SOC_3	1188	10.489610582590103	456.1456489562988	0.00070018036	1281.96
SA20_SOC_3	1189	100.14101266860962	380.06595611572266	0.008903007	1283.04
SA20_SOC_3	1190	10.393399745225906	455.87717056274414	0.00022459555	1284.12
SA20_SOC_3	1191	10.393470525741577	455.0650405883789	0.0005770691	1285.2
SA20_SOC_3	1192	10.468489676713943	455.89762687683105	0.00066832895	1286.28
SA20_SOC_3	1193	10.445493459701538	455.8388328552246	0.00023286772	1287.36
SA20_SOC_3	1194	10.406742244958878	455.8861541748047	0.00044109707	1288.44
SA20_SOC_3	1195	10.480458289384842	456.5438747406006	0.00027044487	1289.52
SA20_SOC_3	1196	10.607212036848068	455.8253002166748	0.0003718194	1290.6
SA20_SOC_3	1197	100.27400255203247	419.0631866455078	0.033098232	1291.68
SA20_SOC_3	1198	99.91030693054199	400.4674530029297	0.0033508595	1292.76
SA20_SOC_3	1199	100.23876428604126	390.0707244873047	0.0016290218	1293.84
SA20_SOC_3	1200	10.392164438962936	456.0052299499512	0.00023578104	1294.92
SA20_SOC_3	1201	10.486434400081635	456.73436164855957	0.00038396745	1296.0
SA20_SOC_3	1202	10.422656685113907	455.6671142578125	0.000407708	1297.08
SA20_SOC_3	1203	10.539355874061584	455.6620216369629	0.001003892	1298.16
SA20_SOC_3	1204	10.499318689107895	455.9330749511719	0.0007447465	1299.24
SA20_SOC_3	1205	10.250282287597656	455.9297561645508	0.00038146353	1300.32
SA20_SOC_3	1206	10.440681129693985	456.7609977722168	0.000751741	1301.4
SA20_SOC_3	1207	10.296915471553802	456.7844009399414	0.00048595795	1302.48
SA20_SOC_3	1208	10.555998980998993	456.94029808044434	0.00082202477	1303.56
SA20_SOC_3	1209	10.432454198598862	456.3189125061035	0.00050437823	1304.64
SA20_SOC_3	1210	10.296020656824112	456.1307716369629	0.00035336733	1305.72
SA20_SOC_3	1211	102.39535570144653	395.5491828918457	0.23073496	1306.8
SA20_SOC_3	1212	102.54095792770386	386.9728088378906	0.036437597	1307.88
SA20_SOC_3	1213	10.526572912931442	456.20704650878906	0.00059284584	1308.96
SA20_SOC_3	1214	14.676938951015472	398.2020092010498	0.0004935514	1310.04
SA20_SOC_3	1215	10.553448647260666	456.4845085144043	0.00036181146	1311.12
SA20_SOC_3	1216	10.483039170503616	456.18870735168457	0.00039648733	1312.2
SA20_SOC_3	1217	101.11888647079468	386.30287170410156	0.00483206	1313.28
SA20_SOC_3	1218	10.474753379821777	456.31296157836914	0.0005026832	1314.36
SA20_SOC_3	1219	101.38341188430786	384.4302749633789	0.13488032	1315.44
SA20_SOC_3	1220	102.83105373382568	393.93078804016113	0.71229	1316.52
SA20_SOC_3	1221	101.82089805603027	394.7991371154785	0.0302884	1317.6
SA20_SOC_3	1222	101.151442527771	396.0732364654541	0.052018918	1318.68
SA20_SOC_3	1223	101.9684910774231	390.30160903930664	0.026183106	1319.76
SA20_SOC_3	1224	101.07868909835815	388.5182762145996	0.011346048	1320.84
SA20_SOC_3	1225	100.53991079330444	402.2390842437744	0.0010807264	1321.92
SA20_SOC_3	1226	101.74853801727295	420.0285530090332	0.0007825136	1323.0
SA20_SOC_3	1227	10.456069558858871	455.6117820739746	0.00041852053	1324.08
SA20_SOC_3	1228	10.505487024784088	455.851993560791	0.0006603502	1325.16
SA20_SOC_3	1229	378.6486625671387	370.6376266479492	0.9993492	1326.24
SA20_SOC_3	1230	502.68406867980957	363.9234924316406	0.9994424	1327.32
SA20_SOC_3	1231	663.4537696838379	342.88787841796875	0.99923813	1328.4
SA20_SOC_3	1232	711.5653038024902	266.2742042541504	0.9835967	1329.48
SA20_SOC_3	1233	704.3062210083008	242.178955078125	0.9792229	1330.56
SA20_SOC_3	1234	701.7105102539062	306.33745193481445	0.9790025	1331.64
SA20_SOC_3	1235	700.1548767089844	387.36059188842773	0.97733945	1332.72
SA20_SOC_3	1236	694.1300392150879	313.8641166687012	0.9970235	1333.8
SA20_SOC_3	1237	677.6294231414795	160.86210250854492	0.99688303	1334.88
SA20_SOC_3	1238	678.3021926879883	124.0669584274292	0.9992685	1335.96
SA20_SOC_3	1239	668.3967113494873	125.3798246383667	0.99950635	1337.04
SA20_SOC_3	1240	664.8379325866699	130.5992031097412	0.99936074	1338.12
SA20_SOC_3	1241	670.1956272125244	119.78073835372925	0.99911016	1339.2
SA20_SOC_3	1242	690.0848388671875	137.4957275390625	0.94798774	1340.28
SA20_SOC_3	1243	707.7095031738281	243.02135467529297	0.9969022	1341.36
SA20_SOC_3	1244	681.6703796386719	308.72875213623047	0.89738303	1342.44
SA20_SOC_3	1245	695.6782341003418	347.95623779296875	0.98326623	1343.52
SA20_SOC_3	1246	673.3969688415527	381.557035446167	0.9967122	1344.6
SA20_SOC_3	1247	622.1534729003906	382.36241340637207	0.99857855	1345.68
SA20_SOC_3	1248	528.1065940856934	378.38396072387695	0.99950385	1346.76
SA20_SOC_3	1249	396.8515634536743	382.15601921081543	0.9997254	1347.84
SA20_SOC_3	1250	352.11644172668457	380.4521369934082	0.99843293	1348.92
SA20_SOC_3	1251	333.8551998138428	364.603214263916	0.98923653	1350.0
SA20_SOC_3	1252	10.462749749422073	455.9953308105469	0.00048548705	1351.08
SA20_SOC_3	1253	99.40025806427002	383.7392807006836	0.15023504	1352.16
SA20_SOC_3	1254	102.83684730529785	385.9588623046875	0.021890108	1353.24
SA20_SOC_3	1255	10.552400350570679	455.72925567626953	0.00040404504	1354.32
SA20_SOC_3	1256	103.25056314468384	377.7142524719238	0.018059667	1355.4
SA20_SOC_3	1257	10.56446060538292	455.6681728363037	0.00042063676	1356.48
SA20_SOC_3	1258	101.553213596344	372.4669933319092	0.63378507	1357.56
SA20_SOC_3	1259	10.476004332304	455.84129333496094	0.000715062	1358.64
SA20_SOC_3	1260	10.326991230249405	456.1612129211426	0.00044286324	1359.72
SA20_SOC_3	1261	9.538908302783966	25.471025705337524	0.0002541397	1360.8
SA20_SOC_3	1262	10.253210365772247	455.73760986328125	0.00026629452	1361.88
SA20_SOC_3	1263	10.311958193778992	456.32715225219727	0.0005309682	1362.96
SA20_SOC_3	1264	10.307884961366653	455.9819984436035	0.00051554595	1364.04
SA20_SOC_3	1265	10.425014793872833	455.9304714202881	0.0002992461	1365.12
SA20_SOC_3	1266	10.319378972053528	455.6707763671875	0.00057452195	1366.2
SA20_SOC_3	1267	10.414256155490875	456.1509132385254	0.00044987406	1367.28
SA20_SOC_3	1268	10.424090921878815	455.7616710662842	0.000581059	1368.36
SA20_SOC_3	1269	10.449446737766266	456.66372299194336	0.00017951566	1369.44
SA20_SOC_3	1270	10.38685217499733	456.17849349975586	0.0005926544	1370.52
SA20_SOC_3	1271	10.280739516019821	456.07784271240234	0.00036973564	1371.6
SA20_SOC_3	1272	10.40402427315712	456.547908782959	0.00086943863	1372.68
SA20_SOC_3	1273	10.304693877696991	456.65771484375	0.0005458156	1373.76
SA20_SOC_3	1274	99.04755353927612	391.4073371887207	0.020809863	1374.84
SA20_SOC_3	1275	10.499069094657898	456.50630950927734	0.00060495926	1375.92
SA20_SOC_3	1276	102.09319591522217	378.48169326782227	0.013071818	1377.0
SA20_SOC_3	1277	10.301780700683594	455.8513641357422	0.00028817175	1378.08
SA20_SOC_3	1278	10.496452450752258	456.68824195861816	0.0006812996	1379.16
SA20_SOC_3	1279	10.274160653352737	456.51798248291016	0.0008677321	1380.24
SA20_SOC_3	1280	10.464103519916534	456.05838775634766	0.00033557398	1381.32
SA20_SOC_3	1281	10.374832153320312	455.81737518310547	0.00016629293	1382.4
SA20_SOC_3	1282	10.348264127969742	455.99321365356445	0.00028157275	1383.48
SA20_SOC_3	1283	101.33426189422607	386.58740043640137	0.018773422	1384.56
SA20_SOC_3	1284	10.619603097438812	456.50115966796875	0.0006968566	1385.64
SA20_SOC_3	1285	10.369136184453964	456.5819549560547	0.00020912202	1386.72
SA20_SOC_3	1286	345.9695816040039	373.81914138793945	0.998075	1387.8
SA20_SOC_3	1287	465.8576488494873	373.65211486816406	0.9995234	1388.88
SA20_SOC_3	1288	590.9663200378418	370.96529960632324	0.9997502	1389.96
SA20_SOC_3	1289	690.6097412109375	362.2876167297363	0.99361706	1391.04
SA20_SOC_3	1290	604.1115760803223	366.55969619750977	0.9993079	1392.12
SA20_SOC_3	1291	375.2067565917969	364.9631881713867	0.9986992	1393.2
SA20_SOC_3	1292	14.434947073459625	397.89682388305664	0.00015353136	1394.28
SA20_SOC_3	1293	10.284918546676636	456.26935958862305	0.00039411403	1395.36
SA20_SOC_3	1294	99.74416494369507	390.5043125152588	0.052047573	1396.44
SA20_SOC_3	1295	99.69788789749146	390.50954818725586	0.00093759515	1397.52
SA20_SOC_3	1296	102.41864919662476	392.0411682128906	0.5014294	1398.6
SA20_SOC_3	1297	102.66311168670654	387.7847671508789	0.051720675	1399.68
SA20_SOC_3	1298	103.61582040786743	379.98098373413086	0.017519485	1400.76
SA20_SOC_3	1299	103.0133605003357	379.1279697418213	0.13514957	1401.84
SA20_SOC_3	1300	101.7796516418457	378.03823471069336	0.09937153	1402.92
SA20_SOC_3	1301	101.66959762573242	380.86875915527344	0.08757528	1404.0
SA20_SOC_3	1302	103.79437208175659	374.7784423828125	0.046008028	1405.08
SA20_SOC_3	1303	10.280879586935043	456.3230895996094	0.0006592749	1406.16
SA20_SOC_3	1304	100.36197900772095	375.7804870605469	0.007374606	1407.24
SA20_SOC_3	1305	102.47974395751953	379.81884956359863	0.9612066	1408.32
SA20_SOC_3	1306	10.378643870353699	455.56623458862305	0.0007281746	1409.4
SA20_SOC_3	1307	10.536164790391922	456.38171195983887	0.00042850937	1410.48
SA20_SOC_3	1308	10.451948642730713	456.0217094421387	0.00085609226	1411.56
SA20_SOC_3	1309	99.59949254989624	411.26123428344727	0.03390988	1412.64
SA20_SOC_3	1310	100.48052072525024	409.2084503173828	0.07467506	1413.72
SA20_SOC_3	1311	10.38156971335411	455.36084175109863	0.00054030534	1414.8
SA20_SOC_3	1312	10.411332547664642	455.23990631103516	0.00055239414	1415.88
SA20_SOC_3	1313	10.547692328691483	456.5743160247803	0.00048976287	1416.96
SA20_SOC_3	1314	10.526962578296661	456.21191024780273	0.001186266	1418.04
SA20_SOC_3	1315	10.350321233272552	456.14673614501953	0.0010136676	1419.12
SA20_SOC_3	1316	14.468434453010559	396.59786224365234	0.0004830783	1420.2
SA20_SOC_3	1317	344.38788890838623	374.04035568237305	0.99897206	1421.28
SA20_SOC_3	1318	488.3908271789551	370.786657333374	0.9987583	1422.36
SA20_SOC_3	1319	645.2213287353516	360.63660621643066	0.9987405	1423.44
SA20_SOC_3	1320	662.1665000915527	293.0925750732422	0.9968309	1424.52
SA20_SOC_3	1321	535.9267234802246	323.2122802734375	0.99969196	1425.6
SA20_SOC_3	1322	272.23472595214844	346.7934036254883	0.99978286	1426.68
SA20_SOC_3	1323	105.54566383361816	308.3470058441162	0.9985544	1427.76
SA20_SOC_3	1324	104.94842529296875	183.24029445648193	0.99926025	1428.84
SA20_SOC_3	1325	117.05272197723389	108.94192457199097	0.99964285	1429.92
SA20_SOC_3	1326	114.04526233673096	99.14247035980225	0.99938715	1431.0
SA20_SOC_3	1327	113.88230323791504	211.16928577423096	0.9990625	1432.08
SA20_SOC_3	1328	102.76639461517334	352.59138107299805	0.99976844	1433.16
SA20_SOC_3	1329	100.84314346313477	339.8467254638672	0.9828555	1434.24
SA20_SOC_3	1330	112.85147666931152	263.73390197753906	0.9968952	1435.32
SA20_SOC_3	1331	140.65171480178833	224.03483390808105	0.9974101	1436.4
SA20_SOC_3	1332	152.41515636444092	201.87357902526855	0.9972736	1437.48
SA20_SOC_3	1333	167.0976758003235	186.87622547149658	0.9857401	1438.56
SA20_SOC_3	1334	187.78122663497925	180.71399688720703	0.9996525	1439.64
SA20_SOC_3	1335	106.44336938858032	140.91477870941162	0.9990767	1440.72
SA20_SOC_3	1336	90.59246778488159	152.01581954956055	0.9962806	1441.8
SA20_SOC_3	1337	75.70403814315796	288.09797286987305	0.80828	1442.88
SA20_SOC_3	1338	142.7786946296692	392.7809143066406	0.99972826	1443.96
SA20_SOC_3	1339	363.91122341156006	262.37377166748047	0.9991391	1445.04
SA20_SOC_3	1340	580.8204650878906	141.2244701385498	0.9994617	1446.12
SA20_SOC_3	1341	682.0185661315918	95.48505306243896	0.99896026	1447.2
SA20_SOC_3	1342	679.7679901123047	124.0680456161499	0.99949694	1448.28
SA20_SOC_3	1343	688.2594108581543	231.58023834228516	0.9983546	1449.36
SA20_SOC_3	1344	685.7865333557129	339.8031234741211	0.9985612	1450.44
SA20_SOC_3	1345	590.93337059021	372.4045944213867	0.9997861	1451.52
SA20_SOC_3	1346	426.8087387084961	351.86954498291016	0.9997625	1452.6
SA20_SOC_3	1347	389.6364688873291	362.63769149780273	0.99980515	1453.68
SA20_SOC_3	1348	346.31597995758057	380.9812545776367	0.99985945	1454.76
SA20_SOC_3	1349	164.23749923706055	346.54993057250977	0.9998312	1455.84
SA20_SOC_3	1350	120.26057243347168	282.9737663269043	0.9993561	1456.92
SA20_SOC_3	1351	109.14863348007202	325.70199966430664	0.99777704	1458.0
SA20_SOC_3	1352	118.81954669952393	393.36347579956055	0.999678	1459.08
SA20_SOC_3	1353	113.19173574447632	288.11734199523926	0.9953793	1460.16
SA20_SOC_3	1354	116.29211902618408	102.71957159042358	0.9996062	1461.24
SA20_SOC_3	1355	96.25988006591797	90.88846206665039	0.99887496	1462.32
SA20_SOC_3	1356	93.160879611969	260.80464363098145	0.97202027	1463.4
SA20_SOC_3	1357	102.47576236724854	324.15441513061523	0.9678115	1464.48
SA20_SOC_3	1358	110.72714328765869	101.24310493469238	0.9992667	1465.56
SA20_SOC_3	1359	109.35492515563965	93.99235725402832	0.9982432	1466.64
SA20_SOC_3	1360	103.69482040405273	279.73405838012695	0.99850035	1467.72
SA20_SOC_3	1361	102.81655788421631	199.9024772644043	0.9944469	1468.8
SA20_SOC_3	1362	122.27503061294556	83.55966567993164	0.99260205	1469.88
SA20_SOC_3	1363	108.503258228302	195.99034309387207	0.9977272	1470.96
SA20_SOC_3	1364	138.65692615509033	318.6166763305664	0.99970263	1472.04
SA20_SOC_3	1365	104.91853952407837	121.48375511169434	0.99830663	1473.12
SA20_SOC_3	1366	101.80236101150513	90.29690265655518	0.9993517	1474.2
SA20_SOC_3	1367	102.02780961990356	215.13287544250488	0.9982192	1475.28
SA20_SOC_3	1368	122.51148223876953	338.6357116699219	0.9997273	1476.36
SA20_SOC_3	1369	91.14468097686768	244.25617218017578	0.9952383	1477.44
SA20_SOC_3	1370	109.87361669540405	88.05288791656494	0.9993369	1478.52
SA20_SOC_3	1371	92.49292016029358	83.13992500305176	0.9872822	1479.6
SA20_SOC_3	1372	120.00612020492554	79.68591213226318	0.9977715	1480.68
SA20_SOC_3	1373	115.14197587966919	242.01862335205078	0.99949014	1481.76
SA20_SOC_3	1374	104.55089807510376	278.65233421325684	0.99461526	1482.84
SA20_SOC_3	1375	110.8147382736206	75.54623365402222	0.6036482	1483.92
SA20_SOC_3	1376	97.47347831726074	193.64971160888672	0.9855291	1485.0
SA20_SOC_3	1377	124.09478425979614	240.487060546875	0.9939412	1486.08
SA20_SOC_3	1378	152.03949213027954	74.91865396499634	0.9992238	1487.16
SA20_SOC_3	1379	162.82904148101807	149.09407138824463	0.9993357	1488.24
SA20_SOC_3	1380	162.9759430885315	273.0999183654785	0.9965532	1489.32
SA20_SOC_3	1381	165.419602394104	317.7030372619629	0.99831307	1490.4
SA20_SOC_3	1382	179.44159507751465	183.1409454345703	0.9983038	1491.48
SA20_SOC_3	1383	187.8474473953247	81.73856735229492	0.99795556	1492.56
SA20_SOC_3	1384	148.9968776702881	161.14665985107422	0.9997514	1493.64
SA20_SOC_3	1385	144.7168231010437	255.87032318115234	0.999493	1494.72
SA20_SOC_3	1386	140.5651330947876	94.22895669937134	0.99985254	1495.8
SA20_SOC_3	1387	134.46931838989258	112.13178634643555	0.999813	1496.88
SA20_SOC_3	1388	139.72481489181519	209.82524871826172	0.99956626	1497.96
SA20_SOC_3	1389	103.38972806930542	171.61828994750977	0.7205193	1499.04
SA20_SOC_3	1390	123.166823387146	143.86170387268066	0.9997937	1500.12
SA20_SOC_3	1391	106.01682662963867	328.00975799560547	0.998536	1501.2
SA20_SOC_3	1392	121.83810472488403	356.7615509033203	0.99932647	1502.28
SA20_SOC_3	1393	127.29284763336182	164.1465711593628	0.9997533	1503.36
SA20_SOC_3	1394	128.50056886672974	97.58980751037598	0.9994659	1504.44
SA20_SOC_3	1395	102.31980085372925	111.29070281982422	0.9993129	1505.52
SA20_SOC_3	1396	92.65884160995483	313.99786949157715	0.9764776	1506.6
SA20_SOC_3	1397	120.9326982498169	374.2916679382324	0.99947745	1507.68
SA20_SOC_3	1398	100.85470676422119	180.8302402496338	0.9905979	1508.76
SA20_SOC_3	1399	120.11213302612305	83.5458755493164	0.99954563	1509.84
SA20_SOC_3	1400	110.26265621185303	112.71402597427368	0.99934405	1510.92
SA20_SOC_3	1401	124.78526830673218	267.59965896606445	0.99985874	1512.0
SA20_SOC_3	1402	119.3650484085083	211.2879180908203	0.9989349	1513.08
SA20_SOC_3	1403	119.03295516967773	146.76032066345215	0.99938476	1514.16
SA20_SOC_3	1404	99.93314743041992	344.85631942749023	0.9994475	1515.24
SA20_SOC_3	1405	114.92959260940552	296.3828945159912	0.98689073	1516.32
SA20_SOC_3	1406	114.56775665283203	142.07619667053223	0.9989453	1517.4
SA20_SOC_3	1407	97.04159498214722	308.24169158935547	0.9780799	1518.48
SA20_SOC_3	1408	102.51092910766602	276.3258361816406	0.9983975	1519.56
SA20_SOC_3	1409	142.15068817138672	169.67087745666504	0.9985587	1520.64
SA20_SOC_3	1410	128.13174724578857	147.62324810028076	0.98390096	1521.72
SA20_SOC_3	1411	153.5538673400879	161.26627922058105	0.9944277	1522.8
SA20_SOC_3	1412	181.4995288848877	169.64807510375977	0.99836653	1523.88
SA20_SOC_3	1413	114.47163820266724	126.20787620544434	0.9993136	1524.96
SA20_SOC_3	1414	66.1094069480896	158.2115936279297	0.20723215	1526.04
SA20_SOC_3	1415	76.50399208068848	316.9090461730957	0.95441824	1527.12
SA20_SOC_3	1416	86.91203594207764	396.33602142333984	0.9991485	1528.2
SA20_SOC_3	1417	112.11539506912231	343.16768646240234	0.9991117	1529.28
SA20_SOC_3	1418	139.1927719116211	137.45707511901855	0.9998337	1530.36
SA20_SOC_3	1419	101.29053592681885	206.23543739318848	0.99695635	1531.44
SA20_SOC_3	1420	91.50022268295288	377.68077850341797	0.99944216	1532.52
SA20_SOC_3	1421	107.32134580612183	304.95537757873535	0.92256534	1533.6
SA20_SOC_3	1422	113.37926387786865	139.7747039794922	0.9995863	1534.68
SA20_SOC_3	1423	85.1380467414856	281.4865207672119	0.9288415	1535.76
SA20_SOC_3	1424	115.09807109832764	215.32849788665771	0.9460314	1536.84
SA20_SOC_3	1425	168.4211254119873	202.43431091308594	0.7759809	1537.92
SA20_SOC_3	1426	182.5951099395752	192.2758913040161	0.9995932	1539.0
SA20_SOC_3	1427	85.7103705406189	170.62259674072266	0.9959881	1540.08
SA20_SOC_3	1428	91.74165725708008	155.5454921722412	0.99554247	1541.16
SA20_SOC_3	1429	120.1077938079834	84.27462100982666	0.9988954	1542.24
SA20_SOC_3	1430	98.93192052841187	162.19711303710938	0.99651814	1543.32
SA20_SOC_3	1431	111.88132762908936	354.84583854675293	0.9997123	1544.4
SA20_SOC_3	1432	100.1794695854187	358.637638092041	0.99337775	1545.48
SA20_SOC_3	1433	127.3743748664856	141.25370979309082	0.9998597	1546.56
SA20_SOC_3	1434	103.53920459747314	73.0772352218628	0.94639367	1547.64
SA20_SOC_3	1435	99.91937279701233	235.74894905090332	0.9973717	1548.72
SA20_SOC_3	1436	106.66980743408203	349.1946601867676	0.9991942	1549.8
SA20_SOC_3	1437	110.02302169799805	273.4602928161621	0.99683845	1550.88
SA20_SOC_3	1438	117.56269931793213	81.98302745819092	0.99806696	1551.96
SA20_SOC_3	1439	119.33791637420654	188.28194618225098	0.99969053	1553.04
SA20_SOC_3	1440	129.8684597015381	248.38677406311035	0.9987748	1554.12
SA20_SOC_3	1441	119.40568685531616	65.86302280426025	0.9932346	1555.2
SA20_SOC_3	1442	107.82254934310913	214.49900150299072	0.9955615	1556.28
SA20_SOC_3	1443	102.94947624206543	249.89255905151367	0.99729055	1557.36
SA20_SOC_3	1444	148.80261421203613	59.08949375152588	0.992153	1558.44
SA20_SOC_3	1445	151.45297050476074	233.4770965576172	0.9997248	1559.52
SA20_SOC_3	1446	112.85742521286011	210.4002571105957	0.29763496	1560.6
SA20_SOC_3	1447	121.87532186508179	72.46927499771118	0.9973495	1561.68
SA20_SOC_3	1448	139.60241079330444	196.03546142578125	0.9997769	1562.76
SA20_SOC_3	1449	129.74631786346436	93.91659736633301	0.9981249	1563.84
SA20_SOC_3	1450	122.89845943450928	152.45116710662842	0.99954236	1564.92
SA20_SOC_3	1451	125.15770196914673	289.7969341278076	0.99983	1566.0
SA20_SOC_3	1452	110.03303527832031	192.3834228515625	0.99745435	1567.08
SA20_SOC_3	1453	107.63626098632812	108.09498310089111	0.9912389	1568.16
SA20_SOC_3	1454	117.39280223846436	298.1481170654297	0.9957695	1569.24
SA20_SOC_3	1455	157.2417140007019	286.5226650238037	0.9979311	1570.32
SA20_SOC_3	1456	453.2132625579834	103.12653064727783	0.99947876	1571.4
SA20_SOC_3	1457	631.1732292175293	82.35531091690063	0.99943286	1572.48
SA20_SOC_3	1458	675.806999206543	110.01232624053955	0.9995609	1573.56
SA20_SOC_3	1459	666.8115615844727	86.85680866241455	0.9985514	1574.64
SA20_SOC_3	1460	665.9854412078857	77.07251071929932	0.99828976	1575.72
SA20_SOC_3	1461	681.5297603607178	197.08571434020996	0.9931952	1576.8
SA20_SOC_3	1462	686.1192226409912	307.74888038635254	0.99478745	1577.88
SA20_SOC_3	1463	691.379451751709	359.6880912780762	0.9964694	1578.96
SA20_SOC_3	1464	681.5483093261719	237.62895584106445	0.99916625	1580.04
SA20_SOC_3	1465	675.1640319824219	101.83982849121094	0.99830294	1581.12
SA20_SOC_3	1466	670.5539226531982	90.6067156791687	0.9981171	1582.2
SA20_SOC_3	1467	684.2169761657715	63.52334976196289	0.9028627	1583.28
SA20_SOC_3	1468	574.0818977355957	185.49997329711914	0.99970967	1584.36
SA20_SOC_3	1469	317.6919221878052	160.1773166656494	0.9994497	1585.44
SA20_SOC_3	1470	121.1030125617981	88.31237554550171	0.99962866	1586.52
SA20_SOC_3	1471	98.5334038734436	115.23479461669922	0.99961215	1587.6
SA20_SOC_3	1472	66.02208614349365	310.6113624572754	0.91465306	1588.68
SA20_SOC_3	1473	93.35309267044067	369.1764450073242	0.99491006	1589.76
SA20_SOC_3	1474	152.9361128807068	237.07305908203125	0.99580693	1590.84
SA20_SOC_3	1475	109.6612811088562	154.22418594360352	0.99929667	1591.92
SA20_SOC_3	1476	104.34912443161011	114.77574348449707	0.99962544	1593.0
SA20_SOC_3	1477	103.25613021850586	106.79203033447266	0.99263847	1594.08
SA20_SOC_3	1478	109.6487045288086	321.4163017272949	0.9985001	1595.16
SA20_SOC_3	1479	97.45180606842041	246.19176864624023	0.9961123	1596.24
SA20_SOC_3	1480	130.18673658370972	82.63285875320435	0.99776316	1597.32
SA20_SOC_3	1481	94.3264901638031	206.32883548736572	0.011387506	1598.4
SA20_SOC_3	1482	123.05588722229004	87.80877828598022	0.9982659	1599.48
SA20_SOC_3	1483	111.5585207939148	133.7665843963623	0.99932134	1600.56
SA20_SOC_3	1484	123.45030307769775	101.8750548362732	0.998061	1601.64
SA20_SOC_3	1485	118.69583129882812	104.93239402770996	0.99962926	1602.72
SA20_SOC_3	1486	115.87361097335815	139.11448001861572	0.99972516	1603.8
SA20_SOC_3	1487	90.04490375518799	349.0864562988281	0.9985361	1604.88
SA20_SOC_3	1488	124.28452968597412	396.0944366455078	0.9980628	1605.96
SA20_SOC_3	1489	104.21384572982788	168.110032081604	0.9982572	1607.04
SA20_SOC_3	1490	119.45722103118896	85.65121650695801	0.9990387	1608.12
SA20_SOC_3	1491	95.35744786262512	261.94464683532715	0.97700673	1609.2
SA20_SOC_3	1492	111.55526638031006	60.944087505340576	0.5054256	1610.28
SA20_SOC_3	1493	92.79987812042236	96.73750877380371	0.9989079	1611.36
SA20_SOC_3	1494	99.96050596237183	278.2387161254883	0.99645424	1612.44
SA20_SOC_3	1495	106.40496015548706	84.41286563873291	0.99412704	1613.52
SA20_SOC_3	1496	89.18260335922241	178.02143096923828	0.99608517	1614.6
SA20_SOC_3	1497	126.60765647888184	109.63977813720703	0.99924207	1615.68
SA20_SOC_3	1498	106.08360767364502	211.27495765686035	0.9983229	1616.76
SA20_SOC_3	1499	82.41952061653137	350.8852958679199	0.9615215	1617.84
SA20_SOC_3	1500	95.72244882583618	306.4365291595459	0.9973017	1618.92
SA20_SOC_3	1501	127.08640098571777	99.32502508163452	0.99931896	1620.0
SA20_SOC_3	1502	152.17262506484985	107.20160007476807	0.99987805	1621.08
SA20_SOC_3	1503	118.24464797973633	91.8193531036377	0.9971559	1622.16
SA20_SOC_3	1504	101.35763883590698	263.03492546081543	0.9997708	1623.24
SA20_SOC_3	1505	110.18128395080566	388.52437019348145	0.999866	1624.32
SA20_SOC_3	1506	99.0113377571106	309.5797348022461	0.9984781	1625.4
SA20_SOC_3	1507	132.00393915176392	82.76286363601685	0.9994179	1626.48
SA20_SOC_3	1508	111.37875318527222	162.93846130371094	0.99841225	1627.56
SA20_SOC_3	1509	109.87719297409058	316.99132919311523	0.9975223	1628.64
SA20_SOC_3	1510	106.43117427825928	79.02849912643433	0.99900275	1629.72
SA20_SOC_3	1511	104.8179030418396	178.27423095703125	0.9988431	1630.8
SA20_SOC_3	1512	102.75542736053467	220.50413131713867	0.98443455	1631.88
SA20_SOC_3	1513	122.10978269577026	74.65431690216064	0.9976113	1632.96
SA20_SOC_3	1514	97.59887456893921	145.37052154541016	0.99824095	1634.04
SA20_SOC_3	1515	112.52610683441162	298.4429740905762	0.9991704	1635.12
SA20_SOC_3	1516	419.06728744506836	243.13267707824707	0.9995641	1636.2
SA20_SOC_3	1517	665.6859397888184	140.93663692474365	0.99922264	1637.28
SA20_SOC_3	1518	659.1185569763184	87.06537008285522	0.99945825	1638.36
SA20_SOC_3	1519	678.1132221221924	210.57437896728516	0.9920602	1639.44
SA20_SOC_3	1520	454.3328285217285	312.03317642211914	0.99977	1640.52
SA20_SOC_3	1521	219.47250366210938	209.34858798980713	0.99966466	1641.6
SA20_SOC_3	1522	118.78788471221924	126.26628398895264	0.9996247	1642.68
SA20_SOC_3	1523	119.33112144470215	81.36793613433838	0.9930393	1643.76
SA20_SOC_3	1524	107.56096839904785	232.9222297668457	0.98702985	1644.84
SA20_SOC_3	1525	92.95214414596558	339.1861152648926	0.99803513	1645.92
SA20_SOC_3	1526	126.96287631988525	301.3314628601074	0.9988433	1647.0
SA20_SOC_3	1527	296.7022180557251	153.08956146240234	0.99978656	1648.08
SA20_SOC_3	1528	424.9751091003418	99.77540016174316	0.9998778	1649.16
SA20_SOC_3	1529	504.21295166015625	138.38911056518555	0.9997472	1650.24
SA20_SOC_3	1530	221.92387580871582	172.0759391784668	0.999708	1651.32
SA20_SOC_3	1531	136.46011352539062	132.66529083251953	0.9997992	1652.4
SA20_SOC_3	1532	107.98594951629639	115.09490489959717	0.9993654	1653.48
SA20_SOC_3	1533	109.33690071105957	88.89052391052246	0.9983367	1654.56
SA20_SOC_3	1534	111.55093908309937	246.5983486175537	0.99583566	1655.64
SA20_SOC_3	1535	110.6316328048706	360.9720039367676	0.999236	1656.72
SA20_SOC_3	1536	305.6398630142212	264.2219638824463	0.9992962	1657.8
SA20_SOC_3	1537	500.7175922393799	136.5501594543457	0.9996321	1658.88
SA20_SOC_3	1538	679.6286106109619	79.33874845504761	0.9957676	1659.96
SA20_SOC_3	1539	14.42333310842514	397.86681175231934	0.00034832722	1661.04
SA20_SOC_3	1540	721.0809707641602	262.79162406921387	0.49914154	1662.12
SA20_SOC_3	1541	698.7504005432129	341.3038730621338	0.9825158	1663.2
SA20_SOC_3	1542	612.8705978393555	368.4272003173828	0.9987884	1664.28
SA20_SOC_3	1543	414.9518013000488	349.3600845336914	0.9978288	1665.36
SA20_SOC_3	1544	10.291895270347595	456.7810821533203	0.00047889265	1666.44
SA20_SOC_3	1545	10.211513936519623	456.1956024169922	0.00054837624	1667.52
SA20_SOC_3	1546	10.336542874574661	456.73261642456055	0.0003987472	1668.6
SA20_SOC_3	1547	10.479655861854553	455.9003448486328	0.00051427895	1669.68
SA20_SOC_3	1548	15.389242768287659	436.69532775878906	0.00020696227	1670.76
SA20_SOC_3	1549	9.575039148330688	25.663604736328125	0.00018068889	1671.84
SA20_SOC_3	1550	10.443945974111557	456.45395278930664	0.00023096541	1672.92
SA20_SOC_3	1551	14.401441812515259	398.199405670166	0.00026141605	1674.0
SA20_SOC_3	1552	14.431801438331604	398.0534362792969	0.00031032693	1675.08
SA20_SOC_3	1553	10.42252704501152	456.771297454834	0.0010136806	1676.16
SA20_SOC_3	1554	10.42146310210228	456.5074825286865	0.00033868692	1677.24
SA20_SOC_3	1555	103.52212190628052	363.0780601501465	0.0894545	1678.32
SA20_SOC_3	1556	99.67998266220093	360.6940269470215	0.4503451	1679.4
SA20_SOC_3	1557	10.175006091594696	455.93456268310547	0.0001821426	1680.48
SA20_SOC_3	1558	10.251529514789581	455.6972408294678	0.0003526088	1681.56
SA20_SOC_3	1559	14.309841394424438	399.7315979003906	0.00018477347	1682.64
SA20_SOC_3	1560	10.407844930887222	456.14487648010254	0.00050736876	1683.72
SA20_SOC_3	1561	10.557053983211517	456.4972972869873	0.00032506033	1684.8
SA20_SOC_3	1562	10.30568927526474	455.7835578918457	0.00027214058	1685.88
SA20_SOC_3	1563	10.421468317508698	455.80724716186523	0.00043305111	1686.96
SA20_SOC_3	1564	380.73506355285645	342.82814025878906	0.9991929	1688.04
SA20_SOC_3	1565	488.2610321044922	322.6048278808594	0.99925643	1689.12
SA20_SOC_3	1566	558.4739685058594	262.7010726928711	0.9986029	1690.2
SA20_SOC_3	1567	544.7494506835938	252.78250694274902	0.99941003	1691.28
SA20_SOC_3	1568	499.3720054626465	298.34632873535156	0.9989416	1692.36
SA20_SOC_3	1569	368.369722366333	342.7012825012207	0.9977018	1693.44
SA20_SOC_3	1570	10.35325899720192	455.63066482543945	0.0006574083	1694.52
SA20_SOC_3	1571	10.49734652042389	455.9513854980469	0.0002781057	1695.6
SA20_SOC_3	1572	9.54805612564087	25.527981519699097	0.00023029276	1696.68
SA20_SOC_3	1573	10.501661151647568	455.9648895263672	0.00037705517	1697.76
SA20_SOC_3	1574	101.065993309021	349.13537979125977	0.0074136523	1698.84
SA20_SOC_3	1575	101.51846408843994	361.08678817749023	0.065898195	1699.92
SA20_SOC_3	1576	15.32280445098877	435.8247184753418	0.00025164773	1701.0
SA20_SOC_3	1577	10.397367179393768	456.08302116394043	0.0007425365	1702.08
SA20_SOC_3	1578	356.59289360046387	328.4230899810791	0.99392396	1703.16
SA20_SOC_3	1579	459.3912124633789	291.0541534423828	0.9987943	1704.24
SA20_SOC_3	1580	528.5455703735352	243.65266799926758	0.99912435	1705.32
SA20_SOC_3	1581	534.6714973449707	220.8233642578125	0.9994191	1706.4
SA20_SOC_3	1582	534.184455871582	264.19910430908203	0.99937624	1707.48
SA20_SOC_3	1583	404.9542427062988	275.07104873657227	0.9991297	1708.56
SA20_SOC_3	1584	311.31157875061035	235.12370109558105	0.9976381	1709.64
SA20_SOC_3	1585	230.0304412841797	167.58444786071777	0.9926898	1710.72
SA20_SOC_3	1586	205.35211563110352	156.16825103759766	0.998123	1711.8
SA20_SOC_3	1587	149.1044282913208	129.31941032409668	0.99919206	1712.88
SA20_SOC_3	1588	103.05252075195312	148.73810291290283	0.99099123	1713.96
SA20_SOC_3	1589	71.18691205978394	259.16762351989746	0.9124262	1715.04
SA20_SOC_3	1590	88.22266459465027	366.2233829498291	0.96729004	1716.12
SA20_SOC_3	1591	110.3685975074768	243.26848983764648	0.8997744	1717.2
SA20_SOC_3	1592	150.14078617095947	188.1598663330078	0.9959121	1718.28
SA20_SOC_3	1593	181.239914894104	155.57928085327148	0.99391925	1719.36
SA20_SOC_3	1594	242.5851345062256	153.91525268554688	0.9988207	1720.44
SA20_SOC_3	1595	221.00040912628174	140.57032585144043	0.97520274	1721.52
SA20_SOC_3	1596	228.3249855041504	165.05948066711426	0.99730515	1722.6
SA20_SOC_3	1597	216.33872985839844	172.1582794189453	0.9102054	1723.68
SA20_SOC_3	1598	196.94178104400635	156.16693496704102	0.99801123	1724.76
SA20_SOC_3	1599	130.41374683380127	155.32044410705566	0.99944	1725.84
SA20_SOC_3	1600	107.66154527664185	125.12749671936035	0.9990778	1726.92
SA20_SOC_3	1601	87.28675246238708	225.8272361755371	0.98382884	1728.0
SA20_SOC_3	1602	102.00376510620117	361.644229888916	0.998811	1729.08
SA20_SOC_3	1603	121.90415859222412	360.0215148925781	0.99726605	1730.16
SA20_SOC_3	1604	140.24899005889893	210.76080322265625	0.99785346	1731.24
SA20_SOC_3	1605	162.64832019805908	175.51952362060547	0.99381834	1732.32
SA20_SOC_3	1606	169.51897144317627	166.3187026977539	0.97870505	1733.4
SA20_SOC_3	1607	158.43169689178467	168.2622528076172	0.9969502	1734.48
SA20_SOC_3	1608	120.8996057510376	108.01965236663818	0.9994337	1735.56
SA20_SOC_3	1609	97.9847252368927	90.46674013137817	0.9982039	1736.64
SA20_SOC_3	1610	64.89211320877075	223.48234176635742	0.7684887	1737.72
SA20_SOC_3	1611	74.59577322006226	378.14515113830566	0.9961545	1738.8
SA20_SOC_3	1612	93.25390458106995	315.9729766845703	0.99906594	1739.88
SA20_SOC_3	1613	109.04463529586792	178.81067276000977	0.99936587	1740.96
SA20_SOC_3	1614	114.14105892181396	91.634681224823	0.99977416	1742.04
SA20_SOC_3	1615	94.91839408874512	163.1502628326416	0.99667215	1743.12
SA20_SOC_3	1616	101.68821811676025	352.50643730163574	0.9985512	1744.2
SA20_SOC_3	1617	120.49753665924072	380.8058452606201	0.9991677	1745.28
SA20_SOC_3	1618	131.49034976959229	124.89931583404541	0.9992943	1746.36
SA20_SOC_3	1619	97.42535948753357	228.65195274353027	0.9929838	1747.44
SA20_SOC_3	1620	121.59627676010132	334.4784164428711	0.99942565	1748.52
SA20_SOC_3	1621	130.0464391708374	104.06895875930786	0.9998598	1749.6
SA20_SOC_3	1622	91.53809547424316	223.829927444458	0.9688696	1750.68
SA20_SOC_3	1623	103.47357988357544	359.1910743713379	0.99985933	1751.76
SA20_SOC_3	1624	111.13941669464111	187.4615478515625	0.00054050516	1752.84
SA20_SOC_3	1625	125.23782253265381	132.82612323760986	0.99832374	1753.92
SA20_SOC_3	1626	123.85615110397339	209.34242248535156	0.99329245	1755.0
SA20_SOC_3	1627	156.28037452697754	165.8554172515869	0.98751396	1756.08
SA20_SOC_3	1628	207.05249309539795	151.64942264556885	0.919534	1757.16
SA20_SOC_3	1629	218.08087825775146	150.48807621002197	0.96898896	1758.24
SA20_SOC_3	1630	142.53263473510742	145.8164119720459	0.99920624	1759.32
SA20_SOC_3	1631	76.25908851623535	103.79925727844238	0.99910635	1760.4
SA20_SOC_3	1632	63.13304901123047	251.8392562866211	0.025636833	1761.48
SA20_SOC_3	1633	84.0214490890503	378.8206672668457	0.99950564	1762.56
SA20_SOC_3	1634	106.96601867675781	283.29986572265625	0.9963728	1763.64
SA20_SOC_3	1635	132.45936632156372	156.02425575256348	0.9997079	1764.72
SA20_SOC_3	1636	105.53611516952515	306.64953231811523	0.99862885	1765.8
SA20_SOC_3	1637	112.9603624343872	331.60680770874023	0.9571491	1766.88
SA20_SOC_3	1638	107.39400386810303	178.1843376159668	0.99854916	1767.96
SA20_SOC_3	1639	113.79520893096924	325.7827377319336	0.97330314	1769.04
SA20_SOC_3	1640	103.15845012664795	130.44921398162842	0.99902403	1770.12
SA20_SOC_3	1641	120.90684175491333	133.86903762817383	0.9973591	1771.2
SA20_SOC_3	1642	152.22833156585693	150.55668354034424	0.9930802	1772.28
SA20_SOC_3	1643	164.8158311843872	144.63983058929443	0.98932403	1773.36
SA20_SOC_3	1644	213.4227752685547	170.29260635375977	0.9991602	1774.44
SA20_SOC_3	1645	138.86306285858154	116.85662269592285	0.99894303	1775.52
SA20_SOC_3	1646	85.84756851196289	85.55994272232056	0.9971194	1776.6
SA20_SOC_3	1647	62.67256736755371	253.82183074951172	0.98649824	1777.68
SA20_SOC_3	1648	90.01815915107727	369.9316692352295	0.99968874	1778.76
SA20_SOC_3	1649	116.13879203796387	232.17822074890137	0.9990785	1779.84
SA20_SOC_3	1650	131.59773349761963	104.60793256759644	0.999877	1780.92
SA20_SOC_3	1651	105.56786060333252	79.03990745544434	0.98793155	1782.0
SA20_SOC_3	1652	92.88671612739563	261.4660835266113	0.9982298	1783.08
SA20_SOC_3	1653	102.60459184646606	401.09413146972656	0.9995628	1784.16
SA20_SOC_3	1654	124.55421686172485	201.1673069000244	0.08462317	1785.24
SA20_SOC_3	1655	105.2088737487793	213.01637649536133	0.99653566	1786.32
SA20_SOC_3	1656	104.23288345336914	364.6992015838623	0.99038285	1787.4
SA20_SOC_3	1657	126.56271457672119	281.85401916503906	0.07177327	1788.48
SA20_SOC_3	1658	111.14729642868042	127.80235290527344	0.99945396	1789.56
SA20_SOC_3	1659	78.29996943473816	246.56885147094727	0.9804386	1790.64
SA20_SOC_3	1660	91.02785587310791	350.85182189941406	0.9993753	1791.72
SA20_SOC_3	1661	111.2546443939209	229.61952209472656	0.9877182	1792.8
SA20_SOC_3	1662	115.6900405883789	113.44908714294434	0.99846554	1793.88
SA20_SOC_3	1663	95.57567238807678	308.01512718200684	0.99836856	1794.96
SA20_SOC_3	1664	109.80801582336426	385.4890251159668	0.9979527	1796.04
SA20_SOC_3	1665	136.48115396499634	139.52313423156738	0.999252	1797.12
SA20_SOC_3	1666	100.43011903762817	149.00442123413086	0.83592945	1798.2
SA20_SOC_3	1667	154.92382049560547	153.87104988098145	0.99799156	1799.28
SA20_SOC_3	1668	187.9889965057373	155.34656524658203	0.97733694	1800.36
SA20_SOC_3	1669	228.90570163726807	138.13629627227783	0.9906998	1801.44
SA20_SOC_3	1670	419.3225860595703	262.0159149169922	0.99935323	1802.52
SA20_SOC_3	1671	432.5055122375488	341.21898651123047	0.9995833	1803.6
SA20_SOC_3	1672	352.30369567871094	368.40356826782227	0.9986798	1804.68
SA20_SOC_3	1673	10.335405170917511	456.0501480102539	0.0006463757	1805.76
SA20_SOC_3	1674	10.428531467914581	455.7743167877197	0.00069097197	1806.84
SA20_SOC_3	1675	10.425414144992828	455.85697174072266	0.00043213065	1807.92
SA20_SOC_3	1676	10.38227453827858	455.84498405456543	0.00055237545	1809.0
SA20_SOC_3	1677	10.51199734210968	455.53833961486816	0.0005083815	1810.08
SA20_SOC_3	1678	10.315193235874176	455.78996658325195	0.00027177035	1811.16
SA20_SOC_3	1679	103.16170454025269	365.0239562988281	0.5268615	1812.24
SA20_SOC_3	1680	326.01895332336426	381.3165092468262	0.2344042	1813.32
SA20_SOC_3	1681	327.0215034484863	393.24402809143066	0.99028337	1814.4
SA20_SOC_3	1682	336.7682933807373	393.5943031311035	0.9969067	1815.48
SA20_SOC_3	1683	10.369645804166794	455.83725929260254	0.000450614	1816.56
SA20_SOC_3	1684	10.366813838481903	456.61431312561035	0.0012741437	1817.64
SA20_SOC_3	1685	10.39097011089325	455.8351707458496	0.00087528833	1818.72
SA20_SOC_3	1686	100.80679655075073	366.10814094543457	0.0021219645	1819.8
SA20_SOC_3	1687	10.611073672771454	456.0978698730469	0.0005456208	1820.88
SA20_SOC_3	1688	10.6235571205616	456.1051940917969	0.0005924745	1821.96
SA20_SOC_3	1689	101.76235437393188	357.4094581604004	0.039954558	1823.04
SA20_SOC_3	1690	101.64601802825928	370.72649002075195	0.11696145	1824.12
SA20_SOC_3	1691	103.3771276473999	355.9935665130615	0.9329611	1825.2
SA20_SOC_3	1692	101.65293216705322	356.37828826904297	0.96824884	1826.28
SA20_SOC_3	1693	101.21192932128906	373.7401485443115	0.65913326	1827.36
SA20_SOC_3	1694	10.356748849153519	455.9870910644531	0.0004538623	1828.44
SA20_SOC_3	1695	10.382158309221268	455.50941467285156	0.00028367314	1829.52
SA20_SOC_3	1696	10.435627400875092	455.731258392334	0.00038982162	1830.6
SA20_SOC_3	1697	10.327530652284622	456.4141845703125	0.00044248096	1831.68
SA20_SOC_3	1698	10.427691042423248	456.3453483581543	0.00036206053	1832.76
SA20_SOC_3	1699	366.6311264038086	354.0736484527588	0.99686974	1833.84
SA20_SOC_3	1700	439.1247749328613	360.02320289611816	0.99966884	1834.92
SA20_SOC_3	1701	511.30099296569824	366.8942642211914	0.99770784	1836.0
SA20_SOC_3	1702	458.68568420410156	377.53252029418945	0.9995078	1837.08
SA20_SOC_3	1703	433.0092430114746	388.0385971069336	0.9969451	1838.16
SA20_SOC_3	1704	541.9646739959717	385.8021926879883	0.999694	1839.24
SA20_SOC_3	1705	626.3643741607666	370.59831619262695	0.9995258	1840.32
SA20_SOC_3	1706	635.7111930847168	245.3917407989502	0.99925417	1841.4
SA20_SOC_3	1707	649.2724418640137	243.88212203979492	0.999658	1842.48
SA20_SOC_3	1708	689.4486427307129	295.1049613952637	0.99882275	1843.56
SA20_SOC_3	1709	718.183708190918	343.1455421447754	0.887314	1844.64
SA20_SOC_3	1710	604.1783332824707	359.40587997436523	0.999376	1845.72
SA20_SOC_3	1711	395.8674907684326	360.7609748840332	0.99970967	1846.8
SA20_SOC_3	1712	162.9889726638794	332.8425979614258	0.9989157	1847.88
SA20_SOC_3	1713	126.09332799911499	229.76065635681152	0.9543575	1848.96
SA20_SOC_3	1714	193.9910888671875	217.08440780639648	0.99589396	1850.04
SA20_SOC_3	1715	274.70269203186035	241.02178573608398	0.998505	1851.12
SA20_SOC_3	1716	358.0134630203247	272.74457931518555	0.9988053	1852.2
SA20_SOC_3	1717	377.89340019226074	323.16158294677734	0.9994318	1853.28
SA20_SOC_3	1718	348.25432300567627	348.8705062866211	0.9978236	1854.36
SA20_SOC_3	1719	10.59899851679802	455.75411796569824	0.00034548994	1855.44
SA20_SOC_3	1720	10.404173284769058	456.3617134094238	0.00028659165	1856.52
SA20_SOC_3	1721	10.414782166481018	455.7015037536621	0.00036825158	1857.6
SA20_SOC_3	1722	10.630066692829132	455.47247886657715	0.0005572817	1858.68
SA20_SOC_3	1723	10.404902696609497	456.1761474609375	0.00022285746	1859.76
SA20_SOC_3	1724	10.509050637483597	456.1271095275879	0.00028752434	1860.84
SA20_SOC_3	1725	10.52992045879364	456.05724334716797	0.00022238307	1861.92
SA20_SOC_3	1726	10.449310392141342	455.5820560455322	0.00046858887	1863.0
SA20_SOC_3	1727	10.466865450143814	456.25139236450195	0.00018522592	1864.08
SA20_SOC_3	1728	10.408439487218857	455.50512313842773	0.00051791035	1865.16
SA20_SOC_3	1729	104.30053472518921	350.74275970458984	0.8510565	1866.24
SA20_SOC_3	1730	10.510842502117157	455.91854095458984	0.00049345306	1867.32
SA20_SOC_3	1731	329.0719509124756	380.6319236755371	0.9948932	1868.4
SA20_SOC_3	1732	339.1085386276245	375.8703804016113	0.97335964	1869.48
SA20_SOC_3	1733	322.83101081848145	373.25328826904297	0.9994363	1870.56
SA20_SOC_3	1734	336.50646209716797	379.85761642456055	0.9997873	1871.64
SA20_SOC_3	1735	486.5287780761719	376.29329681396484	0.99967027	1872.72
SA20_SOC_3	1736	642.258358001709	386.5672302246094	0.9960433	1873.8
SA20_SOC_3	1737	533.1243515014648	363.4468173980713	0.9976864	1874.88
SA20_SOC_3	1738	370.1014995574951	355.3596496582031	0.9985305	1875.96
SA20_SOC_3	1739	10.377999395132065	456.38620376586914	0.0013925849	1877.04
SA20_SOC_3	1740	10.352028906345367	455.9000587463379	0.00081190927	1878.12
SA20_SOC_3	1741	10.517720878124237	455.85328102111816	0.0005524342	1879.2
SA20_SOC_3	1742	10.52199974656105	456.38980865478516	0.00033687474	1880.28
SA20_SOC_3	1743	10.404429584741592	456.1171531677246	0.00064423674	1881.36
SA20_SOC_3	1744	10.179556161165237	456.41366958618164	0.00070512126	1882.44
SA20_SOC_3	1745	99.87014532089233	346.940860748291	0.14767224	1883.52
SA20_SOC_3	1746	10.402173548936844	456.29356384277344	0.00039498453	1884.6
SA20_SOC_3	1747	365.2177333831787	332.5914001464844	0.99742115	1885.68
SA20_SOC_3	1748	430.0452709197998	314.2935848236084	0.9990798	1886.76
SA20_SOC_3	1749	522.8189468383789	277.80200958251953	0.9987956	1887.84
SA20_SOC_3	1750	557.9005718231201	231.4163589477539	0.99888617	1888.92
SA20_SOC_3	1751	581.8079948425293	270.9312057495117	0.9995633	1890.0
SA20_SOC_3	1752	466.40586853027344	318.73620986938477	0.9995548	1891.08
SA20_SOC_3	1753	357.10482597351074	340.67161560058594	0.99480456	1892.16
SA20_SOC_3	1754	10.517482459545135	455.79834938049316	0.0010692016	1893.24
SA20_SOC_3	1755	10.456349700689316	455.8399200439453	0.00076860853	1894.32
SA20_SOC_3	1756	10.572393238544464	455.7876205444336	0.000497081	1895.4
SA20_SOC_3	1757	10.444893687963486	455.79694747924805	0.0004991835	1896.48
SA20_SOC_3	1758	10.472559928894043	456.23016357421875	0.0007129989	1897.56
SA20_SOC_3	1759	10.409452021121979	455.7938575744629	0.00040178525	1898.64
SA20_SOC_3	1760	10.418092459440231	455.46260833740234	0.0004766504	1899.72
SA20_SOC_3	1761	10.439726710319519	455.88964462280273	0.00048602	1900.8
SA20_SOC_3	1762	10.47062799334526	456.0615348815918	0.0005576701	1901.88
SA20_SOC_3	1763	10.32257005572319	455.94883918762207	0.0002731721	1902.96
SA20_SOC_3	1764	15.630456805229187	435.3600311279297	0.0002341702	1904.04
SA20_SOC_3	1765	10.4161337018013	455.6952095031738	0.00042690337	1905.12
SA20_SOC_3	1766	10.488011687994003	456.2849235534668	0.0010844	1906.2
SA20_SOC_3	1767	10.458284616470337	455.8624076843262	0.0006355095	1907.28
SA20_SOC_3	1768	10.432352125644684	454.82208251953125	0.0006592192	1908.36
SA20_SOC_3	1769	788.7858390808105	24.475781321525574	0.00037193354	1909.44
SA20_SOC_3	1770	10.445208102464676	456.11474990844727	0.000547894	1910.52
SA20_SOC_3	1771	10.352560877799988	455.8234691619873	0.00033587214	1911.6
SA20_SOC_3	1772	10.34567505121231	455.4202079772949	0.00034303532	1912.68
SA20_SOC_3	1773	101.67484283447266	365.87493896484375	0.96532893	1913.76
SA20_SOC_3	1774	102.06009149551392	393.4134292602539	0.27202988	1914.84
SA20_SOC_3	1775	10.366473346948624	456.06167793273926	0.0004474278	1915.92
SA20_SOC_3	1776	10.329634696245193	455.2877426147461	0.0003016692	1917.0
SA20_SOC_3	1777	10.6659434735775	456.6111373901367	0.00023010926	1918.08
SA20_SOC_3	1778	14.431260526180267	397.8798294067383	0.00021243033	1919.16
SA20_SOC_3	1779	10.424575954675674	455.64820289611816	0.00032902783	1920.24
SA20_SOC_3	1780	10.570421069860458	456.2694454193115	0.0005539828	1921.32
SA20_SOC_3	1781	10.435149073600769	455.68851470947266	0.00027929398	1922.4
SA20_SOC_3	1782	10.359444469213486	455.6279182434082	0.00026442384	1923.48
SA20_SOC_3	1783	10.39944440126419	455.76939582824707	0.00041071067	1924.56
SA20_SOC_3	1784	10.42405217885971	456.16498947143555	0.0002781349	1925.64
SA20_SOC_3	1785	788.4351253509521	24.08282160758972	0.00029615723	1926.72
SA20_SOC_3	1786	10.771330446004868	456.71424865722656	0.00038042566	1927.8
SA20_SOC_3	1787	10.532033443450928	456.2303924560547	0.00037609163	1928.88
SA20_SOC_3	1788	10.5414517223835	456.591739654541	0.00081706734	1929.96
SA20_SOC_3	1789	10.365664958953857	455.41932106018066	0.00023389797	1931.04
SA20_SOC_3	1790	10.348648577928543	455.81228256225586	0.00043868093	1932.12
SA20_SOC_3	1791	10.496547818183899	456.6448974609375	0.0006433336	1933.2
SA20_SOC_3	1792	10.431313514709473	456.32494926452637	0.00021970145	1934.28
SA20_SOC_3	1793	102.99522876739502	340.25739669799805	0.021179305	1935.36
SA20_SOC_3	1794	102.47771739959717	365.5106735229492	0.013619138	1936.44
SA20_SOC_3	1795	10.316349565982819	456.03979110717773	0.00024087081	1937.52
SA20_SOC_3	1796	10.341550409793854	456.70108795166016	0.00044721886	1938.6
SA20_SOC_3	1797	10.598749667406082	457.35803604125977	0.00041763412	1939.68
SA20_SOC_3	1798	103.28727960586548	360.82523345947266	0.027357528	1940.76
SA20_SOC_3	1799	104.70438003540039	347.2819519042969	0.029297745	1941.84
SA20_SOC_3	1800	10.368961840867996	456.39123916625977	0.00092684524	1942.92
SA20_SOC_3	1801	103.2174825668335	349.4370460510254	0.91150063	1944.0
SA20_SOC_3	1802	10.328585654497147	455.89244842529297	0.00033924374	1945.08
SA20_SOC_3	1803	10.3306844830513	456.37229919433594	0.00057468895	1946.16
SA20_SOC_3	1804	98.98808002471924	337.1216011047363	0.0016042273	1947.24
SA20_SOC_3	1805	10.328952968120575	455.7629585266113	0.00035501004	1948.32
SA20_SOC_3	1806	10.412498563528061	456.4424514770508	0.00020381255	1949.4
SA20_SOC_3	1807	10.423873364925385	456.2278175354004	0.0004175235	1950.48
SA20_SOC_3	1808	10.273082554340363	456.3016891479492	0.00031402425	1951.56
SA20_SOC_3	1809	103.91597747802734	326.57724380493164	0.09982534	1952.64
SA20_SOC_3	1810	10.551981627941132	456.3607406616211	0.00047382587	1953.72
SA20_SOC_3	1811	10.44047698378563	455.97641944885254	0.00050057675	1954.8
SA20_SOC_3	1812	10.378246009349823	455.6785011291504	0.00028936024	1955.88
SA20_SOC_3	1813	103.48408222198486	370.5319404602051	0.0314131	1956.96
SA20_SOC_3	1814	10.365041345357895	456.24521255493164	0.00076518033	1958.04
SA20_SOC_3	1815	14.770056307315826	407.26186752319336	0.0002329423	1959.12
SA20_SOC_3	1816	10.598539561033249	456.086483001709	0.0006001747	1960.2
SA20_SOC_3	1817	10.7176773250103	456.6766548156738	0.0005298549	1961.28
SA20_SOC_3	1818	15.60024619102478	435.7997703552246	0.00045797531	1962.36
SA20_SOC_3	1819	10.646142065525055	456.00425720214844	0.00051048805	1963.44
SA20_SOC_3	1820	10.421120375394821	456.5621566772461	0.0005130928	1964.52
SA20_SOC_3	1821	10.454583168029785	455.97716331481934	0.0005916311	1965.6
SA20_SOC_3	1822	10.37711352109909	456.19977951049805	0.0004819257	1966.68
SA20_SOC_3	1823	101.03821754455566	336.35765075683594	0.07234304	1967.76
SA20_SOC_3	1824	10.37391573190689	456.29859924316406	0.00014693956	1968.84
SA20_SOC_3	1825	10.482318699359894	456.3655757904053	0.000313722	1969.92
SA20_SOC_3	1826	10.471703112125397	456.07266426086426	0.00029443676	1971.0
SA20_SOC_3	1827	10.239917039871216	455.56257247924805	0.00039311513	1972.08
SA20_SOC_3	1828	10.476995259523392	456.18618965148926	0.0006279773	1973.16
SA20_SOC_3	1829	10.527674853801727	455.64717292785645	0.0003515438	1974.24
SA20_SOC_3	1830	10.518412292003632	455.5645751953125	0.0005271578	1975.32
SA20_SOC_3	1831	102.28301286697388	365.4232120513916	0.21613389	1976.4
SA20_SOC_3	1832	10.43049767613411	455.9901237487793	0.0005059895	1977.48
SA20_SOC_3	1833	10.34243330359459	455.6671142578125	0.0013436497	1978.56
SA20_SOC_3	1834	10.461526364088058	456.4822196960449	0.0008048617	1979.64
SA20_SOC_3	1835	105.52091598510742	357.10304260253906	0.5730692	1980.72
SA20_SOC_3	1836	104.16052341461182	325.5358028411865	0.9244562	1981.8
SA20_SOC_3	1837	10.637812316417694	456.6986846923828	0.0005074839	1982.88
SA20_SOC_3	1838	10.564093291759491	455.92028617858887	0.00071463763	1983.96
SA20_SOC_3	1839	10.452281683683395	455.4909324645996	0.00036924498	1985.04
SA20_SOC_3	1840	112.46895790100098	313.53930473327637	0.008807561	1986.12
SA20_SOC_3	1841	10.470514744520187	455.64757347106934	0.00080949976	1987.2
SA20_SOC_3	1842	10.325054824352264	456.4834499359131	0.00035556417	1988.28
SA20_SOC_3	1843	102.99603939056396	347.3213195800781	0.17563277	1989.36
SA20_SOC_3	1844	10.348475724458694	455.92878341674805	0.00049716653	1990.44
SA20_SOC_3	1845	104.40185070037842	327.8964042663574	0.005598063	1991.52
SA20_SOC_3	1846	101.6829252243042	348.84510040283203	0.002299935	1992.6
SA20_SOC_3	1847	103.77565622329712	327.63439178466797	0.002345116	1993.68
SA20_SOC_3	1848	10.39939969778061	456.03824615478516	0.00031652141	1994.76
SA20_SOC_3	1849	99.54805970191956	343.7354278564453	0.82455695	1995.84
SA20_SOC_3	1850	99.7462272644043	379.8438549041748	0.34616566	1996.92
SA20_SOC_3	1851	101.29704475402832	331.5977096557617	0.35335267	1998.0
SA20_SOC_3	1852	10.50168052315712	456.11841201782227	0.00092564675	1999.08
SA20_SOC_3	1853	10.320157557725906	455.7432746887207	0.00023588401	2000.16
SA20_SOC_3	1854	100.31163692474365	354.4556522369385	0.06532594	2001.24
SA20_SOC_3	1855	10.475161671638489	456.0583305358887	0.00042923464	2002.32
SA20_SOC_3	1856	10.53122729063034	455.65552711486816	0.00043756334	2003.4
SA20_SOC_3	1857	10.442349314689636	456.76960945129395	0.0005615017	2004.48
SA20_SOC_3	1858	10.622420907020569	456.2131404876709	0.001124345	2005.56
SA20_SOC_3	1859	10.63382774591446	456.76631927490234	0.00044967383	2006.64
SA20_SOC_3	1860	10.423493385314941	456.25362396240234	0.00034694353	2007.72
SA20_SOC_3	1861	10.347257554531097	455.65046310424805	0.00058585766	2008.8
SA20_SOC_3	1862	102.11412906646729	371.3697052001953	0.7846633	2009.88
SA20_SOC_3	1863	10.396303981542587	455.3824710845947	0.0005271984	2010.96
SA20_SOC_3	1864	14.302060008049011	396.9668769836426	0.000433776	2012.04
SA20_SOC_3	1865	102.95214653015137	358.7164306640625	0.023744417	2013.12
SA20_SOC_3	1866	10.398567467927933	455.9732437133789	0.0006647025	2014.2
SA20_SOC_3	1867	10.377593338489532	455.9461784362793	0.0002773894	2015.28
SA20_SOC_3	1868	10.541822761297226	455.92798233032227	0.00039028324	2016.36
SA20_SOC_3	1869	15.638832747936249	435.85049629211426	0.00030882322	2017.44
SA20_SOC_3	1870	10.488218069076538	455.3690242767334	0.00036527438	2018.52
SA20_SOC_3	1871	14.483891427516937	396.58447265625	0.00026307625	2019.6
SA20_SOC_3	1872	10.298432409763336	456.49131774902344	0.00043237253	2020.68
SA20_SOC_3	1873	10.259972512722015	456.08814239501953	0.00016617119	2021.76
SA20_SOC_3	1874	10.40787398815155	456.632080078125	0.0006712503	2022.84
SA20_SOC_3	1875	10.633424669504166	455.91190338134766	0.0004816763	2023.92
SA20_SOC_3	1876	376.948618888855	332.0796775817871	0.9991623	2025.0
SA20_SOC_3	1877	515.4689788818359	304.05778884887695	0.9993044	2026.08
SA20_SOC_3	1878	549.3202209472656	284.1548538208008	0.9973015	2027.16
SA20_SOC_3	1879	492.587947845459	313.5984420776367	0.9993144	2028.24
SA20_SOC_3	1880	389.04523849487305	298.216495513916	0.99751437	2029.32
SA20_SOC_3	1881	391.5292978286743	292.9885482788086	0.99765825	2030.4
SA20_SOC_3	1882	344.63720321655273	261.4101219177246	0.99901414	2031.48
SA20_SOC_3	1883	262.09163665771484	223.2011890411377	0.996642	2032.56
SA20_SOC_3	1884	216.9205904006958	181.04181289672852	0.9881309	2033.64
SA20_SOC_3	1885	238.76872062683105	165.17166137695312	0.9380256	2034.72
SA20_SOC_3	1886	262.414813041687	210.49185276031494	0.99900204	2035.8
SA20_SOC_3	1887	353.99112701416016	279.4268989562988	0.9950653	2036.88
SA20_SOC_3	1888	364.2606258392334	333.00747871398926	0.998103	2037.96
SA20_SOC_3	1889	326.09405517578125	355.98947525024414	0.9570934	2039.04
SA20_SOC_3	1890	10.456426441669464	456.2354850769043	0.0006877846	2040.12
SA20_SOC_3	1891	10.551470518112183	456.2618350982666	0.0003264355	2041.2
SA20_SOC_3	1892	10.519365221261978	455.70319175720215	0.00040312074	2042.28
SA20_SOC_3	1893	354.2120933532715	335.4510498046875	0.9711845	2043.36
SA20_SOC_3	1894	412.77523040771484	319.4612503051758	0.9993463	2044.44
SA20_SOC_3	1895	478.4062385559082	279.49304580688477	0.9994035	2045.52
SA20_SOC_3	1896	505.5534362792969	250.34608840942383	0.99947685	2046.6
SA20_SOC_3	1897	544.4832801818848	261.9481086730957	0.99907	2047.68
SA20_SOC_3	1898	576.0339736938477	255.5651092529297	0.9990772	2048.76
SA20_SOC_3	1899	568.6379432678223	248.70512008666992	0.9989813	2049.84
SA20_SOC_3	1900	558.1954956054688	286.12077713012695	0.9995542	2050.92
SA20_SOC_3	1901	444.81000900268555	290.68559646606445	0.9978734	2052.0
SA20_SOC_3	1902	340.9780740737915	252.02373504638672	0.99135464	2053.08
SA20_SOC_3	1903	245.09963989257812	189.83076095581055	0.9751984	2054.16
SA20_SOC_3	1904	221.17009162902832	165.57299137115479	0.9755456	2055.24
SA20_SOC_3	1905	221.3353157043457	152.99973964691162	0.9978452	2056.32
SA20_SOC_3	1906	302.4399757385254	184.99454498291016	0.99917954	2057.4
SA20_SOC_3	1907	386.9419574737549	295.37532806396484	0.9854897	2058.48
SA20_SOC_3	1908	367.9914951324463	342.5265312194824	0.99879277	2059.56
SA20_SOC_3	1909	10.551726818084717	456.9271659851074	0.0004171292	2060.64
SA20_SOC_3	1910	10.423888266086578	455.8681297302246	0.00060159736	2061.72
SA20_SOC_3	1911	10.485614836215973	456.91869735717773	0.0020192869	2062.8
SA20_SOC_3	1912	10.348989814519882	456.33739471435547	0.0008899205	2063.88
SA20_SOC_3	1913	10.426060110330582	456.430721282959	0.0012350562	2064.96
SA20_SOC_3	1914	10.34114733338356	455.71598052978516	0.0006980261	2066.04
SA20_SOC_3	1915	362.3225927352905	341.7732524871826	0.99440515	2067.12
SA20_SOC_3	1916	442.45104789733887	323.3777904510498	0.9988231	2068.2
SA20_SOC_3	1917	522.709846496582	284.98300552368164	0.9989506	2069.28
SA20_SOC_3	1918	567.5515174865723	276.6694164276123	0.9994449	2070.36
SA20_SOC_3	1919	596.3809013366699	312.16827392578125	0.99735534	2071.44
SA20_SOC_3	1920	616.2158012390137	304.8460578918457	0.99950624	2072.52
SA20_SOC_3	1921	606.0571670532227	352.11496353149414	0.9989498	2073.6
SA20_SOC_3	1922	627.6339054107666	316.8439292907715	0.9953178	2074.68
SA20_SOC_3	1923	634.3088150024414	277.2942352294922	0.99922526	2075.76
SA20_SOC_3	1924	594.0000534057617	259.4534111022949	0.99281836	2076.84
SA20_SOC_3	1925	602.0382881164551	293.83386611938477	0.9971511	2077.92
SA20_SOC_3	1926	603.8317203521729	251.8091869354248	0.9972881	2079.0
SA20_SOC_3	1927	627.80442237854	210.84506034851074	0.99732107	2080.08
SA20_SOC_3	1928	630.6606769561768	186.32739543914795	0.9988931	2081.16
SA20_SOC_3	1929	618.6333179473877	186.75561904907227	0.9996692	2082.24
SA20_SOC_3	1930	619.9012756347656	252.70511627197266	0.99965847	2083.32
SA20_SOC_3	1931	630.1093101501465	310.3780174255371	0.99877685	2084.4
SA20_SOC_3	1932	644.2339897155762	320.20666122436523	0.998382	2085.48
SA20_SOC_3	1933	626.9036769866943	244.1114616394043	0.99270004	2086.56
SA20_SOC_3	1934	629.0670871734619	220.00536918640137	0.9997465	2087.64
SA20_SOC_3	1935	601.124095916748	182.75994300842285	0.9772962	2088.72
SA20_SOC_3	1936	605.3685188293457	238.41201782226562	0.99455523	2089.8
SA20_SOC_3	1937	610.4957580566406	306.4157295227051	0.9958788	2090.88
SA20_SOC_3	1938	620.6015110015869	374.00364875793457	0.9970626	2091.96
SA20_SOC_3	1939	615.1041030883789	345.52860260009766	0.9971132	2093.04
SA20_SOC_3	1940	616.2261962890625	273.93877029418945	0.9994987	2094.12
SA20_SOC_3	1941	627.3876190185547	224.55599784851074	0.9959908	2095.2
SA20_SOC_3	1942	616.7291641235352	183.15492153167725	0.99927527	2096.28
SA20_SOC_3	1943	615.0543689727783	199.9302577972412	0.99986017	2097.36
SA20_SOC_3	1944	625.3179550170898	266.26550674438477	0.9995258	2098.44
SA20_SOC_3	1945	622.8729248046875	348.00830841064453	0.9996649	2099.52
SA20_SOC_3	1946	610.4230880737305	330.6241035461426	0.99940276	2100.6
SA20_SOC_3	1947	608.5101127624512	266.01719856262207	0.99844533	2101.68
SA20_SOC_3	1948	624.5239734649658	196.81416034698486	0.98909944	2102.76
SA20_SOC_3	1949	636.8020057678223	175.61619758605957	0.98954797	2103.84
SA20_SOC_3	1950	639.2791271209717	203.34912300109863	0.9980507	2104.92
SA20_SOC_3	1951	590.7397270202637	267.952938079834	0.99958485	2106.0
SA20_SOC_3	1952	487.0882987976074	273.1394577026367	0.99909854	2107.08
SA20_SOC_3	1953	368.8413381576538	251.17252349853516	0.99885476	2108.16
SA20_SOC_3	1954	286.063814163208	210.17563819885254	0.9971035	2109.24
SA20_SOC_3	1955	218.43156814575195	153.65055084228516	0.9989077	2110.32
SA20_SOC_3	1956	242.81692504882812	153.20205688476562	0.9991487	2111.4
SA20_SOC_3	1957	239.84596729278564	168.7101173400879	0.9957806	2112.48
SA20_SOC_3	1958	258.06195735931396	215.76870918273926	0.99969923	2113.56
SA20_SOC_3	1959	347.0165967941284	273.06907653808594	0.99971944	2114.64
SA20_SOC_3	1960	451.3211727142334	337.84698486328125	0.9996855	2115.72
SA20_SOC_3	1961	525.648307800293	364.9288558959961	0.9996524	2116.8
SA20_SOC_3	1962	569.7198867797852	347.80649185180664	0.999173	2117.88
SA20_SOC_3	1963	600.1208305358887	276.2717056274414	0.99811953	2118.96
SA20_SOC_3	1964	625.7464408874512	245.18425941467285	0.997451	2120.04
SA20_SOC_3	1965	619.5866584777832	195.67617416381836	0.9992009	2121.12
SA20_SOC_3	1966	625.3451824188232	273.1823444366455	0.99951696	2122.2
SA20_SOC_3	1967	628.939151763916	333.85376930236816	0.9992324	2123.28
SA20_SOC_3	1968	597.7324485778809	335.5807113647461	0.99901795	2124.36
SA20_SOC_3	1969	612.9340648651123	266.687650680542	0.99893016	2125.44
SA20_SOC_3	1970	614.887809753418	193.12963485717773	0.9987675	2126.52
SA20_SOC_3	1971	601.462459564209	257.5448226928711	0.99970007	2127.6
SA20_SOC_3	1972	460.8830451965332	297.4100875854492	0.99861443	2128.68
SA20_SOC_3	1973	392.64822006225586	265.6930446624756	0.9950092	2129.76
SA20_SOC_3	1974	289.3310546875	186.98641777038574	0.99908173	2130.84
SA20_SOC_3	1975	229.29584980010986	150.57875633239746	0.99735767	2131.92
SA20_SOC_3	1976	227.7574062347412	151.4128303527832	0.9977634	2133.0
SA20_SOC_3	1977	179.91797924041748	171.7398977279663	0.9982613	2134.08
SA20_SOC_3	1978	142.85470247268677	238.8677215576172	0.84963655	2135.16
SA20_SOC_3	1979	178.92611026763916	303.67835998535156	0.9994709	2136.24
SA20_SOC_3	1980	332.4151039123535	298.56605529785156	0.99965096	2137.32
SA20_SOC_3	1981	510.2287292480469	238.93418312072754	0.99949884	2138.4
SA20_SOC_3	1982	607.589864730835	194.37842845916748	0.9997477	2139.48
SA20_SOC_3	1983	667.0952796936035	178.71766090393066	0.99849594	2140.56
SA20_SOC_3	1984	691.6828155517578	179.05506134033203	0.11348319	2141.64
SA20_SOC_3	1985	678.372049331665	196.2769603729248	0.9823852	2142.72
SA20_SOC_3	1986	625.5718231201172	209.00799751281738	0.9996432	2143.8
SA20_SOC_3	1987	517.4270153045654	264.2879390716553	0.99956685	2144.88
SA20_SOC_3	1988	417.7346706390381	329.3857669830322	0.99906915	2145.96
SA20_SOC_3	1989	361.8030548095703	360.0593662261963	0.99840504	2147.04
SA20_SOC_3	1990	333.7216854095459	373.2033920288086	0.99077094	2148.12
SA20_SOC_3	1991	323.70901107788086	376.07471466064453	0.118909635	2149.2
SA20_SOC_3	1992	10.537967830896378	455.89982986450195	0.00038959872	2150.28
SA20_SOC_3	1993	10.549300909042358	455.34542083740234	0.000513905	2151.36
SA20_SOC_3	1994	98.01017642021179	386.7162322998047	0.29767865	2152.44
SA20_SOC_3	1995	10.32697856426239	455.6521511077881	0.0007143482	2153.52
SA20_SOC_3	1996	10.355224460363388	455.25938987731934	0.0008615957	2154.6
SA20_SOC_3	1997	10.322454571723938	456.36674880981445	0.00036927842	2155.68
SA20_SOC_3	1998	10.311298072338104	455.3514862060547	0.00043441175	2156.76
SA20_SOC_3	1999	10.5247363448143	456.0761833190918	0.00097319594	2157.84
[truncated: 1,646 more rows]
