# Supplementary material for: Measuring inter-individual differences in behavioural types of gilthead seabreams in the laboratory using deep learning
Source: PeerJ. 2022 May 5;10:e13396. doi: 10.7717/peerj.13396 (PMC9080431; doi:10.7717/peerj.13396)
Supplement: Supplemental Information 1 [file peerj-10-13396-s001.zip › Raw validation data/d4/SA21_SOC_3.csv]

ID	sec	X	Y	%	seconds
SA21_SOC_3	1	601.40700340271	359.67899322509766	0.9983145	0.0
SA21_SOC_3	2	612.9486560821533	367.46870040893555	0.9884321	0.12
SA21_SOC_3	3	623.2875823974609	380.92434883117676	0.9977416	0.24
SA21_SOC_3	4	626.4260292053223	371.67463302612305	0.99847764	0.36
SA21_SOC_3	5	621.6137409210205	380.22314071655273	0.9995659	0.48
SA21_SOC_3	6	634.4564437866211	397.60814666748047	0.99804926	0.6
SA21_SOC_3	7	623.4611511230469	394.5732593536377	0.9992112	0.72
SA21_SOC_3	8	623.1208801269531	393.86195182800293	0.9994516	0.84
SA21_SOC_3	9	624.1432189941406	391.8116569519043	0.9994357	0.96
SA21_SOC_3	10	625.747013092041	395.6704330444336	0.9990396	1.08
SA21_SOC_3	11	622.8145599365234	366.837100982666	0.9969945	1.2
SA21_SOC_3	12	625.8525848388672	388.348331451416	0.9994374	1.32
SA21_SOC_3	13	615.7862663269043	389.48750495910645	0.9958507	1.44
SA21_SOC_3	14	612.8045082092285	385.4043388366699	0.99644023	1.56
SA21_SOC_3	15	625.8279800415039	400.22254943847656	0.9990779	1.68
SA21_SOC_3	16	628.1852722167969	378.49124908447266	0.9989214	1.8
SA21_SOC_3	17	609.0364456176758	347.42076873779297	0.9972826	1.92
SA21_SOC_3	18	611.2624168395996	377.6774024963379	0.9943078	2.04
SA21_SOC_3	19	619.5896625518799	385.21528244018555	0.99525744	2.16
SA21_SOC_3	20	627.2870540618896	400.86785316467285	0.9979455	2.28
SA21_SOC_3	21	625.0541687011719	397.92248725891113	0.99818414	2.4
SA21_SOC_3	22	636.9749069213867	400.4427909851074	0.99804544	2.52
SA21_SOC_3	23	630.0545692443848	406.9840335845947	0.9991079	2.64
SA21_SOC_3	24	619.536542892456	385.27167320251465	0.994395	2.76
SA21_SOC_3	25	501.0021686553955	384.3914794921875	0.9898375	2.88
SA21_SOC_3	26	362.73672580718994	364.6037292480469	0.9935097	3.0
SA21_SOC_3	27	642.829179763794	155.81814765930176	0.98133343	3.12
SA21_SOC_3	28	643.2951927185059	154.627046585083	0.8956932	3.24
SA21_SOC_3	29	642.7008628845215	155.88455200195312	0.9556843	3.36
SA21_SOC_3	30	644.4884300231934	157.89809703826904	0.9432866	3.48
SA21_SOC_3	31	644.1408157348633	157.30748176574707	0.95022124	3.6
SA21_SOC_3	32	336.20638847351074	362.72998809814453	0.99328107	3.72
SA21_SOC_3	33	426.53770446777344	374.12572860717773	0.9942215	3.84
SA21_SOC_3	34	547.1571445465088	381.7261219024658	0.99696404	3.96
SA21_SOC_3	35	587.6335144042969	372.1163749694824	0.9981388	4.08
SA21_SOC_3	36	605.512523651123	377.9966640472412	0.9987387	4.2
SA21_SOC_3	37	603.6868572235107	386.5566158294678	0.99746394	4.32
SA21_SOC_3	38	593.8637733459473	388.9569568634033	0.9963217	4.44
SA21_SOC_3	39	643.8749313354492	156.71464920043945	0.9723874	4.56
SA21_SOC_3	40	393.5335636138916	378.4318542480469	0.7871111	4.68
SA21_SOC_3	41	323.9004611968994	353.81933212280273	0.85409397	4.8
SA21_SOC_3	42	644.4684028625488	155.37620544433594	0.97373873	4.92
SA21_SOC_3	43	644.073486328125	153.67083549499512	0.8579672	5.04
SA21_SOC_3	44	643.0781364440918	157.00392723083496	0.9939454	5.16
SA21_SOC_3	45	644.1838264465332	157.54041194915771	0.9885639	5.28
SA21_SOC_3	46	643.3618545532227	155.00710487365723	0.98147297	5.4
SA21_SOC_3	47	643.0627822875977	154.47755813598633	0.98519194	5.52
SA21_SOC_3	48	642.7118301391602	155.69249153137207	0.9724196	5.64
SA21_SOC_3	49	642.5869941711426	156.26458168029785	0.98213875	5.76
SA21_SOC_3	50	643.4837341308594	157.2073459625244	0.99124837	5.88
SA21_SOC_3	51	470.88966369628906	380.30176162719727	0.99648714	6.0
SA21_SOC_3	52	585.1452350616455	384.6913146972656	0.9986903	6.12
SA21_SOC_3	53	621.3790893554688	392.3986530303955	0.99910873	6.24
SA21_SOC_3	54	635.0813865661621	396.8741226196289	0.9983735	6.36
SA21_SOC_3	55	625.4126071929932	386.58605575561523	0.9985424	6.48
SA21_SOC_3	56	615.472936630249	386.00921630859375	0.99585414	6.6
SA21_SOC_3	57	618.5202598571777	376.3685989379883	0.997165	6.72
SA21_SOC_3	58	608.0581665039062	380.7501983642578	0.99606556	6.84
SA21_SOC_3	59	626.5353202819824	398.7095832824707	0.9978411	6.96
SA21_SOC_3	60	624.8197078704834	379.187593460083	0.99894077	7.08
SA21_SOC_3	61	626.992654800415	314.4510269165039	0.994162	7.2
SA21_SOC_3	62	593.3855056762695	304.23837661743164	0.99764496	7.32
SA21_SOC_3	63	584.6690654754639	313.54305267333984	0.99819905	7.44
SA21_SOC_3	64	591.1694526672363	338.6011505126953	0.96315974	7.56
SA21_SOC_3	65	540.7014846801758	367.6801872253418	0.9967505	7.68
SA21_SOC_3	66	643.5057640075684	157.40784645080566	0.94329643	7.8
SA21_SOC_3	67	644.8701858520508	155.55770874023438	0.93347037	7.92
SA21_SOC_3	68	643.0630207061768	156.39707565307617	0.98272216	8.04
SA21_SOC_3	69	643.7410354614258	159.1995906829834	0.9800014	8.16
SA21_SOC_3	70	643.7018394470215	155.582857131958	0.979782	8.28
SA21_SOC_3	71	643.323564529419	153.7045669555664	0.9399641	8.4
SA21_SOC_3	72	643.9765453338623	156.6573143005371	0.9876659	8.52
SA21_SOC_3	73	644.1219329833984	156.35825157165527	0.94074786	8.64
SA21_SOC_3	74	644.2112922668457	155.5180549621582	0.9584697	8.76
SA21_SOC_3	75	644.562578201294	156.90593719482422	0.9753829	8.88
SA21_SOC_3	76	644.4626331329346	157.94517517089844	0.98553884	9.0
SA21_SOC_3	77	643.0891990661621	157.87376403808594	0.99309325	9.12
SA21_SOC_3	78	343.5948371887207	335.44458389282227	0.99296737	9.24
SA21_SOC_3	79	466.84741973876953	359.0027618408203	0.9966667	9.36
SA21_SOC_3	80	597.4620342254639	381.98232650756836	0.99791723	9.48
SA21_SOC_3	81	626.8910884857178	398.24581146240234	0.99907506	9.6
SA21_SOC_3	82	631.4801216125488	395.09382247924805	0.999087	9.72
SA21_SOC_3	83	623.0485916137695	396.16310119628906	0.9994935	9.84
SA21_SOC_3	84	629.804277420044	391.6582775115967	0.99654776	9.96
SA21_SOC_3	85	637.1077537536621	390.89332580566406	0.99608934	10.08
SA21_SOC_3	86	624.968433380127	397.96274185180664	0.9977471	10.2
SA21_SOC_3	87	629.9490451812744	406.59642219543457	0.9993069	10.32
SA21_SOC_3	88	620.3929901123047	393.586950302124	0.99845266	10.44
SA21_SOC_3	89	617.681074142456	395.8891010284424	0.99853337	10.56
SA21_SOC_3	90	612.2113227844238	382.16880798339844	0.99643916	10.68
SA21_SOC_3	91	600.1784324645996	380.906925201416	0.996188	10.8
SA21_SOC_3	92	643.8427925109863	158.43154907226562	0.9502913	10.92
SA21_SOC_3	93	644.2306995391846	156.73084259033203	0.9798994	11.04
SA21_SOC_3	94	644.0028190612793	159.1769313812256	0.988858	11.16
SA21_SOC_3	95	643.7211990356445	156.18849277496338	0.9627915	11.28
SA21_SOC_3	96	643.8155651092529	157.57927894592285	0.95989877	11.4
SA21_SOC_3	97	641.9598579406738	155.00365734100342	0.99090576	11.52
SA21_SOC_3	98	643.2513236999512	156.7313575744629	0.9893162	11.64
SA21_SOC_3	99	644.2009925842285	155.89582443237305	0.95301527	11.76
SA21_SOC_3	100	643.5938358306885	154.66355323791504	0.9506283	11.88
SA21_SOC_3	101	644.2270278930664	154.83741760253906	0.95896655	12.0
SA21_SOC_3	102	643.9153671264648	157.72042751312256	0.9423856	12.12
SA21_SOC_3	103	644.7450160980225	158.02046298980713	0.7913671	12.24
SA21_SOC_3	104	642.5045967102051	155.3507423400879	0.9859013	12.36
SA21_SOC_3	105	642.889928817749	157.12350368499756	0.96636033	12.48
SA21_SOC_3	106	642.7579879760742	157.04808712005615	0.9923631	12.6
SA21_SOC_3	107	643.9166069030762	156.24578475952148	0.98895514	12.72
SA21_SOC_3	108	643.5264587402344	156.32452011108398	0.9839215	12.84
SA21_SOC_3	109	644.8420524597168	155.90473651885986	0.9835983	12.96
SA21_SOC_3	110	643.6998844146729	155.3770923614502	0.9043237	13.08
SA21_SOC_3	111	644.2610263824463	158.86570930480957	0.96698374	13.2
SA21_SOC_3	112	643.8559532165527	158.50592136383057	0.98692757	13.32
SA21_SOC_3	113	335.14132499694824	359.4548034667969	0.97957724	13.44
SA21_SOC_3	114	388.77007961273193	373.0589962005615	0.98282444	13.56
SA21_SOC_3	115	450.1629829406738	377.83063888549805	0.9930355	13.68
SA21_SOC_3	116	517.0543670654297	386.0258102416992	0.9979996	13.8
SA21_SOC_3	117	547.1737861633301	387.9971694946289	0.9985488	13.92
SA21_SOC_3	118	600.6708145141602	392.30292320251465	0.9982039	14.04
SA21_SOC_3	119	620.4017639160156	398.6849784851074	0.99871755	14.16
SA21_SOC_3	120	612.9103183746338	396.19102478027344	0.99643815	14.28
SA21_SOC_3	121	613.7351989746094	397.37308502197266	0.9986015	14.4
SA21_SOC_3	122	621.6263771057129	395.09382247924805	0.9989221	14.52
SA21_SOC_3	123	626.9660472869873	395.7630157470703	0.9993917	14.64
SA21_SOC_3	124	625.6451606750488	387.71484375	0.99206597	14.76
SA21_SOC_3	125	597.1785068511963	388.7599754333496	0.998393	14.88
SA21_SOC_3	126	501.5738010406494	381.7847442626953	0.96219647	15.0
SA21_SOC_3	127	642.194938659668	155.97355842590332	0.89477104	15.12
SA21_SOC_3	128	643.7112808227539	157.97115325927734	0.9896108	15.24
SA21_SOC_3	129	643.8676834106445	157.56677627563477	0.9694708	15.36
SA21_SOC_3	130	644.3636894226074	158.46649646759033	0.91778076	15.48
SA21_SOC_3	131	642.8349494934082	160.5490207672119	0.98755693	15.6
SA21_SOC_3	132	643.788480758667	155.52226066589355	0.67525876	15.72
SA21_SOC_3	133	646.8794822692871	156.74005508422852	0.45384914	15.84
SA21_SOC_3	134	644.2209243774414	156.67236328125	0.9850696	15.96
SA21_SOC_3	135	643.7520980834961	157.27163314819336	0.99128145	16.08
SA21_SOC_3	136	644.2528247833252	155.63298225402832	0.9804181	16.2
SA21_SOC_3	137	643.6793327331543	154.7555637359619	0.95161	16.32
SA21_SOC_3	138	642.9295539855957	157.40253925323486	0.91363627	16.44
SA21_SOC_3	139	339.212703704834	329.5583724975586	0.96566975	16.56
SA21_SOC_3	140	474.9574661254883	347.4821662902832	0.97373766	16.68
SA21_SOC_3	141	581.7211151123047	371.2686538696289	0.99778783	16.8
SA21_SOC_3	142	601.2456893920898	383.3009719848633	0.9969799	16.92
SA21_SOC_3	143	623.1866836547852	385.3154754638672	0.99867153	17.04
SA21_SOC_3	144	633.0520629882812	373.212833404541	0.99511826	17.16
SA21_SOC_3	145	623.2239723205566	365.84446907043457	0.9942095	17.28
SA21_SOC_3	146	622.8741645812988	371.4590835571289	0.9978002	17.4
SA21_SOC_3	147	617.0751571655273	388.71374130249023	0.99933463	17.52
SA21_SOC_3	148	613.6678695678711	397.23429679870605	0.9959353	17.64
SA21_SOC_3	149	575.454568862915	392.4873161315918	0.9988356	17.76
SA21_SOC_3	150	643.2965755462646	156.6749668121338	0.9702958	17.88
SA21_SOC_3	151	643.3403968811035	155.19830703735352	0.9857519	18.0
SA21_SOC_3	152	643.4866905212402	157.31220245361328	0.97859704	18.12
SA21_SOC_3	153	645.0853824615479	158.38603019714355	0.9140536	18.24
SA21_SOC_3	154	644.5156097412109	154.72615242004395	0.98196423	18.36
SA21_SOC_3	155	643.3219909667969	154.39498901367188	0.9713495	18.48
SA21_SOC_3	156	643.714427947998	156.07702732086182	0.9728223	18.6
SA21_SOC_3	157	643.4457778930664	155.0398063659668	0.9762517	18.72
SA21_SOC_3	158	644.3673610687256	154.52014446258545	0.9565378	18.84
SA21_SOC_3	159	644.3911552429199	156.82119369506836	0.9807103	18.96
SA21_SOC_3	160	643.1856155395508	158.00545692443848	0.98384494	19.08
SA21_SOC_3	161	643.6963558197021	157.91078567504883	0.9843576	19.2
SA21_SOC_3	162	644.0045356750488	158.5038185119629	0.90135217	19.32
SA21_SOC_3	163	644.1818714141846	157.7146339416504	0.97469497	19.44
SA21_SOC_3	164	346.6632843017578	339.4412612915039	0.99199414	19.56
SA21_SOC_3	165	644.6446418762207	156.5449333190918	0.98591936	19.68
SA21_SOC_3	166	587.2575759887695	385.08127212524414	0.99888176	19.8
SA21_SOC_3	167	620.0960636138916	396.232852935791	0.99855596	19.92
SA21_SOC_3	168	634.2856407165527	397.85390853881836	0.9983436	20.04
SA21_SOC_3	169	674.8281478881836	400.9324264526367	0.9984717	20.16
SA21_SOC_3	170	687.3907089233398	397.5451469421387	0.986432	20.28
SA21_SOC_3	171	678.6015033721924	392.4557876586914	0.9993212	20.4
SA21_SOC_3	172	673.7240791320801	383.03855895996094	0.9993376	20.52
SA21_SOC_3	173	667.8071975708008	362.88293838500977	0.9977945	20.64
SA21_SOC_3	174	667.905855178833	354.3339157104492	0.9992723	20.76
SA21_SOC_3	175	664.96262550354	358.39808464050293	0.9959137	20.88
SA21_SOC_3	176	669.5650100708008	377.14805603027344	0.99649686	21.0
SA21_SOC_3	177	643.2665824890137	157.8929615020752	0.98572934	21.12
SA21_SOC_3	178	663.1372451782227	404.373779296875	0.9952943	21.24
SA21_SOC_3	179	647.3004817962646	401.1415100097656	0.9906562	21.36
SA21_SOC_3	180	618.5789108276367	414.5450019836426	0.99539196	21.48
SA21_SOC_3	181	618.5249328613281	404.32559967041016	0.9983077	21.6
SA21_SOC_3	182	624.6072769165039	398.53809356689453	0.99814963	21.72
SA21_SOC_3	183	524.8136520385742	383.83795738220215	0.9972486	21.84
SA21_SOC_3	184	394.55878734588623	381.51798248291016	0.9951363	21.96
SA21_SOC_3	185	643.0727958679199	157.30054378509521	0.9752203	22.08
SA21_SOC_3	186	644.3305015563965	157.41188049316406	0.9549793	22.2
SA21_SOC_3	187	643.7551498413086	157.00079441070557	0.98666966	22.32
SA21_SOC_3	188	642.530345916748	156.08708381652832	0.98836344	22.44
SA21_SOC_3	189	643.7616348266602	156.6672706604004	0.9754263	22.56
SA21_SOC_3	190	643.7265872955322	157.99442768096924	0.98240155	22.68
SA21_SOC_3	191	643.4755325317383	157.72911071777344	0.9698429	22.8
SA21_SOC_3	192	644.3964004516602	158.1247615814209	0.970579	22.92
SA21_SOC_3	193	643.8764572143555	158.0027961730957	0.98982835	23.04
SA21_SOC_3	194	643.391227722168	158.3202838897705	0.98959875	23.16
SA21_SOC_3	195	643.292236328125	154.6481466293335	0.94072956	23.28
SA21_SOC_3	196	642.4129486083984	155.36900997161865	0.98526025	23.4
SA21_SOC_3	197	643.7714576721191	158.92383098602295	0.988699	23.52
SA21_SOC_3	198	643.6483383178711	155.7035493850708	0.9460187	23.64
SA21_SOC_3	199	643.4175491333008	155.2763557434082	0.9403384	23.76
SA21_SOC_3	200	643.4453010559082	156.76125526428223	0.9649921	23.88
SA21_SOC_3	201	644.1915988922119	157.1957015991211	0.98373115	24.0
SA21_SOC_3	202	644.2822456359863	156.61608695983887	0.97625685	24.12
SA21_SOC_3	203	353.30471992492676	352.9211711883545	0.99209714	24.24
SA21_SOC_3	204	420.12853622436523	370.1667022705078	0.99715376	24.36
SA21_SOC_3	205	575.9269714355469	385.7508659362793	0.9978484	24.48
SA21_SOC_3	206	619.6117877960205	396.9770050048828	0.9981906	24.6
SA21_SOC_3	207	621.205997467041	398.54939460754395	0.99861336	24.72
SA21_SOC_3	208	627.1266937255859	392.27325439453125	0.99905986	24.84
SA21_SOC_3	209	621.2188243865967	394.4504928588867	0.9993401	24.96
SA21_SOC_3	210	618.8360691070557	378.9632034301758	0.99706084	25.08
SA21_SOC_3	211	619.7667121887207	363.3262538909912	0.9881494	25.2
SA21_SOC_3	212	630.7852745056152	372.41612434387207	0.9982962	25.32
SA21_SOC_3	213	671.9313621520996	363.8572311401367	0.99881375	25.44
SA21_SOC_3	214	667.1124458312988	358.4134769439697	0.99781704	25.56
SA21_SOC_3	215	635.6274127960205	321.20092391967773	0.9987531	25.68
SA21_SOC_3	216	602.8955459594727	297.2947597503662	0.99851495	25.8
SA21_SOC_3	217	643.5757637023926	159.27210330963135	0.98691297	25.92
SA21_SOC_3	218	568.6915397644043	348.13499450683594	0.9938479	26.04
SA21_SOC_3	219	644.0652847290039	156.4174461364746	0.97643036	26.16
SA21_SOC_3	220	642.9247856140137	156.1519718170166	0.98797977	26.28
SA21_SOC_3	221	643.3472633361816	156.56692028045654	0.98598737	26.4
SA21_SOC_3	222	644.2653656005859	156.72612190246582	0.9373602	26.52
SA21_SOC_3	223	644.3639755249023	159.1912078857422	0.9857027	26.64
SA21_SOC_3	224	643.7357902526855	155.7645320892334	0.9259134	26.76
SA21_SOC_3	225	643.0840492248535	155.24388313293457	0.96067	26.88
SA21_SOC_3	226	643.9654350280762	158.79263877868652	0.98644304	27.0
SA21_SOC_3	227	644.012975692749	161.12789154052734	0.9964575	27.12
SA21_SOC_3	228	643.4150695800781	158.1474208831787	0.9954781	27.24
SA21_SOC_3	229	643.6772346496582	156.480073928833	0.98467666	27.36
SA21_SOC_3	230	644.0150737762451	156.7494535446167	0.9675242	27.48
SA21_SOC_3	231	643.7441825866699	156.2955665588379	0.95378697	27.6
SA21_SOC_3	232	642.3139095306396	155.96088409423828	0.9856178	27.72
SA21_SOC_3	233	643.8485145568848	155.75775146484375	0.9698075	27.84
SA21_SOC_3	234	643.7458038330078	156.59852027893066	0.9809383	27.96
SA21_SOC_3	235	643.2333946228027	160.65173149108887	0.98816025	28.08
SA21_SOC_3	236	643.988847732544	155.43946266174316	0.8911134	28.2
SA21_SOC_3	237	643.3799266815186	158.31709384918213	0.97130233	28.32
SA21_SOC_3	238	644.4735527038574	156.14925384521484	0.9587272	28.44
SA21_SOC_3	239	644.2261695861816	157.97863483428955	0.98863375	28.56
SA21_SOC_3	240	644.5622444152832	155.96580505371094	0.97873175	28.68
SA21_SOC_3	241	643.0970668792725	157.5428581237793	0.9042547	28.8
SA21_SOC_3	242	352.4352550506592	348.5152816772461	0.9817592	28.92
SA21_SOC_3	243	506.5386772155762	382.6688861846924	0.99782735	29.04
SA21_SOC_3	244	607.5505256652832	389.4134330749512	0.99810046	29.16
SA21_SOC_3	245	618.3849334716797	391.2283515930176	0.99916685	29.28
SA21_SOC_3	246	619.7214126586914	386.7432975769043	0.9990941	29.4
SA21_SOC_3	247	630.0098419189453	388.8412857055664	0.9990042	29.52
SA21_SOC_3	248	624.4317531585693	384.8936176300049	0.99696535	29.64
SA21_SOC_3	249	618.7198162078857	390.6258201599121	0.99879813	29.76
SA21_SOC_3	250	627.1518707275391	395.7946586608887	0.9993807	29.88
SA21_SOC_3	251	626.4779567718506	396.5595531463623	0.99857104	30.0
SA21_SOC_3	252	611.1464500427246	388.73422622680664	0.998453	30.12
SA21_SOC_3	253	611.0082626342773	385.9249019622803	0.9960355	30.24
SA21_SOC_3	254	609.4210624694824	388.24524879455566	0.99557245	30.36
SA21_SOC_3	255	604.470157623291	395.9202289581299	0.99874413	30.48
SA21_SOC_3	256	613.2148742675781	402.7976703643799	0.9971213	30.6
SA21_SOC_3	257	632.9814434051514	407.1437072753906	0.9972556	30.72
SA21_SOC_3	258	638.5175228118896	403.79673957824707	0.99894446	30.84
SA21_SOC_3	259	623.6808776855469	400.88842391967773	0.9988159	30.96
SA21_SOC_3	260	633.8483810424805	409.06771659851074	0.99426323	31.08
SA21_SOC_3	261	625.4570960998535	406.92455291748047	0.9990978	31.2
SA21_SOC_3	262	633.9215755462646	410.7407283782959	0.9969998	31.32
SA21_SOC_3	263	635.344409942627	417.9434394836426	0.9957688	31.44
SA21_SOC_3	264	633.5438251495361	409.6923065185547	0.9976036	31.56
SA21_SOC_3	265	642.1869277954102	416.79840087890625	0.997163	31.68
SA21_SOC_3	266	634.2409133911133	407.10920333862305	0.9975986	31.8
SA21_SOC_3	267	641.8048858642578	408.0344009399414	0.99604875	31.92
SA21_SOC_3	268	639.3701553344727	412.27827072143555	0.9988697	32.04
SA21_SOC_3	269	650.3268241882324	399.481201171875	0.99877447	32.16
SA21_SOC_3	270	641.5426254272461	379.5434761047363	0.99840015	32.28
SA21_SOC_3	271	624.3124008178711	395.52623748779297	0.999508	32.4
SA21_SOC_3	272	624.3893623352051	407.3504447937012	0.99856746	32.52
SA21_SOC_3	273	625.1698970794678	397.9760456085205	0.999138	32.64
SA21_SOC_3	274	626.9991397857666	370.7287788391113	0.99325067	32.76
SA21_SOC_3	275	643.6645984649658	342.88341522216797	0.99654454	32.88
SA21_SOC_3	276	658.7538719177246	331.67552947998047	0.9977042	33.0
SA21_SOC_3	277	663.7991428375244	350.69701194763184	0.99637455	33.12
SA21_SOC_3	278	633.9309692382812	375.81762313842773	0.99733716	33.24
SA21_SOC_3	279	658.7689876556396	400.9042167663574	0.9986457	33.36
SA21_SOC_3	280	655.2207946777344	410.0316524505615	0.99680483	33.48
SA21_SOC_3	281	635.3508472442627	410.5945587158203	0.9986259	33.6
SA21_SOC_3	282	636.3690376281738	394.7720432281494	0.99871814	33.72
SA21_SOC_3	283	641.4831161499023	393.0717658996582	0.9976725	33.84
SA21_SOC_3	284	625.5246162414551	403.94076347351074	0.99777216	33.96
SA21_SOC_3	285	621.8356132507324	395.7952308654785	0.9992078	34.08
SA21_SOC_3	286	625.7326126098633	386.3510513305664	0.9992053	34.2
SA21_SOC_3	287	621.8534469604492	395.75334548950195	0.9915835	34.32
SA21_SOC_3	288	625.478458404541	399.58239555358887	0.99355423	34.44
SA21_SOC_3	289	612.5386238098145	380.0584602355957	0.9945128	34.56
SA21_SOC_3	290	573.7650871276855	373.0818843841553	0.99752456	34.68
SA21_SOC_3	291	499.5302200317383	374.62228775024414	0.99529463	34.8
SA21_SOC_3	292	642.6872253417969	155.0075340270996	0.98477215	34.92
SA21_SOC_3	293	644.2287445068359	159.44015979766846	0.9907319	35.04
SA21_SOC_3	294	644.5683479309082	159.18368339538574	0.995374	35.16
SA21_SOC_3	295	643.430233001709	153.5079288482666	0.9697883	35.28
SA21_SOC_3	296	644.3809032440186	156.67439460754395	0.9876132	35.4
SA21_SOC_3	297	645.2620506286621	157.95782089233398	0.9733655	35.52
SA21_SOC_3	298	643.0097579956055	158.27762603759766	0.994505	35.64
SA21_SOC_3	299	643.3718681335449	156.60881996154785	0.89727235	35.76
SA21_SOC_3	300	643.4225082397461	156.31304740905762	0.98864377	35.88
SA21_SOC_3	301	644.1867828369141	158.47618103027344	0.9864991	36.0
SA21_SOC_3	302	642.6093578338623	155.89828491210938	0.9856048	36.12
SA21_SOC_3	303	331.6152811050415	368.52670669555664	0.98245263	36.24
SA21_SOC_3	304	432.26146697998047	381.53743743896484	0.99592364	36.36
SA21_SOC_3	305	548.1101036071777	394.8748970031738	0.9982938	36.48
SA21_SOC_3	306	627.9882431030273	405.0026607513428	0.9992811	36.6
SA21_SOC_3	307	631.6498756408691	410.83096504211426	0.99887985	36.72
SA21_SOC_3	308	633.8448524475098	415.79320907592773	0.9989538	36.84
SA21_SOC_3	309	633.6822032928467	412.1406555175781	0.9993882	36.96
SA21_SOC_3	310	651.9699573516846	412.09075927734375	0.99816304	37.08
SA21_SOC_3	311	638.4115219116211	412.7044200897217	0.99904007	37.2
SA21_SOC_3	312	644.5716857910156	418.2904243469238	0.9985121	37.32
SA21_SOC_3	313	680.6615829467773	424.69688415527344	0.99596184	37.44
SA21_SOC_3	314	650.1585960388184	418.19581031799316	0.99908686	37.56
SA21_SOC_3	315	658.8723659515381	414.9106979370117	0.9965988	37.68
SA21_SOC_3	316	654.2327880859375	424.888973236084	0.99448794	37.8
SA21_SOC_3	317	688.0667686462402	426.3643169403076	0.9694651	37.92
SA21_SOC_3	318	673.460865020752	410.9490394592285	0.9831254	38.04
SA21_SOC_3	319	675.494909286499	408.10718536376953	0.99871564	38.16
SA21_SOC_3	320	700.3502368927002	409.77195739746094	0.99506843	38.28
SA21_SOC_3	321	702.7257919311523	419.5635223388672	0.9963258	38.4
SA21_SOC_3	322	644.0739631652832	157.14643478393555	0.9764429	38.52
SA21_SOC_3	323	665.8341407775879	420.7203769683838	0.9980227	38.64
SA21_SOC_3	324	667.6825523376465	423.7206172943115	0.9966252	38.76
SA21_SOC_3	325	680.6931972503662	426.763858795166	0.9726744	38.88
SA21_SOC_3	326	680.5962562561035	421.6980171203613	0.9963749	39.0
SA21_SOC_3	327	670.5058097839355	418.11389923095703	0.9930582	39.12
SA21_SOC_3	328	665.0120735168457	416.29777908325195	0.9958495	39.24
SA21_SOC_3	329	643.0859088897705	155.5312156677246	0.95077455	39.36
SA21_SOC_3	330	670.764970779419	398.2203483581543	0.9977035	39.48
SA21_SOC_3	331	671.2797164916992	391.98105812072754	0.99635965	39.6
SA21_SOC_3	332	644.7882175445557	392.8572463989258	0.997269	39.72
SA21_SOC_3	333	604.9013614654541	392.55160331726074	0.9993284	39.84
SA21_SOC_3	334	560.5321884155273	397.5740718841553	0.99610525	39.96
SA21_SOC_3	335	535.1986885070801	403.49761962890625	0.9991603	40.08
SA21_SOC_3	336	529.336404800415	404.08141136169434	0.9975184	40.2
SA21_SOC_3	337	532.0273399353027	403.45808029174805	0.9982463	40.32
SA21_SOC_3	338	544.3061351776123	402.9965400695801	0.99920887	40.44
SA21_SOC_3	339	592.9443359375	414.94091033935547	0.99628323	40.56
SA21_SOC_3	340	643.3833599090576	158.3232307434082	0.99393964	40.68
SA21_SOC_3	341	643.8455581665039	154.3090009689331	0.9817012	40.8
SA21_SOC_3	342	594.5148468017578	410.52268981933594	0.9991035	40.92
SA21_SOC_3	343	590.4412269592285	416.6025924682617	0.99882334	41.04
SA21_SOC_3	344	591.9158935546875	413.8077735900879	0.9970874	41.16
SA21_SOC_3	345	590.2539253234863	412.51625061035156	0.9988285	41.28
SA21_SOC_3	346	589.436149597168	409.9453926086426	0.9975581	41.4
SA21_SOC_3	347	591.4566993713379	408.7547492980957	0.9985757	41.52
SA21_SOC_3	348	649.5573043823242	412.4666690826416	0.98548305	41.64
SA21_SOC_3	349	671.5998649597168	418.57046127319336	0.9972662	41.76
SA21_SOC_3	350	669.1184997558594	425.34496307373047	0.9948007	41.88
SA21_SOC_3	351	643.1911945343018	158.1827688217163	0.96917254	42.0
SA21_SOC_3	352	644.1408634185791	156.340913772583	0.98728186	42.12
SA21_SOC_3	353	656.8300247192383	412.6769542694092	0.9982377	42.24
SA21_SOC_3	354	644.376277923584	417.941837310791	0.9964378	42.36
SA21_SOC_3	355	630.7476997375488	417.5819492340088	0.9984426	42.48
SA21_SOC_3	356	640.2799129486084	414.30044174194336	0.9978319	42.6
SA21_SOC_3	357	631.3870906829834	411.1747741699219	0.99786747	42.72
SA21_SOC_3	358	626.7868518829346	406.52727127075195	0.9971289	42.84
SA21_SOC_3	359	623.5587120056152	405.02511978149414	0.99871004	42.96
SA21_SOC_3	360	621.978759765625	404.77014541625977	0.9988393	43.08
SA21_SOC_3	361	615.0823593139648	403.80958557128906	0.998359	43.2
SA21_SOC_3	362	619.7061538696289	400.9393501281738	0.99817634	43.32
SA21_SOC_3	363	629.2628288269043	408.7790107727051	0.9984352	43.44
SA21_SOC_3	364	637.0046615600586	412.3872184753418	0.9983931	43.56
SA21_SOC_3	365	659.6347332000732	408.26465606689453	0.9941497	43.68
SA21_SOC_3	366	653.2449722290039	401.44872665405273	0.99720335	43.8
SA21_SOC_3	367	643.5742378234863	400.9588623046875	0.998192	43.92
SA21_SOC_3	368	635.4586601257324	402.4401569366455	0.9967669	44.04
SA21_SOC_3	369	634.6591472625732	400.8847904205322	0.9986467	44.16
SA21_SOC_3	370	623.0565071105957	403.2040786743164	0.99932384	44.28
SA21_SOC_3	371	618.3588981628418	407.64452934265137	0.99923456	44.4
SA21_SOC_3	372	646.9889640808105	413.7732696533203	0.9969459	44.52
SA21_SOC_3	373	662.120246887207	420.83444595336914	0.9960549	44.64
SA21_SOC_3	374	685.9771251678467	419.07886505126953	0.98877907	44.76
SA21_SOC_3	375	645.3665256500244	156.55966758728027	0.9899239	44.88
SA21_SOC_3	376	681.4671039581299	414.20777320861816	0.980809	45.0
SA21_SOC_3	377	662.264347076416	412.51519203186035	0.99777573	45.12
SA21_SOC_3	378	644.3374633789062	156.9433307647705	0.97144103	45.24
SA21_SOC_3	379	442.37003326416016	417.5523376464844	0.99910563	45.36
SA21_SOC_3	380	423.13365936279297	414.6081733703613	0.99819916	45.48
SA21_SOC_3	381	643.562126159668	159.89501953125	0.98428637	45.6
SA21_SOC_3	382	642.7289962768555	155.53311824798584	0.98774546	45.72
SA21_SOC_3	383	408.4214210510254	380.54420471191406	0.99732673	45.84
SA21_SOC_3	384	464.3406867980957	385.3439998626709	0.99525464	45.96
SA21_SOC_3	385	509.1541290283203	396.97282791137695	0.999079	46.08
SA21_SOC_3	386	572.2486019134521	401.50537490844727	0.9993216	46.2
SA21_SOC_3	387	618.1909561157227	404.4328022003174	0.99710494	46.32
SA21_SOC_3	388	636.679744720459	409.0291213989258	0.9981828	46.44
SA21_SOC_3	389	648.5167503356934	415.13248443603516	0.9989127	46.56
SA21_SOC_3	390	659.2533588409424	416.1891746520996	0.9975916	46.68
SA21_SOC_3	391	643.4426307678223	154.71837043762207	0.98545593	46.8
SA21_SOC_3	392	643.3840751647949	156.7927122116089	0.9851324	46.92
SA21_SOC_3	393	661.8649482727051	413.8146114349365	0.9982975	47.04
SA21_SOC_3	394	639.6900177001953	413.7300682067871	0.99857855	47.16
SA21_SOC_3	395	577.5359153747559	404.72548484802246	0.9933176	47.28
SA21_SOC_3	396	518.6465740203857	389.0464210510254	0.99858946	47.4
SA21_SOC_3	397	478.8667678833008	378.76487731933594	0.98006564	47.52
SA21_SOC_3	398	644.1580295562744	158.31819534301758	0.9882222	47.64
SA21_SOC_3	399	466.9142246246338	383.3410835266113	0.9938334	47.76
SA21_SOC_3	400	467.7233695983887	386.42998695373535	0.9972722	47.88
SA21_SOC_3	401	470.4422950744629	397.2915458679199	0.998302	48.0
SA21_SOC_3	402	464.1185760498047	400.00722885131836	0.9987184	48.12
SA21_SOC_3	403	477.9254913330078	394.9457359313965	0.9967848	48.24
SA21_SOC_3	404	527.1361351013184	397.6566696166992	0.9992874	48.36
SA21_SOC_3	405	567.3797607421875	396.7584228515625	0.99887985	48.48
SA21_SOC_3	406	588.0573272705078	397.62725830078125	0.9979875	48.6
SA21_SOC_3	407	616.3187980651855	406.569242477417	0.9991627	48.72
SA21_SOC_3	408	616.5800094604492	403.79751205444336	0.9962094	48.84
SA21_SOC_3	409	622.7167129516602	401.693058013916	0.9987656	48.96
SA21_SOC_3	410	629.2525768280029	401.21984481811523	0.999273	49.08
SA21_SOC_3	411	634.0222358703613	401.46334648132324	0.98474646	49.2
SA21_SOC_3	412	620.6013679504395	399.31880950927734	0.99829215	49.32
SA21_SOC_3	413	587.7993583679199	399.8909568786621	0.9986411	49.44
SA21_SOC_3	414	533.2311630249023	391.5861511230469	0.9965861	49.56
SA21_SOC_3	415	519.0783500671387	391.40570640563965	0.9965724	49.68
SA21_SOC_3	416	500.6978988647461	397.32582092285156	0.9990387	49.8
SA21_SOC_3	417	642.8737163543701	154.26465511322021	0.98683923	49.92
SA21_SOC_3	418	466.0410404205322	388.50817680358887	0.9960375	50.04
SA21_SOC_3	419	643.2047843933105	158.69373321533203	0.96687096	50.16
SA21_SOC_3	420	371.3756561279297	384.5482349395752	0.9966073	50.28
SA21_SOC_3	421	345.5954074859619	384.99034881591797	0.9920672	50.4
SA21_SOC_3	422	644.8129653930664	156.86948776245117	0.98127306	50.52
SA21_SOC_3	423	644.2160606384277	158.4778118133545	0.9865216	50.64
SA21_SOC_3	424	644.3143367767334	156.19577407836914	0.97483486	50.76
SA21_SOC_3	425	643.3478355407715	157.62518405914307	0.9900457	50.88
SA21_SOC_3	426	643.8307762145996	155.68336486816406	0.9369192	51.0
SA21_SOC_3	427	643.2013034820557	155.2540397644043	0.96435624	51.12
SA21_SOC_3	428	643.8855171203613	155.92958450317383	0.98404455	51.24
SA21_SOC_3	429	643.4674739837646	156.6020107269287	0.9843813	51.36
SA21_SOC_3	430	644.3893432617188	155.87024688720703	0.94322985	51.48
SA21_SOC_3	431	644.7153568267822	156.6537094116211	0.983502	51.6
SA21_SOC_3	432	329.49137687683105	337.18666076660156	0.99309546	51.72
SA21_SOC_3	433	363.1585121154785	351.0215950012207	0.99808025	51.84
SA21_SOC_3	434	427.5322437286377	369.71385955810547	0.99873036	51.96
SA21_SOC_3	435	481.2525749206543	385.882043838501	0.9984066	52.08
SA21_SOC_3	436	508.2594394683838	392.5605583190918	0.99816835	52.2
SA21_SOC_3	437	524.2863178253174	396.2304496765137	0.9972281	52.32
SA21_SOC_3	438	520.3408241271973	391.6329002380371	0.9984945	52.44
SA21_SOC_3	439	546.9076156616211	390.6924819946289	0.99885774	52.56
SA21_SOC_3	440	602.0516395568848	396.172571182251	0.9974171	52.68
SA21_SOC_3	441	610.4594230651855	396.1432456970215	0.9985373	52.8
SA21_SOC_3	442	614.4336223602295	402.29639053344727	0.9956785	52.92
SA21_SOC_3	443	616.5901184082031	403.5804748535156	0.99818975	53.04
SA21_SOC_3	444	615.4315948486328	395.93750953674316	0.9980856	53.16
SA21_SOC_3	445	620.128345489502	392.36331939697266	0.9993801	53.28
SA21_SOC_3	446	635.0092887878418	400.99679946899414	0.9993339	53.4
SA21_SOC_3	447	654.716157913208	410.14583587646484	0.99826705	53.52
SA21_SOC_3	448	671.3717937469482	421.1345100402832	0.99648714	53.64
SA21_SOC_3	449	652.1707534790039	419.30219650268555	0.992593	53.76
SA21_SOC_3	450	632.9140663146973	418.01055908203125	0.99930835	53.88
SA21_SOC_3	451	658.4738731384277	422.3339653015137	0.9962984	54.0
SA21_SOC_3	452	679.7182083129883	429.1274642944336	0.9936733	54.12
SA21_SOC_3	453	666.4298057556152	422.2442436218262	0.96846145	54.24
SA21_SOC_3	454	668.3263778686523	425.9333038330078	0.9942971	54.36
SA21_SOC_3	455	667.3387050628662	425.9780502319336	0.9962907	54.48
SA21_SOC_3	456	656.8681716918945	423.7430763244629	0.9983707	54.6
SA21_SOC_3	457	657.2511672973633	425.0871276855469	0.9971444	54.72
SA21_SOC_3	458	682.6445579528809	425.2251434326172	0.998409	54.84
SA21_SOC_3	459	695.7536697387695	428.210391998291	0.99886405	54.96
SA21_SOC_3	460	697.5094795227051	428.6238098144531	0.9976616	55.08
SA21_SOC_3	461	703.8056373596191	415.9097671508789	0.99385613	55.2
SA21_SOC_3	462	694.1875457763672	413.8605308532715	0.9983847	55.32
SA21_SOC_3	463	670.3555107116699	409.99829292297363	0.99912053	55.44
SA21_SOC_3	464	663.0673408508301	415.3351593017578	0.99903774	55.56
SA21_SOC_3	465	647.7307319641113	414.0860080718994	0.9987921	55.68
SA21_SOC_3	466	632.7465534210205	415.29333114624023	0.9969811	55.8
SA21_SOC_3	467	628.8895606994629	410.5766487121582	0.9971301	55.92
SA21_SOC_3	468	611.0332489013672	411.05690002441406	0.9947397	56.04
SA21_SOC_3	469	622.0457077026367	409.95580673217773	0.9957278	56.16
SA21_SOC_3	470	628.6130905151367	410.60574531555176	0.99740905	56.28
SA21_SOC_3	471	626.1552810668945	410.84861755371094	0.9967339	56.4
SA21_SOC_3	472	636.5528106689453	412.0071029663086	0.9934077	56.52
SA21_SOC_3	473	633.7685585021973	409.55366134643555	0.9982528	56.64
SA21_SOC_3	474	640.0589942932129	401.8963623046875	0.99854666	56.76
SA21_SOC_3	475	641.8423652648926	404.4097137451172	0.99899703	56.88
SA21_SOC_3	476	638.1130218505859	403.9046287536621	0.9921516	57.0
SA21_SOC_3	477	643.4128761291504	157.13991165161133	0.9827672	57.12
SA21_SOC_3	478	590.0484085083008	404.1830635070801	0.9946156	57.24
SA21_SOC_3	479	578.3774852752686	403.16514015197754	0.9976567	57.36
SA21_SOC_3	480	554.2673587799072	397.1864318847656	0.999138	57.48
SA21_SOC_3	481	545.5754280090332	394.91552352905273	0.98906785	57.6
SA21_SOC_3	482	562.8218650817871	398.37573051452637	0.9995247	57.72
SA21_SOC_3	483	575.5881309509277	403.23944091796875	0.9989913	57.84
SA21_SOC_3	484	612.1559143066406	416.1815071105957	0.9962263	57.96
SA21_SOC_3	485	642.9458141326904	157.7823543548584	0.97872823	58.08
SA21_SOC_3	486	646.0318088531494	422.6436710357666	0.9964945	58.2
SA21_SOC_3	487	646.7815399169922	424.0857696533203	0.99344844	58.32
SA21_SOC_3	488	644.0388679504395	157.48794078826904	0.975962	58.44
SA21_SOC_3	489	677.4604320526123	417.76880264282227	0.99820566	58.56
SA21_SOC_3	490	685.5169296264648	421.2554168701172	0.9982173	58.68
SA21_SOC_3	491	686.844539642334	423.75417709350586	0.9949431	58.8
SA21_SOC_3	492	683.5597991943359	411.70841217041016	0.99843425	58.92
SA21_SOC_3	493	614.0740394592285	402.1468162536621	0.9963027	59.04
SA21_SOC_3	494	538.2533073425293	394.72326278686523	0.9893917	59.16
SA21_SOC_3	495	476.1736869812012	387.2084426879883	0.9989851	59.28
SA21_SOC_3	496	643.5035705566406	158.55119705200195	0.98693997	59.4
SA21_SOC_3	497	644.7124481201172	157.8926181793213	0.9890247	59.52
SA21_SOC_3	498	382.6211929321289	384.0090751647949	0.98924094	59.64
SA21_SOC_3	499	355.5887222290039	381.864595413208	0.9863643	59.76
SA21_SOC_3	500	339.0120506286621	379.42909240722656	0.940738	59.88
SA21_SOC_3	501	334.9386930465698	380.2895736694336	0.9910703	60.0
SA21_SOC_3	502	644.733476638794	155.88990211486816	0.90759397	60.12
SA21_SOC_3	503	643.499755859375	159.43562507629395	0.9784661	60.24
SA21_SOC_3	504	643.5240745544434	158.02122116088867	0.987711	60.36
SA21_SOC_3	505	644.5967197418213	158.26656818389893	0.9852085	60.48
SA21_SOC_3	506	642.9445266723633	157.8050136566162	0.9899468	60.6
SA21_SOC_3	507	642.583417892456	157.58008003234863	0.9853616	60.72
SA21_SOC_3	508	643.7052726745605	159.0377426147461	0.9846422	60.84
SA21_SOC_3	509	357.2531223297119	352.8230667114258	0.9965463	60.96
SA21_SOC_3	510	396.84343338012695	364.8999881744385	0.9954941	61.08
SA21_SOC_3	511	411.5291118621826	376.4139175415039	0.99804926	61.2
SA21_SOC_3	512	419.1455841064453	383.92945289611816	0.99468297	61.32
SA21_SOC_3	513	446.30165100097656	389.6862602233887	0.997141	61.44
SA21_SOC_3	514	485.58788299560547	393.442325592041	0.999355	61.56
SA21_SOC_3	515	555.1028251647949	398.21096420288086	0.9988337	61.68
SA21_SOC_3	516	613.6730670928955	401.1936378479004	0.997678	61.8
SA21_SOC_3	517	620.7259654998779	403.55515480041504	0.9986822	61.92
SA21_SOC_3	518	624.9070167541504	407.5320053100586	0.9991574	62.04
SA21_SOC_3	519	632.5432300567627	409.2757987976074	0.9983438	62.16
SA21_SOC_3	520	632.7265739440918	409.12842750549316	0.9990809	62.28
SA21_SOC_3	521	640.2661800384521	407.0437717437744	0.9980896	62.4
SA21_SOC_3	522	649.1203308105469	401.8025779724121	0.9989201	62.52
SA21_SOC_3	523	654.339599609375	395.6542682647705	0.9990095	62.64
SA21_SOC_3	524	650.8544921875	400.3803062438965	0.9982126	62.76
SA21_SOC_3	525	653.4993648529053	408.8557434082031	0.99484456	62.88
SA21_SOC_3	526	663.935661315918	410.6634521484375	0.9964902	63.0
SA21_SOC_3	527	675.2241611480713	397.8027534484863	0.98682714	63.12
SA21_SOC_3	528	662.6050472259521	392.22158432006836	0.9975533	63.24
SA21_SOC_3	529	644.5324897766113	157.39608764648438	0.98337674	63.36
SA21_SOC_3	530	653.6635398864746	389.2734146118164	0.9976962	63.48
SA21_SOC_3	531	654.6578407287598	393.1595706939697	0.99700934	63.6
SA21_SOC_3	532	654.8995018005371	397.7720546722412	0.99836665	63.72
SA21_SOC_3	533	653.2394886016846	400.52804946899414	0.99183637	63.84
SA21_SOC_3	534	652.4611473083496	403.05556297302246	0.9947491	63.96
SA21_SOC_3	535	651.2227058410645	409.2652130126953	0.99590117	64.08
SA21_SOC_3	536	651.1335849761963	405.95166206359863	0.99691147	64.2
SA21_SOC_3	537	649.9367713928223	397.72762298583984	0.99895847	64.32
SA21_SOC_3	538	642.6187515258789	397.5497245788574	0.99900085	64.44
SA21_SOC_3	539	637.4935150146484	395.7919120788574	0.99915445	64.56
SA21_SOC_3	540	615.7893180847168	400.0279426574707	0.99943787	64.68
SA21_SOC_3	541	595.9089756011963	400.2535343170166	0.999035	64.8
SA21_SOC_3	542	582.5815200805664	397.8493881225586	0.9977283	64.92
SA21_SOC_3	543	594.4802284240723	399.3340301513672	0.9983469	65.04
SA21_SOC_3	544	618.2595252990723	405.0462341308594	0.99805343	65.16
SA21_SOC_3	545	626.3002395629883	411.7687797546387	0.9976164	65.28
SA21_SOC_3	546	644.0044403076172	156.56571865081787	0.9815408	65.4
SA21_SOC_3	547	632.3420524597168	413.48233222961426	0.9991248	65.52
SA21_SOC_3	548	635.9622001647949	411.96264266967773	0.9986462	65.64
SA21_SOC_3	549	643.705940246582	413.10736656188965	0.99593323	65.76
SA21_SOC_3	550	645.3598976135254	414.6283721923828	0.9964031	65.88
SA21_SOC_3	551	652.1238327026367	407.0574474334717	0.99646	66.0
SA21_SOC_3	552	648.1691360473633	408.37806701660156	0.9979893	66.12
SA21_SOC_3	553	644.4326400756836	407.82076835632324	0.99734205	66.24
SA21_SOC_3	554	646.4675903320312	407.5385856628418	0.9959098	66.36
SA21_SOC_3	555	647.2797393798828	409.5765495300293	0.9978448	66.48
SA21_SOC_3	556	648.6955642700195	406.97622299194336	0.99908817	66.6
SA21_SOC_3	557	646.0790634155273	413.2967948913574	0.9972439	66.72
SA21_SOC_3	558	644.2067623138428	414.5001411437988	0.9985989	66.84
SA21_SOC_3	559	643.6646461486816	408.6994743347168	0.99339056	66.96
SA21_SOC_3	560	644.1739559173584	155.58112621307373	0.970265	67.08
SA21_SOC_3	561	636.32493019104	402.0068550109863	0.98797506	67.2
SA21_SOC_3	562	642.7671432495117	157.95623302459717	0.9878109	67.32
SA21_SOC_3	563	643.3777809143066	156.19083881378174	0.9891311	67.44
SA21_SOC_3	564	549.4203567504883	393.3998680114746	0.9988531	67.56
SA21_SOC_3	565	450.46658515930176	385.71916580200195	0.9929167	67.68
SA21_SOC_3	566	644.2245960235596	157.72830963134766	0.9642513	67.8
SA21_SOC_3	567	643.3335781097412	157.76774883270264	0.9900657	67.92
SA21_SOC_3	568	643.0795669555664	158.57580184936523	0.98999584	68.04
SA21_SOC_3	569	643.4439659118652	158.39713096618652	0.9937611	68.16
SA21_SOC_3	570	644.5971012115479	158.42637062072754	0.9833878	68.28
SA21_SOC_3	571	643.8716888427734	155.62766075134277	0.96678793	68.4
SA21_SOC_3	572	643.9565658569336	157.48918533325195	0.9733758	68.52
SA21_SOC_3	573	642.4564838409424	157.84443855285645	0.9950067	68.64
SA21_SOC_3	574	354.12135124206543	370.1279067993164	0.9916054	68.76
SA21_SOC_3	575	398.43130111694336	376.673641204834	0.993881	68.88
SA21_SOC_3	576	441.4422035217285	386.39081954956055	0.99660045	69.0
SA21_SOC_3	577	471.34389877319336	392.72483825683594	0.99503785	69.12
SA21_SOC_3	578	504.9847602844238	392.8348731994629	0.9985322	69.24
SA21_SOC_3	579	547.4342346191406	393.9326763153076	0.9990138	69.36
SA21_SOC_3	580	577.8278350830078	394.1840171813965	0.9989078	69.48
SA21_SOC_3	581	606.4099788665771	396.8016815185547	0.9978789	69.6
SA21_SOC_3	582	613.4212493896484	397.49210357666016	0.9982876	69.72
SA21_SOC_3	583	631.6669464111328	398.33367347717285	0.9993814	69.84
SA21_SOC_3	584	623.6516952514648	397.8361701965332	0.9982932	69.96
SA21_SOC_3	585	617.6400661468506	394.5743179321289	0.9989272	70.08
SA21_SOC_3	586	622.2437858581543	392.8182792663574	0.99920744	70.2
SA21_SOC_3	587	617.8693771362305	387.4031066894531	0.99369156	70.32
SA21_SOC_3	588	623.0484008789062	379.37047004699707	0.99186057	70.44
SA21_SOC_3	589	626.8059730529785	381.4731502532959	0.9977355	70.56
SA21_SOC_3	590	625.2908706665039	388.866605758667	0.996736	70.68
SA21_SOC_3	591	632.1066379547119	395.77966690063477	0.99767417	70.8
SA21_SOC_3	592	605.6203365325928	393.65123748779297	0.9973417	70.92
SA21_SOC_3	593	579.9485206604004	393.89116287231445	0.9929255	71.04
SA21_SOC_3	594	559.7447395324707	392.09601402282715	0.99729985	71.16
SA21_SOC_3	595	532.1207046508789	394.5519733428955	0.99847203	71.28
SA21_SOC_3	596	492.2800540924072	399.3153762817383	0.9976421	71.4
SA21_SOC_3	597	484.0282917022705	396.7375946044922	0.9964585	71.52
SA21_SOC_3	598	450.5348205566406	391.7780113220215	0.9955331	71.64
SA21_SOC_3	599	386.31157875061035	388.09484481811523	0.9943634	71.76
SA21_SOC_3	600	642.866325378418	157.0598316192627	0.9867079	71.88
SA21_SOC_3	601	324.7188091278076	389.9432373046875	0.99072915	72.0
SA21_SOC_3	602	643.7448024749756	155.68476676940918	0.92369485	72.12
SA21_SOC_3	603	643.8639640808105	156.98284149169922	0.9633457	72.24
SA21_SOC_3	604	642.4204349517822	156.5934705734253	0.99323636	72.36
SA21_SOC_3	605	643.9662933349609	157.30247497558594	0.9875109	72.48
SA21_SOC_3	606	642.9154396057129	155.7140064239502	0.9872727	72.6
SA21_SOC_3	607	644.2012786865234	157.20661640167236	0.98902714	72.72
SA21_SOC_3	608	643.2902336120605	157.1625280380249	0.99169534	72.84
SA21_SOC_3	609	643.0825233459473	155.24698734283447	0.9732843	72.96
SA21_SOC_3	610	644.8028564453125	158.27274799346924	0.9862422	73.08
SA21_SOC_3	611	643.5944080352783	159.37286853790283	0.98813754	73.2
SA21_SOC_3	612	644.0950393676758	156.7910385131836	0.9796847	73.32
SA21_SOC_3	613	643.6699390411377	156.09183311462402	0.9773997	73.44
SA21_SOC_3	614	644.576358795166	158.57617378234863	0.97885907	73.56
SA21_SOC_3	615	644.7226524353027	156.97786331176758	0.94524926	73.68
SA21_SOC_3	616	643.9896583557129	157.7682638168335	0.9745806	73.8
SA21_SOC_3	617	643.9665794372559	156.8070888519287	0.9825669	73.92
SA21_SOC_3	618	642.7818775177002	157.559552192688	0.9860217	74.04
SA21_SOC_3	619	642.6680564880371	158.68097305297852	0.993725	74.16
SA21_SOC_3	620	391.6563034057617	380.37614822387695	0.99654156	74.28
SA21_SOC_3	621	407.0560932159424	385.18824577331543	0.99764854	74.4
SA21_SOC_3	622	449.2072105407715	389.3658256530762	0.99891317	74.52
SA21_SOC_3	623	516.2551879882812	386.2214756011963	0.99753296	74.64
SA21_SOC_3	624	554.4962882995605	383.50510597229004	0.99313676	74.76
SA21_SOC_3	625	560.5158805847168	385.25957107543945	0.99855345	74.88
SA21_SOC_3	626	607.5614929199219	395.82075119018555	0.99905473	75.0
SA21_SOC_3	627	645.238208770752	406.2813949584961	0.99830675	75.12
SA21_SOC_3	628	640.4638290405273	413.77936363220215	0.9985108	75.24
SA21_SOC_3	629	660.3591918945312	418.1608486175537	0.99813986	75.36
SA21_SOC_3	630	664.7067070007324	416.75703048706055	0.9992705	75.48
SA21_SOC_3	631	654.0957450866699	411.31948471069336	0.99837047	75.6
SA21_SOC_3	632	676.9107818603516	410.3011894226074	0.997097	75.72
SA21_SOC_3	633	670.2522277832031	423.49365234375	0.97500014	75.84
SA21_SOC_3	634	685.4157447814941	422.05982208251953	0.9910932	75.96
SA21_SOC_3	635	695.0843811035156	414.45204734802246	0.9916522	76.08
SA21_SOC_3	636	643.9684867858887	157.87187576293945	0.9868596	76.2
SA21_SOC_3	637	698.0233669281006	399.0999126434326	0.9986809	76.32
SA21_SOC_3	638	619.5494651794434	390.52711486816406	0.99939823	76.44
SA21_SOC_3	639	597.8221416473389	392.91080474853516	0.99891675	76.56
SA21_SOC_3	640	564.3543720245361	397.6482582092285	0.9957475	76.68
SA21_SOC_3	641	522.4204063415527	402.7646827697754	0.9983126	76.8
SA21_SOC_3	642	483.16330909729004	400.7038879394531	0.99620605	76.92
SA21_SOC_3	643	423.7285614013672	400.4783535003662	0.994372	77.04
SA21_SOC_3	644	370.77085971832275	383.46033096313477	0.9896672	77.16
SA21_SOC_3	645	644.0108776092529	156.67262077331543	0.9852722	77.28
SA21_SOC_3	646	643.6179161071777	157.74621963500977	0.989224	77.4
SA21_SOC_3	647	643.8116550445557	156.8666124343872	0.9839054	77.52
SA21_SOC_3	648	643.5840129852295	158.08675289154053	0.9837818	77.64
SA21_SOC_3	649	642.5285816192627	155.81734657287598	0.9837895	77.76
SA21_SOC_3	650	643.324089050293	156.56169891357422	0.99306375	77.88
SA21_SOC_3	651	643.0699348449707	158.3811092376709	0.99210197	78.0
SA21_SOC_3	652	644.0679550170898	158.73876571655273	0.99167573	78.12
SA21_SOC_3	653	643.1056976318359	156.65448188781738	0.9730609	78.24
SA21_SOC_3	654	643.254280090332	156.47838592529297	0.9621519	78.36
SA21_SOC_3	655	642.9957389831543	158.77562999725342	0.9905704	78.48
SA21_SOC_3	656	644.0668106079102	157.8570556640625	0.9838898	78.6
SA21_SOC_3	657	643.6195373535156	157.3266077041626	0.9886113	78.72
SA21_SOC_3	658	642.8219795227051	161.3567876815796	0.9925	78.84
SA21_SOC_3	659	643.8266277313232	156.03890419006348	0.9603735	78.96
SA21_SOC_3	660	643.9251899719238	158.45828533172607	0.9883062	79.08
SA21_SOC_3	661	643.7037467956543	158.1815242767334	0.9891355	79.2
SA21_SOC_3	662	644.12841796875	157.44309425354004	0.9137937	79.32
SA21_SOC_3	663	643.7786102294922	156.11377716064453	0.9846601	79.44
SA21_SOC_3	664	643.6616897583008	156.49113178253174	0.9652044	79.56
SA21_SOC_3	665	644.2991256713867	157.42305278778076	0.98526484	79.68
SA21_SOC_3	666	644.367790222168	156.74730777740479	0.9795401	79.8
SA21_SOC_3	667	642.8232669830322	156.3705539703369	0.9641614	79.92
SA21_SOC_3	668	644.143009185791	158.15202713012695	0.86187446	80.04
SA21_SOC_3	669	644.4271087646484	156.04851722717285	0.89083153	80.16
SA21_SOC_3	670	644.3142414093018	158.18289756774902	0.9829265	80.28
SA21_SOC_3	671	643.39280128479	155.87478160858154	0.96887064	80.4
SA21_SOC_3	672	643.299388885498	159.01494026184082	0.9940871	80.52
SA21_SOC_3	673	643.0838584899902	157.53215789794922	0.9872508	80.64
SA21_SOC_3	674	644.0255165100098	156.63311004638672	0.9667369	80.76
SA21_SOC_3	675	643.8569068908691	158.40484142303467	0.9825789	80.88
SA21_SOC_3	676	644.2471981048584	157.71889686584473	0.9892909	81.0
SA21_SOC_3	677	643.8868522644043	157.90841102600098	0.98077214	81.12
SA21_SOC_3	678	643.4747219085693	156.73112869262695	0.9622151	81.24
SA21_SOC_3	679	644.7912216186523	157.37889289855957	0.9851586	81.36
SA21_SOC_3	680	645.1590538024902	157.66010284423828	0.9645422	81.48
SA21_SOC_3	681	643.2544708251953	157.21441268920898	0.9554938	81.6
SA21_SOC_3	682	643.5210227966309	157.93503284454346	0.98225135	81.72
SA21_SOC_3	683	341.3727283477783	372.25358963012695	0.9959245	81.84
SA21_SOC_3	684	401.37901306152344	383.7162208557129	0.9895503	81.96
SA21_SOC_3	685	441.7749881744385	383.5433578491211	0.9968033	82.08
SA21_SOC_3	686	456.04968070983887	385.1063919067383	0.99744844	82.2
SA21_SOC_3	687	509.4944953918457	390.58095932006836	0.9992828	82.32
SA21_SOC_3	688	526.3495922088623	393.33935737609863	0.9991874	82.44
SA21_SOC_3	689	563.3733749389648	392.10582733154297	0.9987074	82.56
SA21_SOC_3	690	586.2603187561035	391.39841079711914	0.9985171	82.68
SA21_SOC_3	691	599.7920989990234	395.2876853942871	0.9988778	82.8
SA21_SOC_3	692	617.0445442199707	400.98764419555664	0.999271	82.92
SA21_SOC_3	693	629.285717010498	403.18525314331055	0.9983463	83.04
SA21_SOC_3	694	643.1672096252441	402.17159271240234	0.99831593	83.16
SA21_SOC_3	695	652.0328044891357	399.9604797363281	0.99688536	83.28
SA21_SOC_3	696	628.8342475891113	400.8907127380371	0.99231285	83.4
SA21_SOC_3	697	561.3161087036133	393.2223415374756	0.9880328	83.52
SA21_SOC_3	698	485.8154296875	383.6982536315918	0.99007577	83.64
SA21_SOC_3	699	476.90343856811523	385.1689338684082	0.9985513	83.76
SA21_SOC_3	700	461.99779510498047	383.3213424682617	0.995883	83.88
SA21_SOC_3	701	448.97117614746094	383.70866775512695	0.98431474	84.0
SA21_SOC_3	702	439.9980068206787	385.0935173034668	0.986986	84.12
SA21_SOC_3	703	435.6266975402832	386.9468879699707	0.9879237	84.24
SA21_SOC_3	704	430.89871406555176	386.5147590637207	0.9957113	84.36
SA21_SOC_3	705	644.2774772644043	157.54498958587646	0.985401	84.48
SA21_SOC_3	706	643.3813095092773	155.5935287475586	0.9693235	84.6
SA21_SOC_3	707	360.49482822418213	382.0429801940918	0.9881116	84.72
SA21_SOC_3	708	643.1098937988281	156.1259937286377	0.97846335	84.84
SA21_SOC_3	709	642.4770832061768	155.18568992614746	0.9634309	84.96
SA21_SOC_3	710	641.6824817657471	156.7522430419922	0.96882373	85.08
SA21_SOC_3	711	643.5672760009766	158.80286693572998	0.9911775	85.2
SA21_SOC_3	712	644.5358753204346	156.41441345214844	0.98149645	85.32
SA21_SOC_3	713	643.7984466552734	155.90343475341797	0.94413084	85.44
SA21_SOC_3	714	643.0521488189697	156.8824338912964	0.9842868	85.56
SA21_SOC_3	715	644.0424919128418	156.39138221740723	0.96796316	85.68
SA21_SOC_3	716	644.1705703735352	156.81032180786133	0.9864957	85.8
SA21_SOC_3	717	643.8040733337402	156.78013801574707	0.99056214	85.92
SA21_SOC_3	718	644.7131156921387	157.67678260803223	0.9792685	86.04
SA21_SOC_3	719	644.674015045166	158.3787488937378	0.9875594	86.16
SA21_SOC_3	720	643.9731597900391	158.74025344848633	0.8732074	86.28
SA21_SOC_3	721	644.1825866699219	154.74871158599854	0.9809085	86.4
SA21_SOC_3	722	643.134880065918	157.7061653137207	0.98369294	86.52
SA21_SOC_3	723	643.7242031097412	156.67904376983643	0.9794087	86.64
SA21_SOC_3	724	328.7583827972412	331.97587966918945	0.9901412	86.76
SA21_SOC_3	725	643.5923099517822	153.2732105255127	0.9681387	86.88
SA21_SOC_3	726	643.2354927062988	156.0440969467163	0.9906737	87.0
SA21_SOC_3	727	489.97325897216797	362.1500873565674	0.99797827	87.12
SA21_SOC_3	728	545.1292037963867	377.2180366516113	0.9981224	87.24
SA21_SOC_3	729	603.2876014709473	399.08849716186523	0.9956274	87.36
SA21_SOC_3	730	630.2142143249512	407.0932102203369	0.9989214	87.48
SA21_SOC_3	731	656.4510345458984	416.03771209716797	0.9981805	87.6
SA21_SOC_3	732	662.9046440124512	421.48996353149414	0.9983255	87.72
SA21_SOC_3	733	682.0154190063477	430.3916072845459	0.9942567	87.84
SA21_SOC_3	734	644.0106391906738	155.65242290496826	0.9809558	87.96
SA21_SOC_3	735	647.3855018615723	418.81908416748047	0.99783045	88.08
SA21_SOC_3	736	656.137752532959	418.4593963623047	0.9973149	88.2
SA21_SOC_3	737	649.4457244873047	421.0792064666748	0.99838257	88.32
SA21_SOC_3	738	652.3842811584473	417.99339294433594	0.9979145	88.44
SA21_SOC_3	739	649.7749328613281	419.35200691223145	0.9973048	88.56
SA21_SOC_3	740	656.8895816802979	414.9824523925781	0.9952579	88.68
SA21_SOC_3	741	651.3260364532471	416.9744682312012	0.9983028	88.8
SA21_SOC_3	742	651.2266159057617	417.61619567871094	0.9974195	88.92
SA21_SOC_3	743	648.8868713378906	417.8665065765381	0.99906343	89.04
SA21_SOC_3	744	654.8425674438477	416.75405502319336	0.9973563	89.16
SA21_SOC_3	745	653.4713268280029	415.53980827331543	0.99841046	89.28
SA21_SOC_3	746	644.7040557861328	414.093074798584	0.9971813	89.4
SA21_SOC_3	747	646.924638748169	409.7069263458252	0.9962625	89.52
SA21_SOC_3	748	660.0690841674805	404.2678928375244	0.9976573	89.64
SA21_SOC_3	749	655.9585571289062	380.74928283691406	0.9984693	89.76
SA21_SOC_3	750	629.5320987701416	365.9658622741699	0.99920315	89.88
SA21_SOC_3	751	588.6922836303711	372.56343841552734	0.99900216	90.0
SA21_SOC_3	752	530.3833961486816	389.1056156158447	0.99892884	90.12
SA21_SOC_3	753	519.0333366394043	387.6463794708252	0.9960563	90.24
SA21_SOC_3	754	496.4982032775879	388.9823913574219	0.9990938	90.36
SA21_SOC_3	755	486.3377571105957	388.2726860046387	0.9986891	90.48
SA21_SOC_3	756	480.8516502380371	387.62706756591797	0.99432194	90.6
SA21_SOC_3	757	474.9272346496582	389.7747230529785	0.9982967	90.72
SA21_SOC_3	758	476.66454315185547	397.6127815246582	0.99824536	90.84
SA21_SOC_3	759	498.7107276916504	390.655460357666	0.99906975	90.96
SA21_SOC_3	760	543.2896614074707	393.3028221130371	0.998324	91.08
SA21_SOC_3	761	585.718822479248	395.4284477233887	0.99923027	91.2
SA21_SOC_3	762	609.3197822570801	397.67818450927734	0.99610484	91.32
SA21_SOC_3	763	615.3702735900879	400.3286647796631	0.99892884	91.44
SA21_SOC_3	764	632.2843551635742	405.7825469970703	0.9988136	91.56
SA21_SOC_3	765	643.3743000030518	407.3613166809082	0.9990282	91.68
SA21_SOC_3	766	652.1660804748535	408.5288429260254	0.99804354	91.8
SA21_SOC_3	767	639.8419380187988	406.3411331176758	0.998206	91.92
SA21_SOC_3	768	629.4921875	403.9423942565918	0.9987399	92.04
SA21_SOC_3	769	625.043535232544	409.4586181640625	0.9988146	92.16
SA21_SOC_3	770	622.7908611297607	415.67007064819336	0.99711096	92.28
SA21_SOC_3	771	633.5344314575195	410.76038360595703	0.9989588	92.4
SA21_SOC_3	772	637.2268676757812	409.4846534729004	0.99642617	92.52
SA21_SOC_3	773	638.6568069458008	407.45344161987305	0.9974692	92.64
SA21_SOC_3	774	637.4659538269043	400.88582038879395	0.99776006	92.76
SA21_SOC_3	775	633.5387229919434	394.3581962585449	0.9980882	92.88
SA21_SOC_3	776	631.5524578094482	392.47830390930176	0.99894375	93.0
SA21_SOC_3	777	634.1693878173828	397.56391525268555	0.9986431	93.12
SA21_SOC_3	778	634.494686126709	397.0337104797363	0.9989905	93.24
SA21_SOC_3	779	630.5553913116455	398.2521057128906	0.99891865	93.36
SA21_SOC_3	780	628.7019729614258	394.1963481903076	0.9992568	93.48
SA21_SOC_3	781	625.489091873169	386.9059753417969	0.9985234	93.6
SA21_SOC_3	782	628.5129547119141	386.44566535949707	0.9988048	93.72
SA21_SOC_3	783	629.6987533569336	394.91618156433105	0.9984577	93.84
SA21_SOC_3	784	620.827579498291	397.69603729248047	0.9988966	93.96
SA21_SOC_3	785	620.1513290405273	398.25239181518555	0.99846953	94.08
SA21_SOC_3	786	621.3305473327637	382.0474433898926	0.9983925	94.2
SA21_SOC_3	787	623.6920356750488	379.04271125793457	0.9922552	94.32
SA21_SOC_3	788	630.6223392486572	387.5467872619629	0.9983297	94.44
SA21_SOC_3	789	624.4371891021729	393.60477447509766	0.9985642	94.56
SA21_SOC_3	790	623.4286308288574	398.3206558227539	0.9971933	94.68
SA21_SOC_3	791	630.4200172424316	396.1629581451416	0.9958758	94.8
SA21_SOC_3	792	627.3374557495117	396.4053726196289	0.9988913	94.92
SA21_SOC_3	793	613.2364273071289	394.9389839172363	0.9989517	95.04
SA21_SOC_3	794	596.9330310821533	393.5343647003174	0.999542	95.16
SA21_SOC_3	795	557.0412635803223	393.3256530761719	0.99834	95.28
SA21_SOC_3	796	500.2753257751465	390.5812454223633	0.9969703	95.4
SA21_SOC_3	797	643.0646896362305	157.66213417053223	0.9765485	95.52
SA21_SOC_3	798	380.7670593261719	382.7099418640137	0.99011093	95.64
SA21_SOC_3	799	346.83706760406494	380.63581466674805	0.97159415	95.76
SA21_SOC_3	800	644.5008277893066	158.48915576934814	0.9905392	95.88
SA21_SOC_3	801	643.9966201782227	155.63276767730713	0.98034155	96.0
SA21_SOC_3	802	643.0368900299072	155.59397220611572	0.9709387	96.12
SA21_SOC_3	803	643.7538146972656	155.3108024597168	0.9334259	96.24
SA21_SOC_3	804	642.8638935089111	155.18197059631348	0.9894091	96.36
SA21_SOC_3	805	642.5322532653809	154.77816581726074	0.9901052	96.48
SA21_SOC_3	806	643.7744140625	155.53606510162354	0.9854779	96.6
SA21_SOC_3	807	643.6391353607178	156.3644027709961	0.92717034	96.72
SA21_SOC_3	808	644.4945335388184	156.26280784606934	0.97030133	96.84
SA21_SOC_3	809	643.2021141052246	154.32177543640137	0.9774095	96.96
SA21_SOC_3	810	644.2322731018066	155.41637420654297	0.9186475	97.08
SA21_SOC_3	811	642.7349090576172	153.44605922698975	0.985587	97.2
SA21_SOC_3	812	643.4254169464111	155.69758415222168	0.98645407	97.32
SA21_SOC_3	813	643.3780670166016	158.5937261581421	0.98720527	97.44
SA21_SOC_3	814	643.7894344329834	156.1925983428955	0.985194	97.56
SA21_SOC_3	815	643.5816764831543	156.5905523300171	0.9945209	97.68
SA21_SOC_3	816	643.5658931732178	154.92639541625977	0.98992974	97.8
SA21_SOC_3	817	644.1824436187744	156.1325168609619	0.9808522	97.92
SA21_SOC_3	818	642.4710750579834	154.64804649353027	0.9661759	98.04
SA21_SOC_3	819	642.2188758850098	153.4424114227295	0.94914705	98.16
SA21_SOC_3	820	644.1952705383301	158.23817253112793	0.9820416	98.28
SA21_SOC_3	821	643.3027267456055	155.59844970703125	0.98159194	98.4
SA21_SOC_3	822	643.2389259338379	157.992525100708	0.9360906	98.52
SA21_SOC_3	823	643.5592174530029	155.1056957244873	0.96792054	98.64
SA21_SOC_3	824	643.274974822998	156.82190895080566	0.9649403	98.76
SA21_SOC_3	825	643.2196617126465	157.4325942993164	0.97815543	98.88
SA21_SOC_3	826	338.32929134368896	375.9195327758789	0.99136835	99.0
SA21_SOC_3	827	350.55952072143555	377.138671875	0.9962375	99.12
SA21_SOC_3	828	350.12989044189453	378.74762535095215	0.9975884	99.24
SA21_SOC_3	829	355.1819324493408	379.8555278778076	0.9990983	99.36
SA21_SOC_3	830	406.11963272094727	387.97276496887207	0.9986802	99.48
SA21_SOC_3	831	444.07901763916016	388.34850311279297	0.9991528	99.6
SA21_SOC_3	832	493.99404525756836	389.3462562561035	0.99787307	99.72
SA21_SOC_3	833	539.9704456329346	390.03284454345703	0.99946314	99.84
SA21_SOC_3	834	609.3756198883057	395.2200222015381	0.99765366	99.96
SA21_SOC_3	835	643.0604934692383	403.5197067260742	0.99840206	100.08
SA21_SOC_3	836	663.8485908508301	413.81263732910156	0.99837744	100.2
SA21_SOC_3	837	695.6967353820801	424.119815826416	0.9921997	100.32
SA21_SOC_3	838	644.1585540771484	156.8374729156494	0.98673636	100.44
SA21_SOC_3	839	642.2353744506836	156.34514808654785	0.99012685	100.56
SA21_SOC_3	840	693.9535140991211	429.3884468078613	0.9973284	100.68
SA21_SOC_3	841	697.858190536499	426.83043479919434	0.9906936	100.8
SA21_SOC_3	842	686.955738067627	423.0128860473633	0.98318243	100.92
SA21_SOC_3	843	664.2392158508301	428.6528205871582	0.9922965	101.04
SA21_SOC_3	844	666.4435863494873	430.6685256958008	0.9893757	101.16
SA21_SOC_3	845	685.1022243499756	432.7848243713379	0.996342	101.28
SA21_SOC_3	846	689.3093585968018	428.92953872680664	0.99411786	101.4
SA21_SOC_3	847	681.1244487762451	430.10021209716797	0.98797256	101.52
SA21_SOC_3	848	682.7907085418701	422.61646270751953	0.9852851	101.64
SA21_SOC_3	849	644.171142578125	157.1293830871582	0.9570182	101.76
SA21_SOC_3	850	643.531084060669	156.01896286010742	0.97740984	101.88
SA21_SOC_3	851	642.8709983825684	155.5224323272705	0.97655004	102.0
SA21_SOC_3	852	652.4369239807129	420.10820388793945	0.9938564	102.12
SA21_SOC_3	853	654.1882514953613	420.1055717468262	0.9939243	102.24
SA21_SOC_3	854	647.7458953857422	415.53537368774414	0.9971865	102.36
SA21_SOC_3	855	645.111083984375	405.22324562072754	0.99726224	102.48
SA21_SOC_3	856	615.1459693908691	399.7060203552246	0.9724315	102.6
SA21_SOC_3	857	601.899242401123	397.8647232055664	0.9992754	102.72
SA21_SOC_3	858	595.8865165710449	399.9930953979492	0.99918693	102.84
SA21_SOC_3	859	573.944616317749	394.5717716217041	0.9967037	102.96
SA21_SOC_3	860	569.5009231567383	389.20263290405273	0.9978284	103.08
SA21_SOC_3	861	569.8309898376465	387.89880752563477	0.99561596	103.2
SA21_SOC_3	862	571.8400955200195	390.6309700012207	0.9932728	103.32
SA21_SOC_3	863	575.2812385559082	394.3564510345459	0.9994947	103.44
SA21_SOC_3	864	584.888505935669	395.7187271118164	0.9992767	103.56
SA21_SOC_3	865	610.61692237854	396.16015434265137	0.9967713	103.68
SA21_SOC_3	866	610.6989860534668	396.7986488342285	0.99863714	103.8
SA21_SOC_3	867	612.0500564575195	397.6362991333008	0.9989975	103.92
SA21_SOC_3	868	650.8158683776855	392.85484313964844	0.99918324	104.04
SA21_SOC_3	869	669.8710918426514	400.97657203674316	0.99076194	104.16
SA21_SOC_3	870	706.9096088409424	405.34993171691895	0.99124146	104.28
SA21_SOC_3	871	662.3007774353027	409.63623046875	0.9989126	104.4
SA21_SOC_3	872	646.0694789886475	414.01079177856445	0.9579948	104.52
SA21_SOC_3	873	599.963903427124	402.65716552734375	0.99797326	104.64
SA21_SOC_3	874	550.4142761230469	395.01365661621094	0.9950783	104.76
SA21_SOC_3	875	551.9893646240234	400.75098037719727	0.9974203	104.88
SA21_SOC_3	876	463.956356048584	376.84993743896484	0.9811132	105.0
SA21_SOC_3	877	356.1358690261841	346.2502098083496	0.9973998	105.12
SA21_SOC_3	878	272.2093105316162	319.94370460510254	0.99814045	105.24
SA21_SOC_3	879	199.32280778884888	296.5513229370117	0.9964309	105.36
SA21_SOC_3	880	166.77896976470947	284.6707534790039	0.99843603	105.48
SA21_SOC_3	881	137.93951272964478	279.78275299072266	0.9994153	105.6
SA21_SOC_3	882	135.40619611740112	280.6758499145508	0.99959534	105.72
SA21_SOC_3	883	129.89869117736816	287.7638626098633	0.9992791	105.84
SA21_SOC_3	884	128.55366468429565	301.4406394958496	0.99866426	105.96
SA21_SOC_3	885	117.81724691390991	312.8378963470459	0.9967133	106.08
SA21_SOC_3	886	118.41628551483154	319.87183570861816	0.99576676	106.2
SA21_SOC_3	887	114.87393379211426	331.6048336029053	0.9967488	106.32
SA21_SOC_3	888	114.87624645233154	336.921443939209	0.9916814	106.44
SA21_SOC_3	889	642.822265625	156.68787002563477	0.99224865	106.56
SA21_SOC_3	890	298.21581840515137	364.77959632873535	0.99885523	106.68
SA21_SOC_3	891	381.56023025512695	376.4421844482422	0.99956006	106.8
SA21_SOC_3	892	484.2850685119629	389.29186820983887	0.9986761	106.92
SA21_SOC_3	893	514.5546913146973	399.1493797302246	0.9992617	107.04
SA21_SOC_3	894	557.0727348327637	402.2527313232422	0.99910444	107.16
SA21_SOC_3	895	614.5263671875	412.51084327697754	0.99841166	107.28
SA21_SOC_3	896	629.3765544891357	416.42374992370605	0.9994735	107.4
SA21_SOC_3	897	638.6991024017334	420.7676410675049	0.999049	107.52
SA21_SOC_3	898	669.7549819946289	425.71014404296875	0.99878365	107.64
SA21_SOC_3	899	682.6563835144043	426.43306732177734	0.9987141	107.76
SA21_SOC_3	900	696.2602615356445	426.96038246154785	0.9931838	107.88
SA21_SOC_3	901	696.6969013214111	423.6240005493164	0.99813217	108.0
SA21_SOC_3	902	688.9471054077148	422.18828201293945	0.9963529	108.12
SA21_SOC_3	903	683.8254928588867	413.83575439453125	0.99909425	108.24
SA21_SOC_3	904	677.9515266418457	403.0927848815918	0.9992017	108.36
SA21_SOC_3	905	669.6887016296387	399.1731834411621	0.9995851	108.48
SA21_SOC_3	906	669.1465377807617	392.4686908721924	0.9994185	108.6
SA21_SOC_3	907	676.9691467285156	397.320613861084	0.99965966	108.72
SA21_SOC_3	908	695.1532363891602	410.42189598083496	0.9965604	108.84
SA21_SOC_3	909	698.6055374145508	409.94070053100586	0.99669766	108.96
SA21_SOC_3	910	677.5393962860107	410.6346130371094	0.9984011	109.08
SA21_SOC_3	911	660.0441932678223	405.7954216003418	0.9990614	109.2
SA21_SOC_3	912	608.3343029022217	399.591121673584	0.9974056	109.32
SA21_SOC_3	913	560.8567714691162	394.5575523376465	0.99635774	109.44
SA21_SOC_3	914	643.8533306121826	159.31318759918213	0.96299464	109.56
SA21_SOC_3	915	497.8212356567383	384.3148612976074	0.9979437	109.68
SA21_SOC_3	916	413.02380561828613	372.47514724731445	0.9662318	109.8
SA21_SOC_3	917	363.42225074768066	373.2604122161865	0.9682603	109.92
SA21_SOC_3	918	643.4968948364258	154.64258193969727	0.9715873	110.04
SA21_SOC_3	919	644.9375629425049	158.07764053344727	0.9901843	110.16
SA21_SOC_3	920	643.4671401977539	156.71536445617676	0.9598336	110.28
SA21_SOC_3	921	643.058967590332	157.04599857330322	0.98871267	110.4
SA21_SOC_3	922	644.1064357757568	157.28935718536377	0.94989604	110.52
SA21_SOC_3	923	643.5052871704102	157.29463577270508	0.9875307	110.64
SA21_SOC_3	924	644.5468902587891	158.02911758422852	0.9892698	110.76
SA21_SOC_3	925	644.1882610321045	155.9166383743286	0.9801154	110.88
SA21_SOC_3	926	643.7551021575928	155.1936435699463	0.9596571	111.0
SA21_SOC_3	927	643.5730934143066	155.6317663192749	0.9629773	111.12
SA21_SOC_3	928	643.834400177002	157.89505004882812	0.9834253	111.24
SA21_SOC_3	929	643.8442707061768	156.39337062835693	0.9779849	111.36
SA21_SOC_3	930	644.0066337585449	157.64237880706787	0.98307574	111.48
SA21_SOC_3	931	644.3512916564941	157.30642318725586	0.9849973	111.6
SA21_SOC_3	932	643.8226699829102	157.59957790374756	0.98845065	111.72
SA21_SOC_3	933	643.7812805175781	156.56863689422607	0.9774214	111.84
SA21_SOC_3	934	643.6838626861572	157.0957088470459	0.97441894	111.96
SA21_SOC_3	935	643.6788082122803	155.32236099243164	0.9589792	112.08
SA21_SOC_3	936	644.1572189331055	156.92556381225586	0.88870066	112.2
SA21_SOC_3	937	643.8398838043213	156.78955078125	0.9771363	112.32
SA21_SOC_3	938	643.276309967041	156.28887176513672	0.9758405	112.44
SA21_SOC_3	939	642.8858280181885	157.545747756958	0.9900249	112.56
SA21_SOC_3	940	644.9629783630371	157.9232883453369	0.9591662	112.68
SA21_SOC_3	941	355.17873764038086	359.0950584411621	0.99390405	112.8
SA21_SOC_3	942	429.1738510131836	374.6573066711426	0.9915662	112.92
SA21_SOC_3	943	510.45665740966797	387.3589611053467	0.99337655	113.04
SA21_SOC_3	944	552.4529457092285	386.1836242675781	0.9989613	113.16
SA21_SOC_3	945	584.4425678253174	385.36794662475586	0.99897134	113.28
SA21_SOC_3	946	617.9755210876465	393.96034240722656	0.99829	113.4
SA21_SOC_3	947	635.916805267334	400.1487922668457	0.9992606	113.52
SA21_SOC_3	948	646.8142032623291	410.1226615905762	0.9983595	113.64
SA21_SOC_3	949	651.6788959503174	412.5618267059326	0.9974776	113.76
SA21_SOC_3	950	659.2958450317383	413.7597942352295	0.99625266	113.88
SA21_SOC_3	951	643.5321807861328	154.59866523742676	0.9726776	114.0
SA21_SOC_3	952	643.1340217590332	156.61133766174316	0.9709338	114.12
SA21_SOC_3	953	651.4015197753906	409.66681480407715	0.9986033	114.24
SA21_SOC_3	954	616.8290138244629	401.97132110595703	0.9842242	114.36
SA21_SOC_3	955	602.0647048950195	397.3604965209961	0.9950224	114.48
SA21_SOC_3	956	570.5574989318848	388.87049674987793	0.9898136	114.6
SA21_SOC_3	957	547.712516784668	386.1449432373047	0.9957741	114.72
SA21_SOC_3	958	553.2265663146973	385.50682067871094	0.98586047	114.84
SA21_SOC_3	959	549.6572971343994	381.3486957550049	0.9914682	114.96
SA21_SOC_3	960	556.5743923187256	380.17547607421875	0.98876333	115.08
SA21_SOC_3	961	559.1081619262695	387.90727615356445	0.99832076	115.2
SA21_SOC_3	962	576.9011497497559	388.8661766052246	0.9986307	115.32
SA21_SOC_3	963	596.5904712677002	391.3468551635742	0.99861205	115.44
SA21_SOC_3	964	610.6532573699951	397.21012115478516	0.9973341	115.56
SA21_SOC_3	965	610.1925849914551	399.46117401123047	0.9984511	115.68
SA21_SOC_3	966	609.0522766113281	396.4647102355957	0.9992461	115.8
SA21_SOC_3	967	611.5525722503662	394.24452781677246	0.99862814	115.92
SA21_SOC_3	968	621.1431503295898	398.6275863647461	0.99961025	116.04
SA21_SOC_3	969	624.1776466369629	401.1387062072754	0.99733585	116.16
SA21_SOC_3	970	622.620964050293	398.37066650390625	0.9990884	116.28
SA21_SOC_3	971	621.5141296386719	391.55882835388184	0.99915504	116.4
SA21_SOC_3	972	617.640209197998	389.6126174926758	0.99923265	116.52
SA21_SOC_3	973	618.5866355895996	394.9343204498291	0.9988588	116.64
SA21_SOC_3	974	626.2165069580078	399.30201530456543	0.9993413	116.76
SA21_SOC_3	975	616.8915748596191	400.34523010253906	0.9985116	116.88
SA21_SOC_3	976	604.509973526001	395.9759330749512	0.999113	117.0
SA21_SOC_3	977	590.5052661895752	394.11781311035156	0.99854326	117.12
SA21_SOC_3	978	582.2629451751709	394.90041732788086	0.9992223	117.24
SA21_SOC_3	979	552.9217720031738	392.3902702331543	0.9963169	117.36
SA21_SOC_3	980	488.30814361572266	387.2595405578613	0.9960483	117.48
SA21_SOC_3	981	643.7735080718994	156.23205184936523	0.97475046	117.6
SA21_SOC_3	982	393.247389793396	380.6254005432129	0.99723154	117.72
SA21_SOC_3	983	360.43360233306885	381.2713623046875	0.9973816	117.84
SA21_SOC_3	984	335.9225034713745	380.0588893890381	0.9786901	117.96
SA21_SOC_3	985	643.212890625	155.2701473236084	0.95293003	118.08
SA21_SOC_3	986	644.6661949157715	158.51942539215088	0.9870947	118.2
SA21_SOC_3	987	644.0613746643066	157.1257781982422	0.98518676	118.32
SA21_SOC_3	988	644.0094947814941	157.3747158050537	0.9673808	118.44
SA21_SOC_3	989	644.3293571472168	158.79850387573242	0.97199076	118.56
SA21_SOC_3	990	643.1667327880859	157.97987937927246	0.99272245	118.68
SA21_SOC_3	991	643.5939311981201	154.70280647277832	0.97917867	118.8
SA21_SOC_3	992	642.5651550292969	154.58805084228516	0.9659838	118.92
SA21_SOC_3	993	642.7812576293945	154.52656745910645	0.9754953	119.04
SA21_SOC_3	994	643.7938690185547	155.70210456848145	0.97801983	119.16
SA21_SOC_3	995	643.9452171325684	156.0360860824585	0.8419035	119.28
SA21_SOC_3	996	642.8767204284668	158.45921516418457	0.9916352	119.4
SA21_SOC_3	997	642.796802520752	154.30689811706543	0.933329	119.52
SA21_SOC_3	998	643.4934616088867	154.28927421569824	0.98171955	119.64
SA21_SOC_3	999	642.9158210754395	156.8400764465332	0.9860395	119.76
SA21_SOC_3	1000	643.6488151550293	156.63296699523926	0.9862701	119.88
SA21_SOC_3	1001	643.303632736206	155.75360298156738	0.9845567	120.0
SA21_SOC_3	1002	641.4820671081543	155.41577339172363	0.9669352	120.12
SA21_SOC_3	1003	643.2807445526123	156.47602558135986	0.98486876	120.24
SA21_SOC_3	1004	643.8678741455078	156.74453258514404	0.9103386	120.36
SA21_SOC_3	1005	643.6439514160156	156.38132572174072	0.9898554	120.48
SA21_SOC_3	1006	643.3333396911621	157.96221256256104	0.9877742	120.6
SA21_SOC_3	1007	643.6391830444336	155.43645858764648	0.9833928	120.72
SA21_SOC_3	1008	643.1632995605469	155.47595500946045	0.9681378	120.84
SA21_SOC_3	1009	643.9373970031738	156.51732444763184	0.98409176	120.96
SA21_SOC_3	1010	643.1746959686279	155.87822914123535	0.98572934	121.08
SA21_SOC_3	1011	643.3175563812256	158.1968593597412	0.9847654	121.2
SA21_SOC_3	1012	644.873857498169	159.5895481109619	0.9693904	121.32
SA21_SOC_3	1013	645.7756042480469	158.26566696166992	0.97849494	121.44
SA21_SOC_3	1014	645.1824188232422	157.78226852416992	0.9792154	121.56
SA21_SOC_3	1015	330.2095413208008	373.71768951416016	0.9979278	121.68
SA21_SOC_3	1016	332.30016231536865	375.855188369751	0.9970626	121.8
SA21_SOC_3	1017	340.7367706298828	380.7199287414551	0.997835	121.92
SA21_SOC_3	1018	350.0917911529541	382.8024673461914	0.995805	122.04
SA21_SOC_3	1019	365.3254508972168	384.0502166748047	0.99811953	122.16
SA21_SOC_3	1020	374.203085899353	387.81131744384766	0.99793845	122.28
SA21_SOC_3	1021	394.592809677124	389.78885650634766	0.99827766	122.4
SA21_SOC_3	1022	643.686580657959	158.4895133972168	0.99325174	122.52
SA21_SOC_3	1023	409.0756416320801	407.6919651031494	0.9923653	122.64
SA21_SOC_3	1024	642.9829597473145	156.82082176208496	0.9923092	122.76
SA21_SOC_3	1025	642.7765369415283	155.0500774383545	0.9879731	122.88
SA21_SOC_3	1026	643.6142444610596	158.10999870300293	0.94842774	123.0
SA21_SOC_3	1027	398.0375289916992	398.70823860168457	0.99588853	123.12
SA21_SOC_3	1028	385.03570556640625	396.64112091064453	0.99039465	123.24
SA21_SOC_3	1029	643.0197238922119	157.57965087890625	0.9862904	123.36
SA21_SOC_3	1030	353.38470935821533	385.2803707122803	0.9891557	123.48
SA21_SOC_3	1031	350.0579357147217	374.45274353027344	0.9938361	123.6
SA21_SOC_3	1032	350.13184547424316	376.46020889282227	0.98616	123.72
SA21_SOC_3	1033	362.37215995788574	377.6831245422363	0.99335563	123.84
SA21_SOC_3	1034	407.7359199523926	386.986141204834	0.99689925	123.96
SA21_SOC_3	1035	643.4008598327637	156.52595043182373	0.9874297	124.08
SA21_SOC_3	1036	475.26726722717285	397.8490734100342	0.9850146	124.2
SA21_SOC_3	1037	512.9276275634766	396.990909576416	0.99585307	124.32
SA21_SOC_3	1038	559.4834327697754	397.990665435791	0.99622107	124.44
SA21_SOC_3	1039	574.0769863128662	396.94178581237793	0.9985682	124.56
SA21_SOC_3	1040	597.1126556396484	394.70306396484375	0.99857557	124.68
SA21_SOC_3	1041	607.18994140625	395.32453536987305	0.9987589	124.8
SA21_SOC_3	1042	604.780387878418	398.2104778289795	0.9992779	124.92
SA21_SOC_3	1043	596.0840225219727	395.62256813049316	0.9993338	125.04
SA21_SOC_3	1044	597.376823425293	391.75137519836426	0.9987733	125.16
SA21_SOC_3	1045	591.1792755126953	392.1943759918213	0.99583215	125.28
SA21_SOC_3	1046	587.4138832092285	397.88028717041016	0.998992	125.4
SA21_SOC_3	1047	591.068172454834	395.0933074951172	0.9981217	125.52
SA21_SOC_3	1048	593.537425994873	397.3615837097168	0.9994267	125.64
SA21_SOC_3	1049	595.6346035003662	397.5648593902588	0.9993455	125.76
SA21_SOC_3	1050	599.7718811035156	398.6331367492676	0.9963483	125.88
SA21_SOC_3	1051	589.0194892883301	396.81976318359375	0.9979335	126.0
SA21_SOC_3	1052	569.9072360992432	394.8084354400635	0.9970983	126.12
SA21_SOC_3	1053	538.8168811798096	394.7915554046631	0.9959972	126.24
SA21_SOC_3	1054	519.0809726715088	392.8175640106201	0.9988405	126.36
SA21_SOC_3	1055	514.7970199584961	394.00503158569336	0.9945247	126.48
SA21_SOC_3	1056	643.3863162994385	157.50228881835938	0.99350244	126.6
SA21_SOC_3	1057	492.0184135437012	393.8500213623047	0.99602914	126.72
SA21_SOC_3	1058	491.50829315185547	399.3061065673828	0.9982645	126.84
SA21_SOC_3	1059	477.9376983642578	400.8219337463379	0.9990349	126.96
SA21_SOC_3	1060	643.984842300415	158.71084213256836	0.9848151	127.08
SA21_SOC_3	1061	407.135534286499	374.10701751708984	0.9948684	127.2
SA21_SOC_3	1062	407.5068950653076	371.4802837371826	0.99312794	127.32
SA21_SOC_3	1063	412.0476245880127	374.181432723999	0.9990068	127.44
SA21_SOC_3	1064	453.84411811828613	385.1539421081543	0.99909806	127.56
SA21_SOC_3	1065	479.37769889831543	389.4075679779053	0.9989618	127.68
SA21_SOC_3	1066	537.8696918487549	402.1234130859375	0.99866974	127.8
SA21_SOC_3	1067	601.1331558227539	417.4387836456299	0.9993011	127.92
SA21_SOC_3	1068	670.8768844604492	424.2875289916992	0.99768686	128.04
SA21_SOC_3	1069	677.1849632263184	429.40220832824707	0.9983315	128.16
SA21_SOC_3	1070	679.7470569610596	431.4016628265381	0.98916453	128.28
SA21_SOC_3	1071	700.920581817627	430.16944885253906	0.9877908	128.4
SA21_SOC_3	1072	643.9301490783691	157.54308700561523	0.9723632	128.52
SA21_SOC_3	1073	644.0903663635254	155.1908254623413	0.92058945	128.64
SA21_SOC_3	1074	644.748592376709	159.19745922088623	0.962765	128.76
SA21_SOC_3	1075	644.0007209777832	157.88260459899902	0.97974753	128.88
SA21_SOC_3	1076	702.311897277832	420.63669204711914	0.99086577	129.0
SA21_SOC_3	1077	671.8430995941162	413.06819915771484	0.97611016	129.12
SA21_SOC_3	1078	658.5474491119385	415.6878089904785	0.9971917	129.24
SA21_SOC_3	1079	651.7305850982666	417.3794460296631	0.99065	129.36
SA21_SOC_3	1080	643.164873123169	414.3073081970215	0.953571	129.48
SA21_SOC_3	1081	644.4859027862549	417.3753547668457	0.99384815	129.6
SA21_SOC_3	1082	634.2117309570312	412.08017349243164	0.98684096	129.72
SA21_SOC_3	1083	623.6777305603027	409.42989349365234	0.9920406	129.84
SA21_SOC_3	1084	643.9566612243652	155.25412559509277	0.97472024	129.96
SA21_SOC_3	1085	598.4801292419434	409.86119270324707	0.997898	130.08
SA21_SOC_3	1086	579.6131610870361	398.57940673828125	0.9981535	130.2
SA21_SOC_3	1087	644.1739082336426	157.16314315795898	0.9902596	130.32
SA21_SOC_3	1088	564.9237155914307	398.3169651031494	0.97584337	130.44
SA21_SOC_3	1089	541.9483184814453	390.5340385437012	0.9950783	130.56
SA21_SOC_3	1090	521.595287322998	393.09611320495605	0.996983	130.68
SA21_SOC_3	1091	511.65809631347656	392.91412353515625	0.99909246	130.8
SA21_SOC_3	1092	498.4564781188965	391.57007217407227	0.99943286	130.92
SA21_SOC_3	1093	487.18104362487793	392.95663833618164	0.99517375	131.04
SA21_SOC_3	1094	486.31553649902344	394.932918548584	0.99014986	131.16
SA21_SOC_3	1095	479.1414737701416	394.1492557525635	0.99782217	131.28
SA21_SOC_3	1096	475.738525390625	394.0103244781494	0.99816173	131.4
SA21_SOC_3	1097	464.7178649902344	395.91081619262695	0.9930093	131.52
SA21_SOC_3	1098	442.9107666015625	389.4923400878906	0.99535453	131.64
SA21_SOC_3	1099	643.7444686889648	158.32955360412598	0.98515874	131.76
SA21_SOC_3	1100	645.3166961669922	160.0905704498291	0.9808444	131.88
SA21_SOC_3	1101	412.0689868927002	382.62176513671875	0.9897009	132.0
SA21_SOC_3	1102	642.1314239501953	158.6642360687256	0.9706926	132.12
SA21_SOC_3	1103	391.30101203918457	387.17708587646484	0.99345726	132.24
SA21_SOC_3	1104	375.76560974121094	385.26317596435547	0.9989386	132.36
SA21_SOC_3	1105	355.011510848999	386.1078071594238	0.999368	132.48
SA21_SOC_3	1106	343.2887077331543	384.574499130249	0.997338	132.6
SA21_SOC_3	1107	342.44439601898193	387.17737197875977	0.9980666	132.72
SA21_SOC_3	1108	342.40097999572754	390.59712409973145	0.9987103	132.84
SA21_SOC_3	1109	335.1203918457031	396.7819404602051	0.99696857	132.96
SA21_SOC_3	1110	336.1941337585449	396.14307403564453	0.998662	133.08
SA21_SOC_3	1111	349.45948123931885	396.44511222839355	0.99922633	133.2
SA21_SOC_3	1112	354.9156665802002	395.4721927642822	0.9995751	133.32
SA21_SOC_3	1113	373.06675910949707	391.7947196960449	0.99375916	133.44
SA21_SOC_3	1114	372.5013017654419	402.20409393310547	0.99099636	133.56
SA21_SOC_3	1115	643.9988613128662	157.97080993652344	0.9890893	133.68
SA21_SOC_3	1116	643.5402870178223	157.65133380889893	0.9586069	133.8
SA21_SOC_3	1117	642.6217555999756	156.88921451568604	0.9810519	133.92
SA21_SOC_3	1118	388.94667625427246	405.64209938049316	0.99894255	134.04
SA21_SOC_3	1119	415.19994735717773	399.818115234375	0.9980532	134.16
SA21_SOC_3	1120	479.6389579772949	399.7299385070801	0.99938035	134.28
SA21_SOC_3	1121	537.8765106201172	412.25818634033203	0.9989127	134.4
SA21_SOC_3	1122	581.5867900848389	415.347318649292	0.9981324	134.52
SA21_SOC_3	1123	636.1943244934082	422.4323844909668	0.9990626	134.64
SA21_SOC_3	1124	653.5144329071045	427.2146701812744	0.9985921	134.76
SA21_SOC_3	1125	660.984468460083	426.44983291625977	0.9980708	134.88
SA21_SOC_3	1126	683.1609725952148	432.83666610717773	0.9865284	135.0
SA21_SOC_3	1127	643.1718826293945	155.05414009094238	0.945461	135.12
SA21_SOC_3	1128	643.6763763427734	156.61477088928223	0.9692662	135.24
SA21_SOC_3	1129	642.6297664642334	158.2372283935547	0.99209267	135.36
SA21_SOC_3	1130	644.0073013305664	156.22900485992432	0.98243904	135.48
SA21_SOC_3	1131	643.6672210693359	155.50828456878662	0.87340903	135.6
SA21_SOC_3	1132	643.9444065093994	158.54594707489014	0.9911083	135.72
SA21_SOC_3	1133	642.1814441680908	156.00723266601562	0.9861541	135.84
SA21_SOC_3	1134	660.0828170776367	416.08325958251953	0.9956773	135.96
SA21_SOC_3	1135	652.5680065155029	412.0373725891113	0.99367887	136.08
SA21_SOC_3	1136	611.3487243652344	405.25096893310547	0.9654155	136.2
SA21_SOC_3	1137	643.4304237365723	155.49908638000488	0.9854649	136.32
SA21_SOC_3	1138	577.5688171386719	400.57007789611816	0.9706981	136.44
SA21_SOC_3	1139	569.0564155578613	400.68878173828125	0.99327224	136.56
SA21_SOC_3	1140	643.5299873352051	158.07300567626953	0.9914084	136.68
SA21_SOC_3	1141	517.3449516296387	382.3951721191406	0.99560565	136.8
SA21_SOC_3	1142	477.517032623291	365.1240062713623	0.9925291	136.92
SA21_SOC_3	1143	432.9011917114258	363.01191329956055	0.9944728	137.04
SA21_SOC_3	1144	396.1899518966675	373.2652187347412	0.99512035	137.16
SA21_SOC_3	1145	378.6006450653076	375.65282821655273	0.99916244	137.28
SA21_SOC_3	1146	351.9735813140869	375.518274307251	0.99391997	137.4
SA21_SOC_3	1147	642.7611351013184	155.66265106201172	0.97691184	137.52
SA21_SOC_3	1148	643.6115264892578	158.83644104003906	0.9665372	137.64
SA21_SOC_3	1149	643.8226699829102	154.97375965118408	0.9596987	137.76
SA21_SOC_3	1150	644.5019721984863	157.66539573669434	0.97065955	137.88
SA21_SOC_3	1151	643.3710098266602	156.1547327041626	0.95909965	138.0
SA21_SOC_3	1152	643.1399345397949	156.40697479248047	0.9867393	138.12
SA21_SOC_3	1153	642.2004699707031	155.21527290344238	0.9893114	138.24
SA21_SOC_3	1154	642.9316520690918	156.62321090698242	0.99001604	138.36
SA21_SOC_3	1155	643.5693740844727	157.15842247009277	0.98921084	138.48
SA21_SOC_3	1156	644.4764137268066	155.14108657836914	0.9627294	138.6
SA21_SOC_3	1157	643.9919471740723	155.93490600585938	0.9530866	138.72
SA21_SOC_3	1158	642.6942825317383	154.72618103027344	0.98036927	138.84
SA21_SOC_3	1159	643.6503410339355	158.4937334060669	0.99207133	138.96
SA21_SOC_3	1160	644.1240310668945	158.01755905151367	0.9733385	139.08
SA21_SOC_3	1161	643.5114860534668	154.97270107269287	0.9791428	139.2
SA21_SOC_3	1162	643.830394744873	157.9328155517578	0.9854315	139.32
SA21_SOC_3	1163	644.7403907775879	158.10914039611816	0.9825287	139.44
SA21_SOC_3	1164	644.3561553955078	157.9460048675537	0.990391	139.56
SA21_SOC_3	1165	644.4320201873779	156.91280364990234	0.97747666	139.68
SA21_SOC_3	1166	643.8833713531494	159.88520622253418	0.99061406	139.8
SA21_SOC_3	1167	643.4201240539551	158.50327491760254	0.99227506	139.92
SA21_SOC_3	1168	643.878698348999	159.1886329650879	0.992525	140.04
SA21_SOC_3	1169	643.6844825744629	157.42239475250244	0.9598571	140.16
SA21_SOC_3	1170	643.925666809082	156.11815452575684	0.97841334	140.28
SA21_SOC_3	1171	643.8231468200684	157.70882606506348	0.97484857	140.4
SA21_SOC_3	1172	643.9136505126953	157.05702781677246	0.9815507	140.52
SA21_SOC_3	1173	644.3605422973633	157.6395320892334	0.9698429	140.64
SA21_SOC_3	1174	643.9791679382324	157.42668628692627	0.950084	140.76
SA21_SOC_3	1175	644.80881690979	157.09874153137207	0.9823309	140.88
SA21_SOC_3	1176	644.2998886108398	157.9068374633789	0.9886154	141.0
SA21_SOC_3	1177	643.6891555786133	156.14768028259277	0.97926486	141.12
SA21_SOC_3	1178	644.4628238677979	155.86664199829102	0.97430736	141.24
SA21_SOC_3	1179	643.4686660766602	157.9453182220459	0.98721665	141.36
SA21_SOC_3	1180	644.1218376159668	158.13613414764404	0.9798053	141.48
SA21_SOC_3	1181	643.1426525115967	157.95401573181152	0.9874977	141.6
SA21_SOC_3	1182	643.7886238098145	158.99285316467285	0.99038726	141.72
SA21_SOC_3	1183	643.6769008636475	156.82069301605225	0.97573644	141.84
SA21_SOC_3	1184	644.4313049316406	156.20179653167725	0.9542302	141.96
SA21_SOC_3	1185	644.0811157226562	156.79807662963867	0.91301835	142.08
SA21_SOC_3	1186	644.7425842285156	157.12841033935547	0.9851098	142.2
SA21_SOC_3	1187	643.931245803833	154.35699462890625	0.9753066	142.32
SA21_SOC_3	1188	644.5828914642334	157.27360725402832	0.9055092	142.44
SA21_SOC_3	1189	644.2723274230957	154.96195793151855	0.9410054	142.56
SA21_SOC_3	1190	643.4433460235596	155.84569931030273	0.98104227	142.68
SA21_SOC_3	1191	644.3925857543945	156.00229740142822	0.8931836	142.8
SA21_SOC_3	1192	356.41350746154785	370.07543563842773	0.99574935	142.92
SA21_SOC_3	1193	418.71609687805176	379.6699619293213	0.997186	143.04
SA21_SOC_3	1194	474.4447708129883	383.9358901977539	0.99620974	143.16
SA21_SOC_3	1195	508.8441848754883	390.5928611755371	0.9988696	143.28
SA21_SOC_3	1196	514.1634941101074	388.24384689331055	0.99941015	143.4
SA21_SOC_3	1197	552.2729873657227	390.42426109313965	0.99893683	143.52
SA21_SOC_3	1198	568.4159278869629	388.67417335510254	0.9993691	143.64
SA21_SOC_3	1199	579.1722297668457	387.1611213684082	0.9974138	143.76
SA21_SOC_3	1200	577.2117614746094	387.8825569152832	0.9989987	143.88
SA21_SOC_3	1201	564.5951271057129	382.35548973083496	0.9971951	144.0
SA21_SOC_3	1202	563.2216453552246	381.18764877319336	0.9972439	144.12
SA21_SOC_3	1203	571.1764812469482	387.0021629333496	0.9980155	144.24
SA21_SOC_3	1204	576.7110824584961	396.32360458374023	0.99595827	144.36
SA21_SOC_3	1205	580.8560848236084	390.1658821105957	0.99938047	144.48
SA21_SOC_3	1206	577.5646209716797	384.05914306640625	0.9974348	144.6
SA21_SOC_3	1207	642.7285194396973	160.32889366149902	0.9938168	144.72
SA21_SOC_3	1208	541.527271270752	390.22064208984375	0.9979893	144.84
SA21_SOC_3	1209	518.5174942016602	392.36669540405273	0.99926597	144.96
SA21_SOC_3	1210	486.87734603881836	391.63822174072266	0.9977315	145.08
SA21_SOC_3	1211	476.7986297607422	388.33980560302734	0.9978064	145.2
SA21_SOC_3	1212	475.33531188964844	390.94247817993164	0.9968771	145.32
SA21_SOC_3	1213	470.11780738830566	390.9769821166992	0.99784493	145.44
SA21_SOC_3	1214	473.1297492980957	390.5224800109863	0.9946398	145.56
SA21_SOC_3	1215	466.7263984680176	387.4087142944336	0.97740185	145.68
SA21_SOC_3	1216	459.2336654663086	387.01526641845703	0.99518305	145.8
SA21_SOC_3	1217	459.40685272216797	387.0908832550049	0.99922514	145.92
SA21_SOC_3	1218	450.01721382141113	387.20166206359863	0.995908	146.04
SA21_SOC_3	1219	434.5317840576172	385.19805908203125	0.98941606	146.16
SA21_SOC_3	1220	396.1012363433838	384.5715522766113	0.994588	146.28
SA21_SOC_3	1221	643.0346012115479	155.6989288330078	0.9864846	146.4
SA21_SOC_3	1222	643.4955596923828	154.3934440612793	0.97384363	146.52
SA21_SOC_3	1223	325.462007522583	374.91196632385254	0.96713847	146.64
SA21_SOC_3	1224	643.1893825531006	156.23099327087402	0.97202593	146.76
SA21_SOC_3	1225	644.3979263305664	156.30383491516113	0.95049995	146.88
SA21_SOC_3	1226	643.618631362915	156.29360675811768	0.9579825	147.0
SA21_SOC_3	1227	643.2428359985352	157.09972858428955	0.9787153	147.12
SA21_SOC_3	1228	644.3394660949707	157.02667236328125	0.97633046	147.24
SA21_SOC_3	1229	643.146562576294	156.12091541290283	0.9860533	147.36
SA21_SOC_3	1230	643.8986778259277	157.90144443511963	0.99351466	147.48
SA21_SOC_3	1231	644.0112590789795	156.25481128692627	0.94001645	147.6
SA21_SOC_3	1232	643.0644512176514	153.54872703552246	0.92132664	147.72
SA21_SOC_3	1233	642.9722785949707	158.92172813415527	0.96148837	147.84
SA21_SOC_3	1234	642.30637550354	154.57926750183105	0.8015796	147.96
SA21_SOC_3	1235	643.809175491333	157.34713554382324	0.96557605	148.08
SA21_SOC_3	1236	644.6614265441895	156.09546661376953	0.9199069	148.2
SA21_SOC_3	1237	643.8046455383301	156.79232597351074	0.9643805	148.32
SA21_SOC_3	1238	644.6012496948242	157.4952793121338	0.97110903	148.44
SA21_SOC_3	1239	643.7745094299316	157.88460731506348	0.98733354	148.56
SA21_SOC_3	1240	643.0292129516602	157.60442733764648	0.98834294	148.68
SA21_SOC_3	1241	642.9581642150879	156.98574542999268	0.9794714	148.8
SA21_SOC_3	1242	644.0007209777832	155.56301593780518	0.9802188	148.92
SA21_SOC_3	1243	644.2533016204834	156.998291015625	0.9687247	149.04
SA21_SOC_3	1244	644.661808013916	158.17477226257324	0.98705393	149.16
SA21_SOC_3	1245	642.7934646606445	156.51537895202637	0.9874649	149.28
SA21_SOC_3	1246	643.2478904724121	155.6117820739746	0.97766405	149.4
SA21_SOC_3	1247	644.5098400115967	157.36736297607422	0.9779344	149.52
SA21_SOC_3	1248	643.8714027404785	156.751070022583	0.98918086	149.64
SA21_SOC_3	1249	644.1604614257812	158.21677207946777	0.9827261	149.76
SA21_SOC_3	1250	642.819881439209	156.33296012878418	0.9888837	149.88
SA21_SOC_3	1251	643.6023712158203	155.81002235412598	0.9767493	150.0
SA21_SOC_3	1252	644.0218925476074	156.0172176361084	0.9357417	150.12
SA21_SOC_3	1253	644.0757751464844	156.67046070098877	0.9688891	150.24
SA21_SOC_3	1254	644.3196296691895	157.89612293243408	0.94411576	150.36
SA21_SOC_3	1255	327.56896018981934	360.33047676086426	0.97979915	150.48
SA21_SOC_3	1256	398.7006902694702	371.67577743530273	0.9191037	150.6
SA21_SOC_3	1257	511.1086845397949	389.8045063018799	0.99821824	150.72
SA21_SOC_3	1258	611.6004943847656	407.3312187194824	0.9946443	150.84
SA21_SOC_3	1259	639.8028373718262	411.89849853515625	0.9986192	150.96
SA21_SOC_3	1260	650.6064414978027	415.7383918762207	0.9987313	151.08
SA21_SOC_3	1261	650.5720138549805	416.42189025878906	0.99183184	151.2
SA21_SOC_3	1262	635.3897094726562	413.15342903137207	0.99399513	151.32
SA21_SOC_3	1263	629.5695304870605	406.95359230041504	0.9991636	151.44
SA21_SOC_3	1264	637.4866008758545	411.27084732055664	0.9992368	151.56
SA21_SOC_3	1265	645.0235366821289	416.18682861328125	0.99891615	151.68
SA21_SOC_3	1266	668.306827545166	424.3630027770996	0.9985362	151.8
SA21_SOC_3	1267	673.3973503112793	424.2620658874512	0.99771607	151.92
SA21_SOC_3	1268	668.5089588165283	420.98419189453125	0.9972662	152.04
SA21_SOC_3	1269	671.0031509399414	420.3234672546387	0.9985953	152.16
SA21_SOC_3	1270	678.7350654602051	419.586238861084	0.99905246	152.28
SA21_SOC_3	1271	670.1820373535156	419.47357177734375	0.9949811	152.4
SA21_SOC_3	1272	664.5703315734863	416.8128776550293	0.99612	152.52
SA21_SOC_3	1273	657.2689056396484	416.9171333312988	0.994235	152.64
SA21_SOC_3	1274	649.260139465332	416.3279628753662	0.9981641	152.76
SA21_SOC_3	1275	659.4440460205078	417.60952949523926	0.9944694	152.88
SA21_SOC_3	1276	667.0535087585449	422.98290252685547	0.9972037	153.0
SA21_SOC_3	1277	673.2982635498047	422.54204750061035	0.9974402	153.12
SA21_SOC_3	1278	644.1554546356201	157.07696914672852	0.98473895	153.24
SA21_SOC_3	1279	650.8682250976562	416.09893798828125	0.9983876	153.36
SA21_SOC_3	1280	645.6233024597168	415.1049041748047	0.99776673	153.48
SA21_SOC_3	1281	639.8929119110107	416.2599277496338	0.9989241	153.6
SA21_SOC_3	1282	639.6856307983398	416.154727935791	0.9970253	153.72
SA21_SOC_3	1283	637.4679565429688	418.37199211120605	0.9988224	153.84
SA21_SOC_3	1284	613.4935855865479	412.06764221191406	0.99394035	153.96
SA21_SOC_3	1285	613.9615058898926	411.9276237487793	0.99618185	154.08
SA21_SOC_3	1286	615.0595664978027	414.4760227203369	0.99600416	154.2
SA21_SOC_3	1287	620.0545310974121	414.72307205200195	0.98727775	154.32
SA21_SOC_3	1288	616.8293952941895	417.49966621398926	0.98382866	154.44
SA21_SOC_3	1289	617.8511142730713	413.9836120605469	0.9978467	154.56
SA21_SOC_3	1290	621.0563659667969	414.2928886413574	0.9968117	154.68
SA21_SOC_3	1291	628.9373397827148	418.220157623291	0.9985411	154.8
SA21_SOC_3	1292	636.8196487426758	418.22582244873047	0.99889284	154.92
SA21_SOC_3	1293	648.7371444702148	419.1781711578369	0.99840194	155.04
SA21_SOC_3	1294	649.4236469268799	419.4571781158447	0.9987684	155.16
SA21_SOC_3	1295	659.3935012817383	421.1763668060303	0.9833588	155.28
SA21_SOC_3	1296	677.4558067321777	423.1196594238281	0.9950477	155.4
SA21_SOC_3	1297	680.5385589599609	424.89821434020996	0.9981541	155.52
SA21_SOC_3	1298	676.512622833252	424.71691131591797	0.9773512	155.64
SA21_SOC_3	1299	673.4101295471191	420.36669731140137	0.99462706	155.76
SA21_SOC_3	1300	642.2214508056641	411.5664482116699	0.99878985	155.88
SA21_SOC_3	1301	643.588924407959	157.2183895111084	0.98625076	156.0
SA21_SOC_3	1302	490.8907890319824	383.5612106323242	0.99830997	156.12
SA21_SOC_3	1303	645.1030731201172	156.30176067352295	0.97927856	156.24
SA21_SOC_3	1304	643.485689163208	156.96227073669434	0.9848044	156.36
SA21_SOC_3	1305	643.8555717468262	155.27463912963867	0.9760465	156.48
SA21_SOC_3	1306	643.7904357910156	156.89549446105957	0.9726117	156.6
SA21_SOC_3	1307	644.2889213562012	159.02777194976807	0.9868776	156.72
SA21_SOC_3	1308	644.0223693847656	156.10372066497803	0.9868548	156.84
SA21_SOC_3	1309	644.0412521362305	157.38691806793213	0.9867997	156.96
SA21_SOC_3	1310	366.65587425231934	379.10362243652344	0.9985404	157.08
SA21_SOC_3	1311	341.4391040802002	370.72214126586914	0.9944326	157.2
SA21_SOC_3	1312	644.0305709838867	155.74687957763672	0.98719937	157.32
SA21_SOC_3	1313	643.3399200439453	155.12540817260742	0.9727275	157.44
SA21_SOC_3	1314	643.8842296600342	157.81976222991943	0.99138004	157.56
SA21_SOC_3	1315	644.0876007080078	158.5714817047119	0.9889088	157.68
SA21_SOC_3	1316	643.8519954681396	154.45524215698242	0.9542512	157.8
SA21_SOC_3	1317	643.9558982849121	158.53734970092773	0.9866312	157.92
SA21_SOC_3	1318	644.2152976989746	155.7997226715088	0.98155826	158.04
SA21_SOC_3	1319	643.3402061462402	154.48711395263672	0.81126165	158.16
SA21_SOC_3	1320	643.4484481811523	156.77392959594727	0.9809006	158.28
SA21_SOC_3	1321	643.1429862976074	156.2413215637207	0.9557678	158.4
SA21_SOC_3	1322	643.525218963623	156.77348613739014	0.97303265	158.52
SA21_SOC_3	1323	644.2761898040771	157.90656566619873	0.97009844	158.64
SA21_SOC_3	1324	643.7067031860352	156.11872673034668	0.969667	158.76
SA21_SOC_3	1325	644.1799640655518	158.28374862670898	0.9715167	158.88
SA21_SOC_3	1326	643.9149856567383	158.05415153503418	0.9876994	159.0
SA21_SOC_3	1327	644.2213535308838	156.7573356628418	0.9845989	159.12
SA21_SOC_3	1328	643.9920425415039	155.59754848480225	0.97211695	159.24
SA21_SOC_3	1329	644.0606117248535	156.69246196746826	0.9820402	159.36
SA21_SOC_3	1330	643.3765888214111	155.72110176086426	0.9830414	159.48
SA21_SOC_3	1331	644.6200370788574	161.08895301818848	0.989032	159.6
SA21_SOC_3	1332	644.2800045013428	155.18972396850586	0.9199873	159.72
SA21_SOC_3	1333	643.8518524169922	155.08217811584473	0.91231066	159.84
SA21_SOC_3	1334	642.2810554504395	155.46835899353027	0.9518625	159.96
SA21_SOC_3	1335	645.8671569824219	159.4314193725586	0.93440807	160.08
SA21_SOC_3	1336	644.7817802429199	158.27539443969727	0.97321576	160.2
SA21_SOC_3	1337	644.6929454803467	156.4048719406128	0.9835855	160.32
SA21_SOC_3	1338	643.3053493499756	156.96302890777588	0.98802525	160.44
SA21_SOC_3	1339	643.818473815918	155.1536750793457	0.98000926	160.56
SA21_SOC_3	1340	643.8422679901123	155.685453414917	0.9886198	160.68
SA21_SOC_3	1341	642.6055431365967	155.5180549621582	0.98315954	160.8
SA21_SOC_3	1342	644.3468570709229	155.41728973388672	0.9485721	160.92
SA21_SOC_3	1343	643.6412811279297	156.7622995376587	0.9475597	161.04
SA21_SOC_3	1344	643.7256813049316	159.53475952148438	0.98698527	161.16
SA21_SOC_3	1345	645.2110767364502	155.5107021331787	0.9508819	161.28
SA21_SOC_3	1346	644.2889213562012	155.5524730682373	0.9563655	161.4
SA21_SOC_3	1347	643.600606918335	156.21831893920898	0.95151246	161.52
SA21_SOC_3	1348	644.1087245941162	157.0208501815796	0.9832719	161.64
SA21_SOC_3	1349	643.9640522003174	157.56606101989746	0.96963173	161.76
SA21_SOC_3	1350	643.3370590209961	157.49572277069092	0.95569336	161.88
SA21_SOC_3	1351	644.0220832824707	156.79012298583984	0.97093046	162.0
SA21_SOC_3	1352	643.4524536132812	155.37074089050293	0.9833261	162.12
SA21_SOC_3	1353	643.6100959777832	157.1609401702881	0.97032255	162.24
SA21_SOC_3	1354	643.1983947753906	159.1300106048584	0.99277025	162.36
SA21_SOC_3	1355	644.019079208374	155.67930221557617	0.94882935	162.48
SA21_SOC_3	1356	644.0516948699951	155.7396411895752	0.9560679	162.6
SA21_SOC_3	1357	643.9794540405273	156.03991985321045	0.9733666	162.72
SA21_SOC_3	1358	340.594482421875	346.01168632507324	0.98939496	162.84
SA21_SOC_3	1359	365.5022621154785	354.28430557250977	0.9982944	162.96
SA21_SOC_3	1360	408.03894996643066	376.37128829956055	0.9958937	163.08
SA21_SOC_3	1361	423.48766326904297	378.79119873046875	0.9984945	163.2
SA21_SOC_3	1362	458.4826469421387	384.4551086425781	0.9969043	163.32
SA21_SOC_3	1363	488.7984275817871	388.60107421875	0.99905115	163.44
SA21_SOC_3	1364	513.5478019714355	388.4963035583496	0.99845874	163.56
SA21_SOC_3	1365	565.1449203491211	388.3959102630615	0.99806374	163.68
SA21_SOC_3	1366	600.9225845336914	394.90705490112305	0.99841404	163.8
SA21_SOC_3	1367	608.1507682800293	395.57836532592773	0.9983132	163.92
SA21_SOC_3	1368	612.9356384277344	399.3075942993164	0.99740654	164.04
SA21_SOC_3	1369	634.1042518615723	404.67830657958984	0.99767715	164.16
SA21_SOC_3	1370	649.4305610656738	409.07649993896484	0.9979202	164.28
SA21_SOC_3	1371	661.7641448974609	416.9907760620117	0.9982533	164.4
SA21_SOC_3	1372	680.6844711303711	422.2594356536865	0.9939581	164.52
SA21_SOC_3	1373	643.8492774963379	155.51207542419434	0.9796895	164.64
SA21_SOC_3	1374	695.8917617797852	430.9871292114258	0.9868815	164.76
SA21_SOC_3	1375	689.3322944641113	430.521240234375	0.98984563	164.88
SA21_SOC_3	1376	642.9880142211914	157.19587326049805	0.993335	165.0
SA21_SOC_3	1377	695.8571434020996	432.4807834625244	0.97670287	165.12
SA21_SOC_3	1378	642.8695678710938	157.37128257751465	0.99379635	165.24
SA21_SOC_3	1379	691.9744491577148	430.9522819519043	0.9957563	165.36
SA21_SOC_3	1380	690.7078266143799	430.6119918823242	0.9978188	165.48
SA21_SOC_3	1381	685.5682373046875	427.58437156677246	0.9974807	165.6
SA21_SOC_3	1382	680.0180912017822	427.5011444091797	0.9947577	165.72
SA21_SOC_3	1383	673.1488227844238	423.3853340148926	0.9966084	165.84
SA21_SOC_3	1384	666.0001754760742	420.0399112701416	0.9981646	165.96
SA21_SOC_3	1385	663.7613296508789	420.2318572998047	0.99767	166.08
SA21_SOC_3	1386	659.6693992614746	418.84517669677734	0.9985897	166.2
SA21_SOC_3	1387	659.748363494873	417.7880859375	0.9984137	166.32
SA21_SOC_3	1388	656.0403823852539	418.2241630554199	0.9988732	166.44
SA21_SOC_3	1389	663.555908203125	422.79951095581055	0.9972765	166.56
SA21_SOC_3	1390	643.4991836547852	154.90900039672852	0.96803486	166.68
SA21_SOC_3	1391	661.9397163391113	417.42210388183594	0.99355644	166.8
SA21_SOC_3	1392	617.2623634338379	404.884614944458	0.98607475	166.92
SA21_SOC_3	1393	644.786262512207	156.31047248840332	0.9228399	167.04
SA21_SOC_3	1394	643.3866024017334	157.86938667297363	0.98871815	167.16
SA21_SOC_3	1395	508.1982612609863	389.6093559265137	0.99708253	167.28
SA21_SOC_3	1396	505.3384304046631	393.213586807251	0.9924154	167.4
SA21_SOC_3	1397	510.4551315307617	394.4367027282715	0.99861157	167.52
SA21_SOC_3	1398	516.210126876831	397.1126174926758	0.99702364	167.64
SA21_SOC_3	1399	644.4894790649414	156.38494491577148	0.96243495	167.76
SA21_SOC_3	1400	517.3757076263428	389.1808891296387	0.99760395	167.88
SA21_SOC_3	1401	527.6193141937256	387.42725372314453	0.992059	168.0
SA21_SOC_3	1402	533.9638710021973	385.95794677734375	0.9928005	168.12
SA21_SOC_3	1403	532.9953193664551	388.055362701416	0.98758173	168.24
SA21_SOC_3	1404	538.2699489593506	393.3045959472656	0.9975048	168.36
SA21_SOC_3	1405	538.6941909790039	398.4419631958008	0.97637635	168.48
SA21_SOC_3	1406	533.5007667541504	391.7372131347656	0.9955716	168.6
SA21_SOC_3	1407	531.6981315612793	395.22010803222656	0.99885976	168.72
SA21_SOC_3	1408	513.3166313171387	389.0475654602051	0.9988261	168.84
SA21_SOC_3	1409	518.1500434875488	387.3098945617676	0.9993075	168.96
SA21_SOC_3	1410	521.0247993469238	391.025447845459	0.99954224	169.08
SA21_SOC_3	1411	520.6183910369873	389.50255393981934	0.9992487	169.2
SA21_SOC_3	1412	521.8668937683105	390.04772186279297	0.99924386	169.32
SA21_SOC_3	1413	519.8506355285645	390.86560249328613	0.9994005	169.44
SA21_SOC_3	1414	517.9841041564941	394.8314094543457	0.9993728	169.56
SA21_SOC_3	1415	511.83385848999023	397.07542419433594	0.99925214	169.68
SA21_SOC_3	1416	511.9492530822754	396.91898345947266	0.99904984	169.8
SA21_SOC_3	1417	512.2952461242676	395.28820037841797	0.9983543	169.92
SA21_SOC_3	1418	509.4207286834717	394.830322265625	0.9985832	170.04
SA21_SOC_3	1419	518.4158325195312	396.43346786499023	0.9994779	170.16
SA21_SOC_3	1420	547.1580505371094	397.2301483154297	0.998481	170.28
SA21_SOC_3	1421	573.5368728637695	394.6317672729492	0.9995303	170.4
SA21_SOC_3	1422	587.2862815856934	391.95133209228516	0.9985299	170.52
SA21_SOC_3	1423	600.8763313293457	395.67317962646484	0.9982521	170.64
SA21_SOC_3	1424	613.02490234375	398.76428604125977	0.99828124	170.76
SA21_SOC_3	1425	622.4385261535645	399.3073081970215	0.99933845	170.88
SA21_SOC_3	1426	625.9467124938965	402.43011474609375	0.9985128	171.0
SA21_SOC_3	1427	636.4084720611572	400.79687118530273	0.99888843	171.12
SA21_SOC_3	1428	637.3503684997559	399.30307388305664	0.9960905	171.24
SA21_SOC_3	1429	637.0458126068115	397.2827339172363	0.9976913	171.36
SA21_SOC_3	1430	636.6471290588379	397.8050994873047	0.9977997	171.48
SA21_SOC_3	1431	635.0245952606201	398.88416290283203	0.99731135	171.6
SA21_SOC_3	1432	636.5725517272949	398.33736419677734	0.99835473	171.72
SA21_SOC_3	1433	645.4198360443115	399.91719245910645	0.99100786	171.84
SA21_SOC_3	1434	615.7916069030762	392.5058841705322	0.98674405	171.96
SA21_SOC_3	1435	538.6692047119141	384.22496795654297	0.9923666	172.08
SA21_SOC_3	1436	643.9626693725586	155.7699966430664	0.9842323	172.2
SA21_SOC_3	1437	383.4059715270996	373.9263153076172	0.9938782	172.32
SA21_SOC_3	1438	644.7402000427246	155.5777645111084	0.966643	172.44
SA21_SOC_3	1439	644.3187713623047	157.56125450134277	0.9646417	172.56
SA21_SOC_3	1440	642.4702167510986	155.33254623413086	0.975312	172.68
SA21_SOC_3	1441	644.463062286377	156.20834827423096	0.97899204	172.8
SA21_SOC_3	1442	644.0799236297607	156.4863681793213	0.976429	172.92
SA21_SOC_3	1443	643.5888290405273	152.6433563232422	0.80794734	173.04
SA21_SOC_3	1444	644.2362785339355	155.59953689575195	0.98441213	173.16
SA21_SOC_3	1445	643.8605308532715	155.86732864379883	0.97258466	173.28
SA21_SOC_3	1446	643.6981201171875	156.24775886535645	0.9797682	173.4
SA21_SOC_3	1447	642.1558856964111	155.82398414611816	0.9807313	173.52
SA21_SOC_3	1448	643.2352066040039	158.12078475952148	0.9608264	173.64
SA21_SOC_3	1449	643.7235832214355	157.77877807617188	0.9811152	173.76
SA21_SOC_3	1450	642.3111915588379	156.5218448638916	0.9610334	173.88
SA21_SOC_3	1451	643.4665679931641	156.84133529663086	0.9819197	174.0
SA21_SOC_3	1452	643.106746673584	155.82112312316895	0.96966404	174.12
SA21_SOC_3	1453	643.5027122497559	156.17734909057617	0.95765054	174.24
SA21_SOC_3	1454	643.4638500213623	155.26159286499023	0.9856889	174.36
SA21_SOC_3	1455	643.5200691223145	154.7723150253296	0.9833497	174.48
SA21_SOC_3	1456	644.556999206543	157.56146907806396	0.99032885	174.6
SA21_SOC_3	1457	644.5038795471191	157.9076099395752	0.97792065	174.72
SA21_SOC_3	1458	644.1235542297363	156.2570858001709	0.95100117	174.84
SA21_SOC_3	1459	643.0291175842285	154.7784948348999	0.97773224	174.96
SA21_SOC_3	1460	643.9817428588867	156.720929145813	0.971864	175.08
SA21_SOC_3	1461	644.1625595092773	157.14819431304932	0.98896503	175.2
SA21_SOC_3	1462	643.0028915405273	155.24511337280273	0.9674289	175.32
SA21_SOC_3	1463	642.9254531860352	155.718355178833	0.9897222	175.44
SA21_SOC_3	1464	644.662618637085	155.21079540252686	0.92790496	175.56
SA21_SOC_3	1465	643.4854507446289	156.04361057281494	0.9562442	175.68
SA21_SOC_3	1466	642.8783416748047	155.91422080993652	0.96723133	175.8
SA21_SOC_3	1467	644.8497772216797	157.2090196609497	0.95326847	175.92
SA21_SOC_3	1468	644.1367626190186	155.8298921585083	0.94148934	176.04
SA21_SOC_3	1469	643.6058521270752	155.94274520874023	0.9716922	176.16
SA21_SOC_3	1470	643.7591552734375	156.34685039520264	0.98684525	176.28
SA21_SOC_3	1471	643.2525634765625	157.15767860412598	0.97472036	176.4
SA21_SOC_3	1472	643.0598258972168	156.260347366333	0.9765237	176.52
SA21_SOC_3	1473	642.8146362304688	157.05296516418457	0.98714554	176.64
SA21_SOC_3	1474	643.5132026672363	156.82904720306396	0.9891445	176.76
SA21_SOC_3	1475	644.6481227874756	154.4447422027588	0.91020936	176.88
SA21_SOC_3	1476	643.9621925354004	157.3699951171875	0.98560023	177.0
SA21_SOC_3	1477	643.0187225341797	158.26884269714355	0.98730904	177.12
SA21_SOC_3	1478	643.2472229003906	158.8333511352539	0.98021597	177.24
SA21_SOC_3	1479	642.8933143615723	155.90344905853271	0.9829795	177.36
SA21_SOC_3	1480	644.0370559692383	158.10361862182617	0.99236965	177.48
SA21_SOC_3	1481	644.0320491790771	159.17934894561768	0.9881535	177.6
SA21_SOC_3	1482	643.5635566711426	154.63305473327637	0.9755441	177.72
SA21_SOC_3	1483	643.4019088745117	156.948881149292	0.9844632	177.84
SA21_SOC_3	1484	643.3849334716797	158.44141960144043	0.97640467	177.96
SA21_SOC_3	1485	642.9481029510498	156.7280101776123	0.9765836	178.08
SA21_SOC_3	1486	325.28016567230225	364.89795684814453	0.9912225	178.2
SA21_SOC_3	1487	642.4553871154785	156.79903507232666	0.9836271	178.32
SA21_SOC_3	1488	333.7571620941162	373.11126708984375	0.99804497	178.44
SA21_SOC_3	1489	339.2390966415405	372.84687995910645	0.9953461	178.56
SA21_SOC_3	1490	342.9933786392212	374.4196128845215	0.9953258	178.68
SA21_SOC_3	1491	356.7812919616699	376.85646057128906	0.99400806	178.8
SA21_SOC_3	1492	368.48926544189453	382.2512626647949	0.9980459	178.92
SA21_SOC_3	1493	384.47444438934326	382.8017520904541	0.9962739	179.04
SA21_SOC_3	1494	422.1769332885742	384.68871116638184	0.9908958	179.16
SA21_SOC_3	1495	428.34625244140625	384.9751281738281	0.98821855	179.28
SA21_SOC_3	1496	444.70739364624023	388.934268951416	0.99839646	179.4
SA21_SOC_3	1497	475.25105476379395	389.88962173461914	0.9980496	179.52
SA21_SOC_3	1498	550.4619598388672	375.82042694091797	0.99785346	179.64
SA21_SOC_3	1499	611.8657112121582	362.2404670715332	0.9992225	179.76
SA21_SOC_3	1500	621.0512161254883	364.6299648284912	0.9992951	179.88
SA21_SOC_3	1501	645.8824634552002	387.8994941711426	0.99958056	180.0
SA21_SOC_3	1502	669.5022583007812	420.07158279418945	0.9978643	180.12
SA21_SOC_3	1503	691.3782119750977	431.5286064147949	0.98144436	180.24
SA21_SOC_3	1504	689.7242069244385	427.17641830444336	0.9939056	180.36
SA21_SOC_3	1505	696.2849617004395	425.518856048584	0.99322516	180.48
SA21_SOC_3	1506	690.3688907623291	424.5087432861328	0.98637295	180.6
SA21_SOC_3	1507	643.7925338745117	155.80784797668457	0.97129405	180.72
SA21_SOC_3	1508	644.2663192749023	157.59042263031006	0.8618769	180.84
SA21_SOC_3	1509	667.792797088623	416.41093254089355	0.9977063	180.96
SA21_SOC_3	1510	614.5134449005127	402.7284622192383	0.98361844	181.08
SA21_SOC_3	1511	556.7353248596191	389.45926666259766	0.99864596	181.2
SA21_SOC_3	1512	510.0149154663086	388.19114685058594	0.99843806	181.32
SA21_SOC_3	1513	495.93353271484375	393.8299369812012	0.99869955	181.44
SA21_SOC_3	1514	486.06395721435547	391.89966201782227	0.98771125	181.56
SA21_SOC_3	1515	486.7486000061035	393.31403732299805	0.99908185	181.68
SA21_SOC_3	1516	485.8642578125	395.16357421875	0.9989102	181.8
SA21_SOC_3	1517	481.3839912414551	393.4039306640625	0.9965513	181.92
SA21_SOC_3	1518	474.5109558105469	389.08246994018555	0.99772984	182.04
SA21_SOC_3	1519	467.3445701599121	389.3766975402832	0.9987018	182.16
SA21_SOC_3	1520	457.52224922180176	389.2342472076416	0.98649454	182.28
SA21_SOC_3	1521	440.5733108520508	387.54366874694824	0.9966073	182.4
SA21_SOC_3	1522	643.3657169342041	156.8673276901245	0.9912258	182.52
SA21_SOC_3	1523	643.4510707855225	155.696439743042	0.9911281	182.64
SA21_SOC_3	1524	642.3008918762207	155.23648738861084	0.99325377	182.76
SA21_SOC_3	1525	643.1521415710449	155.35406112670898	0.95886976	182.88
SA21_SOC_3	1526	643.1674957275391	156.8937635421753	0.9856894	183.0
SA21_SOC_3	1527	643.8173294067383	157.0590305328369	0.9707708	183.12
SA21_SOC_3	1528	643.8614845275879	156.61388397216797	0.9254809	183.24
SA21_SOC_3	1529	643.5434818267822	155.49654006958008	0.98018503	183.36
SA21_SOC_3	1530	643.0607318878174	157.77275562286377	0.98659164	183.48
SA21_SOC_3	1531	643.9329624176025	158.2503318786621	0.9890619	183.6
SA21_SOC_3	1532	644.2996978759766	159.71477508544922	0.9784799	183.72
SA21_SOC_3	1533	642.8533554077148	156.705322265625	0.98979527	183.84
SA21_SOC_3	1534	643.928050994873	156.12401962280273	0.9777957	183.96
SA21_SOC_3	1535	643.6585426330566	159.40166473388672	0.98895264	184.08
SA21_SOC_3	1536	644.148063659668	155.16989707946777	0.97276986	184.2
SA21_SOC_3	1537	643.8507080078125	156.0706901550293	0.97831273	184.32
SA21_SOC_3	1538	643.7075138092041	157.4082899093628	0.97578	184.44
SA21_SOC_3	1539	644.1238403320312	158.2126235961914	0.9892253	184.56
SA21_SOC_3	1540	642.6195621490479	156.82711601257324	0.9596915	184.68
SA21_SOC_3	1541	643.5948371887207	158.41341018676758	0.98362017	184.8
SA21_SOC_3	1542	643.023681640625	156.96948051452637	0.9900407	184.92
SA21_SOC_3	1543	642.5761699676514	159.25965785980225	0.9963211	185.04
SA21_SOC_3	1544	644.1901683807373	157.4612045288086	0.9709647	185.16
SA21_SOC_3	1545	644.5700645446777	155.71271896362305	0.9800776	185.28
SA21_SOC_3	1546	644.3873882293701	157.42023468017578	0.9561975	185.4
SA21_SOC_3	1547	643.902587890625	157.44890213012695	0.9853974	185.52
SA21_SOC_3	1548	644.1107749938965	154.87798690795898	0.9773755	185.64
SA21_SOC_3	1549	643.8608169555664	157.09683895111084	0.96799916	185.76
SA21_SOC_3	1550	643.4344291687012	153.40571880340576	0.968385	185.88
SA21_SOC_3	1551	644.2774772644043	156.1768341064453	0.9642099	186.0
SA21_SOC_3	1552	643.9616203308105	155.92286109924316	0.97868824	186.12
SA21_SOC_3	1553	643.6276435852051	159.59501266479492	0.99250436	186.24
SA21_SOC_3	1554	643.4408187866211	154.49589729309082	0.9564364	186.36
SA21_SOC_3	1555	643.9088821411133	153.9224910736084	0.9304757	186.48
SA21_SOC_3	1556	644.1033363342285	157.49093055725098	0.9751311	186.6
SA21_SOC_3	1557	644.1161155700684	157.32032775878906	0.9532466	186.72
SA21_SOC_3	1558	644.1397666931152	157.32358932495117	0.9889704	186.84
SA21_SOC_3	1559	643.544864654541	156.15553379058838	0.98607856	186.96
SA21_SOC_3	1560	643.6282157897949	156.60078048706055	0.97922426	187.08
SA21_SOC_3	1561	643.7856197357178	156.81113719940186	0.8811453	187.2
SA21_SOC_3	1562	643.5973167419434	157.27277755737305	0.97548634	187.32
SA21_SOC_3	1563	643.5460090637207	155.83677291870117	0.9773949	187.44
SA21_SOC_3	1564	644.2421913146973	157.125506401062	0.9735839	187.56
SA21_SOC_3	1565	643.5020923614502	157.22514152526855	0.9888837	187.68
SA21_SOC_3	1566	644.849967956543	158.44350814819336	0.98412645	187.8
SA21_SOC_3	1567	643.1310653686523	156.97400093078613	0.98894614	187.92
SA21_SOC_3	1568	644.2117691040039	156.7404556274414	0.9790759	188.04
SA21_SOC_3	1569	644.6131706237793	157.2258996963501	0.97072417	188.16
SA21_SOC_3	1570	643.6239242553711	156.49595260620117	0.9755923	188.28
SA21_SOC_3	1571	644.2903518676758	157.29692459106445	0.9729226	188.4
SA21_SOC_3	1572	643.8034534454346	156.50625228881836	0.99163365	188.52
SA21_SOC_3	1573	643.7068939208984	156.594500541687	0.98015195	188.64
SA21_SOC_3	1574	644.614315032959	156.55155658721924	0.97057873	188.76
SA21_SOC_3	1575	644.1049098968506	156.17620468139648	0.98377186	188.88
SA21_SOC_3	1576	643.421459197998	157.8042697906494	0.9857048	189.0
SA21_SOC_3	1577	644.2855834960938	157.26662635803223	0.9887555	189.12
SA21_SOC_3	1578	643.2637214660645	156.0831356048584	0.9868786	189.24
SA21_SOC_3	1579	642.9216384887695	156.83870315551758	0.983108	189.36
SA21_SOC_3	1580	643.2059288024902	156.44614219665527	0.99135005	189.48
SA21_SOC_3	1581	643.543291091919	154.94221687316895	0.9862164	189.6
SA21_SOC_3	1582	643.8868522644043	154.50897216796875	0.95946366	189.72
SA21_SOC_3	1583	644.2600250244141	157.73975372314453	0.99131835	189.84
SA21_SOC_3	1584	643.6135292053223	156.85956001281738	0.9820893	189.96
SA21_SOC_3	1585	643.8385486602783	156.7158079147339	0.98557997	190.08
SA21_SOC_3	1586	643.2389259338379	157.26917266845703	0.9871329	190.2
SA21_SOC_3	1587	644.0966129302979	157.8061294555664	0.97495496	190.32
SA21_SOC_3	1588	643.8929080963135	154.9627161026001	0.96445334	190.44
SA21_SOC_3	1589	643.2306289672852	158.77119541168213	0.9837504	190.56
SA21_SOC_3	1590	643.0203437805176	156.0702610015869	0.9174761	190.68
SA21_SOC_3	1591	644.4742202758789	156.83406829833984	0.9816222	190.8
SA21_SOC_3	1592	643.488359451294	157.79528617858887	0.9651811	190.92
SA21_SOC_3	1593	642.9794788360596	154.84615802764893	0.9740915	191.04
SA21_SOC_3	1594	643.8039779663086	157.61873245239258	0.97853035	191.16
SA21_SOC_3	1595	643.1266784667969	156.81501388549805	0.98439366	191.28
SA21_SOC_3	1596	643.0408477783203	158.64452362060547	0.9907595	191.4
SA21_SOC_3	1597	643.9551830291748	154.8138427734375	0.9764238	191.52
SA21_SOC_3	1598	643.5927391052246	154.24464225769043	0.9480711	191.64
SA21_SOC_3	1599	644.501256942749	158.05644035339355	0.98508114	191.76
SA21_SOC_3	1600	644.2081451416016	156.0439395904541	0.9607753	191.88
SA21_SOC_3	1601	644.2376136779785	157.8685998916626	0.93161976	192.0
SA21_SOC_3	1602	643.8490867614746	157.55192756652832	0.98640996	192.12
SA21_SOC_3	1603	643.3221817016602	156.5927267074585	0.9827003	192.24
SA21_SOC_3	1604	644.0557956695557	157.2846794128418	0.9897904	192.36
SA21_SOC_3	1605	643.7633514404297	155.70834159851074	0.97841084	192.48
SA21_SOC_3	1606	643.8422679901123	155.58274269104004	0.9629232	192.6
SA21_SOC_3	1607	643.3434009552002	160.23576736450195	0.99344456	192.72
SA21_SOC_3	1608	645.1921463012695	158.6365556716919	0.98413	192.84
SA21_SOC_3	1609	643.3013916015625	155.50947189331055	0.9860799	192.96
SA21_SOC_3	1610	643.9338684082031	155.10360717773438	0.96074986	193.08
SA21_SOC_3	1611	643.8787460327148	155.81076622009277	0.96205217	193.2
SA21_SOC_3	1612	643.3979034423828	155.5711555480957	0.9761847	193.32
SA21_SOC_3	1613	643.1910037994385	156.66492462158203	0.9723846	193.44
SA21_SOC_3	1614	642.9347515106201	155.6542682647705	0.94823873	193.56
SA21_SOC_3	1615	644.4768905639648	158.24516773223877	0.9885616	193.68
SA21_SOC_3	1616	643.6115264892578	155.84551334381104	0.95186347	193.8
SA21_SOC_3	1617	643.761682510376	154.8581027984619	0.9747226	193.92
SA21_SOC_3	1618	642.9889678955078	155.9396266937256	0.9747444	194.04
SA21_SOC_3	1619	643.3504581451416	156.5949583053589	0.9667987	194.16
SA21_SOC_3	1620	643.4428215026855	155.8041286468506	0.9769124	194.28
SA21_SOC_3	1621	644.7708606719971	156.70809745788574	0.97599685	194.4
SA21_SOC_3	1622	326.34520530700684	361.6801643371582	0.99366623	194.52
SA21_SOC_3	1623	644.2103385925293	157.9021453857422	0.9255104	194.64
SA21_SOC_3	1624	643.2942390441895	156.55654907226562	0.9859249	194.76
SA21_SOC_3	1625	328.49276065826416	365.2694320678711	0.98052543	194.88
SA21_SOC_3	1626	333.2444190979004	362.495756149292	0.98619866	195.0
SA21_SOC_3	1627	341.78247451782227	367.0081615447998	0.9945221	195.12
SA21_SOC_3	1628	350.3082275390625	369.8868942260742	0.99736816	195.24
SA21_SOC_3	1629	352.41029262542725	373.443546295166	0.99756587	195.36
SA21_SOC_3	1630	366.8734073638916	375.2218437194824	0.9970884	195.48
SA21_SOC_3	1631	373.272705078125	374.5151138305664	0.99767107	195.6
SA21_SOC_3	1632	376.7474889755249	379.4695472717285	0.9984174	195.72
SA21_SOC_3	1633	397.25027084350586	381.1321449279785	0.9972373	195.84
SA21_SOC_3	1634	430.8347225189209	388.0038070678711	0.99047244	195.96
SA21_SOC_3	1635	456.44426345825195	383.91014099121094	0.9967405	196.08
SA21_SOC_3	1636	480.9303283691406	387.454833984375	0.99890447	196.2
SA21_SOC_3	1637	501.27196311950684	385.25299072265625	0.9992132	196.32
SA21_SOC_3	1638	522.2535133361816	390.1948928833008	0.9993606	196.44
SA21_SOC_3	1639	540.8397674560547	390.86957931518555	0.99823403	196.56
SA21_SOC_3	1640	570.0475692749023	401.1302089691162	0.99910223	196.68
SA21_SOC_3	1641	610.5394840240479	412.30791091918945	0.99818075	196.8
SA21_SOC_3	1642	650.7737159729004	418.9413070678711	0.9979266	196.92
SA21_SOC_3	1643	668.8864231109619	420.1383304595947	0.99627507	197.04
SA21_SOC_3	1644	674.3762016296387	419.6729564666748	0.9759915	197.16
SA21_SOC_3	1645	644.041109085083	157.33357429504395	0.98931164	197.28
SA21_SOC_3	1646	643.6328887939453	154.75507736206055	0.9377361	197.4
SA21_SOC_3	1647	664.9416923522949	414.3203544616699	0.9919186	197.52
SA21_SOC_3	1648	644.7327613830566	160.60043334960938	0.9897398	197.64
SA21_SOC_3	1649	654.6018600463867	414.22119140625	0.9982815	197.76
SA21_SOC_3	1650	650.0899791717529	411.6550827026367	0.9980539	197.88
SA21_SOC_3	1651	636.7457389831543	412.8128242492676	0.99886763	198.0
SA21_SOC_3	1652	627.7238845825195	409.35633659362793	0.991779	198.12
SA21_SOC_3	1653	623.3858585357666	410.8183479309082	0.99905175	198.24
SA21_SOC_3	1654	618.5214519500732	410.7992935180664	0.99886584	198.36
SA21_SOC_3	1655	618.8891887664795	410.72038650512695	0.99920964	198.48
SA21_SOC_3	1656	613.8144493103027	408.2434272766113	0.9958896	198.6
SA21_SOC_3	1657	612.9337310791016	406.9181442260742	0.99783546	198.72
SA21_SOC_3	1658	620.6910133361816	407.0207405090332	0.99872464	198.84
SA21_SOC_3	1659	625.9325981140137	411.03687286376953	0.9983455	198.96
SA21_SOC_3	1660	606.8951606750488	401.7154312133789	0.9940409	199.08
SA21_SOC_3	1661	559.9210262298584	395.24582862854004	0.99551815	199.2
SA21_SOC_3	1662	555.2464008331299	391.5484428405762	0.9975267	199.32
SA21_SOC_3	1663	643.5714721679688	158.47186088562012	0.9865264	199.44
SA21_SOC_3	1664	544.0954208374023	390.76080322265625	0.998725	199.56
SA21_SOC_3	1665	535.3146076202393	388.68770599365234	0.9974699	199.68
SA21_SOC_3	1666	540.5067443847656	391.42696380615234	0.9962321	199.8
SA21_SOC_3	1667	542.0947551727295	393.112850189209	0.9988563	199.92
SA21_SOC_3	1668	543.5511589050293	394.3359661102295	0.99721825	200.04
SA21_SOC_3	1669	643.5851573944092	157.87466526031494	0.97292656	200.16
SA21_SOC_3	1670	546.0432529449463	396.0616207122803	0.9992342	200.28
SA21_SOC_3	1671	544.5478439331055	398.28904151916504	0.99925214	200.4
SA21_SOC_3	1672	546.2450981140137	396.663179397583	0.99847215	200.52
SA21_SOC_3	1673	538.502025604248	397.2524070739746	0.9993549	200.64
SA21_SOC_3	1674	543.7363147735596	398.492488861084	0.99939394	200.76
SA21_SOC_3	1675	544.0189361572266	397.7395248413086	0.99914646	200.88
SA21_SOC_3	1676	544.1429138183594	396.972599029541	0.9991001	201.0
SA21_SOC_3	1677	556.7282676696777	394.79787826538086	0.9987908	201.12
SA21_SOC_3	1678	574.2527961730957	394.4783592224121	0.9992964	201.24
SA21_SOC_3	1679	576.7618179321289	395.22233963012695	0.99884135	201.36
SA21_SOC_3	1680	580.780839920044	396.70406341552734	0.99914193	201.48
SA21_SOC_3	1681	593.9250946044922	395.2335262298584	0.99784493	201.6
SA21_SOC_3	1682	625.0702857971191	406.1858940124512	0.9975376	201.72
SA21_SOC_3	1683	633.9570045471191	407.7048110961914	0.99863404	201.84
SA21_SOC_3	1684	642.508602142334	408.0058765411377	0.9975714	201.96
SA21_SOC_3	1685	638.9911651611328	406.4275932312012	0.99880016	202.08
SA21_SOC_3	1686	609.4102382659912	395.2594757080078	0.9982742	202.2
SA21_SOC_3	1687	544.7408676147461	380.3324031829834	0.99924976	202.32
SA21_SOC_3	1688	484.41162109375	370.5963134765625	0.99598527	202.44
SA21_SOC_3	1689	446.15068435668945	364.5229911804199	0.9733632	202.56
SA21_SOC_3	1690	426.6705513000488	361.3117218017578	0.99767774	202.68
SA21_SOC_3	1691	645.0024604797363	158.33022594451904	0.98900795	202.8
SA21_SOC_3	1692	642.4280166625977	157.87837028503418	0.9950053	202.92
SA21_SOC_3	1693	353.2021760940552	363.8286781311035	0.9910253	203.04
SA21_SOC_3	1694	643.568229675293	156.25868797302246	0.979579	203.16
SA21_SOC_3	1695	642.7472591400146	155.1924991607666	0.9412394	203.28
SA21_SOC_3	1696	644.218635559082	156.57886505126953	0.9900267	203.4
SA21_SOC_3	1697	643.720293045044	156.1849594116211	0.97216845	203.52
SA21_SOC_3	1698	644.0267562866211	157.78028011322021	0.98186123	203.64
SA21_SOC_3	1699	643.6834335327148	156.89110279083252	0.98461664	203.76
SA21_SOC_3	1700	643.2723045349121	158.36048126220703	0.99150944	203.88
SA21_SOC_3	1701	643.6826705932617	156.72390460968018	0.9814098	204.0
SA21_SOC_3	1702	642.7345275878906	155.1824426651001	0.9678863	204.12
SA21_SOC_3	1703	643.1427001953125	158.26031684875488	0.9915455	204.24
SA21_SOC_3	1704	643.9434051513672	155.83880424499512	0.9636842	204.36
SA21_SOC_3	1705	643.6191558837891	155.89317798614502	0.9721709	204.48
SA21_SOC_3	1706	643.7877655029297	158.57623100280762	0.96792597	204.6
SA21_SOC_3	1707	643.0601119995117	158.07698249816895	0.9899294	204.72
SA21_SOC_3	1708	643.4361457824707	157.81755924224854	0.9860109	204.84
SA21_SOC_3	1709	643.9068794250488	156.51446342468262	0.95636964	204.96
SA21_SOC_3	1710	643.724536895752	155.53041458129883	0.9677885	205.08
SA21_SOC_3	1711	644.2220687866211	156.85317993164062	0.8235799	205.2
SA21_SOC_3	1712	644.0118312835693	157.56657600402832	0.9878544	205.32
SA21_SOC_3	1713	643.5853004455566	155.97318649291992	0.9524818	205.44
SA21_SOC_3	1714	644.0873146057129	156.9234037399292	0.9758327	205.56
SA21_SOC_3	1715	642.8337097167969	157.4139404296875	0.9927483	205.68
SA21_SOC_3	1716	644.4155693054199	154.9418592453003	0.94774354	205.8
SA21_SOC_3	1717	642.7175521850586	155.2686595916748	0.9372912	205.92
SA21_SOC_3	1718	643.125057220459	157.24422454833984	0.9671113	206.04
SA21_SOC_3	1719	644.1100597381592	157.04565525054932	0.9642652	206.16
SA21_SOC_3	1720	643.7160968780518	155.53553581237793	0.96153253	206.28
SA21_SOC_3	1721	643.5788154602051	155.70382118225098	0.94112843	206.4
SA21_SOC_3	1722	644.278621673584	158.0885124206543	0.9875471	206.52
SA21_SOC_3	1723	643.6151504516602	157.03173637390137	0.9859601	206.64
SA21_SOC_3	1724	643.3083534240723	154.56315994262695	0.9593041	206.76
SA21_SOC_3	1725	643.000602722168	153.1772804260254	0.8039174	206.88
SA21_SOC_3	1726	643.6399459838867	156.78543090820312	0.9830179	207.0
SA21_SOC_3	1727	642.483377456665	160.9057331085205	0.99203604	207.12
SA21_SOC_3	1728	643.5605049133301	155.79664707183838	0.9647372	207.24
SA21_SOC_3	1729	642.7048206329346	155.53246021270752	0.97146386	207.36
SA21_SOC_3	1730	643.375301361084	156.96307182312012	0.9925292	207.48
SA21_SOC_3	1731	642.8928375244141	156.88282012939453	0.9502211	207.6
SA21_SOC_3	1732	643.0497169494629	155.6123971939087	0.9806713	207.72
SA21_SOC_3	1733	643.7808036804199	157.4728488922119	0.9675243	207.84
SA21_SOC_3	1734	340.4139518737793	362.99391746520996	0.99551445	207.96
SA21_SOC_3	1735	364.9369716644287	368.4590721130371	0.9990941	208.08
SA21_SOC_3	1736	410.7053756713867	374.0017318725586	0.9938956	208.2
SA21_SOC_3	1737	455.6155204772949	385.82130432128906	0.9973465	208.32
SA21_SOC_3	1738	511.1328125	387.0235061645508	0.99747413	208.44
SA21_SOC_3	1739	548.6482620239258	390.3426933288574	0.9984035	208.56
SA21_SOC_3	1740	579.3091773986816	388.30867767333984	0.9956096	208.68
SA21_SOC_3	1741	605.0393104553223	389.9640369415283	0.99848086	208.8
SA21_SOC_3	1742	622.691822052002	395.31346321105957	0.99938333	208.92
SA21_SOC_3	1743	648.8236427307129	399.4741630554199	0.99756	209.04
SA21_SOC_3	1744	661.4848136901855	406.8628120422363	0.9954972	209.16
SA21_SOC_3	1745	644.1314697265625	155.6158447265625	0.9655987	209.28
SA21_SOC_3	1746	644.6288108825684	155.4745101928711	0.97922486	209.4
SA21_SOC_3	1747	643.4463500976562	155.69520950317383	0.9755661	209.52
SA21_SOC_3	1748	650.7528305053711	413.25611114501953	0.99733895	209.64
SA21_SOC_3	1749	627.4554252624512	406.2754154205322	0.99729735	209.76
SA21_SOC_3	1750	604.9562454223633	402.50078201293945	0.99858814	209.88
SA21_SOC_3	1751	551.6800880432129	390.9317207336426	0.99854016	210.0
SA21_SOC_3	1752	542.6762580871582	387.80699729919434	0.99795985	210.12
SA21_SOC_3	1753	539.1181945800781	389.40221786499023	0.9983347	210.24
SA21_SOC_3	1754	514.1767501831055	385.9360885620117	0.99694604	210.36
SA21_SOC_3	1755	484.25374031066895	380.6798458099365	0.99804723	210.48
SA21_SOC_3	1756	641.0979270935059	153.360013961792	0.9834381	210.6
SA21_SOC_3	1757	642.6357746124268	154.61013793945312	0.9660922	210.72
SA21_SOC_3	1758	400.2566337585449	371.6682815551758	0.9899732	210.84
SA21_SOC_3	1759	643.7740325927734	157.6288604736328	0.9757555	210.96
SA21_SOC_3	1760	643.5566902160645	155.8483600616455	0.9771	211.08
SA21_SOC_3	1761	643.4251308441162	157.7991771697998	0.98163754	211.2
SA21_SOC_3	1762	643.4094429016113	158.60395431518555	0.9899289	211.32
SA21_SOC_3	1763	644.1776275634766	155.97241401672363	0.96827793	211.44
SA21_SOC_3	1764	643.9879417419434	155.76622009277344	0.9449832	211.56
SA21_SOC_3	1765	642.8950309753418	157.0958375930786	0.9883307	211.68
SA21_SOC_3	1766	643.82004737854	156.10356330871582	0.9709927	211.8
SA21_SOC_3	1767	643.6396598815918	157.64596939086914	0.9635443	211.92
SA21_SOC_3	1768	643.5227394104004	157.10549354553223	0.95532745	212.04
SA21_SOC_3	1769	643.4858322143555	155.4338550567627	0.9798805	212.16
SA21_SOC_3	1770	643.5750007629395	155.8703899383545	0.98492116	212.28
SA21_SOC_3	1771	643.7230110168457	157.38810539245605	0.99197596	212.4
SA21_SOC_3	1772	643.1073188781738	154.07958984375	0.95736194	212.52
SA21_SOC_3	1773	642.7811622619629	156.0874843597412	0.9880655	212.64
SA21_SOC_3	1774	643.179178237915	153.9696979522705	0.7610652	212.76
SA21_SOC_3	1775	643.2866096496582	155.51236152648926	0.98906237	212.88
SA21_SOC_3	1776	643.7358379364014	157.9555892944336	0.96739334	213.0
SA21_SOC_3	1777	645.0747489929199	159.24691200256348	0.98652864	213.12
SA21_SOC_3	1778	644.5019245147705	158.37109565734863	0.97816396	213.24
SA21_SOC_3	1779	644.1180229187012	158.14178466796875	0.9872103	213.36
SA21_SOC_3	1780	643.7191009521484	158.52600574493408	0.9864406	213.48
SA21_SOC_3	1781	644.7017669677734	159.75565910339355	0.9752821	213.6
SA21_SOC_3	1782	643.2580947875977	154.242525100708	0.9770083	213.72
SA21_SOC_3	1783	643.5476303100586	156.3524293899536	0.9799974	213.84
SA21_SOC_3	1784	642.9723739624023	159.97272491455078	0.98621434	213.96
SA21_SOC_3	1785	643.7578201293945	156.5421724319458	0.96670926	214.08
SA21_SOC_3	1786	643.9299583435059	154.9812126159668	0.9649263	214.2
SA21_SOC_3	1787	643.5848236083984	161.66447639465332	0.99529654	214.32
SA21_SOC_3	1788	643.120288848877	155.5414867401123	0.9771319	214.44
SA21_SOC_3	1789	643.6595439910889	155.51485061645508	0.98843414	214.56
SA21_SOC_3	1790	644.1503524780273	154.56278800964355	0.97503805	214.68
SA21_SOC_3	1791	644.0271377563477	159.390606880188	0.9936295	214.8
SA21_SOC_3	1792	643.6061859130859	157.04853057861328	0.9705667	214.92
SA21_SOC_3	1793	642.1377658843994	153.77938270568848	0.7919362	215.04
SA21_SOC_3	1794	644.2196846008301	158.48301887512207	0.98540974	215.16
SA21_SOC_3	1795	644.0291404724121	157.1121311187744	0.98928714	215.28
SA21_SOC_3	1796	643.3286666870117	156.58647537231445	0.98333144	215.4
SA21_SOC_3	1797	643.2064056396484	156.73208713531494	0.9872307	215.52
SA21_SOC_3	1798	643.1376457214355	152.91715621948242	0.9718383	215.64
SA21_SOC_3	1799	643.8922882080078	155.43997764587402	0.8509153	215.76
SA21_SOC_3	1800	643.6939239501953	156.38254165649414	0.9720452	215.88
SA21_SOC_3	1801	642.6556587219238	158.3580207824707	0.9892588	216.0
SA21_SOC_3	1802	643.5492992401123	154.9431610107422	0.9710443	216.12
SA21_SOC_3	1803	324.8678684234619	359.2034339904785	0.9906289	216.24
SA21_SOC_3	1804	328.44183444976807	363.5061264038086	0.99539363	216.36
SA21_SOC_3	1805	642.8792953491211	156.00872039794922	0.98426026	216.48
SA21_SOC_3	1806	335.45591831207275	368.0299758911133	0.9817824	216.6
SA21_SOC_3	1807	338.4343147277832	366.7466640472412	0.9975242	216.72
SA21_SOC_3	1808	339.2000198364258	365.0039863586426	0.9906652	216.84
SA21_SOC_3	1809	348.0046510696411	369.85198974609375	0.996234	216.96
SA21_SOC_3	1810	360.7262134552002	375.18693923950195	0.9977673	217.08
SA21_SOC_3	1811	379.5351505279541	381.68612480163574	0.99915373	217.2
SA21_SOC_3	1812	389.05231952667236	381.1937713623047	0.99874735	217.32
SA21_SOC_3	1813	411.12208366394043	383.9926528930664	0.99415827	217.44
SA21_SOC_3	1814	434.993839263916	386.88514709472656	0.99549234	217.56
SA21_SOC_3	1815	452.2379398345947	389.1821479797363	0.99832493	217.68
SA21_SOC_3	1816	471.7498779296875	392.26813316345215	0.998492	217.8
SA21_SOC_3	1817	494.77319717407227	392.22461700439453	0.9974706	217.92
SA21_SOC_3	1818	537.4683856964111	395.68748474121094	0.99819845	218.04
SA21_SOC_3	1819	586.2603187561035	405.6127738952637	0.9976659	218.16
SA21_SOC_3	1820	617.0260429382324	412.5256061553955	0.9966306	218.28
SA21_SOC_3	1821	625.2544403076172	413.85666847229004	0.9985091	218.4
SA21_SOC_3	1822	629.4394493103027	414.5730972290039	0.99924266	218.52
SA21_SOC_3	1823	648.4025955200195	410.2616500854492	0.9985519	218.64
SA21_SOC_3	1824	654.1543006896973	413.1884765625	0.9992493	218.76
SA21_SOC_3	1825	674.5351314544678	427.3821258544922	0.99487334	218.88
SA21_SOC_3	1826	643.5613632202148	154.6933650970459	0.9777067	219.0
SA21_SOC_3	1827	687.6010894775391	430.8625030517578	0.9917657	219.12
SA21_SOC_3	1828	643.0515289306641	157.04472541809082	0.99117786	219.24
SA21_SOC_3	1829	699.6079921722412	423.6284637451172	0.97205496	219.36
SA21_SOC_3	1830	693.9301490783691	425.87379455566406	0.992176	219.48
SA21_SOC_3	1831	643.0722236633301	157.01608657836914	0.9841203	219.6
SA21_SOC_3	1832	699.2979049682617	427.72356033325195	0.9923035	219.72
SA21_SOC_3	1833	698.7914562225342	429.29131507873535	0.98981804	219.84
SA21_SOC_3	1834	699.3710517883301	428.7491798400879	0.9992169	219.96
SA21_SOC_3	1835	708.9330673217773	425.3916549682617	0.98794365	220.08
SA21_SOC_3	1836	699.1893768310547	423.4533405303955	0.9983304	220.2
SA21_SOC_3	1837	707.1700572967529	422.44394302368164	0.98463905	220.32
SA21_SOC_3	1838	690.0289535522461	418.1353282928467	0.99803036	220.44
SA21_SOC_3	1839	668.7626361846924	410.9868049621582	0.9994898	220.56
SA21_SOC_3	1840	624.2027282714844	404.72594261169434	0.9993759	220.68
SA21_SOC_3	1841	599.1791248321533	408.37660789489746	0.9994649	220.8
SA21_SOC_3	1842	559.6858978271484	408.9334487915039	0.9982634	220.92
SA21_SOC_3	1843	528.7307739257812	406.8940830230713	0.9985399	221.04
SA21_SOC_3	1844	503.5799980163574	402.34954833984375	0.998309	221.16
SA21_SOC_3	1845	457.29360580444336	404.68708992004395	0.99911577	221.28
SA21_SOC_3	1846	415.11335372924805	404.3182182312012	0.99953854	221.4
SA21_SOC_3	1847	401.7258644104004	400.4124069213867	0.9990289	221.52
SA21_SOC_3	1848	365.15417098999023	396.72569274902344	0.99667203	221.64
SA21_SOC_3	1849	345.8477258682251	394.3054389953613	0.9983267	221.76
SA21_SOC_3	1850	332.1310520172119	397.7850151062012	0.9970228	221.88
SA21_SOC_3	1851	643.8413619995117	157.0602321624756	0.9275429	222.0
SA21_SOC_3	1852	352.88915634155273	384.3988037109375	0.9962691	222.12
SA21_SOC_3	1853	354.4569730758667	383.55669021606445	0.9956594	222.24
SA21_SOC_3	1854	352.9414176940918	382.69248962402344	0.99684477	222.36
SA21_SOC_3	1855	344.51143741607666	382.77013778686523	0.9958425	222.48
SA21_SOC_3	1856	643.3223247528076	155.8923625946045	0.97582316	222.6
SA21_SOC_3	1857	644.5430755615234	157.7245044708252	0.9797014	222.72
SA21_SOC_3	1858	643.5756683349609	156.62511348724365	0.9180394	222.84
SA21_SOC_3	1859	643.3969974517822	158.66412162780762	0.98879725	222.96
SA21_SOC_3	1860	643.0071830749512	156.36154174804688	0.9870697	223.08
SA21_SOC_3	1861	643.2121276855469	157.82665729522705	0.9909768	223.2
SA21_SOC_3	1862	644.2693710327148	156.86100482940674	0.9856877	223.32
SA21_SOC_3	1863	644.4653511047363	156.47103309631348	0.9860481	223.44
SA21_SOC_3	1864	643.7747001647949	156.5222454071045	0.9815607	223.56
SA21_SOC_3	1865	642.9422378540039	157.0960521697998	0.98178816	223.68
SA21_SOC_3	1866	643.88427734375	157.4574851989746	0.9475136	223.8
SA21_SOC_3	1867	355.6720733642578	355.9669876098633	0.9870287	223.92
SA21_SOC_3	1868	398.83012771606445	364.57225799560547	0.9984322	224.04
SA21_SOC_3	1869	448.51388931274414	373.4402275085449	0.99742764	224.16
SA21_SOC_3	1870	484.5815658569336	375.4006576538086	0.99683905	224.28
SA21_SOC_3	1871	521.1606025695801	384.8879814147949	0.99846315	224.4
SA21_SOC_3	1872	540.7268524169922	389.2251777648926	0.998767	224.52
SA21_SOC_3	1873	556.7984580993652	390.261869430542	0.9989299	224.64
SA21_SOC_3	1874	556.9995880126953	390.90551376342773	0.9991347	224.76
SA21_SOC_3	1875	579.1257858276367	390.7052421569824	0.99902153	224.88
SA21_SOC_3	1876	620.6847190856934	401.7444705963135	0.9961622	225.0
SA21_SOC_3	1877	649.3311882019043	412.22694396972656	0.9970511	225.12
SA21_SOC_3	1878	668.7458992004395	416.3547420501709	0.9974954	225.24
SA21_SOC_3	1879	684.8260879516602	422.71382331848145	0.99149805	225.36
SA21_SOC_3	1880	644.1385746002197	155.71294784545898	0.9880834	225.48
SA21_SOC_3	1881	643.4104919433594	156.94250106811523	0.9706326	225.6
SA21_SOC_3	1882	642.8524017333984	156.9552183151245	0.9868689	225.72
SA21_SOC_3	1883	690.7022476196289	424.40308570861816	0.98386925	225.84
SA21_SOC_3	1884	643.0012702941895	158.97231101989746	0.9915404	225.96
SA21_SOC_3	1885	643.9121246337891	155.15928268432617	0.9610287	226.08
SA21_SOC_3	1886	678.3855438232422	419.1327095031738	0.9866803	226.2
SA21_SOC_3	1887	643.3087348937988	157.93124198913574	0.97839624	226.32
SA21_SOC_3	1888	670.8148002624512	415.5003547668457	0.9944541	226.44
SA21_SOC_3	1889	671.5301990509033	413.23227882385254	0.9973303	226.56
SA21_SOC_3	1890	651.4217376708984	408.0662727355957	0.99776626	226.68
SA21_SOC_3	1891	606.3280582427979	404.7934913635254	0.99891484	226.8
SA21_SOC_3	1892	541.6789531707764	407.2598648071289	0.9985844	226.92
SA21_SOC_3	1893	517.1255111694336	406.4037895202637	0.998936	227.04
SA21_SOC_3	1894	482.5094223022461	403.0339050292969	0.99402183	227.16
SA21_SOC_3	1895	439.30115699768066	391.7002487182617	0.9963075	227.28
SA21_SOC_3	1896	403.3775329589844	383.5644721984863	0.99115926	227.4
SA21_SOC_3	1897	355.1426887512207	356.6385269165039	0.99939954	227.52
SA21_SOC_3	1898	273.8565444946289	317.168025970459	0.99700326	227.64
SA21_SOC_3	1899	197.7961540222168	278.494291305542	0.9926005	227.76
SA21_SOC_3	1900	153.5879373550415	264.47519302368164	0.9988945	227.88
SA21_SOC_3	1901	149.99035596847534	262.14929580688477	0.99825937	228.0
SA21_SOC_3	1902	151.21432542800903	267.0633316040039	0.9990902	228.12
SA21_SOC_3	1903	152.73895263671875	275.9795665740967	0.99898237	228.24
SA21_SOC_3	1904	205.04398345947266	298.42140197753906	0.9912151	228.36
SA21_SOC_3	1905	302.38075256347656	333.5807991027832	0.99857104	228.48
SA21_SOC_3	1906	369.193172454834	353.4634208679199	0.99903417	228.6
SA21_SOC_3	1907	423.9579677581787	367.3047637939453	0.9987888	228.72
SA21_SOC_3	1908	496.0533142089844	384.11922454833984	0.9985733	228.84
SA21_SOC_3	1909	554.454755783081	394.58364486694336	0.9993236	228.96
SA21_SOC_3	1910	589.6812438964844	395.06235122680664	0.99864	229.08
SA21_SOC_3	1911	606.4782619476318	399.1381072998047	0.99804235	229.2
SA21_SOC_3	1912	603.6405086517334	401.8091011047363	0.99810165	229.32
SA21_SOC_3	1913	601.840877532959	403.8874626159668	0.9983542	229.44
SA21_SOC_3	1914	605.2375793457031	404.09162521362305	0.9969669	229.56
SA21_SOC_3	1915	631.2690258026123	400.5545997619629	0.9966144	229.68
SA21_SOC_3	1916	620.7769393920898	397.29000091552734	0.9984085	229.8
SA21_SOC_3	1917	574.5876312255859	394.3077850341797	0.99745685	229.92
SA21_SOC_3	1918	549.5998859405518	392.1360969543457	0.9992059	230.04
SA21_SOC_3	1919	530.6201934814453	393.8507652282715	0.9989636	230.16
SA21_SOC_3	1920	487.56771087646484	397.2385025024414	0.9994055	230.28
SA21_SOC_3	1921	467.1114444732666	408.4163475036621	0.9954016	230.4
SA21_SOC_3	1922	456.4589500427246	411.8777561187744	0.99843234	230.52
SA21_SOC_3	1923	455.13901710510254	410.3023052215576	0.9987674	230.64
SA21_SOC_3	1924	452.431583404541	401.6408157348633	0.99852425	230.76
SA21_SOC_3	1925	452.2825241088867	398.12862396240234	0.9985089	230.88
SA21_SOC_3	1926	449.9357223510742	393.58360290527344	0.9993136	231.0
SA21_SOC_3	1927	451.5104293823242	391.841983795166	0.99883276	231.12
SA21_SOC_3	1928	451.59435272216797	392.72483825683594	0.99785244	231.24
SA21_SOC_3	1929	451.17530822753906	396.91972732543945	0.98894215	231.36
SA21_SOC_3	1930	461.2245559692383	398.07117462158203	0.9991117	231.48
SA21_SOC_3	1931	474.1119861602783	400.3698921203613	0.995983	231.6
SA21_SOC_3	1932	498.9419937133789	401.87530517578125	0.997207	231.72
SA21_SOC_3	1933	545.8773136138916	407.37768173217773	0.99882144	231.84
SA21_SOC_3	1934	644.0936088562012	157.39995002746582	0.9843146	231.96
SA21_SOC_3	1935	639.16015625	405.3420066833496	0.9982999	232.08
SA21_SOC_3	1936	639.1865730285645	395.1980781555176	0.99778795	232.2
SA21_SOC_3	1937	643.3280944824219	397.68914222717285	0.9993944	232.32
SA21_SOC_3	1938	626.3051986694336	404.75732803344727	0.99952734	232.44
SA21_SOC_3	1939	629.3302536010742	407.76832580566406	0.9989322	232.56
SA21_SOC_3	1940	623.552417755127	406.08964920043945	0.9961492	232.68
SA21_SOC_3	1941	618.2660102844238	403.8240909576416	0.99726593	232.8
SA21_SOC_3	1942	628.7584781646729	402.0425605773926	0.9973334	232.92
SA21_SOC_3	1943	633.5248947143555	399.02649879455566	0.9913195	233.04
SA21_SOC_3	1944	629.4805526733398	400.5384349822998	0.9985409	233.16
SA21_SOC_3	1945	608.4644794464111	397.0964241027832	0.9977697	233.28
SA21_SOC_3	1946	568.2905197143555	395.37546157836914	0.9966229	233.4
SA21_SOC_3	1947	533.5640907287598	390.040283203125	0.9962519	233.52
SA21_SOC_3	1948	505.60622215270996	387.5665283203125	0.9976023	233.64
SA21_SOC_3	1949	485.86225509643555	380.2107524871826	0.9966037	233.76
SA21_SOC_3	1950	456.3453197479248	376.6490650177002	0.9906296	233.88
SA21_SOC_3	1951	404.03738021850586	373.0630302429199	0.9860634	234.0
SA21_SOC_3	1952	359.40113067626953	375.28478622436523	0.995742	234.12
SA21_SOC_3	1953	644.5392608642578	155.06243705749512	0.97017246	234.24
SA21_SOC_3	1954	643.5486793518066	156.6584587097168	0.98873	234.36
SA21_SOC_3	1955	644.6738719940186	156.89712524414062	0.98300445	234.48
SA21_SOC_3	1956	644.2345142364502	157.020263671875	0.973103	234.6
SA21_SOC_3	1957	643.4121131896973	156.37264251708984	0.97818005	234.72
SA21_SOC_3	1958	644.2950248718262	155.6554412841797	0.9700444	234.84
SA21_SOC_3	1959	643.7264442443848	156.30529403686523	0.9867873	234.96
SA21_SOC_3	1960	643.2690143585205	156.74180030822754	0.989542	235.08
SA21_SOC_3	1961	644.6477890014648	157.29536533355713	0.9825236	235.2
SA21_SOC_3	1962	642.7611351013184	154.7340488433838	0.9926202	235.32
SA21_SOC_3	1963	643.2352066040039	155.9364938735962	0.9852513	235.44
SA21_SOC_3	1964	644.1922664642334	155.9294557571411	0.95870286	235.56
SA21_SOC_3	1965	643.0259227752686	159.34444427490234	0.98318946	235.68
SA21_SOC_3	1966	644.1005706787109	156.55757904052734	0.95695555	235.8
SA21_SOC_3	1967	354.9837589263916	340.43025970458984	0.99093443	235.92
SA21_SOC_3	1968	643.5680389404297	154.8478603363037	0.97679603	236.04
SA21_SOC_3	1969	559.7279071807861	366.0347557067871	0.99812776	236.16
SA21_SOC_3	1970	616.5870666503906	386.34979248046875	0.9996082	236.28
SA21_SOC_3	1971	636.5949630737305	392.18287467956543	0.999271	236.4
SA21_SOC_3	1972	637.9764556884766	393.9064407348633	0.9996644	236.52
SA21_SOC_3	1973	658.3695411682129	388.2809829711914	0.9962907	236.64
SA21_SOC_3	1974	664.9680137634277	386.0913848876953	0.9978102	236.76
SA21_SOC_3	1975	660.4767799377441	389.4550609588623	0.99778396	236.88
SA21_SOC_3	1976	657.2423934936523	393.6907768249512	0.99844617	237.0
SA21_SOC_3	1977	656.7217826843262	394.93088722229004	0.9937069	237.12
SA21_SOC_3	1978	647.6946830749512	393.8097381591797	0.99792165	237.24
SA21_SOC_3	1979	629.2285919189453	391.5275573730469	0.998423	237.36
SA21_SOC_3	1980	594.3465232849121	390.7327079772949	0.99927515	237.48
SA21_SOC_3	1981	643.5393810272217	159.1724967956543	0.9895051	237.6
SA21_SOC_3	1982	510.1966857910156	385.0110912322998	0.99242365	237.72
SA21_SOC_3	1983	642.9908752441406	156.3841724395752	0.9788204	237.84
SA21_SOC_3	1984	643.4860229492188	156.41029357910156	0.9710887	237.96
SA21_SOC_3	1985	486.50455474853516	355.5783462524414	0.99389344	238.08
SA21_SOC_3	1986	534.3181610107422	349.95823860168457	0.99841535	238.2
SA21_SOC_3	1987	576.8546104431152	356.6642761230469	0.99806124	238.32
SA21_SOC_3	1988	595.3032970428467	372.5237846374512	0.99855083	238.44
SA21_SOC_3	1989	611.3536357879639	391.6581916809082	0.99926466	238.56
SA21_SOC_3	1990	616.3896560668945	398.0149841308594	0.9988998	238.68
SA21_SOC_3	1991	621.8629837036133	397.72470474243164	0.9990103	238.8
SA21_SOC_3	1992	622.4887847900391	398.8576126098633	0.9992501	238.92
SA21_SOC_3	1993	622.8702545166016	398.5502243041992	0.9988686	239.04
SA21_SOC_3	1994	620.5665588378906	398.37215423583984	0.9977441	239.16
SA21_SOC_3	1995	614.1633987426758	393.4578037261963	0.99780387	239.28
SA21_SOC_3	1996	607.6371192932129	389.40948486328125	0.99803287	239.4
SA21_SOC_3	1997	619.3783760070801	387.8879928588867	0.9987068	239.52
SA21_SOC_3	1998	631.9145679473877	388.9148712158203	0.99556786	239.64
SA21_SOC_3	1999	627.7710914611816	387.6666069030762	0.9966156	239.76
[truncated: 1,660 more rows]
