# Supplementary material for: Measuring inter-individual differences in behavioural types of gilthead seabreams in the laboratory using deep learning
Source: PeerJ. 2022 May 5;10:e13396. doi: 10.7717/peerj.13396 (PMC9080431; doi:10.7717/peerj.13396)
Supplement: Supplemental Information 1 [file peerj-10-13396-s001.zip › Raw validation data/d4/SA22_4.csv]

ID	sec	X	Y	%	seconds
SA22_4	1	134.2767596244812	217.46326446533203	0.9987423	0.0
SA22_4	2	148.5818862915039	132.41729736328125	0.99857306	1.2
SA22_4	3	164.91611003875732	113.89539241790771	0.99890673	2.4
SA22_4	4	179.333233833313	130.2956485748291	0.9986228	3.6
SA22_4	5	210.42020320892334	247.6717185974121	0.99884844	4.8
SA22_4	6	193.94792318344116	327.03938484191895	0.99938273	6.0
SA22_4	7	138.51460218429565	237.34663009643555	0.9995011	7.2
SA22_4	8	151.5621304512024	153.15081596374512	0.9997731	8.4
SA22_4	9	141.4336919784546	84.48158740997314	0.99905604	9.6
SA22_4	10	144.2656397819519	66.8333387374878	0.9954763	10.8
SA22_4	11	132.82334804534912	99.2866587638855	0.9981761	12.0
SA22_4	12	157.8439712524414	204.14334297180176	0.99949	13.2
SA22_4	13	144.72861289978027	123.2737684249878	0.99465513	14.4
SA22_4	14	137.36923933029175	87.91963577270508	0.9989906	15.6
SA22_4	15	139.03037309646606	184.41784858703613	0.99965	16.8
SA22_4	16	106.3329815864563	267.92152404785156	0.99958116	18.0
SA22_4	17	104.10219430923462	346.9097900390625	0.99920684	19.2
SA22_4	18	118.63049268722534	329.8732566833496	0.9973464	20.4
SA22_4	19	95.09173035621643	252.96292304992676	0.7972044	21.6
SA22_4	20	119.69757080078125	235.1612377166748	0.16077745	22.8
SA22_4	21	154.79862689971924	238.97661209106445	0.99381185	24.0
SA22_4	22	188.88301849365234	245.31563758850098	0.99829787	25.2
SA22_4	23	245.83165645599365	256.1181449890137	0.9990945	26.4
SA22_4	24	308.3076477050781	253.95074844360352	0.9992448	27.6
SA22_4	25	341.2898063659668	240.42489051818848	0.071112275	28.8
SA22_4	26	245.0328826904297	186.33481979370117	0.9901844	30.0
SA22_4	27	187.15081214904785	134.70760345458984	0.9958022	31.2
SA22_4	28	188.16877603530884	74.21489238739014	0.99940753	32.4
SA22_4	29	165.54419994354248	142.4490451812744	0.9975904	33.6
SA22_4	30	178.10062170028687	282.82227516174316	0.9994393	34.8
SA22_4	31	143.69159936904907	173.47223281860352	0.9989028	36.0
SA22_4	32	146.24019861221313	67.94391632080078	0.99905795	37.2
SA22_4	33	130.27218580245972	56.735347509384155	0.99294525	38.4
SA22_4	34	130.9712529182434	100.80913782119751	0.99933547	39.6
SA22_4	35	121.22600078582764	230.02849102020264	0.99970144	40.8
SA22_4	36	105.40770292282104	339.15103912353516	0.99994564	42.0
SA22_4	37	142.29207038879395	362.3202896118164	0.9996505	43.2
SA22_4	38	120.39377689361572	188.19734573364258	0.9941402	44.4
SA22_4	39	141.66507720947266	66.73394680023193	0.98796564	45.6
SA22_4	40	118.78087520599365	47.17962026596069	0.9990339	46.8
SA22_4	41	128.10651063919067	71.8065619468689	0.9990662	48.0
SA22_4	42	117.5969123840332	76.21134281158447	0.968106	49.2
SA22_4	43	114.95858430862427	58.95954251289368	0.9904785	50.4
SA22_4	44	113.08969259262085	73.23857545852661	0.08923308	51.6
SA22_4	45	115.0660753250122	56.92798733711243	0.9904537	52.8
SA22_4	46	163.81865739822388	17.288065552711487	0.004854956	54.0
SA22_4	47	154.54511642456055	48.91030669212341	0.9929716	55.2
SA22_4	48	208.13052654266357	41.77559852600098	0.9978974	56.4
SA22_4	49	310.382604598999	38.00325036048889	0.99955934	57.6
SA22_4	50	463.94968032836914	34.732489585876465	0.99886763	58.8
SA22_4	51	659.1567039489746	25.104142427444458	0.985881	60.0
SA22_4	52	710.9213829040527	32.178003787994385	0.99733365	61.2
SA22_4	53	707.2229385375977	46.00563883781433	0.9461648	62.4
SA22_4	54	724.0014553070068	50.530078411102295	0.9942492	63.6
SA22_4	55	735.5050086975098	43.54191541671753	0.5941389	64.8
SA22_4	56	738.5780334472656	105.84513187408447	0.010680045	66.0
SA22_4	57	743.1718826293945	228.5340929031372	0.99803644	67.2
SA22_4	58	648.8694667816162	237.42015838623047	0.99945813	68.4
SA22_4	59	562.3124122619629	171.19434356689453	0.99924636	69.6
SA22_4	60	532.0848941802979	93.78572702407837	0.9981975	70.8
SA22_4	61	500.8135795593262	37.90678381919861	0.9961946	72.0
SA22_4	62	304.58717346191406	29.159492254257202	0.9990258	73.2
SA22_4	63	136.03007793426514	35.35741209983826	0.9900855	74.4
SA22_4	64	145.54235935211182	96.84090614318848	0.9984604	75.6
SA22_4	65	162.0247483253479	287.7772521972656	0.99970967	76.8
SA22_4	66	130.2776336669922	186.20573043823242	0.9950557	78.0
SA22_4	67	125.59914588928223	82.10915565490723	0.98743236	79.2
SA22_4	68	121.14628553390503	168.55379104614258	0.9994554	80.4
SA22_4	69	93.84729862213135	289.26549911499023	0.99964964	81.6
SA22_4	70	129.12722826004028	334.7886657714844	0.999814	82.8
SA22_4	71	109.64468717575073	162.93089389801025	0.9983565	84.0
SA22_4	72	113.60011100769043	68.05950164794922	0.9978605	85.2
SA22_4	73	113.74362707138062	99.24588203430176	0.9922051	86.4
SA22_4	74	76.871258020401	361.54918670654297	0.986871	87.6
SA22_4	75	92.51765012741089	380.62108039855957	0.99740607	88.8
SA22_4	76	121.83855772018433	161.07871055603027	0.99862826	90.0
SA22_4	77	121.04086875915527	82.27578163146973	0.99861443	91.2
SA22_4	78	100.98390579223633	58.163466453552246	0.9834689	92.4
SA22_4	79	118.4786319732666	49.21294569969177	0.9089612	93.6
SA22_4	80	115.90830087661743	63.826231956481934	0.9563311	94.8
SA22_4	81	98.97818565368652	115.46802520751953	0.13694738	96.0
SA22_4	82	54.13076877593994	361.97994232177734	0.14430538	97.2
SA22_4	83	72.64785766601562	414.6050834655762	0.98131907	98.4
SA22_4	84	101.32520198822021	356.1871147155762	0.99733526	99.6
SA22_4	85	129.98812198638916	231.14380359649658	0.9938526	100.8
SA22_4	86	168.77224445343018	86.36157989501953	0.9979255	102.0
SA22_4	87	191.61577224731445	70.65139532089233	0.99870515	103.2
SA22_4	88	307.6124906539917	31.74532413482666	0.9994404	104.4
SA22_4	89	507.75156021118164	27.663111090660095	0.99814904	105.6
SA22_4	90	705.3051948547363	21.254464387893677	0.9351669	106.8
SA22_4	91	706.6764831542969	36.29075288772583	0.22538085	108.0
SA22_4	92	718.8631057739258	44.92590665817261	0.998844	109.2
SA22_4	93	729.0311336517334	36.113001108169556	0.06993712	110.4
SA22_4	94	698.7618446350098	49.310914278030396	0.99726	111.6
SA22_4	95	663.4383678436279	47.343435287475586	0.98976713	112.8
SA22_4	96	745.389461517334	243.12987327575684	0.7891527	114.0
SA22_4	97	747.2480297088623	323.1750297546387	0.9352791	115.2
SA22_4	98	726.4267444610596	119.21127319335938	0.99654824	116.4
SA22_4	99	716.947078704834	52.511587142944336	0.9762892	117.6
SA22_4	100	730.8751106262207	45.07825970649719	0.4697745	118.8
SA22_4	101	727.4880886077881	67.95286417007446	0.99523073	120.0
SA22_4	102	773.6639022827148	300.0207710266113	0.9235396	121.2
SA22_4	103	762.2591972351074	355.01641273498535	0.9981172	122.4
SA22_4	104	710.7685089111328	273.51696968078613	0.9971746	123.6
SA22_4	105	569.5839881896973	113.00808191299438	0.985394	124.8
SA22_4	106	308.9170217514038	33.510621786117554	0.99927944	126.0
SA22_4	107	160.91684103012085	34.79167342185974	0.9994804	127.2
SA22_4	108	139.42440748214722	163.8724136352539	0.9843354	128.4
SA22_4	109	177.81531810760498	317.8501796722412	0.9991991	129.6
SA22_4	110	159.90822315216064	127.79322624206543	0.99754333	130.8
SA22_4	111	168.40660572052002	44.884350299835205	0.09585141	132.0
SA22_4	112	192.688250541687	187.3332166671753	0.9949693	133.2
SA22_4	113	191.86131954193115	232.74066925048828	0.998381	134.4
SA22_4	114	195.33510208129883	57.14125156402588	0.9633203	135.6
SA22_4	115	167.82419681549072	43.40314865112305	0.9939169	136.8
SA22_4	116	184.89561080932617	76.13605499267578	0.9987531	138.0
SA22_4	117	200.3201961517334	48.522212505340576	0.9984131	139.2
SA22_4	118	249.72681999206543	204.04244899749756	0.99704856	140.4
SA22_4	119	212.78786659240723	259.5021915435791	0.99746513	141.6
SA22_4	120	163.6950969696045	99.45086002349854	0.9994105	142.8
SA22_4	121	144.22000646591187	52.04140663146973	0.91834384	144.0
SA22_4	122	133.20913314819336	246.79681777954102	0.9993339	145.2
SA22_4	123	128.55504751205444	316.81726455688477	0.99961734	146.4
SA22_4	124	111.51158809661865	95.76817989349365	0.9990978	147.6
SA22_4	125	102.88320779800415	103.53301048278809	0.96426755	148.8
SA22_4	126	115.59205055236816	342.0096015930176	0.9997404	150.0
SA22_4	127	90.22390842437744	306.8898868560791	0.9973833	151.2
SA22_4	128	105.60121536254883	72.69294261932373	0.9984106	152.4
SA22_4	129	100.06471872329712	194.11405563354492	0.91103107	153.6
SA22_4	130	87.31120824813843	388.8492965698242	0.9865708	154.8
SA22_4	131	117.68878698348999	218.6015510559082	0.99057835	156.0
SA22_4	132	112.39874362945557	87.62534379959106	0.942658	157.2
SA22_4	133	89.46477174758911	343.7607479095459	0.9953446	158.4
SA22_4	134	103.62159013748169	281.77391052246094	0.9913634	159.6
SA22_4	135	116.53909683227539	80.86180686950684	0.9601828	160.8
SA22_4	136	111.2175703048706	59.518961906433105	0.99289834	162.0
SA22_4	137	159.4618320465088	44.0056586265564	0.99881124	163.2
SA22_4	138	302.70066261291504	27.34488308429718	0.997672	164.4
SA22_4	139	509.4230651855469	26.4835524559021	0.99718827	165.6
SA22_4	140	695.4965591430664	21.786203384399414	0.92870617	166.8
SA22_4	141	694.6626663208008	36.258838176727295	0.97712713	168.0
SA22_4	142	707.8096389770508	42.628233432769775	0.9737583	169.2
SA22_4	143	587.6906394958496	100.87802410125732	0.9993562	170.4
SA22_4	144	361.285924911499	135.7765245437622	0.9996649	171.6
SA22_4	145	226.62668228149414	115.05510807037354	0.999572	172.8
SA22_4	146	229.7485113143921	93.74898433685303	0.9943084	174.0
SA22_4	147	188.50404024124146	54.73270654678345	0.35058013	175.2
SA22_4	148	130.83839416503906	263.28166007995605	0.87847817	176.4
SA22_4	149	116.74957275390625	362.3379707336426	0.99964607	177.6
SA22_4	150	114.89392518997192	240.80829620361328	0.99900645	178.8
SA22_4	151	118.81682872772217	94.16200876235962	0.997162	180.0
SA22_4	152	125.95040798187256	289.7859191894531	0.9998511	181.2
SA22_4	153	107.73812532424927	309.4343090057373	0.9994716	182.4
SA22_4	154	115.40277004241943	93.06408405303955	0.9991979	183.6
SA22_4	155	119.4279432296753	186.212797164917	0.98327684	184.8
SA22_4	156	125.18935203552246	339.90360260009766	0.99977034	186.0
SA22_4	157	94.39059495925903	225.5778408050537	0.99450076	187.2
SA22_4	158	112.83329725265503	78.8816499710083	0.9918406	188.4
SA22_4	159	110.15123128890991	257.0599937438965	0.99634737	189.6
SA22_4	160	102.07186937332153	368.8451385498047	0.99966	190.8
SA22_4	161	91.24278426170349	190.96514225006104	0.99738985	192.0
SA22_4	162	99.08374547958374	77.11063385009766	0.9991605	193.2
SA22_4	163	105.74748516082764	157.69705295562744	0.34244582	194.4
SA22_4	164	135.60795783996582	346.8884754180908	0.9986173	195.6
SA22_4	165	94.03356313705444	151.68738842010498	0.99627554	196.8
SA22_4	166	88.6038601398468	61.248207092285156	0.38805002	198.0
SA22_4	167	95.4417884349823	57.97840118408203	0.76889414	199.2
SA22_4	168	72.22157120704651	322.2597312927246	0.6663658	200.4
SA22_4	169	69.8396384716034	403.15624237060547	0.88726395	201.6
SA22_4	170	92.41465926170349	239.6876049041748	0.9878996	202.8
SA22_4	171	97.24036455154419	76.24619722366333	0.9974017	204.0
SA22_4	172	114.24450874328613	310.0976085662842	0.9993266	205.2
SA22_4	173	98.29460382461548	366.4324951171875	0.99857795	206.4
SA22_4	174	95.69157361984253	118.88327121734619	0.99875486	207.6
SA22_4	175	113.69485855102539	160.41386604309082	0.9981013	208.8
SA22_4	176	141.32684469223022	312.9251003265381	0.9998109	210.0
SA22_4	177	91.85237288475037	142.44442462921143	0.99219644	211.2
SA22_4	178	94.40281987190247	53.05565357208252	0.87062424	212.4
SA22_4	179	90.66814184188843	121.42736434936523	0.007983069	213.6
SA22_4	180	107.35368728637695	351.1648750305176	0.9992046	214.8
SA22_4	181	93.90861988067627	222.02063083648682	0.9856566	216.0
SA22_4	182	101.73394680023193	68.65047454833984	0.98786026	217.2
SA22_4	183	65.25880694389343	280.51300048828125	0.23515904	218.4
SA22_4	184	69.94102597236633	401.01917266845703	0.9882222	219.6
SA22_4	185	87.91240453720093	412.6340961456299	0.9970462	220.8
SA22_4	186	127.19359397888184	281.91553115844727	0.9963714	222.0
SA22_4	187	158.98137092590332	114.91527557373047	0.9993038	223.2
SA22_4	188	206.0225486755371	45.72600245475769	0.998787	224.4
SA22_4	189	351.43885612487793	33.14654588699341	0.99943906	225.6
SA22_4	190	552.7871131896973	23.92845869064331	0.9894405	226.8
SA22_4	191	693.8711166381836	27.337743043899536	0.81868625	228.0
SA22_4	192	736.8299961090088	101.08859539031982	0.67362714	229.2
SA22_4	193	742.4168586730957	309.1837692260742	0.99183005	230.4
SA22_4	194	721.326732635498	311.2614440917969	0.9991099	231.6
SA22_4	195	713.4719848632812	112.6754879951477	0.9989937	232.8
SA22_4	196	655.4219722747803	88.714599609375	0.998298	234.0
SA22_4	197	646.9221115112305	320.1614284515381	0.99908626	235.2
SA22_4	198	645.5268859863281	387.853946685791	0.9989736	236.4
SA22_4	199	689.8519515991211	411.78829193115234	0.99975294	237.6
SA22_4	200	710.2154731750488	415.5026435852051	0.99935204	238.8
SA22_4	201	745.9982872009277	218.87103080749512	0.9934969	240.0
SA22_4	202	705.9453010559082	72.12777614593506	0.9981237	241.2
SA22_4	203	707.3997497558594	260.766077041626	0.99934345	242.4
SA22_4	204	701.5730857849121	385.55030822753906	0.99961436	243.6
SA22_4	205	742.9466724395752	153.3302879333496	0.9809186	244.8
SA22_4	206	725.189208984375	156.39272689819336	0.9191396	246.0
SA22_4	207	724.1668701171875	371.7330551147461	0.9985617	247.2
SA22_4	208	747.6821899414062	185.00075340270996	0.99680823	248.4
SA22_4	209	722.7081298828125	117.56052017211914	0.99790716	249.6
SA22_4	210	751.6405582427979	353.7010860443115	0.9935555	250.8
SA22_4	211	760.2425575256348	252.8390407562256	0.9745395	252.0
SA22_4	212	672.0954895019531	78.64628791809082	0.99958616	253.2
SA22_4	213	625.0321865081787	118.05051326751709	0.983063	254.4
SA22_4	214	630.9246063232422	285.24041175842285	0.9997354	255.6
SA22_4	215	522.2538948059082	307.26588249206543	0.9995109	256.8
SA22_4	216	477.4446964263916	247.40312576293945	0.99944264	258.0
SA22_4	217	454.8418998718262	344.49740409851074	0.99972576	259.2
SA22_4	218	544.1183090209961	392.7297306060791	0.9996958	260.4
SA22_4	219	647.6549625396729	348.79448890686035	0.99959546	261.6
SA22_4	220	707.9237461090088	319.35619354248047	0.99960154	262.8
SA22_4	221	743.3372497558594	190.1107120513916	0.99305254	264.0
SA22_4	222	738.252067565918	67.73019790649414	0.9812119	265.2
SA22_4	223	769.1769599914551	190.8716583251953	0.98967534	266.4
SA22_4	224	741.9800281524658	301.99499130249023	0.99747354	267.6
SA22_4	225	661.135196685791	213.50564002990723	0.99415636	268.8
SA22_4	226	627.723503112793	58.102827072143555	0.9740139	270.0
SA22_4	227	648.3899593353271	191.9047737121582	0.9915633	271.2
SA22_4	228	684.5621109008789	359.9607181549072	0.99951136	272.4
SA22_4	229	719.6452140808105	256.5370559692383	0.88284093	273.6
SA22_4	230	718.1639671325684	49.890053272247314	0.9378809	274.8
SA22_4	231	771.5081214904785	242.94805526733398	0.9558751	276.0
SA22_4	232	767.6161766052246	333.31884384155273	0.9899239	277.2
SA22_4	233	734.9359512329102	276.2980842590332	0.9961242	278.4
SA22_4	234	687.4516010284424	74.49383497238159	0.9980738	279.6
SA22_4	235	687.1864318847656	68.3022952079773	0.998895	280.8
SA22_4	236	734.2652320861816	70.55195331573486	0.015485747	282.0
SA22_4	237	768.2180404663086	218.9828109741211	0.9782025	283.2
SA22_4	238	746.5068817138672	202.3348617553711	0.9977748	284.4
SA22_4	239	644.2736625671387	88.25516939163208	0.99756527	285.6
SA22_4	240	432.1270942687988	27.13953673839569	0.99915814	286.8
SA22_4	241	192.22979545593262	31.045786142349243	0.9989334	288.0
SA22_4	242	154.1949987411499	55.85351228713989	0.9996214	289.2
SA22_4	243	187.59727478027344	171.64647102355957	0.9995121	290.4
SA22_4	244	221.15321159362793	256.4303970336914	0.99762744	291.6
SA22_4	245	246.91548347473145	138.1450366973877	0.9981116	292.8
SA22_4	246	262.404727935791	63.59126329421997	0.9982085	294.0
SA22_4	247	381.70790672302246	35.943135023117065	0.99840313	295.2
SA22_4	248	617.6626682281494	27.753617763519287	0.99499965	296.4
SA22_4	249	709.8200798034668	35.157777070999146	0.9958385	297.6
SA22_4	250	721.9799041748047	46.6230833530426	0.99884665	298.8
SA22_4	251	728.8029193878174	143.14813613891602	0.77642703	300.0
SA22_4	252	716.0238742828369	312.9813766479492	0.99978024	301.2
SA22_4	253	747.464656829834	201.0426950454712	0.99846387	302.4
SA22_4	254	728.9753437042236	76.00686550140381	0.82366437	303.6
SA22_4	255	763.2579326629639	312.8990364074707	0.97150266	304.8
SA22_4	256	751.7540454864502	322.78844833374023	0.9966709	306.0
SA22_4	257	734.4072341918945	70.78436136245728	0.9929894	307.2
SA22_4	258	764.34006690979	194.6398687362671	0.054618474	308.4
SA22_4	259	772.5549697875977	322.60168075561523	0.89486474	309.6
SA22_4	260	740.3304100036621	316.7267417907715	0.962661	310.8
SA22_4	261	659.4615936279297	126.67242050170898	0.9972145	312.0
SA22_4	262	666.5597915649414	75.83941698074341	0.9993305	313.2
SA22_4	263	680.0168037414551	65.75338125228882	0.9991731	314.4
SA22_4	264	732.1307182312012	143.31318855285645	0.0016502166	315.6
SA22_4	265	777.6289463043213	344.8959732055664	0.95001525	316.8
SA22_4	266	766.374683380127	344.3766117095947	0.93425536	318.0
SA22_4	267	710.6526374816895	126.02575778961182	0.99890995	319.2
SA22_4	268	727.2218704223633	110.53816795349121	0.81317836	320.4
SA22_4	269	721.6015815734863	45.31313180923462	0.017995086	321.6
SA22_4	270	760.6688976287842	256.74805641174316	0.9788542	322.8
SA22_4	271	771.5289115905762	323.9732837677002	0.41426492	324.0
SA22_4	272	738.3768081665039	249.22608375549316	0.98701894	325.2
SA22_4	273	679.1330337524414	73.45433950424194	0.9996082	326.4
SA22_4	274	480.0441265106201	28.774527311325073	0.9991454	327.6
SA22_4	275	233.0357789993286	31.75495147705078	0.9989938	328.8
SA22_4	276	152.94649600982666	43.23218107223511	0.99928087	330.0
SA22_4	277	162.8237009048462	109.51102495193481	0.99734455	331.2
SA22_4	278	123.52063655853271	272.0761013031006	0.99984205	332.4
SA22_4	279	129.06699180603027	345.45209884643555	0.99961084	333.6
SA22_4	280	127.02581882476807	237.10633277893066	0.9964353	334.8
SA22_4	281	134.60979461669922	236.1939239501953	0.99533504	336.0
SA22_4	282	149.53550100326538	336.53005599975586	0.99977916	337.2
SA22_4	283	121.8531847000122	174.2693281173706	0.99848396	338.4
SA22_4	284	121.78559303283691	164.72105026245117	0.97432333	339.6
SA22_4	285	95.89434862136841	364.4986152648926	0.99716336	340.8
SA22_4	286	95.82514762878418	309.80658531188965	0.998044	342.0
SA22_4	287	121.73724174499512	109.80824947357178	0.99841094	343.2
SA22_4	288	150.18396377563477	215.125093460083	0.22739792	344.4
SA22_4	289	145.33727169036865	343.12334060668945	0.99935466	345.6
SA22_4	290	112.17104196548462	150.17191886901855	0.99504966	346.8
SA22_4	291	136.7571473121643	144.3614387512207	0.99710673	348.0
SA22_4	292	156.8587303161621	259.89721298217773	0.9993455	349.2
SA22_4	293	120.71398496627808	117.52033710479736	0.9903413	350.4
SA22_4	294	128.36203575134277	187.41311073303223	0.99215174	351.6
SA22_4	295	133.61550569534302	305.7297992706299	0.99954814	352.8
SA22_4	296	119.12112236022949	111.39339208602905	0.9913395	354.0
SA22_4	297	124.63756799697876	145.57628631591797	0.9969061	355.2
SA22_4	298	147.36247062683105	278.15425872802734	0.9999236	356.4
SA22_4	299	112.48879432678223	213.1022071838379	0.9966988	357.6
SA22_4	300	120.42754888534546	78.53070259094238	0.998494	358.8
SA22_4	301	117.49389171600342	62.535338401794434	0.99824095	360.0
SA22_4	302	89.52713012695312	110.18903017044067	0.34050244	361.2
SA22_4	303	126.98253393173218	341.22425079345703	0.9994135	362.4
SA22_4	304	103.17105054855347	253.888578414917	0.998725	363.6
SA22_4	305	114.20705318450928	73.67114067077637	0.9915564	364.8
SA22_4	306	106.13405704498291	195.3841209411621	0.95869356	366.0
SA22_4	307	87.92847394943237	367.2799301147461	0.9921604	367.2
SA22_4	308	108.25104713439941	283.6462211608887	0.9960567	368.4
SA22_4	309	119.52838897705078	98.93862962722778	0.9516038	369.6
SA22_4	310	117.50154495239258	82.16374397277832	0.99695134	370.8
SA22_4	311	132.6114296913147	220.10733604431152	0.9995435	372.0
SA22_4	312	132.9580783843994	287.2281074523926	0.9999206	373.2
SA22_4	313	120.55612802505493	220.91694831848145	0.9583652	374.4
SA22_4	314	103.6104679107666	65.59656143188477	0.5136287	375.6
SA22_4	315	78.24933528900146	181.40812397003174	0.9287482	376.8
SA22_4	316	85.22205352783203	261.04665756225586	0.9944622	378.0
SA22_4	317	104.50974702835083	350.7774353027344	0.99947566	379.2
SA22_4	318	131.85685873031616	396.0009956359863	0.99938333	380.4
SA22_4	319	139.85235691070557	376.2264060974121	0.99852103	381.6
SA22_4	320	128.14867496490479	382.87845611572266	0.9997063	382.8
SA22_4	321	129.04675006866455	363.416690826416	0.9979685	384.0
SA22_4	322	102.95932292938232	279.386043548584	0.9979107	385.2
SA22_4	323	89.60421085357666	152.51389503479004	0.9940919	386.4
SA22_4	324	16.3569375872612	434.06118392944336	0.001204198	387.6
SA22_4	325	66.78725481033325	366.71679496765137	0.909712	388.8
SA22_4	326	88.37794661521912	375.9123229980469	0.9950671	390.0
SA22_4	327	98.22722673416138	128.9611530303955	0.99696654	391.2
SA22_4	328	95.90692520141602	135.93698501586914	0.026549544	392.4
SA22_4	329	63.496387004852295	336.4366149902344	0.79172236	393.6
SA22_4	330	74.6985912322998	401.0968208312988	0.9986185	394.8
SA22_4	331	93.8494861125946	341.12829208374023	0.99753404	396.0
SA22_4	332	119.63719129562378	107.50442504882812	0.9938069	397.2
SA22_4	333	115.07145166397095	177.01653957366943	0.9571	398.4
SA22_4	334	108.55135917663574	321.90433502197266	0.9989642	399.6
SA22_4	335	106.85737133026123	110.97504615783691	0.9964091	400.8
SA22_4	336	160.73534488677979	11.379653513431549	0.0026977372	402.0
SA22_4	337	67.04824566841125	316.6128730773926	0.9743002	403.2
SA22_4	338	82.8773021697998	339.0245819091797	0.8470373	404.4
SA22_4	339	115.31648635864258	175.1656150817871	0.9968984	405.6
SA22_4	340	126.6968846321106	74.15094137191772	0.97671926	406.8
SA22_4	341	121.86422348022461	90.52913188934326	0.9982108	408.0
SA22_4	342	120.36281824111938	187.62331008911133	0.9954976	409.2
SA22_4	343	119.72936391830444	281.53799057006836	0.99985266	410.4
SA22_4	344	131.02140426635742	274.3010902404785	0.99915564	411.6
SA22_4	345	118.77009868621826	67.45931625366211	0.5813744	412.8
SA22_4	346	68.46892833709717	155.9494686126709	0.20507613	414.0
SA22_4	347	81.6336452960968	247.988920211792	0.9922891	415.2
SA22_4	348	104.62327003479004	324.6356964111328	0.9960748	416.4
SA22_4	349	105.55068254470825	392.30292320251465	0.9985952	417.6
SA22_4	350	105.38419485092163	200.65226554870605	0.9926444	418.8
SA22_4	351	96.69344425201416	67.38027334213257	0.936137	420.0
SA22_4	352	109.25829410552979	87.19756364822388	0.9963703	421.2
SA22_4	353	80.54661154747009	103.96898746490479	0.6661431	422.4
SA22_4	354	74.22245144844055	278.9198970794678	0.92905575	423.6
SA22_4	355	80.2834153175354	389.66320037841797	0.20537278	424.8
SA22_4	356	95.7159161567688	383.82699966430664	0.99582666	426.0
SA22_4	357	125.4665732383728	263.74197006225586	0.9961389	427.2
SA22_4	358	129.6428918838501	92.8725528717041	0.99881697	428.4
SA22_4	359	138.47336769104004	251.6829013824463	0.998909	429.6
SA22_4	360	132.22525119781494	280.0132369995117	0.9991253	430.8
SA22_4	361	132.89687633514404	56.7904794216156	0.9954638	432.0
SA22_4	362	73.98437857627869	205.20652770996094	0.011399069	433.2
SA22_4	363	62.9700243473053	350.35961151123047	0.9942187	434.4
SA22_4	364	107.15523958206177	383.90893936157227	0.9997453	435.6
SA22_4	365	164.43886756896973	400.92206954956055	0.9947037	436.8
SA22_4	366	157.56027698516846	409.85913276672363	0.9996284	438.0
SA22_4	367	143.50231885910034	410.8407783508301	0.99952817	439.2
SA22_4	368	111.21248006820679	357.5058174133301	0.9974482	440.4
SA22_4	369	97.10115194320679	256.3821601867676	0.9895579	441.6
SA22_4	370	86.79993748664856	123.04972171783447	0.99552816	442.8
SA22_4	371	110.85271835327148	189.54814910888672	0.9863349	444.0
SA22_4	372	112.88201808929443	337.67080307006836	0.9993241	445.2
SA22_4	373	104.4419527053833	201.2109661102295	0.9853011	446.4
SA22_4	374	99.02563095092773	70.07314682006836	0.980663	447.6
SA22_4	375	106.29594326019287	95.46830177307129	0.97744614	448.8
SA22_4	376	136.4479660987854	20.95420002937317	0.016539218	450.0
SA22_4	377	62.844276428222656	352.8574562072754	0.02328364	451.2
SA22_4	378	62.76367902755737	412.86535263061523	0.9697983	452.4
SA22_4	379	86.3278865814209	374.9490737915039	0.9983841	453.6
SA22_4	380	98.18835258483887	157.28051662445068	0.99857223	454.8
SA22_4	381	106.69828653335571	164.00636672973633	0.95298064	456.0
SA22_4	382	128.17533016204834	306.03063583374023	0.99979824	457.2
SA22_4	383	100.3781795501709	233.76970767974854	0.9966446	458.4
SA22_4	384	109.84745025634766	57.64625430107117	0.84097904	459.6
SA22_4	385	73.23655486106873	231.6291332244873	0.045909572	460.8
SA22_4	386	53.315913677215576	406.4564895629883	0.109964594	462.0
SA22_4	387	78.1139075756073	408.3787536621094	0.9983217	463.2
SA22_4	388	89.72758054733276	199.61740493774414	0.9965371	464.4
SA22_4	389	88.66702318191528	56.30326867103577	0.95311695	465.6
SA22_4	390	163.10290098190308	11.7412269115448	0.012945016	466.8
SA22_4	391	60.83325743675232	377.40840911865234	0.7168227	468.0
SA22_4	392	85.03069877624512	402.7195930480957	0.99484825	469.2
SA22_4	393	98.19334745407104	227.00486183166504	0.991321	470.4
SA22_4	394	106.69577121734619	85.88175058364868	0.9966198	471.6
SA22_4	395	135.36322116851807	280.47932624816895	0.99942636	472.8
SA22_4	396	116.2395715713501	250.9684181213379	0.9647155	474.0
SA22_4	397	110.20400524139404	68.30870389938354	0.024257617	475.2
SA22_4	398	93.78441572189331	67.33890295028687	0.91209245	476.4
SA22_4	399	105.2782654762268	314.42190170288086	0.9983518	477.6
SA22_4	400	97.86080718040466	267.3903179168701	0.99054515	478.8
SA22_4	401	108.88828039169312	60.19613027572632	0.9057664	480.0
SA22_4	402	87.43441700935364	113.96958589553833	0.30754757	481.2
SA22_4	403	69.85945701599121	291.6424083709717	0.98819447	482.4
SA22_4	404	90.71776270866394	363.37185859680176	0.99912065	483.6
SA22_4	405	125.63389539718628	354.97650146484375	0.99666923	484.8
SA22_4	406	251.59764289855957	372.61905670166016	0.9995474	486.0
SA22_4	407	373.9201784133911	398.3836555480957	0.9998209	487.2
SA22_4	408	423.97236824035645	406.0891342163086	0.99949443	488.4
SA22_4	409	516.2484645843506	402.1247863769531	0.9995247	489.6
SA22_4	410	584.1370582580566	381.3223171234131	0.9996524	490.8
SA22_4	411	687.373161315918	368.1317710876465	0.9994579	492.0
SA22_4	412	693.6544418334961	309.83739852905273	0.9996685	493.2
SA22_4	413	701.7877578735352	165.92156410217285	0.9975056	494.4
SA22_4	414	665.6929016113281	185.46451091766357	0.96476793	495.6
SA22_4	415	681.5112113952637	348.0128288269043	0.9995468	496.8
SA22_4	416	713.559627532959	302.2360324859619	0.97019136	498.0
SA22_4	417	712.6613616943359	85.39242267608643	0.9758202	499.2
SA22_4	418	706.5333843231201	262.8267288208008	0.9971968	500.4
SA22_4	419	724.8706817626953	352.65735626220703	0.9951462	501.6
SA22_4	420	720.3047752380371	140.65425395965576	0.99614066	502.8
SA22_4	421	722.8521347045898	51.667503118515015	0.9973117	504.0
SA22_4	422	709.1837882995605	82.85229206085205	0.9909108	505.2
SA22_4	423	703.4265518188477	57.41495132446289	0.9952473	506.4
SA22_4	424	764.2305374145508	240.55435180664062	0.8753014	507.6
SA22_4	425	767.1784400939941	287.1512031555176	0.98791134	508.8
SA22_4	426	730.4060935974121	237.57824420928955	0.9965754	510.0
SA22_4	427	670.6144332885742	89.77584600448608	0.99727964	511.2
SA22_4	428	565.2011394500732	34.48596954345703	0.9897342	512.4
SA22_4	429	319.8479175567627	30.33013343811035	0.9986683	513.6
SA22_4	430	147.87625074386597	33.18871021270752	0.9987877	514.8
SA22_4	431	158.89384746551514	70.08099317550659	0.994179	516.0
SA22_4	432	204.50868606567383	225.33625602722168	0.8702539	517.2
SA22_4	433	304.00662422180176	328.58960151672363	0.9998591	518.4
SA22_4	434	400.8235454559326	356.6568946838379	0.999716	519.6
SA22_4	435	496.9881057739258	362.5645637512207	0.9997242	520.8
SA22_4	436	576.6922950744629	322.2003936767578	0.9991949	522.0
SA22_4	437	615.5242443084717	241.37346267700195	0.99934465	523.2
SA22_4	438	664.700174331665	151.76573753356934	0.9990752	524.4
SA22_4	439	705.6766510009766	79.78826522827148	0.99268496	525.6
SA22_4	440	769.2670822143555	249.303617477417	0.95364106	526.8
SA22_4	441	763.1259441375732	335.6994152069092	0.99729127	528.0
SA22_4	442	735.0931644439697	282.83214569091797	0.9947068	529.2
SA22_4	443	664.6784782409668	86.03221893310547	0.99799585	530.4
SA22_4	444	679.1101932525635	47.79471158981323	0.9977431	531.6
SA22_4	445	683.5446357727051	43.77516746520996	0.9842089	532.8
SA22_4	446	760.5631828308105	196.85565948486328	0.52702504	534.0
SA22_4	447	773.9041328430176	305.5562210083008	0.928549	535.2
SA22_4	448	734.550142288208	236.57269477844238	0.9914725	536.4
SA22_4	449	660.9024047851562	66.76141262054443	0.9994773	537.6
SA22_4	450	673.1560707092285	199.787335395813	0.9983924	538.8
SA22_4	451	678.7521839141846	315.10231018066406	0.9992225	540.0
SA22_4	452	700.6073951721191	85.17931938171387	0.99789435	541.2
SA22_4	453	715.167760848999	132.38645553588867	0.8265013	542.4
SA22_4	454	721.9632148742676	348.58978271484375	0.9957502	543.6
SA22_4	455	728.2868385314941	144.49318885803223	0.99869174	544.8
SA22_4	456	724.6652603149414	84.8209547996521	0.3957333	546.0
SA22_4	457	775.2129554748535	302.6953125	0.9357544	547.2
SA22_4	458	764.9526596069336	341.2200450897217	0.66728044	548.4
SA22_4	459	718.3944702148438	188.1922960281372	0.942852	549.6
SA22_4	460	705.3702354431152	44.57369327545166	0.9740105	550.8
SA22_4	461	724.0303993225098	202.27229118347168	0.52526647	552.0
SA22_4	462	762.7694606781006	333.24588775634766	0.81407666	553.2
SA22_4	463	736.5571975708008	139.99231338500977	0.85883737	554.4
SA22_4	464	678.1060218811035	48.28036665916443	0.9897182	555.6
SA22_4	465	597.7622985839844	41.718177795410156	0.8932093	556.8
SA22_4	466	343.1032419204712	30.777136087417603	0.9996598	558.0
SA22_4	467	136.37398481369019	36.38819932937622	0.9909396	559.2
SA22_4	468	134.69732999801636	88.16800832748413	0.9805264	560.4
SA22_4	469	146.9866156578064	295.97888946533203	0.9997141	561.6
SA22_4	470	122.53241539001465	214.4007396697998	0.98689413	562.8
SA22_4	471	142.983078956604	167.42071151733398	0.98796254	564.0
SA22_4	472	147.45535850524902	336.36829376220703	0.9995378	565.2
SA22_4	473	173.8037109375	199.24429893493652	0.99811745	566.4
SA22_4	474	170.2047348022461	83.46965074539185	0.99917513	567.6
SA22_4	475	182.11891651153564	180.3519058227539	0.9989625	568.8
SA22_4	476	232.43412971496582	323.7198543548584	0.99977165	570.0
SA22_4	477	364.55399990081787	375.1031684875488	0.99970776	571.2
SA22_4	478	472.4086284637451	295.0078868865967	0.99790835	572.4
SA22_4	479	499.4720458984375	226.89823150634766	0.9987914	573.6
SA22_4	480	594.1572189331055	113.79282474517822	0.9989549	574.8
SA22_4	481	709.6416473388672	43.75737190246582	0.99834335	576.0
SA22_4	482	710.5997085571289	52.23742961883545	0.9976126	577.2
SA22_4	483	682.555341720581	67.00582265853882	0.999	578.4
SA22_4	484	698.5009670257568	91.85455799102783	0.9992636	579.6
SA22_4	485	705.2125453948975	310.96163749694824	0.99960667	580.8
SA22_4	486	732.7004432678223	360.69116592407227	0.99809617	582.0
SA22_4	487	731.421947479248	114.5130443572998	0.99780506	583.2
SA22_4	488	733.3789348602295	67.90064334869385	0.9809413	584.4
SA22_4	489	708.5383415222168	42.77217149734497	0.99486697	585.6
SA22_4	490	674.8957633972168	87.1614933013916	0.9991543	586.8
SA22_4	491	718.8227653503418	257.38635063171387	0.9993259	588.0
SA22_4	492	711.1298561096191	326.78077697753906	0.99983215	589.2
SA22_4	493	737.8005981445312	221.34934902191162	0.9985286	590.4
SA22_4	494	737.8778457641602	47.04493045806885	0.9944771	591.6
SA22_4	495	732.7282428741455	98.9067792892456	0.9963689	592.8
SA22_4	496	734.464168548584	47.66585826873779	0.78176117	594.0
SA22_4	497	774.0849494934082	188.52384567260742	0.9005441	595.2
SA22_4	498	720.5523490905762	265.5028438568115	0.99646264	596.4
SA22_4	499	647.7530479431152	174.3444585800171	0.9975459	597.6
SA22_4	500	614.1547203063965	146.01293563842773	0.9983816	598.8
SA22_4	501	622.8110313415527	277.0463562011719	0.9969379	600.0
SA22_4	502	606.7015647888184	325.7838821411133	0.9987018	601.2
SA22_4	503	585.6260299682617	167.20301628112793	0.9995685	602.4
SA22_4	504	600.5145072937012	57.85796642303467	0.9976931	603.6
SA22_4	505	644.0165519714355	111.51628732681274	0.49867585	604.8
SA22_4	506	684.7691535949707	300.128231048584	0.99946314	606.0
SA22_4	507	674.1157531738281	204.3946409225464	0.99618834	607.2
SA22_4	508	638.4047031402588	51.84648871421814	0.992717	608.4
SA22_4	509	616.4008140563965	43.5780394077301	0.99453825	609.6
SA22_4	510	615.5171394348145	70.81149101257324	0.99839103	610.8
SA22_4	511	670.4564094543457	57.06762671470642	0.9967403	612.0
SA22_4	512	716.4975166320801	56.47428631782532	0.9935241	613.2
SA22_4	513	720.6314086914062	308.9776611328125	0.9993457	614.4
SA22_4	514	733.8541030883789	325.675106048584	0.9946209	615.6
SA22_4	515	726.7728328704834	75.04332304000854	0.9762456	616.8
SA22_4	516	759.8770141601562	188.04802894592285	0.36108962	618.0
SA22_4	517	775.096607208252	356.0711860656738	0.9654868	619.2
SA22_4	518	754.8589706420898	332.96430587768555	0.9698693	620.4
SA22_4	519	690.9325122833252	102.00327157974243	0.9916415	621.6
SA22_4	520	611.7351531982422	29.919403195381165	0.94859624	622.8
SA22_4	521	348.9647626876831	29.09348487854004	0.99927706	624.0
SA22_4	522	143.43597888946533	35.189194679260254	0.9975211	625.2
SA22_4	523	151.96387767791748	65.15486240386963	0.99952984	626.4
SA22_4	524	165.7518982887268	241.12615585327148	0.9998914	627.6
SA22_4	525	149.94502067565918	191.41862869262695	0.99918956	628.8
SA22_4	526	153.93550395965576	94.36681509017944	0.94717455	630.0
SA22_4	527	144.28008794784546	309.578161239624	0.999241	631.2
SA22_4	528	148.41041564941406	327.36242294311523	0.9964406	632.4
SA22_4	529	187.58728504180908	137.43334293365479	0.99828964	633.6
SA22_4	530	191.90521240234375	94.52095985412598	0.9915107	634.8
SA22_4	531	198.0173110961914	270.5650234222412	0.9981839	636.0
SA22_4	532	262.6274585723877	363.50881576538086	0.9996611	637.2
SA22_4	533	366.3275718688965	317.36878395080566	0.9994832	638.4
SA22_4	534	460.65025329589844	230.46863079071045	0.9995932	639.6
SA22_4	535	521.3265419006348	161.6689395904541	0.9981046	640.8
SA22_4	536	524.001407623291	88.63351821899414	0.99582314	642.0
SA22_4	537	586.4640235900879	122.4299669265747	0.99865216	643.2
SA22_4	538	687.4359130859375	87.72085189819336	0.99945086	644.4
SA22_4	539	716.309928894043	58.27473521232605	0.9990025	645.6
SA22_4	540	724.904727935791	60.07482290267944	0.98301286	646.8
SA22_4	541	768.7925815582275	251.36838912963867	0.36231837	648.0
SA22_4	542	766.2373065948486	358.06797981262207	0.38786033	649.2
SA22_4	543	719.3971633911133	386.49187088012695	0.9992969	650.4
SA22_4	544	725.0508308410645	242.8125	0.894102	651.6
SA22_4	545	718.9472198486328	103.20288419723511	0.99720323	652.8
SA22_4	546	716.3791656494141	197.73807048797607	0.99034333	654.0
SA22_4	547	720.0954914093018	298.7262725830078	0.9987451	655.2
SA22_4	548	719.4751739501953	145.229229927063	0.6819327	656.4
SA22_4	549	714.5524978637695	66.08210563659668	0.99934584	657.6
SA22_4	550	720.0407028198242	74.24042701721191	0.998958	658.8
SA22_4	551	712.0418548583984	72.15981245040894	0.99948174	660.0
SA22_4	552	724.5735168457031	53.80537033081055	0.97693324	661.2
SA22_4	553	717.6953315734863	58.15653204917908	0.9978028	662.4
SA22_4	554	727.1060943603516	40.791510343551636	0.7682323	663.6
SA22_4	555	714.8636341094971	46.102083921432495	0.99404114	664.8
SA22_4	556	710.2753639221191	40.04682183265686	0.9972614	666.0
SA22_4	557	736.368465423584	149.65524673461914	0.24414325	667.2
SA22_4	558	763.0904197692871	316.6999626159668	0.9920792	668.4
SA22_4	559	755.0243377685547	321.40780448913574	0.9944126	669.6
SA22_4	560	726.7939567565918	98.17468643188477	0.9902442	670.8
SA22_4	561	715.481424331665	140.4060173034668	0.98151016	672.0
SA22_4	562	692.9637908935547	329.07148361206055	0.9998877	673.2
SA22_4	563	745.4130172729492	215.3104305267334	0.99840504	674.4
SA22_4	564	731.3355445861816	56.547027826309204	0.41544786	675.6
SA22_4	565	733.4753036499023	42.596272230148315	0.9818564	676.8
SA22_4	566	759.0922355651855	136.15881443023682	0.2476549	678.0
SA22_4	567	764.3721103668213	280.20755767822266	0.99535626	679.2
SA22_4	568	731.9026947021484	268.7274169921875	0.78048766	680.4
SA22_4	569	664.2086982727051	97.97399997711182	0.99905664	681.6
SA22_4	570	640.6388282775879	38.68703484535217	0.05726781	682.8
SA22_4	571	613.5562419891357	46.29901885986328	0.2189261	684.0
SA22_4	572	614.7175788879395	202.73852348327637	0.9977975	685.2
SA22_4	573	623.5867977142334	337.36066818237305	0.99894017	686.4
SA22_4	574	679.047155380249	219.22368049621582	0.9990526	687.6
SA22_4	575	691.7460441589355	55.674530267715454	0.99886346	688.8
SA22_4	576	714.9026870727539	43.06532621383667	0.8448336	690.0
SA22_4	577	727.9239654541016	67.3751950263977	0.9815508	691.2
SA22_4	578	749.7377395629883	307.7230167388916	0.99722373	692.4
SA22_4	579	727.616024017334	404.8978042602539	0.9990289	693.6
SA22_4	580	738.5607719421387	310.62180519104004	0.9988323	694.8
SA22_4	581	736.0883712768555	60.79110860824585	0.98550934	696.0
SA22_4	582	744.078540802002	53.72331976890564	0.98818713	697.2
SA22_4	583	726.8242835998535	113.67428541183472	0.5578146	698.4
SA22_4	584	715.6424522399902	307.4795436859131	0.99862087	699.6
SA22_4	585	752.4284362792969	295.9995174407959	0.99753475	700.8
SA22_4	586	736.1498355865479	58.417478799819946	0.9951291	702.0
SA22_4	587	751.0687828063965	221.51299953460693	0.49683404	703.2
SA22_4	588	761.8745803833008	337.8838634490967	0.99324846	704.4
SA22_4	589	745.6234455108643	135.24596214294434	0.9979711	705.6
SA22_4	590	751.9168376922607	112.3170518875122	0.34339598	706.8
SA22_4	591	778.6147594451904	323.8483715057373	0.6190694	708.0
SA22_4	592	768.1477546691895	349.90528106689453	0.9237007	709.2
SA22_4	593	734.0461730957031	128.39396953582764	0.9220623	710.4
SA22_4	594	721.8193054199219	81.84794425964355	0.8669393	711.6
SA22_4	595	718.6787128448486	324.28150177001953	0.9997477	712.8
SA22_4	596	753.4564971923828	312.9579734802246	0.9949044	714.0
SA22_4	597	742.0397758483887	60.35784959793091	0.8824279	715.2
SA22_4	598	743.2370185852051	77.74254083633423	0.99081427	716.4
SA22_4	599	733.1029891967773	100.36670207977295	0.9886613	717.6
SA22_4	600	738.504695892334	236.9205379486084	0.99818087	718.8
SA22_4	601	760.079288482666	118.9376449584961	0.9257446	720.0
SA22_4	602	726.306676864624	69.97595071792603	0.9880846	721.2
SA22_4	603	731.6194534301758	224.36469554901123	0.99893504	722.4
SA22_4	604	725.562047958374	327.5056743621826	0.99947566	723.6
SA22_4	605	715.516185760498	370.10908126831055	0.9996294	724.8
SA22_4	606	744.5845603942871	141.06402397155762	0.99777526	726.0
SA22_4	607	732.2359085083008	137.16951370239258	0.010753145	727.2
SA22_4	608	764.2446517944336	324.77657318115234	0.7437762	728.4
SA22_4	609	744.2343711853027	132.0675802230835	0.9867099	729.6
SA22_4	610	765.4546737670898	84.45043802261353	0.0016800392	730.8
SA22_4	611	772.7476596832275	201.86280727386475	0.960809	732.0
SA22_4	612	728.6190986633301	258.4973430633545	0.99828714	733.2
SA22_4	613	668.2052612304688	142.50678062438965	0.9866067	734.4
SA22_4	614	672.76611328125	81.71322584152222	0.99900645	735.6
SA22_4	615	715.7528877258301	203.31908226013184	0.9995623	736.8
SA22_4	616	724.4599342346191	305.8073902130127	0.9985902	738.0
SA22_4	617	718.4062004089355	374.701623916626	0.9996817	739.2
SA22_4	618	749.085521697998	287.874698638916	0.99216676	740.4
SA22_4	619	729.5335292816162	56.32087469100952	0.6471585	741.6
SA22_4	620	735.8419418334961	47.64779806137085	0.7427646	742.8
SA22_4	621	723.9423274993896	164.39558029174805	0.15334107	744.0
SA22_4	622	713.237190246582	316.4552879333496	0.99954236	745.2
SA22_4	623	729.641580581665	222.52126693725586	0.96395063	746.4
SA22_4	624	716.9534683227539	64.75165843963623	0.9919892	747.6
SA22_4	625	741.9388771057129	167.0324993133545	0.8631384	748.8
SA22_4	626	768.8603401184082	326.78638458251953	0.79320014	750.0
SA22_4	627	731.7952156066895	372.8466796875	0.9971699	751.2
SA22_4	628	730.4913520812988	259.73422050476074	0.98013103	752.4
SA22_4	629	712.3095989227295	84.05354976654053	0.9991943	753.6
SA22_4	630	712.9314422607422	37.60740280151367	0.9581998	754.8
SA22_4	631	719.6703433990479	60.14945983886719	0.9691176	756.0
SA22_4	632	735.8890533447266	262.1853446960449	0.9762348	757.2
SA22_4	633	748.1234073638916	384.73955154418945	0.43467963	758.4
SA22_4	634	734.0475082397461	399.45545196533203	0.9989384	759.6
SA22_4	635	721.8683242797852	206.98968887329102	0.856599	760.8
SA22_4	636	720.4534530639648	80.0612998008728	0.99935275	762.0
SA22_4	637	714.8463249206543	36.157050132751465	0.9902227	763.2
SA22_4	638	710.9021186828613	36.536346673965454	0.99547523	764.4
SA22_4	639	734.0017318725586	142.59913444519043	0.44400445	765.6
SA22_4	640	765.8547401428223	305.03150939941406	0.81684965	766.8
SA22_4	641	749.2834091186523	171.95879459381104	0.95136017	768.0
SA22_4	642	744.6322441101074	49.598532915115356	0.574246	769.2
SA22_4	643	774.5967864990234	203.59232425689697	0.84960943	770.4
SA22_4	644	764.7846221923828	281.2382125854492	0.9975848	771.6
SA22_4	645	737.4819755554199	238.52788925170898	0.99203616	772.8
SA22_4	646	730.6850433349609	42.02862739562988	0.9834399	774.0
SA22_4	647	732.1340084075928	88.33964109420776	0.9238603	775.2
SA22_4	648	722.2517967224121	66.86438798904419	0.9980653	776.4
SA22_4	649	732.4916362762451	42.53372669219971	0.27839562	777.6
SA22_4	650	719.7527885437012	42.40224480628967	0.988305	778.8
SA22_4	651	706.8633556365967	44.84813332557678	0.99663264	780.0
SA22_4	652	716.2560939788818	41.961565017700195	0.9846026	781.2
SA22_4	653	786.1433982849121	43.22354435920715	0.043100215	782.4
SA22_4	654	723.5936164855957	93.81002426147461	0.9394285	783.6
SA22_4	655	719.0861701965332	239.96180534362793	0.9988005	784.8
SA22_4	656	671.4988708496094	113.04174900054932	0.2576537	786.0
SA22_4	657	723.1179237365723	96.31673097610474	0.9924441	787.2
SA22_4	658	764.0391826629639	312.5796318054199	0.8795681	788.4
SA22_4	659	729.8942565917969	393.1453800201416	0.9911453	789.6
SA22_4	660	739.6909713745117	281.8436050415039	0.9973183	790.8
SA22_4	661	721.1091995239258	87.87091255187988	0.032191575	792.0
SA22_4	662	718.2732582092285	147.5017547607422	0.9606677	793.2
SA22_4	663	715.3319835662842	326.9376754760742	0.9983321	794.4
SA22_4	664	734.1663837432861	381.42900466918945	0.9901951	795.6
SA22_4	665	693.8379287719727	367.6398754119873	0.99694556	796.8
SA22_4	666	685.3519439697266	354.81239318847656	0.9986467	798.0
SA22_4	667	671.3043212890625	348.4395217895508	0.9990816	799.2
SA22_4	668	683.0321311950684	282.49317169189453	0.99795485	800.4
SA22_4	669	715.6003952026367	184.83195304870605	0.5122481	801.6
SA22_4	670	712.104082107544	95.84615707397461	0.99769586	802.8
SA22_4	671	717.5690174102783	59.04139280319214	0.8403222	804.0
SA22_4	672	724.4974136352539	99.30645704269409	0.95565265	805.2
SA22_4	673	716.0281658172607	61.9751501083374	0.9991136	806.4
SA22_4	674	723.3006477355957	176.73304080963135	0.17746022	807.6
SA22_4	675	719.8356628417969	311.1562728881836	0.9990289	808.8
SA22_4	676	713.8875961303711	145.2531909942627	0.99759597	810.0
SA22_4	677	718.5542106628418	89.88540887832642	0.9992287	811.2
SA22_4	678	716.1837100982666	102.78407335281372	0.9954586	812.4
SA22_4	679	714.2687797546387	52.796491384506226	0.99653697	813.6
SA22_4	680	701.8773078918457	62.70828723907471	0.9990079	814.8
SA22_4	681	715.6780242919922	50.5002236366272	0.69266933	816.0
SA22_4	682	709.2828750610352	212.67577171325684	0.9986374	817.2
SA22_4	683	727.1636962890625	317.2587203979492	0.99953926	818.4
SA22_4	684	695.6882476806641	185.57913780212402	0.6822074	819.6
SA22_4	685	717.0116424560547	58.068180084228516	0.9989692	820.8
SA22_4	686	734.9822998046875	43.599010705947876	0.036897082	822.0
SA22_4	687	723.6116886138916	152.44820594787598	0.9988367	823.2
SA22_4	688	730.7217121124268	274.3746757507324	0.9982875	824.4
SA22_4	689	718.8615798950195	146.97320938110352	0.66634715	825.6
SA22_4	690	720.435619354248	61.56710386276245	0.9779018	826.8
SA22_4	691	724.8378753662109	276.0262870788574	0.99893755	828.0
SA22_4	692	750.1168251037598	292.6014232635498	0.996406	829.2
SA22_4	693	732.3044300079346	148.1640386581421	0.042212196	830.4
SA22_4	694	704.9128532409668	68.25048923492432	0.99672395	831.6
SA22_4	695	713.4794235229492	223.75980377197266	0.99888784	832.8
SA22_4	696	730.4523944854736	300.5936336517334	0.997235	834.0
SA22_4	697	740.4594898223877	107.27588653564453	0.2796774	835.2
SA22_4	698	720.9208965301514	36.95416331291199	0.97390723	836.4
SA22_4	699	724.6293067932129	50.02725005149841	0.36419764	837.6
SA22_4	700	744.7508811950684	155.91150283813477	0.9127467	838.8
SA22_4	701	775.0631332397461	322.9423427581787	0.8921629	840.0
SA22_4	702	753.3902168273926	380.0075340270996	0.978112	841.2
SA22_4	703	761.2813949584961	356.14803314208984	0.78220564	842.4
SA22_4	704	681.1742782592773	322.8441524505615	0.99938047	843.6
SA22_4	705	596.2812423706055	336.77287101745605	0.9795242	844.8
SA22_4	706	642.2970771789551	349.18848037719727	0.99912673	846.0
SA22_4	707	694.8169708251953	350.18823623657227	0.99815184	847.2
SA22_4	708	735.5302810668945	256.74591064453125	0.98593974	848.4
SA22_4	709	747.2572326660156	129.49676513671875	0.8870143	849.6
SA22_4	710	740.1905059814453	80.93031406402588	0.95748854	850.8
SA22_4	711	731.9001197814941	107.0946192741394	0.56898814	852.0
SA22_4	712	721.4000225067139	51.56724214553833	0.99025905	853.2
SA22_4	713	786.3532066345215	45.955764055252075	0.0075847604	854.4
SA22_4	714	722.1063613891602	55.697529315948486	0.8563176	855.6
SA22_4	715	722.969913482666	183.3707571029663	0.9997267	856.8
SA22_4	716	741.1147594451904	167.4934959411621	0.88116926	858.0
SA22_4	717	715.617847442627	52.381829023361206	0.9979938	859.2
SA22_4	718	692.5518035888672	38.84613633155823	0.8540853	860.4
SA22_4	719	718.726921081543	108.36155891418457	0.997663	861.6
SA22_4	720	727.3487091064453	242.21022605895996	0.9994012	862.8
SA22_4	721	740.7878875732422	173.88343334197998	0.98148453	864.0
SA22_4	722	715.074348449707	54.99696135520935	0.9984926	865.2
SA22_4	723	735.1996421813965	38.089624643325806	0.012955951	866.4
SA22_4	724	736.4051818847656	76.7278003692627	0.21430588	867.6
SA22_4	725	729.4041633605957	206.4869785308838	0.99656785	868.8
SA22_4	726	730.4069995880127	54.84975814819336	0.97315663	870.0
SA22_4	727	723.8799095153809	126.11480712890625	0.048989657	871.2
SA22_4	728	718.1128025054932	287.7381134033203	0.998218	872.4
SA22_4	729	734.9236488342285	259.21420097351074	0.925088	873.6
SA22_4	730	719.3938255310059	75.78967094421387	0.998814	874.8
SA22_4	731	723.0295181274414	31.024242639541626	0.97343373	876.0
SA22_4	732	719.6995735168457	52.700371742248535	0.99706584	877.2
SA22_4	733	723.351240158081	225.13853073120117	0.9929543	878.4
SA22_4	734	732.6116561889648	306.3710403442383	0.9986064	879.6
SA22_4	735	718.4078216552734	71.7666506767273	0.9985638	880.8
SA22_4	736	718.5165882110596	60.62981128692627	0.56577194	882.0
SA22_4	737	750.892162322998	222.85364627838135	0.97311145	883.2
SA22_4	738	773.408842086792	362.8634262084961	0.92115736	884.4
SA22_4	739	770.6796646118164	387.66157150268555	0.99352443	885.6
SA22_4	740	729.1017532348633	319.36254501342773	0.9734644	886.8
SA22_4	741	702.3658752441406	280.29833793640137	0.9977386	888.0
SA22_4	742	678.9392948150635	259.6259593963623	0.99865746	889.2
SA22_4	743	647.7336883544922	219.94786262512207	0.9984988	890.4
SA22_4	744	702.3924827575684	147.68237113952637	0.9671777	891.6
SA22_4	745	755.2167892456055	44.914541244506836	0.33484134	892.8
SA22_4	746	741.7143821716309	59.46100473403931	0.9891467	894.0
SA22_4	747	738.8534545898438	202.59896278381348	0.89291376	895.2
SA22_4	748	771.0641384124756	348.06575775146484	0.8861708	896.4
SA22_4	749	720.2356815338135	362.5923156738281	0.99962294	897.6
SA22_4	750	743.114185333252	234.0662956237793	0.4895436	898.8
SA22_4	751	709.7840309143066	82.92195081710815	0.99916637	900.0
SA22_4	752	720.4079627990723	48.570131063461304	0.9186708	901.2
SA22_4	753	761.6523742675781	51.77655816078186	0.007847798	902.4
SA22_4	754	703.9677143096924	81.64863109588623	0.9854584	903.6
SA22_4	755	721.1413383483887	202.37887859344482	0.9993063	904.8
SA22_4	756	716.6332244873047	55.472227334976196	0.9990164	906.0
SA22_4	757	717.7584648132324	77.09152221679688	0.9992586	907.2
SA22_4	758	709.7404479980469	37.640637159347534	0.50929177	908.4
SA22_4	759	719.8515892028809	66.38752698898315	0.9368398	909.6
SA22_4	760	731.1493873596191	243.64803314208984	0.45832154	910.8
SA22_4	761	745.6733703613281	245.63572883605957	0.99108446	912.0
SA22_4	762	728.502368927002	55.71106195449829	0.99011713	913.2
SA22_4	763	729.3904304504395	40.48180103302002	0.0074897176	914.4
SA22_4	764	715.4116630554199	46.77386999130249	0.98075175	915.6
SA22_4	765	713.9443397521973	228.13711166381836	0.9994661	916.8
SA22_4	766	711.9649887084961	137.07398414611816	0.5885253	918.0
SA22_4	767	723.6439228057861	47.41610527038574	0.9970325	919.2
SA22_4	768	727.3706436157227	35.901503562927246	0.61774254	920.4
SA22_4	769	709.2042446136475	90.98818302154541	0.9769056	921.6
SA22_4	770	721.4092254638672	261.2559127807617	0.9991671	922.8
SA22_4	771	721.5709686279297	54.68258857727051	0.992407	924.0
SA22_4	772	702.4958610534668	43.76556873321533	0.9976554	925.2
SA22_4	773	714.656925201416	114.64620351791382	0.9890822	926.4
SA22_4	774	730.0182342529297	315.5280303955078	0.99809986	927.6
SA22_4	775	734.4983100891113	243.34178924560547	0.9976763	928.8
SA22_4	776	737.7898216247559	51.20840549468994	0.99280894	930.0
SA22_4	777	727.6962280273438	147.10062503814697	0.9940884	931.2
SA22_4	778	726.0477542877197	298.8361930847168	0.999627	932.4
SA22_4	779	745.1142311096191	232.87067413330078	0.95911986	933.6
SA22_4	780	720.9562301635742	61.053736209869385	0.78131175	934.8
SA22_4	781	719.1665649414062	43.79830241203308	0.9964239	936.0
SA22_4	782	729.7844886779785	27.986140251159668	0.2169303	937.2
SA22_4	783	717.7036285400391	49.99056100845337	0.77115846	938.4
SA22_4	784	719.7351455688477	183.44012260437012	0.99862945	939.6
SA22_4	785	720.3740119934082	335.78779220581055	0.99915075	940.8
SA22_4	786	721.4375495910645	234.75884914398193	0.95043904	942.0
SA22_4	787	729.0103912353516	67.16907978057861	0.9939767	943.2
SA22_4	788	733.1980228424072	36.929662227630615	0.03355536	944.4
SA22_4	789	731.1420440673828	44.94608402252197	0.031780895	945.6
SA22_4	790	729.8965454101562	43.22074055671692	0.005790392	946.8
SA22_4	791	697.9615211486816	86.20543956756592	0.99616146	948.0
SA22_4	792	682.9432964324951	260.1312732696533	0.9992906	949.2
SA22_4	793	690.4975414276123	336.39163970947266	0.9980045	950.4
SA22_4	794	677.0877838134766	185.31317710876465	0.99549305	951.6
SA22_4	795	733.1735134124756	58.81456732749939	0.73393345	952.8
SA22_4	796	747.7815628051758	46.75282001495361	0.9952691	954.0
SA22_4	797	719.1936016082764	45.18915295600891	0.99744785	955.2
SA22_4	798	723.0069160461426	46.532206535339355	0.99608225	956.4
SA22_4	799	717.8727149963379	34.67654585838318	0.8689404	957.6
SA22_4	800	651.2283325195312	53.968552350997925	0.99891794	958.8
SA22_4	801	653.5321235656738	47.01526165008545	0.6092848	960.0
SA22_4	802	621.9000816345215	104.72708702087402	0.9982912	961.2
SA22_4	803	448.09794425964355	269.70577239990234	0.9996549	962.4
SA22_4	804	287.6686096191406	339.07522201538086	0.9998079	963.6
SA22_4	805	255.06482124328613	362.2511672973633	0.99970335	964.8
SA22_4	806	236.16442680358887	371.02126121520996	0.9997507	966.0
SA22_4	807	155.65474033355713	288.4889316558838	0.99961793	967.2
SA22_4	808	145.48488855361938	246.74360275268555	0.99979264	968.4
SA22_4	809	145.86297273635864	320.4378318786621	0.99946696	969.6
SA22_4	810	140.02435207366943	191.87982559204102	0.9967098	970.8
SA22_4	811	155.64920902252197	171.2303066253662	0.99822694	972.0
SA22_4	812	162.19618320465088	311.8391990661621	0.99976104	973.2
SA22_4	813	283.758544921875	337.98611640930176	0.999482	974.4
SA22_4	814	420.38302421569824	259.3718719482422	0.99907696	975.6
SA22_4	815	504.412841796875	183.36580753326416	0.9989832	976.8
SA22_4	816	588.6440753936768	122.89203643798828	0.99927443	978.0
SA22_4	817	647.709846496582	86.87448978424072	0.99951303	979.2
SA22_4	818	697.8474617004395	51.306084394454956	0.9987357	980.4
SA22_4	819	706.2360763549805	43.56336236000061	0.9989936	981.6
SA22_4	820	719.328784942627	41.07959747314453	0.9623663	982.8
SA22_4	821	706.8484306335449	46.888142824172974	0.9981542	984.0
SA22_4	822	718.6704635620117	68.02544116973877	0.9924649	985.2
SA22_4	823	726.6051292419434	246.7309284210205	0.9994301	986.4
SA22_4	824	720.595645904541	295.850830078125	0.999469	987.6
SA22_4	825	731.8545818328857	54.795284271240234	0.9946672	988.8
SA22_4	826	756.3901901245117	147.05028533935547	0.018713357	990.0
SA22_4	827	769.846248626709	243.52635383605957	0.98973	991.2
SA22_4	828	754.7118186950684	242.75805473327637	0.3736586	992.4
SA22_4	829	716.5706634521484	75.21281003952026	0.9871154	993.6
SA22_4	830	724.9325752258301	44.23246622085571	0.9545542	994.8
SA22_4	831	731.9981575012207	43.111363649368286	0.26447693	996.0
SA22_4	832	747.3101615905762	225.1050567626953	0.9533468	997.2
SA22_4	833	769.1863536834717	320.20992279052734	0.94103724	998.4
SA22_4	834	733.4384918212891	120.39922714233398	0.98996395	999.6
SA22_4	835	694.3207263946533	42.99141526222229	0.96720785	1000.8
SA22_4	836	712.3523235321045	42.13344097137451	0.9550827	1002.0
SA22_4	837	728.7467956542969	41.14572286605835	0.9083763	1003.2
SA22_4	838	734.9894523620605	49.333258867263794	0.99142027	1004.4
SA22_4	839	742.2357559204102	44.4194233417511	0.18909301	1005.6
SA22_4	840	720.2252388000488	54.942694902420044	0.82589257	1006.8
SA22_4	841	775.5410671234131	321.4291763305664	0.9646506	1008.0
SA22_4	842	757.9257965087891	270.78858375549316	0.99843997	1009.2
SA22_4	843	740.8576011657715	42.48331546783447	0.9499437	1010.4
SA22_4	844	741.2992000579834	72.86628484725952	0.36944047	1011.6
SA22_4	845	736.0290050506592	48.279300928115845	0.041796584	1012.8
SA22_4	846	735.6678009033203	42.545199394226074	0.19618309	1014.0
SA22_4	847	717.514705657959	46.34119391441345	0.99719965	1015.2
SA22_4	848	719.7094917297363	43.143181800842285	0.99409205	1016.4
SA22_4	849	733.6349964141846	41.04550123214722	0.5374836	1017.6
SA22_4	850	718.6941623687744	43.38763117790222	0.9938101	1018.8
SA22_4	851	722.5149154663086	47.60658144950867	0.98133403	1020.0
SA22_4	852	731.9996356964111	42.92993187904358	0.8159231	1021.2
SA22_4	853	728.2373428344727	74.56679821014404	0.99802834	1022.4
SA22_4	854	726.9631385803223	38.232446908950806	0.97574854	1023.6
SA22_4	855	19.525974988937378	468.0438423156738	0.0011924504	1024.8
SA22_4	856	779.0767192840576	266.1314392089844	0.49836457	1026.0
SA22_4	857	767.1854019165039	355.9288787841797	0.4481766	1027.2
SA22_4	858	736.0700607299805	392.78188705444336	0.99825114	1028.4
SA22_4	859	724.2206573486328	400.68111419677734	0.9996124	1029.6
SA22_4	860	741.0171508789062	195.23855209350586	0.99829406	1030.8
SA22_4	861	738.298225402832	67.808997631073	0.99726343	1032.0
SA22_4	862	719.9073791503906	71.32655382156372	0.9984463	1033.2
SA22_4	863	726.3710021972656	45.158504247665405	0.99797255	1034.4
SA22_4	864	700.9870052337646	34.8638391494751	0.4027509	1035.6
SA22_4	865	723.7947463989258	42.45569944381714	0.89308596	1036.8
SA22_4	866	16.301120817661285	434.03672218322754	0.0018175755	1038.0
SA22_4	867	771.5880393981934	316.2293529510498	0.95634794	1039.2
SA22_4	868	744.2155838012695	315.9958076477051	0.97732794	1040.4
SA22_4	869	666.8619155883789	99.15005207061768	0.9960615	1041.6
SA22_4	870	552.5891304016113	29.128333926200867	0.9343526	1042.8
SA22_4	871	267.417049407959	31.664446592330933	0.9976405	1044.0
SA22_4	872	139.1052007675171	39.962947368621826	0.9992842	1045.2
SA22_4	873	159.88035202026367	135.55359363555908	0.9976432	1046.4
SA22_4	874	175.97237825393677	206.5092658996582	0.9987318	1047.6
SA22_4	875	176.46362781524658	67.9603099822998	0.9894041	1048.8
SA22_4	876	206.0767650604248	241.40974044799805	0.99751353	1050.0
SA22_4	877	225.64196586608887	350.8601760864258	0.99691355	1051.2
SA22_4	878	244.2244291305542	367.4804878234863	0.99835	1052.4
SA22_4	879	309.0545654296875	382.17018127441406	0.99973696	1053.6
SA22_4	880	356.0376167297363	324.5333003997803	0.99948174	1054.8
SA22_4	881	420.9385871887207	198.7972640991211	0.9991053	1056.0
SA22_4	882	448.7274646759033	97.33054161071777	0.9992507	1057.2
SA22_4	883	502.8738498687744	54.51730728149414	0.9982755	1058.4
SA22_4	884	645.6293106079102	29.60969388484955	0.9970987	1059.6
SA22_4	885	714.4247055053711	26.315027475357056	0.794462	1060.8
SA22_4	886	719.1407203674316	46.00258111953735	0.4967913	1062.0
SA22_4	887	717.1565055847168	52.35577583312988	0.9065255	1063.2
SA22_4	888	735.1845741271973	69.50923204421997	0.036120415	1064.4
SA22_4	889	766.4055347442627	231.96578979492188	0.96326184	1065.6
SA22_4	890	740.7810211181641	188.95032405853271	0.9687655	1066.8
SA22_4	891	705.6914806365967	44.07350420951843	0.97413886	1068.0
SA22_4	892	754.1213989257812	269.9600028991699	0.8410923	1069.2
SA22_4	893	771.5005874633789	354.83076095581055	0.98241204	1070.4
SA22_4	894	752.4472236633301	307.2246837615967	0.9948186	1071.6
SA22_4	895	723.8093376159668	56.219834089279175	0.98947877	1072.8
SA22_4	896	683.34641456604	40.34950017929077	0.8623516	1074.0
SA22_4	897	431.7561149597168	26.8585342168808	0.9982913	1075.2
SA22_4	898	182.17381238937378	30.844770669937134	0.9992169	1076.4
SA22_4	899	143.4057354927063	43.22595834732056	0.99940956	1077.6
SA22_4	900	123.04748296737671	156.7294692993164	0.9942748	1078.8
SA22_4	901	105.11287450790405	300.5611038208008	0.9995883	1080.0
SA22_4	902	133.86021852493286	326.9974994659424	0.9997073	1081.2
SA22_4	903	118.48692893981934	143.04548263549805	0.99853075	1082.4
SA22_4	904	137.50969171524048	232.19552993774414	0.9998066	1083.6
SA22_4	905	133.79759788513184	309.0412902832031	0.99919885	1084.8
SA22_4	906	128.08979749679565	124.84148025512695	0.99901617	1086.0
SA22_4	907	135.95035076141357	192.42226123809814	0.98135823	1087.2
SA22_4	908	129.5161008834839	316.33975982666016	0.9991731	1088.4
SA22_4	909	115.04092216491699	143.38996410369873	0.9981421	1089.6
SA22_4	910	116.46866798400879	75.56119680404663	0.99705327	1090.8
SA22_4	911	134.78519916534424	248.50261688232422	0.9983627	1092.0
SA22_4	912	139.01489973068237	276.6572856903076	0.9099589	1093.2
SA22_4	913	155.5076241493225	82.75631904602051	0.9896116	1094.4
SA22_4	914	167.4133062362671	154.98859405517578	0.9308901	1095.6
SA22_4	915	142.03898906707764	322.6823329925537	0.99413484	1096.8
SA22_4	916	132.08889961242676	273.70224952697754	0.99937904	1098.0
SA22_4	917	138.6066198348999	83.01751613616943	0.9937588	1099.2
SA22_4	918	136.53662204742432	168.6870288848877	0.9987876	1100.4
SA22_4	919	144.59279775619507	264.34329986572266	0.9997569	1101.6
SA22_4	920	129.2001485824585	293.4073734283447	0.99959904	1102.8
SA22_4	921	119.64062452316284	109.55023527145386	0.995249	1104.0
SA22_4	922	126.52362585067749	177.8018617630005	0.9922575	1105.2
SA22_4	923	122.47052192687988	337.16325759887695	0.99937266	1106.4
SA22_4	924	91.95373058319092	223.33165168762207	0.9957743	1107.6
SA22_4	925	102.11114883422852	87.91955709457397	0.9974152	1108.8
SA22_4	926	117.71361827850342	62.715160846710205	0.99893683	1110.0
SA22_4	927	140.02361297607422	185.21202564239502	0.99957436	1111.2
SA22_4	928	149.17409420013428	289.50233459472656	0.99962056	1112.4
SA22_4	929	108.86294841766357	128.427414894104	0.998816	1113.6
SA22_4	930	120.41254043579102	56.56043529510498	0.0019410776	1114.8
SA22_4	931	86.1528992652893	218.6502742767334	0.5607943	1116.0
SA22_4	932	58.573752641677856	396.92333221435547	0.8713905	1117.2
SA22_4	933	75.19477605819702	415.2883529663086	0.99732035	1118.4
SA22_4	934	91.49824380874634	385.74405670166016	0.999114	1119.6
SA22_4	935	125.59080123901367	204.97638702392578	0.99256015	1120.8
SA22_4	936	132.26337432861328	78.4333348274231	0.9973949	1122.0
SA22_4	937	151.71078443527222	269.89110946655273	0.9993414	1123.2
SA22_4	938	120.18604278564453	233.9816379547119	0.9964103	1124.4
SA22_4	939	124.86331462860107	57.681920528411865	0.94762695	1125.6
SA22_4	940	108.91889333724976	297.7565002441406	0.9991523	1126.8
SA22_4	941	119.83792781829834	309.0103340148926	0.9963044	1128.0
SA22_4	942	135.04369258880615	93.75551462173462	0.9978339	1129.2
SA22_4	943	140.15491008758545	107.72306442260742	0.981431	1130.4
SA22_4	944	133.73514413833618	318.1185722351074	0.99958223	1131.6
SA22_4	945	125.29044151306152	215.2906322479248	0.9951988	1132.8
SA22_4	946	136.85050010681152	53.88186693191528	0.9827895	1134.0
SA22_4	947	85.31451225280762	220.78654289245605	0.0010829227	1135.2
SA22_4	948	88.6317491531372	364.3143653869629	0.99310595	1136.4
SA22_4	949	119.81532573699951	245.7717990875244	0.99753785	1137.6
SA22_4	950	123.16101789474487	65.98302125930786	0.99861276	1138.8
SA22_4	951	147.68784046173096	212.03527450561523	0.9972747	1140.0
SA22_4	952	143.12739372253418	325.6372261047363	0.9978599	1141.2
SA22_4	953	137.65099048614502	107.86343336105347	0.9807864	1142.4
SA22_4	954	133.35028886795044	160.6671953201294	0.89024544	1143.6
SA22_4	955	138.24862241744995	343.34638595581055	0.99898225	1144.8
SA22_4	956	170.9291934967041	155.2408790588379	0.99551094	1146.0
SA22_4	957	152.45275497436523	115.19078493118286	0.9922525	1147.2
SA22_4	958	149.947190284729	328.2307720184326	0.997969	1148.4
SA22_4	959	162.89761066436768	153.1688690185547	0.99906176	1149.6
SA22_4	960	120.14663219451904	89.23094272613525	0.99327266	1150.8
SA22_4	961	125.2276062965393	332.6319122314453	0.99907386	1152.0
SA22_4	962	113.8124942779541	279.5596218109131	0.9975504	1153.2
SA22_4	963	102.16318368911743	61.92216396331787	0.9289429	1154.4
SA22_4	964	117.94261932373047	274.5846462249756	0.99804544	1155.6
SA22_4	965	109.18093919754028	334.7716426849365	0.99912053	1156.8
SA22_4	966	104.8316240310669	105.4954719543457	0.9908546	1158.0
SA22_4	967	87.618887424469	234.5771026611328	0.48163876	1159.2
SA22_4	968	72.3515510559082	368.3573913574219	0.8948647	1160.4
SA22_4	969	116.45486354827881	237.21231937408447	0.99876946	1161.6
SA22_4	970	126.0169267654419	92.26971387863159	0.9988059	1162.8
SA22_4	971	147.0517873764038	172.86871433258057	0.99801624	1164.0
SA22_4	972	200.46474933624268	296.8739891052246	0.9995291	1165.2
SA22_4	973	262.182879447937	313.28046798706055	0.99942446	1166.4
SA22_4	974	292.06604957580566	185.43057918548584	0.9955903	1167.6
SA22_4	975	307.6575994491577	72.15773820877075	0.99565876	1168.8
SA22_4	976	327.2437572479248	223.364839553833	0.9771517	1170.0
SA22_4	977	346.94881439208984	333.69300842285156	0.9992137	1171.2
SA22_4	978	367.8818941116333	268.3532524108887	0.9950582	1172.4
SA22_4	979	382.148814201355	92.89480447769165	0.9992663	1173.6
SA22_4	980	377.5105953216553	64.14803981781006	0.9990884	1174.8
SA22_4	981	408.9695453643799	101.25712394714355	0.99849904	1176.0
SA22_4	982	297.6688861846924	111.10467910766602	0.99791306	1177.2
SA22_4	983	126.21028423309326	51.081637144088745	0.99834836	1178.4
SA22_4	984	105.83782196044922	99.97826099395752	0.99816257	1179.6
SA22_4	985	93.81512403488159	71.40203475952148	0.78266007	1180.8
SA22_4	986	68.34519505500793	238.9483880996704	0.6419429	1182.0
SA22_4	987	83.7801456451416	344.9252700805664	0.99796236	1183.2
SA22_4	988	132.11936950683594	391.99607849121094	0.99870825	1184.4
SA22_4	989	134.4792604446411	381.82788848876953	0.9982237	1185.6
SA22_4	990	94.40871477127075	272.94957160949707	0.99703526	1186.8
SA22_4	991	92.71404147148132	133.32937717437744	0.9974571	1188.0
SA22_4	992	101.85449123382568	130.5975866317749	0.946532	1189.2
SA22_4	993	125.12694597244263	315.0801372528076	0.99948394	1190.4
SA22_4	994	119.19353008270264	169.5546054840088	0.9990007	1191.6
SA22_4	995	102.08979845046997	87.22065925598145	0.98897797	1192.8
SA22_4	996	143.82611513137817	291.4556694030762	0.9995715	1194.0
SA22_4	997	112.43364810943604	205.57705879211426	0.93333876	1195.2
SA22_4	998	99.71206188201904	81.33543491363525	0.9798069	1196.4
SA22_4	999	73.96879196166992	324.66965675354004	0.9510092	1197.6
SA22_4	1000	81.40480518341064	392.9144096374512	0.9860341	1198.8
SA22_4	1001	107.21371173858643	222.2116184234619	0.968358	1200.0
SA22_4	1002	106.00193738937378	70.18264532089233	0.9975877	1201.2
SA22_4	1003	84.60761904716492	308.25779914855957	0.7012939	1202.4
SA22_4	1004	69.56253051757812	394.98727798461914	0.5925154	1203.6
SA22_4	1005	95.29378414154053	223.28418731689453	0.9826461	1204.8
SA22_4	1006	112.79237270355225	67.73083448410034	0.9964629	1206.0
SA22_4	1007	143.33624839782715	249.15146827697754	0.9995726	1207.2
SA22_4	1008	138.53834867477417	234.51903820037842	0.99829763	1208.4
SA22_4	1009	117.97564029693604	80.06282329559326	0.99585235	1209.6
SA22_4	1010	90.11572599411011	316.3725185394287	0.99868315	1210.8
SA22_4	1011	94.25926208496094	330.8894920349121	0.9986532	1212.0
SA22_4	1012	127.9893159866333	111.43180131912231	0.9563147	1213.2
SA22_4	1013	158.01689624786377	29.23904836177826	0.014071815	1214.4
SA22_4	1014	106.9882869720459	322.68001556396484	0.9958984	1215.6
SA22_4	1015	96.2717056274414	90.673828125	0.9928746	1216.8
SA22_4	1016	87.5474214553833	134.11685943603516	0.46633923	1218.0
SA22_4	1017	62.92005777359009	330.6445026397705	0.9692439	1219.2
SA22_4	1018	72.80615568161011	403.9781856536865	0.9904	1220.4
SA22_4	1019	91.92548990249634	409.6896743774414	0.99559814	1221.6
SA22_4	1020	119.59155797958374	249.7957420349121	0.99851364	1222.8
SA22_4	1021	127.17678546905518	70.61663389205933	0.9961377	1224.0
SA22_4	1022	155.18159866333008	194.55684185028076	0.9920934	1225.2
SA22_4	1023	161.13693714141846	272.72592544555664	0.99865377	1226.4
SA22_4	1024	157.1974277496338	97.79740333557129	0.9988906	1227.6
SA22_4	1025	158.5594892501831	107.89255857467651	0.99898666	1228.8
SA22_4	1026	169.72028017044067	248.15105438232422	0.9994124	1230.0
SA22_4	1027	140.00611305236816	233.21505546569824	0.99814725	1231.2
SA22_4	1028	128.70864868164062	79.53820466995239	0.99912566	1232.4
SA22_4	1029	99.76652264595032	65.5614709854126	0.9804633	1233.6
SA22_4	1030	131.623113155365	53.25859308242798	0.99808794	1234.8
SA22_4	1031	112.97478675842285	133.95506858825684	0.9989471	1236.0
SA22_4	1032	112.4220609664917	313.7981986999512	0.9998603	1237.2
SA22_4	1033	107.5499176979065	343.4523010253906	0.9995158	1238.4
SA22_4	1034	96.61833643913269	90.99805355072021	0.9987111	1239.6
SA22_4	1035	88.11713457107544	102.42030143737793	0.89129233	1240.8
SA22_4	1036	63.44664692878723	260.1283836364746	0.02340213	1242.0
SA22_4	1037	85.02060770988464	382.02083587646484	0.99392843	1243.2
SA22_4	1038	130.73307275772095	417.82470703125	0.99943	1244.4
SA22_4	1039	135.2858543395996	405.77216148376465	0.99647564	1245.6
SA22_4	1040	95.60538530349731	313.83825302124023	0.99808735	1246.8
SA22_4	1041	86.42348051071167	156.52929782867432	0.99437237	1248.0
SA22_4	1042	90.70146083831787	82.32625007629395	0.9936009	1249.2
SA22_4	1043	97.99020290374756	199.35808181762695	0.968815	1250.4
SA22_4	1044	91.0897433757782	364.41381454467773	0.99368423	1251.6
SA22_4	1045	101.14214420318604	311.0870933532715	0.9976088	1252.8
SA22_4	1046	114.03086185455322	87.57692098617554	0.99702495	1254.0
SA22_4	1047	99.64447021484375	187.01050758361816	0.03825288	1255.2
SA22_4	1048	102.78509855270386	357.26200103759766	0.9942352	1256.4
SA22_4	1049	102.92038917541504	337.80704498291016	0.9978181	1257.6
SA22_4	1050	124.90366697311401	119.72198009490967	0.9869398	1258.8
SA22_4	1051	131.5821886062622	100.96640110015869	0.9972511	1260.0
SA22_4	1052	141.4733648300171	230.95009803771973	0.99624157	1261.2
SA22_4	1053	129.89529371261597	347.1883964538574	0.99900407	1262.4
SA22_4	1054	122.40884304046631	140.1749324798584	0.997795	1263.6
SA22_4	1055	126.75902843475342	120.46262741088867	0.982645	1264.8
SA22_4	1056	94.95766162872314	334.3081283569336	0.9986154	1266.0
SA22_4	1057	94.62313652038574	340.82908630371094	0.9985341	1267.2
SA22_4	1058	122.39018678665161	87.78821468353271	0.996968	1268.4
SA22_4	1059	121.5746283531189	205.21276473999023	0.3649947	1269.6
SA22_4	1060	101.57043933868408	310.7355308532715	0.9967187	1270.8
SA22_4	1061	124.01560544967651	84.44272041320801	0.4621558	1272.0
SA22_4	1062	137.62876987457275	193.4329891204834	0.9990965	1273.2
SA22_4	1063	112.005615234375	315.6785774230957	0.99821585	1274.4
SA22_4	1064	109.9311351776123	101.24825477600098	0.9962037	1275.6
SA22_4	1065	114.35790061950684	170.20483016967773	0.99283713	1276.8
SA22_4	1066	106.59633874893188	301.0835838317871	0.9984471	1278.0
SA22_4	1067	104.38945293426514	115.32438039779663	0.99821186	1279.2
SA22_4	1068	112.91670799255371	172.50054359436035	0.8659847	1280.4
SA22_4	1069	113.4635329246521	329.366397857666	0.99902964	1281.6
SA22_4	1070	99.30327534675598	110.59930086135864	0.9940321	1282.8
SA22_4	1071	84.90725755691528	181.83677673339844	0.009121085	1284.0
SA22_4	1072	66.04363322257996	385.12370109558105	0.7210591	1285.2
SA22_4	1073	81.43839240074158	396.774959564209	0.99679464	1286.4
SA22_4	1074	98.53523969650269	185.95996856689453	0.9886226	1287.6
SA22_4	1075	111.71479225158691	88.48417282104492	0.995017	1288.8
SA22_4	1076	138.81922960281372	272.8153896331787	0.9998535	1290.0
SA22_4	1077	104.04380559921265	229.77109909057617	0.99116474	1291.2
SA22_4	1078	94.06826496124268	40.21763563156128	0.8591986	1292.4
SA22_4	1079	177.12759971618652	11.032933294773102	0.0015267739	1293.6
SA22_4	1080	73.95544648170471	338.2815170288086	0.94827837	1294.8
SA22_4	1081	112.067711353302	419.55774307250977	0.9998078	1296.0
SA22_4	1082	154.79514598846436	377.73762702941895	0.9992132	1297.2
SA22_4	1083	209.76014137268066	204.84639644622803	0.99515706	1298.4
SA22_4	1084	239.55540657043457	113.45062494277954	0.99687696	1299.6
SA22_4	1085	331.04448318481445	188.01847457885742	0.99964976	1300.8
SA22_4	1086	486.1966133117676	242.78383255004883	0.99923265	1302.0
SA22_4	1087	605.881404876709	186.61296844482422	0.9995129	1303.2
SA22_4	1088	707.4519157409668	113.51118564605713	0.9992988	1304.4
SA22_4	1089	708.1033229827881	64.68217849731445	0.9992964	1305.6
SA22_4	1090	759.4313621520996	133.0048370361328	0.18459709	1306.8
SA22_4	1091	736.2767219543457	229.01086807250977	0.98724735	1308.0
SA22_4	1092	641.0279273986816	152.79696464538574	0.99856037	1309.2
SA22_4	1093	490.1789665222168	39.99848127365112	0.99755245	1310.4
SA22_4	1094	213.60182762145996	31.36997938156128	0.9981901	1311.6
SA22_4	1095	132.16233253479004	38.0109429359436	0.99761057	1312.8
SA22_4	1096	155.6474804878235	62.00506925582886	0.9984775	1314.0
SA22_4	1097	131.9576859474182	179.212646484375	0.9799543	1315.2
SA22_4	1098	83.09615850448608	352.8712749481201	0.94481045	1316.4
SA22_4	1099	113.56844902038574	383.9825248718262	0.9997358	1317.6
SA22_4	1100	131.76052570343018	190.16289710998535	0.9970036	1318.8
SA22_4	1101	153.02890539169312	102.63079404830933	0.99768317	1320.0
SA22_4	1102	128.49198579788208	306.84691429138184	0.99714607	1321.2
SA22_4	1103	125.46736001968384	309.5613098144531	0.9989827	1322.4
SA22_4	1104	139.5862579345703	99.2673110961914	0.99977916	1323.6
SA22_4	1105	117.97508001327515	78.0659008026123	0.9985007	1324.8
SA22_4	1106	93.39067935943604	53.93193483352661	0.9677	1326.0
SA22_4	1107	79.54154014587402	288.334436416626	0.99653184	1327.2
SA22_4	1108	65.24229645729065	406.7351245880127	0.99763	1328.4
SA22_4	1109	83.25086832046509	402.63513565063477	0.9957027	1329.6
SA22_4	1110	125.69212913513184	200.46429634094238	0.9740847	1330.8
SA22_4	1111	154.71394062042236	119.97423648834229	0.8181452	1332.0
SA22_4	1112	151.7115354537964	275.36805152893066	0.99823904	1333.2
SA22_4	1113	133.1193208694458	105.05130529403687	0.99699676	1334.4
SA22_4	1114	144.21370029449463	161.1479902267456	0.9997739	1335.6
SA22_4	1115	128.43018770217896	266.29271507263184	0.99978	1336.8
SA22_4	1116	132.71223306655884	343.2025337219238	0.99968433	1338.0
SA22_4	1117	109.6729040145874	271.3047122955322	0.99802977	1339.2
SA22_4	1118	120.87775468826294	78.07797431945801	0.9985971	1340.4
SA22_4	1119	118.21385622024536	175.0389289855957	0.99562764	1341.6
SA22_4	1120	117.12183952331543	310.6999397277832	0.9997763	1342.8
SA22_4	1121	116.5426254272461	304.27940368652344	0.9986551	1344.0
SA22_4	1122	119.03481483459473	85.68490505218506	0.99692756	1345.2
SA22_4	1123	95.39304375648499	66.70747518539429	0.8791123	1346.4
SA22_4	1124	95.64708471298218	53.93075466156006	0.9534109	1347.6
SA22_4	1125	75.45503377914429	152.5521755218506	0.9926784	1348.8
SA22_4	1126	86.42098307609558	272.44614601135254	0.976308	1350.0
SA22_4	1127	85.0629210472107	374.13007736206055	0.98310626	1351.2
SA22_4	1128	107.32496976852417	290.43291091918945	0.99693465	1352.4
SA22_4	1129	127.00197696685791	84.95006561279297	0.9988263	1353.6
SA22_4	1130	97.78354167938232	154.01650428771973	0.99364156	1354.8
SA22_4	1131	122.93276786804199	75.30539989471436	0.9879411	1356.0
SA22_4	1132	100.1749038696289	307.04097747802734	0.9991787	1357.2
SA22_4	1133	97.22167253494263	338.9168357849121	0.9963247	1358.4
SA22_4	1134	94.83391046524048	84.00663614273071	0.99342126	1359.6
SA22_4	1135	89.81359601020813	100.42193412780762	0.26429072	1360.8
SA22_4	1136	91.22515916824341	55.93352794647217	0.013143555	1362.0
SA22_4	1137	115.00024795532227	69.81317281723022	0.9504974	1363.2
SA22_4	1138	81.69357776641846	210.72263717651367	0.55385315	1364.4
SA22_4	1139	105.08110523223877	285.8653163909912	0.53676397	1365.6
SA22_4	1140	123.28569889068604	227.46501445770264	0.9890258	1366.8
SA22_4	1141	92.2240138053894	107.16439247131348	0.20500882	1368.0
SA22_4	1142	130.25012016296387	60.28484344482422	0.94045705	1369.2
SA22_4	1143	73.40397238731384	182.79687881469727	0.07524506	1370.4
SA22_4	1144	66.66138172149658	380.91190338134766	0.22862206	1371.6
SA22_4	1145	76.14624500274658	415.5904197692871	0.26541775	1372.8
SA22_4	1146	97.48494625091553	218.74239921569824	0.99213284	1374.0
SA22_4	1147	110.29396057128906	57.88296103477478	0.99611	1375.2
SA22_4	1148	125.26625394821167	213.99048328399658	0.9990577	1376.4
SA22_4	1149	129.67108488082886	328.769588470459	0.9995877	1377.6
SA22_4	1150	130.94518184661865	237.25687980651855	0.9957768	1378.8
SA22_4	1151	131.2549591064453	64.38310146331787	0.99357903	1380.0
SA22_4	1152	73.33104610443115	206.4723300933838	0.07112992	1381.2
SA22_4	1153	70.17012238502502	338.01944732666016	0.9966677	1382.4
SA22_4	1154	98.7534761428833	367.92280197143555	0.99526817	1383.6
SA22_4	1155	162.14654445648193	225.9259271621704	0.99879396	1384.8
SA22_4	1156	134.5067858695984	77.59762287139893	0.97319084	1386.0
SA22_4	1157	115.4151201248169	54.898163080215454	0.98072344	1387.2
SA22_4	1158	108.27023983001709	62.767953872680664	0.9829851	1388.4
SA22_4	1159	118.50920915603638	62.71348714828491	0.99783355	1389.6
SA22_4	1160	116.02020263671875	46.290836334228516	0.99306846	1390.8
SA22_4	1161	91.72650575637817	107.99690008163452	0.29297772	1392.0
SA22_4	1162	94.22029256820679	283.21569442749023	0.9931371	1393.2
SA22_4	1163	93.35849285125732	288.49565505981445	0.9890366	1394.4
SA22_4	1164	127.80752182006836	232.44644165039062	0.93782276	1395.6
SA22_4	1165	171.09073400497437	233.8996696472168	0.99559826	1396.8
SA22_4	1166	177.92261838912964	219.9484348297119	0.99841154	1398.0
SA22_4	1167	126.94199085235596	152.02727794647217	0.99443877	1399.2
SA22_4	1168	106.02251291275024	91.75921440124512	0.99560744	1400.4
SA22_4	1169	103.89125347137451	99.18070077896118	0.997821	1401.6
SA22_4	1170	107.79119729995728	277.0483589172363	0.99938416	1402.8
SA22_4	1171	113.38589191436768	339.68645095825195	0.9926944	1404.0
SA22_4	1172	127.46806144714355	189.54242706298828	0.9993899	1405.2
SA22_4	1173	93.06907653808594	236.22633934020996	0.010503012	1406.4
SA22_4	1174	105.33449649810791	227.5380277633667	0.025890408	1407.6
SA22_4	1175	124.28052425384521	218.97613048553467	0.9178648	1408.8
SA22_4	1176	151.16952657699585	202.77588844299316	0.979533	1410.0
SA22_4	1177	154.84635829925537	197.29783058166504	0.87745726	1411.2
SA22_4	1178	99.73640441894531	223.04954051971436	0.051411655	1412.4
SA22_4	1179	89.83607888221741	134.54102039337158	0.9646999	1413.6
SA22_4	1180	116.59859418869019	52.916951179504395	0.010454258	1414.8
SA22_4	1181	102.03549861907959	174.9139165878296	0.6364288	1416.0
SA22_4	1182	91.85357093811035	277.12620735168457	0.9561988	1417.2
SA22_4	1183	112.33032941818237	215.40298461914062	0.8397968	1418.4
SA22_4	1184	118.8104510307312	213.83923530578613	0.99338406	1419.6
SA22_4	1185	107.72920846939087	131.34963512420654	0.98940873	1420.8
SA22_4	1186	110.5089783668518	122.96110153198242	0.98724306	1422.0
SA22_4	1187	138.90037536621094	313.3721351623535	0.99927455	1423.2
SA22_4	1188	119.0255880355835	223.13218116760254	0.9934735	1424.4
SA22_4	1189	123.04614782333374	68.64179134368896	0.97135293	1425.6
SA22_4	1190	127.35624313354492	267.7979278564453	0.99959916	1426.8
SA22_4	1191	103.78787517547607	296.4700412750244	0.99875236	1428.0
SA22_4	1192	120.13078927993774	61.39796018600464	0.0072139497	1429.2
SA22_4	1193	70.31499743461609	211.81689262390137	0.002185671	1430.4
SA22_4	1194	58.82512331008911	397.8350830078125	0.126862	1431.6
SA22_4	1195	79.21023368835449	405.6752014160156	0.97927994	1432.8
SA22_4	1196	113.87060880661011	202.67641067504883	0.9920472	1434.0
SA22_4	1197	126.34861469268799	99.00591373443604	0.9806737	1435.2
SA22_4	1198	118.04044246673584	300.89844703674316	0.99870515	1436.4
SA22_4	1199	105.78408241271973	240.10594367980957	0.98790026	1437.6
SA22_4	1200	123.39317798614502	69.84819889068604	0.9891418	1438.8
SA22_4	1201	108.57903957366943	260.24608612060547	0.99306995	1440.0
SA22_4	1202	103.13154458999634	362.05753326416016	0.99928457	1441.2
SA22_4	1203	99.281907081604	106.37163162231445	0.9986971	1442.4
SA22_4	1204	164.11817073822021	11.337060928344727	0.0014243704	1443.6
SA22_4	1205	64.32155966758728	379.2806625366211	0.4488619	1444.8
SA22_4	1206	76.96561813354492	405.1681137084961	0.92548335	1446.0
SA22_4	1207	97.51077890396118	183.64789009094238	0.99577457	1447.2
SA22_4	1208	115.30306339263916	75.0188398361206	0.99504167	1448.4
SA22_4	1209	16.63438379764557	436.5329074859619	0.0011506869	1449.6
SA22_4	1210	94.89070177078247	377.47180938720703	0.9989806	1450.8
SA22_4	1211	91.04679822921753	166.7003345489502	0.9985714	1452.0
SA22_4	1212	157.79180526733398	25.88777482509613	0.23379958	1453.2
SA22_4	1213	70.19031643867493	231.1893367767334	0.9315614	1454.4
SA22_4	1214	61.99673414230347	383.4196472167969	0.9800677	1455.6
SA22_4	1215	85.24843454360962	394.9190139770508	0.9164291	1456.8
SA22_4	1216	112.3835563659668	208.5483455657959	0.96962756	1458.0
SA22_4	1217	132.5232982635498	87.56492614746094	0.99231756	1459.2
SA22_4	1218	131.13062381744385	285.9169864654541	0.9993761	1460.4
SA22_4	1219	117.9100513458252	228.17974090576172	0.9851494	1461.6
SA22_4	1220	124.65227842330933	45.92932105064392	0.49768212	1462.8
SA22_4	1221	18.950480222702026	455.8041572570801	0.0006150564	1464.0
SA22_4	1222	74.86176490783691	360.37153244018555	0.30320525	1465.2
SA22_4	1223	102.28443145751953	181.28278255462646	0.99546486	1466.4
SA22_4	1224	100.22660493850708	65.08437395095825	0.65371364	1467.6
SA22_4	1225	113.01449537277222	85.0027585029602	0.9807896	1468.8
SA22_4	1226	96.32230997085571	306.85461044311523	0.9988217	1470.0
SA22_4	1227	101.0845422744751	245.74310302734375	0.99635375	1471.2
SA22_4	1228	98.96177053451538	59.58681106567383	0.9825302	1472.4
SA22_4	1229	96.05733156204224	102.76602745056152	0.9907911	1473.6
SA22_4	1230	112.7152681350708	117.58815050125122	0.3714521	1474.8
SA22_4	1231	120.48287391662598	314.18867111206055	0.9992719	1476.0
SA22_4	1232	100.81031322479248	140.54839611053467	0.9974878	1477.2
SA22_4	1233	115.62403440475464	83.31840991973877	0.97868115	1478.4
SA22_4	1234	90.58036208152771	265.21236419677734	0.3469821	1479.6
SA22_4	1235	75.60887932777405	379.4845390319824	0.9932361	1480.8
SA22_4	1236	105.76879978179932	160.78369617462158	0.9959111	1482.0
SA22_4	1237	102.9177188873291	111.76353693008423	0.83371884	1483.2
SA22_4	1238	91.17031693458557	325.14352798461914	0.9982399	1484.4
SA22_4	1239	97.09713459014893	177.4900245666504	0.9961175	1485.6
SA22_4	1240	84.65030193328857	65.71340560913086	0.9746312	1486.8
SA22_4	1241	67.46911406517029	299.22374725341797	0.07540451	1488.0
SA22_4	1242	75.35200715065002	403.919734954834	0.9812417	1489.2
SA22_4	1243	106.11770153045654	356.577730178833	0.9982413	1490.4
SA22_4	1244	111.29932403564453	125.66631317138672	0.9987783	1491.6
SA22_4	1245	107.69662857055664	188.02080631256104	0.027420135	1492.8
SA22_4	1246	84.6901535987854	344.2617130279541	0.9985216	1494.0
SA22_4	1247	99.93882179260254	140.75491905212402	0.99655724	1495.2
SA22_4	1248	97.81777858734131	71.77961111068726	0.93617016	1496.4
SA22_4	1249	99.33356642723083	235.63722610473633	0.7113594	1497.6
SA22_4	1250	80.15968203544617	369.2563819885254	0.9973924	1498.8
SA22_4	1251	117.59144067764282	145.4669952392578	0.9927538	1500.0
SA22_4	1252	133.3042025566101	79.53030109405518	0.9993094	1501.2
SA22_4	1253	178.96525859832764	167.06129550933838	0.99960786	1502.4
SA22_4	1254	312.1739864349365	212.5583267211914	0.9988953	1503.6
SA22_4	1255	432.7796936035156	154.95019912719727	0.9997156	1504.8
SA22_4	1256	565.7119750976562	66.70607328414917	0.9996593	1506.0
SA22_4	1257	701.0222434997559	28.251752257347107	0.97253686	1507.2
SA22_4	1258	713.5235786437988	36.144254207611084	0.9890561	1508.4
SA22_4	1259	749.3439674377441	124.37690734863281	0.0065524187	1509.6
SA22_4	1260	743.4076309204102	275.9274673461914	0.8533684	1510.8
SA22_4	1261	720.9376811981201	141.08449459075928	0.99915946	1512.0
SA22_4	1262	721.3890552520752	47.37221002578735	0.9903949	1513.2
SA22_4	1263	717.2256469726562	45.115073919296265	0.9948172	1514.4
SA22_4	1264	721.4643955230713	214.0147590637207	0.99662066	1515.6
SA22_4	1265	740.8818244934082	355.95571517944336	0.99526644	1516.8
SA22_4	1266	740.8382415771484	149.5583438873291	0.9867895	1518.0
SA22_4	1267	711.8162155151367	51.60855174064636	0.022593316	1519.2
SA22_4	1268	622.2777366638184	36.30728244781494	0.56376725	1520.4
SA22_4	1269	337.5145196914673	29.269577264785767	0.9972281	1521.6
SA22_4	1270	139.03882503509521	31.161872148513794	0.99582136	1522.8
SA22_4	1271	146.8837022781372	56.879189014434814	0.999097	1524.0
SA22_4	1272	174.0890383720398	226.1612033843994	0.99949646	1525.2
SA22_4	1273	146.60240411758423	287.9319477081299	0.9990637	1526.4
SA22_4	1274	151.38007402420044	129.62634086608887	0.9993986	1527.6
SA22_4	1275	163.5914444923401	203.5577917098999	0.9968528	1528.8
SA22_4	1276	156.18995428085327	331.2668037414551	0.99927837	1530.0
SA22_4	1277	139.0777587890625	197.68794536590576	0.99387723	1531.2
SA22_4	1278	162.13665008544922	111.70747518539429	0.99683565	1532.4
SA22_4	1279	153.96602153778076	303.17453384399414	0.9979373	1533.6
SA22_4	1280	170.42793035507202	274.7596549987793	0.9984602	1534.8
SA22_4	1281	215.08562564849854	81.17628335952759	0.9948265	1536.0
SA22_4	1282	258.13398361206055	149.96662616729736	0.9966754	1537.2
SA22_4	1283	308.1587553024292	301.7392158508301	0.9981188	1538.4
SA22_4	1284	365.7597303390503	357.59822845458984	0.99968016	1539.6
SA22_4	1285	454.6422004699707	368.8084316253662	0.9996049	1540.8
SA22_4	1286	562.0937347412109	390.036678314209	0.9996259	1542.0
SA22_4	1287	660.8395576477051	352.65357971191406	0.9995289	1543.2
SA22_4	1288	699.5726585388184	278.79735946655273	0.997556	1544.4
SA22_4	1289	713.0344390869141	92.99767971038818	0.99404377	1545.6
SA22_4	1290	727.6456832885742	125.2307939529419	0.99815315	1546.8
SA22_4	1291	726.7949104309082	265.3393077850342	0.9997658	1548.0
SA22_4	1292	728.6736488342285	322.5303268432617	0.99669623	1549.2
SA22_4	1293	743.8207626342773	83.51733684539795	0.9973924	1550.4
SA22_4	1294	739.9426460266113	51.052772998809814	0.9918665	1551.6
SA22_4	1295	733.9072227478027	48.38223695755005	0.93905485	1552.8
SA22_4	1296	738.5378837585449	49.05889391899109	0.94684935	1554.0
SA22_4	1297	722.6219177246094	178.3796739578247	0.3108201	1555.2
SA22_4	1298	730.7936668395996	317.314453125	0.9905792	1556.4
SA22_4	1299	740.971565246582	312.45323181152344	0.99453175	1557.6
SA22_4	1300	720.246410369873	83.78234624862671	0.99821764	1558.8
SA22_4	1301	732.6761245727539	119.07862186431885	0.97744435	1560.0
SA22_4	1302	777.7556419372559	291.31184577941895	0.16507876	1561.2
SA22_4	1303	760.6587409973145	368.6963367462158	0.91265786	1562.4
SA22_4	1304	721.0314750671387	383.93723487854004	0.99954057	1563.6
SA22_4	1305	722.6865768432617	146.60834312438965	0.9080531	1564.8
SA22_4	1306	726.73020362854	39.61651682853699	0.9797198	1566.0
SA22_4	1307	740.6332492828369	57.769317626953125	0.9534144	1567.2
SA22_4	1308	770.5209255218506	244.9298858642578	0.95431346	1568.4
SA22_4	1309	759.3215942382812	268.1370735168457	0.96488625	1569.6
SA22_4	1310	702.3181438446045	151.8013858795166	0.92821103	1570.8
SA22_4	1311	664.060115814209	40.317091941833496	0.98242617	1572.0
SA22_4	1312	455.8340072631836	29.10314977169037	0.9992285	1573.2
SA22_4	1313	247.2825527191162	31.763019561767578	0.9986817	1574.4
SA22_4	1314	133.0776333808899	37.90934085845947	0.9986866	1575.6
SA22_4	1315	150.73091983795166	80.8010458946228	0.89865255	1576.8
SA22_4	1316	160.1055383682251	313.61297607421875	0.99946076	1578.0
SA22_4	1317	127.99574136734009	245.35829544067383	0.9994236	1579.2
SA22_4	1318	150.7015585899353	129.32311534881592	0.9991321	1580.4
SA22_4	1319	154.57932949066162	273.0729103088379	0.99803156	1581.6
SA22_4	1320	155.13008832931519	363.5844039916992	0.99892944	1582.8
SA22_4	1321	162.18061447143555	162.58309364318848	0.9984439	1584.0
SA22_4	1322	220.30444145202637	124.0992021560669	0.99926454	1585.2
SA22_4	1323	296.51033878326416	261.9030475616455	0.9998503	1586.4
SA22_4	1324	423.88267517089844	248.36511611938477	0.9993808	1587.6
SA22_4	1325	555.009937286377	148.1437110900879	0.99931407	1588.8
SA22_4	1326	645.5575466156006	68.25264930725098	0.9992575	1590.0
SA22_4	1327	693.982744216919	46.825904846191406	0.99848396	1591.2
SA22_4	1328	711.7441177368164	56.22299551963806	0.997118	1592.4
SA22_4	1329	724.6015548706055	179.65888023376465	0.9939275	1593.6
SA22_4	1330	703.8051605224609	255.44666290283203	0.9998228	1594.8
SA22_4	1331	717.6360130310059	138.62394332885742	0.99758637	1596.0
SA22_4	1332	731.9905757904053	40.471129417419434	0.9717278	1597.2
SA22_4	1333	723.7809181213379	65.18895149230957	0.9972301	1598.4
SA22_4	1334	715.3892517089844	41.13916039466858	0.9926353	1599.6
SA22_4	1335	783.7627410888672	43.1612491607666	0.016879505	1600.8
SA22_4	1336	717.1418190002441	80.28131246566772	0.7633056	1602.0
SA22_4	1337	740.4804706573486	160.0565528869629	0.873295	1603.2
SA22_4	1338	726.3277053833008	55.32558560371399	0.61658275	1604.4
SA22_4	1339	726.8607139587402	52.37181544303894	0.98982275	1605.6
SA22_4	1340	728.0379295349121	41.868038177490234	0.9946162	1606.8
SA22_4	1341	715.5312061309814	38.23372721672058	0.05616042	1608.0
SA22_4	1342	728.45139503479	59.201563596725464	0.98833895	1609.2
SA22_4	1343	734.0609550476074	41.43014073371887	0.99281377	1610.4
SA22_4	1344	697.4580764770508	55.88889956474304	0.9304609	1611.6
SA22_4	1345	695.6718444824219	40.975531339645386	0.87764096	1612.8
SA22_4	1346	719.4812774658203	43.01563739776611	0.9821676	1614.0
SA22_4	1347	695.3939437866211	28.76429557800293	0.94399023	1615.2
SA22_4	1348	458.62388610839844	26.437717080116272	0.99906856	1616.4
SA22_4	1349	203.88360023498535	32.3955774307251	0.99847585	1617.6
SA22_4	1350	145.6080436706543	44.99095559120178	0.99931955	1618.8
SA22_4	1351	160.46037673950195	144.78933334350586	0.99981886	1620.0
SA22_4	1352	184.65546369552612	227.00160026550293	0.9994949	1621.2
SA22_4	1353	148.06108474731445	109.15539979934692	0.9956697	1622.4
SA22_4	1354	164.24357891082764	237.55577087402344	0.9917841	1623.6
SA22_4	1355	158.46246480941772	355.42110443115234	0.9992061	1624.8
SA22_4	1356	179.71794605255127	145.47821044921875	0.9993079	1626.0
SA22_4	1357	199.39002990722656	252.56647109985352	0.99642473	1627.2
SA22_4	1358	181.74430131912231	323.12021255493164	0.99967	1628.4
SA22_4	1359	151.6791820526123	142.0207929611206	0.9199151	1629.6
SA22_4	1360	176.31566524505615	140.91988563537598	0.99739397	1630.8
SA22_4	1361	200.15954971313477	247.15933799743652	0.99953735	1632.0
SA22_4	1362	256.2629222869873	219.21431064605713	0.9968364	1633.2
SA22_4	1363	345.62458992004395	124.77526187896729	0.9987166	1634.4
SA22_4	1364	447.1376419067383	50.76218247413635	0.9986822	1635.6
SA22_4	1365	650.0593662261963	26.97924792766571	0.9740657	1636.8
SA22_4	1366	706.4534187316895	31.372182369232178	0.9820181	1638.0
SA22_4	1367	724.8678207397461	43.77257823944092	0.9887617	1639.2
SA22_4	1368	740.2626991271973	44.34368848800659	0.9959502	1640.4
SA22_4	1369	725.1141548156738	69.84439373016357	0.99732023	1641.6
SA22_4	1370	734.9164962768555	44.29093837738037	0.948267	1642.8
SA22_4	1371	742.5642013549805	45.08577346801758	0.56742877	1644.0
SA22_4	1372	741.496467590332	42.53154516220093	0.057936642	1645.2
SA22_4	1373	741.8354034423828	37.08248734474182	0.8305691	1646.4
SA22_4	1374	633.0058097839355	27.606495022773743	0.8159473	1647.6
SA22_4	1375	394.0932273864746	26.502538919448853	0.9987244	1648.8
SA22_4	1376	177.56719589233398	29.628133177757263	0.9989267	1650.0
SA22_4	1377	146.2932825088501	40.88476538658142	0.9991623	1651.2
SA22_4	1378	212.33892440795898	50.49450874328613	0.99923885	1652.4
SA22_4	1379	235.66246032714844	48.225696086883545	0.99466455	1653.6
SA22_4	1380	312.9127025604248	34.24805402755737	0.9883894	1654.8
SA22_4	1381	412.5812530517578	40.25466442108154	0.9995183	1656.0
SA22_4	1382	512.8046989440918	39.71454977989197	0.9989312	1657.2
SA22_4	1383	697.362232208252	23.850229382514954	0.85244656	1658.4
SA22_4	1384	712.708044052124	39.80392098426819	0.99645424	1659.6
SA22_4	1385	737.2464179992676	45.44350862503052	0.07142135	1660.8
SA22_4	1386	755.6300163269043	49.2470920085907	0.2710526	1662.0
SA22_4	1387	764.3453598022461	204.20109272003174	0.9949774	1663.2
SA22_4	1388	727.2056102752686	227.79473304748535	0.9991942	1664.4
SA22_4	1389	636.7295265197754	105.5878472328186	0.99498886	1665.6
SA22_4	1390	486.38415336608887	28.918030858039856	0.99817455	1666.8
SA22_4	1391	235.07180213928223	30.253314971923828	0.99660623	1668.0
SA22_4	1392	135.37650108337402	37.23126411437988	0.9986284	1669.2
SA22_4	1393	176.13513469696045	56.99251413345337	0.99939406	1670.4
SA22_4	1394	227.70085334777832	103.99909973144531	0.99083203	1671.6
SA22_4	1395	276.24988555908203	58.61298680305481	0.84927255	1672.8
SA22_4	1396	407.84058570861816	30.59513568878174	0.999305	1674.0
SA22_4	1397	592.0451164245605	26.813748478889465	0.9964185	1675.2
SA22_4	1398	718.2874202728271	30.604337453842163	0.92020184	1676.4
SA22_4	1399	701.1135101318359	46.01538062095642	0.98240894	1677.6
SA22_4	1400	725.7390022277832	53.63315463066101	0.9961094	1678.8
SA22_4	1401	745.5000400543213	57.984548807144165	0.9773795	1680.0
SA22_4	1402	744.3224906921387	53.330347537994385	0.99336773	1681.2
SA22_4	1403	745.0502395629883	51.8483304977417	0.9638152	1682.4
SA22_4	1404	716.2698745727539	253.8324737548828	0.98703754	1683.6
SA22_4	1405	723.2440948486328	360.7375144958496	0.99952555	1684.8
SA22_4	1406	725.3435134887695	147.99488067626953	0.8907487	1686.0
SA22_4	1407	728.1979560852051	92.54303455352783	0.9956185	1687.2
SA22_4	1408	755.9322357177734	320.12889862060547	0.98626685	1688.4
SA22_4	1409	728.2267570495605	405.5270004272461	0.99953556	1689.6
SA22_4	1410	752.7959823608398	333.306884765625	0.99696475	1690.8
SA22_4	1411	719.5846557617188	140.81369876861572	0.2763113	1692.0
SA22_4	1412	719.1558361053467	238.77090454101562	0.98850864	1693.2
SA22_4	1413	730.7783126831055	331.68213844299316	0.99773127	1694.4
SA22_4	1414	709.9729537963867	150.28095245361328	0.018990932	1695.6
SA22_4	1415	730.5636405944824	135.44164180755615	0.3174535	1696.8
SA22_4	1416	728.9445877075195	49.146648645401	0.9753049	1698.0
SA22_4	1417	720.3416347503662	30.001952648162842	0.8375572	1699.2
SA22_4	1418	714.3234252929688	34.54872965812683	0.6380532	1700.4
SA22_4	1419	782.9303741455078	44.317073822021484	0.008306982	1701.6
SA22_4	1420	721.2404727935791	68.74325752258301	0.021253236	1702.8
SA22_4	1421	716.5432453155518	70.77138662338257	0.87538904	1704.0
SA22_4	1422	692.6243782043457	163.58343601226807	0.97820455	1705.2
SA22_4	1423	719.8685646057129	262.7229595184326	0.9990177	1706.4
SA22_4	1424	754.3185234069824	121.88438415527344	0.9932811	1707.6
SA22_4	1425	719.4177627563477	66.08491659164429	0.99904245	1708.8
SA22_4	1426	717.2857284545898	42.055238485336304	0.94247395	1710.0
SA22_4	1427	726.8493175506592	46.91117763519287	0.97962165	1711.2
SA22_4	1428	716.6506290435791	44.17044639587402	0.9979886	1712.4
SA22_4	1429	776.4641284942627	36.25523328781128	0.015855633	1713.6
SA22_4	1430	729.3495178222656	67.86741256713867	0.9470625	1714.8
SA22_4	1431	717.5501346588135	49.20208811759949	0.9933067	1716.0
SA22_4	1432	776.182746887207	34.94684457778931	0.011075262	1717.2
SA22_4	1433	731.7552089691162	44.92447257041931	0.03296384	1718.4
SA22_4	1434	695.1905250549316	113.95774126052856	0.9974383	1719.6
SA22_4	1435	708.3132266998291	295.49943923950195	0.9996475	1720.8
SA22_4	1436	749.7300624847412	240.87060928344727	0.8663007	1722.0
SA22_4	1437	721.7146873474121	68.68215322494507	0.99903536	1723.2
SA22_4	1438	722.2574234008789	237.80113220214844	0.99674714	1724.4
SA22_4	1439	733.1811428070068	265.6707286834717	0.99230886	1725.6
SA22_4	1440	721.8562602996826	69.47806119918823	0.9938268	1726.8
SA22_4	1441	733.5680961608887	37.45477795600891	0.005974247	1728.0
SA22_4	1442	759.4883918762207	48.41674089431763	0.08651638	1729.2
SA22_4	1443	706.2376976013184	98.86088132858276	0.96117204	1730.4
SA22_4	1444	701.4360427856445	261.9019317626953	0.99975663	1731.6
SA22_4	1445	736.7432117462158	275.7600975036621	0.8939055	1732.8
SA22_4	1446	715.3239250183105	109.39599752426147	0.9974131	1734.0
SA22_4	1447	721.0536003112793	47.292115688323975	0.99657995	1735.2
SA22_4	1448	732.2232723236084	28.45167338848114	0.16108255	1736.4
SA22_4	1449	722.8438377380371	107.04604625701904	0.9975067	1737.6
SA22_4	1450	712.2450828552246	277.24339485168457	0.99979466	1738.8
SA22_4	1451	680.8065891265869	257.19740867614746	0.8345562	1740.0
SA22_4	1452	712.9866600036621	44.814820289611816	0.9929274	1741.2
SA22_4	1453	722.081470489502	31.930654048919678	0.9757151	1742.4
SA22_4	1454	739.7624015808105	39.644973278045654	0.0039547384	1743.6
SA22_4	1455	713.2256507873535	47.26899862289429	0.99662566	1744.8
SA22_4	1456	739.1256332397461	39.78921890258789	0.078753255	1746.0
SA22_4	1457	736.60888671875	44.08125400543213	0.024915235	1747.2
SA22_4	1458	693.4688568115234	62.77270317077637	0.9512629	1748.4
SA22_4	1459	682.0577621459961	186.90832614898682	0.99104476	1749.6
SA22_4	1460	683.5307121276855	347.1034240722656	0.9995511	1750.8
SA22_4	1461	709.4724655151367	352.10803985595703	0.9966324	1752.0
SA22_4	1462	667.194414138794	343.3242702484131	0.9994653	1753.2
SA22_4	1463	570.9002494812012	352.7791213989258	0.997474	1754.4
SA22_4	1464	463.54193687438965	358.4118461608887	0.9966904	1755.6
SA22_4	1465	365.4611349105835	371.4602851867676	0.99836487	1756.8
SA22_4	1466	16.645923256874084	435.4939556121826	0.0017307707	1758.0
SA22_4	1467	16.397835314273834	435.7610893249512	0.0015938705	1759.2
SA22_4	1468	16.48847758769989	435.4384231567383	0.0021194194	1760.4
SA22_4	1469	16.556821763515472	436.48633003234863	0.0015418255	1761.6
SA22_4	1470	175.0044345855713	10.76689749956131	0.0022456315	1762.8
SA22_4	1471	19.073772430419922	468.1893539428711	0.0009989843	1764.0
SA22_4	1472	164.42792415618896	14.955702424049377	0.0016599029	1765.2
SA22_4	1473	173.95398616790771	10.898554623126984	0.002881648	1766.4
SA22_4	1474	16.6235089302063	434.88372802734375	0.0012369243	1767.6
SA22_4	1475	16.16797149181366	435.68507194519043	0.0011523669	1768.8
SA22_4	1476	16.51555448770523	435.84537506103516	0.0018599409	1770.0
SA22_4	1477	16.411548852920532	435.98633766174316	0.0014338702	1771.2
SA22_4	1478	16.670264303684235	434.53542709350586	0.0014046603	1772.4
SA22_4	1479	19.49598789215088	468.04813385009766	0.0009278927	1773.6
SA22_4	1480	17.003923654556274	434.44318771362305	0.0019576782	1774.8
SA22_4	1481	352.11596488952637	336.3596820831299	0.9905291	1776.0
SA22_4	1482	349.00405406951904	345.8874034881592	0.9984037	1777.2
SA22_4	1483	358.6951732635498	363.7879943847656	0.99698824	1778.4
SA22_4	1484	358.70165824890137	382.8485870361328	0.99887496	1779.6
SA22_4	1485	417.10782051086426	406.1092185974121	0.9990845	1780.8
SA22_4	1486	458.69903564453125	405.94943046569824	0.99958307	1782.0
SA22_4	1487	515.715503692627	401.78958892822266	0.9996239	1783.2
SA22_4	1488	582.8708648681641	379.8050022125244	0.9995459	1784.4
SA22_4	1489	599.3414402008057	366.7104434967041	0.99960476	1785.6
SA22_4	1490	625.4190444946289	371.9384765625	0.99982065	1786.8
SA22_4	1491	677.0553588867188	390.18802642822266	0.99958163	1788.0
SA22_4	1492	717.1787738800049	382.0550537109375	0.99978024	1789.2
SA22_4	1493	729.5231819152832	364.44705963134766	0.99927956	1790.4
SA22_4	1494	752.2511005401611	363.2936382293701	0.9968767	1791.6
SA22_4	1495	659.0253353118896	349.1715145111084	0.99947685	1792.8
SA22_4	1496	537.4699592590332	351.080904006958	0.9993944	1794.0
SA22_4	1497	400.9340286254883	365.44910430908203	0.9981797	1795.2
SA22_4	1498	334.8815441131592	378.9847755432129	0.7138692	1796.4
SA22_4	1499	16.110868752002716	435.1443099975586	0.00089098024	1797.6
SA22_4	1500	16.458825767040253	435.11804580688477	0.0019186501	1798.8
SA22_4	1501	16.30014181137085	436.07322692871094	0.0014087154	1800.0
SA22_4	1502	16.81016981601715	435.8800506591797	0.001581043	1801.2
SA22_4	1503	344.8397636413574	341.2528610229492	0.97419363	1802.4
SA22_4	1504	353.5202980041504	346.7855930328369	0.9983645	1803.6
SA22_4	1505	383.2435369491577	361.76087379455566	0.99629706	1804.8
SA22_4	1506	488.6279106140137	369.8812007904053	0.999371	1806.0
SA22_4	1507	598.4978199005127	374.73727226257324	0.9992843	1807.2
SA22_4	1508	641.3795471191406	358.22919845581055	0.99949956	1808.4
SA22_4	1509	686.000919342041	324.04123306274414	0.99931574	1809.6
SA22_4	1510	695.7959175109863	297.94910430908203	0.9992506	1810.8
SA22_4	1511	703.4539222717285	307.2671699523926	0.9995745	1812.0
SA22_4	1512	707.2207450866699	330.37153244018555	0.99976426	1813.2
SA22_4	1513	716.6698455810547	308.1973457336426	0.9973424	1814.4
SA22_4	1514	720.9088325500488	118.47104072570801	0.9962149	1815.6
SA22_4	1515	700.8831024169922	53.730822801589966	0.991204	1816.8
SA22_4	1516	708.6833953857422	49.373120069503784	0.99895346	1818.0
SA22_4	1517	718.9798355102539	42.32959985733032	0.9948224	1819.2
SA22_4	1518	731.8606376647949	115.54464340209961	0.8539202	1820.4
SA22_4	1519	723.2778549194336	265.8427047729492	0.9983246	1821.6
SA22_4	1520	720.5752849578857	330.8387088775635	0.99971944	1822.8
SA22_4	1521	711.5390777587891	337.4286460876465	0.999081	1824.0
SA22_4	1522	730.194902420044	236.9218111038208	0.76269585	1825.2
SA22_4	1523	713.4134769439697	119.90861892700195	0.99942076	1826.4
SA22_4	1524	711.0965251922607	50.80882787704468	0.9982748	1827.6
SA22_4	1525	732.2222709655762	46.83259963989258	0.018690636	1828.8
SA22_4	1526	684.3382835388184	136.64106845855713	0.9985391	1830.0
SA22_4	1527	549.8436450958252	236.13012313842773	0.9989473	1831.2
SA22_4	1528	423.5828399658203	308.77427101135254	0.99914193	1832.4
SA22_4	1529	345.371150970459	340.7036590576172	0.9858348	1833.6
SA22_4	1530	16.40983670949936	434.0142631530762	0.0015486925	1834.8
SA22_4	1531	16.30931794643402	435.49647331237793	0.0013674163	1836.0
SA22_4	1532	16.31411761045456	434.95471000671387	0.0013725295	1837.2
SA22_4	1533	16.604942083358765	434.9647521972656	0.0019144844	1838.4
SA22_4	1534	16.480422019958496	435.4186534881592	0.0012785455	1839.6
SA22_4	1535	16.56416356563568	435.83370208740234	0.0017397974	1840.8
SA22_4	1536	16.605481505393982	434.89545822143555	0.0019484024	1842.0
SA22_4	1537	16.582968831062317	434.63793754577637	0.0016879251	1843.2
SA22_4	1538	16.73283874988556	434.33034896850586	0.0020445192	1844.4
SA22_4	1539	339.4480228424072	326.68601989746094	0.79999053	1845.6
SA22_4	1540	364.09411430358887	335.6348419189453	0.997359	1846.8
SA22_4	1541	452.3968696594238	374.98987197875977	0.99954104	1848.0
SA22_4	1542	510.5391502380371	392.22636222839355	0.9997278	1849.2
SA22_4	1543	539.4402503967285	389.7485160827637	0.99960643	1850.4
SA22_4	1544	590.926456451416	353.2851219177246	0.99933904	1851.6
SA22_4	1545	661.4691257476807	279.2826461791992	0.9995184	1852.8
SA22_4	1546	705.9454917907715	183.55493545532227	0.99939156	1854.0
SA22_4	1547	701.9762516021729	92.53782033920288	0.9991611	1855.2
SA22_4	1548	710.1180553436279	46.90069913864136	0.99754024	1856.4
SA22_4	1549	727.7975082397461	96.60000801086426	0.9835788	1857.6
SA22_4	1550	730.3751945495605	192.79841423034668	0.999572	1858.8
SA22_4	1551	719.322919845581	192.1863555908203	0.999191	1860.0
SA22_4	1552	721.714448928833	69.77067232131958	0.99696463	1861.2
SA22_4	1553	709.8682403564453	56.548941135406494	0.9981316	1862.4
SA22_4	1554	707.3724746704102	55.628464221954346	0.98458105	1863.6
SA22_4	1555	710.1657867431641	48.42822074890137	0.89874583	1864.8
SA22_4	1556	705.9994697570801	80.47913074493408	0.99763894	1866.0
SA22_4	1557	711.0371589660645	212.31488227844238	0.9989792	1867.2
SA22_4	1558	717.5431251525879	291.4331245422363	0.999363	1868.4
SA22_4	1559	738.495922088623	199.6357297897339	0.7948912	1869.6
SA22_4	1560	712.3789310455322	65.26920318603516	0.9995018	1870.8
SA22_4	1561	715.2714729309082	44.613447189331055	0.9942656	1872.0
SA22_4	1562	786.0037803649902	43.78634333610535	0.011900368	1873.2
SA22_4	1563	723.8611221313477	69.03227806091309	0.983082	1874.4
SA22_4	1564	739.9621486663818	146.7029571533203	0.7673075	1875.6
SA22_4	1565	721.7784881591797	43.00725817680359	0.93731445	1876.8
SA22_4	1566	713.6364459991455	41.39199614524841	0.99305564	1878.0
SA22_4	1567	717.6974296569824	31.82352304458618	0.79796374	1879.2
SA22_4	1568	723.8801956176758	47.330156564712524	0.998563	1880.4
SA22_4	1569	717.578125	37.26148009300232	0.98896104	1881.6
SA22_4	1570	674.1354942321777	33.35626244544983	0.9975936	1882.8
SA22_4	1571	711.4168167114258	36.32022500038147	0.9924832	1884.0
SA22_4	1572	653.6982536315918	43.9211368560791	0.99794525	1885.2
SA22_4	1573	693.7438488006592	52.83517599105835	0.9701543	1886.4
SA22_4	1574	739.5617485046387	224.50994968414307	0.8131738	1887.6
SA22_4	1575	761.031436920166	334.8399353027344	0.9590918	1888.8
SA22_4	1576	763.5544776916504	365.3704261779785	0.98602235	1890.0
SA22_4	1577	732.3784828186035	147.41944313049316	0.99838793	1891.2
SA22_4	1578	703.650951385498	42.55493402481079	0.92434335	1892.4
SA22_4	1579	717.0116424560547	42.06250548362732	0.9171814	1893.6
SA22_4	1580	712.8607749938965	39.09796714782715	0.83744425	1894.8
SA22_4	1581	708.8350296020508	53.808478116989136	0.9944614	1896.0
SA22_4	1582	697.0072746276855	43.1966757774353	0.7584615	1897.2
SA22_4	1583	711.2873077392578	40.13078570365906	0.98701537	1898.4
SA22_4	1584	596.0528373718262	33.04429292678833	0.9700962	1899.6
SA22_4	1585	320.32971382141113	34.76740837097168	0.9991999	1900.8
SA22_4	1586	141.28453731536865	36.13419771194458	0.99718636	1902.0
SA22_4	1587	169.9962615966797	65.42894124984741	0.9996201	1903.2
SA22_4	1588	178.58858108520508	251.52643203735352	0.99936324	1904.4
SA22_4	1589	147.0242738723755	254.80321884155273	0.9989459	1905.6
SA22_4	1590	157.43043422698975	131.8260955810547	0.99877423	1906.8
SA22_4	1591	136.12570762634277	328.41187477111816	0.9988166	1908.0
SA22_4	1592	120.30898332595825	298.63609313964844	0.99870527	1909.2
SA22_4	1593	154.1692018508911	123.70877265930176	0.9960233	1910.4
SA22_4	1594	186.77117824554443	289.04565811157227	0.9985045	1911.6
SA22_4	1595	152.03957557678223	282.6241207122803	0.99962497	1912.8
SA22_4	1596	170.17757892608643	128.89718055725098	0.9993406	1914.0
SA22_4	1597	211.3166332244873	282.3280906677246	0.9902653	1915.2
SA22_4	1598	255.04436492919922	231.50367736816406	0.99586123	1916.4
SA22_4	1599	335.8667850494385	100.32637596130371	0.9988412	1917.6
SA22_4	1600	438.7489318847656	31.202373504638672	0.99842584	1918.8
SA22_4	1601	673.5608100891113	22.510907649993896	0.7626593	1920.0
SA22_4	1602	713.4276866912842	35.54315686225891	0.9840007	1921.2
SA22_4	1603	728.4984588623047	38.802945613861084	0.9898465	1922.4
SA22_4	1604	745.099925994873	126.0054874420166	0.98418313	1923.6
SA22_4	1605	761.5212440490723	325.7661437988281	0.8885039	1924.8
SA22_4	1606	752.2668361663818	305.3012180328369	0.9986871	1926.0
SA22_4	1607	734.5358848571777	49.41818833351135	0.99428093	1927.2
SA22_4	1608	737.0737075805664	80.20089626312256	0.0036063415	1928.4
SA22_4	1609	744.5345878601074	36.890448331832886	0.0028949897	1929.6
SA22_4	1610	734.0384483337402	38.986576795578	0.99509275	1930.8
SA22_4	1611	765.8483505249023	124.41301345825195	0.014540305	1932.0
SA22_4	1612	757.2719573974609	274.742374420166	0.99581796	1933.2
SA22_4	1613	672.4948883056641	274.312047958374	0.9990214	1934.4
SA22_4	1614	481.2365531921387	155.26964664459229	0.9995586	1935.6
SA22_4	1615	260.78548431396484	73.03693771362305	0.99815184	1936.8
SA22_4	1616	135.63567399978638	39.691386222839355	0.9988992	1938.0
SA22_4	1617	135.89720726013184	104.191153049469	0.8198925	1939.2
SA22_4	1618	136.89063787460327	287.6071357727051	0.9980483	1940.4
SA22_4	1619	130.07657527923584	128.31387519836426	0.9863646	1941.6
SA22_4	1620	120.88351249694824	57.947988510131836	0.99616975	1942.8
SA22_4	1621	83.60334038734436	329.2835998535156	0.9489936	1944.0
SA22_4	1622	92.24677085876465	349.15271759033203	0.9990707	1945.2
SA22_4	1623	123.96187782287598	140.98679065704346	0.99473095	1946.4
SA22_4	1624	138.47284317016602	208.35016250610352	0.94385684	1947.6
SA22_4	1625	117.49230623245239	195.59095859527588	0.9276134	1948.8
SA22_4	1626	125.76230764389038	102.49231338500977	0.99855393	1950.0
SA22_4	1627	140.9587025642395	81.60914897918701	0.9946985	1951.2
SA22_4	1628	139.46517705917358	143.05066108703613	0.99856853	1952.4
SA22_4	1629	133.79766941070557	310.76348304748535	0.9987514	1953.6
SA22_4	1630	139.1230583190918	165.04016876220703	0.99939215	1954.8
SA22_4	1631	166.22854471206665	100.22990942001343	0.9992544	1956.0
SA22_4	1632	182.24446773529053	71.0189151763916	0.99325985	1957.2
SA22_4	1633	187.81859874725342	88.8325023651123	0.9975426	1958.4
SA22_4	1634	279.93388175964355	47.752143144607544	0.99885714	1959.6
SA22_4	1635	415.6381130218506	29.962826371192932	0.9981516	1960.8
SA22_4	1636	643.997859954834	25.26216208934784	0.9936562	1962.0
SA22_4	1637	713.1875038146973	33.94380569458008	0.9772091	1963.2
SA22_4	1638	704.3965339660645	48.62504482269287	0.28233683	1964.4
SA22_4	1639	709.9397659301758	62.17859745025635	0.9918383	1965.6
SA22_4	1640	639.0481948852539	38.503382205963135	0.97798663	1966.8
SA22_4	1641	377.28586196899414	27.842718958854675	0.99928623	1968.0
SA22_4	1642	156.95488452911377	32.74865984916687	0.9981651	1969.2
SA22_4	1643	146.08842134475708	58.209028244018555	0.9996092	1970.4
SA22_4	1644	143.44334602355957	231.45897388458252	0.9998118	1971.6
SA22_4	1645	120.16737461090088	312.7383613586426	0.99965656	1972.8
SA22_4	1646	133.44190120697021	358.1739807128906	0.9996488	1974.0
SA22_4	1647	121.37596607208252	209.12723064422607	0.99196285	1975.2
SA22_4	1648	113.71934413909912	97.97008752822876	0.9951767	1976.4
SA22_4	1649	129.66902256011963	280.2077865600586	0.9997197	1977.6
SA22_4	1650	109.9313497543335	343.21895599365234	0.9990114	1978.8
SA22_4	1651	111.63802146911621	103.77761363983154	0.99665016	1980.0
SA22_4	1652	105.43297529220581	192.6869773864746	0.11840989	1981.2
SA22_4	1653	83.94834995269775	366.00826263427734	0.9976942	1982.4
SA22_4	1654	106.77194595336914	156.51386260986328	0.9983317	1983.6
SA22_4	1655	135.25068759918213	93.14290523529053	0.8635838	1984.8
SA22_4	1656	115.72451591491699	61.46437168121338	0.32497668	1986.0
SA22_4	1657	128.75162363052368	255.7914161682129	0.9995123	1987.2
SA22_4	1658	96.17111086845398	299.94812965393066	0.99708885	1988.4
SA22_4	1659	102.85769701004028	61.06316328048706	0.8492648	1989.6
SA22_4	1660	91.70439839363098	212.73918628692627	0.0048839063	1990.8
SA22_4	1661	74.92319941520691	353.2273864746094	0.93621594	1992.0
SA22_4	1662	111.36513948440552	200.51583766937256	0.99261993	1993.2
SA22_4	1663	128.03504467010498	90.35060405731201	0.9980141	1994.4
SA22_4	1664	151.062273979187	41.94185256958008	0.029824715	1995.6
SA22_4	1665	205.65040111541748	53.06133270263672	0.98878235	1996.8
SA22_4	1666	234.14907455444336	81.95291519165039	0.9958478	1998.0
SA22_4	1667	196.5256690979004	50.09120464324951	0.9995635	1999.2
SA22_4	1668	179.13362979888916	92.45526552200317	0.99609935	2000.4
SA22_4	1669	149.81305599212646	298.15784454345703	0.99954706	2001.6
SA22_4	1670	108.92472267150879	142.92032718658447	0.99449617	2002.8
SA22_4	1671	118.46621036529541	95.1822280883789	0.9994141	2004.0
SA22_4	1672	109.95831489562988	211.44086837768555	0.9978941	2005.2
SA22_4	1673	116.87028408050537	317.321720123291	0.9998988	2006.4
SA22_4	1674	106.99400901794434	268.1494903564453	0.9991035	2007.6
SA22_4	1675	118.39584112167358	58.419495820999146	0.98885626	2008.8
SA22_4	1676	67.73321628570557	291.9448184967041	0.87982106	2010.0
SA22_4	1677	64.24162983894348	406.3820457458496	0.9860947	2011.2
SA22_4	1678	86.44655346870422	394.51855659484863	0.9990054	2012.4
SA22_4	1679	117.55701303482056	196.1768388748169	0.98349816	2013.6
SA22_4	1680	101.55537128448486	86.30777835845947	0.99352163	2014.8
SA22_4	1681	115.97274541854858	92.72701263427734	0.99253815	2016.0
SA22_4	1682	114.3725037574768	237.56881713867188	0.99902403	2017.2
SA22_4	1683	114.65343236923218	290.9025764465332	0.9997266	2018.4
SA22_4	1684	102.2037148475647	53.37712526321411	0.823156	2019.6
SA22_4	1685	72.74973392486572	161.7119836807251	0.013306665	2020.8
SA22_4	1686	65.38596153259277	344.4059371948242	0.9980052	2022.0
SA22_4	1687	103.74771356582642	370.40611267089844	0.9991767	2023.2
SA22_4	1688	150.10547637939453	275.088415145874	0.9956125	2024.4
SA22_4	1689	203.24335098266602	92.46856212615967	0.999138	2025.6
SA22_4	1690	223.41256141662598	86.72493696212769	0.99889636	2026.8
SA22_4	1691	391.3339138031006	29.725143313407898	0.9976422	2028.0
SA22_4	1692	637.8360748291016	26.444138288497925	0.99321	2029.2
SA22_4	1693	728.6548614501953	48.438581228256226	0.41557404	2030.4
SA22_4	1694	768.1045532226562	240.86474418640137	0.87039745	2031.6
SA22_4	1695	742.249345779419	394.5527458190918	0.9982291	2032.8
SA22_4	1696	732.0783138275146	394.05710220336914	0.99862194	2034.0
SA22_4	1697	717.6068305969238	198.64624500274658	0.9289317	2035.2
SA22_4	1698	715.6100273132324	96.30281925201416	0.99812824	2036.4
SA22_4	1699	734.1493129730225	66.69992208480835	0.9561484	2037.6
SA22_4	1700	773.3358383178711	262.61555671691895	0.96068144	2038.8
SA22_4	1701	761.0275268554688	307.35912322998047	0.9871804	2040.0
SA22_4	1702	711.9767189025879	161.16404056549072	0.99765635	2041.2
SA22_4	1703	719.036865234375	38.29408049583435	0.94269824	2042.4
SA22_4	1704	687.7618789672852	39.76465702056885	0.9903543	2043.6
SA22_4	1705	477.01897621154785	26.13065779209137	0.9991104	2044.8
SA22_4	1706	226.94835662841797	29.374303221702576	0.9980934	2046.0
SA22_4	1707	153.44480276107788	62.683303356170654	0.999411	2047.2
SA22_4	1708	157.8599452972412	178.51309776306152	0.99651766	2048.4
SA22_4	1709	169.16897296905518	336.72082901000977	0.99931407	2049.6
SA22_4	1710	176.75747871398926	140.93002796173096	0.9984756	2050.8
SA22_4	1711	224.91774559020996	71.86536312103271	0.9889535	2052.0
SA22_4	1712	287.5004768371582	34.725762605667114	0.9977975	2053.2
SA22_4	1713	511.3158702850342	27.628925442695618	0.9985713	2054.4
SA22_4	1714	710.6126308441162	30.11190891265869	0.9946069	2055.6
SA22_4	1715	744.8136329650879	141.40342712402344	0.97759503	2056.8
SA22_4	1716	741.2485122680664	353.16267013549805	0.99885786	2058.0
SA22_4	1717	718.4473991394043	377.4797058105469	0.99950755	2059.2
SA22_4	1718	728.603458404541	183.65173816680908	0.95370305	2060.4
SA22_4	1719	718.659782409668	45.941762924194336	0.9966272	2061.6
SA22_4	1720	714.685583114624	41.41435146331787	0.9940942	2062.8
SA22_4	1721	722.6935386657715	27.103487849235535	0.40642697	2064.0
SA22_4	1722	711.8234634399414	41.96746230125427	0.9338667	2065.2
SA22_4	1723	726.8718719482422	50.74135422706604	0.9935596	2066.4
SA22_4	1724	726.2694358825684	27.303534150123596	0.522835	2067.6
SA22_4	1725	735.6121063232422	38.44982385635376	0.0026961723	2068.8
SA22_4	1726	702.7884006500244	92.03104734420776	0.55011743	2070.0
SA22_4	1727	700.1805305480957	321.64318084716797	0.99943143	2071.2
SA22_4	1728	733.6848258972168	379.7447204589844	0.98405486	2072.4
SA22_4	1729	711.6168975830078	336.4419937133789	0.9904958	2073.6
SA22_4	1730	650.7211685180664	320.9863758087158	0.99903905	2074.8
SA22_4	1731	504.4780731201172	336.5082550048828	0.9948944	2076.0
SA22_4	1732	359.061336517334	355.45658111572266	0.99759513	2077.2
SA22_4	1733	16.31382703781128	436.8161201477051	0.0010479914	2078.4
SA22_4	1734	16.261062026023865	435.5918025970459	0.00087696506	2079.6
SA22_4	1735	338.2960796356201	348.4328842163086	0.9557012	2080.8
SA22_4	1736	378.65190505981445	359.2645454406738	0.99856406	2082.0
SA22_4	1737	481.91866874694824	376.98984146118164	0.99942434	2083.2
SA22_4	1738	591.4656639099121	373.52148056030273	0.9997173	2084.4
SA22_4	1739	652.9215812683105	285.37227630615234	0.9992436	2085.6
SA22_4	1740	700.4485130310059	158.87206077575684	0.99878377	2086.8
SA22_4	1741	709.7289562225342	46.07917070388794	0.9678058	2088.0
SA22_4	1742	727.4566650390625	98.74596118927002	0.98090774	2089.2
SA22_4	1743	734.719181060791	249.04312133789062	0.98635536	2090.4
SA22_4	1744	727.4282455444336	353.46516609191895	0.99960846	2091.6
SA22_4	1745	732.1323394775391	241.28917694091797	0.99891984	2092.8
SA22_4	1746	722.2366333007812	45.82473635673523	0.96526474	2094.0
SA22_4	1747	724.6030807495117	76.63910150527954	0.99421704	2095.2
SA22_4	1748	712.4675750732422	47.872234582901	0.9885105	2096.4
SA22_4	1749	719.8305606842041	41.08171820640564	0.78793544	2097.6
SA22_4	1750	730.2240371704102	58.89735817909241	0.9982305	2098.8
SA22_4	1751	749.1467475891113	78.0870795249939	0.8817715	2100.0
SA22_4	1752	737.5239372253418	64.56511974334717	0.97974855	2101.2
SA22_4	1753	703.1013011932373	44.59096670150757	0.99688077	2102.4
SA22_4	1754	708.4909439086914	43.21139574050903	0.90658104	2103.6
SA22_4	1755	723.5077857971191	45.61958312988281	0.93720335	2104.8
SA22_4	1756	727.1933555603027	125.39986610412598	0.99558395	2106.0
SA22_4	1757	749.2945194244385	353.27476501464844	0.97853094	2107.2
SA22_4	1758	726.1853694915771	408.5920715332031	0.9993316	2108.4
SA22_4	1759	748.9633083343506	301.7790412902832	0.8487119	2109.6
SA22_4	1760	708.6225509643555	127.47879981994629	0.12076651	2110.8
SA22_4	1761	742.5695419311523	253.17418098449707	0.9965412	2112.0
SA22_4	1762	699.4140625	322.7044486999512	0.999236	2113.2
SA22_4	1763	637.0391845703125	349.3241500854492	0.9989579	2114.4
SA22_4	1764	540.7436370849609	354.5087242126465	0.9983316	2115.6
SA22_4	1765	438.19193840026855	345.6045341491699	0.99653697	2116.8
SA22_4	1766	350.1622200012207	359.1854667663574	0.99317086	2118.0
SA22_4	1767	16.496428847312927	436.9726753234863	0.0013680935	2119.2
SA22_4	1768	16.54951423406601	434.7352695465088	0.0013419669	2120.4
SA22_4	1769	16.664274036884308	437.06193923950195	0.0012743681	2121.6
SA22_4	1770	16.40806943178177	434.9527359008789	0.0016306046	2122.8
SA22_4	1771	16.757969558238983	434.7568416595459	0.0020835574	2124.0
SA22_4	1772	345.9494352340698	316.2618827819824	0.9768643	2125.2
SA22_4	1773	406.30483627319336	324.4991970062256	0.9993777	2126.4
SA22_4	1774	500.3458023071289	366.88645362854004	0.99966514	2127.6
SA22_4	1775	579.9299716949463	364.76062774658203	0.9990631	2128.8
SA22_4	1776	677.6968955993652	286.1470413208008	0.9994351	2130.0
SA22_4	1777	730.2351474761963	184.84766006469727	0.9899222	2131.2
SA22_4	1778	718.6980724334717	74.05378818511963	0.99818254	2132.4
SA22_4	1779	714.7762298583984	43.80119204521179	0.9907335	2133.6
SA22_4	1780	735.4677677154541	56.97259783744812	0.018393366	2134.8
SA22_4	1781	696.9468593597412	123.6351728439331	0.9962691	2136.0
SA22_4	1782	603.2789707183838	218.99425506591797	0.99839574	2137.2
SA22_4	1783	536.9631767272949	277.3593521118164	0.9987696	2138.4
SA22_4	1784	565.4458999633789	313.6442756652832	0.9989429	2139.6
SA22_4	1785	669.3564891815186	342.30480194091797	0.99965525	2140.8
SA22_4	1786	732.8930854797363	371.9314956665039	0.99617624	2142.0
SA22_4	1787	772.3817825317383	336.9828128814697	0.90690136	2143.2
SA22_4	1788	751.3401031494141	334.8936367034912	0.9907755	2144.4
SA22_4	1789	710.2301120758057	334.8204231262207	0.9996402	2145.6
SA22_4	1790	612.8310203552246	276.7629146575928	0.9991843	2146.8
SA22_4	1791	459.85264778137207	162.10638999938965	0.99942964	2148.0
SA22_4	1792	251.9123077392578	68.41250896453857	0.99820566	2149.2
SA22_4	1793	162.7416729927063	45.30891180038452	0.99967825	2150.4
SA22_4	1794	175.31636953353882	53.433852195739746	0.9991035	2151.6
SA22_4	1795	172.01194763183594	128.74776363372803	0.99891627	2152.8
SA22_4	1796	163.57455253601074	260.2610778808594	0.9986551	2154.0
SA22_4	1797	155.70998191833496	132.20352172851562	0.9921598	2155.2
SA22_4	1798	159.51080322265625	138.80802154541016	0.7326744	2156.4
SA22_4	1799	136.1744523048401	313.3358573913574	0.99905306	2157.6
SA22_4	1800	112.80887126922607	216.20939254760742	0.996655	2158.8
SA22_4	1801	158.20149183273315	100.56332588195801	0.97098476	2160.0
SA22_4	1802	181.73506259918213	182.6801347732544	0.9973719	2161.2
SA22_4	1803	205.96961975097656	323.3264350891113	0.99903476	2162.4
SA22_4	1804	199.5303750038147	167.69514083862305	0.9992943	2163.6
SA22_4	1805	243.6089038848877	94.16039943695068	0.9947901	2164.8
SA22_4	1806	260.99019050598145	249.8799991607666	0.9979226	2166.0
SA22_4	1807	286.9650363922119	345.02437591552734	0.99978787	2167.2
SA22_4	1808	379.79578971862793	368.84931564331055	0.99961853	2168.4
SA22_4	1809	458.59246253967285	318.96142959594727	0.9995666	2169.6
SA22_4	1810	532.2062492370605	312.37220764160156	0.99910176	2170.8
SA22_4	1811	541.7524814605713	352.05159187316895	0.9996068	2172.0
SA22_4	1812	459.5806121826172	357.91465759277344	0.9981065	2173.2
SA22_4	1813	357.8845977783203	373.53710174560547	0.998719	2174.4
SA22_4	1814	16.80574119091034	434.4478511810303	0.0021622377	2175.6
SA22_4	1815	16.07555001974106	435.86986541748047	0.0009144023	2176.8
SA22_4	1816	16.993945837020874	434.63693618774414	0.0018772171	2178.0
SA22_4	1817	16.52328073978424	436.5293884277344	0.0011778168	2179.2
SA22_4	1818	338.9066219329834	337.3472499847412	0.58704084	2180.4
SA22_4	1819	342.8781032562256	347.7546501159668	0.997928	2181.6
SA22_4	1820	343.2311534881592	369.6848201751709	0.99901605	2182.8
SA22_4	1821	341.0130500793457	384.9290943145752	0.99831176	2184.0
SA22_4	1822	341.15140438079834	382.1099853515625	0.9998017	2185.2
SA22_4	1823	346.64196968078613	349.7723579406738	0.99885595	2186.4
SA22_4	1824	333.6840629577637	237.3244857788086	0.99898547	2187.6
SA22_4	1825	338.720703125	230.75740814208984	0.99512464	2188.8
SA22_4	1826	289.7621154785156	256.2425994873047	0.99945146	2190.0
SA22_4	1827	150.1549243927002	241.18918418884277	0.9991617	2191.2
SA22_4	1828	112.62354850769043	242.58882522583008	0.6297769	2192.4
SA22_4	1829	139.29038047790527	239.28063869476318	0.98970836	2193.6
SA22_4	1830	121.44386768341064	230.18142700195312	0.48397884	2194.8
SA22_4	1831	130.75042963027954	273.9189147949219	0.9980388	2196.0
SA22_4	1832	140.57207107543945	275.7180118560791	0.99791974	2197.2
SA22_4	1833	169.32401657104492	248.56252670288086	0.99908614	2198.4
SA22_4	1834	201.52864456176758	250.75218200683594	0.99900335	2199.6
SA22_4	1835	220.96326351165771	238.43064308166504	0.998816	2200.8
SA22_4	1836	237.43562698364258	222.17976093292236	0.99892503	2202.0
SA22_4	1837	255.52875995635986	228.11333656311035	0.9985953	2203.2
SA22_4	1838	309.57493782043457	252.10713386535645	0.9992086	2204.4
SA22_4	1839	362.4344825744629	267.9170322418213	0.99959344	2205.6
SA22_4	1840	399.9694347381592	326.42372131347656	0.99145305	2206.8
SA22_4	1841	363.50719928741455	364.0023422241211	0.9983223	2208.0
SA22_4	1842	344.0162181854248	374.06993865966797	0.9950937	2209.2
SA22_4	1843	337.6950740814209	376.92832946777344	0.89059985	2210.4
SA22_4	1844	337.2227668762207	375.4383659362793	0.95640904	2211.6
SA22_4	1845	16.10843986272812	436.0293960571289	0.0006120084	2212.8
SA22_4	1846	16.395461559295654	436.2668037414551	0.0013299552	2214.0
SA22_4	1847	19.491533935070038	467.94055938720703	0.0012129887	2215.2
SA22_4	1848	16.50496870279312	435.6975746154785	0.0015311978	2216.4
SA22_4	1849	16.566385328769684	436.3432216644287	0.0009886944	2217.6
SA22_4	1850	16.71353280544281	434.5594024658203	0.002727875	2218.8
SA22_4	1851	16.250668466091156	435.85458755493164	0.0012840733	2220.0
SA22_4	1852	16.522131860256195	435.75831413269043	0.0017025516	2221.2
SA22_4	1853	16.575805842876434	436.25744819641113	0.001188366	2222.4
SA22_4	1854	16.48676097393036	436.1117362976074	0.0019284494	2223.6
SA22_4	1855	16.659419238567352	435.0373649597168	0.0019647344	2224.8
SA22_4	1856	16.2042036652565	435.03710746765137	0.0012088756	2226.0
SA22_4	1857	19.1830575466156	467.98221588134766	0.0012949945	2227.2
SA22_4	1858	16.26836359500885	435.00194549560547	0.0016724732	2228.4
SA22_4	1859	16.251887381076813	435.74134826660156	0.0009940754	2229.6
SA22_4	1860	353.6125421524048	353.16009521484375	0.99465287	2230.8
SA22_4	1861	374.1759777069092	342.2870063781738	0.99694556	2232.0
SA22_4	1862	396.35891914367676	344.79546546936035	0.9993998	2233.2
SA22_4	1863	444.6693420410156	358.9687728881836	0.9986273	2234.4
SA22_4	1864	476.8838882446289	383.38314056396484	0.99829715	2235.6
SA22_4	1865	517.5849914550781	399.1423988342285	0.9984596	2236.8
SA22_4	1866	520.1108932495117	386.60390853881836	0.9996556	2238.0
SA22_4	1867	497.55334854125977	341.13335609436035	0.9994863	2239.2
SA22_4	1868	487.30993270874023	290.6806182861328	0.99567896	2240.4
SA22_4	1869	485.0128173828125	363.83142471313477	0.99668556	2241.6
SA22_4	1870	458.66708755493164	366.046142578125	0.9995153	2242.8
SA22_4	1871	444.1439628601074	310.2279567718506	0.99939704	2244.0
SA22_4	1872	384.36551094055176	221.08019828796387	0.9989272	2245.2
SA22_4	1873	246.71602249145508	117.79056787490845	0.999734	2246.4
SA22_4	1874	140.40390253067017	63.30332279205322	0.995402	2247.6
SA22_4	1875	163.26370239257812	71.54474258422852	0.99967265	2248.8
SA22_4	1876	209.18266773223877	87.90240526199341	0.99889463	2250.0
SA22_4	1877	181.56931400299072	81.61369800567627	0.9965863	2251.2
SA22_4	1878	187.74160146713257	217.52666473388672	0.9974292	2252.4
SA22_4	1879	182.8539252281189	317.11352348327637	0.99814034	2253.6
SA22_4	1880	221.100115776062	188.4468412399292	0.99557024	2254.8
SA22_4	1881	284.68167781829834	185.32822608947754	0.9933704	2256.0
SA22_4	1882	338.6960983276367	278.06047439575195	0.9997429	2257.2
SA22_4	1883	405.922269821167	239.2368507385254	0.9991954	2258.4
SA22_4	1884	486.7527961730957	162.79561042785645	0.99965286	2259.6
SA22_4	1885	577.9495239257812	94.22810554504395	0.99906665	2260.8
SA22_4	1886	657.3545455932617	52.11012840270996	0.99875605	2262.0
SA22_4	1887	719.6609973907471	40.97175478935242	0.99612087	2263.2
SA22_4	1888	788.8472557067871	77.4100112915039	0.012347527	2264.4
SA22_4	1889	715.822696685791	119.05295133590698	0.88467205	2265.6
SA22_4	1890	635.2496147155762	201.09516620635986	0.9994766	2266.8
SA22_4	1891	610.3280067443848	281.97927474975586	0.9988404	2268.0
SA22_4	1892	656.5948963165283	347.48050689697266	0.99961424	2269.2
SA22_4	1893	686.7537975311279	364.921875	0.9996099	2270.4
SA22_4	1894	707.957649230957	358.4044933319092	0.99952817	2271.6
SA22_4	1895	728.6837577819824	219.38245296478271	0.9954406	2272.8
SA22_4	1896	721.2455749511719	43.94835948944092	0.9943271	2274.0
SA22_4	1897	734.5321655273438	178.98184776306152	0.96344537	2275.2
SA22_4	1898	746.0758209228516	325.0791835784912	0.97641295	2276.4
SA22_4	1899	745.0133323669434	211.8894910812378	0.99510455	2277.6
SA22_4	1900	720.1138973236084	44.621325731277466	0.20079567	2278.8
SA22_4	1901	732.2569847106934	46.44599676132202	0.95089763	2280.0
SA22_4	1902	732.1200370788574	46.60833120346069	0.97072226	2281.2
SA22_4	1903	723.206615447998	54.9591064453125	0.9973335	2282.4
SA22_4	1904	726.8129825592041	180.9839630126953	0.9944372	2283.6
SA22_4	1905	715.172529220581	306.090030670166	0.99942684	2284.8
SA22_4	1906	732.1464538574219	238.72016429901123	0.9948985	2286.0
SA22_4	1907	719.5498466491699	71.07429027557373	0.9980515	2287.2
SA22_4	1908	712.5425815582275	46.4821994304657	0.9983607	2288.4
SA22_4	1909	725.6497859954834	44.40842270851135	0.7508155	2289.6
SA22_4	1910	717.3403739929199	41.09626293182373	0.40499184	2290.8
SA22_4	1911	734.8833084106445	45.39645552635193	0.9379722	2292.0
SA22_4	1912	720.7422733306885	167.8327989578247	0.9709191	2293.2
SA22_4	1913	718.5141563415527	327.4376106262207	0.9989466	2294.4
SA22_4	1914	728.1627178192139	290.96320152282715	0.9895167	2295.6
SA22_4	1915	726.6318321228027	79.61081027984619	0.98169327	2296.8
SA22_4	1916	720.3780174255371	38.41716170310974	0.7828298	2298.0
SA22_4	1917	726.7987251281738	77.7009630203247	0.98883176	2299.2
SA22_4	1918	727.324390411377	106.77951335906982	0.9940054	2300.4
SA22_4	1919	718.4182167053223	40.24410009384155	0.8439805	2301.6
SA22_4	1920	701.0183334350586	39.1420841217041	0.9974801	2302.8
SA22_4	1921	718.9140796661377	41.046427488327026	0.996424	2304.0
SA22_4	1922	714.3548965454102	47.627806663513184	0.9746007	2305.2
SA22_4	1923	722.6272583007812	244.93203163146973	0.9936678	2306.4
SA22_4	1924	727.0235061645508	346.4010429382324	0.99964726	2307.6
SA22_4	1925	719.853687286377	147.97245025634766	0.40299138	2308.8
SA22_4	1926	716.826343536377	39.21388506889343	0.97855306	2310.0
SA22_4	1927	730.850887298584	35.19927620887756	0.05694556	2311.2
SA22_4	1928	730.421257019043	38.14935922622681	0.0051950673	2312.4
SA22_4	1929	733.2783222198486	42.21794128417969	0.015405836	2313.6
SA22_4	1930	709.7658157348633	80.22387027740479	0.069863535	2314.8
SA22_4	1931	725.7936954498291	38.53257894515991	0.0044632116	2316.0
SA22_4	1932	679.1947364807129	95.29259204864502	0.9897676	2317.2
SA22_4	1933	721.0588455200195	71.65030717849731	0.9818709	2318.4
SA22_4	1934	765.9520149230957	38.35550665855408	0.9484095	2319.6
SA22_4	1935	730.7568550109863	81.0876989364624	0.14267594	2320.8
SA22_4	1936	716.9885635375977	294.75563049316406	0.9996668	2322.0
SA22_4	1937	739.9774551391602	271.6450881958008	0.99486625	2323.2
SA22_4	1938	720.860767364502	68.6604380607605	0.9980348	2324.4
SA22_4	1939	711.0092163085938	35.764338970184326	0.531805	2325.6
SA22_4	1940	777.7201652526855	40.77375054359436	0.019322919	2326.8
SA22_4	1941	734.6652984619141	42.97734260559082	0.0026209934	2328.0
SA22_4	1942	709.3041896820068	89.21162366867065	0.84357005	2329.2
SA22_4	1943	690.6622409820557	69.8825740814209	0.025368812	2330.4
SA22_4	1944	693.0541038513184	91.50153636932373	0.6837705	2331.6
SA22_4	1945	667.0920372009277	97.86232709884644	0.99728334	2332.8
SA22_4	1946	654.7646522521973	243.54100227355957	0.9994136	2334.0
SA22_4	1947	651.9265174865723	358.3436965942383	0.9995726	2335.2
SA22_4	1948	650.3654479980469	312.7416801452637	0.9986571	2336.4
SA22_4	1949	683.2303047180176	185.25778770446777	0.99150765	2337.6
SA22_4	1950	726.1086463928223	68.17721843719482	0.9761672	2338.8
SA22_4	1951	748.1802940368652	46.27156376838684	0.8785769	2340.0
SA22_4	1952	730.2567481994629	131.99981689453125	0.9766499	2341.2
SA22_4	1953	716.082763671875	332.9538917541504	0.9996928	2342.4
SA22_4	1954	732.3301315307617	184.9112319946289	0.9877725	2343.6
SA22_4	1955	709.1990947723389	42.72607684135437	0.9345485	2344.8
SA22_4	1956	734.3679428100586	41.0022497177124	0.012745627	2346.0
SA22_4	1957	720.0298309326172	72.85952568054199	0.052036297	2347.2
SA22_4	1958	698.9710807800293	72.77566909790039	0.98039114	2348.4
SA22_4	1959	667.0624732971191	104.37345027923584	0.040315505	2349.6
SA22_4	1960	648.9427089691162	117.40910768508911	0.9993704	2350.8
SA22_4	1961	713.2567405700684	72.58573293685913	0.891207	2352.0
SA22_4	1962	760.5614185333252	39.89907145500183	0.4764301	2353.2
SA22_4	1963	730.9757232666016	46.934874057769775	0.54417616	2354.4
SA22_4	1964	737.6466274261475	39.97843623161316	0.011668381	2355.6
SA22_4	1965	16.617126762866974	436.3436508178711	0.0016887077	2356.8
SA22_4	1966	703.6279678344727	65.48581838607788	0.050572872	2358.0
SA22_4	1967	695.6287384033203	94.50976610183716	0.5002911	2359.2
SA22_4	1968	668.7935829162598	80.72540760040283	0.93875724	2360.4
SA22_4	1969	690.0087833404541	98.23745727539062	0.63681746	2361.6
SA22_4	1970	677.5117874145508	108.9627742767334	0.98294836	2362.8
SA22_4	1971	750.0722885131836	180.84973812103271	0.31857157	2364.0
SA22_4	1972	753.4741401672363	226.5027093887329	0.9888616	2365.2
SA22_4	1973	681.4105033874512	272.7159118652344	0.9996131	2366.4
SA22_4	1974	625.310230255127	302.9923725128174	0.99966884	2367.6
SA22_4	1975	593.9967155456543	313.5967540740967	0.9996382	2368.8
SA22_4	1976	478.0963897705078	359.6778202056885	0.99868006	2370.0
SA22_4	1977	368.3016300201416	380.4400062561035	0.9972596	2371.2
SA22_4	1978	16.73470437526703	434.38822746276855	0.0019272114	2372.4
SA22_4	1979	16.176150739192963	436.33644104003906	0.0013175631	2373.6
SA22_4	1980	16.27682000398636	435.2626132965088	0.0016832253	2374.8
SA22_4	1981	362.9672050476074	344.33658599853516	0.9922897	2376.0
SA22_4	1982	440.59886932373047	351.83735847473145	0.99930084	2377.2
SA22_4	1983	554.3935298919678	376.97330474853516	0.99870634	2378.4
SA22_4	1984	667.9064273834229	399.6243381500244	0.99948907	2379.6
SA22_4	1985	715.5087471008301	392.345495223999	0.99936146	2380.8
SA22_4	1986	720.5431938171387	357.87403106689453	0.99963534	2382.0
SA22_4	1987	742.2082901000977	266.2382698059082	0.9337538	2383.2
SA22_4	1988	712.1000289916992	321.0051727294922	0.9990575	2384.4
SA22_4	1989	705.8353424072266	268.1894874572754	0.99637526	2385.6
SA22_4	1990	722.2355365753174	147.97585487365723	0.9425381	2386.8
SA22_4	1991	707.5353622436523	55.97347140312195	0.9501923	2388.0
SA22_4	1992	784.6743583679199	54.724130630493164	0.009064442	2389.2
SA22_4	1993	730.1020622253418	89.0756893157959	0.99340075	2390.4
SA22_4	1994	717.6065444946289	254.11422729492188	0.9995851	2391.6
SA22_4	1995	720.7733154296875	195.65367221832275	0.96773595	2392.8
SA22_4	1996	721.158504486084	54.11117434501648	0.94783974	2394.0
SA22_4	1997	713.744306564331	45.5510151386261	0.9972606	2395.2
SA22_4	1998	717.2849655151367	251.23744010925293	0.9974208	2396.4
SA22_4	1999	743.2698249816895	315.4724407196045	0.8934313	2397.6
[truncated: 1,602 more rows]
