# Supplementary material for: Measuring inter-individual differences in behavioural types of gilthead seabreams in the laboratory using deep learning
Source: PeerJ. 2022 May 5;10:e13396. doi: 10.7717/peerj.13396 (PMC9080431; doi:10.7717/peerj.13396)
Supplement: Supplemental Information 1 [file peerj-10-13396-s001.zip › Raw validation data/d4/SA22_7.csv]

ID	sec	X	Y	%	seconds
SA22_7	1	157.64734745025635	247.72968292236328	0.937741	0.0
SA22_7	2	144.54712867736816	373.32767486572266	0.9988726	1.2
SA22_7	3	134.33330059051514	300.1482582092285	0.99719316	2.4
SA22_7	4	96.00070118904114	201.33793830871582	0.97794306	3.6
SA22_7	5	91.73099994659424	95.46664237976074	0.9569874	4.8
SA22_7	6	74.76192116737366	131.1789035797119	0.10205689	6.0
SA22_7	7	114.06633853912354	210.62334537506104	0.015067008	7.2
SA22_7	8	148.61650466918945	225.5654525756836	0.9383564	8.4
SA22_7	9	183.046555519104	238.4366798400879	0.9994306	9.6
SA22_7	10	187.16211318969727	255.0395107269287	0.9995547	10.8
SA22_7	11	185.64505577087402	260.2046585083008	0.9990363	12.0
SA22_7	12	181.4520239830017	263.23296546936035	0.99879503	13.2
SA22_7	13	166.9731855392456	262.5557613372803	0.99967635	14.4
SA22_7	14	96.57421112060547	295.4219627380371	0.7758573	15.6
SA22_7	15	80.99198341369629	250.6962490081787	0.94375277	16.8
SA22_7	16	113.77338171005249	93.33904981613159	0.9971488	18.0
SA22_7	17	106.92670345306396	131.3552713394165	0.70736015	19.2
SA22_7	18	146.20561599731445	262.360782623291	0.9991165	20.4
SA22_7	19	76.990807056427	348.17270278930664	0.9982786	21.6
SA22_7	20	78.25003862380981	177.3612356185913	0.98214346	22.8
SA22_7	21	107.84895420074463	59.45404887199402	0.99882096	24.0
SA22_7	22	122.3220944404602	199.8844814300537	0.9983198	25.2
SA22_7	23	91.4363145828247	309.94568824768066	0.997888	26.4
SA22_7	24	103.36730480194092	339.43531036376953	0.9954253	27.6
SA22_7	25	111.45294904708862	125.96493244171143	0.85231054	28.8
SA22_7	26	123.94464015960693	49.1280198097229	0.9924115	30.0
SA22_7	27	119.77159976959229	94.26780939102173	0.98878866	31.2
SA22_7	28	95.16122341156006	209.55016136169434	0.008048105	32.4
SA22_7	29	134.1360092163086	207.8263521194458	0.820246	33.6
SA22_7	30	158.5545301437378	237.73730278015137	0.9993243	34.8
SA22_7	31	82.08603858947754	241.5396022796631	0.93396693	36.0
SA22_7	32	95.0084924697876	86.36769533157349	0.6020627	37.2
SA22_7	33	77.80061960220337	122.392258644104	0.38836285	38.4
SA22_7	34	69.19993758201599	253.27680587768555	0.96415085	39.6
SA22_7	35	107.44192600250244	258.16749572753906	0.96873987	40.8
SA22_7	36	154.02909517288208	378.67115020751953	0.99953234	42.0
SA22_7	37	147.23283052444458	270.31848907470703	0.9008045	43.2
SA22_7	38	150.51827430725098	353.84751319885254	0.9958164	44.4
SA22_7	39	151.79907083511353	285.0363349914551	0.9979183	45.6
SA22_7	40	132.84010887145996	154.16079998016357	0.98282176	46.8
SA22_7	41	114.11657333374023	273.7438488006592	0.9997954	48.0
SA22_7	42	98.56448769569397	369.44263458251953	0.9955662	49.2
SA22_7	43	103.42371463775635	389.15021896362305	0.997454	50.4
SA22_7	44	133.22324752807617	252.5112533569336	0.9095571	51.6
SA22_7	45	132.93933868408203	222.661714553833	0.5504167	52.8
SA22_7	46	112.465500831604	373.4845161437988	0.001472268	54.0
SA22_7	47	153.05505990982056	397.5266647338867	0.999461	55.2
SA22_7	48	100.08219480514526	316.1542797088623	0.9974573	56.4
SA22_7	49	94.33861970901489	99.62652683258057	0.8679805	57.6
SA22_7	50	85.81176996231079	122.43345737457275	0.8691147	58.8
SA22_7	51	87.1188759803772	251.51029586791992	0.009337555	60.0
SA22_7	52	129.3480396270752	235.04193305969238	0.8170638	61.2
SA22_7	53	150.10557174682617	235.50962448120117	0.46286076	62.4
SA22_7	54	115.36815166473389	287.67425537109375	0.9761203	63.6
SA22_7	55	74.33010339736938	261.08631134033203	0.8968458	64.8
SA22_7	56	118.43857765197754	81.50641679763794	0.99881005	66.0
SA22_7	57	72.34412431716919	134.13740158081055	0.019310895	67.2
SA22_7	58	83.9925765991211	285.78975677490234	0.9611899	68.4
SA22_7	59	140.04483222961426	229.90928649902344	0.9957073	69.6
SA22_7	60	85.4802131652832	115.28724431991577	0.9939924	70.8
SA22_7	61	103.6902904510498	65.0890588760376	0.98552763	72.0
SA22_7	62	80.62273263931274	115.79654932022095	0.9073941	73.2
SA22_7	63	115.60232639312744	190.39175033569336	0.010907619	74.4
SA22_7	64	147.838032245636	209.07465934753418	0.094912946	75.6
SA22_7	65	153.6435842514038	355.9300231933594	0.9496999	76.8
SA22_7	66	149.07057285308838	397.7472496032715	0.9995654	78.0
SA22_7	67	79.11416292190552	301.631441116333	0.9726863	79.2
SA22_7	68	94.78253126144409	82.7868390083313	0.99639744	80.4
SA22_7	69	86.67075634002686	100.31365871429443	0.930517	81.6
SA22_7	70	114.30102586746216	195.58434963226318	0.18971509	82.8
SA22_7	71	149.61793422698975	339.5924663543701	0.9341899	84.0
SA22_7	72	145.9389090538025	341.11104011535645	0.9672677	85.2
SA22_7	73	136.83054447174072	282.83778190612793	0.89038706	86.4
SA22_7	74	106.55207633972168	378.28763008117676	0.99910814	87.6
SA22_7	75	73.99517893791199	217.41399765014648	0.92260754	88.8
SA22_7	76	129.48548793792725	41.86259865760803	0.9918719	90.0
SA22_7	77	80.31280636787415	164.96366500854492	0.8554392	91.2
SA22_7	78	81.73085451126099	295.80997467041016	0.9152532	92.4
SA22_7	79	116.0487174987793	254.12824630737305	0.20767169	93.6
SA22_7	80	95.16807198524475	124.3212890625	0.98962307	94.8
SA22_7	81	118.73812675476074	49.09315824508667	0.9919602	96.0
SA22_7	82	78.32044959068298	186.32622241973877	0.83660924	97.2
SA22_7	83	127.04710960388184	272.9546356201172	0.9859613	98.4
SA22_7	84	78.17679047584534	354.73302841186523	0.9954326	99.6
SA22_7	85	75.2026915550232	172.64742851257324	0.75379044	100.8
SA22_7	86	119.2262053489685	53.30995202064514	0.90946466	102.0
SA22_7	87	78.10865044593811	241.5457820892334	0.9918637	103.2
SA22_7	88	110.24012565612793	295.1923370361328	0.9961473	104.4
SA22_7	89	126.37031078338623	186.79593086242676	0.9941214	105.6
SA22_7	90	92.46160387992859	115.36797523498535	0.9637491	106.8
SA22_7	91	98.5908031463623	99.74178314208984	0.9751331	108.0
SA22_7	92	73.5813856124878	267.1487617492676	0.74620354	109.2
SA22_7	93	16.463401913642883	435.8144760131836	0.0010400737	110.4
SA22_7	94	82.02091455459595	136.82650566101074	0.85110235	111.6
SA22_7	95	117.46441125869751	38.193490505218506	0.9155632	112.8
SA22_7	96	68.7768816947937	164.98844146728516	0.054130815	114.0
SA22_7	97	108.46912860870361	237.68365859985352	0.021663113	115.2
SA22_7	98	136.16745471954346	219.0285873413086	0.7044124	116.4
SA22_7	99	136.10185384750366	274.5552062988281	0.9864575	117.6
SA22_7	100	140.9231662750244	382.98694610595703	0.99853384	118.8
SA22_7	101	87.27566003799438	379.8604488372803	0.99597967	120.0
SA22_7	102	78.86319160461426	216.19354248046875	0.52848727	121.2
SA22_7	103	107.26404190063477	54.63468790054321	0.9203328	122.4
SA22_7	104	115.76941013336182	49.07093167304993	0.9751659	123.6
SA22_7	105	117.66068935394287	83.74935150146484	0.99534035	124.8
SA22_7	106	94.41362023353577	250.93388557434082	0.99747807	126.0
SA22_7	107	119.73655223846436	313.1097221374512	0.99907196	127.2
SA22_7	108	111.85276508331299	197.06811904907227	0.9080919	128.4
SA22_7	109	124.0829586982727	46.389609575271606	0.61252433	129.6
SA22_7	110	91.9790506362915	213.422269821167	0.9713183	130.8
SA22_7	111	110.67564487457275	282.6654624938965	0.9340052	132.0
SA22_7	112	108.9975357055664	161.43628120422363	0.9945063	133.2
SA22_7	113	118.66697072982788	64.6665358543396	0.9677028	134.4
SA22_7	114	86.35632991790771	142.17191219329834	0.9343074	135.6
SA22_7	115	130.63762187957764	202.97595977783203	0.97423357	136.8
SA22_7	116	160.47508716583252	219.33308601379395	0.39801303	138.0
SA22_7	117	103.27959060668945	275.47285079956055	0.6351714	139.2
SA22_7	118	71.95188403129578	161.2340497970581	0.9812324	140.4
SA22_7	119	121.10004425048828	46.307716369628906	0.26871306	141.6
SA22_7	120	89.53492045402527	114.48499202728271	0.9734171	142.8
SA22_7	121	343.20173263549805	416.3345146179199	0.11287878	144.0
SA22_7	122	341.54579639434814	423.80859375	0.028099071	145.2
SA22_7	123	78.48864197731018	147.24602222442627	0.9297978	146.4
SA22_7	124	114.28450345993042	44.803558588027954	0.751329	147.6
SA22_7	125	67.53993034362793	168.95357608795166	0.029855603	148.8
SA22_7	126	91.78316593170166	273.1352233886719	0.97938865	150.0
SA22_7	127	98.81359338760376	152.67597198486328	0.4908229	151.2
SA22_7	128	109.40110683441162	54.72797513008118	0.077174135	152.4
SA22_7	129	105.70366382598877	87.81265497207642	0.045333087	153.6
SA22_7	130	126.04832649230957	46.82680606842041	0.99211943	154.8
SA22_7	131	93.60100030899048	91.3400387763977	0.9680882	156.0
SA22_7	132	78.56905460357666	262.53567695617676	0.9599739	157.2
SA22_7	133	19.42955106496811	456.2204933166504	0.0013112536	158.4
SA22_7	134	78.13982367515564	131.42728328704834	0.98344827	159.6
SA22_7	135	105.90982437133789	52.810739278793335	0.19350836	160.8
SA22_7	136	70.79546451568604	229.07655715942383	0.57916874	162.0
SA22_7	137	113.11733722686768	236.4598846435547	0.7030917	163.2
SA22_7	138	148.09390306472778	338.82222175598145	0.9725448	164.4
SA22_7	139	145.4568862915039	301.6625118255615	0.98575485	165.6
SA22_7	140	144.199800491333	380.57722091674805	0.9994624	166.8
SA22_7	141	154.8242449760437	319.271936416626	0.99857414	168.0
SA22_7	142	147.83200025558472	374.2251777648926	0.99965596	169.2
SA22_7	143	145.86679935455322	304.0913772583008	0.99936014	170.4
SA22_7	144	118.03267002105713	364.23583030700684	0.9631816	171.6
SA22_7	145	127.24419832229614	332.3742485046387	0.9802033	172.8
SA22_7	146	128.68014574050903	258.1119918823242	0.968256	174.0
SA22_7	147	148.85520935058594	236.67537689208984	0.9908161	175.2
SA22_7	148	176.2997269630432	235.29902458190918	0.9990533	176.4
SA22_7	149	98.53150844573975	262.50123023986816	0.98239857	177.6
SA22_7	150	77.60452032089233	139.82338428497314	0.9861507	178.8
SA22_7	151	107.94639587402344	60.31212329864502	0.98972636	180.0
SA22_7	152	97.18320369720459	295.95096588134766	0.9994916	181.2
SA22_7	153	105.6351900100708	286.1572265625	0.997666	182.4
SA22_7	154	92.861807346344	88.47845077514648	0.69432545	183.6
SA22_7	155	78.84688377380371	103.74941825866699	0.97062194	184.8
SA22_7	156	108.04598331451416	200.54852485656738	0.88903564	186.0
SA22_7	157	131.04171752929688	279.3470764160156	0.98129225	187.2
SA22_7	158	89.10512924194336	324.1152763366699	0.9878079	188.4
SA22_7	159	72.31099605560303	163.31860542297363	0.939283	189.6
SA22_7	160	107.55126476287842	85.66423416137695	0.99893075	190.8
SA22_7	161	148.75646829605103	208.86647701263428	0.9996685	192.0
SA22_7	162	160.6786608695984	261.8971824645996	0.9995933	193.2
SA22_7	163	118.93740892410278	101.65343999862671	0.9957229	194.4
SA22_7	164	110.38193702697754	63.85699510574341	0.9740528	195.6
SA22_7	165	118.00068616867065	88.27857971191406	0.99700063	196.8
SA22_7	166	117.33243465423584	55.71631908416748	0.99269015	198.0
SA22_7	167	70.91411352157593	197.30957508087158	0.3714914	199.2
SA22_7	168	107.75738954544067	268.58327865600586	0.8508165	200.4
SA22_7	169	102.51177549362183	172.72440433502197	0.98961556	201.6
SA22_7	170	92.86658763885498	90.4946780204773	0.9944727	202.8
SA22_7	171	78.96260023117065	133.00093173980713	0.1416748	204.0
SA22_7	172	84.68893766403198	353.39155197143555	0.9966702	205.2
SA22_7	173	83.81872177124023	305.91115951538086	0.9976948	206.4
SA22_7	174	90.20460844039917	102.33477115631104	0.8529937	207.6
SA22_7	175	123.07939529418945	53.42270493507385	0.99772435	208.8
SA22_7	176	109.79044437408447	53.79882574081421	0.1784528	210.0
SA22_7	177	108.91908407211304	251.29606246948242	0.9983041	211.2
SA22_7	178	107.76512622833252	290.49842834472656	0.9846599	212.4
SA22_7	179	116.05647802352905	78.50129127502441	0.99794894	213.6
SA22_7	180	74.5145320892334	128.29649448394775	0.5851559	214.8
SA22_7	181	78.56526374816895	271.1268424987793	0.833327	216.0
SA22_7	182	129.31123971939087	296.7703628540039	0.7384103	217.2
SA22_7	183	81.40711784362793	380.6271457672119	0.99382704	218.4
SA22_7	184	79.33180332183838	239.9897861480713	0.9446339	219.6
SA22_7	185	99.75019097328186	86.68326616287231	0.97343236	220.8
SA22_7	186	106.39982223510742	58.36616277694702	0.99468493	222.0
SA22_7	187	124.05892610549927	216.61328315734863	0.9949292	223.2
SA22_7	188	106.63490295410156	167.82666206359863	0.9843556	224.4
SA22_7	189	103.23090553283691	63.04218292236328	0.9722233	225.6
SA22_7	190	95.29284834861755	149.6656036376953	0.012698736	226.8
SA22_7	191	131.4868927001953	317.8256320953369	0.996797	228.0
SA22_7	192	112.27308511734009	113.49318981170654	0.9982436	229.2
SA22_7	193	112.56279945373535	56.92098140716553	0.7480861	230.4
SA22_7	194	94.71330046653748	146.43156051635742	0.9921102	231.6
SA22_7	195	70.18290758132935	343.9947509765625	0.9964562	232.8
SA22_7	196	124.283766746521	373.77954483032227	0.99990845	234.0
SA22_7	197	128.18801403045654	401.6370391845703	0.99981815	235.2
SA22_7	198	128.60450744628906	413.419132232666	0.9996363	236.4
SA22_7	199	128.94753217697144	414.537935256958	0.99954957	237.6
SA22_7	200	125.53650140762329	416.6448783874512	0.9997023	238.8
SA22_7	201	123.59721660614014	415.6930446624756	0.9994454	240.0
SA22_7	202	112.51550912857056	399.7210121154785	0.9982811	241.2
SA22_7	203	121.79980278015137	290.5157661437988	0.9953555	242.4
SA22_7	204	102.51456499099731	242.61574745178223	0.028401328	243.6
SA22_7	205	100.57680606842041	314.85589027404785	0.99541026	244.8
SA22_7	206	102.14688777923584	315.9090042114258	0.99727184	246.0
SA22_7	207	84.09446477890015	164.82656478881836	0.99500763	247.2
SA22_7	208	110.57792901992798	156.579852104187	0.99591005	248.4
SA22_7	209	123.91531467437744	264.33669090270996	0.9935715	249.6
SA22_7	210	99.87499713897705	152.33234882354736	0.9553948	250.8
SA22_7	211	122.32729196548462	63.666930198669434	0.9971818	252.0
SA22_7	212	84.08413529396057	146.6642189025879	0.96167064	253.2
SA22_7	213	118.38566064834595	202.51253128051758	0.53466046	254.4
SA22_7	214	148.48871231079102	226.05568885803223	0.7659787	255.6
SA22_7	215	130.2583932876587	317.76906967163086	0.99709713	256.8
SA22_7	216	99.58326816558838	403.0235195159912	0.9963821	258.0
SA22_7	217	69.26773190498352	291.97757720947266	0.2530915	259.2
SA22_7	218	98.33189249038696	107.79160022735596	0.9860157	260.4
SA22_7	219	129.81939315795898	85.88050603866577	0.9993499	261.6
SA22_7	220	150.16911029815674	138.89386653900146	0.9994276	262.8
SA22_7	221	115.5673623085022	178.0149507522583	0.9786885	264.0
SA22_7	222	136.0155463218689	86.31651163101196	0.99942255	265.2
SA22_7	223	123.0987548828125	160.94249725341797	0.99929774	266.4
SA22_7	224	108.44763517379761	280.4476547241211	0.9998896	267.6
SA22_7	225	109.10863876342773	364.50416564941406	0.99921644	268.8
SA22_7	226	110.62724590301514	272.5575542449951	0.7011674	270.0
SA22_7	227	98.09030294418335	112.07436561584473	0.17719369	271.2
SA22_7	228	105.24921417236328	91.91720724105835	0.9835355	272.4
SA22_7	229	90.9879744052887	216.26398086547852	0.43234664	273.6
SA22_7	230	117.70162582397461	224.4757604598999	0.14466769	274.8
SA22_7	231	134.68022346496582	291.1553192138672	0.5805756	276.0
SA22_7	232	104.19938564300537	366.2763977050781	0.99892163	277.2
SA22_7	233	69.62380409240723	250.40891647338867	0.37911472	278.4
SA22_7	234	102.4227499961853	97.4078106880188	0.9841278	279.6
SA22_7	235	120.75453996658325	74.9529504776001	0.99939716	280.8
SA22_7	236	117.37070083618164	218.77299785614014	0.99844426	282.0
SA22_7	237	111.8362307548523	285.15174865722656	0.9991917	283.2
SA22_7	238	103.45205068588257	153.62627506256104	0.8851901	284.4
SA22_7	239	112.71562576293945	56.62474036216736	0.99716717	285.6
SA22_7	240	67.25077629089355	208.47681999206543	0.9357665	286.8
SA22_7	241	108.20304155349731	241.2429428100586	0.97931254	288.0
SA22_7	242	145.0197696685791	223.80934238433838	0.9476557	289.2
SA22_7	243	120.08862495422363	296.4985656738281	0.9974529	290.4
SA22_7	244	83.14194679260254	371.34979248046875	0.9960967	291.6
SA22_7	245	69.91395950317383	265.15708923339844	0.917258	292.8
SA22_7	246	105.17456531524658	84.35129642486572	0.99636996	294.0
SA22_7	247	116.82884693145752	75.74186325073242	0.9952029	295.2
SA22_7	248	119.31960582733154	155.55484771728516	0.25984046	296.4
SA22_7	249	119.0441370010376	299.8114013671875	0.99901736	297.6
SA22_7	250	102.05508470535278	162.85451889038086	0.99881303	298.8
SA22_7	251	118.49313974380493	60.29324769973755	0.98294705	300.0
SA22_7	252	109.84917879104614	73.43101501464844	0.99313724	301.2
SA22_7	253	70.99865078926086	270.7716178894043	0.9048367	302.4
SA22_7	254	101.2419581413269	363.30968856811523	0.99963593	303.6
SA22_7	255	111.8634819984436	367.8925037384033	0.99783343	304.8
SA22_7	256	106.8180799484253	167.76167392730713	0.9901592	306.0
SA22_7	257	120.52010297775269	58.59023094177246	0.99773335	307.2
SA22_7	258	76.96171402931213	160.94957828521729	0.87273496	308.4
SA22_7	259	121.51165008544922	209.09225463867188	0.07299147	309.6
SA22_7	260	147.1017360687256	244.01653289794922	0.3918834	310.8
SA22_7	261	129.94636297225952	324.8575973510742	0.99431413	312.0
SA22_7	262	168.15192699432373	393.2991600036621	0.99958485	313.2
SA22_7	263	108.05922746658325	344.8139190673828	0.99641633	314.4
SA22_7	264	75.05910396575928	174.17298316955566	0.66831094	315.6
SA22_7	265	127.30811834335327	54.5527982711792	0.9923056	316.8
SA22_7	266	75.21687746047974	162.68646240234375	0.9754749	318.0
SA22_7	267	98.54892492294312	259.5800971984863	0.45572788	319.2
SA22_7	268	128.9267897605896	245.62580108642578	0.20321631	320.4
SA22_7	269	144.46192979812622	257.21757888793945	0.99317145	321.6
SA22_7	270	140.6209945678711	357.4757766723633	0.7996201	322.8
SA22_7	271	119.59943771362305	404.7422218322754	0.9983613	324.0
SA22_7	272	70.37104964256287	316.2429428100586	0.9937266	325.2
SA22_7	273	93.62764358520508	124.1548204421997	0.9710215	326.4
SA22_7	274	109.60103273391724	100.35967111587524	0.99489236	327.6
SA22_7	275	123.83102178573608	217.15155601501465	0.9989679	328.8
SA22_7	276	131.9132685661316	286.82026863098145	0.99991155	330.0
SA22_7	277	117.44515895843506	289.7446060180664	0.9977812	331.2
SA22_7	278	113.5282039642334	81.48134708404541	0.9907958	332.4
SA22_7	279	121.08838558197021	44.73773002624512	0.98385435	333.6
SA22_7	280	118.64970922470093	68.559730052948	0.9784038	334.8
SA22_7	281	107.78337717056274	282.53173828125	0.9986726	336.0
SA22_7	282	121.36410474777222	259.0238857269287	0.85923094	337.2
SA22_7	283	93.30451488494873	86.65786027908325	0.008313474	338.4
SA22_7	284	107.95599222183228	82.63287305831909	0.9975805	339.6
SA22_7	285	76.0424792766571	199.69824314117432	0.42742535	340.8
SA22_7	286	121.26288414001465	201.67522430419922	0.38690513	342.0
SA22_7	287	158.7118148803711	208.20199012756348	0.22287124	343.2
SA22_7	288	97.22633957862854	256.2623405456543	0.885628	344.4
SA22_7	289	72.81811833381653	148.4118890762329	0.9516299	345.6
SA22_7	290	110.5756402015686	49.73941683769226	0.9912486	346.8
SA22_7	291	71.22501134872437	194.25461769104004	0.033852927	348.0
SA22_7	292	99.42208528518677	250.0637912750244	0.11947907	349.2
SA22_7	293	155.67548274993896	337.6548385620117	0.98168683	350.4
SA22_7	294	152.1916627883911	349.58664894104004	0.88925505	351.6
SA22_7	295	149.9706745147705	358.28272819519043	0.99344146	352.8
SA22_7	296	159.5547914505005	285.20487785339355	0.99734527	354.0
SA22_7	297	147.2463607788086	345.94356536865234	0.99870145	355.2
SA22_7	298	151.5610933303833	254.23730850219727	0.9952839	356.4
SA22_7	299	130.03132343292236	296.5213966369629	0.9992384	357.6
SA22_7	300	121.87955379486084	374.5755386352539	0.9977239	358.8
SA22_7	301	151.15842819213867	255.22147178649902	0.9992507	360.0
SA22_7	302	140.07155895233154	368.4853935241699	0.9650182	361.2
SA22_7	303	144.5605754852295	268.9976406097412	0.99841785	362.4
SA22_7	304	134.92494821548462	344.6490669250488	0.9445189	363.6
SA22_7	305	135.858416557312	245.53396224975586	0.99912256	364.8
SA22_7	306	113.67628574371338	331.18045806884766	0.9991929	366.0
SA22_7	307	110.85617542266846	324.32793617248535	0.9919825	367.2
SA22_7	308	121.73216342926025	199.27579879760742	0.9974081	368.4
SA22_7	309	97.80102968215942	134.32966232299805	0.9955746	369.6
SA22_7	310	72.16752171516418	184.7578239440918	0.6488653	370.8
SA22_7	311	61.457860469818115	351.8923759460449	0.8422302	372.0
SA22_7	312	88.4742021560669	325.0511169433594	0.9957397	373.2
SA22_7	313	83.92413854598999	155.37810802459717	0.7426053	374.4
SA22_7	314	109.93289947509766	50.484877824783325	0.9522519	375.6
SA22_7	315	76.28663778305054	163.51574420928955	0.84072554	376.8
SA22_7	316	112.24452257156372	199.88561153411865	0.17928822	378.0
SA22_7	317	144.34995651245117	206.31254196166992	0.073630154	379.2
SA22_7	318	120.84840536117554	256.367883682251	0.8242786	380.4
SA22_7	319	77.10344791412354	204.18627262115479	0.99275005	381.6
SA22_7	320	97.31565713882446	98.24498176574707	0.0025143055	382.8
SA22_7	321	119.41592693328857	53.14736366271973	0.99512756	384.0
SA22_7	322	118.00483465194702	58.56752157211304	0.99482864	385.2
SA22_7	323	85.73685884475708	241.58852577209473	0.9947672	386.4
SA22_7	324	102.62385606765747	316.01423263549805	0.94630665	387.6
SA22_7	325	103.11493873596191	162.93085098266602	0.9475238	388.8
SA22_7	326	118.04261207580566	57.70960092544556	0.9812102	390.0
SA22_7	327	114.04796838760376	61.35373592376709	0.92640567	391.2
SA22_7	328	120.17885446548462	165.4818820953369	0.9933429	392.4
SA22_7	329	155.62368631362915	201.57501697540283	0.97778803	393.6
SA22_7	330	105.95602989196777	254.52813148498535	0.96102375	394.8
SA22_7	331	68.9099669456482	147.9631233215332	0.9498924	396.0
SA22_7	332	117.67140626907349	53.387757539749146	0.9927164	397.2
SA22_7	333	94.69567537307739	56.85259938240051	0.89517885	398.4
SA22_7	334	128.24198007583618	260.33151626586914	0.99952996	399.6
SA22_7	335	100.97237825393677	174.65160369873047	0.99818665	400.8
SA22_7	336	111.39742136001587	62.16993570327759	0.94837606	402.0
SA22_7	337	97.21216559410095	124.22930717468262	0.20883109	403.2
SA22_7	338	81.95253610610962	318.0344009399414	0.90385056	404.4
SA22_7	339	86.13954186439514	322.0631790161133	0.8002146	405.6
SA22_7	340	80.79842329025269	180.98859786987305	0.7928576	406.8
SA22_7	341	121.18285894393921	54.5781147480011	0.9950854	408.0
SA22_7	342	85.96380949020386	112.93277263641357	0.88085854	409.2
SA22_7	343	76.94307565689087	230.92323303222656	0.9939996	410.4
SA22_7	344	109.70687866210938	253.57812881469727	0.81860125	411.6
SA22_7	345	117.06039905548096	296.76292419433594	0.99166346	412.8
SA22_7	346	94.42298412322998	143.02545547485352	0.25504515	414.0
SA22_7	347	117.58110523223877	50.84239482879639	0.99507916	415.2
SA22_7	348	74.94708299636841	192.49470233917236	0.002444805	416.4
SA22_7	349	85.4868233203888	285.14187812805176	0.027735937	417.6
SA22_7	350	120.4825758934021	206.78704261779785	0.9425026	418.8
SA22_7	351	86.08292937278748	110.53698062896729	0.93409663	420.0
SA22_7	352	105.52685260772705	67.37546682357788	0.99558	421.2
SA22_7	353	78.22474241256714	242.5429630279541	0.99149305	422.4
SA22_7	354	113.41575384140015	263.1349468231201	0.9702073	423.6
SA22_7	355	115.68373441696167	177.09245681762695	0.93341386	424.8
SA22_7	356	90.22507667541504	100.57587146759033	0.961702	426.0
SA22_7	357	117.58843660354614	60.671396255493164	0.9977933	427.2
SA22_7	358	65.2292013168335	214.54645156860352	0.9093687	428.4
SA22_7	359	109.30018424987793	233.2858371734619	0.3508732	429.6
SA22_7	360	136.9606375694275	222.9841661453247	0.06865293	430.8
SA22_7	361	145.07908821105957	270.47633171081543	0.99858415	432.0
SA22_7	362	154.14564609527588	397.694091796875	0.9993086	433.2
SA22_7	363	89.31904435157776	380.8769989013672	0.99794155	434.4
SA22_7	364	79.02520895004272	201.15689277648926	0.96704847	435.6
SA22_7	365	117.77533292770386	53.85064959526062	0.98443234	436.8
SA22_7	366	73.14878106117249	226.331148147583	0.9262693	438.0
SA22_7	367	112.14572191238403	269.7477149963379	0.65806144	439.2
SA22_7	368	90.12860059738159	145.5823516845703	0.051303484	440.4
SA22_7	369	118.93396377563477	54.38233137130737	0.8913995	441.6
SA22_7	370	65.58220386505127	151.7182159423828	0.0029965176	442.8
SA22_7	371	105.7517409324646	214.4754981994629	0.0066927755	444.0
SA22_7	372	16.95374846458435	434.1929054260254	0.0021041709	445.2
SA22_7	373	132.71290063858032	340.9415817260742	0.22433361	446.4
SA22_7	374	157.95228481292725	393.21221351623535	0.99904233	447.6
SA22_7	375	119.07103061676025	286.47422790527344	0.99866176	448.8
SA22_7	376	75.71725845336914	131.49560451507568	0.94143915	450.0
SA22_7	377	117.2114372253418	44.66037154197693	0.99486107	451.2
SA22_7	378	71.17739915847778	152.33523845672607	0.033678845	452.4
SA22_7	379	16.967126727104187	437.29854583740234	0.0017955783	453.6
SA22_7	380	123.54624271392822	271.3187885284424	0.12224417	454.8
SA22_7	381	122.28825092315674	368.75927925109863	0.99794203	456.0
SA22_7	382	134.58828926086426	227.6685333251953	0.9982741	457.2
SA22_7	383	85.02297401428223	369.2536926269531	0.99951875	458.4
SA22_7	384	99.04740452766418	270.05126953125	0.98904294	459.6
SA22_7	385	115.56930541992188	93.76994132995605	0.9978562	460.8
SA22_7	386	110.18756628036499	79.12168264389038	0.98893625	462.0
SA22_7	387	123.61173629760742	51.212825775146484	0.9952355	463.2
SA22_7	388	115.14517068862915	48.544617891311646	0.99637467	464.4
SA22_7	389	110.42423248291016	153.87861728668213	0.99025846	465.6
SA22_7	390	140.39881229400635	296.2679672241211	0.9937901	466.8
SA22_7	391	73.61753582954407	268.82394790649414	0.003434095	468.0
SA22_7	392	89.51810598373413	95.00211238861084	0.9824197	469.2
SA22_7	393	99.14120435714722	52.354198694229126	0.9933189	470.4
SA22_7	394	123.34036827087402	193.50379943847656	0.9985551	471.6
SA22_7	395	118.04739236831665	218.772554397583	0.9934729	472.8
SA22_7	396	119.95682716369629	90.21341800689697	0.9957793	474.0
SA22_7	397	119.14316415786743	67.05720663070679	0.9939698	475.2
SA22_7	398	125.17085075378418	44.95497465133667	0.9957534	476.4
SA22_7	399	71.65931463241577	181.5690565109253	0.010145149	477.6
SA22_7	400	16.54263734817505	434.66686248779297	0.0010018098	478.8
SA22_7	401	85.34190058708191	134.25850868225098	0.6771318	480.0
SA22_7	402	16.931739449501038	436.4080810546875	0.0027764102	481.2
SA22_7	403	72.62777090072632	160.02302169799805	0.74152577	482.4
SA22_7	404	16.766929626464844	437.08173751831055	0.0015143134	483.6
SA22_7	405	118.26847791671753	353.73401641845703	0.9785703	484.8
SA22_7	406	132.17754364013672	219.93749141693115	0.99514943	486.0
SA22_7	407	133.65304470062256	185.40573120117188	0.9888447	487.2
SA22_7	408	99.35766458511353	299.5975685119629	0.9919703	488.4
SA22_7	409	142.9007053375244	268.40824127197266	0.09559513	489.6
SA22_7	410	82.78012871742249	299.80685234069824	0.93153614	490.8
SA22_7	411	85.8521044254303	232.72768020629883	0.9734659	492.0
SA22_7	412	118.449866771698	54.92051839828491	0.99816763	493.2
SA22_7	413	142.38719940185547	92.52870798110962	0.9993286	494.4
SA22_7	414	113.71152400970459	65.08724927902222	0.9863977	495.6
SA22_7	415	118.81134510040283	55.91013193130493	0.86204386	496.8
SA22_7	416	125.5890965461731	59.79993939399719	0.99841595	498.0
SA22_7	417	112.20206022262573	77.10455417633057	0.9982566	499.2
SA22_7	418	170.25132179260254	206.69331550598145	0.9996044	500.4
SA22_7	419	178.54280471801758	314.15682792663574	0.99732274	501.6
SA22_7	420	150.24864673614502	281.29005432128906	0.99920815	502.8
SA22_7	421	141.01526737213135	96.55508995056152	0.99659604	504.0
SA22_7	422	112.52546310424805	64.11783456802368	0.88078815	505.2
SA22_7	423	78.70810031890869	331.39148712158203	0.677153	506.4
SA22_7	424	79.9034059047699	388.6677932739258	0.9963613	507.6
SA22_7	425	89.85122442245483	227.5930881500244	0.9952714	508.8
SA22_7	426	108.38279724121094	78.2957124710083	0.99547136	510.0
SA22_7	427	102.56386995315552	72.86329507827759	0.93911016	511.2
SA22_7	428	111.27299070358276	60.863871574401855	0.7431955	512.4
SA22_7	429	146.37800455093384	168.52502346038818	0.99659204	513.6
SA22_7	430	122.92753458023071	316.17688179016113	0.99926645	514.8
SA22_7	431	107.53543376922607	197.9238224029541	0.9575411	516.0
SA22_7	432	101.91705226898193	76.92556142807007	0.7078452	517.2
SA22_7	433	120.65569162368774	52.27540969848633	0.99838257	518.4
SA22_7	434	114.75369930267334	53.05104732513428	0.77159005	519.6
SA22_7	435	114.78763818740845	196.9590425491333	0.9928697	520.8
SA22_7	436	120.256507396698	326.51784896850586	0.99961436	522.0
SA22_7	437	107.67780542373657	201.81494235992432	0.99188167	523.2
SA22_7	438	100.2849817276001	71.92427158355713	0.9940329	524.4
SA22_7	439	122.90277481079102	58.671677112579346	0.9977189	525.6
SA22_7	440	119.41934823989868	45.39895534515381	0.9765979	526.8
SA22_7	441	98.01565408706665	191.2043809890747	0.009416379	528.0
SA22_7	442	106.19235038757324	329.8180389404297	0.99963546	529.2
SA22_7	443	114.66350555419922	258.2802200317383	0.5419822	530.4
SA22_7	444	96.08757495880127	109.06730890274048	0.99083203	531.6
SA22_7	445	79.89910840988159	102.79523134231567	0.006473931	532.8
SA22_7	446	102.16009616851807	214.60312843322754	0.10244282	534.0
SA22_7	447	146.68896198272705	240.05796432495117	0.95245206	535.2
SA22_7	448	154.53225374221802	371.21686935424805	0.9981194	536.4
SA22_7	449	134.68189239501953	333.5998249053955	0.7379209	537.6
SA22_7	450	141.9102430343628	249.334716796875	0.9992348	538.8
SA22_7	451	124.06370639801025	355.63831329345703	0.9997305	540.0
SA22_7	452	77.14153528213501	291.0615634918213	0.9958877	541.2
SA22_7	453	110.25674343109131	118.19485187530518	0.7257032	542.4
SA22_7	454	121.86317443847656	74.23274517059326	0.9914795	543.6
SA22_7	455	108.58786106109619	64.46078538894653	0.99050164	544.8
SA22_7	456	90.12013673782349	180.7750940322876	0.57177126	546.0
SA22_7	457	123.03426265716553	202.3015308380127	0.92757225	547.2
SA22_7	458	150.62830448150635	211.80461883544922	0.9595213	548.4
SA22_7	459	176.95235013961792	199.73676681518555	0.39433452	549.6
SA22_7	460	101.42312049865723	175.86241722106934	0.005621667	550.8
SA22_7	461	60.250693559646606	314.11388397216797	0.6242412	552.0
SA22_7	462	84.65559482574463	384.4281005859375	0.9901861	553.2
SA22_7	463	97.98648953437805	293.1259059906006	0.9878511	554.4
SA22_7	464	98.34410548210144	119.83122825622559	0.9954319	555.6
SA22_7	465	116.81973934173584	58.24000597000122	0.91279817	556.8
SA22_7	466	117.92690753936768	69.94862079620361	0.9688759	558.0
SA22_7	467	87.94441819190979	290.28602600097656	0.99955946	559.2
SA22_7	468	108.95978212356567	349.7760772705078	0.9980439	560.4
SA22_7	469	121.86180353164673	205.18824577331543	0.025691325	561.6
SA22_7	470	124.4349718093872	79.35385465621948	0.9986638	562.8
SA22_7	471	88.15432786941528	123.87579917907715	0.9889398	564.0
SA22_7	472	132.84566402435303	179.90906238555908	0.97363913	565.2
SA22_7	473	165.09065628051758	178.52927684783936	0.9608592	566.4
SA22_7	474	106.95221424102783	166.45188331604004	0.8166264	567.6
SA22_7	475	85.40313839912415	237.0747470855713	0.65760475	568.8
SA22_7	476	84.36981439590454	300.871524810791	0.99561584	570.0
SA22_7	477	110.18955707550049	226.2868309020996	0.9950287	571.2
SA22_7	478	121.35381698608398	101.64173126220703	0.9891261	572.4
SA22_7	479	123.42568635940552	198.71798515319824	0.99599105	573.6
SA22_7	480	107.26240873336792	221.9985008239746	0.23937097	574.8
SA22_7	481	111.99374198913574	77.69241571426392	0.1018483	576.0
SA22_7	482	82.26090669631958	121.84411525726318	0.946247	577.2
SA22_7	483	128.33470106124878	186.73699378967285	0.9893829	578.4
SA22_7	484	142.5374984741211	204.1902780532837	0.9770427	579.6
SA22_7	485	143.67684125900269	315.98633766174316	0.9174607	580.8
SA22_7	486	159.6496343612671	394.21789169311523	0.99943703	582.0
SA22_7	487	98.50358963012695	357.9173469543457	0.9985567	583.2
SA22_7	488	73.127281665802	194.66328620910645	0.8412935	584.4
SA22_7	489	112.94786930084229	47.25287675857544	0.8589077	585.6
SA22_7	490	102.48355865478516	172.95232772827148	0.9189516	586.8
SA22_7	491	146.5437889099121	274.01132583618164	0.8522	588.0
SA22_7	492	148.0056881904602	367.6263427734375	0.9877033	589.2
SA22_7	493	147.7778673171997	249.9661159515381	0.9984314	590.4
SA22_7	494	142.11946725845337	365.27881622314453	0.9988544	591.6
SA22_7	495	156.53066635131836	255.1769256591797	0.98572254	592.8
SA22_7	496	142.61094331741333	253.77960205078125	0.8502603	594.0
SA22_7	497	159.74276065826416	382.4820327758789	0.99037033	595.2
SA22_7	498	146.52516841888428	364.3217182159424	0.99889946	596.4
SA22_7	499	85.19214987754822	234.11335945129395	0.9569242	597.6
SA22_7	500	111.55462265014648	71.72844886779785	0.99713933	598.8
SA22_7	501	73.01151156425476	146.18688583374023	0.9770454	600.0
SA22_7	502	87.8441333770752	286.20540618896484	0.98314106	601.2
SA22_7	503	121.2709903717041	250.82439422607422	0.9024317	602.4
SA22_7	504	137.9645824432373	239.08525943756104	0.98815143	603.6
SA22_7	505	158.81047248840332	262.1408271789551	0.9904372	604.8
SA22_7	506	154.05423641204834	375.9554100036621	0.99486935	606.0
SA22_7	507	150.06927251815796	364.3021774291992	0.996092	607.2
SA22_7	508	149.80847835540771	255.52233695983887	0.99452114	608.4
SA22_7	509	132.67624378204346	355.44273376464844	0.9997209	609.6
SA22_7	510	80.57149648666382	285.45759201049805	0.9957163	610.8
SA22_7	511	111.73783540725708	82.58943557739258	0.9976343	612.0
SA22_7	512	108.04518461227417	59.28799867630005	0.99708134	613.2
SA22_7	513	107.45770931243896	58.28882575035095	0.078824915	614.4
SA22_7	514	79.10439372062683	120.87683200836182	0.62660104	615.6
SA22_7	515	119.93286609649658	203.05737018585205	0.54131675	616.8
SA22_7	516	142.35024452209473	288.40301513671875	0.99836403	618.0
SA22_7	517	154.69733476638794	402.4988651275635	0.99903584	619.2
SA22_7	518	90.0385856628418	321.1453056335449	0.9854295	620.4
SA22_7	519	81.2731683254242	128.90948295593262	0.37845176	621.6
SA22_7	520	112.40723133087158	71.88244342803955	0.22637337	622.8
SA22_7	521	109.2362642288208	180.5472707748413	0.89911914	624.0
SA22_7	522	149.79326725006104	210.96563816070557	0.71247596	625.2
SA22_7	523	115.60091972351074	278.3386516571045	0.9567534	626.4
SA22_7	524	73.32396507263184	269.1163730621338	0.95083576	627.6
SA22_7	525	89.02222514152527	86.73844814300537	0.7455121	628.8
SA22_7	526	82.3261022567749	127.04011917114258	0.9347635	630.0
SA22_7	527	112.74974346160889	203.07556629180908	0.94571376	631.2
SA22_7	528	113.77670764923096	251.05427742004395	0.992904	632.4
SA22_7	529	111.7476224899292	265.3625965118408	0.9972132	633.6
SA22_7	530	111.43643856048584	270.7321357727051	0.9992229	634.8
SA22_7	531	112.32790946960449	275.5227470397949	0.9986778	636.0
SA22_7	532	110.61562299728394	279.3505096435547	0.9884594	637.2
SA22_7	533	143.50786209106445	322.7269649505615	0.9911288	638.4
SA22_7	534	156.89377784729004	361.93010330200195	0.9984541	639.6
SA22_7	535	162.60766983032227	377.77278900146484	0.99857855	640.8
SA22_7	536	167.62011051177979	381.3124465942383	0.999326	642.0
SA22_7	537	170.0124740600586	384.9890613555908	0.9935787	643.2
SA22_7	538	171.0389494895935	389.135799407959	0.9974968	644.4
SA22_7	539	168.54994297027588	391.7571830749512	0.99644107	645.6
SA22_7	540	166.95921421051025	392.61935234069824	0.9981719	646.8
SA22_7	541	167.95343160629272	395.5910110473633	0.99752706	648.0
SA22_7	542	166.97192192077637	396.74577713012695	0.99898106	649.2
SA22_7	543	167.82504320144653	396.19391441345215	0.99877995	650.4
SA22_7	544	168.72541904449463	394.9537754058838	0.9938445	651.6
SA22_7	545	169.05090808868408	396.4815330505371	0.99737334	652.8
SA22_7	546	166.55691862106323	398.902587890625	0.9987571	654.0
SA22_7	547	168.8399314880371	398.5242176055908	0.9970794	655.2
SA22_7	548	168.92616748809814	400.9811782836914	0.9987625	656.4
SA22_7	549	168.3484435081482	400.48261642456055	0.99426806	657.6
SA22_7	550	168.79982948303223	399.6961784362793	0.99815553	658.8
SA22_7	551	169.037127494812	400.04940032958984	0.9991258	660.0
SA22_7	552	164.5774006843567	400.513858795166	0.9941052	661.2
SA22_7	553	166.56395196914673	402.4446487426758	0.9952114	662.4
SA22_7	554	166.0323143005371	404.165096282959	0.997303	663.6
SA22_7	555	168.99547576904297	402.3062324523926	0.9957503	664.8
SA22_7	556	164.46478366851807	403.7750816345215	0.99712867	666.0
SA22_7	557	167.16089248657227	402.59018898010254	0.65970355	667.2
SA22_7	558	170.9075927734375	404.94850158691406	0.9991097	668.4
SA22_7	559	160.62042713165283	416.3923931121826	0.9996056	669.6
SA22_7	560	152.15959548950195	416.8136787414551	0.99890876	670.8
SA22_7	561	143.33455562591553	415.391321182251	0.9955324	672.0
SA22_7	562	116.22264385223389	407.2477912902832	0.999019	673.2
SA22_7	563	111.40638589859009	408.15911293029785	0.9992785	674.4
SA22_7	564	110.8279824256897	413.28497886657715	0.9994141	675.6
SA22_7	565	95.72616815567017	415.84545135498047	0.9987093	676.8
SA22_7	566	96.2071180343628	420.1350402832031	0.99892956	678.0
SA22_7	567	89.0684962272644	413.8714599609375	0.99657685	679.2
SA22_7	568	96.59281969070435	396.9363212585449	0.9931253	680.4
SA22_7	569	104.65002059936523	390.4053783416748	0.9992393	681.6
SA22_7	570	114.1309142112732	376.4856719970703	0.9994431	682.8
SA22_7	571	119.04958486557007	347.7230644226074	0.99950504	684.0
SA22_7	572	120.84417343139648	355.3027153015137	0.99975616	685.2
SA22_7	573	124.47470426559448	384.8994255065918	0.99969625	686.4
SA22_7	574	113.36791515350342	396.3779354095459	0.9964271	687.6
SA22_7	575	98.5780417919159	383.2218360900879	0.98238635	688.8
SA22_7	576	100.36680698394775	389.85371589660645	0.9963452	690.0
SA22_7	577	113.43063116073608	331.7859935760498	0.96653414	691.2
SA22_7	578	143.0166244506836	287.1387577056885	0.99931455	692.4
SA22_7	579	123.36239814758301	327.3102378845215	0.9987676	693.6
SA22_7	580	120.9183931350708	381.4951229095459	0.99969304	694.8
SA22_7	581	106.33118152618408	279.1951560974121	0.99797934	696.0
SA22_7	582	111.70659065246582	205.09541988372803	0.9978064	697.2
SA22_7	583	123.80061149597168	225.98409175872803	0.99884135	698.4
SA22_7	584	122.9332685470581	313.84984016418457	0.99954104	699.6
SA22_7	585	117.77865886688232	228.43494415283203	0.87920976	700.8
SA22_7	586	89.732426404953	232.81302452087402	0.84823716	702.0
SA22_7	587	106.89675807952881	250.6542205810547	0.7049659	703.2
SA22_7	588	123.58043193817139	252.30151176452637	0.8524629	704.4
SA22_7	589	148.36764335632324	253.67443084716797	0.8319549	705.6
SA22_7	590	150.1166582107544	257.7875804901123	0.992993	706.8
SA22_7	591	159.34120416641235	263.12047004699707	0.99657863	708.0
SA22_7	592	177.60146856307983	269.4258499145508	0.9957766	709.2
SA22_7	593	214.38915729522705	267.50012397766113	0.9986344	710.4
SA22_7	594	272.713041305542	261.94868087768555	0.9892932	711.6
SA22_7	595	273.1791019439697	263.2455539703369	0.99812955	712.8
SA22_7	596	243.71304512023926	279.4602584838867	0.99946326	714.0
SA22_7	597	190.4105305671692	330.97832679748535	0.9984493	715.2
SA22_7	598	145.7898736000061	379.083309173584	0.9997898	716.4
SA22_7	599	85.21780967712402	370.65470695495605	0.9990897	717.6
SA22_7	600	90.46446084976196	255.84766387939453	0.9666362	718.8
SA22_7	601	106.69310092926025	148.41422080993652	0.9983187	720.0
SA22_7	602	84.4218909740448	184.62112426757812	0.006848151	721.2
SA22_7	603	117.9458737373352	296.7005252838135	0.9995227	722.4
SA22_7	604	100.16593933105469	150.88030815124512	0.995739	723.6
SA22_7	605	111.30386590957642	100.92031002044678	0.9954541	724.8
SA22_7	606	111.99486255645752	120.57858467102051	0.9957035	726.0
SA22_7	607	110.20846366882324	236.34424209594727	0.9986314	727.2
SA22_7	608	91.96922183036804	348.99624824523926	0.99957556	728.4
SA22_7	609	109.29172039031982	349.40162658691406	0.9982399	729.6
SA22_7	610	114.91646766662598	190.61450958251953	0.9916106	730.8
SA22_7	611	96.49434685707092	121.00168704986572	0.99800235	732.0
SA22_7	612	116.20382070541382	89.06787872314453	0.9899889	733.2
SA22_7	613	90.312659740448	93.38503360748291	0.9449385	734.4
SA22_7	614	71.35675549507141	260.0602912902832	0.8054041	735.6
SA22_7	615	110.02016067504883	254.29035186767578	0.9542556	736.8
SA22_7	616	140.23157358169556	244.64509963989258	0.20949982	738.0
SA22_7	617	161.60321235656738	256.94149017333984	0.9966203	739.2
SA22_7	618	157.04684257507324	243.803129196167	0.9395495	740.4
SA22_7	619	147.94445037841797	201.3890504837036	0.99871516	741.6
SA22_7	620	59.8549485206604	261.00680351257324	0.03240851	742.8
SA22_7	621	70.76890468597412	394.9706840515137	0.9945464	744.0
SA22_7	622	94.7762131690979	387.7096366882324	0.99696726	745.2
SA22_7	623	99.83788728713989	214.6064043045044	0.9725044	746.4
SA22_7	624	105.29718399047852	100.38329601287842	0.99541676	747.6
SA22_7	625	116.17286205291748	163.98688316345215	0.99563795	748.8
SA22_7	626	115.64395427703857	285.27591705322266	0.99984264	750.0
SA22_7	627	102.65578031539917	315.91830253601074	0.96996707	751.2
SA22_7	628	104.46958541870117	149.15236473083496	0.9963253	752.4
SA22_7	629	123.19401502609253	47.77868986129761	0.9500815	753.6
SA22_7	630	71.83709144592285	155.91633796691895	0.008686688	754.8
SA22_7	631	105.96957206726074	204.00999069213867	0.06740918	756.0
SA22_7	632	136.23154163360596	215.65183639526367	0.8958721	757.2
SA22_7	633	138.42239379882812	346.31452560424805	0.7432609	758.4
SA22_7	634	154.637348651886	363.95642280578613	0.9969722	759.6
SA22_7	635	83.24151635169983	259.5065402984619	0.97786397	760.8
SA22_7	636	92.4492597579956	111.95311546325684	0.83954716	762.0
SA22_7	637	115.56318998336792	56.98877692222595	0.9977469	763.2
SA22_7	638	132.2239875793457	68.28616619110107	0.9991942	764.4
SA22_7	639	114.27998542785645	51.17958426475525	0.9976228	765.6
SA22_7	640	88.84679079055786	183.08302402496338	0.52364045	766.8
SA22_7	641	94.1709816455841	249.9898910522461	0.81500715	768.0
SA22_7	642	123.41902256011963	309.5230293273926	0.99840003	769.2
SA22_7	643	101.36178731918335	299.80064392089844	0.9972531	770.4
SA22_7	644	77.90682911872864	134.13361072540283	0.98314995	771.6
SA22_7	645	113.69509696960449	43.19522023200989	0.92140263	772.8
SA22_7	646	119.90851163864136	55.18183708190918	0.96516675	774.0
SA22_7	647	69.89606618881226	237.82636642456055	0.80954146	775.2
SA22_7	648	104.63322401046753	260.3564929962158	0.21927065	776.4
SA22_7	649	146.06622457504272	286.25475883483887	0.98838824	777.6
SA22_7	650	139.3007516860962	332.8630828857422	0.9433687	778.8
SA22_7	651	140.6153678894043	284.0892219543457	0.99798465	780.0
SA22_7	652	139.3143892288208	355.486536026001	0.9574443	781.2
SA22_7	653	141.25642776489258	306.0582160949707	0.8298125	782.4
SA22_7	654	90.31919240951538	327.4778079986572	0.9669855	783.6
SA22_7	655	79.56857681274414	171.20092391967773	0.79470325	784.8
SA22_7	656	116.34523868560791	42.9827356338501	0.9939879	786.0
SA22_7	657	103.33566665649414	123.88535499572754	0.9598009	787.2
SA22_7	658	156.41863346099854	172.81648635864258	0.9937709	788.4
SA22_7	659	174.33233261108398	200.44203758239746	0.99872005	789.6
SA22_7	660	81.11056089401245	197.87103652954102	0.9929843	790.8
SA22_7	661	87.93994784355164	102.67819404602051	0.989805	792.0
SA22_7	662	122.19762802124023	60.29834032058716	0.98632556	793.2
SA22_7	663	103.50514650344849	167.99463272094727	0.9356453	794.4
SA22_7	664	140.1439070701599	203.53158473968506	0.699762	795.6
SA22_7	665	166.99527502059937	186.44046306610107	0.99604815	796.8
SA22_7	666	83.17618370056152	201.71350479125977	0.0070819682	798.0
SA22_7	667	85.29503345489502	359.92509841918945	0.99897194	799.2
SA22_7	668	100.64493417739868	346.48000717163086	0.9962984	800.4
SA22_7	669	90.01349210739136	171.35119915008545	0.97584176	801.6
SA22_7	670	104.4206976890564	66.11881256103516	0.9790172	802.8
SA22_7	671	115.11958837509155	89.11000728607178	0.9586491	804.0
SA22_7	672	112.4625563621521	154.87069129943848	0.9932981	805.2
SA22_7	673	121.31823301315308	317.5019645690918	0.99893004	806.4
SA22_7	674	114.59169387817383	238.95292282104492	0.9728618	807.6
SA22_7	675	117.72679090499878	163.53272438049316	0.9574265	808.8
SA22_7	676	116.2822961807251	313.05233001708984	0.9990398	810.0
SA22_7	677	110.72148084640503	185.72330474853516	0.9860233	811.2
SA22_7	678	106.3889741897583	56.461511850357056	0.647861	812.4
SA22_7	679	74.87705945968628	156.69588088989258	0.9837879	813.6
SA22_7	680	106.71079158782959	210.67156791687012	0.123130076	814.8
SA22_7	681	150.19855499267578	265.48444747924805	0.9922315	816.0
SA22_7	682	80.07957935333252	355.9118843078613	0.9985576	817.2
SA22_7	683	80.3842544555664	247.79617309570312	0.9212973	818.4
SA22_7	684	101.88841819763184	96.47626876831055	0.99709356	819.6
SA22_7	685	87.07273006439209	191.3587760925293	0.011942483	820.8
SA22_7	686	102.67168283462524	312.2119617462158	0.9923805	822.0
SA22_7	687	114.94964361190796	167.98311710357666	0.9976199	823.2
SA22_7	688	110.9278678894043	58.34152579307556	0.987301	824.4
SA22_7	689	113.62721920013428	51.374638080596924	0.82385445	825.6
SA22_7	690	102.20589637756348	146.0588836669922	0.036755342	826.8
SA22_7	691	102.01582908630371	311.09925270080566	0.99932444	828.0
SA22_7	692	123.27673435211182	267.32385635375977	0.23604518	829.2
SA22_7	693	97.32552170753479	148.32726001739502	0.40337026	830.4
SA22_7	694	122.86118268966675	50.68960905075073	0.94023496	831.6
SA22_7	695	70.58902978897095	195.2172088623047	0.902416	832.8
SA22_7	696	113.84822130203247	215.3623867034912	0.097416975	834.0
SA22_7	697	154.41237688064575	256.441011428833	0.9980996	835.2
SA22_7	698	171.54613733291626	397.04870223999023	0.99805754	836.4
SA22_7	699	142.3009753227234	351.44697189331055	0.99824023	837.6
SA22_7	700	101.80376768112183	248.55013847351074	0.99289227	838.8
SA22_7	701	94.0995454788208	125.95228672027588	0.9874091	840.0
SA22_7	702	123.22800159454346	59.13668990135193	0.983223	841.2
SA22_7	703	116.81452989578247	66.1691951751709	0.88473034	842.4
SA22_7	704	82.41882920265198	294.1105556488037	0.9943334	843.6
SA22_7	705	103.33834886550903	320.86063385009766	0.9958261	844.8
SA22_7	706	106.4626693725586	162.95484066009521	0.9966	846.0
SA22_7	707	122.10958003997803	44.5876944065094	0.99089104	847.2
SA22_7	708	65.91687202453613	196.41564846038818	0.2318122	848.4
SA22_7	709	102.55751609802246	245.4041862487793	0.2432719	849.6
SA22_7	710	143.89209747314453	211.9753360748291	0.50312626	850.8
SA22_7	711	143.09197664260864	309.9897766113281	0.9908653	852.0
SA22_7	712	155.57348728179932	390.1285743713379	0.9984444	853.2
SA22_7	713	141.94610118865967	287.7536201477051	0.9976059	854.4
SA22_7	714	139.39706087112427	265.53211212158203	0.9996606	855.6
SA22_7	715	73.90576004981995	230.4884147644043	0.8440249	856.8
SA22_7	716	95.174640417099	99.1514539718628	0.3864205	858.0
SA22_7	717	79.10165786743164	105.75964450836182	0.029400656	859.2
SA22_7	718	115.7330870628357	209.08344268798828	0.14279564	860.4
SA22_7	719	149.28784370422363	247.93307304382324	0.99067533	861.6
SA22_7	720	170.29595375061035	400.54773330688477	0.99884075	862.8
SA22_7	721	129.82065677642822	348.66991996765137	0.9982017	864.0
SA22_7	722	88.48724365234375	245.41056632995605	0.9927129	865.2
SA22_7	723	94.22504305839539	137.46986389160156	0.99410915	866.4
SA22_7	724	98.57699871063232	88.97241353988647	0.9978873	867.6
SA22_7	725	121.46604061126709	67.31554985046387	0.98725003	868.8
SA22_7	726	143.02971363067627	58.69126081466675	0.9991634	870.0
SA22_7	727	136.52114868164062	65.60334205627441	0.9993414	871.2
SA22_7	728	95.42489051818848	63.10737133026123	0.9929222	872.4
SA22_7	729	99.83252286911011	263.15311431884766	0.9979266	873.6
SA22_7	730	102.96878814697266	347.4968433380127	0.9795221	874.8
SA22_7	731	113.56480121612549	167.8080654144287	0.9753296	876.0
SA22_7	732	99.1348147392273	60.45154094696045	0.9823997	877.2
SA22_7	733	71.24614715576172	255.16908645629883	0.6368383	878.4
SA22_7	734	115.91770648956299	257.488317489624	0.9621744	879.6
SA22_7	735	104.35636043548584	147.4680233001709	0.9983773	880.8
SA22_7	736	72.04979062080383	298.8311004638672	0.9900462	882.0
SA22_7	737	96.87199592590332	390.45238494873047	0.9969651	883.2
SA22_7	738	115.286123752594	221.39565467834473	0.82447946	884.4
SA22_7	739	106.45451545715332	53.503546714782715	0.053963188	885.6
SA22_7	740	75.5735993385315	151.33584022521973	0.98698586	886.8
SA22_7	741	109.42578315734863	194.3506622314453	0.0054086233	888.0
SA22_7	742	146.33880853652954	361.48664474487305	0.9886806	889.2
SA22_7	743	157.55494832992554	264.6208190917969	0.9963618	890.4
SA22_7	744	142.0742630958557	229.8837661743164	0.034650233	891.6
SA22_7	745	161.52260303497314	372.0980644226074	0.9894196	892.8
SA22_7	746	160.97898483276367	399.865665435791	0.99815494	894.0
SA22_7	747	98.20018410682678	318.4808349609375	0.95969063	895.2
SA22_7	748	70.80516219139099	164.44247245788574	0.859876	896.4
SA22_7	749	104.94993925094604	56.03426814079285	0.8386872	897.6
SA22_7	750	94.91389989852905	174.20239448547363	0.83475935	898.8
SA22_7	751	131.18271827697754	206.90205574035645	0.035394218	900.0
SA22_7	752	140.2604103088379	317.3916435241699	0.99821883	901.2
SA22_7	753	158.68598222732544	400.50418853759766	0.99712026	902.4
SA22_7	754	113.80877494812012	341.9337844848633	0.9184166	903.6
SA22_7	755	74.04857873916626	189.15208339691162	0.9407473	904.8
SA22_7	756	121.43360376358032	51.581103801727295	0.9976184	906.0
SA22_7	757	16.663114726543427	437.556095123291	0.0015859077	907.2
SA22_7	758	162.75500059127808	15.459306836128235	0.0038360113	908.4
SA22_7	759	114.47532176971436	318.32714080810547	0.99961394	909.6
SA22_7	760	88.26427459716797	122.08784580230713	0.7704733	910.8
SA22_7	761	104.28507328033447	79.92223262786865	0.3808208	912.0
SA22_7	762	91.52935147285461	208.05078506469727	0.026924372	913.2
SA22_7	763	136.69538497924805	213.2351303100586	0.044114664	914.4
SA22_7	764	137.31131553649902	258.2070064544678	0.9973163	915.6
SA22_7	765	80.81434965133667	362.2788619995117	0.9981431	916.8
SA22_7	766	73.0384111404419	246.63803100585938	0.015072834	918.0
SA22_7	767	97.41800427436829	67.82009840011597	0.98960716	919.2
SA22_7	768	117.7922010421753	206.16967678070068	0.9889159	920.4
SA22_7	769	112.1262788772583	299.87171173095703	0.9983412	921.6
SA22_7	770	91.4429783821106	136.7710018157959	0.32627246	922.8
SA22_7	771	78.55600118637085	79.47486877441406	0.23670463	924.0
SA22_7	772	72.21938967704773	249.73760604858398	0.8345479	925.2
SA22_7	773	88.93330693244934	385.19373893737793	0.99286085	926.4
SA22_7	774	91.57138466835022	406.96560859680176	0.99074066	927.6
SA22_7	775	99.56810474395752	288.089017868042	0.99308723	928.8
SA22_7	776	89.24140930175781	111.4022970199585	0.9910212	930.0
SA22_7	777	104.20899391174316	55.682222843170166	0.9822244	931.2
SA22_7	778	69.75203156471252	207.86138534545898	0.7384209	932.4
SA22_7	779	112.7004861831665	264.8242950439453	0.03973735	933.6
SA22_7	780	127.68445014953613	377.1372413635254	0.99920964	934.8
SA22_7	781	147.32459783554077	245.27589797973633	0.9980634	936.0
SA22_7	782	77.81214714050293	189.06970024108887	0.9920218	937.2
SA22_7	783	119.40116882324219	81.54338836669922	0.9891284	938.4
SA22_7	784	83.49488973617554	129.57873344421387	0.91565293	939.6
SA22_7	785	120.49635648727417	198.6108684539795	0.040953595	940.8
SA22_7	786	148.79236221313477	227.88485527038574	0.0024509253	942.0
SA22_7	787	164.13569450378418	380.26559829711914	0.9904231	943.2
SA22_7	788	149.84647035598755	391.06224060058594	0.9992393	944.4
SA22_7	789	78.74849438667297	294.2604732513428	0.6257387	945.6
SA22_7	790	77.98352241516113	124.26888942718506	0.9968137	946.8
SA22_7	791	120.3551173210144	55.182799100875854	0.9990759	948.0
SA22_7	792	81.85030817985535	159.8937463760376	0.84280354	949.2
SA22_7	793	80.10573387145996	183.39125633239746	0.52569634	950.4
SA22_7	794	83.33150744438171	236.56951904296875	0.93590766	951.6
SA22_7	795	94.17528510093689	331.78765296936035	0.94505495	952.8
SA22_7	796	118.02651882171631	289.2894744873047	0.99706525	954.0
SA22_7	797	126.31824016571045	366.13683700561523	0.99910754	955.2
SA22_7	798	92.49377846717834	323.9202690124512	0.9979912	956.4
SA22_7	799	97.0661461353302	123.20197105407715	0.9950736	957.6
SA22_7	800	84.0600073337555	78.17066431045532	0.9117358	958.8
SA22_7	801	111.20493412017822	185.5544900894165	0.19916344	960.0
SA22_7	802	122.4107027053833	328.2107162475586	0.9995627	961.2
SA22_7	803	86.12375855445862	349.3692398071289	0.9983827	962.4
SA22_7	804	105.7864785194397	145.08735179901123	0.9968747	963.6
SA22_7	805	119.12388801574707	82.61641502380371	0.9990398	964.8
SA22_7	806	110.24669408798218	51.14335656166077	0.6867582	966.0
SA22_7	807	79.70302104949951	220.62031745910645	0.121402696	967.2
SA22_7	808	91.42874479293823	311.12889289855957	0.9993061	968.4
SA22_7	809	114.7587537765503	259.79496002197266	0.014239864	969.6
SA22_7	810	112.64916658401489	108.15720319747925	0.99296737	970.8
SA22_7	811	119.46179866790771	45.98549008369446	0.99721414	972.0
SA22_7	812	117.81487464904785	51.63365721702576	0.96081537	973.2
SA22_7	813	111.88374757766724	48.83608818054199	0.917415	974.4
SA22_7	814	117.38053560256958	128.60939025878906	0.013339218	975.6
SA22_7	815	108.63909721374512	347.5093460083008	0.9976647	976.8
SA22_7	816	125.61475038528442	169.52758312225342	0.9719768	978.0
SA22_7	817	119.66311931610107	63.45463514328003	0.9971603	979.2
SA22_7	818	79.42042350769043	207.1876859664917	0.9753739	980.4
SA22_7	819	98.945152759552	239.99148845672607	0.97523254	981.6
SA22_7	820	101.968514919281	239.97828483581543	0.7176967	982.8
SA22_7	821	98.32816123962402	252.7884006500244	0.9366892	984.0
SA22_7	822	155.36397695541382	307.0250129699707	0.99897563	985.2
SA22_7	823	144.27493810653687	220.19436836242676	0.99874806	986.4
SA22_7	824	156.0375690460205	95.48606872558594	0.9953614	987.6
SA22_7	825	145.84249258041382	132.0961618423462	0.13873181	988.8
SA22_7	826	136.38899326324463	286.5484428405762	0.9990081	990.0
SA22_7	827	128.969144821167	109.26572799682617	0.98941886	991.2
SA22_7	828	132.65032768249512	216.88433647155762	0.99933237	992.4
SA22_7	829	109.94572639465332	308.1646156311035	0.99868804	993.6
SA22_7	830	103.51804494857788	145.32594680786133	0.9057921	994.8
SA22_7	831	109.01947021484375	79.47210788726807	0.14228164	996.0
SA22_7	832	93.18398237228394	188.46734046936035	0.05245533	997.2
SA22_7	833	136.29376888275146	289.61949348449707	0.99723935	998.4
SA22_7	834	75.7436752319336	348.08984756469727	0.99733883	999.6
SA22_7	835	86.25388145446777	195.01904010772705	0.64500624	1000.8
SA22_7	836	110.82397699356079	69.04087543487549	0.9964	1002.0
SA22_7	837	71.66153192520142	219.13787841796875	0.92308015	1003.2
SA22_7	838	108.85050296783447	259.5451354980469	0.10615332	1004.4
SA22_7	839	141.83096885681152	251.45851135253906	0.49759877	1005.6
SA22_7	840	166.03593826293945	395.2436828613281	0.999236	1006.8
SA22_7	841	138.79525661468506	319.85023498535156	0.989879	1008.0
SA22_7	842	83.2890272140503	215.69133281707764	0.97664624	1009.2
SA22_7	843	105.46236038208008	80.8191990852356	0.9119892	1010.4
SA22_7	844	84.00139808654785	129.15000915527344	0.06983927	1011.6
SA22_7	845	99.01519417762756	235.2701711654663	0.28556827	1012.8
SA22_7	846	17.034436762332916	435.40526390075684	0.0026160618	1014.0
SA22_7	847	160.00458002090454	367.29658126831055	0.9890938	1015.2
SA22_7	848	144.1391944885254	333.4295082092285	0.98561263	1016.4
SA22_7	849	151.49221420288086	275.9714126586914	0.99686396	1017.6
SA22_7	850	142.09418296813965	338.67422103881836	0.9584621	1018.8
SA22_7	851	134.3315839767456	299.75481033325195	0.7471943	1020.0
SA22_7	852	146.8173623085022	327.7005386352539	0.77463675	1021.2
SA22_7	853	113.54371309280396	324.48792457580566	0.9984503	1022.4
SA22_7	854	77.42701172828674	314.7385883331299	0.9974057	1023.6
SA22_7	855	114.30826187133789	132.43422031402588	0.9974154	1024.8
SA22_7	856	113.33988904953003	69.88015651702881	0.987934	1026.0
SA22_7	857	121.17260694503784	156.3497257232666	0.82223964	1027.2
SA22_7	858	149.7737169265747	183.1072998046875	0.9556798	1028.4
SA22_7	859	119.94271278381348	138.23660373687744	0.9924231	1029.6
SA22_7	860	76.82715654373169	282.68237113952637	0.9828143	1030.8
SA22_7	861	88.12590837478638	362.1760940551758	0.99922574	1032.0
SA22_7	862	99.46781396865845	300.8804512023926	0.9697037	1033.2
SA22_7	863	90.2151882648468	104.296875	0.13872398	1034.4
SA22_7	864	104.68714237213135	80.72077989578247	0.14340186	1035.6
SA22_7	865	89.22487497329712	187.9170799255371	0.9183568	1036.8
SA22_7	866	17.0423224568367	435.2293109893799	0.0017726581	1038.0
SA22_7	867	156.11732006072998	354.8554229736328	0.96441966	1039.2
SA22_7	868	149.9451994895935	305.5216598510742	0.9307951	1040.4
SA22_7	869	151.82127952575684	245.2148723602295	0.8949834	1041.6
SA22_7	870	144.6894884109497	255.68140983581543	0.9958301	1042.8
SA22_7	871	169.11944150924683	261.6515922546387	0.9978702	1044.0
SA22_7	872	189.11089897155762	221.05582237243652	0.9982823	1045.2
SA22_7	873	83.51938724517822	231.72231674194336	0.036011517	1046.4
SA22_7	874	57.1328341960907	375.7851219177246	0.84250224	1047.6
SA22_7	875	71.744704246521	390.6851005554199	0.8992794	1048.8
SA22_7	876	113.08130025863647	218.77085208892822	0.94910675	1050.0
SA22_7	877	110.05653142929077	77.3859715461731	0.9928596	1051.2
SA22_7	878	16.650111973285675	434.7051429748535	0.0017282531	1052.4
SA22_7	879	16.646884381771088	435.4954147338867	0.0011432562	1053.6
SA22_7	880	341.8827533721924	423.56191635131836	0.015034239	1054.8
SA22_7	881	135.9773874282837	357.22500801086426	0.99970454	1056.0
SA22_7	882	72.88269400596619	311.61094665527344	0.995682	1057.2
SA22_7	883	86.54159307479858	141.41813278198242	0.79458785	1058.4
SA22_7	884	119.7749137878418	48.459627628326416	0.9990085	1059.6
SA22_7	885	68.79189014434814	176.59581184387207	0.099509045	1060.8
SA22_7	886	95.26184797286987	236.5019989013672	0.21851566	1062.0
SA22_7	887	120.72033882141113	255.67766189575195	0.01192213	1063.2
SA22_7	888	151.76225900650024	357.2134780883789	0.9993894	1064.4
SA22_7	889	143.94996166229248	252.61030197143555	0.9962364	1065.6
SA22_7	890	73.23235869407654	318.21839332580566	0.78795916	1066.8
SA22_7	891	76.41394138336182	191.8176555633545	0.9311476	1068.0
SA22_7	892	117.16122627258301	45.003401041030884	0.9253933	1069.2
SA22_7	893	101.30066871643066	144.3418264389038	0.984885	1070.4
SA22_7	894	143.223774433136	179.10618782043457	0.96927816	1071.6
SA22_7	895	145.80646753311157	323.4322929382324	0.23967145	1072.8
SA22_7	896	149.65908527374268	357.875919342041	0.99372405	1074.0
SA22_7	897	157.61882066726685	251.14151000976562	0.99762267	1075.2
SA22_7	898	130.8818221092224	313.2159233093262	0.9992041	1076.4
SA22_7	899	72.46250510215759	203.4745216369629	0.8955354	1077.6
SA22_7	900	112.1680736541748	58.18010330200195	0.8108502	1078.8
SA22_7	901	106.24274015426636	148.14528465270996	0.9901578	1080.0
SA22_7	902	120.98978757858276	203.28067302703857	0.0043419986	1081.2
SA22_7	903	144.76008415222168	221.26444816589355	0.95907974	1082.4
SA22_7	904	174.28346872329712	188.83801460266113	0.99719596	1083.6
SA22_7	905	16.896723210811615	435.8455467224121	0.0013154498	1084.8
SA22_7	906	88.05156350135803	337.13470458984375	0.9992687	1086.0
SA22_7	907	85.47577857971191	258.25721740722656	0.98375374	1087.2
SA22_7	908	112.0105504989624	98.89500617980957	0.99908555	1088.4
SA22_7	909	118.38434934616089	75.31170845031738	0.99303025	1089.6
SA22_7	910	81.39306902885437	111.95400953292847	0.0045944303	1090.8
SA22_7	911	89.82535600662231	219.80451107025146	0.0033204958	1092.0
SA22_7	912	128.68841886520386	209.89248275756836	0.025067188	1093.2
SA22_7	913	150.87075233459473	293.4983825683594	0.9968064	1094.4
SA22_7	914	149.66378211975098	354.1446304321289	0.9504245	1095.6
SA22_7	915	159.17004346847534	243.0904197692871	0.9933828	1096.8
SA22_7	916	146.8269944190979	302.5397300720215	0.8689962	1098.0
SA22_7	917	154.49190139770508	368.63290786743164	0.98935354	1099.2
SA22_7	918	115.54754972457886	276.97319984436035	0.9966227	1100.4
SA22_7	919	72.10448980331421	176.06247425079346	0.61766386	1101.6
SA22_7	920	119.28246021270752	58.5146427154541	0.9990075	1102.8
SA22_7	921	75.01808404922485	176.55016422271729	0.8038341	1104.0
SA22_7	922	17.061172425746918	435.1282024383545	0.0026335195	1105.2
SA22_7	923	148.54516983032227	349.6504783630371	0.999516	1106.4
SA22_7	924	132.9705834388733	283.4680938720703	0.5159987	1107.6
SA22_7	925	95.65670490264893	328.9247703552246	0.96523607	1108.8
SA22_7	926	72.50016331672668	265.35375595092773	0.95838064	1110.0
SA22_7	927	106.67905807495117	75.85098266601562	0.99394953	1111.2
SA22_7	928	144.8096752166748	73.2152009010315	0.9954125	1112.4
SA22_7	929	114.38132524490356	43.7272310256958	0.993079	1113.6
SA22_7	930	77.41298079490662	149.0719985961914	0.9914876	1114.8
SA22_7	931	108.4667444229126	181.31349563598633	0.33883137	1116.0
SA22_7	932	126.19646787643433	276.88633918762207	0.9292761	1117.2
SA22_7	933	87.70549297332764	372.2903823852539	0.9986966	1118.4
SA22_7	934	95.63850164413452	257.88516998291016	0.9801547	1119.6
SA22_7	935	109.70489978790283	154.15473461151123	0.9964908	1120.8
SA22_7	936	119.29705142974854	52.0547890663147	0.98180294	1122.0
SA22_7	937	73.17990064620972	204.6042251586914	0.0063913246	1123.2
SA22_7	938	102.40235328674316	259.3832302093506	0.9042769	1124.4
SA22_7	939	133.0278754234314	315.83593368530273	0.5978995	1125.6
SA22_7	940	142.96647310256958	291.28077507019043	0.9584799	1126.8
SA22_7	941	155.94122409820557	289.2135715484619	0.99901724	1128.0
SA22_7	942	154.1257619857788	376.76856994628906	0.99895847	1129.2
SA22_7	943	127.3382306098938	334.4634819030762	0.9731848	1130.4
SA22_7	944	73.83829355239868	193.24190139770508	0.91031486	1131.6
SA22_7	945	116.9108510017395	49.02134299278259	0.9681847	1132.8
SA22_7	946	78.04659008979797	149.65391635894775	0.59470415	1134.0
SA22_7	947	115.26458263397217	191.17881774902344	0.9221401	1135.2
SA22_7	948	148.66812229156494	270.0098705291748	0.98940057	1136.4
SA22_7	949	155.87759017944336	394.5072841644287	0.99836	1137.6
SA22_7	950	123.08762073516846	321.9425582885742	0.99174964	1138.8
SA22_7	951	85.39441227912903	152.17081546783447	0.9551984	1140.0
SA22_7	952	106.2788724899292	62.092037200927734	0.6778132	1141.2
SA22_7	953	103.71859073638916	167.04214096069336	0.72505623	1142.4
SA22_7	954	129.85529899597168	291.9031620025635	0.99742967	1143.6
SA22_7	955	111.50108575820923	327.72382736206055	0.9578603	1144.8
SA22_7	956	139.55625295639038	195.14575481414795	0.9251793	1146.0
SA22_7	957	83.80556106567383	135.51687240600586	0.9971825	1147.2
SA22_7	958	116.13142490386963	79.99274969100952	0.9655937	1148.4
SA22_7	959	78.46074104309082	160.4699993133545	0.9737182	1149.6
SA22_7	960	113.50096464157104	192.8192138671875	0.9841531	1150.8
SA22_7	961	142.9667830467224	240.47833442687988	0.9943059	1152.0
SA22_7	962	107.26809501647949	381.68898582458496	0.9994048	1153.2
SA22_7	963	75.00065565109253	253.95034790039062	0.9779003	1154.4
SA22_7	964	128.90915870666504	56.60999894142151	0.99413425	1155.6
SA22_7	965	107.27454423904419	136.9126796722412	0.90342623	1156.8
SA22_7	966	147.7246642112732	224.20166015625	0.54013616	1158.0
SA22_7	967	157.57864713668823	381.37939453125	0.99750274	1159.2
SA22_7	968	168.73122453689575	246.86405181884766	0.9972791	1160.4
SA22_7	969	144.162917137146	256.56354904174805	0.1953068	1161.6
SA22_7	970	165.79614877700806	254.78559494018555	0.9881455	1162.8
SA22_7	971	142.38765239715576	185.67824363708496	0.999102	1164.0
SA22_7	972	72.04806208610535	255.9265422821045	0.9661601	1165.2
SA22_7	973	85.99348068237305	138.19454669952393	0.9217422	1166.4
SA22_7	974	83.68327021598816	99.72315788269043	0.00902833	1167.6
SA22_7	975	110.58775186538696	169.25236701965332	0.95064074	1168.8
SA22_7	976	146.8417763710022	197.59055614471436	0.26648116	1170.0
SA22_7	977	158.830463886261	377.74234771728516	0.9993357	1171.2
SA22_7	978	159.54023599624634	247.489013671875	0.9958032	1172.4
SA22_7	979	136.65441274642944	352.6692581176758	0.9990194	1173.6
SA22_7	980	69.23940777778625	300.43601989746094	0.9905759	1174.8
SA22_7	981	97.25464582443237	107.8985595703125	0.9692161	1176.0
SA22_7	982	94.15888786315918	96.03556394577026	0.012446359	1177.2
SA22_7	983	101.84998512268066	194.7993278503418	0.8271333	1178.4
SA22_7	984	146.79371118545532	249.06251907348633	0.578133	1179.6
SA22_7	985	86.57082319259644	383.8799285888672	0.9987639	1180.8
SA22_7	986	76.4578104019165	265.4938316345215	0.9898873	1182.0
SA22_7	987	109.40171480178833	56.49114489555359	0.9308412	1183.2
SA22_7	988	91.62708520889282	151.72346591949463	0.09009722	1184.4
SA22_7	989	86.49967908859253	354.59192276000977	0.9987746	1185.6
SA22_7	990	95.0864851474762	316.04455947875977	0.98732215	1186.8
SA22_7	991	114.63561058044434	152.2068214416504	0.99522406	1188.0
SA22_7	992	104.21128273010254	85.70133447647095	0.94549465	1189.2
SA22_7	993	115.6576156616211	54.79722261428833	0.9730551	1190.4
SA22_7	994	76.28369927406311	199.21995162963867	0.9839146	1191.6
SA22_7	995	109.19086933135986	226.37311935424805	0.013354489	1192.8
SA22_7	996	135.83896160125732	238.4449338912964	0.78587955	1194.0
SA22_7	997	155.9187889099121	386.3844680786133	0.99452436	1195.2
SA22_7	998	155.9371829032898	252.59631156921387	0.9903438	1196.4
SA22_7	999	90.58210849761963	310.8778953552246	0.99427783	1197.6
SA22_7	1000	81.46907687187195	236.09643459320068	0.9306156	1198.8
SA22_7	1001	115.93044996261597	43.865400552749634	0.9956053	1200.0
SA22_7	1002	75.67297220230103	212.94021606445312	0.9308375	1201.2
SA22_7	1003	116.65351390838623	263.11509132385254	0.9851398	1202.4
SA22_7	1004	99.80530142784119	166.66515827178955	0.51429844	1203.6
SA22_7	1005	113.46776485443115	73.13449144363403	0.47935167	1204.8
SA22_7	1006	74.86152052879333	118.76858711242676	0.3011482	1206.0
SA22_7	1007	81.6145658493042	285.1915168762207	0.06454987	1207.2
SA22_7	1008	129.09084558486938	192.40596771240234	0.3662751	1208.4
SA22_7	1009	78.88185381889343	122.10986137390137	0.9844519	1209.6
SA22_7	1010	118.808114528656	50.748971700668335	0.184218	1210.8
SA22_7	1011	72.43051528930664	199.85163688659668	0.62565416	1212.0
SA22_7	1012	16.802172362804413	434.60108757019043	0.0017694867	1213.2
SA22_7	1013	128.34182977676392	318.8551712036133	0.9597091	1214.4
SA22_7	1014	69.58763003349304	361.3476848602295	0.9931404	1215.6
SA22_7	1015	109.11877155303955	184.16044235229492	0.97116303	1216.8
SA22_7	1016	100.19841194152832	61.87275409698486	0.90607667	1218.0
SA22_7	1017	75.99178552627563	230.08146286010742	0.9225493	1219.2
SA22_7	1018	110.39645671844482	263.7245464324951	0.010222757	1220.4
SA22_7	1019	84.26958918571472	141.38354301452637	0.8006445	1221.6
SA22_7	1020	119.48822736740112	45.82005858421326	0.9811369	1222.8
SA22_7	1021	70.29695510864258	206.1328411102295	0.9900933	1224.0
SA22_7	1022	115.32337665557861	240.72126388549805	0.16052939	1225.2
SA22_7	1023	142.87890195846558	238.21294784545898	0.05393704	1226.4
SA22_7	1024	163.9674425125122	387.9401206970215	0.9992692	1227.6
SA22_7	1025	131.26521110534668	292.229061126709	0.9980415	1228.8
SA22_7	1026	72.77103662490845	152.24407196044922	0.64935285	1230.0
SA22_7	1027	110.59399843215942	54.18601870536804	0.3148459	1231.2
SA22_7	1028	76.84542536735535	178.52422714233398	0.08502666	1232.4
SA22_7	1029	110.49618721008301	197.6850986480713	0.010426994	1233.6
SA22_7	1030	158.90655517578125	353.3851432800293	0.99793243	1234.8
SA22_7	1031	156.09861612319946	269.18500900268555	0.9920455	1236.0
SA22_7	1032	134.558367729187	273.94506454467773	0.99889463	1237.2
SA22_7	1033	149.17113780975342	380.0086212158203	0.99466395	1238.4
SA22_7	1034	122.59212732315063	248.42411041259766	0.9926196	1239.6
SA22_7	1035	75.7059395313263	139.365234375	0.89989376	1240.8
SA22_7	1036	102.40838527679443	68.2687497138977	0.57176965	1242.0
SA22_7	1037	90.09004831314087	182.8220272064209	0.86758935	1243.2
SA22_7	1038	124.19298887252808	188.80754470825195	0.66985595	1244.4
SA22_7	1039	156.56417608261108	356.8217468261719	0.98681074	1245.6
SA22_7	1040	147.07748889923096	262.04029083251953	0.8364379	1246.8
SA22_7	1041	147.27615118026733	263.67796897888184	0.99041045	1248.0
SA22_7	1042	104.64836359024048	385.0586700439453	0.9992879	1249.2
SA22_7	1043	71.3971495628357	234.75942134857178	0.15466131	1250.4
SA22_7	1044	125.36810636520386	64.96476888656616	0.9812982	1251.6
SA22_7	1045	76.02066993713379	158.74011039733887	0.98198545	1252.8
SA22_7	1046	87.93507814407349	223.20362091064453	0.0175353	1254.0
SA22_7	1047	99.6924340724945	226.20234489440918	0.48913002	1255.2
SA22_7	1048	129.7281265258789	276.58973693847656	0.8447208	1256.4
SA22_7	1049	113.63992691040039	358.5142421722412	0.9996618	1257.6
SA22_7	1050	72.29292392730713	247.34232902526855	0.7135525	1258.8
SA22_7	1051	94.85024809837341	89.67387199401855	0.560446	1260.0
SA22_7	1052	128.67908477783203	52.79247522354126	0.9974396	1261.2
SA22_7	1053	138.29007148742676	61.391894817352295	0.9787416	1262.4
SA22_7	1054	148.19022417068481	231.42356872558594	0.99944645	1263.6
SA22_7	1055	119.80446577072144	142.47499465942383	0.9929016	1264.8
SA22_7	1056	134.10428762435913	238.6180543899536	0.9165112	1266.0
SA22_7	1057	128.3915400505066	338.6641216278076	0.99944216	1267.2
SA22_7	1058	119.56870555877686	222.75601387023926	0.9816753	1268.4
SA22_7	1059	132.34004974365234	135.80347537994385	0.85568416	1269.6
SA22_7	1060	98.58263731002808	69.02076244354248	0.010527367	1270.8
SA22_7	1061	114.30027484893799	165.87241172790527	0.8147321	1272.0
SA22_7	1062	149.51701164245605	208.99362087249756	0.99402034	1273.2
SA22_7	1063	196.76660299301147	239.67570304870605	0.9975662	1274.4
SA22_7	1064	218.58057975769043	259.5606994628906	0.99880683	1275.6
SA22_7	1065	145.16489505767822	323.94192695617676	0.9997373	1276.8
SA22_7	1066	120.04287242889404	222.9966688156128	0.9758822	1278.0
SA22_7	1067	124.65128898620605	104.72744464874268	0.994521	1279.2
SA22_7	1068	131.91709518432617	107.55915641784668	0.99725753	1280.4
SA22_7	1069	91.19742512702942	245.2250862121582	0.99882454	1281.6
SA22_7	1070	90.85655212402344	376.64737701416016	0.99954337	1282.8
SA22_7	1071	130.65084218978882	394.18378829956055	0.99983704	1284.0
SA22_7	1072	139.05168771743774	386.99317932128906	0.99965	1285.2
SA22_7	1073	145.18461227416992	387.5481605529785	0.99984276	1286.4
SA22_7	1074	137.7415895462036	349.38377380371094	0.99938333	1287.6
SA22_7	1075	115.17363786697388	126.39395713806152	0.9958484	1288.8
SA22_7	1076	119.29956674575806	126.76523208618164	0.9987929	1290.0
SA22_7	1077	127.65233516693115	106.95819854736328	0.9987494	1291.2
SA22_7	1078	121.401846408844	81.13266706466675	0.99593383	1292.4
SA22_7	1079	107.78775215148926	131.62490844726562	0.34333196	1293.6
SA22_7	1080	124.95721578598022	288.6950969696045	0.9997123	1294.8
SA22_7	1081	109.92776155471802	304.62690353393555	0.9987368	1296.0
SA22_7	1082	108.35142135620117	76.52997493743896	0.9910314	1297.2
SA22_7	1083	104.39760684967041	165.59301853179932	0.97701216	1298.4
SA22_7	1084	118.746817111969	298.4169387817383	0.99686205	1299.6
SA22_7	1085	90.999835729599	147.65610694885254	0.49662703	1300.8
SA22_7	1086	119.48717832565308	57.60403275489807	0.9868615	1302.0
SA22_7	1087	66.74847602844238	207.750563621521	0.98136514	1303.2
SA22_7	1088	101.79460048675537	255.80071449279785	0.002327882	1304.4
SA22_7	1089	102.17206478118896	352.3051357269287	0.9992029	1305.6
SA22_7	1090	80.55185675621033	252.7254295349121	0.60025114	1306.8
SA22_7	1091	92.53430962562561	83.73767852783203	0.9928417	1308.0
SA22_7	1092	122.21593856811523	211.85791969299316	0.99785393	1309.2
SA22_7	1093	115.9058690071106	244.36620712280273	0.89331084	1310.4
SA22_7	1094	99.05731678009033	97.03259468078613	0.9194254	1311.6
SA22_7	1095	76.27731561660767	110.73972702026367	0.82166857	1312.8
SA22_7	1096	87.92486786842346	226.58151626586914	0.007980416	1314.0
SA22_7	1097	16.51412397623062	436.67046546936035	0.0012385007	1315.2
SA22_7	1098	143.56242418289185	344.02639389038086	0.9992478	1316.4
SA22_7	1099	120.1594352722168	244.49326515197754	0.9486376	1317.6
SA22_7	1100	76.20401978492737	119.9219298362732	0.96958923	1318.8
SA22_7	1101	101.39267444610596	72.42506504058838	0.520085	1320.0
SA22_7	1102	17.04147458076477	434.4762897491455	0.0013455368	1321.2
SA22_7	1103	120.01967430114746	200.3481674194336	0.13093336	1322.4
SA22_7	1104	153.79655361175537	253.90382766723633	0.9947279	1323.6
SA22_7	1105	148.10411930084229	355.75435638427734	0.885734	1324.8
SA22_7	1106	152.9895544052124	237.41150379180908	0.9948396	1326.0
SA22_7	1107	103.32193374633789	372.773380279541	0.999276	1327.2
SA22_7	1108	76.48489475250244	278.7059783935547	0.9917066	1328.4
SA22_7	1109	116.40647649765015	84.00620698928833	0.99836105	1329.6
SA22_7	1110	82.14335441589355	141.85961723327637	0.7994828	1330.8
SA22_7	1111	89.77638483047485	200.84187984466553	0.033632766	1332.0
SA22_7	1112	115.60050249099731	242.8073787689209	0.6932468	1333.2
SA22_7	1113	92.96759366989136	345.02397537231445	0.99919266	1334.4
SA22_7	1114	93.06612014770508	225.7685136795044	0.84493756	1335.6
SA22_7	1115	122.91772365570068	54.31674242019653	0.6294249	1336.8
SA22_7	1116	95.6926703453064	115.02560377120972	0.98414457	1338.0
SA22_7	1117	73.46676588058472	263.6249542236328	0.10345931	1339.2
SA22_7	1118	141.00983142852783	232.6197052001953	0.9858248	1340.4
SA22_7	1119	83.49100947380066	123.82105350494385	0.979418	1341.6
SA22_7	1120	108.51171016693115	53.21219444274902	0.98836875	1342.8
SA22_7	1121	71.96402549743652	225.39536476135254	0.97049093	1344.0
SA22_7	1122	115.87116718292236	264.33494567871094	0.3393322	1345.2
SA22_7	1123	133.0631971359253	218.17030906677246	0.29532802	1346.4
SA22_7	1124	165.01216888427734	353.23848724365234	0.9977831	1347.6
SA22_7	1125	151.53820514678955	294.6105480194092	0.9707596	1348.8
SA22_7	1126	140.18129110336304	250.10038375854492	0.98785233	1350.0
SA22_7	1127	147.06718921661377	262.6652526855469	0.99618214	1351.2
SA22_7	1128	180.08241653442383	206.31069660186768	0.96122086	1352.4
SA22_7	1129	110.06894111633301	202.87256240844727	0.056091234	1353.6
SA22_7	1130	71.02794647216797	284.5038414001465	0.788617	1354.8
SA22_7	1131	100.69868564605713	200.05928993225098	0.8735578	1356.0
SA22_7	1132	109.42325592041016	80.63717365264893	0.9979936	1357.2
SA22_7	1133	121.2791919708252	82.34928131103516	0.9974298	1358.4
SA22_7	1134	109.62344408035278	64.65386867523193	0.74045473	1359.6
SA22_7	1135	133.59169960021973	201.039719581604	0.9983077	1360.8
SA22_7	1136	134.23925638198853	291.3321590423584	0.9998233	1362.0
SA22_7	1137	101.8195390701294	278.45091819763184	0.07848894	1363.2
SA22_7	1138	88.13416361808777	100.76215982437134	0.2916849	1364.4
SA22_7	1139	124.22182559967041	52.888169288635254	0.96990675	1365.6
SA22_7	1140	114.62825536727905	48.72674345970154	0.5186006	1366.8
SA22_7	1141	67.31400489807129	296.1191940307617	0.6286607	1368.0
SA22_7	1142	75.10677576065063	415.1583480834961	0.9985624	1369.2
SA22_7	1143	88.3296251296997	367.79528617858887	0.99899477	1370.4
SA22_7	1144	102.65498161315918	127.9295539855957	0.9965515	1371.6
SA22_7	1145	107.47828483581543	85.54610967636108	0.97010416	1372.8
SA22_7	1146	127.58116722106934	285.68687438964844	0.9996997	1374.0
SA22_7	1147	114.91730213165283	240.0153636932373	0.975349	1375.2
SA22_7	1148	99.87516403198242	74.62836742401123	0.30194333	1376.4
SA22_7	1149	76.2384295463562	101.5683388710022	0.61016387	1377.6
SA22_7	1150	82.360178232193	231.8411922454834	0.32472116	1378.8
SA22_7	1151	19.435229897499084	468.18809509277344	0.0013460475	1380.0
SA22_7	1152	104.31145429611206	330.4442024230957	0.99969923	1381.2
SA22_7	1153	93.96188259124756	238.5428810119629	0.97231424	1382.4
SA22_7	1154	119.01172399520874	58.250652551651	0.93286264	1383.6
SA22_7	1155	73.95373582839966	126.79933547973633	0.0027389468	1384.8
SA22_7	1156	72.5054383277893	269.46839332580566	0.8783523	1386.0
SA22_7	1157	137.35904693603516	227.15187549591064	0.9792036	1387.2
SA22_7	1158	82.43473172187805	127.57515907287598	0.958007	1388.4
SA22_7	1159	117.24634170532227	69.87106561660767	0.60996354	1389.6
SA22_7	1160	112.9180908203125	158.96504402160645	0.9874648	1390.8
SA22_7	1161	141.66712760925293	169.60204124450684	0.9784459	1392.0
SA22_7	1162	144.05338764190674	294.4207763671875	0.9499499	1393.2
SA22_7	1163	165.0392770767212	402.3324966430664	0.9978829	1394.4
SA22_7	1164	140.75665473937988	390.58539390563965	0.99917173	1395.6
SA22_7	1165	73.9967942237854	278.4502601623535	0.98808646	1396.8
SA22_7	1166	96.8287467956543	93.74386310577393	0.9747453	1398.0
SA22_7	1167	99.62580800056458	172.8507900238037	0.073855214	1399.2
SA22_7	1168	129.57031726837158	317.3862648010254	0.9998405	1400.4
SA22_7	1169	122.01507091522217	340.4000473022461	0.9996636	1401.6
SA22_7	1170	123.47590923309326	348.42573165893555	0.99974304	1402.8
SA22_7	1171	89.70451354980469	370.8551788330078	0.8168919	1404.0
SA22_7	1172	86.20967864990234	422.86388397216797	0.9843461	1405.2
SA22_7	1173	86.25439405441284	430.8642768859863	0.99736136	1406.4
SA22_7	1174	86.89738512039185	435.1358127593994	0.99471444	1407.6
SA22_7	1175	88.60743045806885	437.477445602417	0.17796078	1408.8
SA22_7	1176	83.44420194625854	439.6190929412842	0.010720972	1410.0
SA22_7	1177	68.22099089622498	440.2142143249512	0.003755412	1411.2
SA22_7	1178	82.51627683639526	437.8169059753418	0.061297186	1412.4
SA22_7	1179	74.90046620368958	438.8759994506836	0.0093600545	1413.6
SA22_7	1180	83.10238718986511	437.58087158203125	0.031141758	1414.8
SA22_7	1181	81.87443017959595	437.96753883361816	0.0078361705	1416.0
SA22_7	1182	78.64565849304199	437.6472759246826	0.0037212984	1417.2
SA22_7	1183	81.72507286071777	438.8529396057129	0.0022157708	1418.4
SA22_7	1184	81.53598308563232	438.0845260620117	0.004700134	1419.6
SA22_7	1185	84.19133424758911	439.00583267211914	0.0035833046	1420.8
SA22_7	1186	473.89183044433594	13.32068681716919	0.006739657	1422.0
SA22_7	1187	480.0189018249512	11.079052090644836	0.0030229879	1423.2
SA22_7	1188	79.76070642471313	439.7302436828613	0.0023059282	1424.4
SA22_7	1189	85.99668145179749	439.94007110595703	0.0031180724	1425.6
SA22_7	1190	83.19928646087646	438.82490158081055	0.0125775505	1426.8
SA22_7	1191	84.16019678115845	437.4217987060547	0.014690646	1428.0
SA22_7	1192	83.6039662361145	438.0483055114746	0.08014032	1429.2
SA22_7	1193	80.13585805892944	437.5638198852539	0.037324887	1430.4
SA22_7	1194	84.29778814315796	438.67618560791016	0.017553695	1431.6
SA22_7	1195	78.37097644805908	442.02052116394043	0.0024466282	1432.8
SA22_7	1196	76.72874927520752	441.2497615814209	0.020528767	1434.0
SA22_7	1197	85.12391448020935	440.87717056274414	0.0124105	1435.2
SA22_7	1198	90.58278799057007	438.76012802124023	0.11927679	1436.4
SA22_7	1199	75.29133558273315	443.10215950012207	0.0018749029	1437.6
SA22_7	1200	77.42650508880615	442.11018562316895	0.024775857	1438.8
SA22_7	1201	80.72717785835266	442.6816749572754	0.017906005	1440.0
SA22_7	1202	76.4268159866333	442.2300338745117	0.031467523	1441.2
SA22_7	1203	81.58298134803772	442.9075813293457	0.0038000115	1442.4
SA22_7	1204	79.54360246658325	442.47631072998047	0.004897821	1443.6
SA22_7	1205	91.90918803215027	441.5987205505371	0.012219759	1444.8
SA22_7	1206	79.63790893554688	442.49393463134766	0.045829497	1446.0
SA22_7	1207	81.5489411354065	443.04659843444824	0.0061131087	1447.2
SA22_7	1208	77.91562676429749	441.68861389160156	0.097473696	1448.4
SA22_7	1209	80.21616339683533	442.1652603149414	0.017259624	1449.6
SA22_7	1210	81.94684386253357	440.06260871887207	0.010904918	1450.8
SA22_7	1211	90.78189134597778	440.32928466796875	0.06324136	1452.0
SA22_7	1212	79.73605394363403	442.07679748535156	0.06938188	1453.2
SA22_7	1213	87.13435530662537	441.88304901123047	0.01112962	1454.4
SA22_7	1214	81.95171356201172	441.7664337158203	0.008544379	1455.6
SA22_7	1215	30.474847555160522	444.22242164611816	0.0067072394	1456.8
SA22_7	1216	83.44250321388245	440.6619644165039	0.020107614	1458.0
SA22_7	1217	89.21966552734375	441.65382385253906	0.016063176	1459.2
SA22_7	1218	78.69881391525269	442.3344039916992	0.06855988	1460.4
SA22_7	1219	30.93319535255432	442.7468776702881	0.043456864	1461.6
SA22_7	1220	78.21522355079651	441.7587661743164	0.021516237	1462.8
SA22_7	1221	81.14062547683716	442.2334957122803	0.012154576	1464.0
SA22_7	1222	75.0616192817688	442.0353126525879	0.13388653	1465.2
SA22_7	1223	30.443137884140015	445.0473690032959	0.019830823	1466.4
SA22_7	1224	85.14516353607178	438.9520454406738	0.061968427	1467.6
SA22_7	1225	29.56121563911438	445.21817207336426	0.009076658	1468.8
SA22_7	1226	31.613686680793762	442.81442642211914	0.20734145	1470.0
SA22_7	1227	31.398403644561768	443.6541938781738	0.18592182	1471.2
SA22_7	1228	31.43841326236725	443.0939483642578	0.3632823	1472.4
SA22_7	1229	28.870710730552673	445.88438987731934	0.013335339	1473.6
SA22_7	1230	80.01811504364014	440.3459358215332	0.029531807	1474.8
SA22_7	1231	85.03307700157166	441.47518157958984	0.041660767	1476.0
SA22_7	1232	89.06999230384827	441.82594299316406	0.17483717	1477.2
SA22_7	1233	82.07911849021912	443.11798095703125	0.012217083	1478.4
SA22_7	1234	90.39615988731384	441.63150787353516	0.118744746	1479.6
SA22_7	1235	88.06512355804443	442.7595806121826	0.05280856	1480.8
SA22_7	1236	84.24474596977234	441.63734436035156	0.05909839	1482.0
SA22_7	1237	83.03474187850952	440.586519241333	0.03630908	1483.2
SA22_7	1238	88.39192390441895	441.0381889343262	0.04527801	1484.4
SA22_7	1239	93.90290975570679	442.9144477844238	0.08094257	1485.6
SA22_7	1240	97.2271203994751	441.9023323059082	0.13259074	1486.8
SA22_7	1241	98.5397219657898	442.44775772094727	0.14266457	1488.0
SA22_7	1242	95.2279806137085	441.752986907959	0.2269777	1489.2
SA22_7	1243	90.38357138633728	442.8666114807129	0.075473584	1490.4
SA22_7	1244	91.1916434764862	443.73796463012695	0.048605632	1491.6
SA22_7	1245	87.77908682823181	445.2608299255371	0.017892677	1492.8
SA22_7	1246	90.57469964027405	444.4388008117676	0.048805133	1494.0
SA22_7	1247	87.53231763839722	445.79463958740234	0.005747491	1495.2
SA22_7	1248	97.56193161010742	441.21774673461914	0.16852096	1496.4
SA22_7	1249	97.40864634513855	443.2826042175293	0.09737936	1497.6
SA22_7	1250	121.76406383514404	439.92422103881836	0.017741624	1498.8
SA22_7	1251	130.6875228881836	439.17972564697266	0.012012443	1500.0
SA22_7	1252	131.0185432434082	439.05778884887695	0.11121448	1501.2
SA22_7	1253	131.98814392089844	442.0224666595459	0.32821673	1502.4
SA22_7	1254	131.5035104751587	442.04395294189453	0.5789546	1503.6
SA22_7	1255	129.7339677810669	440.59547424316406	0.4822178	1504.8
SA22_7	1256	130.9265375137329	440.15316009521484	0.13684282	1506.0
SA22_7	1257	130.28736114501953	441.22982025146484	0.94059414	1507.2
SA22_7	1258	130.76295852661133	440.9292984008789	0.80649024	1508.4
SA22_7	1259	132.50714540481567	440.9557342529297	0.6639045	1509.6
SA22_7	1260	133.7017297744751	440.15456199645996	0.62013626	1510.8
SA22_7	1261	134.89282131195068	441.3031196594238	0.89208984	1512.0
SA22_7	1262	133.3196520805359	441.28400802612305	0.8987705	1513.2
SA22_7	1263	135.78413724899292	439.52467918395996	0.46219578	1514.4
SA22_7	1264	132.11209774017334	441.31113052368164	0.8875517	1515.6
SA22_7	1265	133.4375500679016	441.01046562194824	0.8904003	1516.8
SA22_7	1266	132.11909532546997	441.7282962799072	0.9392427	1518.0
SA22_7	1267	133.75834226608276	441.32389068603516	0.92093486	1519.2
SA22_7	1268	140.7700777053833	434.97233390808105	0.9987943	1520.4
SA22_7	1269	146.02088928222656	429.5910358428955	0.9974369	1521.6
SA22_7	1270	143.1704044342041	425.7883644104004	0.9990777	1522.8
SA22_7	1271	115.63084125518799	425.4040718078613	0.98015577	1524.0
SA22_7	1272	101.74685716629028	430.79020500183105	0.96377134	1525.2
SA22_7	1273	91.50842428207397	430.8768653869629	0.99396825	1526.4
SA22_7	1274	96.99708223342896	435.49060821533203	0.99361837	1527.6
SA22_7	1275	97.10888266563416	435.5038833618164	0.99565625	1528.8
SA22_7	1276	98.33706021308899	437.7916717529297	0.992736	1530.0
SA22_7	1277	101.29005908966064	437.5686836242676	0.99781644	1531.2
SA22_7	1278	101.62370204925537	437.5982666015625	0.99761045	1532.4
SA22_7	1279	103.65477800369263	439.0068054199219	0.99806887	1533.6
SA22_7	1280	103.19995880126953	442.56091117858887	0.99805295	1534.8
SA22_7	1281	105.4491639137268	444.36455726623535	0.99060726	1536.0
SA22_7	1282	102.25780010223389	444.01817321777344	0.9912074	1537.2
SA22_7	1283	101.84955596923828	445.28011322021484	0.99142855	1538.4
SA22_7	1284	100.58172941207886	444.8194885253906	0.9899565	1539.6
SA22_7	1285	101.26996040344238	445.2996826171875	0.9906784	1540.8
SA22_7	1286	101.52416229248047	445.5263900756836	0.99240476	1542.0
SA22_7	1287	100.89882612228394	445.989990234375	0.9967186	1543.2
SA22_7	1288	101.35152339935303	445.6951904296875	0.9937099	1544.4
SA22_7	1289	102.03683376312256	446.6069984436035	0.9898044	1545.6
SA22_7	1290	98.93429279327393	446.2551498413086	0.9882577	1546.8
SA22_7	1291	100.18012523651123	447.19167709350586	0.99320626	1548.0
SA22_7	1292	100.92688798904419	445.80053329467773	0.99546546	1549.2
SA22_7	1293	101.34140253067017	446.7901611328125	0.99220604	1550.4
SA22_7	1294	100.53167343139648	446.60244941711426	0.9932696	1551.6
SA22_7	1295	101.80742740631104	446.4473533630371	0.9913402	1552.8
SA22_7	1296	100.99472999572754	446.62696838378906	0.99159557	1554.0
SA22_7	1297	101.18350982666016	447.0256233215332	0.99033326	1555.2
SA22_7	1298	99.80573654174805	446.67978286743164	0.9925714	1556.4
SA22_7	1299	102.49632596969604	446.45227432250977	0.99143714	1557.6
SA22_7	1300	101.30391120910645	446.6792106628418	0.9906934	1558.8
SA22_7	1301	103.00329923629761	447.1533679962158	0.9922276	1560.0
SA22_7	1302	100.83582401275635	446.33108139038086	0.99660057	1561.2
SA22_7	1303	102.47646570205688	446.4652919769287	0.99374443	1562.4
SA22_7	1304	101.589834690094	446.7905330657959	0.98549557	1563.6
SA22_7	1305	102.1998405456543	446.9212532043457	0.9930219	1564.8
SA22_7	1306	100.30227899551392	447.289981842041	0.99021345	1566.0
SA22_7	1307	101.06679201126099	447.3520088195801	0.9902625	1567.2
SA22_7	1308	103.19546461105347	447.10021018981934	0.9911287	1568.4
SA22_7	1309	101.53074264526367	446.54356956481934	0.9936376	1569.6
SA22_7	1310	101.07030868530273	447.09986686706543	0.984599	1570.8
SA22_7	1311	99.82028007507324	447.9942512512207	0.9718184	1572.0
SA22_7	1312	101.00611448287964	446.9586181640625	0.9881814	1573.2
SA22_7	1313	102.8809666633606	446.90568923950195	0.9926966	1574.4
SA22_7	1314	101.19682550430298	446.53687477111816	0.9955095	1575.6
SA22_7	1315	100.92065334320068	447.2746753692627	0.98534656	1576.8
SA22_7	1316	101.42114162445068	447.38805770874023	0.9885046	1578.0
SA22_7	1317	101.82212591171265	447.88713455200195	0.9915292	1579.2
SA22_7	1318	102.168869972229	447.0274543762207	0.9933188	1580.4
SA22_7	1319	102.81556844711304	447.5819492340088	0.98927736	1581.6
SA22_7	1320	101.15783214569092	447.63072967529297	0.98708284	1582.8
SA22_7	1321	103.82513999938965	447.00971603393555	0.99230725	1584.0
SA22_7	1322	103.80985736846924	447.22904205322266	0.99558026	1585.2
SA22_7	1323	103.08035612106323	447.1501922607422	0.9825332	1586.4
SA22_7	1324	104.16644811630249	447.2362804412842	0.98744875	1587.6
SA22_7	1325	102.83955335617065	447.9531669616699	0.989986	1588.8
SA22_7	1326	104.8668622970581	447.08727836608887	0.9940943	1590.0
SA22_7	1327	103.94890308380127	447.6195430755615	0.9819437	1591.2
SA22_7	1328	103.18429470062256	446.91226959228516	0.99491537	1592.4
SA22_7	1329	103.62300872802734	447.8825569152832	0.99091923	1593.6
SA22_7	1330	104.90754842758179	447.09720611572266	0.9931987	1594.8
SA22_7	1331	104.24966812133789	445.3519535064697	0.9961708	1596.0
SA22_7	1332	103.37884426116943	446.82838439941406	0.9734924	1597.2
SA22_7	1333	107.57944583892822	446.5454864501953	0.99489695	1598.4
SA22_7	1334	105.44755458831787	446.0072708129883	0.99670213	1599.6
SA22_7	1335	105.98757266998291	446.2898826599121	0.9966395	1600.8
SA22_7	1336	106.03330135345459	446.3924217224121	0.98873454	1602.0
SA22_7	1337	108.36596488952637	445.57886123657227	0.9791632	1603.2
SA22_7	1338	108.02593231201172	445.40205001831055	0.987082	1604.4
SA22_7	1339	103.23317050933838	447.09571838378906	0.9773276	1605.6
SA22_7	1340	104.23363447189331	445.5889320373535	0.9923294	1606.8
SA22_7	1341	108.73370170593262	447.022762298584	0.9974527	1608.0
SA22_7	1342	107.30369091033936	447.14738845825195	0.9967699	1609.2
SA22_7	1343	108.3031177520752	447.25284576416016	0.9976078	1610.4
SA22_7	1344	106.32085800170898	447.495059967041	0.9966037	1611.6
SA22_7	1345	109.31847095489502	448.1794738769531	0.99405694	1612.8
SA22_7	1346	107.68060684204102	447.6537322998047	0.9969284	1614.0
SA22_7	1347	109.70031023025513	447.5471878051758	0.9980292	1615.2
SA22_7	1348	109.60190296173096	447.2192573547363	0.99779665	1616.4
SA22_7	1349	107.73813724517822	447.0098304748535	0.99618006	1617.6
SA22_7	1350	107.67391920089722	446.43442153930664	0.99569666	1618.8
SA22_7	1351	109.51564311981201	447.43045806884766	0.99690104	1620.0
SA22_7	1352	107.6693058013916	446.54640197753906	0.9972415	1621.2
SA22_7	1353	107.01814889907837	446.90935134887695	0.9976902	1622.4
SA22_7	1354	108.5901141166687	445.4199028015137	0.99644935	1623.6
SA22_7	1355	109.91928577423096	445.4530334472656	0.99619764	1624.8
SA22_7	1356	109.40184593200684	445.89566230773926	0.99497175	1626.0
SA22_7	1357	109.6116304397583	447.3677444458008	0.99791557	1627.2
SA22_7	1358	109.88849401473999	447.3353576660156	0.99807715	1628.4
SA22_7	1359	109.89258289337158	447.7254581451416	0.9965004	1629.6
SA22_7	1360	108.72912406921387	445.6750202178955	0.9982862	1630.8
SA22_7	1361	109.84342098236084	445.45586585998535	0.99836975	1632.0
SA22_7	1362	110.88449954986572	444.9751853942871	0.9983133	1633.2
SA22_7	1363	110.07617712020874	445.1264762878418	0.9984413	1634.4
SA22_7	1364	109.43183898925781	446.4031219482422	0.9965978	1635.6
SA22_7	1365	110.63547134399414	447.8026485443115	0.9982247	1636.8
SA22_7	1366	111.79604530334473	445.5881881713867	0.9988123	1638.0
SA22_7	1367	112.43611574172974	445.7972717285156	0.9978872	1639.2
SA22_7	1368	110.32626628875732	446.9530391693115	0.9974369	1640.4
SA22_7	1369	109.67644453048706	447.5950813293457	0.99738854	1641.6
SA22_7	1370	111.70895099639893	446.3775444030762	0.99712986	1642.8
SA22_7	1371	113.06644678115845	445.5809211730957	0.998412	1644.0
SA22_7	1372	113.27327489852905	445.3993034362793	0.9980944	1645.2
SA22_7	1373	113.01203966140747	445.8831024169922	0.9959722	1646.4
SA22_7	1374	113.13817501068115	445.28409004211426	0.99573636	1647.6
SA22_7	1375	112.97763586044312	447.2361373901367	0.99604297	1648.8
SA22_7	1376	110.53159236907959	447.1128845214844	0.99701583	1650.0
SA22_7	1377	112.3441219329834	446.5965270996094	0.99602795	1651.2
SA22_7	1378	112.18690872192383	447.7195358276367	0.99505675	1652.4
SA22_7	1379	113.08493614196777	448.3545684814453	0.9967391	1653.6
SA22_7	1380	112.35039234161377	447.84464836120605	0.9976052	1654.8
SA22_7	1381	113.8969898223877	448.13183784484863	0.9945405	1656.0
SA22_7	1382	112.39949464797974	447.2357940673828	0.997957	1657.2
SA22_7	1383	110.77331304550171	447.35836029052734	0.99744296	1658.4
SA22_7	1384	110.70678234100342	447.8282833099365	0.9971661	1659.6
SA22_7	1385	112.36164569854736	445.91142654418945	0.9981104	1660.8
SA22_7	1386	110.6493592262268	447.2042655944824	0.99631894	1662.0
SA22_7	1387	112.49501705169678	448.56937408447266	0.993277	1663.2
SA22_7	1388	113.6030912399292	447.99036026000977	0.9967044	1664.4
SA22_7	1389	112.48443126678467	447.440185546875	0.997306	1665.6
SA22_7	1390	111.7136001586914	448.0773067474365	0.99665904	1666.8
SA22_7	1391	112.22692728042603	448.18227767944336	0.9977755	1668.0
SA22_7	1392	111.54742240905762	446.6844177246094	0.99742585	1669.2
SA22_7	1393	113.03250789642334	447.5412082672119	0.9963205	1670.4
SA22_7	1394	113.26569318771362	445.8753490447998	0.9983725	1671.6
SA22_7	1395	111.59255504608154	447.8843879699707	0.99634016	1672.8
SA22_7	1396	113.44408988952637	445.2664089202881	0.9988599	1674.0
SA22_7	1397	111.22145652770996	447.0413589477539	0.994611	1675.2
SA22_7	1398	112.4172568321228	447.4435043334961	0.9980102	1676.4
SA22_7	1399	110.15005111694336	449.1876983642578	0.9944366	1677.6
SA22_7	1400	111.75501346588135	446.50142669677734	0.99880064	1678.8
SA22_7	1401	111.27691268920898	447.14853286743164	0.9966439	1680.0
SA22_7	1402	113.7608289718628	446.88337326049805	0.9955663	1681.2
SA22_7	1403	112.71946430206299	447.29461669921875	0.9871329	1682.4
SA22_7	1404	113.34524154663086	447.30966567993164	0.9886003	1683.6
SA22_7	1405	117.84425973892212	448.3864402770996	0.9968779	1684.8
SA22_7	1406	116.8211817741394	448.1425094604492	0.9949639	1686.0
SA22_7	1407	117.70541667938232	447.3445987701416	0.9967541	1687.2
SA22_7	1408	116.61076545715332	447.7357578277588	0.9905178	1688.4
SA22_7	1409	116.29365682601929	449.1130542755127	0.9955711	1689.6
SA22_7	1410	116.63241386413574	448.94917488098145	0.9967632	1690.8
SA22_7	1411	117.39006042480469	449.4411277770996	0.99451596	1692.0
SA22_7	1412	117.54825115203857	448.2488822937012	0.9950714	1693.2
SA22_7	1413	116.16978645324707	448.92969131469727	0.9943861	1694.4
SA22_7	1414	116.58179759979248	446.7327117919922	0.99390817	1695.6
SA22_7	1415	116.74761772155762	447.05034255981445	0.99339193	1696.8
SA22_7	1416	116.65472984313965	447.1425533294678	0.9933623	1698.0
SA22_7	1417	115.92419147491455	447.57728576660156	0.9905166	1699.2
SA22_7	1418	116.62498712539673	446.96210861206055	0.9921902	1700.4
SA22_7	1419	117.51524209976196	447.42822647094727	0.9919527	1701.6
SA22_7	1420	117.61765480041504	448.96124839782715	0.9776804	1702.8
SA22_7	1421	116.99521541595459	448.95721435546875	0.98502964	1704.0
SA22_7	1422	116.8174147605896	447.8822708129883	0.98522735	1705.2
SA22_7	1423	115.8543586730957	449.1987419128418	0.9682205	1706.4
SA22_7	1424	116.1896824836731	448.8335609436035	0.98868084	1707.6
SA22_7	1425	117.35281944274902	448.63351821899414	0.9916677	1708.8
SA22_7	1426	117.35860109329224	448.7910461425781	0.9913975	1710.0
SA22_7	1427	116.20291471481323	448.5227108001709	0.9896829	1711.2
SA22_7	1428	118.21651458740234	448.82100105285645	0.9913332	1712.4
SA22_7	1429	115.9843921661377	449.2642021179199	0.9894509	1713.6
SA22_7	1430	115.9799575805664	449.1479301452637	0.98548394	1714.8
SA22_7	1431	116.13508462905884	450.05284309387207	0.9836098	1716.0
SA22_7	1432	116.56816005706787	449.2108726501465	0.99277604	1717.2
SA22_7	1433	116.49341583251953	448.980188369751	0.9955461	1718.4
SA22_7	1434	117.56945848464966	449.4859313964844	0.99411315	1719.6
SA22_7	1435	116.48062467575073	449.36113357543945	0.99524826	1720.8
SA22_7	1436	118.57473850250244	448.7778854370117	0.9916803	1722.0
SA22_7	1437	117.99492835998535	448.643274307251	0.9947583	1723.2
SA22_7	1438	117.29265451431274	448.72209548950195	0.99376124	1724.4
SA22_7	1439	117.93820858001709	448.53203773498535	0.9957898	1725.6
SA22_7	1440	117.91442632675171	449.6111297607422	0.9928444	1726.8
SA22_7	1441	116.47891998291016	449.13597106933594	0.9928895	1728.0
SA22_7	1442	117.35117435455322	449.19419288635254	0.9922476	1729.2
SA22_7	1443	116.43294095993042	449.130277633667	0.9907161	1730.4
SA22_7	1444	117.7760362625122	449.1819763183594	0.98984957	1731.6
SA22_7	1445	117.55335330963135	450.0736427307129	0.99271023	1732.8
SA22_7	1446	117.5218939781189	446.85041427612305	0.994493	1734.0
SA22_7	1447	116.7229175567627	447.00273513793945	0.9946727	1735.2
SA22_7	1448	115.92111587524414	447.07820892333984	0.99133474	1736.4
SA22_7	1449	114.99308347702026	449.0789222717285	0.9850221	1737.6
SA22_7	1450	116.54421091079712	447.94063568115234	0.990599	1738.8
SA22_7	1451	116.49007797241211	446.8289279937744	0.99603266	1740.0
SA22_7	1452	116.60780906677246	447.42095947265625	0.99104464	1741.2
SA22_7	1453	116.17844104766846	446.9205093383789	0.9785992	1742.4
SA22_7	1454	115.43033123016357	447.70108222961426	0.99055606	1743.6
SA22_7	1455	115.93884229660034	447.9730224609375	0.9907348	1744.8
SA22_7	1456	116.87130928039551	448.1477737426758	0.99016005	1746.0
SA22_7	1457	115.78212976455688	448.64227294921875	0.9788891	1747.2
SA22_7	1458	116.66280031204224	447.45941162109375	0.99387896	1748.4
SA22_7	1459	116.9783353805542	448.28813552856445	0.9943745	1749.6
SA22_7	1460	119.97374296188354	448.5251998901367	0.9588657	1750.8
SA22_7	1461	129.56812381744385	446.9839096069336	0.98689586	1752.0
SA22_7	1462	132.6175332069397	446.586856842041	0.99347633	1753.2
SA22_7	1463	136.19375228881836	445.2783966064453	0.98667645	1754.4
SA22_7	1464	142.4226999282837	445.05011558532715	0.99508333	1755.6
SA22_7	1465	142.91151762008667	444.9440574645996	0.99445266	1756.8
SA22_7	1466	145.80752849578857	444.1303253173828	0.9880261	1758.0
SA22_7	1467	148.59240055084229	445.77587127685547	0.99743736	1759.2
SA22_7	1468	150.04234313964844	444.61094856262207	0.99684453	1760.4
SA22_7	1469	150.9502649307251	444.76318359375	0.9982395	1761.6
SA22_7	1470	151.86595916748047	443.96143913269043	0.99817765	1762.8
SA22_7	1471	151.56152248382568	443.331241607666	0.99736685	1764.0
SA22_7	1472	153.16147804260254	443.59814643859863	0.9982836	1765.2
SA22_7	1473	153.6458134651184	444.09061431884766	0.9967104	1766.4
SA22_7	1474	152.5228977203369	443.7867736816406	0.9973895	1767.6
SA22_7	1475	151.7496109008789	443.4056854248047	0.9976078	1768.8
SA22_7	1476	150.94153881072998	443.4423351287842	0.9982185	1770.0
SA22_7	1477	153.10869216918945	443.1741714477539	0.99793553	1771.2
SA22_7	1478	152.08758115768433	443.13371658325195	0.998454	1772.4
SA22_7	1479	152.88450717926025	444.0223789215088	0.99788046	1773.6
SA22_7	1480	151.60160064697266	443.98990631103516	0.9981565	1774.8
SA22_7	1481	151.8957495689392	443.53111267089844	0.99564666	1776.0
SA22_7	1482	152.19742059707642	444.4240379333496	0.99844754	1777.2
SA22_7	1483	153.8316011428833	443.6414909362793	0.9978756	1778.4
SA22_7	1484	152.41289138793945	443.8439083099365	0.9978688	1779.6
SA22_7	1485	152.9937744140625	443.959436416626	0.99709463	1780.8
SA22_7	1486	152.44133472442627	443.0706596374512	0.99717665	1782.0
SA22_7	1487	150.697922706604	443.82225036621094	0.9979607	1783.2
SA22_7	1488	152.11644172668457	443.44287872314453	0.9967565	1784.4
SA22_7	1489	149.60529804229736	443.91529083251953	0.998055	1785.6
SA22_7	1490	152.4301290512085	443.2023811340332	0.99612206	1786.8
SA22_7	1491	151.254403591156	444.5170497894287	0.9970797	1788.0
SA22_7	1492	153.1325101852417	444.41554069519043	0.9974699	1789.2
SA22_7	1493	154.0153980255127	444.33340072631836	0.9975811	1790.4
SA22_7	1494	152.11856365203857	444.6678829193115	0.9981013	1791.6
SA22_7	1495	151.77853107452393	444.2778968811035	0.9979803	1792.8
SA22_7	1496	152.95443534851074	444.4035816192627	0.9980591	1794.0
SA22_7	1497	152.25465297698975	444.5127296447754	0.9975199	1795.2
SA22_7	1498	152.67415046691895	444.2222213745117	0.9982455	1796.4
SA22_7	1499	152.22766399383545	444.58725929260254	0.99855596	1797.6
SA22_7	1500	153.26721668243408	443.9050483703613	0.99812895	1798.8
SA22_7	1501	152.8081774711609	444.12328720092773	0.9981499	1800.0
SA22_7	1502	152.86104679107666	443.40797424316406	0.9974153	1801.2
SA22_7	1503	153.0104160308838	444.35874938964844	0.99607927	1802.4
SA22_7	1504	152.09097862243652	443.63433837890625	0.9977738	1803.6
SA22_7	1505	151.87880992889404	443.3979034423828	0.9967501	1804.8
SA22_7	1506	152.33194828033447	443.3544158935547	0.99779415	1806.0
SA22_7	1507	152.04203128814697	443.9889621734619	0.99791914	1807.2
SA22_7	1508	152.71153450012207	443.73135566711426	0.9978002	1808.4
SA22_7	1509	152.27971076965332	443.29702377319336	0.99810225	1809.6
SA22_7	1510	151.7672896385193	443.99537086486816	0.9982864	1810.8
SA22_7	1511	154.2680025100708	443.74600410461426	0.9976787	1812.0
SA22_7	1512	153.303325176239	443.21754455566406	0.99734133	1813.2
SA22_7	1513	155.08687496185303	442.8068447113037	0.9983463	1814.4
SA22_7	1514	151.68638229370117	443.0398178100586	0.99849653	1815.6
SA22_7	1515	152.53918170928955	443.60469818115234	0.99793625	1816.8
SA22_7	1516	151.11877918243408	442.72876739501953	0.9989982	1818.0
SA22_7	1517	150.6871223449707	443.1013870239258	0.9986738	1819.2
SA22_7	1518	151.37269496917725	443.10513496398926	0.9985826	1820.4
SA22_7	1519	152.32518911361694	443.8007354736328	0.99875116	1821.6
SA22_7	1520	153.59022617340088	443.30217361450195	0.9983645	1822.8
SA22_7	1521	154.1031837463379	444.1405391693115	0.99784493	1824.0
SA22_7	1522	153.14085483551025	443.9890193939209	0.9988938	1825.2
SA22_7	1523	152.78966426849365	443.93022537231445	0.9985814	1826.4
SA22_7	1524	152.40421295166016	443.10956954956055	0.9983311	1827.6
SA22_7	1525	153.05230617523193	443.01807403564453	0.99770844	1828.8
SA22_7	1526	151.59296989440918	442.96299934387207	0.9984428	1830.0
SA22_7	1527	152.714741230011	443.47578048706055	0.9979207	1831.2
SA22_7	1528	154.82110977172852	443.35636138916016	0.997387	1832.4
SA22_7	1529	153.95270586013794	443.88891220092773	0.99829143	1833.6
SA22_7	1530	154.02384996414185	443.5334014892578	0.9985826	1834.8
SA22_7	1531	153.676176071167	444.41471099853516	0.9977943	1836.0
SA22_7	1532	153.5330057144165	443.64990234375	0.9985337	1837.2
SA22_7	1533	154.5853614807129	443.838586807251	0.9973895	1838.4
SA22_7	1534	153.71694564819336	443.99974822998047	0.99877626	1839.6
SA22_7	1535	153.88110876083374	443.99834632873535	0.9970143	1840.8
SA22_7	1536	153.06189060211182	443.7930679321289	0.999035	1842.0
SA22_7	1537	152.86808013916016	444.1512393951416	0.99851674	1843.2
SA22_7	1538	153.6159873008728	443.76256942749023	0.9986798	1844.4
SA22_7	1539	153.47447395324707	444.3984031677246	0.9971854	1845.6
SA22_7	1540	153.78179550170898	444.2372131347656	0.99884355	1846.8
SA22_7	1541	151.87439918518066	444.31840896606445	0.9987307	1848.0
SA22_7	1542	153.0564308166504	443.2605171203613	0.998995	1849.2
SA22_7	1543	157.1624517440796	440.9193992614746	0.9963961	1850.4
SA22_7	1544	151.11114978790283	435.03347396850586	0.99933124	1851.6
SA22_7	1545	135.6675624847412	436.78101539611816	0.99727684	1852.8
SA22_7	1546	119.42579746246338	440.6297492980957	0.9995426	1854.0
SA22_7	1547	123.87658357620239	439.66060638427734	0.9992761	1855.2
SA22_7	1548	114.74823951721191	435.9678840637207	0.99108785	1856.4
SA22_7	1549	100.37226676940918	431.3064479827881	0.9986028	1857.6
SA22_7	1550	86.16415858268738	381.99634552001953	0.9981092	1858.8
SA22_7	1551	93.24700236320496	375.9576416015625	0.982991	1860.0
SA22_7	1552	101.78093910217285	396.2537097930908	0.99835473	1861.2
SA22_7	1553	105.28870820999146	399.9342727661133	0.99907875	1862.4
SA22_7	1554	106.04981184005737	353.80931854248047	0.9994814	1863.6
SA22_7	1555	110.55830717086792	299.00012969970703	0.9983246	1864.8
SA22_7	1556	108.07350873947144	295.72543144226074	0.9991068	1866.0
SA22_7	1557	114.1373872756958	256.5407180786133	0.99866724	1867.2
SA22_7	1558	98.35222363471985	329.9220657348633	0.9628408	1868.4
SA22_7	1559	145.12802362442017	369.5347309112549	0.9965634	1869.6
SA22_7	1560	173.25363159179688	396.12035751342773	0.05680069	1870.8
SA22_7	1561	168.56372356414795	406.56712532043457	0.99855644	1872.0
SA22_7	1562	160.03586053848267	408.36791038513184	0.9987263	1873.2
SA22_7	1563	142.3222541809082	414.83802795410156	0.99950814	1874.4
SA22_7	1564	130.08464574813843	417.1692180633545	0.9981797	1875.6
SA22_7	1565	121.08521461486816	420.1406478881836	0.9986228	1876.8
SA22_7	1566	102.32372283935547	414.0237522125244	0.99910706	1878.0
SA22_7	1567	95.62786817550659	396.53443336486816	0.9983736	1879.2
SA22_7	1568	123.32158088684082	337.6819610595703	0.9994344	1880.4
SA22_7	1569	102.35669612884521	346.89353942871094	0.78377026	1881.6
SA22_7	1570	127.06484794616699	351.6896438598633	0.9964173	1882.8
SA22_7	1571	96.60919308662415	356.7755126953125	0.99912125	1884.0
SA22_7	1572	82.34941959381104	315.7837772369385	0.99226284	1885.2
SA22_7	1573	91.17129445075989	246.24884605407715	0.9776324	1886.4
SA22_7	1574	112.03616857528687	275.8062171936035	0.9985214	1887.6
SA22_7	1575	120.99411487579346	290.2042007446289	0.99515235	1888.8
SA22_7	1576	120.61913013458252	246.20484352111816	0.98111683	1890.0
SA22_7	1577	110.9937310218811	263.0028247833252	0.99661213	1891.2
SA22_7	1578	116.0470724105835	358.6549186706543	0.9986105	1892.4
SA22_7	1579	130.39400577545166	235.20915985107422	0.99825126	1893.6
SA22_7	1580	16.813066601753235	434.7091770172119	0.001397788	1894.8
SA22_7	1581	96.75588607788086	320.9967041015625	0.99513924	1896.0
SA22_7	1582	98.0368435382843	279.0733337402344	0.99624205	1897.2
SA22_7	1583	94.91586685180664	132.59538173675537	0.9963247	1898.4
SA22_7	1584	105.97430467605591	189.66938495635986	0.13254488	1899.6
SA22_7	1585	110.44440269470215	278.44905853271484	0.97350854	1900.8
SA22_7	1586	93.81412863731384	149.79260444641113	0.99577075	1902.0
SA22_7	1587	111.82559728622437	79.45253133773804	0.9983146	1903.2
SA22_7	1588	76.742023229599	178.08191299438477	0.98418355	1904.4
SA22_7	1589	105.18794059753418	231.55142784118652	0.23165289	1905.6
SA22_7	1590	153.97883653640747	273.25475692749023	0.99886286	1906.8
SA22_7	1591	196.80123329162598	282.87282943725586	0.99638355	1908.0
SA22_7	1592	134.82067584991455	165.79494953155518	0.9987956	1909.2
SA22_7	1593	117.82910823822021	83.91002655029297	0.998798	1910.4
SA22_7	1594	103.78051996231079	54.189748764038086	0.82553077	1911.6
SA22_7	1595	116.53436422348022	264.0435791015625	0.999127	1912.8
SA22_7	1596	111.97515726089478	245.15424728393555	0.9816877	1914.0
SA22_7	1597	97.77420163154602	100.10478258132935	0.28671795	1915.2
SA22_7	1598	16.88268780708313	435.043888092041	0.0019289918	1916.4
SA22_7	1599	85.1901650428772	269.4023323059082	0.90344864	1917.6
SA22_7	1600	101.57089233398438	316.0403823852539	0.99913555	1918.8
SA22_7	1601	99.00091886520386	327.96292304992676	0.9973219	1920.0
SA22_7	1602	100.30654668807983	330.40843963623047	0.99931157	1921.2
SA22_7	1603	93.29168796539307	338.0710029602051	0.99581605	1922.4
SA22_7	1604	95.0413465499878	342.8071975708008	0.99836344	1923.6
SA22_7	1605	87.17398643493652	360.7495307922363	0.9953543	1924.8
SA22_7	1606	88.56200575828552	372.6794242858887	0.9981956	1926.0
SA22_7	1607	93.09704899787903	376.9438076019287	0.9951662	1927.2
SA22_7	1608	80.53209781646729	389.6510124206543	0.3183178	1928.4
SA22_7	1609	100.27592182159424	419.99988555908203	0.9928196	1929.6
SA22_7	1610	120.18852233886719	423.06861877441406	0.9974738	1930.8
SA22_7	1611	110.38402318954468	411.923246383667	0.9980426	1932.0
SA22_7	1612	99.67143535614014	401.88191413879395	0.99799323	1933.2
SA22_7	1613	104.27138805389404	324.7210693359375	0.99865085	1934.4
SA22_7	1614	124.01313781738281	275.64645767211914	0.9973411	1935.6
SA22_7	1615	116.60747528076172	225.36779880523682	0.9922151	1936.8
SA22_7	1616	103.82883548736572	283.4267234802246	0.9992638	1938.0
SA22_7	1617	121.25126123428345	364.3076419830322	0.9984794	1939.2
SA22_7	1618	122.6727843284607	255.24639129638672	0.99822265	1940.4
SA22_7	1619	129.5501947402954	298.0847454071045	0.06839042	1941.6
SA22_7	1620	112.9246711730957	273.4079074859619	0.96753424	1942.8
SA22_7	1621	121.25576734542847	252.10407257080078	0.19800287	1944.0
SA22_7	1622	149.97156858444214	253.20184707641602	0.995513	1945.2
SA22_7	1623	183.10294151306152	256.728458404541	0.99948114	1946.4
SA22_7	1624	207.35397338867188	257.4979591369629	0.9989594	1947.6
SA22_7	1625	223.74539375305176	258.9008903503418	0.95812297	1948.8
SA22_7	1626	203.271484375	262.5673770904541	0.99940646	1950.0
SA22_7	1627	132.76286125183105	265.07102966308594	0.9986411	1951.2
SA22_7	1628	62.88823485374451	298.3241558074951	0.8191529	1952.4
SA22_7	1629	57.75784254074097	402.9269599914551	0.96104753	1953.6
SA22_7	1630	84.69822406768799	414.02403831481934	0.996976	1954.8
SA22_7	1631	99.14319515228271	365.1097869873047	0.9973123	1956.0
SA22_7	1632	119.56682205200195	327.46936798095703	0.9991472	1957.2
SA22_7	1633	107.72349834442139	343.28189849853516	0.99432206	1958.4
SA22_7	1634	127.32406854629517	289.5901107788086	0.998735	1959.6
SA22_7	1635	115.73586463928223	289.1162395477295	0.9524595	1960.8
SA22_7	1636	128.81999015808105	269.77380752563477	0.9993067	1962.0
SA22_7	1637	100.00944137573242	284.33292388916016	0.998697	1963.2
SA22_7	1638	94.63375210762024	141.87904357910156	0.9982596	1964.4
SA22_7	1639	120.00083923339844	96.83866024017334	0.9953146	1965.6
SA22_7	1640	109.00938510894775	146.34677410125732	0.9974631	1966.8
SA22_7	1641	107.63741731643677	296.903657913208	0.9999007	1968.0
SA22_7	1642	105.96003532409668	350.8186340332031	0.99950683	1969.2
SA22_7	1643	124.56107139587402	229.0953540802002	0.99565375	1970.4
SA22_7	1644	117.92351007461548	195.02019882202148	0.9972198	1971.6
SA22_7	1645	109.45988893508911	336.0138988494873	0.997315	1972.8
SA22_7	1646	125.3666639328003	177.16435432434082	0.9951184	1974.0
SA22_7	1647	102.86389589309692	193.8951301574707	0.007917038	1975.2
SA22_7	1648	112.28752136230469	298.60814094543457	0.65817946	1976.4
SA22_7	1649	89.27246928215027	314.36548233032227	0.99883276	1977.6
SA22_7	1650	94.89202499389648	141.37290000915527	0.90460056	1978.8
SA22_7	1651	109.9378228187561	64.53678131103516	0.9856505	1980.0
SA22_7	1652	77.69038677215576	183.1105899810791	0.9603448	1981.2
SA22_7	1653	107.4324369430542	209.15342330932617	0.017758751	1982.4
SA22_7	1654	139.3976926803589	235.8576250076294	0.6558451	1983.6
SA22_7	1655	99.92703199386597	331.43016815185547	0.99827254	1984.8
SA22_7	1656	77.28345394134521	263.22020530700684	0.99032253	1986.0
SA22_7	1657	89.2268419265747	127.72160053253174	0.96698606	1987.2
SA22_7	1658	92.80593395233154	115.23108959197998	0.69661754	1988.4
SA22_7	1659	110.91079711914062	307.5727844238281	0.9988662	1989.6
SA22_7	1660	112.39458322525024	281.14726066589355	0.5334533	1990.8
SA22_7	1661	94.9414610862732	141.75397396087646	0.93163747	1992.0
SA22_7	1662	67.76862144470215	125.80009460449219	0.9337722	1993.2
SA22_7	1663	89.91166353225708	298.07719230651855	0.9988432	1994.4
SA22_7	1664	114.47460651397705	350.9393119812012	0.99477	1995.6
SA22_7	1665	148.29142093658447	200.64246654510498	0.9985399	1996.8
SA22_7	1666	131.39402866363525	108.6689829826355	0.9915767	1998.0
SA22_7	1667	121.11694812774658	272.2499084472656	0.99946505	1999.2
SA22_7	1668	117.603600025177	266.2990379333496	0.93482643	2000.4
SA22_7	1669	108.30473899841309	188.72436046600342	0.9416211	2001.6
SA22_7	1670	17.155732214450836	435.0204849243164	0.0024094174	2002.8
SA22_7	1671	120.33674716949463	231.2830352783203	0.15546358	2004.0
SA22_7	1672	134.7593069076538	311.0526466369629	0.92725134	2005.2
SA22_7	1673	68.3064877986908	319.45913314819336	0.974602	2006.4
SA22_7	1674	70.88385820388794	246.6683006286621	0.9709326	2007.6
SA22_7	1675	86.0602855682373	126.68741226196289	0.9913326	2008.8
SA22_7	1676	114.6113395690918	86.6378402709961	0.9989141	2010.0
SA22_7	1677	76.08914971351624	199.85692977905273	0.8840206	2011.2
SA22_7	1678	116.80781841278076	202.7611541748047	0.8310491	2012.4
SA22_7	1679	135.22038459777832	206.77997589111328	0.77646625	2013.6
SA22_7	1680	151.2078046798706	278.8978958129883	0.99352264	2014.8
SA22_7	1681	148.3675479888916	397.2260284423828	0.9994642	2016.0
SA22_7	1682	73.44381213188171	359.1441535949707	0.99267006	2017.2
SA22_7	1683	89.40265774726868	270.4342460632324	0.9839175	2018.4
SA22_7	1684	92.80291795730591	138.68216514587402	0.98859465	2019.6
SA22_7	1685	109.87153053283691	123.8825511932373	0.99814117	2020.8
SA22_7	1686	98.07776808738708	242.31797218322754	0.98938507	2022.0
SA22_7	1687	99.82709288597107	301.22626304626465	0.9995165	2023.2
SA22_7	1688	117.20753908157349	317.85412788391113	0.9949905	2024.4
SA22_7	1689	119.03607845306396	293.4477710723877	0.9970714	2025.6
SA22_7	1690	113.23791742324829	344.818754196167	0.99573696	2026.8
SA22_7	1691	127.28333473205566	249.68570709228516	0.9850028	2028.0
SA22_7	1692	89.49612975120544	319.7171974182129	0.99381953	2029.2
SA22_7	1693	102.63552665710449	344.0053939819336	0.90562433	2030.4
SA22_7	1694	133.51013660430908	214.33440685272217	0.99959165	2031.6
SA22_7	1695	105.03802299499512	126.78558826446533	0.9842302	2032.8
SA22_7	1696	114.38877582550049	166.0113000869751	0.999268	2034.0
SA22_7	1697	148.020339012146	302.0426845550537	0.9987087	2035.2
SA22_7	1698	107.80354738235474	134.27880764007568	0.9962806	2036.4
SA22_7	1699	84.64768528938293	279.32461738586426	0.9716411	2037.6
SA22_7	1700	94.35629844665527	336.05180740356445	0.9963632	2038.8
SA22_7	1701	111.6811990737915	211.32522583007812	0.96406245	2040.0
SA22_7	1702	97.6707398891449	114.18281078338623	0.9894946	2041.2
SA22_7	1703	84.91834998130798	141.58907890319824	0.98828083	2042.4
SA22_7	1704	81.34979009628296	249.05802726745605	0.8155336	2043.6
SA22_7	1705	104.37706708908081	206.9388771057129	0.0075467667	2044.8
SA22_7	1706	90.87538719177246	119.10034418106079	0.9862155	2046.0
SA22_7	1707	112.64280080795288	70.55240392684937	0.9981755	2047.2
SA22_7	1708	110.0590705871582	106.6353964805603	0.88831216	2048.4
SA22_7	1709	99.1883635520935	320.72622299194336	0.08569819	2049.6
SA22_7	1710	129.6775460243225	216.16724967956543	0.9961796	2050.8
SA22_7	1711	113.14882040023804	246.38351440429688	0.9931632	2052.0
SA22_7	1712	95.58007717132568	321.0854244232178	0.99765635	2053.2
SA22_7	1713	96.18390202522278	315.0615692138672	0.898538	2054.4
SA22_7	1714	124.08782243728638	193.04780960083008	0.99260664	2055.6
SA22_7	1715	94.5305585861206	233.20252418518066	0.05406362	2056.8
SA22_7	1716	125.91962814331055	287.0942687988281	0.9950883	2058.0
SA22_7	1717	76.30429863929749	317.05604553222656	0.99774855	2059.2
SA22_7	1718	79.93308305740356	138.652982711792	0.31718028	2060.4
SA22_7	1719	114.70372676849365	63.5509729385376	0.99810284	2061.6
SA22_7	1720	74.79953169822693	207.10229873657227	0.9752588	2062.8
SA22_7	1721	108.85599851608276	216.13221645355225	0.021814674	2064.0
SA22_7	1722	132.2763442993164	216.415114402771	0.6416034	2065.2
SA22_7	1723	148.35928678512573	230.5524444580078	0.35830688	2066.4
SA22_7	1724	152.57666110992432	367.41119384765625	0.7402469	2067.6
SA22_7	1725	156.36894702911377	407.6842975616455	0.99882656	2068.8
SA22_7	1726	100.8378267288208	395.3532600402832	0.99837273	2070.0
SA22_7	1727	75.46858787536621	294.95561599731445	0.9872371	2071.2
SA22_7	1728	103.71118783950806	124.85970497131348	0.9966606	2072.4
SA22_7	1729	121.81844711303711	234.9838399887085	0.9992518	2073.6
SA22_7	1730	149.2751121520996	331.8212413787842	0.99984884	2074.8
SA22_7	1731	105.45170307159424	172.7861738204956	0.9982754	2076.0
SA22_7	1732	125.8499026298523	173.23705673217773	0.9983638	2077.2
SA22_7	1733	109.28720235824585	226.06023788452148	0.6258142	2078.4
SA22_7	1734	87.50874996185303	114.89214420318604	0.9629614	2079.6
SA22_7	1735	16.550476849079132	436.13834381103516	0.0018159592	2080.8
SA22_7	1736	100.5070686340332	209.3213939666748	0.29863778	2082.0
SA22_7	1737	121.40824794769287	216.12067222595215	0.4739142	2083.2
SA22_7	1738	133.6963176727295	335.26159286499023	0.9989008	2084.4
SA22_7	1739	70.6885814666748	342.86816596984863	0.97374845	2085.6
SA22_7	1740	80.7784378528595	188.92151355743408	0.25875968	2086.8
SA22_7	1741	96.83395624160767	85.8735179901123	0.99808455	2088.0
SA22_7	1742	124.86004829406738	236.24313354492188	0.99955636	2089.2
SA22_7	1743	106.46212100982666	237.29633331298828	0.004544735	2090.4
SA22_7	1744	89.3959105014801	107.62845039367676	0.4728448	2091.6
SA22_7	1745	75.48285126686096	118.84940385818481	0.050425373	2092.8
SA22_7	1746	94.01718378067017	210.90898990631104	0.0045033027	2094.0
SA22_7	1747	121.54781818389893	211.66279792785645	0.97266936	2095.2
SA22_7	1748	150.97556114196777	295.8874797821045	0.83351016	2096.4
SA22_7	1749	90.4495358467102	379.5421886444092	0.99897826	2097.6
SA22_7	1750	75.66237449645996	262.46973037719727	0.94263524	2098.8
SA22_7	1751	121.2073564529419	88.71957063674927	0.99867356	2100.0
SA22_7	1752	91.63571000099182	129.1479778289795	0.9788688	2101.2
SA22_7	1753	16.83773845434189	435.0282669067383	0.00096427836	2102.4
SA22_7	1754	115.00526666641235	210.4929256439209	0.009664856	2103.6
SA22_7	1755	147.51791954040527	210.00958442687988	0.97870606	2104.8
SA22_7	1756	169.94833946228027	207.79043197631836	0.99102706	2106.0
SA22_7	1757	16.54660999774933	437.12642669677734	0.0013067959	2107.2
SA22_7	1758	72.51549363136292	357.6449203491211	0.99911875	2108.4
SA22_7	1759	87.44088411331177	394.6504783630371	0.9971986	2109.6
SA22_7	1760	87.50295639038086	237.78762817382812	0.91765606	2110.8
SA22_7	1761	109.44271087646484	162.55022048950195	0.99835336	2112.0
SA22_7	1762	93.8588798046112	330.1120090484619	0.99919814	2113.2
SA22_7	1763	128.90124320983887	378.66451263427734	0.99987817	2114.4
SA22_7	1764	130.19952774047852	396.03063583374023	0.9997353	2115.6
SA22_7	1765	124.7459888458252	413.06041717529297	0.99982697	2116.8
SA22_7	1766	120.97291946411133	422.8157329559326	0.9992576	2118.0
SA22_7	1767	103.76231670379639	364.05344009399414	0.9432899	2119.2
SA22_7	1768	121.35732173919678	241.45153999328613	0.9960173	2120.4
SA22_7	1769	104.86840009689331	159.62938785552979	0.9957164	2121.6
SA22_7	1770	114.3306016921997	62.7819299697876	0.995468	2122.8
SA22_7	1771	85.82772612571716	176.32930755615234	0.8645387	2124.0
SA22_7	1772	123.19467067718506	178.1264591217041	0.9600319	2125.2
SA22_7	1773	149.28832054138184	213.9181137084961	0.77925515	2126.4
SA22_7	1774	160.4642629623413	388.765869140625	0.9980281	2127.6
SA22_7	1775	149.90791082382202	305.9267234802246	0.9960842	2128.8
SA22_7	1776	130.57644367218018	278.7807083129883	0.8761565	2130.0
SA22_7	1777	88.61443996429443	383.39083671569824	0.9983505	2131.2
SA22_7	1778	82.4105441570282	266.05024337768555	0.89033735	2132.4
SA22_7	1779	115.2745008468628	78.64978551864624	0.9961622	2133.6
SA22_7	1780	80.02276420593262	134.67032432556152	0.79042697	2134.8
SA22_7	1781	19.423089921474457	467.918758392334	0.001262398	2136.0
SA22_7	1782	121.85087203979492	214.00623321533203	0.37921074	2137.2
SA22_7	1783	151.96751356124878	206.87490463256836	0.65066934	2138.4
SA22_7	1784	115.12336730957031	267.83040046691895	0.92683536	2139.6
SA22_7	1785	78.41317057609558	242.74558067321777	0.8686217	2140.8
SA22_7	1786	99.16988611221313	154.71449375152588	0.9703995	2142.0
SA22_7	1787	90.50024151802063	244.91477966308594	0.99086213	2143.2
SA22_7	1788	124.23410415649414	341.6732597351074	0.99946433	2144.4
SA22_7	1789	115.49649238586426	226.18622303009033	0.94798476	2145.6
SA22_7	1790	85.5675220489502	120.78824043273926	0.98871696	2146.8
SA22_7	1791	76.91712379455566	108.31772089004517	0.005444364	2148.0
SA22_7	1792	94.17270421981812	209.2024040222168	0.6554255	2149.2
SA22_7	1793	118.58577728271484	206.24238967895508	0.4536773	2150.4
SA22_7	1794	132.99641609191895	210.4330587387085	0.97582895	2151.6
SA22_7	1795	154.91044521331787	218.746976852417	0.43734974	2152.8
SA22_7	1796	116.18061065673828	265.00328063964844	0.9101728	2154.0
SA22_7	1797	77.08232998847961	238.67128372192383	0.98814535	2155.2
SA22_7	1798	84.83333587646484	140.61357021331787	0.99546933	2156.4
SA22_7	1799	104.17863130569458	140.98181247711182	0.9962819	2157.6
SA22_7	1800	141.6846513748169	281.84203147888184	0.9997657	2158.8
SA22_7	1801	113.70189189910889	113.07440757751465	0.92837733	2160.0
SA22_7	1802	113.13692331314087	309.8488426208496	0.9956713	2161.2
SA22_7	1803	121.22973203659058	249.7097682952881	0.98297656	2162.4
SA22_7	1804	89.40907120704651	114.40315246582031	0.9915097	2163.6
SA22_7	1805	124.00072813034058	85.7687258720398	0.9986559	2164.8
SA22_7	1806	111.0366940498352	202.83279418945312	0.9981976	2166.0
SA22_7	1807	105.61069250106812	295.1836967468262	0.9979634	2167.2
SA22_7	1808	101.70528888702393	118.29309940338135	0.9692411	2168.4
SA22_7	1809	109.39263105392456	332.55157470703125	0.9992792	2169.6
SA22_7	1810	112.64957189559937	285.2779197692871	0.9976935	2170.8
SA22_7	1811	117.40907430648804	244.07647132873535	0.99819833	2172.0
SA22_7	1812	120.13643980026245	371.7542266845703	0.99985766	2173.2
SA22_7	1813	121.1901307106018	273.5239791870117	0.9350729	2174.4
SA22_7	1814	130.3105115890503	208.5327672958374	0.9952362	2175.6
SA22_7	1815	16.761556267738342	436.2400817871094	0.0012135528	2176.8
SA22_7	1816	141.47249460220337	260.1229190826416	0.8434241	2178.0
SA22_7	1817	147.8396773338318	384.9385070800781	0.9987037	2179.2
SA22_7	1818	156.58098459243774	270.6203269958496	0.99851257	2180.4
SA22_7	1819	87.72364258766174	308.8483428955078	0.81477934	2181.6
SA22_7	1820	67.29345917701721	208.2978630065918	0.841718	2182.8
SA22_7	1821	117.4403190612793	83.1759524345398	0.99776053	2184.0
SA22_7	1822	74.48810935020447	142.70705223083496	0.1302138	2185.2
SA22_7	1823	87.53020763397217	210.54190635681152	0.053738095	2186.4
SA22_7	1824	116.42799377441406	261.29024505615234	0.998626	2187.6
SA22_7	1825	88.49533200263977	371.04869842529297	0.9997155	2188.8
SA22_7	1826	90.52305221557617	327.75135040283203	0.9856005	2190.0
SA22_7	1827	86.7860734462738	176.97496891021729	0.9751027	2191.2
SA22_7	1828	111.40060424804688	83.75723361968994	0.99780494	2192.4
SA22_7	1829	131.39829635620117	63.74927043914795	0.9994199	2193.6
SA22_7	1830	104.67466115951538	178.0281114578247	0.97302383	2194.8
SA22_7	1831	78.7246584892273	356.53575897216797	0.9971129	2196.0
SA22_7	1832	108.67979526519775	401.8751335144043	0.9991623	2197.2
SA22_7	1833	104.90137338638306	299.9953079223633	0.9201085	2198.4
SA22_7	1834	106.35144710540771	158.02162170410156	0.9940242	2199.6
SA22_7	1835	106.04997873306274	62.129881381988525	0.24045478	2200.8
SA22_7	1836	101.551353931427	174.17953491210938	0.010857586	2202.0
SA22_7	1837	131.54574632644653	184.13838386535645	0.9897176	2203.2
SA22_7	1838	150.89759826660156	279.16600227355957	0.98665875	2204.4
SA22_7	1839	169.58415508270264	401.6836452484131	0.9990963	2205.6
SA22_7	1840	131.61789178848267	353.1009292602539	0.99772066	2206.8
SA22_7	1841	76.30066871643066	250.57929039001465	0.9272589	2208.0
SA22_7	1842	89.31708335876465	213.76848220825195	0.9847289	2209.2
SA22_7	1843	78.71741652488708	305.45273780822754	0.9994624	2210.4
SA22_7	1844	105.70662021636963	384.68018531799316	0.9998385	2211.6
SA22_7	1845	131.78540468215942	400.6690979003906	0.9993198	2212.8
SA22_7	1846	111.27279996871948	263.4202766418457	0.7665667	2214.0
SA22_7	1847	98.1985092163086	117.19517469406128	0.9646876	2215.2
SA22_7	1848	109.7588062286377	190.14697551727295	0.98484045	2216.4
SA22_7	1849	124.27874803543091	294.9002265930176	0.9995521	2217.6
SA22_7	1850	119.5155143737793	200.6356430053711	0.99496055	2218.8
SA22_7	1851	104.69697713851929	88.43268871307373	0.28407347	2220.0
SA22_7	1852	77.60061621665955	149.81337547302246	0.5607261	2221.2
SA22_7	1853	16.74507111310959	437.75562286376953	0.0020407187	2222.4
SA22_7	1854	16.541633009910583	435.89484214782715	0.0015315993	2223.6
SA22_7	1855	152.06305980682373	286.1150550842285	0.87486434	2224.8
SA22_7	1856	141.10201597213745	336.18435859680176	0.863175	2226.0
SA22_7	1857	146.49252891540527	254.90690231323242	0.99937207	2227.2
SA22_7	1858	67.99753904342651	289.27934646606445	0.986509	2228.4
SA22_7	1859	87.95889616012573	140.2962827682495	0.9951239	2229.6
SA22_7	1860	119.17152404785156	55.81644415855408	0.99529403	2230.8
SA22_7	1861	120.81676721572876	85.11267185211182	0.9987772	2232.0
SA22_7	1862	85.38288474082947	231.43569946289062	0.9980952	2233.2
SA22_7	1863	98.5884964466095	308.64795684814453	0.9997999	2234.4
SA22_7	1864	109.28763151168823	283.65511894226074	0.89855695	2235.6
SA22_7	1865	92.90865063667297	134.56422328948975	0.7467513	2236.8
SA22_7	1866	112.3522162437439	63.13322067260742	0.99652016	2238.0
SA22_7	1867	77.09063291549683	188.22498321533203	0.36155605	2239.2
SA22_7	1868	115.43347835540771	197.33755588531494	0.04557839	2240.4
SA22_7	1869	147.06077575683594	332.74417877197266	0.98149866	2241.6
SA22_7	1870	75.30849575996399	373.16110610961914	0.9986803	2242.8
SA22_7	1871	74.88221526145935	245.11184692382812	0.88013786	2244.0
SA22_7	1872	104.43599224090576	89.43607807159424	0.99736315	2245.2
SA22_7	1873	74.20309782028198	161.4483404159546	0.7809243	2246.4
SA22_7	1874	92.74213314056396	284.0046501159668	0.9361814	2247.6
SA22_7	1875	122.92245626449585	243.62136840820312	0.70223504	2248.8
SA22_7	1876	163.32013607025146	372.57917404174805	0.99862957	2250.0
SA22_7	1877	163.10302019119263	275.84160804748535	0.98589534	2251.2
SA22_7	1878	157.7664613723755	356.93315505981445	0.99792826	2252.4
SA22_7	1879	137.76841163635254	276.9275665283203	0.994756	2253.6
SA22_7	1880	130.58629035949707	310.34491539001465	0.9963463	2254.8
SA22_7	1881	139.0697956085205	359.28717613220215	0.99758685	2256.0
SA22_7	1882	128.35404872894287	284.32671546936035	0.12331791	2257.2
SA22_7	1883	148.64563941955566	375.7693576812744	0.99951446	2258.4
SA22_7	1884	84.24433469772339	362.86062240600586	0.9988211	2259.6
SA22_7	1885	81.02071285247803	217.7743148803711	0.8991973	2260.8
SA22_7	1886	112.7212405204773	100.35449266433716	0.9911522	2262.0
SA22_7	1887	107.66541957855225	88.77699851989746	0.9921113	2263.2
SA22_7	1888	85.71389317512512	202.72147178649902	0.110044725	2264.4
SA22_7	1889	126.1500358581543	188.39069366455078	0.4036829	2265.6
SA22_7	1890	151.89361572265625	205.06367683410645	0.9902653	2266.8
SA22_7	1891	163.94797563552856	221.4730453491211	0.99844766	2268.0
SA22_7	1892	165.1381492614746	229.9757480621338	0.99876815	2269.2
SA22_7	1893	179.10921573638916	236.41655445098877	0.9992279	2270.4
SA22_7	1894	208.44097137451172	248.99946212768555	0.9979893	2271.6
SA22_7	1895	221.7865228652954	327.7393913269043	0.99930716	2272.8
SA22_7	1896	161.4790678024292	377.18210220336914	0.99970275	2274.0
SA22_7	1897	123.82657527923584	329.78302001953125	0.99842715	2275.2
SA22_7	1898	139.00576829910278	174.79054927825928	0.96361613	2276.4
SA22_7	1899	141.0641312599182	291.3377380371094	0.99970454	2277.6
SA22_7	1900	135.33203601837158	347.2229290008545	0.99943274	2278.8
SA22_7	1901	98.90915155410767	269.802303314209	0.9936879	2280.0
SA22_7	1902	129.6913743019104	156.71128749847412	0.99825054	2281.2
SA22_7	1903	137.05395460128784	283.1795597076416	0.9997137	2282.4
SA22_7	1904	97.45279550552368	281.93899154663086	0.99624556	2283.6
SA22_7	1905	115.67107439041138	120.5223798751831	0.9888986	2284.8
SA22_7	1906	131.77752494812012	279.6584701538086	0.99978584	2286.0
SA22_7	1907	132.91665315628052	343.04969787597656	0.9997539	2287.2
SA22_7	1908	134.12917852401733	354.58831787109375	0.99979717	2288.4
SA22_7	1909	131.38539791107178	369.0277862548828	0.99964154	2289.6
SA22_7	1910	133.287250995636	385.6809425354004	0.9997458	2290.8
SA22_7	1911	122.0332145690918	387.1996307373047	0.99966466	2292.0
SA22_7	1912	114.53361511230469	387.58091926574707	0.999401	2293.2
SA22_7	1913	114.781653881073	390.18550872802734	0.9993679	2294.4
SA22_7	1914	111.00504398345947	395.61012268066406	0.9994386	2295.6
SA22_7	1915	109.13429260253906	392.6070785522461	0.9991416	2296.8
SA22_7	1916	116.10565185546875	395.3368377685547	0.999718	2298.0
SA22_7	1917	114.20128345489502	395.70287704467773	0.99930334	2299.2
SA22_7	1918	110.08646488189697	389.00184631347656	0.9985972	2300.4
SA22_7	1919	117.23743677139282	389.2852020263672	0.9991917	2301.6
SA22_7	1920	118.93556118011475	393.60300064086914	0.9995925	2302.8
SA22_7	1921	119.05419826507568	388.2572364807129	0.9997265	2304.0
SA22_7	1922	120.89447975158691	377.31682777404785	0.99937516	2305.2
SA22_7	1923	119.25516128540039	361.57928466796875	0.9995745	2306.4
SA22_7	1924	120.54041624069214	336.66555404663086	0.99853754	2307.6
SA22_7	1925	131.1304807662964	234.9118995666504	0.99919623	2308.8
SA22_7	1926	116.06192588806152	207.51919269561768	0.9949764	2310.0
SA22_7	1927	123.37716817855835	313.99635314941406	0.9988751	2311.2
SA22_7	1928	118.5839056968689	377.47467041015625	0.9998714	2312.4
SA22_7	1929	129.7735571861267	401.8202877044678	0.9997141	2313.6
SA22_7	1930	130.4493546485901	382.289342880249	0.99964905	2314.8
SA22_7	1931	114.7540807723999	219.9268913269043	0.99653304	2316.0
SA22_7	1932	108.94285440444946	191.47157192230225	0.980962	2317.2
SA22_7	1933	123.48549365997314	312.6870918273926	0.99973303	2318.4
SA22_7	1934	133.13872814178467	336.0669708251953	0.99952126	2319.6
SA22_7	1935	113.75565528869629	165.72449684143066	0.9982079	2320.8
SA22_7	1936	101.26699209213257	196.8308973312378	0.59306663	2322.0
SA22_7	1937	117.16728210449219	341.8425178527832	0.9997061	2323.2
SA22_7	1938	121.00086212158203	279.12142753601074	0.9966462	2324.4
SA22_7	1939	117.33527183532715	198.90080451965332	0.9939546	2325.6
SA22_7	1940	86.644446849823	126.93662166595459	0.9730478	2326.8
SA22_7	1941	78.1472384929657	250.37933349609375	0.63023454	2328.0
SA22_7	1942	65.74113368988037	406.2106418609619	0.9469913	2329.2
SA22_7	1943	86.65224313735962	407.4630546569824	0.9922845	2330.4
SA22_7	1944	99.96827840805054	360.6492805480957	0.99959606	2331.6
SA22_7	1945	117.50469207763672	365.99109649658203	0.99967396	2332.8
SA22_7	1946	114.80189561843872	387.7944087982178	0.9994961	2334.0
SA22_7	1947	130.78676462173462	282.58798599243164	0.99858546	2335.2
SA22_7	1948	100.3767728805542	316.69132232666016	0.99315673	2336.4
SA22_7	1949	130.89925050735474	295.1887321472168	0.9956548	2337.6
SA22_7	1950	121.19630575180054	285.038537979126	0.99597245	2338.8
SA22_7	1951	103.85676622390747	363.71337890625	0.99360174	2340.0
SA22_7	1952	93.46157312393188	392.63803482055664	0.9995222	2341.2
SA22_7	1953	74.62003231048584	308.04725646972656	0.9912525	2342.4
SA22_7	1954	89.40125703811646	149.75571155548096	0.9965423	2343.6
SA22_7	1955	118.9254879951477	201.38626098632812	0.99741346	2344.8
SA22_7	1956	124.80083703994751	309.22940254211426	0.999801	2346.0
SA22_7	1957	121.84754610061646	361.55879974365234	0.99967706	2347.2
SA22_7	1958	119.56855058670044	389.3949508666992	0.9995426	2348.4
SA22_7	1959	96.75671458244324	362.2605800628662	0.98590267	2349.6
SA22_7	1960	126.02835893630981	246.60587310791016	0.9975931	2350.8
SA22_7	1961	108.11387300491333	184.2989730834961	0.97067654	2352.0
SA22_7	1962	111.31452322006226	171.21294021606445	0.9949994	2353.2
SA22_7	1963	117.6360011100769	297.10301399230957	0.99964607	2354.4
SA22_7	1964	113.96605968475342	368.96656036376953	0.99970144	2355.6
SA22_7	1965	130.11856079101562	400.2016067504883	0.9997787	2356.8
SA22_7	1966	129.07705307006836	406.73232078552246	0.9997099	2358.0
SA22_7	1967	130.9564232826233	399.9949264526367	0.9997069	2359.2
SA22_7	1968	102.50834226608276	220.99100589752197	0.99108714	2360.4
SA22_7	1969	143.61724853515625	162.3992156982422	0.99886596	2361.6
SA22_7	1970	142.60574579238892	157.20839023590088	0.9977671	2362.8
SA22_7	1971	134.93469953536987	267.0182132720947	0.99986315	2364.0
SA22_7	1972	112.87986040115356	339.6405601501465	0.999869	2365.2
SA22_7	1973	132.69708156585693	370.64083099365234	0.99947387	2366.4
SA22_7	1974	103.91485691070557	247.4630069732666	0.9980123	2367.6
SA22_7	1975	113.7224793434143	179.50613021850586	0.96622825	2368.8
SA22_7	1976	130.66956996917725	309.65131759643555	0.99966455	2370.0
SA22_7	1977	90.39498567581177	268.73571395874023	0.98841363	2371.2
SA22_7	1978	118.01918745040894	141.66662693023682	0.9994282	2372.4
SA22_7	1979	122.26094007492065	288.0501365661621	0.99674726	2373.6
SA22_7	1980	99.16102290153503	135.33305168151855	0.9636945	2374.8
SA22_7	1981	121.76494598388672	142.6311206817627	0.99960333	2376.0
SA22_7	1982	93.32321882247925	271.9933891296387	0.99927	2377.2
SA22_7	1983	93.64938735961914	370.1715087890625	0.99660045	2378.4
SA22_7	1984	129.90777492523193	400.8585548400879	0.99974746	2379.6
SA22_7	1985	107.36678838729858	349.841365814209	0.9983986	2380.8
SA22_7	1986	109.33438539505005	140.5456781387329	0.99428314	2382.0
SA22_7	1987	112.4401330947876	96.97294235229492	0.9970209	2383.2
SA22_7	1988	120.31947374343872	192.43374824523926	0.9992706	2384.4
SA22_7	1989	88.22267651557922	331.73644065856934	0.9970529	2385.6
SA22_7	1990	120.92450857162476	390.1218795776367	0.99985147	2386.8
SA22_7	1991	131.81267976760864	395.9420585632324	0.9988613	2388.0
SA22_7	1992	119.2983865737915	378.25069427490234	0.9993179	2389.2
SA22_7	1993	131.19224309921265	258.8165473937988	0.99658835	2390.4
SA22_7	1994	93.35262775421143	152.12233543395996	0.9656799	2391.6
SA22_7	1995	115.91289043426514	80.05850315093994	0.9624544	2392.8
SA22_7	1996	137.58351802825928	106.74049615859985	0.99797076	2394.0
SA22_7	1997	114.59147930145264	230.89064598083496	0.9991704	2395.2
SA22_7	1998	103.52092981338501	348.0952835083008	0.99980885	2396.4
SA22_7	1999	135.3114366531372	378.00456047058105	0.999742	2397.6
[truncated: 1,602 more rows]
