# Supplementary material for: Measuring inter-individual differences in behavioural types of gilthead seabreams in the laboratory using deep learning
Source: PeerJ. 2022 May 5;10:e13396. doi: 10.7717/peerj.13396 (PMC9080431; doi:10.7717/peerj.13396)
Supplement: Supplemental Information 1 [file peerj-10-13396-s001.zip › Raw validation data/d4/SA27_8.csv]

ID	sec	X	Y	%	seconds
SA27_8	1	640.2191162109375	142.86960124969482	0.99162686	0.0
SA27_8	2	640.6076431274414	142.80185222625732	0.98691386	1.2
SA27_8	3	640.9989356994629	144.4970941543579	0.98745537	2.4
SA27_8	4	640.3319358825684	144.03273582458496	0.9925216	3.6
SA27_8	5	640.6373977661133	143.3371067047119	0.98390096	4.8
SA27_8	6	639.9475574493408	142.46581077575684	0.9863202	6.0
SA27_8	7	641.2300109863281	142.11612224578857	0.9923224	7.2
SA27_8	8	640.711498260498	142.7534580230713	0.98373485	8.4
SA27_8	9	641.3181304931641	142.95733451843262	0.9784298	9.6
SA27_8	10	640.9896373748779	143.5391092300415	0.98842585	10.8
SA27_8	11	641.1114692687988	143.16707611083984	0.9900422	12.0
SA27_8	12	640.7611846923828	142.85327911376953	0.9902534	13.2
SA27_8	13	640.6380653381348	144.05357837677002	0.99117893	14.4
SA27_8	14	640.4387950897217	142.60345458984375	0.990482	15.6
SA27_8	15	640.555477142334	143.61618518829346	0.9921944	16.8
SA27_8	16	640.4788494110107	143.2390594482422	0.9808183	18.0
SA27_8	17	640.9702301025391	142.38874912261963	0.9881705	19.2
SA27_8	18	640.1942729949951	142.14543342590332	0.98385227	20.4
SA27_8	19	641.3459300994873	142.61690139770508	0.98212665	21.6
SA27_8	20	640.4717445373535	143.33434581756592	0.9780582	22.8
SA27_8	21	640.6760215759277	142.99015045166016	0.99353623	24.0
SA27_8	22	639.784049987793	141.79409980773926	0.958402	25.2
SA27_8	23	640.6420707702637	143.41625690460205	0.99418133	26.4
SA27_8	24	640.7919883728027	142.9297113418579	0.9922348	27.6
SA27_8	25	641.44287109375	143.908953666687	0.9875624	28.8
SA27_8	26	641.3907527923584	142.61621475219727	0.9877571	30.0
SA27_8	27	640.3804779052734	143.31656455993652	0.99001676	31.2
SA27_8	28	640.6655311584473	142.73613452911377	0.9840895	32.4
SA27_8	29	641.2250518798828	142.20351219177246	0.986717	33.6
SA27_8	30	641.0015106201172	141.37084007263184	0.98706865	34.8
SA27_8	31	336.7709159851074	370.7395935058594	0.98734564	36.0
SA27_8	32	352.42652893066406	375.06540298461914	0.9972109	37.2
SA27_8	33	365.06543159484863	376.9651794433594	0.9961777	38.4
SA27_8	34	377.52575874328613	380.61530113220215	0.9988186	39.6
SA27_8	35	416.24040603637695	381.9305992126465	0.99668604	40.8
SA27_8	36	466.5684700012207	377.03338623046875	0.99834013	42.0
SA27_8	37	526.998233795166	365.06080627441406	0.99678075	43.2
SA27_8	38	579.6246528625488	346.68216705322266	0.9961695	44.4
SA27_8	39	608.7089538574219	328.84984016418457	0.9928381	45.6
SA27_8	40	609.8648071289062	321.57732009887695	0.99431616	46.8
SA27_8	41	641.5759563446045	143.02412509918213	0.9831329	48.0
SA27_8	42	568.5072898864746	368.74669075012207	0.9986065	49.2
SA27_8	43	484.6425533294678	380.04000663757324	0.9975248	50.4
SA27_8	44	402.3294448852539	379.95500564575195	0.9989661	51.6
SA27_8	45	351.20129585266113	377.9526901245117	0.9956044	52.8
SA27_8	46	640.2359962463379	141.83505535125732	0.98439217	54.0
SA27_8	47	641.6136741638184	143.41253757476807	0.98439723	55.2
SA27_8	48	640.2758121490479	143.0800437927246	0.9843494	56.4
SA27_8	49	641.5804862976074	142.7285099029541	0.9884808	57.6
SA27_8	50	640.0561809539795	141.78234100341797	0.9894583	58.8
SA27_8	51	640.4155731201172	142.7074670791626	0.95660174	60.0
SA27_8	52	640.1547431945801	142.966947555542	0.9903882	61.2
SA27_8	53	640.333080291748	142.65074729919434	0.9879045	62.4
SA27_8	54	640.3648376464844	143.3111572265625	0.9921307	63.6
SA27_8	55	641.1375999450684	142.14081287384033	0.9894804	64.8
SA27_8	56	640.2916431427002	142.75072574615479	0.98937935	66.0
SA27_8	57	641.3894176483154	142.37339973449707	0.98775023	67.2
SA27_8	58	640.6015872955322	142.56633281707764	0.987905	68.4
SA27_8	59	641.3186073303223	142.56131172180176	0.9912043	69.6
SA27_8	60	640.3114318847656	142.55690574645996	0.9909574	70.8
SA27_8	61	640.669059753418	143.62571239471436	0.9860275	72.0
SA27_8	62	640.2517318725586	142.01863288879395	0.9898733	73.2
SA27_8	63	640.6723022460938	142.28234767913818	0.9912186	74.4
SA27_8	64	640.5519008636475	142.52095699310303	0.9866079	75.6
SA27_8	65	641.2083625793457	143.7637996673584	0.9851592	76.8
SA27_8	66	640.6695365905762	143.16012382507324	0.9779163	78.0
SA27_8	67	640.3876304626465	142.6122522354126	0.98811615	79.2
SA27_8	68	640.1216506958008	142.86938667297363	0.9854365	80.4
SA27_8	69	640.4242515563965	142.7816390991211	0.99263614	81.6
SA27_8	70	639.9493217468262	142.06247806549072	0.9833503	82.8
SA27_8	71	640.1334285736084	142.62803077697754	0.989052	84.0
SA27_8	72	640.2100563049316	142.98902034759521	0.99228466	85.2
SA27_8	73	640.9638404846191	142.33510494232178	0.9440315	86.4
SA27_8	74	640.1970386505127	141.91463470458984	0.9897226	87.6
SA27_8	75	640.6330108642578	142.71466255187988	0.9950245	88.8
SA27_8	76	640.3403282165527	142.6955223083496	0.9869834	90.0
SA27_8	77	641.0903930664062	142.40492820739746	0.98159045	91.2
SA27_8	78	640.1515960693359	142.9511833190918	0.98839533	92.4
SA27_8	79	640.4138565063477	142.77691841125488	0.98620355	93.6
SA27_8	80	640.0934219360352	142.04162120819092	0.99091876	94.8
SA27_8	81	640.8388614654541	144.72816467285156	0.99193466	96.0
SA27_8	82	640.2366161346436	143.16786289215088	0.99253947	97.2
SA27_8	83	640.7463073730469	142.1290683746338	0.9918793	98.4
SA27_8	84	640.5380249023438	142.3140048980713	0.9941128	99.6
SA27_8	85	640.6403541564941	142.60571479797363	0.9858456	100.8
SA27_8	86	640.6705379486084	142.57601737976074	0.98987305	102.0
SA27_8	87	640.8897399902344	143.7502384185791	0.9853967	103.2
SA27_8	88	640.01145362854	142.0652961730957	0.9944938	104.4
SA27_8	89	640.3835296630859	143.00179481506348	0.9917951	105.6
SA27_8	90	640.2261734008789	141.8155860900879	0.9835187	106.8
SA27_8	91	641.1095142364502	142.79926300048828	0.9929311	108.0
SA27_8	92	640.157413482666	142.86309242248535	0.9940323	109.2
SA27_8	93	640.8446311950684	142.86499500274658	0.99198556	110.4
SA27_8	94	640.7598972320557	143.76513004302979	0.9903786	111.6
SA27_8	95	640.821361541748	143.23598384857178	0.9898072	112.8
SA27_8	96	640.3106689453125	143.61189365386963	0.99232274	114.0
SA27_8	97	640.4623985290527	142.51875400543213	0.9887404	115.2
SA27_8	98	640.332555770874	142.0090913772583	0.9885539	116.4
SA27_8	99	641.142463684082	143.69500637054443	0.99026114	117.6
SA27_8	100	640.4791355133057	143.37115287780762	0.9897293	118.8
SA27_8	101	640.567684173584	143.69200229644775	0.99000555	120.0
SA27_8	102	640.6275749206543	142.28113174438477	0.98762184	121.2
SA27_8	103	640.0518894195557	142.50743865966797	0.9933965	122.4
SA27_8	104	640.1534557342529	142.3806095123291	0.9907768	123.6
SA27_8	105	641.3327217102051	143.96548748016357	0.990062	124.8
SA27_8	106	640.7585620880127	143.9600658416748	0.9883859	126.0
SA27_8	107	640.6031608581543	142.73483276367188	0.9916511	127.2
SA27_8	108	640.1989936828613	143.13109874725342	0.9911265	128.4
SA27_8	109	640.7607078552246	143.25273513793945	0.9734807	129.6
SA27_8	110	640.7447814941406	143.0678415298462	0.9865448	130.8
SA27_8	111	641.1385536193848	143.0352544784546	0.99075717	132.0
SA27_8	112	640.1458740234375	143.01794528961182	0.9918326	133.2
SA27_8	113	641.2607669830322	144.0695285797119	0.9937972	134.4
SA27_8	114	641.0273551940918	144.01639938354492	0.98873234	135.6
SA27_8	115	640.2044296264648	142.86426544189453	0.99239844	136.8
SA27_8	116	640.723991394043	143.22607040405273	0.98872757	138.0
SA27_8	117	640.9059047698975	142.69751071929932	0.986294	139.2
SA27_8	118	640.2374744415283	143.20844650268555	0.9912908	140.4
SA27_8	119	641.0418510437012	143.5304832458496	0.993429	141.6
SA27_8	120	641.0144805908203	142.46262073516846	0.992015	142.8
SA27_8	121	640.3267860412598	143.93341541290283	0.99110997	144.0
SA27_8	122	640.2786254882812	142.83130645751953	0.9892669	145.2
SA27_8	123	641.147518157959	142.40368366241455	0.98723155	146.4
SA27_8	124	640.186071395874	142.17963695526123	0.97631925	147.6
SA27_8	125	641.1940574645996	143.18524360656738	0.96834934	148.8
SA27_8	126	640.4280185699463	142.68638134002686	0.99084175	150.0
SA27_8	127	640.0079727172852	143.43755722045898	0.99403507	151.2
SA27_8	128	640.7944202423096	143.2730770111084	0.93991745	152.4
SA27_8	129	640.312385559082	142.98621654510498	0.9932935	153.6
SA27_8	130	640.830135345459	143.5558319091797	0.98803747	154.8
SA27_8	131	640.8293724060059	143.5378646850586	0.989214	156.0
SA27_8	132	640.8600807189941	142.77597427368164	0.98918706	157.2
SA27_8	133	640.7777786254883	144.00678634643555	0.99022454	158.4
SA27_8	134	640.8918380737305	142.68399238586426	0.9858602	159.6
SA27_8	135	640.6669616699219	142.493634223938	0.98766685	160.8
SA27_8	136	640.413761138916	143.24212074279785	0.98732007	162.0
SA27_8	137	640.4792785644531	143.0101490020752	0.9911679	163.2
SA27_8	138	640.327262878418	142.24714279174805	0.9786927	164.4
SA27_8	139	641.1991119384766	143.12939643859863	0.97559094	165.6
SA27_8	140	641.4976119995117	143.42705726623535	0.97972065	166.8
SA27_8	141	641.6228294372559	145.44223308563232	0.989925	168.0
SA27_8	142	641.0208702087402	143.10208797454834	0.9841096	169.2
SA27_8	143	641.0475730895996	142.5817108154297	0.98743606	170.4
SA27_8	144	640.7057762145996	142.6338529586792	0.9924332	171.6
SA27_8	145	641.3069248199463	144.29052829742432	0.9906508	172.8
SA27_8	146	640.5426025390625	143.9402675628662	0.9941518	174.0
SA27_8	147	641.6933059692383	143.74637603759766	0.9854419	175.2
SA27_8	148	640.4548168182373	142.90095806121826	0.9894595	176.4
SA27_8	149	641.1570072174072	142.74261474609375	0.9892938	177.6
SA27_8	150	640.9682273864746	142.7202558517456	0.99288285	178.8
SA27_8	151	640.6826019287109	143.04020404815674	0.98793566	180.0
SA27_8	152	640.3399467468262	142.69895553588867	0.9723025	181.2
SA27_8	153	641.6677951812744	143.82280826568604	0.9910245	182.4
SA27_8	154	640.2650833129883	142.9758596420288	0.99531245	183.6
SA27_8	155	640.5588150024414	141.99072360992432	0.99149466	184.8
SA27_8	156	640.472936630249	143.2150411605835	0.9820389	186.0
SA27_8	157	640.9491062164307	143.9297389984131	0.9813673	187.2
SA27_8	158	640.8139228820801	143.0087184906006	0.99206233	188.4
SA27_8	159	640.7136917114258	142.53111362457275	0.9824504	189.6
SA27_8	160	640.4961109161377	143.1118869781494	0.9936726	190.8
SA27_8	161	641.4350986480713	142.85582542419434	0.9838478	192.0
SA27_8	162	640.4121398925781	143.15978050231934	0.9876825	193.2
SA27_8	163	641.2143707275391	143.1466770172119	0.98909676	194.4
SA27_8	164	640.6203269958496	142.7962303161621	0.99305844	195.6
SA27_8	165	640.9715175628662	142.3519992828369	0.9756301	196.8
SA27_8	166	640.9060955047607	142.8321647644043	0.9933964	198.0
SA27_8	167	640.7650947570801	143.1513547897339	0.9855165	199.2
SA27_8	168	640.2591228485107	141.75853729248047	0.98862225	200.4
SA27_8	169	641.405200958252	142.87889957427979	0.9726625	201.6
SA27_8	170	640.5466556549072	142.61807441711426	0.9917663	202.8
SA27_8	171	640.5651092529297	142.07648277282715	0.9910211	204.0
SA27_8	172	641.1407470703125	142.75461673736572	0.98964053	205.2
SA27_8	173	641.1631107330322	144.22368049621582	0.985789	206.4
SA27_8	174	640.2994155883789	141.93005561828613	0.9894694	207.6
SA27_8	175	640.8740043640137	143.10575008392334	0.9915207	208.8
SA27_8	176	640.4055595397949	142.11500644683838	0.98818284	210.0
SA27_8	177	640.8672332763672	143.0449676513672	0.99202603	211.2
SA27_8	178	640.360164642334	142.0707893371582	0.9883083	212.4
SA27_8	179	640.2042388916016	142.1039628982544	0.993884	213.6
SA27_8	180	640.2782440185547	143.47503662109375	0.9749428	214.8
SA27_8	181	640.5495643615723	142.57315635681152	0.9846748	216.0
SA27_8	182	639.9529457092285	142.00849056243896	0.98957974	217.2
SA27_8	183	641.0138130187988	143.49728107452393	0.9897306	218.4
SA27_8	184	640.5690670013428	143.2125949859619	0.99095356	219.6
SA27_8	185	641.1832809448242	142.71851062774658	0.98812187	220.8
SA27_8	186	639.7241115570068	141.84219360351562	0.98387223	222.0
SA27_8	187	640.8337593078613	143.36121082305908	0.9894531	223.2
SA27_8	188	640.4679298400879	142.5252914428711	0.99384046	224.4
SA27_8	189	640.8902645111084	143.44940185546875	0.9880855	225.6
SA27_8	190	640.4926300048828	143.09377670288086	0.9921089	226.8
SA27_8	191	498.319149017334	268.8204288482666	0.99501354	228.0
SA27_8	192	552.2347927093506	256.3962936401367	0.99630296	229.2
SA27_8	193	600.3488540649414	244.50596809387207	0.9955154	230.4
SA27_8	194	614.6918773651123	244.47057723999023	0.99716336	231.6
SA27_8	195	621.2774276733398	277.8197193145752	0.9982235	232.8
SA27_8	196	639.9168968200684	142.80747413635254	0.98922884	234.0
SA27_8	197	578.0651092529297	377.8040313720703	0.99851733	235.2
SA27_8	198	474.9630928039551	387.31146812438965	0.9935933	236.4
SA27_8	199	387.01210021972656	384.00278091430664	0.99698025	237.6
SA27_8	200	347.45774269104004	382.82981872558594	0.996933	238.8
SA27_8	201	640.674877166748	142.39864826202393	0.98476887	240.0
SA27_8	202	639.2932891845703	142.12769508361816	0.9897106	241.2
SA27_8	203	640.4796600341797	142.05003261566162	0.99069935	242.4
SA27_8	204	639.8036479949951	142.24608421325684	0.98983043	243.6
SA27_8	205	641.049337387085	143.55351448059082	0.9932387	244.8
SA27_8	206	640.3655052185059	143.4926176071167	0.9906234	246.0
SA27_8	207	640.4253005981445	141.98769092559814	0.99273515	247.2
SA27_8	208	639.5718097686768	141.47892951965332	0.98986953	248.4
SA27_8	209	640.2090072631836	141.7060089111328	0.99226767	249.6
SA27_8	210	640.6700134277344	143.20279598236084	0.9945353	250.8
SA27_8	211	640.9110069274902	142.5767469406128	0.993134	252.0
SA27_8	212	640.4897212982178	142.99896240234375	0.9872542	253.2
SA27_8	213	640.343427658081	141.9025182723999	0.9795059	254.4
SA27_8	214	640.2513980865479	142.38168239593506	0.9876653	255.6
SA27_8	215	641.2237167358398	143.63312244415283	0.979037	256.8
SA27_8	216	640.0248527526855	143.69792461395264	0.9942889	258.0
SA27_8	217	640.4975891113281	144.24442291259766	0.9906328	259.2
SA27_8	218	640.1140213012695	142.10140228271484	0.98729193	260.4
SA27_8	219	640.9422397613525	142.76862144470215	0.9902554	261.6
SA27_8	220	639.7557258605957	142.4911594390869	0.99169147	262.8
SA27_8	221	640.0103569030762	142.45129108428955	0.9943552	264.0
SA27_8	222	639.9478435516357	141.77547454833984	0.97748125	265.2
SA27_8	223	640.117359161377	143.1298542022705	0.995131	266.4
SA27_8	224	640.882158279419	142.93152809143066	0.98743176	267.6
SA27_8	225	639.9133682250977	141.73112869262695	0.98760337	268.8
SA27_8	226	639.9234771728516	142.8169584274292	0.9846628	270.0
SA27_8	227	640.7133102416992	143.20884704589844	0.9864683	271.2
SA27_8	228	640.2604103088379	143.20409774780273	0.98639816	272.4
SA27_8	229	640.849494934082	143.98487091064453	0.9928235	273.6
SA27_8	230	640.1137351989746	142.8903865814209	0.9904615	274.8
SA27_8	231	640.263557434082	142.03409671783447	0.9892869	276.0
SA27_8	232	640.2269840240479	141.53526306152344	0.9876303	277.2
SA27_8	233	640.5609130859375	143.12999725341797	0.9889129	278.4
SA27_8	234	640.1238441467285	142.80000686645508	0.9946497	279.6
SA27_8	235	640.7073497772217	143.03632736206055	0.98769	280.8
SA27_8	236	640.2861595153809	142.41439819335938	0.9900714	282.0
SA27_8	237	640.4519557952881	142.25725650787354	0.99033713	283.2
SA27_8	238	640.4925346374512	142.27649688720703	0.990669	284.4
SA27_8	239	639.9962902069092	143.29670906066895	0.9929635	285.6
SA27_8	240	640.3321266174316	143.31859588623047	0.9912299	286.8
SA27_8	241	640.6457424163818	142.69746780395508	0.98979175	288.0
SA27_8	242	640.3016090393066	142.22874641418457	0.9931201	289.2
SA27_8	243	641.1616325378418	142.95384407043457	0.97817045	290.4
SA27_8	244	640.5866622924805	142.83355236053467	0.988986	291.6
SA27_8	245	640.8665180206299	143.03164958953857	0.98907787	292.8
SA27_8	246	640.8663749694824	144.24116134643555	0.9918012	294.0
SA27_8	247	640.9974098205566	143.0738353729248	0.9941703	295.2
SA27_8	248	640.5361175537109	143.44877243041992	0.9877769	296.4
SA27_8	249	641.342830657959	142.8056001663208	0.9876238	297.6
SA27_8	250	640.3430938720703	142.36488819122314	0.970778	298.8
SA27_8	251	640.5576705932617	142.86485195159912	0.99109966	300.0
SA27_8	252	639.976692199707	142.4952507019043	0.9850522	301.2
SA27_8	253	641.5824890136719	142.90454864501953	0.98690027	302.4
SA27_8	254	640.6850337982178	142.0250701904297	0.991366	303.6
SA27_8	255	640.9084320068359	143.53076934814453	0.99361897	304.8
SA27_8	256	640.6862258911133	142.99190998077393	0.9911006	306.0
SA27_8	257	641.4324760437012	143.5943841934204	0.9881442	307.2
SA27_8	258	640.4966354370117	143.5680627822876	0.9922868	308.4
SA27_8	259	641.7026519775391	143.73052597045898	0.993475	309.6
SA27_8	260	641.1655902862549	143.61116409301758	0.99329376	310.8
SA27_8	261	640.6991958618164	143.00631523132324	0.9782251	312.0
SA27_8	262	641.0555839538574	142.15919494628906	0.9809747	313.2
SA27_8	263	640.9774780273438	142.6988410949707	0.98428243	314.4
SA27_8	264	640.485429763794	142.37112522125244	0.9877024	315.6
SA27_8	265	641.1415100097656	143.65456581115723	0.9871401	316.8
SA27_8	266	640.3156280517578	142.6741647720337	0.98915	318.0
SA27_8	267	640.5943870544434	142.8974962234497	0.97645944	319.2
SA27_8	268	351.5903949737549	335.4448699951172	0.9964682	320.4
SA27_8	269	640.9860610961914	142.77706146240234	0.98919123	321.6
SA27_8	270	640.608024597168	142.20295429229736	0.98625886	322.8
SA27_8	271	640.404748916626	142.41547107696533	0.9838508	324.0
SA27_8	272	518.3645248413086	273.75017166137695	0.99644274	325.2
SA27_8	273	558.2569122314453	279.0446376800537	0.99755824	326.4
SA27_8	274	585.7553005218506	296.33437156677246	0.99847835	327.6
SA27_8	275	611.6243839263916	331.84364318847656	0.99525565	328.8
SA27_8	276	632.0558547973633	368.069429397583	0.9990721	330.0
SA27_8	277	630.7141304016113	380.99693298339844	0.9991326	331.2
SA27_8	278	612.6378059387207	383.53837966918945	0.99904746	332.4
SA27_8	279	605.0939559936523	388.4710121154785	0.99821293	333.6
SA27_8	280	562.9627704620361	385.5264472961426	0.9985096	334.8
SA27_8	281	465.75965881347656	379.7775650024414	0.99921334	336.0
SA27_8	282	361.66865825653076	383.73430252075195	0.9985139	337.2
SA27_8	283	641.1501884460449	143.60597133636475	0.9913242	338.4
SA27_8	284	640.6465530395508	142.30670928955078	0.9908751	339.6
SA27_8	285	641.2996292114258	143.49474906921387	0.98711604	340.8
SA27_8	286	639.8617744445801	141.97769165039062	0.99275714	342.0
SA27_8	287	640.9111499786377	142.01999187469482	0.9667194	343.2
SA27_8	288	640.2649879455566	142.99275398254395	0.9900837	344.4
SA27_8	289	641.0582542419434	142.68296241760254	0.9805116	345.6
SA27_8	290	640.6355381011963	142.95470237731934	0.98782617	346.8
SA27_8	291	641.4281845092773	142.56382942199707	0.98152715	348.0
SA27_8	292	640.5668258666992	143.33468914031982	0.97440946	349.2
SA27_8	293	640.562105178833	142.723388671875	0.9842933	350.4
SA27_8	294	639.837646484375	142.75496006011963	0.96618104	351.6
SA27_8	295	641.4926052093506	142.4998426437378	0.99147487	352.8
SA27_8	296	640.1279449462891	141.67367935180664	0.9886919	354.0
SA27_8	297	641.0107612609863	143.05383682250977	0.96604174	355.2
SA27_8	298	640.0420188903809	141.73118591308594	0.982521	356.4
SA27_8	299	640.6750679016113	143.43695640563965	0.990569	357.6
SA27_8	300	640.4046058654785	143.64566802978516	0.992591	358.8
SA27_8	301	640.5023574829102	143.36248397827148	0.98714185	360.0
SA27_8	302	640.2094841003418	142.40577220916748	0.98642415	361.2
SA27_8	303	640.6009674072266	143.2335090637207	0.98471594	362.4
SA27_8	304	639.7561073303223	142.0828628540039	0.98250604	363.6
SA27_8	305	640.4724597930908	143.75115394592285	0.98869145	364.8
SA27_8	306	639.6661758422852	142.04657077789307	0.9916707	366.0
SA27_8	307	640.260124206543	142.425799369812	0.9906825	367.2
SA27_8	308	640.1163101196289	142.80389785766602	0.99056786	368.4
SA27_8	309	640.9456253051758	142.57992267608643	0.99369365	369.6
SA27_8	310	640.4804229736328	142.9522705078125	0.9878726	370.8
SA27_8	311	641.3619041442871	143.13330173492432	0.9902497	372.0
SA27_8	312	639.8838520050049	142.57078170776367	0.9842701	373.2
SA27_8	313	641.167163848877	142.7614688873291	0.98920864	374.4
SA27_8	314	640.6341552734375	143.54527473449707	0.99060774	375.6
SA27_8	315	641.2198543548584	143.9263916015625	0.98635453	376.8
SA27_8	316	640.827465057373	143.87507915496826	0.97791004	378.0
SA27_8	317	640.3342247009277	143.1787919998169	0.9923976	379.2
SA27_8	318	640.0722980499268	142.80741691589355	0.99125355	380.4
SA27_8	319	640.4718399047852	143.80785942077637	0.9930576	381.6
SA27_8	320	640.3786659240723	142.94264316558838	0.98734564	382.8
SA27_8	321	640.9913539886475	144.08732414245605	0.9916672	384.0
SA27_8	322	640.2434825897217	143.2439947128296	0.9853173	385.2
SA27_8	323	641.2631034851074	143.03338050842285	0.9804058	386.4
SA27_8	324	640.2076721191406	143.50287437438965	0.9905586	387.6
SA27_8	325	640.2997970581055	142.11374759674072	0.99077624	388.8
SA27_8	326	640.1835441589355	142.09905624389648	0.9933348	390.0
SA27_8	327	641.2673950195312	144.0708875656128	0.9908736	391.2
SA27_8	328	640.410327911377	142.72717952728271	0.9908791	392.4
SA27_8	329	640.2912139892578	143.25702667236328	0.9893066	393.6
SA27_8	330	640.1570320129395	142.96521663665771	0.9893133	394.8
SA27_8	331	641.2781715393066	144.28808212280273	0.9861588	396.0
SA27_8	332	640.2776718139648	141.34232997894287	0.9894428	397.2
SA27_8	333	640.8343315124512	143.5191249847412	0.993915	398.4
SA27_8	334	640.3407096862793	142.27495193481445	0.9903936	399.6
SA27_8	335	640.1736259460449	143.07320594787598	0.9907341	400.8
SA27_8	336	639.9384021759033	142.340669631958	0.99351597	402.0
SA27_8	337	640.3440475463867	143.15481662750244	0.9780895	403.2
SA27_8	338	640.1162147521973	143.08955669403076	0.9939083	404.4
SA27_8	339	640.2617454528809	143.10234546661377	0.99340326	405.6
SA27_8	340	640.3253555297852	142.82715797424316	0.99316823	406.8
SA27_8	341	375.8269786834717	309.92039680480957	0.98847187	408.0
SA27_8	342	640.6764507293701	141.6826629638672	0.9852621	409.2
SA27_8	343	503.70044708251953	269.3196773529053	0.99591655	410.4
SA27_8	344	579.6674251556396	249.59392547607422	0.9918794	411.6
SA27_8	345	613.8485431671143	231.28008842468262	0.99877757	412.8
SA27_8	346	612.2796058654785	216.31848335266113	0.99868506	414.0
SA27_8	347	606.5474510192871	222.9199504852295	0.993889	415.2
SA27_8	348	619.6187019348145	263.9124011993408	0.9972958	416.4
SA27_8	349	543.6876773834229	303.724365234375	0.9968995	417.6
SA27_8	350	639.9843215942383	142.84711360931396	0.9942931	418.8
SA27_8	351	377.8534173965454	347.41527557373047	0.99710053	420.0
SA27_8	352	343.31231117248535	358.6248207092285	0.9955048	421.2
SA27_8	353	640.7302856445312	143.39075088500977	0.99211216	422.4
SA27_8	354	639.7887229919434	143.1376075744629	0.99152726	423.6
SA27_8	355	640.2666091918945	141.6965389251709	0.97879225	424.8
SA27_8	356	640.0755882263184	142.91078567504883	0.9891132	426.0
SA27_8	357	640.4163360595703	141.8485450744629	0.98644453	427.2
SA27_8	358	640.1651382446289	142.44827270507812	0.99433535	428.4
SA27_8	359	640.4557228088379	143.39152336120605	0.98876405	429.6
SA27_8	360	639.689302444458	142.52830982208252	0.99471325	430.8
SA27_8	361	640.4933929443359	143.15434455871582	0.9898755	432.0
SA27_8	362	640.6718254089355	143.02980422973633	0.9860692	433.2
SA27_8	363	640.8527374267578	143.12201499938965	0.9898234	434.4
SA27_8	364	640.1398181915283	143.49617958068848	0.9835134	435.6
SA27_8	365	641.5382385253906	142.64236450195312	0.986294	436.8
SA27_8	366	640.6153678894043	142.09779739379883	0.9909593	438.0
SA27_8	367	641.0108089447021	143.34298610687256	0.9843387	439.2
SA27_8	368	640.1169776916504	142.7581787109375	0.9955813	440.4
SA27_8	369	641.1327362060547	144.0919303894043	0.98889005	441.6
SA27_8	370	640.2731895446777	143.08310508728027	0.99269295	442.8
SA27_8	371	640.8233642578125	142.9730987548828	0.98895055	444.0
SA27_8	372	640.3079032897949	142.60756015777588	0.989689	445.2
SA27_8	373	641.670036315918	143.34639072418213	0.9887944	446.4
SA27_8	374	640.6645774841309	142.79276847839355	0.9901912	447.6
SA27_8	375	640.8978462219238	143.91513347625732	0.9908565	448.8
SA27_8	376	640.4226779937744	143.1488800048828	0.992384	450.0
SA27_8	377	640.9115791320801	143.02956104278564	0.9888277	451.2
SA27_8	378	640.6475067138672	143.7852144241333	0.99320424	452.4
SA27_8	379	640.6972408294678	143.09821128845215	0.99305385	453.6
SA27_8	380	640.3439521789551	143.69407653808594	0.9915816	454.8
SA27_8	381	640.7577037811279	143.4129524230957	0.98846835	456.0
SA27_8	382	640.7489776611328	142.75717735290527	0.98847497	457.2
SA27_8	383	639.7908210754395	142.71869659423828	0.99293464	458.4
SA27_8	384	640.4274940490723	142.05386638641357	0.98409146	459.6
SA27_8	385	640.4109954833984	141.81198120117188	0.99445575	460.8
SA27_8	386	640.9990310668945	143.1723976135254	0.982537	462.0
SA27_8	387	640.8438205718994	142.84157752990723	0.9744125	463.2
SA27_8	388	640.4626369476318	141.6984987258911	0.96848977	464.4
SA27_8	389	641.3472175598145	144.29131507873535	0.98574936	465.6
SA27_8	390	640.7136917114258	143.45505237579346	0.9794829	466.8
SA27_8	391	641.4246559143066	144.25881385803223	0.9911315	468.0
SA27_8	392	640.7201766967773	143.23479652404785	0.99146056	469.2
SA27_8	393	641.5607452392578	144.28155899047852	0.9867987	470.4
SA27_8	394	640.668249130249	143.5545015335083	0.98796964	471.6
SA27_8	395	641.4478302001953	144.0937328338623	0.98920584	472.8
SA27_8	396	640.1855945587158	143.39711666107178	0.9940317	474.0
SA27_8	397	641.2498474121094	142.53234386444092	0.9811109	475.2
SA27_8	398	640.4980659484863	142.25847244262695	0.9857318	476.4
SA27_8	399	641.4401054382324	142.9806661605835	0.97808564	477.6
SA27_8	400	640.3487205505371	141.64332389831543	0.9896917	478.8
SA27_8	401	640.8180236816406	142.80784606933594	0.9847284	480.0
SA27_8	402	640.7753944396973	142.08025932312012	0.98917025	481.2
SA27_8	403	640.864086151123	142.1688938140869	0.98348516	482.4
SA27_8	404	640.2603149414062	142.9555320739746	0.9911617	483.6
SA27_8	405	641.8395042419434	143.57791900634766	0.9770697	484.8
SA27_8	406	640.4017925262451	142.35918045043945	0.9669248	486.0
SA27_8	407	641.3329124450684	143.00251007080078	0.9737332	487.2
SA27_8	408	640.3714656829834	142.3427152633667	0.9846512	488.4
SA27_8	409	640.4074668884277	142.02089309692383	0.89937276	489.6
SA27_8	410	640.5850410461426	142.51224517822266	0.98859906	490.8
SA27_8	411	640.6740188598633	142.1271800994873	0.9847878	492.0
SA27_8	412	640.6747817993164	142.8817892074585	0.98820937	493.2
SA27_8	413	640.6365394592285	143.52004051208496	0.9861195	494.4
SA27_8	414	639.5925521850586	141.5359926223755	0.9917241	495.6
SA27_8	415	641.0321712493896	142.2850227355957	0.9917521	496.8
SA27_8	416	640.602970123291	142.75404453277588	0.9897522	498.0
SA27_8	417	641.5224075317383	142.95179843902588	0.9850542	499.2
SA27_8	418	409.6445083618164	311.8494415283203	0.9869228	500.4
SA27_8	419	641.0851955413818	144.2466115951538	0.9935967	501.6
SA27_8	420	555.4568290710449	275.7674217224121	0.9980191	502.8
SA27_8	421	609.5480918884277	253.75362396240234	0.997863	504.0
SA27_8	422	612.9600524902344	237.0373821258545	0.99859875	505.2
SA27_8	423	611.640739440918	234.61641311645508	0.9953956	506.4
SA27_8	424	620.6555366516113	270.74286460876465	0.99720275	507.6
SA27_8	425	547.153377532959	306.11412048339844	0.9985083	508.8
SA27_8	426	640.5839920043945	143.03546905517578	0.9928619	510.0
SA27_8	427	380.9645891189575	351.58212661743164	0.99696225	511.2
SA27_8	428	346.7809200286865	360.37445068359375	0.99753535	512.4
SA27_8	429	639.9192333221436	142.2797155380249	0.98409677	513.6
SA27_8	430	639.7346496582031	142.07682609558105	0.977975	514.8
SA27_8	431	640.7078266143799	142.13855266571045	0.98758453	516.0
SA27_8	432	640.54274559021	142.87324905395508	0.98761576	517.2
SA27_8	433	641.4569854736328	143.3488941192627	0.9857308	518.4
SA27_8	434	640.9304618835449	142.88875579833984	0.99219644	519.6
SA27_8	435	640.7861232757568	143.29642295837402	0.9941262	520.8
SA27_8	436	639.7487640380859	142.68250465393066	0.9907947	522.0
SA27_8	437	640.6207084655762	142.30783939361572	0.9750295	523.2
SA27_8	438	640.6473159790039	142.9680347442627	0.9925297	524.4
SA27_8	439	640.6331539154053	142.8654384613037	0.9876857	525.6
SA27_8	440	639.91379737854	142.02637195587158	0.9896695	526.8
SA27_8	441	640.8309936523438	143.73290061950684	0.99366343	528.0
SA27_8	442	640.4436111450195	142.6168441772461	0.986692	529.2
SA27_8	443	640.3308391571045	141.3627004623413	0.98418313	530.4
SA27_8	444	640.2691841125488	142.6604461669922	0.989336	531.6
SA27_8	445	640.0640964508057	142.7396535873413	0.99306136	532.8
SA27_8	446	640.5671119689941	142.3634147644043	0.9912743	534.0
SA27_8	447	640.3372287750244	142.63678550720215	0.9954856	535.2
SA27_8	448	639.743185043335	142.3008155822754	0.992661	536.4
SA27_8	449	640.772294998169	143.36398601531982	0.99177986	537.6
SA27_8	450	641.0367012023926	141.54301643371582	0.9922131	538.8
SA27_8	451	641.0891532897949	142.40318298339844	0.9901916	540.0
SA27_8	452	640.7212257385254	141.8851375579834	0.987346	541.2
SA27_8	453	640.839672088623	142.72210121154785	0.99133927	542.4
SA27_8	454	639.8484706878662	142.25154876708984	0.995488	543.6
SA27_8	455	640.9002304077148	143.18693161010742	0.98431647	544.8
SA27_8	456	641.1713600158691	142.94960975646973	0.9873374	546.0
SA27_8	457	640.4491424560547	143.70540618896484	0.98949474	547.2
SA27_8	458	640.0519371032715	143.33413124084473	0.9875065	548.4
SA27_8	459	641.1421775817871	142.84412384033203	0.9931339	549.6
SA27_8	460	640.3986930847168	142.54972457885742	0.9925505	550.8
SA27_8	461	640.4604911804199	142.69248962402344	0.9916136	552.0
SA27_8	462	640.4965400695801	143.47063064575195	0.9903233	553.2
SA27_8	463	640.4220104217529	142.84283638000488	0.99328315	554.4
SA27_8	464	640.2472972869873	142.42062091827393	0.98933464	555.6
SA27_8	465	640.5551910400391	143.0438232421875	0.9904136	556.8
SA27_8	466	639.8530960083008	143.2300043106079	0.99333054	558.0
SA27_8	467	640.2274131774902	143.74689102172852	0.99514586	559.2
SA27_8	468	640.1824951171875	143.57879161834717	0.9918487	560.4
SA27_8	469	639.9733543395996	142.24266529083252	0.9901121	561.6
SA27_8	470	640.3034687042236	142.56274223327637	0.98962444	562.8
SA27_8	471	640.1434898376465	142.0429801940918	0.98827165	564.0
SA27_8	472	639.8310661315918	142.5128173828125	0.99335116	565.2
SA27_8	473	640.5242919921875	143.69622230529785	0.99305314	566.4
SA27_8	474	640.0182723999023	142.33290195465088	0.99370354	567.6
SA27_8	475	640.7677173614502	143.64380836486816	0.98844916	568.8
SA27_8	476	640.3316497802734	142.82665729522705	0.9746697	570.0
SA27_8	477	640.943193435669	144.26782608032227	0.98787725	571.2
SA27_8	478	640.6609535217285	143.11426162719727	0.98152965	572.4
SA27_8	479	640.9045696258545	143.01129341125488	0.9958436	573.6
SA27_8	480	640.1530265808105	142.80957698822021	0.98952395	574.8
SA27_8	481	512.2464179992676	251.4865493774414	0.9953897	576.0
SA27_8	482	563.1232261657715	219.93993759155273	0.99545646	577.2
SA27_8	483	596.4462757110596	201.14487648010254	0.9888103	578.4
SA27_8	484	604.3172836303711	192.073974609375	0.9924777	579.6
SA27_8	485	613.3217811584473	221.18255138397217	0.99038386	580.8
SA27_8	486	571.7060089111328	256.52904510498047	0.9987674	582.0
SA27_8	487	479.3534278869629	271.9108486175537	0.99703634	583.2
SA27_8	488	411.9590759277344	268.8540458679199	0.9859104	584.4
SA27_8	489	640.3053283691406	143.0661678314209	0.9912812	585.6
SA27_8	490	369.4241523742676	258.8396644592285	0.9989586	586.8
SA27_8	491	334.2092514038086	247.66053199768066	0.99856985	588.0
SA27_8	492	294.7754383087158	245.39443016052246	0.99499977	589.2
SA27_8	493	259.04741287231445	252.30454444885254	0.9996433	590.4
SA27_8	494	640.0671005249023	142.81431198120117	0.99183756	591.6
SA27_8	495	206.2688112258911	249.7295379638672	0.99915385	592.8
SA27_8	496	141.05103015899658	252.9176902770996	0.999134	594.0
SA27_8	497	641.1504745483398	142.37890720367432	0.9694233	595.2
SA27_8	498	641.2637710571289	142.61903285980225	0.98537755	596.4
SA27_8	499	641.425371170044	142.9218292236328	0.9917652	597.6
SA27_8	500	116.55325889587402	144.87184524536133	0.99791986	598.8
SA27_8	501	641.466474533081	143.10137271881104	0.94174325	600.0
SA27_8	502	640.5462741851807	142.57332801818848	0.98859197	601.2
SA27_8	503	640.4498100280762	142.7889347076416	0.99139494	602.4
SA27_8	504	640.2359962463379	142.8385591506958	0.99187475	603.6
SA27_8	505	640.1834487915039	143.0494737625122	0.9908668	604.8
SA27_8	506	371.6390609741211	237.41570949554443	0.9976035	606.0
SA27_8	507	640.7504081726074	141.97368621826172	0.9928925	607.2
SA27_8	508	640.5989646911621	142.06521034240723	0.98921585	608.4
SA27_8	509	344.150447845459	371.7938232421875	0.9926433	609.6
SA27_8	510	640.3486251831055	142.55536079406738	0.9778807	610.8
SA27_8	511	641.2812232971191	143.71368885040283	0.9901641	612.0
SA27_8	512	640.7639980316162	142.05764293670654	0.98999304	613.2
SA27_8	513	641.162919998169	143.0852508544922	0.9838319	614.4
SA27_8	514	640.4849052429199	142.05742835998535	0.99109787	615.6
SA27_8	515	640.9489631652832	143.26523780822754	0.9891851	616.8
SA27_8	516	640.3422832489014	143.0983543395996	0.98856246	618.0
SA27_8	517	641.077470779419	142.36737728118896	0.9931859	619.2
SA27_8	518	640.8807754516602	142.65475273132324	0.9929811	620.4
SA27_8	519	641.4523124694824	142.48912811279297	0.9779285	621.6
SA27_8	520	640.0543212890625	142.7937126159668	0.99212074	622.8
SA27_8	521	640.9426689147949	142.46747016906738	0.9798716	624.0
SA27_8	522	640.8617496490479	142.5366497039795	0.9854418	625.2
SA27_8	523	641.1450386047363	142.36969470977783	0.97079766	626.4
SA27_8	524	640.242862701416	142.3440456390381	0.97753966	627.6
SA27_8	525	641.0459518432617	143.1644582748413	0.98133516	628.8
SA27_8	526	640.7627582550049	143.14581871032715	0.9884693	630.0
SA27_8	527	641.0436630249023	142.6349973678589	0.9903893	631.2
SA27_8	528	640.3947830200195	142.5149917602539	0.97396934	632.4
SA27_8	529	641.3225173950195	143.92321586608887	0.98290503	633.6
SA27_8	530	641.389274597168	142.9109001159668	0.98984677	634.8
SA27_8	531	641.2075042724609	142.2156000137329	0.9832759	636.0
SA27_8	532	640.8687591552734	141.92479133605957	0.9808444	637.2
SA27_8	533	641.427755355835	143.54943752288818	0.78065413	638.4
SA27_8	534	640.8687591552734	142.3094129562378	0.97610587	639.6
SA27_8	535	641.2145614624023	142.10331916809082	0.9882167	640.8
SA27_8	536	641.0935878753662	143.11416149139404	0.98528373	642.0
SA27_8	537	641.1924362182617	143.47326278686523	0.99373865	643.2
SA27_8	538	640.6648635864258	142.81129360198975	0.9862732	644.4
SA27_8	539	505.5750846862793	217.8449249267578	0.99340254	645.6
SA27_8	540	558.2262992858887	193.48634719848633	0.99598265	646.8
SA27_8	541	608.1494808197021	167.92957305908203	0.97591984	648.0
SA27_8	542	612.007999420166	162.95114994049072	0.99175805	649.2
SA27_8	543	598.7031936645508	182.1692419052124	0.99542713	650.4
SA27_8	544	571.7162132263184	193.45782279968262	0.99231863	651.6
SA27_8	545	547.5898742675781	218.33035469055176	0.9963942	652.8
SA27_8	546	440.7569885253906	224.5129680633545	0.99209434	654.0
SA27_8	547	339.6054267883301	211.63561820983887	0.99418217	655.2
SA27_8	548	268.34216117858887	211.25112533569336	0.998417	656.4
SA27_8	549	205.81331253051758	216.11909866333008	0.98922133	657.6
SA27_8	550	171.28705978393555	219.63013172149658	0.99708515	658.8
SA27_8	551	167.53473281860352	199.43358421325684	0.9963154	660.0
SA27_8	552	640.3631210327148	141.94344520568848	0.99383175	661.2
SA27_8	553	640.0700569152832	142.3366928100586	0.9938399	662.4
SA27_8	554	640.5046463012695	142.22662925720215	0.9917585	663.6
SA27_8	555	640.497636795044	143.38415622711182	0.98814917	664.8
SA27_8	556	640.282154083252	142.7065372467041	0.9811978	666.0
SA27_8	557	212.99381256103516	155.78757762908936	0.98753357	667.2
SA27_8	558	640.7530784606934	143.13284397125244	0.9851836	668.4
SA27_8	559	403.92346382141113	161.57755851745605	0.9941135	669.6
SA27_8	560	487.1480941772461	151.0727834701538	0.99302447	670.8
SA27_8	561	642.5631523132324	142.99409866333008	0.9784041	672.0
SA27_8	562	560.064697265625	156.2213659286499	0.952402	673.2
SA27_8	563	586.8586540222168	210.5687141418457	0.99458355	674.4
SA27_8	564	597.2626209259033	263.54942321777344	0.9994198	675.6
SA27_8	565	534.5865249633789	312.4338912963867	0.99671614	676.8
SA27_8	566	640.2829170227051	142.97584533691406	0.9944484	678.0
SA27_8	567	357.5932741165161	355.5698776245117	0.99858606	679.2
SA27_8	568	639.8312568664551	142.2395896911621	0.9936655	680.4
SA27_8	569	640.5434608459473	143.08416366577148	0.99355006	681.6
SA27_8	570	640.2637004852295	142.42448329925537	0.9893098	682.8
SA27_8	571	640.6365871429443	142.79133796691895	0.99000263	684.0
SA27_8	572	640.0697708129883	143.40511322021484	0.9805237	685.2
SA27_8	573	640.8312320709229	144.03612613677979	0.9940274	686.4
SA27_8	574	640.4361248016357	143.06814193725586	0.98742455	687.6
SA27_8	575	640.3656959533691	144.06224727630615	0.99270225	688.8
SA27_8	576	640.8298492431641	144.43087577819824	0.98979414	690.0
SA27_8	577	640.2346611022949	142.58811950683594	0.98537606	691.2
SA27_8	578	640.5585765838623	143.68048667907715	0.98995376	692.4
SA27_8	579	640.930986404419	144.02217864990234	0.9877263	693.6
SA27_8	580	640.0508880615234	142.81147956848145	0.9918034	694.8
SA27_8	581	640.3539657592773	142.91336059570312	0.9899569	696.0
SA27_8	582	640.2161598205566	142.10811138153076	0.9832529	697.2
SA27_8	583	640.6281471252441	143.4252119064331	0.99306846	698.4
SA27_8	584	640.7666206359863	142.87529468536377	0.9897606	699.6
SA27_8	585	640.5389785766602	143.0661106109619	0.972717	700.8
SA27_8	586	639.9668216705322	142.8108787536621	0.9930488	702.0
SA27_8	587	640.9429550170898	143.91036987304688	0.99441165	703.2
SA27_8	588	639.8415565490723	142.98627376556396	0.98971087	704.4
SA27_8	589	640.7088756561279	143.03438186645508	0.9848068	705.6
SA27_8	590	640.5382633209229	142.76241302490234	0.9909271	706.8
SA27_8	591	640.5071258544922	143.1247329711914	0.9913775	708.0
SA27_8	592	640.3914451599121	142.7744436264038	0.986075	709.2
SA27_8	593	640.5999183654785	142.6321506500244	0.9912935	710.4
SA27_8	594	640.3517723083496	142.20620155334473	0.98849106	711.6
SA27_8	595	640.7588958740234	143.74029636383057	0.99038917	712.8
SA27_8	596	640.1412010192871	142.5108003616333	0.9875172	714.0
SA27_8	597	640.5033111572266	142.808518409729	0.99280316	715.2
SA27_8	598	639.84375	142.91778087615967	0.99175644	716.4
SA27_8	599	640.1613235473633	142.70514965057373	0.9880006	717.6
SA27_8	600	639.6567344665527	142.6623773574829	0.9941414	718.8
SA27_8	601	640.6083106994629	142.24938869476318	0.9916779	720.0
SA27_8	602	640.3119564056396	142.64160633087158	0.9873584	721.2
SA27_8	603	640.660572052002	143.55637550354004	0.992475	722.4
SA27_8	604	640.3380393981934	142.9143476486206	0.9851686	723.6
SA27_8	605	641.3934707641602	143.9377212524414	0.9871662	724.8
SA27_8	606	640.7782554626465	143.13400268554688	0.9937617	726.0
SA27_8	607	640.6484603881836	142.67583847045898	0.9944906	727.2
SA27_8	608	641.1954402923584	143.14916610717773	0.987512	728.4
SA27_8	609	640.4913425445557	142.21030712127686	0.98457885	729.6
SA27_8	610	639.8674964904785	141.5588092803955	0.9911329	730.8
SA27_8	611	468.29023361206055	265.6863212585449	0.99557036	732.0
SA27_8	612	522.0497131347656	238.48262786865234	0.9960735	733.2
SA27_8	613	569.4365978240967	205.28383255004883	0.9790394	734.4
SA27_8	614	606.691837310791	188.89464855194092	0.99831057	735.6
SA27_8	615	607.356071472168	195.45520305633545	0.9948814	736.8
SA27_8	616	611.142635345459	233.27001571655273	0.99685895	738.0
SA27_8	617	584.5625400543213	293.1250190734863	0.9980106	739.2
SA27_8	618	487.4880790710449	317.49446868896484	0.9946378	740.4
SA27_8	619	641.2127494812012	144.07519340515137	0.98942333	741.6
SA27_8	620	640.682315826416	143.55005264282227	0.9942146	742.8
SA27_8	621	640.9253120422363	142.16049671173096	0.9905822	744.0
SA27_8	622	640.1970863342285	141.90547943115234	0.9915193	745.2
SA27_8	623	640.6976222991943	142.8621768951416	0.991269	746.4
SA27_8	624	640.7855033874512	143.04080486297607	0.9824754	747.6
SA27_8	625	640.8583641052246	143.17158222198486	0.9826068	748.8
SA27_8	626	640.5123710632324	142.45802879333496	0.99239266	750.0
SA27_8	627	640.5843734741211	143.09297561645508	0.9898892	751.2
SA27_8	628	640.5220031738281	141.9045066833496	0.9894329	752.4
SA27_8	629	641.1335945129395	142.31646537780762	0.97997594	753.6
SA27_8	630	641.1884784698486	142.80767440795898	0.98928857	754.8
SA27_8	631	640.7725811004639	142.83556938171387	0.99010044	756.0
SA27_8	632	640.6818389892578	142.89742469787598	0.99100107	757.2
SA27_8	633	641.5234088897705	143.1034755706787	0.9856904	758.4
SA27_8	634	641.1363124847412	142.6120948791504	0.9868623	759.6
SA27_8	635	640.8643245697021	141.97219848632812	0.98684907	760.8
SA27_8	636	640.9987449645996	142.67277717590332	0.9889966	762.0
SA27_8	637	641.2065505981445	142.67625331878662	0.9847207	763.2
SA27_8	638	640.4799461364746	142.10816860198975	0.9950375	764.4
SA27_8	639	641.031551361084	142.6733636856079	0.98812187	765.6
SA27_8	640	639.9429321289062	142.7079677581787	0.99206626	766.8
SA27_8	641	641.789722442627	144.63309288024902	0.9912344	768.0
SA27_8	642	640.5759811401367	142.2572135925293	0.99189126	769.2
SA27_8	643	641.5371417999268	142.26117610931396	0.9872842	770.4
SA27_8	644	640.9601211547852	142.7072525024414	0.98797685	771.6
SA27_8	645	641.3385391235352	143.8031244277954	0.9905439	772.8
SA27_8	646	640.7346725463867	143.41104984283447	0.98911965	774.0
SA27_8	647	641.2932395935059	143.6917018890381	0.9862671	775.2
SA27_8	648	640.7739639282227	143.33187103271484	0.9918046	776.4
SA27_8	649	640.6215667724609	143.39338302612305	0.9903792	777.6
SA27_8	650	640.5449867248535	142.18222618103027	0.9852196	778.8
SA27_8	651	640.9380912780762	142.54534721374512	0.97772753	780.0
SA27_8	652	640.3360366821289	142.034010887146	0.9909088	781.2
SA27_8	653	640.7115459442139	142.38090991973877	0.98974156	782.4
SA27_8	654	640.1212215423584	141.4247703552246	0.9837249	783.6
SA27_8	655	640.5257225036621	143.5971450805664	0.95961	784.8
SA27_8	656	640.0069236755371	142.44299411773682	0.9792935	786.0
SA27_8	657	640.7840728759766	142.8666114807129	0.97968024	787.2
SA27_8	658	335.7774257659912	387.23851203918457	0.9932969	788.4
SA27_8	659	640.3343200683594	141.4848232269287	0.9847216	789.6
SA27_8	660	400.467586517334	392.8028869628906	0.99902546	790.8
SA27_8	661	457.4934959411621	389.2122459411621	0.9983165	792.0
SA27_8	662	511.9439125061035	388.5456848144531	0.99933136	793.2
SA27_8	663	577.4322509765625	383.496150970459	0.997874	794.4
SA27_8	664	613.4153366088867	371.121883392334	0.99769753	795.6
SA27_8	665	615.2665138244629	366.33167266845703	0.998192	796.8
SA27_8	666	623.5799789428711	381.5611267089844	0.99856323	798.0
SA27_8	667	632.4792861938477	397.01382637023926	0.99827456	799.2
SA27_8	668	590.8283710479736	384.1172218322754	0.99844676	800.4
SA27_8	669	491.53242111206055	386.8000602722168	0.9981926	801.6
SA27_8	670	406.3411235809326	383.35596084594727	0.9991584	802.8
SA27_8	671	355.15146255493164	381.1128616333008	0.9954814	804.0
SA27_8	672	341.5639400482178	381.3336181640625	0.98716974	805.2
SA27_8	673	640.4925346374512	142.59551525115967	0.9884139	806.4
SA27_8	674	640.7594203948975	141.60276889801025	0.981874	807.6
SA27_8	675	640.6930923461914	143.71846675872803	0.9937955	808.8
SA27_8	676	640.0599479675293	143.45629692077637	0.9879844	810.0
SA27_8	677	640.8376693725586	143.50167274475098	0.9918916	811.2
SA27_8	678	640.103816986084	142.4234676361084	0.98963857	812.4
SA27_8	679	641.0181045532227	142.2648525238037	0.9931496	813.6
SA27_8	680	640.3860569000244	143.02691459655762	0.98997843	814.8
SA27_8	681	640.1675224304199	143.09533596038818	0.9904945	816.0
SA27_8	682	640.1040077209473	141.6127109527588	0.9842173	817.2
SA27_8	683	640.9629344940186	142.9275369644165	0.98955333	818.4
SA27_8	684	640.2905941009521	143.12307357788086	0.99068516	819.6
SA27_8	685	640.8126831054688	142.19019412994385	0.9950063	820.8
SA27_8	686	641.0815715789795	143.3885622024536	0.9903989	822.0
SA27_8	687	640.7627105712891	143.7157917022705	0.9860962	823.2
SA27_8	688	640.2614116668701	142.854266166687	0.9902345	824.4
SA27_8	689	639.8048400878906	142.76887893676758	0.9922897	825.6
SA27_8	690	639.4192218780518	142.01904773712158	0.9891952	826.8
SA27_8	691	640.7933235168457	141.81358337402344	0.97833145	828.0
SA27_8	692	639.7451400756836	142.08898544311523	0.98834026	829.2
SA27_8	693	640.7778263092041	142.80494213104248	0.989002	830.4
SA27_8	694	639.6605491638184	141.90154552459717	0.99068743	831.6
SA27_8	695	640.7591819763184	142.61507034301758	0.98894286	832.8
SA27_8	696	640.5670166015625	143.09557914733887	0.9932374	834.0
SA27_8	697	641.1126136779785	143.84263515472412	0.9835777	835.2
SA27_8	698	640.6207084655762	143.91145706176758	0.9902113	836.4
SA27_8	699	641.014814376831	143.3988332748413	0.99195284	837.6
SA27_8	700	640.2338981628418	142.54971027374268	0.99274856	838.8
SA27_8	701	640.5784606933594	144.37582969665527	0.9922185	840.0
SA27_8	702	640.3523921966553	143.55700492858887	0.9906933	841.2
SA27_8	703	640.7384872436523	143.03386688232422	0.99379164	842.4
SA27_8	704	640.5313491821289	143.19994926452637	0.9914656	843.6
SA27_8	705	640.5840873718262	144.78873252868652	0.98986405	844.8
SA27_8	706	639.9068832397461	144.203782081604	0.99285793	846.0
SA27_8	707	639.8340225219727	142.48217582702637	0.99535745	847.2
SA27_8	708	640.5533790588379	142.41693019866943	0.991486	848.4
SA27_8	709	640.9853935241699	144.1115140914917	0.98324615	849.6
SA27_8	710	640.2038097381592	142.86498069763184	0.98770195	850.8
SA27_8	711	641.1820411682129	143.71915340423584	0.9932019	852.0
SA27_8	712	640.570068359375	144.24299240112305	0.98734957	853.2
SA27_8	713	640.2763366699219	142.45611190795898	0.9895998	854.4
SA27_8	714	640.3219223022461	142.60066509246826	0.99165326	855.6
SA27_8	715	640.3786659240723	143.5319423675537	0.99231416	856.8
SA27_8	716	639.9426460266113	142.26176261901855	0.98853344	858.0
SA27_8	717	640.4913902282715	142.6783561706543	0.99223423	859.2
SA27_8	718	640.2222633361816	142.76083946228027	0.99042237	860.4
SA27_8	719	640.8579349517822	143.9637279510498	0.97967786	861.6
SA27_8	720	640.2900695800781	143.1668186187744	0.9925057	862.8
SA27_8	721	640.7634735107422	143.74231338500977	0.9931513	864.0
SA27_8	722	640.0546073913574	142.34478950500488	0.9920223	865.2
SA27_8	723	640.6427383422852	143.3839988708496	0.9885466	866.4
SA27_8	724	640.1894569396973	142.5845432281494	0.99066156	867.6
SA27_8	725	640.9991264343262	143.92652034759521	0.98068696	868.8
SA27_8	726	640.3786659240723	142.88115978240967	0.98943794	870.0
SA27_8	727	640.9454345703125	143.89347553253174	0.98774314	871.2
SA27_8	728	640.1435375213623	143.63515377044678	0.99109274	872.4
SA27_8	729	640.6654357910156	143.0469846725464	0.98289365	873.6
SA27_8	730	640.4251098632812	143.26603889465332	0.99091786	874.8
SA27_8	731	641.0221576690674	143.78069400787354	0.99245465	876.0
SA27_8	732	640.778636932373	143.38801860809326	0.9920855	877.2
SA27_8	733	640.9683227539062	143.13098430633545	0.9898088	878.4
SA27_8	734	511.4428520202637	285.5186176300049	0.99760664	879.6
SA27_8	735	567.5591945648193	261.531400680542	0.9967443	880.8
SA27_8	736	608.3249092102051	239.15947437286377	0.9978897	882.0
SA27_8	737	613.3931159973145	228.12990188598633	0.9987445	883.2
SA27_8	738	608.0413341522217	226.89050674438477	0.9937895	884.4
SA27_8	739	617.6953315734863	258.45434188842773	0.9984971	885.6
SA27_8	740	530.5168151855469	278.5004711151123	0.9983183	886.8
SA27_8	741	640.9614562988281	142.4327802658081	0.98695415	888.0
SA27_8	742	384.35330390930176	313.8701820373535	0.99564457	889.2
SA27_8	743	344.67880725860596	342.68680572509766	0.9958092	890.4
SA27_8	744	640.6463146209717	142.54591941833496	0.9895824	891.6
SA27_8	745	640.6244277954102	143.4738063812256	0.9915945	892.8
SA27_8	746	640.329647064209	142.5625705718994	0.9735488	894.0
SA27_8	747	641.557788848877	144.2501163482666	0.98971343	895.2
SA27_8	748	641.0902500152588	144.09902572631836	0.991463	896.4
SA27_8	749	640.8853530883789	142.4048137664795	0.98376447	897.6
SA27_8	750	640.6619071960449	142.88429260253906	0.985994	898.8
SA27_8	751	641.6088104248047	143.19170951843262	0.98531926	900.0
SA27_8	752	640.8647537231445	143.1922960281372	0.986537	901.2
SA27_8	753	640.8961772918701	142.9716396331787	0.9879204	902.4
SA27_8	754	640.9089088439941	142.14674949645996	0.9835437	903.6
SA27_8	755	641.7360305786133	143.4847640991211	0.9881024	904.8
SA27_8	756	641.0361289978027	143.68786811828613	0.9904654	906.0
SA27_8	757	641.2517070770264	143.19109439849854	0.9907376	907.2
SA27_8	758	640.4359340667725	142.31516361236572	0.9922429	908.4
SA27_8	759	640.823221206665	142.6833200454712	0.98602444	909.6
SA27_8	760	640.3563499450684	142.6244831085205	0.9832449	910.8
SA27_8	761	640.9408569335938	141.98577404022217	0.9649352	912.0
SA27_8	762	640.7259941101074	141.69705390930176	0.9662534	913.2
SA27_8	763	640.6691551208496	142.4421501159668	0.9937122	914.4
SA27_8	764	640.668773651123	142.21425533294678	0.9917824	915.6
SA27_8	765	641.9094085693359	143.24804306030273	0.6822437	916.8
SA27_8	766	640.6329154968262	141.9938564300537	0.9833504	918.0
SA27_8	767	640.8998489379883	142.69543647766113	0.9794938	919.2
SA27_8	768	640.3223991394043	142.09854125976562	0.98890465	920.4
SA27_8	769	640.6059265136719	142.5608253479004	0.99089044	921.6
SA27_8	770	640.5113220214844	142.84648418426514	0.9861028	922.8
SA27_8	771	640.4976844787598	142.54451751708984	0.9694426	924.0
SA27_8	772	640.092134475708	142.63898849487305	0.97767454	925.2
SA27_8	773	640.5637741088867	141.70164585113525	0.979756	926.4
SA27_8	774	640.4768943786621	142.04988956451416	0.98377085	927.6
SA27_8	775	640.7457828521729	142.83451080322266	0.991161	928.8
SA27_8	776	640.4232978820801	142.76670455932617	0.99397606	930.0
SA27_8	777	640.9282684326172	141.74328804016113	0.9394244	931.2
SA27_8	778	640.7516479492188	142.42758750915527	0.97982913	932.4
SA27_8	779	640.6513214111328	143.76626014709473	0.9916407	933.6
SA27_8	780	640.6384468078613	142.9892349243164	0.9918184	934.8
SA27_8	781	367.25428104400635	314.2338466644287	0.9898017	936.0
SA27_8	782	640.0259971618652	142.60358333587646	0.98398745	937.2
SA27_8	783	480.73177337646484	287.4287509918213	0.99261826	938.4
SA27_8	784	534.6836566925049	282.7693176269531	0.99736756	939.6
SA27_8	785	582.487964630127	276.0707473754883	0.99755585	940.8
SA27_8	786	611.1068248748779	293.6694145202637	0.9988049	942.0
SA27_8	787	637.7821922302246	341.1569595336914	0.9981073	943.2
SA27_8	788	640.2643203735352	142.14190006256104	0.99455875	944.4
SA27_8	789	650.946044921875	402.187442779541	0.99939334	945.6
SA27_8	790	565.1623249053955	389.6941566467285	0.9991013	946.8
SA27_8	791	474.6319770812988	391.02075576782227	0.99815077	948.0
SA27_8	792	433.51588249206543	387.6374816894531	0.9994795	949.2
SA27_8	793	357.4702978134155	391.2649726867676	0.9978114	950.4
SA27_8	794	639.7251129150391	141.98410034179688	0.96860594	951.6
SA27_8	795	640.509033203125	143.60867500305176	0.99228	952.8
SA27_8	796	639.8247718811035	142.55963802337646	0.98979706	954.0
SA27_8	797	640.6171798706055	143.27322006225586	0.99118173	955.2
SA27_8	798	640.6481266021729	143.11323165893555	0.98349506	956.4
SA27_8	799	639.7392272949219	141.90908432006836	0.9910796	957.6
SA27_8	800	640.2263641357422	142.3989486694336	0.99392587	958.8
SA27_8	801	640.4512405395508	143.34308624267578	0.98029625	960.0
SA27_8	802	640.3290748596191	142.01886177062988	0.9882961	961.2
SA27_8	803	640.4771327972412	141.95829391479492	0.9835563	962.4
SA27_8	804	639.8240089416504	141.66821479797363	0.99117905	963.6
SA27_8	805	640.7124519348145	143.16450119018555	0.99169266	964.8
SA27_8	806	640.2113437652588	143.0884838104248	0.988597	966.0
SA27_8	807	641.1402225494385	143.32913875579834	0.9837187	967.2
SA27_8	808	640.7088756561279	143.87523651123047	0.995178	968.4
SA27_8	809	639.5778656005859	142.19271183013916	0.9661855	969.6
SA27_8	810	452.7531623840332	279.9652862548828	0.98266304	970.8
SA27_8	811	508.4151268005371	257.70206451416016	0.994955	972.0
SA27_8	812	561.080265045166	229.02055263519287	0.9961815	973.2
SA27_8	813	603.3178329467773	203.7207555770874	0.9973449	974.4
SA27_8	814	612.970781326294	190.74414253234863	0.997834	975.6
SA27_8	815	616.1337852478027	192.78416633605957	0.9929168	976.8
SA27_8	816	618.1671142578125	218.89001369476318	0.9857573	978.0
SA27_8	817	612.8240585327148	272.1547508239746	0.99478734	979.2
SA27_8	818	522.5695610046387	304.5021629333496	0.99878305	980.4
SA27_8	819	640.8795356750488	143.48536491394043	0.991771	981.6
SA27_8	820	374.18763637542725	349.71954345703125	0.99851424	982.8
SA27_8	821	640.3525352478027	143.21142196655273	0.9919099	984.0
SA27_8	822	640.2369499206543	142.55441665649414	0.98903286	985.2
SA27_8	823	640.6078338623047	143.80698680877686	0.97656846	986.4
SA27_8	824	640.7382011413574	143.7206268310547	0.9928731	987.6
SA27_8	825	640.3650760650635	144.34131145477295	0.99267584	988.8
SA27_8	826	640.3977870941162	142.90331840515137	0.97891474	990.0
SA27_8	827	640.9082412719727	143.31594944000244	0.9865628	991.2
SA27_8	828	640.5600070953369	142.53313064575195	0.984615	992.4
SA27_8	829	640.5762672424316	143.3415699005127	0.9932828	993.6
SA27_8	830	640.3210639953613	142.93254375457764	0.9905042	994.8
SA27_8	831	640.3085231781006	142.7660322189331	0.98596025	996.0
SA27_8	832	640.027379989624	141.48656845092773	0.9896515	997.2
SA27_8	833	640.6979560852051	144.30238723754883	0.9924218	998.4
SA27_8	834	640.6300067901611	143.03053379058838	0.9901688	999.6
SA27_8	835	641.0446643829346	143.15543174743652	0.98911184	1000.8
SA27_8	836	640.418004989624	143.3763885498047	0.990739	1002.0
SA27_8	837	640.7434940338135	143.89307498931885	0.98945224	1003.2
SA27_8	838	640.2502059936523	143.50703716278076	0.99012905	1004.4
SA27_8	839	640.0906085968018	143.37737560272217	0.9921144	1005.6
SA27_8	840	640.3696060180664	142.38987922668457	0.9850258	1006.8
SA27_8	841	640.6664371490479	142.70304679870605	0.9922535	1008.0
SA27_8	842	640.0924682617188	142.26023197174072	0.9876996	1009.2
SA27_8	843	640.7729148864746	142.79165267944336	0.98860395	1010.4
SA27_8	844	640.5087471008301	142.8136396408081	0.9887411	1011.6
SA27_8	845	640.1749610900879	143.37482929229736	0.9916841	1012.8
SA27_8	846	640.1800155639648	142.6746368408203	0.96964777	1014.0
SA27_8	847	640.7293796539307	142.75548934936523	0.9911719	1015.2
SA27_8	848	640.2690887451172	142.8572416305542	0.9903376	1016.4
SA27_8	849	640.450382232666	142.35174179077148	0.9910287	1017.6
SA27_8	850	640.3312683105469	142.84250736236572	0.9948137	1018.8
SA27_8	851	640.6907081604004	143.47566604614258	0.98698646	1020.0
SA27_8	852	640.2951240539551	142.50123023986816	0.9859384	1021.2
SA27_8	853	640.5051231384277	143.10038566589355	0.98992413	1022.4
SA27_8	854	640.2929782867432	142.54430294036865	0.861025	1023.6
SA27_8	855	640.9710884094238	143.85518074035645	0.9868152	1024.8
SA27_8	856	640.6073570251465	143.16245555877686	0.970247	1026.0
SA27_8	857	641.4115905761719	143.30891132354736	0.98606604	1027.2
SA27_8	858	640.3060913085938	142.5408124923706	0.9911084	1028.4
SA27_8	859	641.209602355957	144.2909860610962	0.9882337	1029.6
SA27_8	860	639.8248672485352	142.4690294265747	0.9935596	1030.8
SA27_8	861	640.4460906982422	142.92991161346436	0.9882401	1032.0
SA27_8	862	640.6558513641357	143.4715747833252	0.98485273	1033.2
SA27_8	863	640.8523559570312	143.05572509765625	0.9927208	1034.4
SA27_8	864	641.118335723877	142.66765594482422	0.99331105	1035.6
SA27_8	865	641.5472984313965	143.54201316833496	0.988	1036.8
SA27_8	866	640.4321670532227	141.98557376861572	0.9839188	1038.0
SA27_8	867	641.2631034851074	143.34425926208496	0.9939474	1039.2
SA27_8	868	640.866756439209	142.78223991394043	0.9909328	1040.4
SA27_8	869	641.6651725769043	144.16983604431152	0.9921441	1041.6
SA27_8	870	641.2913799285889	143.45589637756348	0.9891272	1042.8
SA27_8	871	640.3431415557861	142.61469841003418	0.9647835	1044.0
SA27_8	872	640.9013748168945	142.73417472839355	0.99151164	1045.2
SA27_8	873	370.161509513855	331.53173446655273	0.993735	1046.4
SA27_8	874	640.0895118713379	142.47981548309326	0.9746094	1047.6
SA27_8	875	486.4767074584961	316.7114067077637	0.9947649	1048.8
SA27_8	876	546.2753772735596	310.3244876861572	0.9972709	1050.0
SA27_8	877	594.8252201080322	302.9491138458252	0.9944918	1051.2
SA27_8	878	612.4794006347656	297.6426887512207	0.9981225	1052.4
SA27_8	879	643.0591583251953	325.6926727294922	0.9960622	1053.6
SA27_8	880	649.2193222045898	377.6356029510498	0.99861205	1054.8
SA27_8	881	590.3152465820312	386.51204109191895	0.9990983	1056.0
SA27_8	882	471.76012992858887	384.4069290161133	0.9994554	1057.2
SA27_8	883	377.97179222106934	386.19200706481934	0.99928313	1058.4
SA27_8	884	342.9219961166382	384.1230297088623	0.99584156	1059.6
SA27_8	885	640.7242774963379	143.0213499069214	0.9906453	1060.8
SA27_8	886	640.1856422424316	142.0643949508667	0.9894414	1062.0
SA27_8	887	641.3552284240723	143.74646186828613	0.98766905	1063.2
SA27_8	888	640.9523963928223	142.3952579498291	0.9859784	1064.4
SA27_8	889	641.6339874267578	142.67332077026367	0.9930774	1065.6
SA27_8	890	640.6205177307129	142.9920530319214	0.99362093	1066.8
SA27_8	891	641.2306785583496	142.7887487411499	0.9726198	1068.0
SA27_8	892	640.2915000915527	142.60677337646484	0.9899866	1069.2
SA27_8	893	640.7327651977539	143.74540328979492	0.9900774	1070.4
SA27_8	894	640.505313873291	142.03911781311035	0.98052925	1071.6
SA27_8	895	639.9941444396973	143.77284049987793	0.9938182	1072.8
SA27_8	896	640.2215957641602	141.75235748291016	0.9838907	1074.0
SA27_8	897	641.3258075714111	143.0278730392456	0.98624295	1075.2
SA27_8	898	640.7199859619141	141.8468999862671	0.97859293	1076.4
SA27_8	899	642.0775413513184	143.65545272827148	0.99305457	1077.6
SA27_8	900	377.4540424346924	385.98432540893555	0.9981402	1078.8
SA27_8	901	410.50195693969727	390.7129096984863	0.9987356	1080.0
SA27_8	902	447.5482940673828	390.7602882385254	0.99782395	1081.2
SA27_8	903	499.5218276977539	384.91979598999023	0.9985837	1082.4
SA27_8	904	545.3587532043457	381.6887855529785	0.9991435	1083.6
SA27_8	905	583.9867115020752	377.92070388793945	0.99829835	1084.8
SA27_8	906	607.3091506958008	373.7314796447754	0.9978733	1086.0
SA27_8	907	621.9220161437988	382.2074604034424	0.99774444	1087.2
SA27_8	908	623.3604431152344	387.4661636352539	0.99884796	1088.4
SA27_8	909	621.3107109069824	385.58655738830566	0.9984686	1089.6
SA27_8	910	604.5799732208252	392.9466247558594	0.9984042	1090.8
SA27_8	911	608.4207534790039	390.12868881225586	0.9981665	1092.0
SA27_8	912	545.0011253356934	387.99839973449707	0.99896026	1093.2
SA27_8	913	476.11584663391113	387.537145614624	0.9993812	1094.4
SA27_8	914	412.6558303833008	385.2505588531494	0.99876297	1095.6
SA27_8	915	349.96349811553955	386.95884704589844	0.99772924	1096.8
SA27_8	916	640.0561332702637	142.9570484161377	0.98774487	1098.0
SA27_8	917	640.6935691833496	143.0727767944336	0.993149	1099.2
SA27_8	918	640.2695655822754	141.97367191314697	0.9901827	1100.4
SA27_8	919	640.9894466400146	143.85672569274902	0.9915269	1101.6
SA27_8	920	640.3788566589355	143.12447547912598	0.98527676	1102.8
SA27_8	921	640.8875465393066	142.29463577270508	0.9918643	1104.0
SA27_8	922	640.3280258178711	142.5397539138794	0.9907714	1105.2
SA27_8	923	640.4149055480957	143.07867050170898	0.9936231	1106.4
SA27_8	924	640.0712966918945	143.5550880432129	0.99343526	1107.6
SA27_8	925	640.5778884887695	142.82451152801514	0.99326295	1108.8
SA27_8	926	640.3907775878906	142.05888748168945	0.990519	1110.0
SA27_8	927	640.9396648406982	142.44772911071777	0.9760694	1111.2
SA27_8	928	640.7547950744629	142.34769344329834	0.9934236	1112.4
SA27_8	929	640.4525756835938	142.5838851928711	0.99175924	1113.6
SA27_8	930	640.6854629516602	143.13998222351074	0.9909765	1114.8
SA27_8	931	640.54274559021	142.90493488311768	0.989115	1116.0
SA27_8	932	640.2368545532227	142.81285285949707	0.9865085	1117.2
SA27_8	933	640.6793594360352	142.73351669311523	0.98251396	1118.4
SA27_8	934	640.3254508972168	142.72215843200684	0.98564655	1119.6
SA27_8	935	640.3894424438477	142.76503086090088	0.9929507	1120.8
SA27_8	936	640.0955200195312	141.95423126220703	0.9739809	1122.0
SA27_8	937	640.7472133636475	142.901029586792	0.9865211	1123.2
SA27_8	938	639.9960517883301	141.8620777130127	0.98826945	1124.4
SA27_8	939	640.6819343566895	143.68874073028564	0.99167514	1125.6
SA27_8	940	640.2935028076172	142.1984052658081	0.99268484	1126.8
SA27_8	941	640.3353691101074	142.76877880096436	0.98947793	1128.0
SA27_8	942	640.1795387268066	141.7112159729004	0.9901869	1129.2
SA27_8	943	641.099739074707	142.7479362487793	0.99081975	1130.4
SA27_8	944	640.4895305633545	141.95900917053223	0.9840904	1131.6
SA27_8	945	641.034984588623	144.21462535858154	0.9904772	1132.8
SA27_8	946	640.8380508422852	142.8585433959961	0.9907246	1134.0
SA27_8	947	640.8968925476074	142.77511596679688	0.98524785	1135.2
SA27_8	948	640.264892578125	143.47251892089844	0.97362274	1136.4
SA27_8	949	640.6034469604492	143.60052108764648	0.99275357	1137.6
SA27_8	950	639.8756980895996	142.32304573059082	0.9872887	1138.8
SA27_8	951	641.2950992584229	143.07533740997314	0.9872909	1140.0
SA27_8	952	640.4623985290527	142.96720504760742	0.9904551	1141.2
SA27_8	953	640.4091835021973	143.3450746536255	0.9900849	1142.4
SA27_8	954	640.6662940979004	142.88134574890137	0.98868805	1143.6
SA27_8	955	640.6421184539795	142.58451461791992	0.9894382	1144.8
SA27_8	956	640.8127307891846	142.4413776397705	0.9832162	1146.0
SA27_8	957	640.579080581665	142.54777908325195	0.994466	1147.2
SA27_8	958	640.6274795532227	143.08327674865723	0.99586344	1148.4
SA27_8	959	640.4641628265381	143.95265579223633	0.98952055	1149.6
SA27_8	960	640.7415866851807	143.39375495910645	0.9895315	1150.8
SA27_8	961	640.7621383666992	143.13762187957764	0.9890103	1152.0
SA27_8	962	640.3353214263916	142.54330158233643	0.9888467	1153.2
SA27_8	963	640.064811706543	143.20199489593506	0.9928226	1154.4
SA27_8	964	640.2580738067627	142.74720668792725	0.988574	1155.6
SA27_8	965	641.0643577575684	143.4668254852295	0.9953048	1156.8
SA27_8	966	641.1540031433105	143.66425037384033	0.9896367	1158.0
SA27_8	967	640.2655601501465	142.22700119018555	0.9886417	1159.2
SA27_8	968	641.0547256469727	143.27904224395752	0.9828012	1160.4
SA27_8	969	641.2468910217285	143.01335334777832	0.98627687	1161.6
SA27_8	970	640.5072212219238	142.5079107284546	0.9890321	1162.8
SA27_8	971	640.8951759338379	142.70459175109863	0.98930526	1164.0
SA27_8	972	640.2817726135254	142.47559547424316	0.9893825	1165.2
SA27_8	973	640.7145500183105	142.97500133514404	0.9890891	1166.4
SA27_8	974	640.4849052429199	142.0796298980713	0.9916788	1167.6
SA27_8	975	640.9035682678223	142.06011772155762	0.9862054	1168.8
SA27_8	976	640.2730941772461	142.46975898742676	0.98556906	1170.0
SA27_8	977	640.1239395141602	142.84983158111572	0.96543247	1171.2
SA27_8	978	640.537691116333	143.74279975891113	0.99161536	1172.4
SA27_8	979	640.7223701477051	143.8181734085083	0.9926985	1173.6
SA27_8	980	640.2289867401123	144.00757312774658	0.9918686	1174.8
SA27_8	981	640.6876564025879	143.30795288085938	0.98903775	1176.0
SA27_8	982	640.5106544494629	141.71353340148926	0.98409873	1177.2
SA27_8	983	641.331958770752	143.64194869995117	0.99416226	1178.4
SA27_8	984	640.4511451721191	143.38226795196533	0.98921996	1179.6
SA27_8	985	641.2948608398438	143.250732421875	0.99079293	1180.8
SA27_8	986	640.1920318603516	141.77503108978271	0.97245896	1182.0
SA27_8	987	641.2426948547363	143.49327564239502	0.9872084	1183.2
SA27_8	988	641.0581588745117	142.98645973205566	0.992105	1184.4
SA27_8	989	640.3353691101074	143.08529376983643	0.9914621	1185.6
SA27_8	990	640.1148319244385	142.98943519592285	0.9839549	1186.8
SA27_8	991	641.1252021789551	142.37943649291992	0.98993427	1188.0
SA27_8	992	640.3374195098877	141.92496299743652	0.9845153	1189.2
SA27_8	993	641.4992332458496	142.6293182373047	0.98776674	1190.4
SA27_8	994	641.0150527954102	142.6364278793335	0.97953916	1191.6
SA27_8	995	641.0380363464355	144.09324645996094	0.9849423	1192.8
SA27_8	996	640.8095359802246	142.5233030319214	0.9920555	1194.0
SA27_8	997	641.7899131774902	142.58322715759277	0.9929202	1195.2
SA27_8	998	641.1589622497559	143.15119743347168	0.9891256	1196.4
SA27_8	999	641.733455657959	142.5666904449463	0.98177207	1197.6
SA27_8	1000	641.1055564880371	142.645583152771	0.9881021	1198.8
SA27_8	1001	641.2732601165771	143.7972593307495	0.98763067	1200.0
SA27_8	1002	640.7059669494629	141.97769165039062	0.989132	1201.2
SA27_8	1003	640.6594276428223	142.1955442428589	0.9910467	1202.4
SA27_8	1004	640.136194229126	142.84119129180908	0.9914791	1203.6
SA27_8	1005	641.0503387451172	143.01652908325195	0.97946644	1204.8
SA27_8	1006	640.20676612854	142.16564655303955	0.9816097	1206.0
SA27_8	1007	640.9471035003662	141.95274353027344	0.97499394	1207.2
SA27_8	1008	640.2718544006348	142.41548538208008	0.980205	1208.4
SA27_8	1009	640.9690856933594	142.54088401794434	0.98612255	1209.6
SA27_8	1010	640.3184413909912	142.03024864196777	0.99309593	1210.8
SA27_8	1011	640.8812522888184	142.79655933380127	0.95472175	1212.0
SA27_8	1012	640.96999168396	142.75332927703857	0.96393716	1213.2
SA27_8	1013	641.1652088165283	143.30590724945068	0.986478	1214.4
SA27_8	1014	640.3575420379639	142.91002750396729	0.9783719	1215.6
SA27_8	1015	641.1836624145508	142.90662288665771	0.9904923	1216.8
SA27_8	1016	641.0008430480957	143.21073532104492	0.9812841	1218.0
SA27_8	1017	640.7941341400146	141.83012008666992	0.9811414	1219.2
SA27_8	1018	640.4233932495117	141.52098655700684	0.9802428	1220.4
SA27_8	1019	640.0846004486084	142.00113773345947	0.9838266	1221.6
SA27_8	1020	639.5544052124023	143.18365573883057	0.9922131	1222.8
SA27_8	1021	641.0769462585449	144.33849334716797	0.9919389	1224.0
SA27_8	1022	640.2557373046875	142.98681735992432	0.9920804	1225.2
SA27_8	1023	640.5159950256348	141.8785572052002	0.98973125	1226.4
SA27_8	1024	640.369176864624	142.47018814086914	0.9900462	1227.6
SA27_8	1025	640.9893035888672	143.09935569763184	0.9918786	1228.8
SA27_8	1026	640.4027938842773	142.7570915222168	0.9885511	1230.0
SA27_8	1027	640.6386375427246	142.71652221679688	0.99107623	1231.2
SA27_8	1028	640.1521682739258	142.6692295074463	0.98870033	1232.4
SA27_8	1029	641.0371780395508	143.12848091125488	0.98576945	1233.6
SA27_8	1030	640.1920318603516	143.56709003448486	0.9856565	1234.8
SA27_8	1031	640.0640964508057	141.55420303344727	0.9930086	1236.0
SA27_8	1032	640.3795719146729	142.4298906326294	0.99335116	1237.2
SA27_8	1033	640.775203704834	143.25201988220215	0.9877586	1238.4
SA27_8	1034	640.2420043945312	143.20080757141113	0.9886029	1239.6
SA27_8	1035	641.1970138549805	143.83018970489502	0.98721176	1240.8
SA27_8	1036	640.0903224945068	142.9423999786377	0.9815275	1242.0
SA27_8	1037	342.09766387939453	353.05091857910156	0.9890752	1243.2
SA27_8	1038	372.7933883666992	365.87794303894043	0.99903035	1244.4
SA27_8	1039	433.3735466003418	383.5976314544678	0.99832445	1245.6
SA27_8	1040	490.1238441467285	393.5067844390869	0.9986137	1246.8
SA27_8	1041	538.6425018310547	392.8615951538086	0.9990338	1248.0
SA27_8	1042	578.9042472839355	389.05712127685547	0.99877244	1249.2
SA27_8	1043	610.5715751647949	388.39834213256836	0.9985794	1250.4
SA27_8	1044	616.8858528137207	387.5094795227051	0.9984219	1251.6
SA27_8	1045	625.8821487426758	383.6633491516113	0.9970187	1252.8
SA27_8	1046	626.8262386322021	383.2265567779541	0.9977944	1254.0
SA27_8	1047	623.8370418548584	383.37839126586914	0.99815124	1255.2
SA27_8	1048	625.7634162902832	385.9913921356201	0.9983368	1256.4
SA27_8	1049	629.615306854248	396.16164207458496	0.998252	1257.6
SA27_8	1050	630.2541732788086	397.58989334106445	0.99861205	1258.8
SA27_8	1051	631.2751770019531	400.04064559936523	0.99822503	1260.0
SA27_8	1052	629.8799514770508	399.4281005859375	0.99908006	1261.2
SA27_8	1053	627.9058933258057	398.16381454467773	0.9975406	1262.4
SA27_8	1054	624.9924659729004	396.87618255615234	0.9981293	1263.6
SA27_8	1055	624.8976230621338	396.8760681152344	0.9973646	1264.8
SA27_8	1056	622.4641799926758	396.445255279541	0.99771285	1266.0
SA27_8	1057	612.8751277923584	391.9981384277344	0.9977793	1267.2
SA27_8	1058	606.2414646148682	401.85193061828613	0.99902666	1268.4
SA27_8	1059	601.9795417785645	399.58099365234375	0.99873704	1269.6
SA27_8	1060	547.7985382080078	393.955135345459	0.9978097	1270.8
SA27_8	1061	640.7167434692383	144.07078742980957	0.9925768	1272.0
SA27_8	1062	379.17771339416504	389.46810722351074	0.99901736	1273.2
SA27_8	1063	341.99018478393555	389.8403549194336	0.9938021	1274.4
SA27_8	1064	640.4782295227051	142.6535940170288	0.98130476	1275.6
SA27_8	1065	640.0721549987793	143.07819843292236	0.99437284	1276.8
SA27_8	1066	640.284252166748	142.74015426635742	0.9754303	1278.0
SA27_8	1067	640.5595779418945	143.50788116455078	0.99000543	1279.2
SA27_8	1068	640.3597831726074	142.78517246246338	0.99101746	1280.4
SA27_8	1069	640.2514457702637	142.5208282470703	0.99256235	1281.6
SA27_8	1070	640.0037288665771	142.8317642211914	0.99479645	1282.8
SA27_8	1071	641.2729263305664	143.83898735046387	0.98727244	1284.0
SA27_8	1072	640.0250911712646	142.36641883850098	0.9907669	1285.2
SA27_8	1073	640.791130065918	143.818359375	0.99252653	1286.4
SA27_8	1074	640.2952194213867	142.7850866317749	0.99212646	1287.6
SA27_8	1075	640.8792495727539	143.45001697540283	0.9875694	1288.8
SA27_8	1076	640.6715393066406	142.5265645980835	0.9888918	1290.0
SA27_8	1077	640.6038284301758	143.366961479187	0.98854023	1291.2
SA27_8	1078	640.1697635650635	142.94888019561768	0.99022174	1292.4
SA27_8	1079	639.825439453125	143.636212348938	0.9928685	1293.6
SA27_8	1080	640.1931762695312	142.9753589630127	0.99211663	1294.8
SA27_8	1081	640.9503936767578	142.75204181671143	0.97077507	1296.0
SA27_8	1082	639.5052909851074	142.70296096801758	0.9915001	1297.2
SA27_8	1083	641.253662109375	144.41482543945312	0.99195194	1298.4
SA27_8	1084	640.2753829956055	143.28476428985596	0.9933329	1299.6
SA27_8	1085	640.9773826599121	143.3259630203247	0.9894299	1300.8
SA27_8	1086	640.3916835784912	143.01109313964844	0.9920249	1302.0
SA27_8	1087	641.1741256713867	143.45589637756348	0.99390775	1303.2
SA27_8	1088	639.9733543395996	142.37913608551025	0.9938007	1304.4
SA27_8	1089	640.8400058746338	143.39439868927002	0.9939166	1305.6
SA27_8	1090	639.9626731872559	142.02887535095215	0.9951663	1306.8
SA27_8	1091	641.1489009857178	144.3581485748291	0.9889783	1308.0
SA27_8	1092	640.5437469482422	143.34168434143066	0.9884792	1309.2
SA27_8	1093	640.909481048584	143.5026454925537	0.9917224	1310.4
SA27_8	1094	640.2996063232422	143.35514545440674	0.99330574	1311.6
SA27_8	1095	640.8058166503906	143.3087396621704	0.9852099	1312.8
SA27_8	1096	640.5246734619141	142.7363634109497	0.98672473	1314.0
SA27_8	1097	640.9408569335938	143.08600902557373	0.9877977	1315.2
SA27_8	1098	640.9446239471436	142.6358699798584	0.9893077	1316.4
SA27_8	1099	640.4905319213867	142.35766410827637	0.97278124	1317.6
SA27_8	1100	640.361499786377	141.70068740844727	0.98642296	1318.8
SA27_8	1101	641.2973403930664	143.2472276687622	0.98345286	1320.0
SA27_8	1102	640.6020164489746	143.01092147827148	0.96990484	1321.2
SA27_8	1103	641.6096687316895	143.36374282836914	0.983941	1322.4
SA27_8	1104	639.7860527038574	142.46031761169434	0.9934458	1323.6
SA27_8	1105	641.1572456359863	144.04154777526855	0.98969495	1324.8
SA27_8	1106	640.4107093811035	142.5931692123413	0.9876087	1326.0
SA27_8	1107	641.2406921386719	143.55460166931152	0.9783499	1327.2
SA27_8	1108	641.2039756774902	142.72953987121582	0.97801614	1328.4
SA27_8	1109	639.9447917938232	142.96576023101807	0.9921461	1329.6
SA27_8	1110	640.7533645629883	143.3357048034668	0.98956096	1330.8
SA27_8	1111	641.3990497589111	143.0306053161621	0.8489351	1332.0
SA27_8	1112	640.4680252075195	142.26895809173584	0.9887024	1333.2
SA27_8	1113	641.4213180541992	143.97997856140137	0.99029225	1334.4
SA27_8	1114	640.8082485198975	143.38624477386475	0.9885589	1335.6
SA27_8	1115	641.1764144897461	142.4574851989746	0.96725166	1336.8
SA27_8	1116	640.9753799438477	142.51848220825195	0.9879709	1338.0
SA27_8	1117	640.4966354370117	142.80279636383057	0.98957366	1339.2
SA27_8	1118	640.1973724365234	142.7090549468994	0.9925696	1340.4
SA27_8	1119	640.9823417663574	143.55863571166992	0.990644	1341.6
SA27_8	1120	640.8360481262207	141.94509029388428	0.98834676	1342.8
SA27_8	1121	641.4153099060059	143.39295387268066	0.97224957	1344.0
SA27_8	1122	640.5060768127441	142.5161361694336	0.9843948	1345.2
SA27_8	1123	640.1806831359863	142.08266258239746	0.9942747	1346.4
SA27_8	1124	640.8989429473877	143.29434871673584	0.98618686	1347.6
SA27_8	1125	641.6488647460938	143.47856998443604	0.98955137	1348.8
SA27_8	1126	640.5847549438477	142.65841484069824	0.99350375	1350.0
SA27_8	1127	641.2225723266602	142.90992736816406	0.98857784	1351.2
SA27_8	1128	639.8152351379395	142.36191272735596	0.994773	1352.4
SA27_8	1129	641.0727500915527	142.89085865020752	0.9866502	1353.6
SA27_8	1130	640.7840728759766	143.1346321105957	0.9878336	1354.8
SA27_8	1131	641.0322666168213	142.27048873901367	0.9891123	1356.0
SA27_8	1132	640.2578353881836	141.73338890075684	0.99166226	1357.2
SA27_8	1133	641.335916519165	143.02728652954102	0.98168725	1358.4
SA27_8	1134	353.77869606018066	325.76745986938477	0.9916943	1359.6
SA27_8	1135	380.04822731018066	325.36182403564453	0.99387735	1360.8
SA27_8	1136	421.1089611053467	320.17284393310547	0.9901012	1362.0
SA27_8	1137	640.4817581176758	141.95387363433838	0.99015325	1363.2
SA27_8	1138	525.0252723693848	307.990779876709	0.99779403	1364.4
SA27_8	1139	574.5035171508789	299.21796798706055	0.99298507	1365.6
SA27_8	1140	606.3641548156738	283.26207160949707	0.99723047	1366.8
SA27_8	1141	612.6054763793945	269.375638961792	0.9991455	1368.0
SA27_8	1142	614.7185325622559	260.40441513061523	0.9988416	1369.2
SA27_8	1143	614.7898197174072	268.9520072937012	0.9967597	1370.4
SA27_8	1144	628.3719062805176	320.1975631713867	0.9974548	1371.6
SA27_8	1145	577.7338981628418	352.5390815734863	0.99675447	1372.8
SA27_8	1146	489.9463653564453	374.7539806365967	0.9985549	1374.0
SA27_8	1147	407.4554920196533	379.6119976043701	0.99874204	1375.2
SA27_8	1148	357.24639892578125	380.40807723999023	0.99807405	1376.4
SA27_8	1149	640.6936645507812	142.92377471923828	0.99030215	1377.6
SA27_8	1150	640.5438423156738	141.87370777130127	0.9877154	1378.8
SA27_8	1151	640.1129722595215	141.19604587554932	0.9865925	1380.0
SA27_8	1152	639.9035930633545	142.23990440368652	0.9903106	1381.2
SA27_8	1153	641.1497116088867	143.10327529907227	0.9875965	1382.4
SA27_8	1154	640.6498908996582	143.63036155700684	0.9824655	1383.6
SA27_8	1155	640.8688545227051	143.3618974685669	0.98374224	1384.8
SA27_8	1156	640.1154518127441	142.64269351959229	0.9847505	1386.0
SA27_8	1157	641.1372184753418	145.56079387664795	0.985776	1387.2
SA27_8	1158	640.2852058410645	142.6889991760254	0.992061	1388.4
SA27_8	1159	640.5717849731445	142.87256240844727	0.98373115	1389.6
SA27_8	1160	640.2021408081055	142.07636833190918	0.98740965	1390.8
SA27_8	1161	641.1755561828613	142.5867462158203	0.9854489	1392.0
SA27_8	1162	640.6084060668945	142.86821365356445	0.9914135	1393.2
SA27_8	1163	640.7845497131348	143.39495658874512	0.9897696	1394.4
SA27_8	1164	639.4523620605469	142.05222129821777	0.9933954	1395.6
SA27_8	1165	640.3139114379883	144.28991317749023	0.99191886	1396.8
SA27_8	1166	640.138053894043	143.0490016937256	0.9889136	1398.0
SA27_8	1167	640.3771877288818	143.15091133117676	0.99209213	1399.2
SA27_8	1168	640.5054569244385	142.2857666015625	0.98619276	1400.4
SA27_8	1169	640.3497695922852	143.12444686889648	0.9889653	1401.6
SA27_8	1170	639.8830413818359	142.09982872009277	0.99330455	1402.8
SA27_8	1171	640.5569553375244	143.53732109069824	0.99175817	1404.0
SA27_8	1172	640.5146598815918	143.43785762786865	0.99129677	1405.2
SA27_8	1173	640.6896591186523	143.38342666625977	0.9912212	1406.4
SA27_8	1174	639.9881362915039	142.98866271972656	0.9833099	1407.6
SA27_8	1175	640.5129432678223	143.50150108337402	0.9936406	1408.8
SA27_8	1176	640.3278350830078	143.21402549743652	0.9929671	1410.0
SA27_8	1177	640.8825874328613	143.58939170837402	0.99030405	1411.2
SA27_8	1178	640.9114837646484	143.69469165802002	0.9922449	1412.4
SA27_8	1179	641.0218238830566	144.6487855911255	0.9918908	1413.6
SA27_8	1180	640.6100749969482	142.5088119506836	0.99060667	1414.8
SA27_8	1181	640.5107021331787	141.29888534545898	0.9927832	1416.0
SA27_8	1182	640.6876564025879	143.94723415374756	0.9913224	1417.2
SA27_8	1183	640.8237457275391	143.27825546264648	0.9908631	1418.4
SA27_8	1184	640.4466152191162	142.08985805511475	0.9921077	1419.6
SA27_8	1185	640.6882286071777	143.3402967453003	0.9861752	1420.8
SA27_8	1186	640.4911518096924	142.71466255187988	0.9832798	1422.0
SA27_8	1187	640.5412673950195	144.02103424072266	0.9951871	1423.2
SA27_8	1188	640.0385856628418	143.5887622833252	0.9892559	1424.4
SA27_8	1189	640.5183792114258	142.96591758728027	0.9734258	1425.6
SA27_8	1190	640.1837348937988	142.95056819915771	0.9910908	1426.8
SA27_8	1191	640.2933120727539	143.14019680023193	0.98979187	1428.0
SA27_8	1192	640.5812740325928	143.93091201782227	0.9924568	1429.2
SA27_8	1193	640.4645442962646	143.00800323486328	0.99335104	1430.4
SA27_8	1194	640.5240535736084	142.5725555419922	0.98933893	1431.6
SA27_8	1195	640.6686782836914	143.24498176574707	0.993569	1432.8
SA27_8	1196	640.1549339294434	142.46696949005127	0.9927255	1434.0
SA27_8	1197	640.8732414245605	144.26472187042236	0.9959233	1435.2
SA27_8	1198	640.3650760650635	143.14538955688477	0.99296546	1436.4
SA27_8	1199	641.1712646484375	143.8969373703003	0.9888467	1437.6
SA27_8	1200	640.4570579528809	142.8211498260498	0.98255116	1438.8
SA27_8	1201	640.7748699188232	142.660174369812	0.9591422	1440.0
SA27_8	1202	640.4284477233887	142.29897022247314	0.9912054	1441.2
SA27_8	1203	640.0212287902832	143.49263191223145	0.9952354	1442.4
SA27_8	1204	640.2517318725586	142.27266311645508	0.98835677	1443.6
SA27_8	1205	640.5559539794922	143.21515560150146	0.9850802	1444.8
SA27_8	1206	640.1061534881592	142.50709533691406	0.97760165	1446.0
SA27_8	1207	640.8242702484131	143.15990924835205	0.9909768	1447.2
SA27_8	1208	641.0836219787598	143.6570405960083	0.9855049	1448.4
SA27_8	1209	640.6720161437988	143.2806158065796	0.9925257	1449.6
SA27_8	1210	640.0742053985596	143.41381072998047	0.9934941	1450.8
SA27_8	1211	640.6550407409668	142.8991413116455	0.98984295	1452.0
SA27_8	1212	640.377140045166	143.13951015472412	0.99239	1453.2
SA27_8	1213	640.4304504394531	142.6709747314453	0.98295516	1454.4
SA27_8	1214	640.3167247772217	142.66782760620117	0.97950727	1455.6
SA27_8	1215	640.5748844146729	142.55830764770508	0.9912771	1456.8
SA27_8	1216	640.657901763916	143.2939052581787	0.99195987	1458.0
SA27_8	1217	641.2388801574707	143.44927310943604	0.9790164	1459.2
SA27_8	1218	640.4565811157227	143.3085536956787	0.9672542	1460.4
SA27_8	1219	640.8117294311523	141.70464992523193	0.9865341	1461.6
SA27_8	1220	640.1889801025391	142.23649978637695	0.9446317	1462.8
SA27_8	1221	641.4510726928711	142.2659969329834	0.92855656	1464.0
SA27_8	1222	640.6563758850098	143.10914039611816	0.9932787	1465.2
SA27_8	1223	640.6021118164062	144.36505794525146	0.98998255	1466.4
SA27_8	1224	640.790605545044	142.82126426696777	0.99521023	1467.6
SA27_8	1225	641.1173820495605	142.51695156097412	0.8907804	1468.8
SA27_8	1226	640.4023170471191	140.95767974853516	0.9864022	1470.0
SA27_8	1227	641.36061668396	142.9998779296875	0.9665781	1471.2
SA27_8	1228	640.4811382293701	142.67412185668945	0.9882366	1472.4
SA27_8	1229	641.1899566650391	142.3213291168213	0.9900449	1473.6
SA27_8	1230	640.8704280853271	143.03931713104248	0.99023193	1474.8
SA27_8	1231	641.4594650268555	142.7391242980957	0.9882591	1476.0
SA27_8	1232	640.9907341003418	142.79744625091553	0.9850612	1477.2
SA27_8	1233	640.689754486084	143.0439805984497	0.99152714	1478.4
SA27_8	1234	640.6925678253174	143.4891700744629	0.98933816	1479.6
SA27_8	1235	640.8306121826172	143.17500114440918	0.9848312	1480.8
SA27_8	1236	639.9545669555664	142.1177101135254	0.9919996	1482.0
SA27_8	1237	640.9600257873535	142.19701766967773	0.9783256	1483.2
SA27_8	1238	640.9974098205566	143.1037187576294	0.9739875	1484.4
SA27_8	1239	640.8202171325684	142.57424354553223	0.99096596	1485.6
SA27_8	1240	640.7793045043945	142.8112506866455	0.98639953	1486.8
SA27_8	1241	641.5989875793457	144.90334510803223	0.98371905	1488.0
SA27_8	1242	640.7456874847412	142.4104356765747	0.9723527	1489.2
SA27_8	1243	641.9943809509277	143.5116147994995	0.9771289	1490.4
SA27_8	1244	640.8401966094971	142.1264934539795	0.9846178	1491.6
SA27_8	1245	380.7291030883789	320.5813407897949	0.9920288	1492.8
SA27_8	1246	447.8178024291992	303.1390571594238	0.98555297	1494.0
SA27_8	1247	507.3392868041992	287.6916790008545	0.99461865	1495.2
SA27_8	1248	562.34130859375	265.8100891113281	0.9981164	1496.4
SA27_8	1249	602.0960330963135	239.26526069641113	0.99116313	1497.6
SA27_8	1250	613.19580078125	222.45859622955322	0.99878126	1498.8
SA27_8	1251	614.5022392272949	208.7138843536377	0.9976236	1500.0
SA27_8	1252	620.5172061920166	210.07850646972656	0.9964109	1501.2
SA27_8	1253	633.8747501373291	263.0698871612549	0.9906213	1502.4
SA27_8	1254	586.087703704834	307.9175090789795	0.9992987	1503.6
SA27_8	1255	512.3061180114746	342.43892669677734	0.9982383	1504.8
SA27_8	1256	422.78242111206055	360.3450393676758	0.99704933	1506.0
SA27_8	1257	360.00561714172363	368.3880043029785	0.9986376	1507.2
SA27_8	1258	640.0334358215332	141.82152271270752	0.98683655	1508.4
SA27_8	1259	640.986442565918	144.1677188873291	0.99346715	1509.6
SA27_8	1260	640.3542518615723	143.41607093811035	0.9877862	1510.8
SA27_8	1261	640.766716003418	142.91559219360352	0.9924556	1512.0
SA27_8	1262	640.5084609985352	143.24212074279785	0.99308914	1513.2
SA27_8	1263	640.6915664672852	143.51812362670898	0.9939414	1514.4
SA27_8	1264	640.2550220489502	141.9550895690918	0.9876211	1515.6
SA27_8	1265	640.422534942627	143.93290042877197	0.9919334	1516.8
SA27_8	1266	639.9385452270508	142.82116413116455	0.9930916	1518.0
SA27_8	1267	640.7488822937012	143.29513549804688	0.9907081	1519.2
SA27_8	1268	639.8234844207764	142.23671436309814	0.9932122	1520.4
SA27_8	1269	640.3871536254883	143.35741996765137	0.99241406	1521.6
SA27_8	1270	640.0588035583496	142.19851970672607	0.99413496	1522.8
SA27_8	1271	640.4595375061035	143.15561771392822	0.9789034	1524.0
SA27_8	1272	640.3250694274902	142.94328689575195	0.9914498	1525.2
SA27_8	1273	640.5247211456299	143.0140256881714	0.97795826	1526.4
SA27_8	1274	640.2985095977783	142.34421730041504	0.9852409	1527.6
SA27_8	1275	640.7762050628662	143.4166431427002	0.99266255	1528.8
SA27_8	1276	640.2389526367188	142.38080978393555	0.99367684	1530.0
SA27_8	1277	641.1063194274902	143.9533281326294	0.9897551	1531.2
SA27_8	1278	640.3740882873535	142.47884273529053	0.9873985	1532.4
SA27_8	1279	640.8535003662109	142.60502815246582	0.9900669	1533.6
SA27_8	1280	639.8728847503662	142.60602951049805	0.9956327	1534.8
SA27_8	1281	641.058349609375	143.31504821777344	0.99244964	1536.0
SA27_8	1282	640.05126953125	143.30356121063232	0.994087	1537.2
SA27_8	1283	640.6913757324219	142.41411209106445	0.9909429	1538.4
SA27_8	1284	640.4050827026367	142.04721450805664	0.9933915	1539.6
SA27_8	1285	640.5159950256348	143.3920383453369	0.99413234	1540.8
SA27_8	1286	639.8166656494141	142.56025314331055	0.9906871	1542.0
SA27_8	1287	640.7900810241699	142.70360469818115	0.99457955	1543.2
SA27_8	1288	640.9012794494629	142.69658088684082	0.9828401	1544.4
SA27_8	1289	640.6957626342773	142.64715671539307	0.9843054	1545.6
SA27_8	1290	640.2276992797852	143.74706268310547	0.9893456	1546.8
SA27_8	1291	640.5350685119629	143.838529586792	0.9929242	1548.0
SA27_8	1292	640.1664733886719	141.30610942840576	0.99500126	1549.2
SA27_8	1293	640.2071952819824	141.83316707611084	0.9828996	1550.4
SA27_8	1294	640.0242328643799	141.56879425048828	0.9848883	1551.6
SA27_8	1295	640.1067733764648	143.3535861968994	0.9942644	1552.8
SA27_8	1296	640.5214309692383	142.58070945739746	0.9914091	1554.0
SA27_8	1297	640.6651020050049	143.3046054840088	0.990621	1555.2
SA27_8	1298	640.3318405151367	142.94663429260254	0.99261075	1556.4
SA27_8	1299	641.6437149047852	143.38605880737305	0.9857399	1557.6
SA27_8	1300	640.078592300415	143.17046642303467	0.9938571	1558.8
SA27_8	1301	640.3659343719482	143.3353614807129	0.99445194	1560.0
SA27_8	1302	639.6322250366211	143.35965156555176	0.9933077	1561.2
SA27_8	1303	640.0970935821533	143.45385074615479	0.99327904	1562.4
SA27_8	1304	640.2716159820557	143.3243751525879	0.99142796	1563.6
SA27_8	1305	640.7418727874756	143.84739875793457	0.9875159	1564.8
SA27_8	1306	640.5081748962402	142.78644561767578	0.9889516	1566.0
SA27_8	1307	640.4293060302734	143.28866958618164	0.99050856	1567.2
SA27_8	1308	640.3506755828857	143.56707572937012	0.9906151	1568.4
SA27_8	1309	640.508222579956	142.45688438415527	0.9883763	1569.6
SA27_8	1310	640.9152030944824	143.78228187561035	0.988277	1570.8
SA27_8	1311	641.2427425384521	142.3304271697998	0.98470944	1572.0
SA27_8	1312	640.6389236450195	142.62110710144043	0.9904056	1573.2
SA27_8	1313	639.7183418273926	143.34383010864258	0.99194384	1574.4
SA27_8	1314	639.6427154541016	142.89812564849854	0.99394834	1575.6
SA27_8	1315	641.0717964172363	142.42844581604004	0.99000555	1576.8
SA27_8	1316	640.4397010803223	143.1100559234619	0.9878769	1578.0
SA27_8	1317	641.1699295043945	144.34667587280273	0.9937277	1579.2
SA27_8	1318	640.0582790374756	142.76231288909912	0.9865828	1580.4
SA27_8	1319	641.4632797241211	142.55470275878906	0.99275607	1581.6
SA27_8	1320	640.3165817260742	142.60305404663086	0.99276817	1582.8
SA27_8	1321	641.307544708252	143.92793655395508	0.98486054	1584.0
SA27_8	1322	640.5002593994141	143.79137992858887	0.99210757	1585.2
SA27_8	1323	640.884256362915	143.27088832855225	0.98462325	1586.4
SA27_8	1324	640.385627746582	143.6583137512207	0.97336864	1587.6
SA27_8	1325	640.5051231384277	143.6000919342041	0.99189705	1588.8
SA27_8	1326	639.9551391601562	142.28251934051514	0.9908901	1590.0
SA27_8	1327	640.6256198883057	142.97040939331055	0.9882632	1591.2
SA27_8	1328	640.703535079956	142.468843460083	0.9833333	1592.4
SA27_8	1329	640.5221939086914	143.67818355560303	0.99196905	1593.6
SA27_8	1330	640.4293060302734	143.0247402191162	0.993751	1594.8
SA27_8	1331	640.9069061279297	144.67224597930908	0.9926214	1596.0
SA27_8	1332	640.388298034668	142.00196743011475	0.9913428	1597.2
SA27_8	1333	640.7887935638428	142.72712230682373	0.98350024	1598.4
SA27_8	1334	641.2212371826172	142.8096628189087	0.9845697	1599.6
SA27_8	1335	640.8811569213867	143.5495090484619	0.9828347	1600.8
SA27_8	1336	640.3698921203613	143.1144618988037	0.9910188	1602.0
SA27_8	1337	640.8289432525635	143.4957218170166	0.98867214	1603.2
SA27_8	1338	640.7859802246094	142.56380081176758	0.98866385	1604.4
SA27_8	1339	640.7491683959961	143.32507610321045	0.99438393	1605.6
SA27_8	1340	640.1512145996094	142.65995979309082	0.9930593	1606.8
SA27_8	1341	640.6055927276611	143.45226287841797	0.98701245	1608.0
SA27_8	1342	640.3411388397217	142.31045722961426	0.9855945	1609.2
SA27_8	1343	641.4116382598877	143.61143589019775	0.9874062	1610.4
SA27_8	1344	640.5330657958984	143.23997497558594	0.99181104	1611.6
SA27_8	1345	640.7154560089111	143.3628273010254	0.9910199	1612.8
SA27_8	1346	640.652322769165	142.54151344299316	0.98635757	1614.0
SA27_8	1347	640.6818389892578	142.61765956878662	0.98292947	1615.2
SA27_8	1348	640.51194190979	143.17238330841064	0.96627486	1616.4
SA27_8	1349	640.8320426940918	143.35630416870117	0.99225205	1617.6
SA27_8	1350	640.5692100524902	142.21707344055176	0.9619179	1618.8
SA27_8	1351	640.8445358276367	142.08529472351074	0.98506737	1620.0
SA27_8	1352	640.23118019104	142.44306564331055	0.9929516	1621.2
SA27_8	1353	640.5248641967773	142.55516052246094	0.9891452	1622.4
SA27_8	1354	640.5089378356934	143.1209135055542	0.9910499	1623.6
SA27_8	1355	641.1930561065674	143.02668571472168	0.9780699	1624.8
SA27_8	1356	640.5549049377441	141.6570281982422	0.9897646	1626.0
SA27_8	1357	641.2027835845947	142.50237464904785	0.9788512	1627.2
SA27_8	1358	640.7103538513184	141.7317008972168	0.9739015	1628.4
SA27_8	1359	641.9960021972656	142.83270835876465	0.99210465	1629.6
SA27_8	1360	641.0525321960449	143.53347301483154	0.9902378	1630.8
SA27_8	1361	641.6728973388672	142.3971462249756	0.9706401	1632.0
SA27_8	1362	640.7048225402832	141.58287048339844	0.9734918	1633.2
SA27_8	1363	640.553092956543	141.1633586883545	0.9636848	1634.4
SA27_8	1364	640.5109405517578	142.07164764404297	0.97025824	1635.6
SA27_8	1365	641.1078929901123	143.10699462890625	0.97842956	1636.8
SA27_8	1366	348.66058826446533	327.5251579284668	0.97825545	1638.0
SA27_8	1367	375.13318061828613	326.95738792419434	0.9945496	1639.2
SA27_8	1368	417.6412582397461	317.03807830810547	0.9946268	1640.4
SA27_8	1369	461.8795394897461	300.86005210876465	0.986174	1641.6
SA27_8	1370	507.0154666900635	283.94845962524414	0.997556	1642.8
SA27_8	1371	543.0870056152344	263.35018157958984	0.9969681	1644.0
SA27_8	1372	578.4492492675781	243.72905731201172	0.99717486	1645.2
SA27_8	1373	603.4556865692139	228.8177490234375	0.9966875	1646.4
SA27_8	1374	612.1329307556152	218.12192916870117	0.9981851	1647.6
SA27_8	1375	607.945442199707	218.355131149292	0.9949026	1648.8
SA27_8	1376	614.6306991577148	245.71497917175293	0.99786985	1650.0
SA27_8	1377	557.228946685791	262.6817321777344	0.99727196	1651.2
SA27_8	1378	483.9329719543457	265.8970069885254	0.99713135	1652.4
SA27_8	1379	640.821647644043	142.7018165588379	0.9903402	1653.6
SA27_8	1380	351.46541595458984	240.7697868347168	0.99637944	1654.8
SA27_8	1381	640.8438682556152	141.93835258483887	0.9921191	1656.0
SA27_8	1382	239.61248397827148	224.33740139007568	0.9880072	1657.2
SA27_8	1383	640.2697563171387	142.74882316589355	0.9935088	1658.4
SA27_8	1384	640.6065940856934	143.13371658325195	0.9938778	1659.6
SA27_8	1385	223.90317916870117	172.41870403289795	0.9934689	1660.8
SA27_8	1386	237.16492652893066	163.83090019226074	0.99307305	1662.0
SA27_8	1387	640.9574031829834	143.05875778198242	0.99223083	1663.2
SA27_8	1388	640.3934478759766	142.59923458099365	0.9909574	1664.4
SA27_8	1389	640.5323028564453	143.1057643890381	0.9927772	1665.6
SA27_8	1390	275.32050609588623	195.52303791046143	0.9969214	1666.8
SA27_8	1391	309.25517082214355	230.92617988586426	0.99610424	1668.0
SA27_8	1392	639.8040294647217	141.611909866333	0.9892454	1669.2
SA27_8	1393	355.2502155303955	332.13672637939453	0.99417156	1670.4
SA27_8	1394	346.60956859588623	361.05119705200195	0.99684465	1671.6
SA27_8	1395	640.6855583190918	143.63848686218262	0.98872244	1672.8
SA27_8	1396	640.2877807617188	142.3501968383789	0.9875009	1674.0
SA27_8	1397	640.1630401611328	143.38708877563477	0.9661443	1675.2
SA27_8	1398	640.0031089782715	141.91808223724365	0.96576416	1676.4
SA27_8	1399	640.9273624420166	143.66097450256348	0.97902465	1677.6
SA27_8	1400	640.7585144042969	142.9799222946167	0.9880315	1678.8
SA27_8	1401	640.2536869049072	143.55857849121094	0.9942163	1680.0
SA27_8	1402	639.8994445800781	141.53034210205078	0.9829149	1681.2
SA27_8	1403	640.6891345977783	142.41515636444092	0.9896937	1682.4
SA27_8	1404	640.4143333435059	142.58448600769043	0.9941268	1683.6
SA27_8	1405	640.7453060150146	143.4806728363037	0.9905325	1684.8
SA27_8	1406	640.1481628417969	141.66020393371582	0.9790082	1686.0
SA27_8	1407	640.4511451721191	142.54228591918945	0.98269284	1687.2
SA27_8	1408	640.1159286499023	142.16447353363037	0.9895331	1688.4
SA27_8	1409	640.9768104553223	143.25116157531738	0.9895863	1689.6
SA27_8	1410	640.4579162597656	142.65380859375	0.98880476	1690.8
SA27_8	1411	640.0891780853271	142.36095428466797	0.9860554	1692.0
SA27_8	1412	639.9600028991699	142.7318000793457	0.98661894	1693.2
SA27_8	1413	640.4376983642578	142.761812210083	0.99030113	1694.4
SA27_8	1414	385.38007736206055	337.9884624481201	0.99468046	1695.6
SA27_8	1415	640.886116027832	142.64429569244385	0.98757684	1696.8
SA27_8	1416	512.4670028686523	299.6869468688965	0.9966421	1698.0
SA27_8	1417	569.1142082214355	266.03848457336426	0.9970175	1699.2
SA27_8	1418	609.581184387207	231.75865173339844	0.9984561	1700.4
SA27_8	1419	615.6023979187012	212.35459327697754	0.9982823	1701.6
SA27_8	1420	613.17138671875	208.66673469543457	0.97038347	1702.8
SA27_8	1421	621.2628364562988	230.40656089782715	0.9835154	1704.0
SA27_8	1422	546.6794967651367	260.24024963378906	0.99875915	1705.2
SA27_8	1423	476.1948585510254	265.0447654724121	0.99278367	1706.4
SA27_8	1424	640.3992652893066	142.37937927246094	0.9822879	1707.6
SA27_8	1425	640.3741836547852	141.67575359344482	0.98245794	1708.8
SA27_8	1426	319.9761390686035	249.6463680267334	0.9936098	1710.0
SA27_8	1427	640.6250953674316	143.54411602020264	0.9933664	1711.2
SA27_8	1428	639.983320236206	141.9658613204956	0.98743653	1712.4
SA27_8	1429	640.7301902770996	143.38568687438965	0.99108547	1713.6
SA27_8	1430	640.2500629425049	142.93169975280762	0.9924004	1714.8
SA27_8	1431	177.36777067184448	154.87416744232178	0.997378	1716.0
SA27_8	1432	159.19567346572876	128.75141143798828	0.9952297	1717.2
SA27_8	1433	640.8735275268555	142.8566551208496	0.9901148	1718.4
SA27_8	1434	274.2687225341797	125.9219741821289	0.99895006	1719.6
SA27_8	1435	380.2302360534668	153.23344230651855	0.99952245	1720.8
SA27_8	1436	456.868839263916	212.46073722839355	0.99949	1722.0
SA27_8	1437	511.40966415405273	261.85595512390137	0.99946207	1723.2
SA27_8	1438	556.2155723571777	308.8909721374512	0.99719125	1724.4
SA27_8	1439	582.9744815826416	358.5066318511963	0.99816716	1725.6
SA27_8	1440	533.8521003723145	374.24145698547363	0.99925536	1726.8
SA27_8	1441	640.410327911377	143.2395887374878	0.99130976	1728.0
SA27_8	1442	351.534366607666	378.568811416626	0.9934495	1729.2
SA27_8	1443	640.3027057647705	142.2951078414917	0.9805618	1730.4
SA27_8	1444	640.2209281921387	142.39999294281006	0.9883172	1731.6
SA27_8	1445	641.1008834838867	143.11391830444336	0.9860736	1732.8
SA27_8	1446	640.3670310974121	143.09025764465332	0.9800638	1734.0
SA27_8	1447	640.5601024627686	143.0915880203247	0.9886805	1735.2
SA27_8	1448	639.9982452392578	142.20108032226562	0.9909105	1736.4
SA27_8	1449	641.0270690917969	143.4345245361328	0.99032754	1737.6
SA27_8	1450	640.7905578613281	143.82728576660156	0.98995715	1738.8
SA27_8	1451	640.9349918365479	143.24810028076172	0.98064464	1740.0
SA27_8	1452	640.4130935668945	143.04644107818604	0.9946085	1741.2
SA27_8	1453	641.176700592041	144.1759443283081	0.98859626	1742.4
SA27_8	1454	640.2352333068848	142.02441215515137	0.9925694	1743.6
SA27_8	1455	640.9751892089844	141.73828125	0.9879232	1744.8
SA27_8	1456	640.131139755249	143.056640625	0.9945397	1746.0
SA27_8	1457	640.8758640289307	143.98803234100342	0.9905956	1747.2
SA27_8	1458	640.0964260101318	142.24848747253418	0.99313074	1748.4
SA27_8	1459	476.2807369232178	272.4621391296387	0.993224	1749.6
SA27_8	1460	540.052604675293	234.96362686157227	0.99421966	1750.8
SA27_8	1461	593.3133602142334	204.6295166015625	0.99777824	1752.0
SA27_8	1462	613.6542320251465	186.55145645141602	0.9960983	1753.2
SA27_8	1463	610.8721733093262	189.42867279052734	0.99111605	1754.4
SA27_8	1464	609.3539714813232	210.28141021728516	0.9957408	1755.6
SA27_8	1465	641.315507888794	143.4741497039795	0.988036	1756.8
SA27_8	1466	543.5589790344238	284.4751167297363	0.9974335	1758.0
SA27_8	1467	474.51038360595703	284.5166015625	0.9966414	1759.2
SA27_8	1468	422.659969329834	278.80285263061523	0.9918377	1760.4
SA27_8	1469	641.5999412536621	142.90969848632812	0.98333144	1761.6
SA27_8	1470	641.0209655761719	142.47758388519287	0.99210584	1762.8
SA27_8	1471	277.16360092163086	188.19331169128418	0.99513936	1764.0
SA27_8	1472	639.899492263794	141.31486415863037	0.98986584	1765.2
SA27_8	1473	641.1190986633301	142.92885303497314	0.9896931	1766.4
SA27_8	1474	200.00877380371094	146.72664642333984	0.9925991	1767.6
SA27_8	1475	187.3042106628418	130.15668869018555	0.99234724	1768.8
SA27_8	1476	194.2333221435547	126.51108741760254	0.99546546	1770.0
SA27_8	1477	201.36559009552002	133.4560775756836	0.9985592	1771.2
SA27_8	1478	166.28293991088867	153.15210342407227	0.9968495	1772.4
SA27_8	1479	190.3016448020935	184.16107177734375	0.999186	1773.6
SA27_8	1480	230.53388595581055	222.02746868133545	0.99779534	1774.8
SA27_8	1481	298.69375228881836	249.0512752532959	0.9957365	1776.0
SA27_8	1482	640.764331817627	143.09975624084473	0.9882107	1777.2
SA27_8	1483	356.4504623413086	360.46119689941406	0.9912055	1778.4
SA27_8	1484	640.6075954437256	143.19342613220215	0.989893	1779.6
SA27_8	1485	640.7447814941406	142.63150691986084	0.98680913	1780.8
SA27_8	1486	640.8926486968994	142.64814376831055	0.97965014	1782.0
SA27_8	1487	641.5325164794922	142.6167869567871	0.9855289	1783.2
SA27_8	1488	640.7685279846191	142.25325107574463	0.98511744	1784.4
SA27_8	1489	640.9482002258301	142.63864517211914	0.97738725	1785.6
SA27_8	1490	640.8844470977783	142.43099212646484	0.9801348	1786.8
SA27_8	1491	641.9574737548828	143.19820404052734	0.97702754	1788.0
SA27_8	1492	641.2223815917969	143.0193042755127	0.9718935	1789.2
SA27_8	1493	641.9893264770508	144.02425289154053	0.9864792	1790.4
SA27_8	1494	390.783166885376	323.10444831848145	0.9896325	1791.6
SA27_8	1495	465.29717445373535	304.3058967590332	0.9944185	1792.8
SA27_8	1496	541.3933753967285	272.4916648864746	0.9980123	1794.0
SA27_8	1497	601.655387878418	234.59715843200684	0.9822824	1795.2
SA27_8	1498	615.5045509338379	209.6781349182129	0.9983463	1796.4
SA27_8	1499	614.5411491394043	196.49989128112793	0.9983069	1797.6
SA27_8	1500	612.423038482666	192.7254867553711	0.99826366	1798.8
SA27_8	1501	601.5585899353027	202.11639404296875	0.99741817	1800.0
SA27_8	1502	605.6870460510254	230.3844451904297	0.9983974	1801.2
SA27_8	1503	517.8747653961182	226.44564628601074	0.9964813	1802.4
SA27_8	1504	428.7954330444336	205.48808097839355	0.9990483	1803.6
SA27_8	1505	350.83985328674316	186.8587303161621	0.9951054	1804.8
SA27_8	1506	313.1138324737549	182.81630516052246	0.99740195	1806.0
SA27_8	1507	274.3840217590332	180.17374992370605	0.99939406	1807.2
SA27_8	1508	640.3202056884766	141.54205799102783	0.98565	1808.4
SA27_8	1509	640.7997131347656	143.93707752227783	0.99228376	1809.6
SA27_8	1510	640.4462337493896	141.98179721832275	0.98770684	1810.8
SA27_8	1511	641.0290718078613	143.37259769439697	0.9943077	1812.0
SA27_8	1512	640.2862548828125	143.2474708557129	0.99041146	1813.2
SA27_8	1513	253.25498580932617	183.83122444152832	0.99080336	1814.4
SA27_8	1514	314.9948835372925	231.90176010131836	0.993335	1815.6
SA27_8	1515	374.83716011047363	280.33650398254395	0.9973756	1816.8
SA27_8	1516	419.05298233032227	336.7997932434082	0.9990108	1818.0
SA27_8	1517	463.2829189300537	370.4916000366211	0.994068	1819.2
SA27_8	1518	508.4413528442383	382.07900047302246	0.9994172	1820.4
SA27_8	1519	569.2317962646484	385.2384567260742	0.99888116	1821.6
SA27_8	1520	616.1190986633301	368.8553810119629	0.9977028	1822.8
SA27_8	1521	616.8045043945312	354.6393013000488	0.99791545	1824.0
SA27_8	1522	614.4497871398926	344.3696594238281	0.9988701	1825.2
SA27_8	1523	617.7721500396729	356.6129493713379	0.9986292	1826.4
SA27_8	1524	617.6453590393066	371.0418891906738	0.9875453	1827.6
SA27_8	1525	548.5443592071533	355.7617950439453	0.9900817	1828.8
SA27_8	1526	450.97079277038574	343.71471405029297	0.98929405	1830.0
SA27_8	1527	368.74842643737793	352.7123737335205	0.99776757	1831.2
SA27_8	1528	640.5045509338379	143.5516119003296	0.9942299	1832.4
SA27_8	1529	640.8621311187744	143.00508499145508	0.98855644	1833.6
SA27_8	1530	640.7768249511719	142.87160396575928	0.9926709	1834.8
SA27_8	1531	640.7752990722656	143.30477714538574	0.992564	1836.0
SA27_8	1532	640.4738426208496	143.01428318023682	0.9886291	1837.2
SA27_8	1533	640.4731750488281	142.52859592437744	0.9891367	1838.4
SA27_8	1534	640.119457244873	143.44362258911133	0.9931798	1839.6
SA27_8	1535	640.5277252197266	142.74367332458496	0.98729706	1840.8
SA27_8	1536	640.3107643127441	142.56378650665283	0.9868925	1842.0
SA27_8	1537	640.8657550811768	143.12098503112793	0.99346304	1843.2
SA27_8	1538	640.4375076293945	142.4966526031494	0.9861193	1844.4
SA27_8	1539	640.5813217163086	142.32476234436035	0.9896734	1845.6
SA27_8	1540	640.5887603759766	143.3521842956543	0.99036646	1846.8
SA27_8	1541	640.0304794311523	142.63352394104004	0.98731905	1848.0
SA27_8	1542	361.3025903701782	340.4604721069336	0.98985773	1849.2
SA27_8	1543	640.3000354766846	141.89619541168213	0.99418855	1850.4
SA27_8	1544	640.3567314147949	142.38565921783447	0.9907161	1851.6
SA27_8	1545	534.7384929656982	263.87194633483887	0.98915327	1852.8
SA27_8	1546	582.2417259216309	226.62042617797852	0.9942726	1854.0
SA27_8	1547	609.9154472351074	199.97858047485352	0.99618715	1855.2
SA27_8	1548	613.7048244476318	188.72488975524902	0.99594325	1856.4
SA27_8	1549	608.757495880127	203.63568305969238	0.9964011	1857.6
SA27_8	1550	612.5153541564941	246.24821662902832	0.96348983	1858.8
SA27_8	1551	540.1183128356934	272.4872875213623	0.9982431	1860.0
SA27_8	1552	474.70903396606445	264.79090690612793	0.9984017	1861.2
SA27_8	1553	407.7925205230713	245.84232330322266	0.99041265	1862.4
SA27_8	1554	363.1272792816162	218.37361335754395	0.99307805	1863.6
SA27_8	1555	310.7808828353882	197.5700855255127	0.9959616	1864.8
SA27_8	1556	260.7259273529053	190.62060356140137	0.9962639	1866.0
SA27_8	1557	640.6360626220703	142.65729904174805	0.9916672	1867.2
SA27_8	1558	640.4247760772705	142.81280994415283	0.9895293	1868.4
SA27_8	1559	640.6664848327637	142.25785732269287	0.99108315	1869.6
SA27_8	1560	640.5617713928223	141.91221714019775	0.9936103	1870.8
SA27_8	1561	640.8360481262207	143.31842422485352	0.98947096	1872.0
SA27_8	1562	364.72346782684326	259.07063484191895	0.99807703	1873.2
SA27_8	1563	421.47274017333984	317.2891616821289	0.99839467	1874.4
SA27_8	1564	462.20850944519043	371.8849754333496	0.99789524	1875.6
SA27_8	1565	525.3284931182861	386.84420585632324	0.998922	1876.8
SA27_8	1566	590.3227806091309	370.9646701812744	0.99587834	1878.0
SA27_8	1567	617.4575805664062	346.5647506713867	0.9936041	1879.2
SA27_8	1568	602.0190238952637	335.9678363800049	0.99819654	1880.4
SA27_8	1569	603.0452728271484	353.162841796875	0.9975585	1881.6
SA27_8	1570	612.8860473632812	362.9088020324707	0.99689364	1882.8
SA27_8	1571	517.0291900634766	340.38851737976074	0.98096794	1884.0
SA27_8	1572	416.24698638916016	326.4704132080078	0.9938479	1885.2
SA27_8	1573	640.3284072875977	143.17943572998047	0.9749146	1886.4
SA27_8	1574	640.1592254638672	143.62990379333496	0.92633915	1887.6
SA27_8	1575	640.8729553222656	142.88063049316406	0.9932509	1888.8
SA27_8	1576	640.4513359069824	142.44452476501465	0.98902726	1890.0
SA27_8	1577	640.6802177429199	143.81402492523193	0.9729551	1891.2
SA27_8	1578	641.0174369812012	143.04433822631836	0.98317045	1892.4
SA27_8	1579	640.8390045166016	142.5485372543335	0.9904	1893.6
SA27_8	1580	640.0302886962891	142.45226383209229	0.99221945	1894.8
SA27_8	1581	640.3387546539307	142.18897819519043	0.98978525	1896.0
SA27_8	1582	640.3947830200195	142.54749298095703	0.9897221	1897.2
SA27_8	1583	641.5809631347656	143.84742736816406	0.9925344	1898.4
SA27_8	1584	640.8602714538574	143.18711757659912	0.99054724	1899.6
SA27_8	1585	641.1501884460449	143.06679725646973	0.9888465	1900.8
SA27_8	1586	641.2696838378906	143.71411800384521	0.99375266	1902.0
SA27_8	1587	640.3340339660645	143.7791347503662	0.9878226	1903.2
SA27_8	1588	640.5829906463623	142.99321174621582	0.9908937	1904.4
SA27_8	1589	640.9359455108643	143.41594219207764	0.97981894	1905.6
SA27_8	1590	499.26509857177734	253.3468723297119	0.9982857	1906.8
SA27_8	1591	559.1670989990234	220.10699272155762	0.9967661	1908.0
SA27_8	1592	607.8682899475098	196.03490352630615	0.9955584	1909.2
SA27_8	1593	619.4268226623535	185.58757781982422	0.99684215	1910.4
SA27_8	1594	640.5436038970947	145.6655788421631	0.96020454	1911.6
SA27_8	1595	637.5195026397705	268.0606269836426	0.99912995	1912.8
SA27_8	1596	559.4340324401855	291.4382743835449	0.9991585	1914.0
SA27_8	1597	475.3922462463379	314.50501441955566	0.9978388	1915.2
SA27_8	1598	411.87744140625	338.3885192871094	0.9911815	1916.4
SA27_8	1599	641.5763854980469	144.2309331893921	0.98224777	1917.6
SA27_8	1600	640.3634071350098	143.5733413696289	0.9930865	1918.8
SA27_8	1601	641.2965297698975	143.63186359405518	0.9882636	1920.0
SA27_8	1602	641.3211822509766	143.7535858154297	0.9902366	1921.2
SA27_8	1603	640.5220985412598	142.42612838745117	0.990262	1922.4
SA27_8	1604	640.5514717102051	142.6578426361084	0.98415226	1923.6
SA27_8	1605	641.1026954650879	142.97856330871582	0.9886346	1924.8
SA27_8	1606	640.8587455749512	142.8338384628296	0.98565197	1926.0
SA27_8	1607	641.2117958068848	142.85821437835693	0.99027705	1927.2
SA27_8	1608	641.1211967468262	142.57006645202637	0.9850366	1928.4
SA27_8	1609	641.3204193115234	143.07878494262695	0.98787946	1929.6
SA27_8	1610	640.4446125030518	142.05063343048096	0.98867536	1930.8
SA27_8	1611	641.0694122314453	142.87678241729736	0.98372513	1932.0
SA27_8	1612	640.3968811035156	142.05050468444824	0.9885527	1933.2
SA27_8	1613	640.6896591186523	142.83358097076416	0.98834467	1934.4
SA27_8	1614	640.2040481567383	142.98932075500488	0.9919545	1935.6
SA27_8	1615	640.321159362793	142.34636306762695	0.9701036	1936.8
SA27_8	1616	640.6407356262207	141.55460357666016	0.99092156	1938.0
SA27_8	1617	640.7846927642822	144.01439666748047	0.98759973	1939.2
SA27_8	1618	640.2400016784668	143.4999132156372	0.9920272	1940.4
SA27_8	1619	641.1020755767822	143.53777885437012	0.98980194	1941.6
SA27_8	1620	531.8208694458008	231.8851089477539	0.996015	1942.8
SA27_8	1621	586.4206314086914	203.9407253265381	0.9917984	1944.0
SA27_8	1622	603.5582542419434	192.92933464050293	0.9971739	1945.2
SA27_8	1623	604.6101570129395	205.86138725280762	0.99561274	1946.4
SA27_8	1624	614.0735149383545	257.9191017150879	0.9969394	1947.6
SA27_8	1625	584.7465515136719	306.4450263977051	0.9972602	1948.8
SA27_8	1626	516.4660930633545	295.422420501709	0.99851245	1950.0
SA27_8	1627	640.5900001525879	142.8849220275879	0.9940906	1951.2
SA27_8	1628	394.29378509521484	241.7519760131836	0.99499846	1952.4
SA27_8	1629	329.7605037689209	207.46131420135498	0.988255	1953.6
SA27_8	1630	639.7693634033203	142.33564853668213	0.9931612	1954.8
SA27_8	1631	640.5832767486572	142.81092166900635	0.99471635	1956.0
SA27_8	1632	198.38690757751465	145.57605743408203	0.9970471	1957.2
SA27_8	1633	190.3326392173767	134.80779647827148	0.9976291	1958.4
SA27_8	1634	173.18880558013916	127.81185150146484	0.99858296	1959.6
SA27_8	1635	146.8810796737671	128.66429328918457	0.99777055	1960.8
SA27_8	1636	640.434741973877	142.67990112304688	0.9948218	1962.0
SA27_8	1637	156.92380666732788	119.12901878356934	0.99932396	1963.2
SA27_8	1638	194.6660041809082	125.47110557556152	0.99928975	1964.4
SA27_8	1639	217.11275577545166	141.23040676116943	0.99932766	1965.6
SA27_8	1640	219.5650815963745	184.05495643615723	0.9979519	1966.8
SA27_8	1641	217.06037521362305	263.7220001220703	0.99751604	1968.0
SA27_8	1642	157.27615356445312	327.5523376464844	0.9993419	1969.2
SA27_8	1643	101.92184448242188	379.2474174499512	0.9985688	1970.4
SA27_8	1644	640.4672145843506	142.31858253479004	0.98657125	1971.6
SA27_8	1645	113.23825120925903	410.716495513916	0.99461186	1972.8
SA27_8	1646	159.3669891357422	398.4088325500488	0.99792117	1974.0
SA27_8	1647	640.5420780181885	142.11875438690186	0.9811943	1975.2
SA27_8	1648	341.14041328430176	403.5933494567871	0.9995739	1976.4
SA27_8	1649	391.6664123535156	390.0325584411621	0.99839693	1977.6
SA27_8	1650	421.7513084411621	389.38121795654297	0.9953903	1978.8
SA27_8	1651	640.347957611084	143.65538120269775	0.9929884	1980.0
SA27_8	1652	420.8911418914795	377.7403450012207	0.99660265	1981.2
SA27_8	1653	361.26296520233154	372.90361404418945	0.99864835	1982.4
SA27_8	1654	640.4309749603271	142.23532676696777	0.9947537	1983.6
SA27_8	1655	641.1651611328125	144.04884338378906	0.9854907	1984.8
SA27_8	1656	641.0020351409912	142.94812202453613	0.9823054	1986.0
SA27_8	1657	640.4233932495117	143.0348253250122	0.9801738	1987.2
SA27_8	1658	640.2643203735352	142.7210283279419	0.9933844	1988.4
SA27_8	1659	640.5621528625488	142.30815410614014	0.99405295	1989.6
SA27_8	1660	639.8586750030518	142.74963855743408	0.9926704	1990.8
SA27_8	1661	640.9419059753418	142.48489379882812	0.9806748	1992.0
SA27_8	1662	640.532398223877	142.82777309417725	0.99103314	1993.2
SA27_8	1663	640.6534194946289	143.30235958099365	0.98882735	1994.4
SA27_8	1664	640.4594421386719	142.86709785461426	0.97567165	1995.6
SA27_8	1665	640.769100189209	143.7769889831543	0.98862284	1996.8
SA27_8	1666	640.3684616088867	142.19329833984375	0.98057485	1998.0
SA27_8	1667	640.8998966217041	143.53428840637207	0.98981327	1999.2
SA27_8	1668	382.65159130096436	309.92371559143066	0.9976828	2000.4
SA27_8	1669	641.0159587860107	142.76912212371826	0.991703	2001.6
SA27_8	1670	521.2554454803467	258.61581802368164	0.99698347	2002.8
SA27_8	1671	591.260576248169	222.48294353485107	0.98671746	2004.0
SA27_8	1672	615.235424041748	202.27781295776367	0.99875224	2005.2
SA27_8	1673	616.8679237365723	215.18177032470703	0.998887	2006.4
SA27_8	1674	618.1473731994629	243.62191200256348	0.9982515	2007.6
SA27_8	1675	627.6588439941406	281.37471199035645	0.99223304	2008.8
SA27_8	1676	580.960750579834	263.5264205932617	0.99779	2010.0
SA27_8	1677	517.3918724060059	242.78949737548828	0.9961014	2011.2
SA27_8	1678	434.070348739624	215.43630123138428	0.99805343	2012.4
SA27_8	1679	352.5452136993408	189.28303241729736	0.9972276	2013.6
SA27_8	1680	272.2855567932129	172.10351943969727	0.9926611	2014.8
SA27_8	1681	212.08291053771973	145.18226623535156	0.99539715	2016.0
SA27_8	1682	640.0491714477539	143.60169410705566	0.9879026	2017.2
SA27_8	1683	211.99254989624023	137.27551460266113	0.99307996	2018.4
SA27_8	1684	193.82989406585693	133.36063385009766	0.99810445	2019.6
SA27_8	1685	215.7491683959961	133.71920585632324	0.9961205	2020.8
SA27_8	1686	220.86491584777832	143.65631103515625	0.9920574	2022.0
SA27_8	1687	640.0956153869629	143.0313777923584	0.9880536	2023.2
SA27_8	1688	262.2820854187012	226.93832874298096	0.993131	2024.4
SA27_8	1689	345.4225778579712	261.17591857910156	0.9983241	2025.6
SA27_8	1690	406.0725212097168	307.8694725036621	0.9979353	2026.8
SA27_8	1691	463.79737854003906	360.66967964172363	0.9943427	2028.0
SA27_8	1692	535.0774765014648	369.0450668334961	0.9980039	2029.2
SA27_8	1693	592.0182228088379	350.6586456298828	0.99731207	2030.4
SA27_8	1694	618.9404964447021	330.3357696533203	0.99797183	2031.6
SA27_8	1695	614.8728847503662	327.01146125793457	0.99860245	2032.8
SA27_8	1696	622.9274749755859	362.87638664245605	0.99230206	2034.0
SA27_8	1697	595.0425148010254	378.15690994262695	0.9929095	2035.2
SA27_8	1698	495.8815574645996	368.29633712768555	0.9925236	2036.4
SA27_8	1699	640.6332015991211	143.83262157440186	0.98266083	2037.6
SA27_8	1700	345.9590673446655	372.1443843841553	0.9858876	2038.8
SA27_8	1701	641.1574363708496	143.71501922607422	0.9891186	2040.0
SA27_8	1702	640.5112266540527	142.53597736358643	0.9911329	2041.2
SA27_8	1703	641.4202690124512	142.53816604614258	0.98218715	2042.4
SA27_8	1704	640.0528907775879	142.40670204162598	0.99148035	2043.6
SA27_8	1705	640.7992839813232	143.64535331726074	0.98744476	2044.8
SA27_8	1706	640.35325050354	142.33167171478271	0.98794276	2046.0
SA27_8	1707	641.138505935669	143.16710472106934	0.98871315	2047.2
SA27_8	1708	640.1546478271484	141.76554679870605	0.9873607	2048.4
SA27_8	1709	641.3909435272217	144.17195320129395	0.9396725	2049.6
SA27_8	1710	641.0252571105957	142.5560188293457	0.99075174	2050.8
SA27_8	1711	641.610050201416	143.30883979797363	0.99131936	2052.0
SA27_8	1712	509.84787940979004	230.0277614593506	0.99394506	2053.2
SA27_8	1713	563.1897926330566	203.21622848510742	0.9929894	2054.4
SA27_8	1714	605.6234359741211	188.48832607269287	0.99562764	2055.6
SA27_8	1715	615.0282859802246	184.51003074645996	0.99426126	2056.8
SA27_8	1716	601.7988204956055	204.25958633422852	0.9984676	2058.0
SA27_8	1717	593.309211730957	206.1595344543457	0.99672157	2059.2
SA27_8	1718	505.8736801147461	193.2363796234131	0.9973991	2060.4
SA27_8	1719	418.74547004699707	172.37892150878906	0.99687946	2061.6
SA27_8	1720	327.911376953125	153.23912143707275	0.9966047	2062.8
SA27_8	1721	241.63622856140137	137.55236148834229	0.9941994	2064.0
SA27_8	1722	640.6243801116943	142.3200273513794	0.99242485	2065.2
SA27_8	1723	205.10849952697754	145.36166667938232	0.99715555	2066.4
SA27_8	1724	185.75798273086548	142.2651243209839	0.9991605	2067.6
SA27_8	1725	180.96810579299927	144.06386375427246	0.9805399	2068.8
SA27_8	1726	640.7650947570801	142.54601955413818	0.97837	2070.0
SA27_8	1727	640.9979820251465	143.02818775177002	0.9813152	2071.2
SA27_8	1728	349.4575500488281	229.07339572906494	0.9975902	2072.4
SA27_8	1729	641.7290687561035	143.65193367004395	0.9884658	2073.6
SA27_8	1730	506.4720153808594	285.2047920227051	0.9944852	2074.8
SA27_8	1731	579.6692848205566	274.7266387939453	0.99096197	2076.0
SA27_8	1732	612.3806953430176	253.80237579345703	0.9987036	2077.2
SA27_8	1733	614.7125244140625	236.1485481262207	0.9973015	2078.4
SA27_8	1734	605.0361156463623	222.90000915527344	0.9955075	2079.6
SA27_8	1735	641.4844989776611	143.33832263946533	0.9606463	2080.8
SA27_8	1736	531.242847442627	241.75569534301758	0.9981787	2082.0
SA27_8	1737	425.9587287902832	215.7311725616455	0.99789965	2083.2
SA27_8	1738	329.8882484436035	182.39748001098633	0.996561	2084.4
SA27_8	1739	242.10965633392334	149.02283191680908	0.994041	2085.6
SA27_8	1740	206.77545070648193	133.98266315460205	0.99293876	2086.8
SA27_8	1741	641.0324096679688	143.76924991607666	0.99068356	2088.0
SA27_8	1742	221.59464359283447	128.8478136062622	0.9961301	2089.2
SA27_8	1743	218.54028701782227	129.41589832305908	0.9983991	2090.4
SA27_8	1744	214.024019241333	133.56419563293457	0.99784327	2091.6
SA27_8	1745	201.9561529159546	132.42642402648926	0.9848133	2092.8
SA27_8	1746	640.1056289672852	141.36633396148682	0.9748599	2094.0
SA27_8	1747	641.6595458984375	143.711199760437	0.9904156	2095.2
SA27_8	1748	242.89464950561523	171.08797073364258	0.9992582	2096.4
SA27_8	1749	300.8179187774658	217.6803731918335	0.99125504	2097.6
SA27_8	1750	370.8839178085327	256.4377212524414	0.9987349	2098.8
SA27_8	1751	639.8260593414307	142.35504627227783	0.9920367	2100.0
SA27_8	1752	506.4289093017578	340.25084495544434	0.99860734	2101.2
SA27_8	1753	558.3388805389404	357.93399810791016	0.99761117	2102.4
SA27_8	1754	600.6433010101318	366.0063171386719	0.9982571	2103.6
SA27_8	1755	617.992115020752	364.6844673156738	0.9969318	2104.8
SA27_8	1756	619.3256378173828	356.83467864990234	0.9980044	2106.0
SA27_8	1757	623.6708641052246	334.6927070617676	0.9985097	2107.2
SA27_8	1758	626.2368202209473	325.1432418823242	0.9985447	2108.4
SA27_8	1759	628.9796829223633	335.84787368774414	0.99727005	2109.6
SA27_8	1760	629.395341873169	355.2260112762451	0.99928194	2110.8
SA27_8	1761	616.6139602661133	379.2557716369629	0.9976615	2112.0
SA27_8	1762	602.0912170410156	368.25536727905273	0.9973304	2113.2
SA27_8	1763	640.8119201660156	143.34699153900146	0.99027294	2114.4
SA27_8	1764	640.7188415527344	143.4493589401245	0.9908641	2115.6
SA27_8	1765	640.7528877258301	143.20833206176758	0.98999363	2116.8
SA27_8	1766	640.673828125	142.58005142211914	0.9868188	2118.0
SA27_8	1767	641.0877704620361	143.38863372802734	0.9845196	2119.2
SA27_8	1768	640.1291847229004	142.07855701446533	0.99143124	2120.4
SA27_8	1769	640.6591415405273	143.43884468078613	0.9888837	2121.6
SA27_8	1770	640.1646614074707	142.15174198150635	0.9892916	2122.8
SA27_8	1771	640.9127235412598	144.07058715820312	0.98881537	2124.0
SA27_8	1772	640.1980400085449	142.80890464782715	0.9879578	2125.2
SA27_8	1773	640.2262687683105	142.99627304077148	0.9682132	2126.4
SA27_8	1774	640.4109954833984	141.5200710296631	0.9905489	2127.6
SA27_8	1775	640.5259132385254	142.6504898071289	0.9873997	2128.8
SA27_8	1776	640.0411605834961	142.88525104522705	0.99134266	2130.0
SA27_8	1777	640.5179023742676	142.73064136505127	0.98954004	2131.2
SA27_8	1778	640.548038482666	142.48071670532227	0.9792712	2132.4
SA27_8	1779	640.3284072875977	142.94468879699707	0.9901074	2133.6
SA27_8	1780	640.2080535888672	142.29615211486816	0.991115	2134.8
SA27_8	1781	640.4438972473145	142.87407875061035	0.9868383	2136.0
SA27_8	1782	640.5640602111816	142.16315746307373	0.98399806	2137.2
SA27_8	1783	641.1758422851562	143.9359474182129	0.9906748	2138.4
SA27_8	1784	640.1797294616699	143.16219806671143	0.9623194	2139.6
SA27_8	1785	640.4732704162598	144.14774894714355	0.99409497	2140.8
SA27_8	1786	640.2887344360352	142.82752990722656	0.9917	2142.0
SA27_8	1787	640.2364730834961	143.34041118621826	0.9961659	2143.2
SA27_8	1788	640.3353691101074	142.8983974456787	0.9782436	2144.4
SA27_8	1789	640.4428005218506	142.47957229614258	0.9878535	2145.6
SA27_8	1790	640.497636795044	142.48742580413818	0.9875967	2146.8
SA27_8	1791	640.3523445129395	142.8647518157959	0.99205726	2148.0
SA27_8	1792	639.5376682281494	142.54082679748535	0.9918841	2149.2
SA27_8	1793	375.2061367034912	312.3203945159912	0.98989236	2150.4
SA27_8	1794	640.4510974884033	142.98993587493896	0.9937583	2151.6
SA27_8	1795	505.8880805969238	256.3288879394531	0.99387413	2152.8
SA27_8	1796	563.9235019683838	223.99600982666016	0.99412185	2154.0
SA27_8	1797	609.0860366821289	202.18666076660156	0.9933809	2155.2
SA27_8	1798	615.4201030731201	190.85472106933594	0.99792093	2156.4
SA27_8	1799	609.9980354309082	195.5941915512085	0.9941713	2157.6
SA27_8	1800	619.2311763763428	229.60328578948975	0.96706665	2158.8
SA27_8	1801	575.2508163452148	253.8617992401123	0.9973857	2160.0
SA27_8	1802	526.1739730834961	255.13412475585938	0.998384	2161.2
SA27_8	1803	485.5008125305176	260.46850204467773	0.99800414	2162.4
SA27_8	1804	471.8496799468994	265.90152740478516	0.995959	2163.6
SA27_8	1805	453.1005859375	280.2986240386963	0.99569833	2164.8
SA27_8	1806	640.6901836395264	143.26605319976807	0.99363977	2166.0
SA27_8	1807	349.17283058166504	367.0869827270508	0.99250245	2167.2
SA27_8	1808	641.338062286377	144.49137210845947	0.9938293	2168.4
SA27_8	1809	640.4751777648926	143.27048778533936	0.9902936	2169.6
SA27_8	1810	640.4790878295898	143.12281608581543	0.99243367	2170.8
SA27_8	1811	640.7477378845215	142.5593376159668	0.9920461	2172.0
SA27_8	1812	640.5421257019043	143.20758819580078	0.99216676	2173.2
SA27_8	1813	640.6218528747559	142.33271598815918	0.99025214	2174.4
SA27_8	1814	640.207576751709	143.2624626159668	0.99201876	2175.6
SA27_8	1815	640.9914016723633	143.54530334472656	0.9903307	2176.8
SA27_8	1816	640.5682563781738	141.99839115142822	0.99030125	2178.0
SA27_8	1817	641.2399768829346	143.3064079284668	0.9858115	2179.2
SA27_8	1818	641.129732131958	143.08141708374023	0.97717535	2180.4
SA27_8	1819	641.2434577941895	144.46333408355713	0.96423876	2181.6
SA27_8	1820	640.4215812683105	143.1434440612793	0.99305964	2182.8
SA27_8	1821	640.693473815918	143.49108695983887	0.9925136	2184.0
SA27_8	1822	640.0126457214355	143.81403923034668	0.99437875	2185.2
SA27_8	1823	640.902042388916	143.22778701782227	0.98813677	2186.4
SA27_8	1824	640.6508445739746	142.5827121734619	0.9855145	2187.6
SA27_8	1825	640.7665252685547	143.85151863098145	0.9916454	2188.8
SA27_8	1826	640.1166915893555	142.58811950683594	0.92281765	2190.0
SA27_8	1827	640.6434059143066	142.29925632476807	0.96531826	2191.2
SA27_8	1828	640.0527954101562	143.0489730834961	0.98804384	2192.4
SA27_8	1829	641.2521362304688	142.72945404052734	0.9813634	2193.6
SA27_8	1830	640.2847290039062	141.9555902481079	0.9802075	2194.8
SA27_8	1831	641.0701751708984	143.99132251739502	0.9906274	2196.0
SA27_8	1832	640.8502101898193	142.90592193603516	0.9877995	2197.2
SA27_8	1833	641.5410041809082	143.34051132202148	0.98267615	2198.4
SA27_8	1834	640.5188083648682	143.46662521362305	0.99319494	2199.6
SA27_8	1835	641.3775444030762	143.79813194274902	0.9822505	2200.8
SA27_8	1836	640.8303260803223	142.47186183929443	0.99024534	2202.0
SA27_8	1837	641.3379669189453	143.79342555999756	0.9887911	2203.2
SA27_8	1838	640.9903526306152	142.88822650909424	0.98918414	2204.4
SA27_8	1839	640.51513671875	142.47990131378174	0.9737925	2205.6
SA27_8	1840	640.7352447509766	142.77610301971436	0.9737921	2206.8
SA27_8	1841	641.259765625	143.15897941589355	0.9689727	2208.0
SA27_8	1842	640.4330730438232	143.05333614349365	0.98519635	2209.2
SA27_8	1843	641.422700881958	143.5751438140869	0.9785881	2210.4
SA27_8	1844	640.2843475341797	142.529296875	0.9807854	2211.6
SA27_8	1845	640.406084060669	142.2654104232788	0.9909491	2212.8
SA27_8	1846	640.3103828430176	141.7427158355713	0.9908414	2214.0
SA27_8	1847	640.8929824829102	143.25811386108398	0.97753614	2215.2
SA27_8	1848	640.245532989502	142.2971534729004	0.98777837	2216.4
SA27_8	1849	641.2010192871094	144.3603801727295	0.99165726	2217.6
SA27_8	1850	641.3867950439453	142.60022163391113	0.98624486	2218.8
SA27_8	1851	641.5176391601562	142.6882839202881	0.98228604	2220.0
SA27_8	1852	640.7913208007812	142.44014739990234	0.98291874	2221.2
SA27_8	1853	641.2942886352539	142.27091789245605	0.9859533	2222.4
SA27_8	1854	641.033935546875	142.24525451660156	0.9867801	2223.6
SA27_8	1855	640.9276962280273	143.531813621521	0.9834487	2224.8
SA27_8	1856	640.05126953125	142.21517086029053	0.98659116	2226.0
SA27_8	1857	641.5343284606934	143.13696384429932	0.98987633	2227.2
SA27_8	1858	640.6236171722412	143.52835178375244	0.9918018	2228.4
SA27_8	1859	641.0764694213867	142.86927223205566	0.9835473	2229.6
SA27_8	1860	640.0515556335449	142.51471996307373	0.9887293	2230.8
SA27_8	1861	641.2528991699219	144.19684410095215	0.99364436	2232.0
SA27_8	1862	640.7130241394043	143.11841011047363	0.9946365	2233.2
SA27_8	1863	640.7538890838623	142.91436195373535	0.9872804	2234.4
SA27_8	1864	640.5849933624268	142.24406719207764	0.9841186	2235.6
SA27_8	1865	641.2050247192383	143.47673892974854	0.97209597	2236.8
SA27_8	1866	640.2841567993164	143.01572799682617	0.95231074	2238.0
SA27_8	1867	640.463924407959	142.7180814743042	0.9926807	2239.2
SA27_8	1868	639.7541046142578	141.94933891296387	0.9885675	2240.4
SA27_8	1869	640.9848213195801	142.23916053771973	0.9945425	2241.6
SA27_8	1870	640.1919364929199	142.53527641296387	0.98684317	2242.8
SA27_8	1871	640.8241271972656	142.2522497177124	0.98564076	2244.0
SA27_8	1872	639.5888328552246	142.1792221069336	0.97578114	2245.2
SA27_8	1873	641.1954402923584	142.74584770202637	0.9885952	2246.4
SA27_8	1874	640.3430938720703	142.7710247039795	0.9903251	2247.6
SA27_8	1875	640.5116558074951	142.16086864471436	0.9795966	2248.8
SA27_8	1876	640.1311874389648	142.8614902496338	0.99263364	2250.0
SA27_8	1877	640.2658462524414	142.72064208984375	0.9865015	2251.2
SA27_8	1878	640.1389122009277	143.05468082427979	0.99090517	2252.4
SA27_8	1879	640.2860641479492	143.45417976379395	0.9907697	2253.6
SA27_8	1880	640.2256965637207	142.3336887359619	0.9904517	2254.8
SA27_8	1881	640.1999950408936	142.0884132385254	0.9935154	2256.0
SA27_8	1882	640.4511451721191	143.12666416168213	0.99551165	2257.2
SA27_8	1883	640.8451080322266	142.64323711395264	0.98655903	2258.4
SA27_8	1884	640.3278350830078	142.76461601257324	0.9932944	2259.6
SA27_8	1885	640.9778118133545	144.09918308258057	0.9895405	2260.8
SA27_8	1886	640.9331798553467	143.10763835906982	0.9858385	2262.0
SA27_8	1887	641.1002159118652	144.43355083465576	0.9835607	2263.2
SA27_8	1888	640.5508995056152	143.50351810455322	0.9895074	2264.4
SA27_8	1889	640.6822681427002	143.3504819869995	0.99107695	2265.6
SA27_8	1890	639.6042346954346	142.8119945526123	0.9935928	2266.8
SA27_8	1891	640.3286457061768	142.18219757080078	0.99083287	2268.0
SA27_8	1892	639.9228096008301	141.77587509155273	0.98382366	2269.2
SA27_8	1893	640.3426647186279	142.3289966583252	0.9852604	2270.4
SA27_8	1894	640.0202751159668	142.8136110305786	0.9872837	2271.6
SA27_8	1895	640.4851913452148	143.39816093444824	0.9910012	2272.8
SA27_8	1896	640.0742053985596	142.75729179382324	0.9873741	2274.0
SA27_8	1897	640.5162334442139	142.65608310699463	0.99192554	2275.2
SA27_8	1898	640.3262138366699	142.0872402191162	0.973056	2276.4
SA27_8	1899	639.614725112915	142.65016078948975	0.9914068	2277.6
SA27_8	1900	640.5388355255127	142.82827377319336	0.9931619	2278.8
SA27_8	1901	640.5510902404785	141.87302112579346	0.96929604	2280.0
SA27_8	1902	640.0683879852295	141.68932914733887	0.9892852	2281.2
SA27_8	1903	640.5055522918701	142.6859951019287	0.97634083	2282.4
SA27_8	1904	640.0758266448975	141.88688278198242	0.98966485	2283.6
SA27_8	1905	639.9345397949219	142.37422943115234	0.99298495	2284.8
SA27_8	1906	640.3626441955566	142.3417568206787	0.9873469	2286.0
SA27_8	1907	640.7224655151367	144.54986572265625	0.993004	2287.2
SA27_8	1908	411.16042137145996	346.2114429473877	0.99643314	2288.4
SA27_8	1909	474.86400604248047	356.6375541687012	0.99676836	2289.6
SA27_8	1910	534.9277973175049	347.76391983032227	0.99889624	2290.8
SA27_8	1911	640.8223152160645	143.4301471710205	0.9933478	2292.0
SA27_8	1912	612.4492645263672	315.6998920440674	0.99584335	2293.2
SA27_8	1913	614.7515296936035	312.5854682922363	0.9983687	2294.4
SA27_8	1914	622.4966049194336	345.9452819824219	0.99866974	2295.6
SA27_8	1915	630.5192947387695	384.9481201171875	0.9960699	2296.8
SA27_8	1916	575.3621101379395	384.4068431854248	0.999185	2298.0
SA27_8	1917	640.6074523925781	144.14382934570312	0.9810224	2299.2
SA27_8	1918	394.2988395690918	392.65082359313965	0.9988825	2300.4
SA27_8	1919	345.8373785018921	393.31111907958984	0.9952939	2301.6
SA27_8	1920	640.864372253418	142.03828811645508	0.9927713	2302.8
SA27_8	1921	640.3543949127197	143.31160068511963	0.99148494	2304.0
SA27_8	1922	640.0768280029297	142.16138362884521	0.99119216	2305.2
SA27_8	1923	640.7530784606934	143.24715614318848	0.9895404	2306.4
SA27_8	1924	640.4337882995605	143.05858612060547	0.991093	2307.6
SA27_8	1925	640.4769897460938	143.43438148498535	0.9908337	2308.8
SA27_8	1926	640.627908706665	142.45375156402588	0.9811624	2310.0
SA27_8	1927	640.7336235046387	143.09060096740723	0.99205494	2311.2
SA27_8	1928	640.1392936706543	142.6900291442871	0.9904745	2312.4
SA27_8	1929	640.8729553222656	142.94530391693115	0.9837329	2313.6
SA27_8	1930	640.1947021484375	142.22448348999023	0.98001033	2314.8
SA27_8	1931	640.6469821929932	142.96258449554443	0.9894049	2316.0
SA27_8	1932	640.7037734985352	143.5250473022461	0.9923765	2317.2
SA27_8	1933	641.1394119262695	143.8601589202881	0.9896207	2318.4
SA27_8	1934	640.39306640625	142.47499465942383	0.98724663	2319.6
SA27_8	1935	641.0977363586426	144.41070556640625	0.9894532	2320.8
SA27_8	1936	640.2953147888184	142.81412601470947	0.9918378	2322.0
SA27_8	1937	641.2749767303467	143.6367416381836	0.9904026	2323.2
SA27_8	1938	640.7561779022217	143.31496238708496	0.9923538	2324.4
SA27_8	1939	641.892147064209	144.12425994873047	0.9820979	2325.6
SA27_8	1940	641.1959171295166	142.99033641815186	0.987946	2326.8
SA27_8	1941	640.8905982971191	143.23157787322998	0.9904715	2328.0
SA27_8	1942	641.0413265228271	143.12902450561523	0.98980266	2329.2
SA27_8	1943	640.2698040008545	142.80864715576172	0.973872	2330.4
SA27_8	1944	640.8833503723145	143.3323574066162	0.98879004	2331.6
SA27_8	1945	522.5569725036621	239.23138618469238	0.9955954	2332.8
SA27_8	1946	587.7691745758057	211.0791778564453	0.9911184	2334.0
SA27_8	1947	613.7682437896729	197.56653785705566	0.99819237	2335.2
SA27_8	1948	614.3131732940674	208.9244270324707	0.9972281	2336.4
SA27_8	1949	614.1340255737305	239.16824340820312	0.97155184	2337.6
SA27_8	1950	595.0385093688965	271.86747550964355	0.99738723	2338.8
SA27_8	1951	510.9409809112549	269.40213203430176	0.995152	2340.0
SA27_8	1952	436.16275787353516	253.4267234802246	0.99710363	2341.2
SA27_8	1953	366.559362411499	229.1520595550537	0.994341	2342.4
SA27_8	1954	287.13300228118896	209.17150497436523	0.99273986	2343.6
SA27_8	1955	641.3894653320312	143.49399089813232	0.9879111	2344.8
SA27_8	1956	640.4463768005371	141.52338981628418	0.98329276	2346.0
SA27_8	1957	641.4219856262207	142.84767150878906	0.9836818	2347.2
SA27_8	1958	640.5352592468262	142.3074245452881	0.98700655	2348.4
SA27_8	1959	228.46834659576416	207.40694046020508	0.99698454	2349.6
SA27_8	1960	261.89112663269043	245.44195175170898	0.9972029	2350.8
SA27_8	1961	333.5367679595947	268.383150100708	0.9990897	2352.0
SA27_8	1962	382.1066617965698	303.92784118652344	0.9974414	2353.2
SA27_8	1963	641.3172721862793	142.88885593414307	0.9779048	2354.4
SA27_8	1964	358.2430362701416	383.4070587158203	0.99510384	2355.6
SA27_8	1965	640.8426284790039	142.2079038619995	0.9591943	2356.8
SA27_8	1966	640.156364440918	142.1023178100586	0.9904331	2358.0
SA27_8	1967	641.229248046875	143.2227373123169	0.9897995	2359.2
SA27_8	1968	641.1653518676758	143.2869815826416	0.9903706	2360.4
SA27_8	1969	640.935468673706	142.52008438110352	0.98479813	2361.6
SA27_8	1970	640.058183670044	142.43155002593994	0.983245	2362.8
SA27_8	1971	641.444730758667	143.23966026306152	0.98098993	2364.0
SA27_8	1972	640.479326248169	143.0042839050293	0.99197924	2365.2
SA27_8	1973	641.4157390594482	144.01289463043213	0.98504907	2366.4
SA27_8	1974	640.6865119934082	141.56167030334473	0.9800086	2367.6
SA27_8	1975	641.1751747131348	142.5088405609131	0.99417984	2368.8
SA27_8	1976	640.7310485839844	142.23097801208496	0.990415	2370.0
SA27_8	1977	640.3389930725098	142.0415210723877	0.9747036	2371.2
SA27_8	1978	640.634822845459	143.52820873260498	0.9893666	2372.4
SA27_8	1979	641.3109302520752	142.96255588531494	0.9896874	2373.6
SA27_8	1980	641.0205364227295	143.58532905578613	0.9894056	2374.8
SA27_8	1981	640.8840656280518	142.06592559814453	0.9871084	2376.0
SA27_8	1982	640.0789260864258	142.32320308685303	0.99135923	2377.2
SA27_8	1983	640.8496379852295	143.2399320602417	0.95323175	2378.4
SA27_8	1984	639.9550437927246	142.37361431121826	0.9933106	2379.6
SA27_8	1985	640.3823852539062	143.1908082962036	0.98314744	2380.8
SA27_8	1986	640.1552200317383	143.5286521911621	0.9954287	2382.0
SA27_8	1987	640.8914566040039	143.250732421875	0.99183214	2383.2
SA27_8	1988	640.6827926635742	142.56608963012695	0.975989	2384.4
SA27_8	1989	640.5014038085938	142.79693126678467	0.9820156	2385.6
SA27_8	1990	640.506649017334	142.4319362640381	0.99091095	2386.8
SA27_8	1991	640.7976150512695	142.5113868713379	0.98603237	2388.0
SA27_8	1992	640.1556015014648	143.09095859527588	0.9862346	2389.2
SA27_8	1993	640.60959815979	143.2174301147461	0.9896157	2390.4
SA27_8	1994	640.2514457702637	143.10509204864502	0.992086	2391.6
SA27_8	1995	640.5856132507324	142.6728916168213	0.98399794	2392.8
SA27_8	1996	639.9748802185059	142.81389713287354	0.9902119	2394.0
SA27_8	1997	640.5819892883301	143.17068099975586	0.9756075	2395.2
SA27_8	1998	640.4143810272217	142.74258613586426	0.9914718	2396.4
SA27_8	1999	641.3743019104004	142.93601989746094	0.9892225	2397.6
[truncated: 1,602 more rows]
