# Supplementary material for: Measuring inter-individual differences in behavioural types of gilthead seabreams in the laboratory using deep learning
Source: PeerJ. 2022 May 5;10:e13396. doi: 10.7717/peerj.13396 (PMC9080431; doi:10.7717/peerj.13396)
Supplement: Supplemental Information 1 [file peerj-10-13396-s001.zip › Raw validation data/d4/SA29_EXP_4.csv]

ID	sec	X	Y	%	seconds
SA29_EXP_4	1	572.4074363708496	406.35669708251953	0.9942954	0.0
SA29_EXP_4	2	575.7394313812256	401.5038299560547	0.99695444	0.84
SA29_EXP_4	3	576.8857002258301	402.09437370300293	0.9955153	1.68
SA29_EXP_4	4	582.3994636535645	397.6259994506836	0.9943031	2.52
SA29_EXP_4	5	575.7825374603271	390.95523834228516	0.9939115	3.36
SA29_EXP_4	6	567.6586151123047	383.4821319580078	0.9955544	4.2
SA29_EXP_4	7	573.5013008117676	374.9927616119385	0.9923233	5.04
SA29_EXP_4	8	572.3278999328613	361.19696617126465	0.9978179	5.88
SA29_EXP_4	9	584.0086936950684	355.8611869812012	0.99829596	6.72
SA29_EXP_4	10	594.4377899169922	363.73735427856445	0.99712294	7.56
SA29_EXP_4	11	628.9413452148438	371.2269973754883	0.99074405	8.4
SA29_EXP_4	12	627.9156684875488	375.68355560302734	0.994558	9.24
SA29_EXP_4	13	623.031759262085	363.45611572265625	0.9980848	10.08
SA29_EXP_4	14	602.2232055664062	328.41296195983887	0.99893504	10.92
SA29_EXP_4	15	597.559928894043	299.8750877380371	0.99149877	11.76
SA29_EXP_4	16	505.08079528808594	284.18935775756836	0.9970131	12.6
SA29_EXP_4	17	420.1000213623047	292.71223068237305	0.98214895	13.44
SA29_EXP_4	18	366.15123748779297	272.3229217529297	0.99400985	14.28
SA29_EXP_4	19	299.26538467407227	271.7500591278076	0.9982079	15.12
SA29_EXP_4	20	240.44790267944336	271.36173248291016	0.99360365	15.96
SA29_EXP_4	21	210.2839231491089	282.9828929901123	0.9985953	16.8
SA29_EXP_4	22	205.139422416687	283.7373161315918	0.9980671	17.64
SA29_EXP_4	23	204.30922508239746	280.42262077331543	0.99452364	18.48
SA29_EXP_4	24	213.8139247894287	274.335994720459	0.098931685	19.32
SA29_EXP_4	25	11.40366867184639	19.402418732643127	0.004657957	20.16
SA29_EXP_4	26	272.24135398864746	271.06987953186035	0.9984004	21.0
SA29_EXP_4	27	355.1603317260742	303.5864067077637	0.99883074	21.84
SA29_EXP_4	28	409.77535247802734	377.41247177124023	0.9977174	22.68
SA29_EXP_4	29	442.9879665374756	407.9453659057617	0.9986181	23.52
SA29_EXP_4	30	464.3184185028076	415.84919929504395	0.9989524	24.36
SA29_EXP_4	31	482.335901260376	417.26818084716797	0.9980572	25.2
SA29_EXP_4	32	497.0094680786133	413.74752044677734	0.9985209	26.04
SA29_EXP_4	33	502.1758556365967	414.23166275024414	0.9982084	26.88
SA29_EXP_4	34	509.07225608825684	414.0153121948242	0.998415	27.72
SA29_EXP_4	35	513.2479667663574	413.8245391845703	0.9985746	28.56
SA29_EXP_4	36	513.880205154419	412.87450790405273	0.9986841	29.4
SA29_EXP_4	37	519.5253372192383	414.3596076965332	0.9981377	30.24
SA29_EXP_4	38	525.7155418395996	414.31031227111816	0.9990982	31.08
SA29_EXP_4	39	532.9797744750977	412.5885772705078	0.99253196	31.92
SA29_EXP_4	40	531.2042713165283	413.6923313140869	0.9970065	32.76
SA29_EXP_4	41	538.4279251098633	415.42407989501953	0.99843675	33.6
SA29_EXP_4	42	540.0855541229248	413.72340202331543	0.9987697	34.44
SA29_EXP_4	43	548.6909866333008	412.18162536621094	0.9962663	35.28
SA29_EXP_4	44	558.1159591674805	410.9765625	0.9897641	36.12
SA29_EXP_4	45	567.3386573791504	411.5845012664795	0.99711347	36.96
SA29_EXP_4	46	570.1696395874023	411.31908416748047	0.9918229	37.8
SA29_EXP_4	47	572.3722457885742	410.7816696166992	0.9943845	38.64
SA29_EXP_4	48	573.5612869262695	410.77677726745605	0.99601305	39.48
SA29_EXP_4	49	577.0111560821533	410.18580436706543	0.99789643	40.32
SA29_EXP_4	50	582.1531295776367	409.427547454834	0.9931645	41.16
SA29_EXP_4	51	589.677906036377	410.06495475769043	0.996847	42.0
SA29_EXP_4	52	591.9120788574219	408.61982345581055	0.9972681	42.84
SA29_EXP_4	53	579.8616409301758	402.8707695007324	0.9969309	43.68
SA29_EXP_4	54	599.9081611633301	403.37056159973145	0.99657404	44.52
SA29_EXP_4	55	633.7852478027344	407.36108779907227	0.9983979	45.36
SA29_EXP_4	56	635.8612060546875	410.40761947631836	0.9980432	46.2
SA29_EXP_4	57	649.2976188659668	406.17456436157227	0.99918693	47.04
SA29_EXP_4	58	661.5970134735107	408.65198135375977	0.9921818	47.88
SA29_EXP_4	59	629.9383163452148	395.8319664001465	0.99827135	48.72
SA29_EXP_4	60	488.21730613708496	406.47382736206055	0.9983931	49.56
SA29_EXP_4	61	386.1327648162842	413.4844207763672	0.99860364	50.4
SA29_EXP_4	62	339.7247314453125	418.2889652252197	0.9449871	51.24
SA29_EXP_4	63	326.9592761993408	421.70265197753906	0.18829016	52.08
SA29_EXP_4	64	9.878366440534592	24.406903982162476	0.005425801	52.92
SA29_EXP_4	65	9.66075286269188	24.256564378738403	0.0031493818	53.76
SA29_EXP_4	66	9.801272302865982	24.125906825065613	0.0044938717	54.6
SA29_EXP_4	67	9.702056646347046	24.298360347747803	0.0055142352	55.44
SA29_EXP_4	68	9.661338478326797	24.3782901763916	0.004708357	56.28
SA29_EXP_4	69	9.737997502088547	24.431853890419006	0.009434998	57.12
SA29_EXP_4	70	9.684150665998459	24.412161111831665	0.0050105504	57.96
SA29_EXP_4	71	9.747716784477234	24.570558071136475	0.005528342	58.8
SA29_EXP_4	72	9.65818166732788	24.282102584838867	0.0029167412	59.64
SA29_EXP_4	73	329.1757106781006	394.1432189941406	0.28193092	60.48
SA29_EXP_4	74	349.0468978881836	396.9055366516113	0.9977659	61.32
SA29_EXP_4	75	365.4343605041504	406.8333435058594	0.9966666	62.16
SA29_EXP_4	76	393.7699317932129	411.5887641906738	0.99900526	63.0
SA29_EXP_4	77	424.16696548461914	412.3564910888672	0.99611795	63.84
SA29_EXP_4	78	461.4084243774414	412.2684860229492	0.99552166	64.68
SA29_EXP_4	79	474.1520881652832	413.0303192138672	0.9983069	65.52
SA29_EXP_4	80	476.5040397644043	412.2285461425781	0.998632	66.36
SA29_EXP_4	81	482.4155807495117	411.5533447265625	0.99657947	67.2
SA29_EXP_4	82	491.6379928588867	411.76746368408203	0.9970789	68.04
SA29_EXP_4	83	501.00812911987305	412.6365566253662	0.99789894	68.88
SA29_EXP_4	84	513.0987167358398	414.2447090148926	0.9982843	69.72
SA29_EXP_4	85	528.5946846008301	413.653621673584	0.9971699	70.56
SA29_EXP_4	86	539.0123844146729	414.1894340515137	0.9957129	71.4
SA29_EXP_4	87	545.7886695861816	408.5095024108887	0.99631387	72.24
SA29_EXP_4	88	560.9162330627441	397.91725158691406	0.9979539	73.08
SA29_EXP_4	89	586.6487503051758	390.8774757385254	0.9963187	73.92
SA29_EXP_4	90	599.2885589599609	390.6595802307129	0.9970247	74.76
SA29_EXP_4	91	596.4298725128174	377.41759300231934	0.99196	75.6
SA29_EXP_4	92	585.9269142150879	351.8829917907715	0.99704105	76.44
SA29_EXP_4	93	591.5281295776367	315.82886695861816	0.9869819	77.28
SA29_EXP_4	94	570.3041076660156	265.38122177124023	0.999151	78.12
SA29_EXP_4	95	487.61186599731445	218.1623125076294	0.9975189	78.96
SA29_EXP_4	96	353.35216522216797	216.57171249389648	0.9959955	79.8
SA29_EXP_4	97	256.71539306640625	233.66962909698486	0.9385414	80.64
SA29_EXP_4	98	194.65770721435547	254.8340892791748	0.99804366	81.48
SA29_EXP_4	99	191.75331592559814	230.066499710083	0.9985599	82.32
SA29_EXP_4	100	158.72420072555542	208.28558921813965	0.9631539	83.16
SA29_EXP_4	101	117.89463758468628	252.46667861938477	0.9794428	84.0
SA29_EXP_4	102	99.68308210372925	324.7093391418457	0.99656385	84.84
SA29_EXP_4	103	86.09228730201721	382.46686935424805	0.99911886	85.68
SA29_EXP_4	104	95.51444053649902	398.1849002838135	0.99939764	86.52
SA29_EXP_4	105	116.70974493026733	334.11821365356445	0.996084	87.36
SA29_EXP_4	106	108.80615711212158	262.8065586090088	0.35960874	88.2
SA29_EXP_4	107	156.38304948806763	269.8243045806885	0.9159904	89.04
SA29_EXP_4	108	191.09035730361938	200.23999214172363	0.98761696	89.88
SA29_EXP_4	109	124.95896816253662	122.88615703582764	0.99408215	90.72
SA29_EXP_4	110	84.2275619506836	75.78108072280884	0.60444856	91.56
SA29_EXP_4	111	100.75249671936035	86.31108283996582	0.9990363	92.4
SA29_EXP_4	112	110.72287559509277	79.38811540603638	0.8806306	93.24
SA29_EXP_4	113	105.2104115486145	78.06623697280884	0.9993486	94.08
SA29_EXP_4	114	128.72241735458374	172.59690284729004	0.9933154	94.92
SA29_EXP_4	115	165.7154083251953	243.88057708740234	0.9981008	95.76
SA29_EXP_4	116	183.01067352294922	232.86927223205566	0.9796275	96.6
SA29_EXP_4	117	201.8690586090088	206.15853309631348	0.9613818	97.44
SA29_EXP_4	118	218.80910396575928	186.74865245819092	0.7443399	98.28
SA29_EXP_4	119	225.5509614944458	213.21704864501953	0.9738235	99.12
SA29_EXP_4	120	299.8161554336548	283.9159297943115	0.9986456	99.96
SA29_EXP_4	121	375.02458095550537	334.5366668701172	0.9972441	100.8
SA29_EXP_4	122	434.4667911529541	396.7503547668457	0.9827449	101.64
SA29_EXP_4	123	464.50109481811523	410.485897064209	0.9983929	102.48
SA29_EXP_4	124	481.3728332519531	412.81476974487305	0.99785894	103.32
SA29_EXP_4	125	490.40069580078125	412.35363006591797	0.9987908	104.16
SA29_EXP_4	126	500.1670837402344	413.9662742614746	0.9980292	105.0
SA29_EXP_4	127	507.3840618133545	413.72403144836426	0.9985831	105.84
SA29_EXP_4	128	516.942548751831	414.24482345581055	0.99795365	106.68
SA29_EXP_4	129	529.83078956604	412.2275733947754	0.9982943	107.52
SA29_EXP_4	130	538.800048828125	413.7567329406738	0.9985359	108.36
SA29_EXP_4	131	547.1331596374512	413.9077663421631	0.99634475	109.2
SA29_EXP_4	132	546.8063831329346	411.0498905181885	0.9940414	110.04
SA29_EXP_4	133	550.6557941436768	409.89060401916504	0.99608237	110.88
SA29_EXP_4	134	550.3040313720703	408.3395576477051	0.9976312	111.72
SA29_EXP_4	135	555.0134658813477	404.12386894226074	0.9969574	112.56
SA29_EXP_4	136	560.7332229614258	406.02745056152344	0.9978976	113.4
SA29_EXP_4	137	563.3218765258789	398.2795715332031	0.99551374	114.24
SA29_EXP_4	138	563.8440132141113	397.64963150024414	0.994103	115.08
SA29_EXP_4	139	570.9829330444336	398.68824005126953	0.9903306	115.92
SA29_EXP_4	140	575.3228664398193	403.0668640136719	0.99712735	116.76
SA29_EXP_4	141	577.6094913482666	402.34511375427246	0.9969079	117.6
SA29_EXP_4	142	581.6106796264648	400.25882720947266	0.9968659	118.44
SA29_EXP_4	143	580.377197265625	399.7035026550293	0.9963482	119.28
SA29_EXP_4	144	581.2796115875244	399.2802429199219	0.99577373	120.12
SA29_EXP_4	145	579.9466133117676	391.6761302947998	0.9950192	120.96
SA29_EXP_4	146	554.4580459594727	370.63940048217773	0.99797314	121.8
SA29_EXP_4	147	420.6643581390381	384.76484298706055	0.99663144	122.64
SA29_EXP_4	148	352.7881145477295	400.80413818359375	0.99813795	123.48
SA29_EXP_4	149	9.585674107074738	24.34208393096924	0.0041491664	124.32
SA29_EXP_4	150	9.678974747657776	24.202780723571777	0.0041273776	125.16
SA29_EXP_4	151	9.65316891670227	24.054890871047974	0.003170096	126.0
SA29_EXP_4	152	9.647504985332489	24.11778688430786	0.006995162	126.84
SA29_EXP_4	153	11.209434270858765	19.236772656440735	0.0050296043	127.68
SA29_EXP_4	154	665.5716896057129	99.79308128356934	0.012540144	128.52
SA29_EXP_4	155	322.5440979003906	409.41965103149414	0.054295413	129.36
SA29_EXP_4	156	331.01162910461426	399.76003646850586	0.98772395	130.2
SA29_EXP_4	157	354.9049377441406	394.1285705566406	0.9937767	131.04
SA29_EXP_4	158	387.83159255981445	395.3145217895508	0.9985927	131.88
SA29_EXP_4	159	412.92405128479004	398.5638999938965	0.9990651	132.72
SA29_EXP_4	160	428.8151741027832	403.16654205322266	0.9974529	133.56
SA29_EXP_4	161	449.1426467895508	409.86494064331055	0.998135	134.4
SA29_EXP_4	162	475.1580238342285	412.28522300720215	0.9979243	135.24
SA29_EXP_4	163	491.63475036621094	412.84183502197266	0.99770087	136.08
SA29_EXP_4	164	501.8674850463867	413.638916015625	0.99858654	136.92
SA29_EXP_4	165	517.3393726348877	413.3426856994629	0.994558	137.76
SA29_EXP_4	166	531.3874244689941	414.0662956237793	0.9974636	138.6
SA29_EXP_4	167	546.141767501831	412.5434875488281	0.9959888	139.44
SA29_EXP_4	168	559.5346450805664	408.18729400634766	0.99706084	140.28
SA29_EXP_4	169	575.034236907959	398.0925750732422	0.99419504	141.12
SA29_EXP_4	170	585.2176189422607	387.5928497314453	0.9977329	141.96
SA29_EXP_4	171	590.6530857086182	374.556941986084	0.9976736	142.8
SA29_EXP_4	172	586.4405155181885	357.6034355163574	0.9954413	143.64
SA29_EXP_4	173	583.3964347839355	336.7627143859863	0.9977724	144.48
SA29_EXP_4	174	585.8967781066895	305.749454498291	0.9982956	145.32
SA29_EXP_4	175	606.8061351776123	284.1874122619629	0.99740595	146.16
SA29_EXP_4	176	638.0259990692139	271.3832473754883	0.99726355	147.0
SA29_EXP_4	177	560.4427337646484	286.408109664917	0.9970709	147.84
SA29_EXP_4	178	383.6209297180176	329.70288276672363	0.9989889	148.68
SA29_EXP_4	179	254.79767322540283	341.56408309936523	0.9989557	149.52
SA29_EXP_4	180	159.05835628509521	328.41307640075684	0.99732345	150.36
SA29_EXP_4	181	133.57930183410645	288.7400436401367	0.9325704	151.2
SA29_EXP_4	182	212.8728151321411	275.0932502746582	0.7477851	152.04
SA29_EXP_4	183	297.9390621185303	282.28325843811035	0.99864846	152.88
SA29_EXP_4	184	381.79147243499756	317.9392147064209	0.9982425	153.72
SA29_EXP_4	185	424.845027923584	373.4857749938965	0.9959818	154.56
SA29_EXP_4	186	457.430362701416	406.5513038635254	0.99823254	155.4
SA29_EXP_4	187	472.5593566894531	413.1507396697998	0.99907506	156.24
SA29_EXP_4	188	485.7316017150879	417.4888801574707	0.9989256	157.08
SA29_EXP_4	189	492.72193908691406	416.91450119018555	0.9979411	157.92
SA29_EXP_4	190	499.60546493530273	415.1107406616211	0.9973436	158.76
SA29_EXP_4	191	505.2103042602539	414.27452087402344	0.9977229	159.6
SA29_EXP_4	192	513.7553215026855	412.97813415527344	0.9972583	160.44
SA29_EXP_4	193	523.1362342834473	411.95932388305664	0.99495727	161.28
SA29_EXP_4	194	526.7414093017578	412.6860237121582	0.9950938	162.12
SA29_EXP_4	195	526.9110202789307	412.47167587280273	0.9958598	162.96
SA29_EXP_4	196	527.6235103607178	411.71361923217773	0.99686736	163.8
SA29_EXP_4	197	527.9596328735352	411.7862892150879	0.99611473	164.64
SA29_EXP_4	198	529.447603225708	412.21095085144043	0.9975122	165.48
SA29_EXP_4	199	532.6650619506836	413.2408905029297	0.9968004	166.32
SA29_EXP_4	200	535.6602668762207	413.16012382507324	0.9964933	167.16
SA29_EXP_4	201	537.0474815368652	414.1240882873535	0.995546	168.0
SA29_EXP_4	202	539.4547462463379	413.8293170928955	0.99720335	168.84
SA29_EXP_4	203	540.899658203125	413.7454032897949	0.99763274	169.68
SA29_EXP_4	204	546.1846351623535	413.5184669494629	0.99438703	170.52
SA29_EXP_4	205	544.9081420898438	413.3282661437988	0.994296	171.36
SA29_EXP_4	206	549.7825622558594	412.78072357177734	0.9956435	172.2
SA29_EXP_4	207	551.2136459350586	412.64991760253906	0.9961558	173.04
SA29_EXP_4	208	554.2722702026367	410.56225776672363	0.9971106	173.88
SA29_EXP_4	209	561.4414215087891	411.49057388305664	0.9948218	174.72
SA29_EXP_4	210	568.8129425048828	411.5643882751465	0.9961637	175.56
SA29_EXP_4	211	566.718053817749	411.07672691345215	0.9959979	176.4
SA29_EXP_4	212	568.1930541992188	411.24815940856934	0.9944799	177.24
SA29_EXP_4	213	569.1512107849121	411.839017868042	0.9941638	178.08
SA29_EXP_4	214	573.4482765197754	411.317081451416	0.99780434	178.92
SA29_EXP_4	215	576.984167098999	411.2699604034424	0.9985292	179.76
SA29_EXP_4	216	579.87060546875	411.3544464111328	0.9974063	180.6
SA29_EXP_4	217	590.9934997558594	412.6249694824219	0.99557483	181.44
SA29_EXP_4	218	592.1720027923584	412.06878662109375	0.99726593	182.28
SA29_EXP_4	219	590.7955169677734	408.44324111938477	0.99533325	183.12
SA29_EXP_4	220	588.2987022399902	399.38023567199707	0.9962626	183.96
SA29_EXP_4	221	585.7906341552734	382.4736213684082	0.9930207	184.8
SA29_EXP_4	222	589.890193939209	372.8363800048828	0.99709487	185.64
SA29_EXP_4	223	590.1798725128174	358.53904724121094	0.9950966	186.48
SA29_EXP_4	224	591.1105155944824	346.886043548584	0.99509346	187.32
SA29_EXP_4	225	588.0377769470215	341.51281356811523	0.9893265	188.16
SA29_EXP_4	226	577.3892402648926	324.29391860961914	0.99705577	189.0
SA29_EXP_4	227	584.9591255187988	305.54243087768555	0.9976324	189.84
SA29_EXP_4	228	581.5517902374268	281.0763359069824	0.9256443	190.68
SA29_EXP_4	229	576.6523361206055	266.8480396270752	0.97401243	191.52
SA29_EXP_4	230	578.9312839508057	245.74018478393555	0.9970964	192.36
SA29_EXP_4	231	446.5716361999512	272.01072692871094	0.996956	193.2
SA29_EXP_4	232	295.43185234069824	305.3228759765625	0.99854857	194.04
SA29_EXP_4	233	178.27447652816772	339.8818588256836	0.9991473	194.88
SA29_EXP_4	234	108.80192518234253	373.34667205810547	0.9985744	195.72
SA29_EXP_4	235	101.81801319122314	407.64278411865234	0.99942505	196.56
SA29_EXP_4	236	109.3907356262207	318.0445861816406	0.9993286	197.4
SA29_EXP_4	237	116.05334281921387	218.55823516845703	0.99965	198.24
SA29_EXP_4	238	105.86174726486206	160.26257514953613	0.99818194	199.08
SA29_EXP_4	239	104.52779531478882	150.28721809387207	0.9978947	199.92
SA29_EXP_4	240	129.18397188186646	244.3739891052246	0.9542151	200.76
SA29_EXP_4	241	169.06707286834717	243.07079315185547	0.9937071	201.6
SA29_EXP_4	242	197.99492359161377	195.4707670211792	0.98521185	202.44
SA29_EXP_4	243	119.49974298477173	120.1754379272461	0.9971782	203.28
SA29_EXP_4	244	74.99780654907227	57.38515377044678	0.8551843	204.12
SA29_EXP_4	245	106.75795078277588	182.52593994140625	0.9952154	204.96
SA29_EXP_4	246	156.99925422668457	363.5134506225586	0.94335586	205.8
SA29_EXP_4	247	185.55176258087158	390.88130950927734	0.99886924	206.64
SA29_EXP_4	248	148.78544807434082	403.30678939819336	0.9996793	207.48
SA29_EXP_4	249	111.62998676300049	416.2763786315918	0.9995432	208.32
SA29_EXP_4	250	108.1922173500061	336.9932270050049	0.9982303	209.16
SA29_EXP_4	251	129.12570238113403	235.73538780212402	0.99980265	210.0
SA29_EXP_4	252	129.41741943359375	132.10936546325684	0.99980134	210.84
SA29_EXP_4	253	121.54206037521362	87.15087175369263	0.98432285	211.68
SA29_EXP_4	254	144.83201503753662	84.17174577713013	0.9998965	212.52
SA29_EXP_4	255	103.97735834121704	223.74019145965576	0.99717724	213.36
SA29_EXP_4	256	91.26150608062744	392.7490425109863	0.97134084	214.2
SA29_EXP_4	257	114.29764032363892	408.74982833862305	0.99620616	215.04
SA29_EXP_4	258	118.88376474380493	320.419864654541	0.9992077	215.88
SA29_EXP_4	259	113.71585130691528	289.5125198364258	0.9728228	216.72
SA29_EXP_4	260	9.671561419963837	24.35294508934021	0.004628448	217.56
SA29_EXP_4	261	146.94892168045044	253.09507369995117	0.6959247	218.4
SA29_EXP_4	262	193.6312198638916	187.44654178619385	0.99064016	219.24
SA29_EXP_4	263	95.13447284698486	85.96515655517578	0.96116984	220.08
SA29_EXP_4	264	100.09976625442505	79.3230128288269	0.99510694	220.92
SA29_EXP_4	265	118.16139221191406	142.81230926513672	0.99876046	221.76
SA29_EXP_4	266	119.21172142028809	310.9503364562988	0.9995702	222.6
SA29_EXP_4	267	111.54876947402954	433.4157371520996	0.9997137	223.44
SA29_EXP_4	268	126.79427862167358	427.8578281402588	0.99746954	224.28
SA29_EXP_4	269	126.12831592559814	300.8154773712158	0.99922144	225.12
SA29_EXP_4	270	110.56374311447144	223.02698135375977	0.99822134	225.96
SA29_EXP_4	271	119.17924880981445	110.06804466247559	0.999899	226.8
SA29_EXP_4	272	123.3763337135315	56.10900521278381	0.9983569	227.64
SA29_EXP_4	273	131.0706377029419	92.08288192749023	0.9993618	228.48
SA29_EXP_4	274	135.9836220741272	246.8305206298828	0.999332	229.32
SA29_EXP_4	275	118.29339265823364	366.3461208343506	0.999561	230.16
SA29_EXP_4	276	103.93753051757812	406.97519302368164	0.9997378	231.0
SA29_EXP_4	277	121.29510641098022	378.45943450927734	0.99801517	231.84
SA29_EXP_4	278	135.25465726852417	272.08351135253906	0.9973972	232.68
SA29_EXP_4	279	133.14082622528076	221.75767421722412	0.9994205	233.52
SA29_EXP_4	280	99.88243579864502	388.46689224243164	0.9982436	234.36
SA29_EXP_4	281	110.56480407714844	311.9046878814697	0.999571	235.2
SA29_EXP_4	282	138.82417678833008	189.28919792175293	0.9991418	236.04
SA29_EXP_4	283	141.85599088668823	82.36478805541992	0.9982285	236.88
SA29_EXP_4	284	154.98943328857422	83.31218719482422	0.97593766	237.72
SA29_EXP_4	285	164.20611143112183	216.03595733642578	0.999081	238.56
SA29_EXP_4	286	84.66795086860657	378.528356552124	0.99925596	239.4
SA29_EXP_4	287	112.50838041305542	421.1414909362793	0.9987513	240.24
SA29_EXP_4	288	118.44414472579956	300.60811042785645	0.99927086	241.08
SA29_EXP_4	289	110.36173105239868	187.24262237548828	0.9997204	241.92
SA29_EXP_4	290	123.62587451934814	87.57707834243774	0.65592366	242.76
SA29_EXP_4	291	115.92048406600952	73.51498603820801	0.9955979	243.6
SA29_EXP_4	292	129.15923595428467	155.2373170852661	0.9993637	244.44
SA29_EXP_4	293	113.67021799087524	312.3566436767578	0.9997116	245.28
SA29_EXP_4	294	115.67859649658203	349.89749908447266	0.9977344	246.12
SA29_EXP_4	295	112.96952962875366	226.30823135375977	0.9993362	246.96
SA29_EXP_4	296	118.06676387786865	84.83279228210449	0.8788203	247.8
SA29_EXP_4	297	97.89775013923645	87.17594146728516	0.98603976	248.64
SA29_EXP_4	298	70.68542838096619	310.4842758178711	0.80970454	249.48
SA29_EXP_4	299	104.86645698547363	377.43370056152344	0.9877792	250.32
SA29_EXP_4	300	125.96306800842285	311.3438129425049	0.9897183	251.16
SA29_EXP_4	301	150.81043243408203	277.9222869873047	0.9938917	252.0
SA29_EXP_4	302	181.45771026611328	237.79417991638184	0.8512652	252.84
SA29_EXP_4	303	109.72654819488525	129.45104598999023	0.96952516	253.68
SA29_EXP_4	304	77.59033441543579	84.30500507354736	0.9942357	254.52
SA29_EXP_4	305	101.59986019134521	237.37890243530273	0.99686414	255.36
SA29_EXP_4	306	89.39833641052246	390.0542449951172	0.971289	256.2
SA29_EXP_4	307	98.92767667770386	357.7162456512451	0.7182575	257.04
SA29_EXP_4	308	120.95361948013306	269.2342185974121	0.23876904	257.88
SA29_EXP_4	309	123.62258434295654	160.40831565856934	0.8765313	258.72
SA29_EXP_4	310	129.70731258392334	163.89887809753418	0.79013664	259.56
SA29_EXP_4	311	164.841890335083	187.421236038208	0.97583723	260.4
SA29_EXP_4	312	138.82389068603516	103.51558685302734	0.22827628	261.24
SA29_EXP_4	313	93.83149147033691	82.474844455719	0.99846494	262.08
SA29_EXP_4	314	103.58178615570068	245.80867767333984	0.9971827	262.92
SA29_EXP_4	315	112.95331716537476	374.5235538482666	0.99963236	263.76
SA29_EXP_4	316	138.32616806030273	377.171688079834	0.9992041	264.6
SA29_EXP_4	317	113.93381357192993	288.3097743988037	0.9986337	265.44
SA29_EXP_4	318	140.78935384750366	208.58779907226562	0.99933285	266.28
SA29_EXP_4	319	132.89260864257812	102.70179748535156	0.9990339	267.12
SA29_EXP_4	320	118.81029605865479	57.02988266944885	0.99849415	267.96
SA29_EXP_4	321	86.39718294143677	214.279146194458	0.99481297	268.8
SA29_EXP_4	322	83.03505778312683	421.0121154785156	0.94638467	269.64
SA29_EXP_4	323	132.43521451950073	359.76911544799805	0.9958106	270.48
SA29_EXP_4	324	131.7300796508789	271.96091651916504	0.9909803	271.32
SA29_EXP_4	325	133.80732536315918	203.2075595855713	0.9850824	272.16
SA29_EXP_4	326	143.2719111442566	170.77650547027588	0.63276047	273.0
SA29_EXP_4	327	156.69496059417725	144.5734977722168	0.98907614	273.84
SA29_EXP_4	328	252.18470096588135	267.47151374816895	0.99773574	274.68
SA29_EXP_4	329	361.016845703125	308.6406898498535	0.99810576	275.52
SA29_EXP_4	330	415.4099464416504	395.6729507446289	0.9986534	276.36
SA29_EXP_4	331	437.04938888549805	412.2227096557617	0.9984981	277.2
SA29_EXP_4	332	466.5299415588379	409.86491203308105	0.99753237	278.04
SA29_EXP_4	333	475.9227752685547	408.19830894470215	0.99793375	278.88
SA29_EXP_4	334	497.24416732788086	409.26950454711914	0.99933845	279.72
SA29_EXP_4	335	512.1105670928955	409.69316482543945	0.99855834	280.56
SA29_EXP_4	336	518.8843727111816	409.0253448486328	0.9950074	281.4
SA29_EXP_4	337	524.5244979858398	410.99507331848145	0.9973551	282.24
SA29_EXP_4	338	527.0519256591797	408.566837310791	0.99760616	283.08
SA29_EXP_4	339	533.5188865661621	410.2173042297363	0.9962767	283.92
SA29_EXP_4	340	539.8711204528809	410.86830139160156	0.9977283	284.76
SA29_EXP_4	341	551.0843276977539	410.7575798034668	0.9954052	285.6
SA29_EXP_4	342	559.1019630432129	412.5028896331787	0.99461704	286.44
SA29_EXP_4	343	567.9958820343018	412.23652839660645	0.99750024	287.28
SA29_EXP_4	344	573.0077743530273	412.55727767944336	0.9949733	288.12
SA29_EXP_4	345	576.1440277099609	412.73858070373535	0.9955309	288.96
SA29_EXP_4	346	579.4929027557373	411.7368507385254	0.99491006	289.8
SA29_EXP_4	347	580.079460144043	411.7160224914551	0.9960936	290.64
SA29_EXP_4	348	583.2364082336426	411.38614654541016	0.99388194	291.48
SA29_EXP_4	349	583.5221290588379	411.924991607666	0.99648947	292.32
SA29_EXP_4	350	585.6730461120605	412.38842010498047	0.99768996	293.16
SA29_EXP_4	351	586.9570732116699	412.3165512084961	0.9967513	294.0
SA29_EXP_4	352	588.0960464477539	411.92599296569824	0.9957035	294.84
SA29_EXP_4	353	590.0148391723633	412.9079246520996	0.9965065	295.68
SA29_EXP_4	354	595.8735466003418	411.2721061706543	0.99579227	296.52
SA29_EXP_4	355	594.207239151001	411.81017875671387	0.9973132	297.36
SA29_EXP_4	356	600.9955406188965	411.9550895690918	0.994941	298.2
SA29_EXP_4	357	601.335334777832	410.4451560974121	0.9969785	299.04
SA29_EXP_4	358	613.7092590332031	412.2535514831543	0.9973013	299.88
SA29_EXP_4	359	543.81103515625	407.53003120422363	0.9983177	300.72
SA29_EXP_4	360	381.9753646850586	414.6302604675293	0.9959282	301.56
SA29_EXP_4	361	336.0963821411133	416.48448944091797	0.990225	302.4
SA29_EXP_4	362	9.662609547376633	24.367979764938354	0.0036935199	303.24
SA29_EXP_4	363	11.328258365392685	19.434208273887634	0.005269786	304.08
SA29_EXP_4	364	9.717489033937454	24.20342981815338	0.005511388	304.92
SA29_EXP_4	365	9.682302922010422	24.42646086215973	0.004517712	305.76
SA29_EXP_4	366	11.336643993854523	19.215161204338074	0.0038393291	306.6
SA29_EXP_4	367	11.288655549287796	19.35023009777069	0.0052207895	307.44
SA29_EXP_4	368	9.743934124708176	24.52470302581787	0.003432113	308.28
SA29_EXP_4	369	9.714379906654358	24.512563347816467	0.007285724	309.12
SA29_EXP_4	370	11.301308870315552	19.453609585762024	0.006016397	309.96
SA29_EXP_4	371	11.267059296369553	19.344184398651123	0.0048738657	310.8
SA29_EXP_4	372	9.674867242574692	24.233933687210083	0.0048352205	311.64
SA29_EXP_4	373	11.232520639896393	19.222596287727356	0.0034374783	312.48
SA29_EXP_4	374	11.326923221349716	19.227490425109863	0.004595312	313.32
SA29_EXP_4	375	9.68785509467125	24.47972059249878	0.0044989563	314.16
SA29_EXP_4	376	9.606273472309113	24.389079809188843	0.0034260415	315.0
SA29_EXP_4	377	9.611774235963821	24.282673001289368	0.003592148	315.84
SA29_EXP_4	378	11.225486546754837	19.18626308441162	0.0050947256	316.68
SA29_EXP_4	379	11.284378170967102	19.4234561920166	0.004811376	317.52
SA29_EXP_4	380	11.167535185813904	19.41379487514496	0.003831479	318.36
SA29_EXP_4	381	9.611400961875916	24.373192191123962	0.0026233853	319.2
SA29_EXP_4	382	11.364705115556717	19.44776952266693	0.0054826844	320.04
SA29_EXP_4	383	9.670506417751312	24.325795769691467	0.0050776564	320.88
SA29_EXP_4	384	665.347146987915	96.9883918762207	0.013383508	321.72
SA29_EXP_4	385	9.747818112373352	24.31701421737671	0.0072839865	322.56
SA29_EXP_4	386	11.312440782785416	19.479135274887085	0.004266674	323.4
SA29_EXP_4	387	9.770357608795166	24.22524869441986	0.005022317	324.24
SA29_EXP_4	388	9.702108800411224	24.344297647476196	0.0046726414	325.08
SA29_EXP_4	389	9.737084805965424	24.372578859329224	0.005605862	325.92
SA29_EXP_4	390	11.351867765188217	19.129507541656494	0.005253406	326.76
SA29_EXP_4	391	666.8793678283691	96.4337968826294	0.008828951	327.6
SA29_EXP_4	392	11.297352612018585	19.332956671714783	0.0037944987	328.44
SA29_EXP_4	393	650.416374206543	11.494819521903992	0.005172155	329.28
SA29_EXP_4	394	11.253903806209564	19.393515586853027	0.0045131254	330.12
SA29_EXP_4	395	11.33807823061943	19.370657801628113	0.0057089	330.96
SA29_EXP_4	396	9.708722680807114	24.39527928829193	0.006783581	331.8
SA29_EXP_4	397	9.657987207174301	24.23359751701355	0.003952247	332.64
SA29_EXP_4	398	9.657686948776245	24.237409830093384	0.004421471	333.48
SA29_EXP_4	399	9.686335176229477	24.091903567314148	0.0038008597	334.32
SA29_EXP_4	400	9.622049331665039	24.50149655342102	0.0033763556	335.16
SA29_EXP_4	401	9.70810204744339	24.446187615394592	0.0040343553	336.0
SA29_EXP_4	402	9.674932062625885	24.550357460975647	0.0035177812	336.84
SA29_EXP_4	403	11.310798674821854	19.307148456573486	0.0044568647	337.68
SA29_EXP_4	404	327.0394802093506	412.4511909484863	0.24533245	338.52
SA29_EXP_4	405	330.12821674346924	410.011682510376	0.88502884	339.36
SA29_EXP_4	406	333.91122817993164	412.29214668273926	0.9967362	340.2
SA29_EXP_4	407	345.64545154571533	410.3309726715088	0.99743634	341.04
SA29_EXP_4	408	359.2796325683594	417.88787841796875	0.9987264	341.88
SA29_EXP_4	409	380.2459239959717	414.95126724243164	0.99878687	342.72
SA29_EXP_4	410	433.4167957305908	411.8727207183838	0.9980332	343.56
SA29_EXP_4	411	471.0275650024414	411.3749027252197	0.9971807	344.4
SA29_EXP_4	412	496.77181243896484	411.9769477844238	0.9974954	345.24
SA29_EXP_4	413	509.5689296722412	413.7281799316406	0.9981185	346.08
SA29_EXP_4	414	522.8005409240723	413.59986305236816	0.9975176	346.92
SA29_EXP_4	415	533.3157539367676	413.9802646636963	0.99844486	347.76
SA29_EXP_4	416	541.5827751159668	413.06674003601074	0.9986117	348.6
SA29_EXP_4	417	549.1949558258057	414.1116714477539	0.9976896	349.44
SA29_EXP_4	418	553.5783767700195	414.9506378173828	0.99743026	350.28
SA29_EXP_4	419	559.4010353088379	412.84083366394043	0.9975448	351.12
SA29_EXP_4	420	562.4184608459473	412.09442138671875	0.99897885	351.96
SA29_EXP_4	421	569.5163249969482	410.5395698547363	0.9960926	352.8
SA29_EXP_4	422	573.5939979553223	411.93403244018555	0.99739623	353.64
SA29_EXP_4	423	579.196834564209	412.07971572875977	0.9966562	354.48
SA29_EXP_4	424	581.9760322570801	413.06493759155273	0.9948756	355.32
SA29_EXP_4	425	587.5139236450195	415.7874011993408	0.99450433	356.16
SA29_EXP_4	426	588.9625549316406	416.8154811859131	0.99743515	357.0
SA29_EXP_4	427	589.3362998962402	416.0585403442383	0.9957742	357.84
SA29_EXP_4	428	591.9882774353027	415.3211975097656	0.9981463	358.68
SA29_EXP_4	429	595.0410842895508	415.78906059265137	0.99675685	359.52
SA29_EXP_4	430	597.8997230529785	414.3847846984863	0.996885	360.36
SA29_EXP_4	431	600.3765106201172	414.5829963684082	0.9984363	361.2
SA29_EXP_4	432	603.2186508178711	415.7992172241211	0.99795485	362.04
SA29_EXP_4	433	613.0048274993896	414.4357681274414	0.9969318	362.88
SA29_EXP_4	434	615.8883094787598	411.1007308959961	0.9983608	363.72
SA29_EXP_4	435	607.1103096008301	407.2122001647949	0.99609524	364.56
SA29_EXP_4	436	626.1467933654785	410.52374839782715	0.99843365	365.4
SA29_EXP_4	437	638.6712551116943	408.9660358428955	0.9971035	366.24
SA29_EXP_4	438	666.9962882995605	414.9216842651367	0.982189	367.08
SA29_EXP_4	439	603.5783290863037	409.79756355285645	0.99861395	367.92
SA29_EXP_4	440	495.13254165649414	410.40538787841797	0.9974953	368.76
SA29_EXP_4	441	392.924165725708	411.8993282318115	0.9980416	369.6
SA29_EXP_4	442	340.33422470092773	418.1023979187012	0.9930138	370.44
SA29_EXP_4	443	11.42953336238861	19.225677251815796	0.00385062	371.28
SA29_EXP_4	444	9.752023965120316	24.337323904037476	0.0043059764	372.12
SA29_EXP_4	445	9.707435220479965	24.29413676261902	0.0077673136	372.96
SA29_EXP_4	446	11.326077580451965	19.172955751419067	0.0056591355	373.8
SA29_EXP_4	447	9.72779095172882	24.214110374450684	0.0034298906	374.64
SA29_EXP_4	448	9.662549942731857	24.338766932487488	0.0039956337	375.48
SA29_EXP_4	449	9.683405607938766	24.412785172462463	0.004793299	376.32
SA29_EXP_4	450	9.765324741601944	24.416234493255615	0.0049733277	377.16
SA29_EXP_4	451	11.34282574057579	19.31357502937317	0.0031899968	378.0
SA29_EXP_4	452	11.420254409313202	19.18310523033142	0.004649722	378.84
SA29_EXP_4	453	9.634251892566681	24.629053473472595	0.0032309778	379.68
SA29_EXP_4	454	327.9911518096924	421.3289165496826	0.9192833	380.52
SA29_EXP_4	455	337.5760078430176	416.81156158447266	0.9951507	381.36
SA29_EXP_4	456	338.9054298400879	412.7807807922363	0.9980426	382.2
SA29_EXP_4	457	340.27857780456543	412.3275089263916	0.9957159	383.04
SA29_EXP_4	458	343.20833683013916	410.22746086120605	0.99878496	383.88
SA29_EXP_4	459	356.8747043609619	411.789608001709	0.9969392	384.72
SA29_EXP_4	460	397.1662998199463	416.84815406799316	0.99848926	385.56
SA29_EXP_4	461	446.99902534484863	415.3982734680176	0.9976672	386.4
SA29_EXP_4	462	478.0613899230957	414.96042251586914	0.99813217	387.24
SA29_EXP_4	463	490.25068283081055	415.1792335510254	0.99856263	388.08
SA29_EXP_4	464	501.63774490356445	416.5553283691406	0.9978877	388.92
SA29_EXP_4	465	508.65564346313477	416.72106742858887	0.99837023	389.76
SA29_EXP_4	466	516.3766860961914	414.95595932006836	0.9985611	390.6
SA29_EXP_4	467	525.9609699249268	416.4218330383301	0.99908316	391.44
SA29_EXP_4	468	532.2756767272949	414.8502731323242	0.9973762	392.28
SA29_EXP_4	469	538.5573863983154	414.9980163574219	0.9986701	393.12
SA29_EXP_4	470	543.6142921447754	413.1148910522461	0.99804914	393.96
SA29_EXP_4	471	549.400520324707	414.52526092529297	0.9971215	394.8
SA29_EXP_4	472	554.7863960266113	416.55384063720703	0.996503	395.64
SA29_EXP_4	473	557.7186584472656	417.55102157592773	0.99636936	396.48
SA29_EXP_4	474	557.7386856079102	413.57462882995605	0.99704236	397.32
SA29_EXP_4	475	563.9255523681641	410.1158809661865	0.98726636	398.16
SA29_EXP_4	476	567.4199104309082	410.9783935546875	0.9932034	399.0
SA29_EXP_4	477	578.0770301818848	415.20578384399414	0.99775666	399.84
SA29_EXP_4	478	586.9239807128906	414.6416473388672	0.99767345	400.68
SA29_EXP_4	479	587.6896381378174	413.0123233795166	0.99896026	401.52
SA29_EXP_4	480	589.7972106933594	411.9016170501709	0.9983944	402.36
SA29_EXP_4	481	593.8843727111816	411.69885635375977	0.99814165	403.2
SA29_EXP_4	482	595.9484577178955	412.23938941955566	0.9981232	404.04
SA29_EXP_4	483	599.6247291564941	411.7316150665283	0.99644536	404.88
SA29_EXP_4	484	600.0271320343018	412.34779357910156	0.997843	405.72
SA29_EXP_4	485	600.1164436340332	412.783899307251	0.9982856	406.56
SA29_EXP_4	486	599.6099472045898	412.03548431396484	0.9974431	407.4
SA29_EXP_4	487	600.2906799316406	412.7914237976074	0.9983908	408.24
SA29_EXP_4	488	600.8893013000488	412.2999572753906	0.99687237	409.08
SA29_EXP_4	489	599.6676445007324	413.0968379974365	0.9976191	409.92
SA29_EXP_4	490	601.1305809020996	412.4842643737793	0.99813807	410.76
SA29_EXP_4	491	600.742244720459	414.206600189209	0.99811435	411.6
SA29_EXP_4	492	601.8588066101074	415.2714157104492	0.9978077	412.44
SA29_EXP_4	493	601.5352249145508	415.1495361328125	0.9977475	413.28
SA29_EXP_4	494	601.7683029174805	415.4046821594238	0.9980794	414.12
SA29_EXP_4	495	600.9160041809082	415.00648498535156	0.99757993	414.96
SA29_EXP_4	496	601.1695861816406	412.9005432128906	0.9978452	415.8
SA29_EXP_4	497	598.9694118499756	409.87695693969727	0.9654449	416.64
SA29_EXP_4	498	621.2390422821045	401.2909126281738	0.99565816	417.48
SA29_EXP_4	499	587.2842788696289	396.5159511566162	0.9980136	418.32
SA29_EXP_4	500	467.6776885986328	399.11258697509766	0.9981008	419.16
SA29_EXP_4	501	408.2005977630615	392.2841548919678	0.99934226	420.0
SA29_EXP_4	502	320.7374572753906	402.7313804626465	0.99963975	420.84
SA29_EXP_4	503	228.72610092163086	399.6946620941162	0.99937266	421.68
SA29_EXP_4	504	155.10550737380981	422.6251029968262	0.9989304	422.52
SA29_EXP_4	505	154.14382219314575	427.0513343811035	0.9986204	423.36
SA29_EXP_4	506	143.35030317306519	431.8733596801758	0.9995353	424.2
SA29_EXP_4	507	123.56529235839844	443.94819259643555	0.99969006	425.04
SA29_EXP_4	508	92.29701161384583	443.0005645751953	0.9997334	425.88
SA29_EXP_4	509	104.9337387084961	430.36937713623047	0.99852836	426.72
SA29_EXP_4	510	112.97159194946289	403.00540924072266	0.99910647	427.56
SA29_EXP_4	511	110.02610921859741	437.50207901000977	0.9997633	428.4
SA29_EXP_4	512	108.63853693008423	444.3453025817871	0.9997335	429.24
SA29_EXP_4	513	118.35312843322754	421.9900703430176	0.99881065	430.08
SA29_EXP_4	514	108.17244052886963	418.7143135070801	0.9992329	430.92
SA29_EXP_4	515	106.51088953018188	443.5430145263672	0.9974809	431.76
SA29_EXP_4	516	89.09763097763062	428.91886711120605	0.98584265	432.6
SA29_EXP_4	517	113.50781917572021	443.74711990356445	0.97903067	433.44
SA29_EXP_4	518	139.52908515930176	430.8072853088379	0.97501343	434.28
SA29_EXP_4	519	154.7027826309204	424.72354888916016	0.8748027	435.12
SA29_EXP_4	520	198.6435890197754	424.43349838256836	0.997623	435.96
SA29_EXP_4	521	212.67638206481934	423.32542419433594	0.9979644	436.8
SA29_EXP_4	522	224.06554222106934	428.15537452697754	0.99840647	437.64
SA29_EXP_4	523	224.05171394348145	430.7780456542969	0.9986333	438.48
SA29_EXP_4	524	232.31711387634277	433.1217384338379	0.9982445	439.32
SA29_EXP_4	525	248.16904067993164	430.59825897216797	0.99816245	440.16
SA29_EXP_4	526	253.27472686767578	430.8732032775879	0.9989761	441.0
SA29_EXP_4	527	265.4129981994629	430.8075141906738	0.9988525	441.84
SA29_EXP_4	528	278.20539474487305	430.05815505981445	0.9995801	442.68
SA29_EXP_4	529	306.08811378479004	425.99905014038086	0.9995091	443.52
SA29_EXP_4	530	380.61506748199463	420.23815155029297	0.9992968	444.36
SA29_EXP_4	531	415.73333740234375	418.83819580078125	0.9982318	445.2
SA29_EXP_4	532	370.251989364624	413.44579696655273	0.9974068	446.04
SA29_EXP_4	533	332.4456214904785	415.93706130981445	0.9653718	446.88
SA29_EXP_4	534	11.17069199681282	19.414624571800232	0.0048120036	447.72
SA29_EXP_4	535	9.600620716810226	24.26234722137451	0.0030280366	448.56
SA29_EXP_4	536	9.83448475599289	24.376142621040344	0.004979717	449.4
SA29_EXP_4	537	9.638413786888123	24.286471009254456	0.0043211994	450.24
SA29_EXP_4	538	9.697461128234863	24.073968529701233	0.0046704044	451.08
SA29_EXP_4	539	11.356817930936813	19.407504200935364	0.0038132367	451.92
SA29_EXP_4	540	9.729386866092682	24.032156467437744	0.0057205553	452.76
SA29_EXP_4	541	9.650836884975433	24.233703017234802	0.0052273804	453.6
SA29_EXP_4	542	9.681075811386108	24.30861532688141	0.0051095774	454.44
SA29_EXP_4	543	9.737270325422287	24.4099223613739	0.005292418	455.28
SA29_EXP_4	544	11.185671389102936	19.398145079612732	0.0040599834	456.12
SA29_EXP_4	545	11.208538711071014	19.422354698181152	0.0036976	456.96
SA29_EXP_4	546	9.653018414974213	24.5689594745636	0.00626725	457.8
SA29_EXP_4	547	11.183090507984161	19.394851326942444	0.0041929972	458.64
SA29_EXP_4	548	9.69366729259491	24.52114462852478	0.003449787	459.48
SA29_EXP_4	549	9.703481942415237	24.570087790489197	0.0038499397	460.32
SA29_EXP_4	550	9.622090309858322	24.50234055519104	0.0059113493	461.16
SA29_EXP_4	551	9.676073491573334	24.565585255622864	0.008547515	462.0
SA29_EXP_4	552	9.642846882343292	24.257683753967285	0.005353636	462.84
SA29_EXP_4	553	9.614460915327072	24.187644124031067	0.003954169	463.68
SA29_EXP_4	554	11.292962729930878	19.416956305503845	0.0059309117	464.52
SA29_EXP_4	555	9.740744531154633	24.361336827278137	0.007916229	465.36
SA29_EXP_4	556	9.768953919410706	24.369887709617615	0.0078961365	466.2
SA29_EXP_4	557	11.274129152297974	19.346870183944702	0.005947482	467.04
SA29_EXP_4	558	9.726504981517792	24.474914073944092	0.0066132625	467.88
SA29_EXP_4	559	11.277257651090622	19.430918097496033	0.003024282	468.72
SA29_EXP_4	560	9.666553139686584	24.133200645446777	0.002857296	469.56
SA29_EXP_4	561	11.271246522665024	19.336132407188416	0.0059410357	470.4
SA29_EXP_4	562	9.748636186122894	24.387611746788025	0.0042640595	471.24
SA29_EXP_4	563	9.624221920967102	24.357263445854187	0.0033906596	472.08
SA29_EXP_4	564	11.31892278790474	19.15568232536316	0.0033743505	472.92
SA29_EXP_4	565	11.27152293920517	19.42286968231201	0.0042899107	473.76
SA29_EXP_4	566	11.201092600822449	19.617819786071777	0.0039398693	474.6
SA29_EXP_4	567	9.673088788986206	24.33232605457306	0.00458751	475.44
SA29_EXP_4	568	11.276821047067642	19.355367422103882	0.004167831	476.28
SA29_EXP_4	569	9.680218249559402	24.098639488220215	0.0041020904	477.12
SA29_EXP_4	570	9.575843065977097	24.52332615852356	0.003510726	477.96
SA29_EXP_4	571	9.657160192728043	23.995206356048584	0.0055449344	478.8
SA29_EXP_4	572	667.9019927978516	90.89718818664551	0.011220358	479.64
SA29_EXP_4	573	9.583500027656555	24.3323814868927	0.0044504795	480.48
SA29_EXP_4	574	11.308757960796356	19.365586638450623	0.0031708886	481.32
SA29_EXP_4	575	11.183840781450272	19.385676383972168	0.0045982087	482.16
SA29_EXP_4	576	663.7446403503418	100.39134979248047	0.027900187	483.0
SA29_EXP_4	577	9.64115560054779	24.830809235572815	0.0042731515	483.84
SA29_EXP_4	578	9.642603993415833	24.340728521347046	0.005520488	484.68
SA29_EXP_4	579	11.242982745170593	19.248012900352478	0.0059237187	485.52
SA29_EXP_4	580	9.693408012390137	24.35502827167511	0.0055664107	486.36
SA29_EXP_4	581	9.688782691955566	24.490374326705933	0.0050934954	487.2
SA29_EXP_4	582	11.360250413417816	19.356760382652283	0.0038216545	488.04
SA29_EXP_4	583	11.395969986915588	19.246022701263428	0.0054243393	488.88
SA29_EXP_4	584	9.550944715738297	24.316787123680115	0.0035307622	489.72
SA29_EXP_4	585	11.313776671886444	19.2486172914505	0.0038448733	490.56
SA29_EXP_4	586	667.36741065979	92.53282070159912	0.004715419	491.4
SA29_EXP_4	587	11.256211996078491	19.29316520690918	0.0046005147	492.24
SA29_EXP_4	588	9.73796546459198	24.5992773771286	0.0061815195	493.08
SA29_EXP_4	589	9.640438854694366	24.436392188072205	0.0036253266	493.92
SA29_EXP_4	590	9.625044465065002	24.376333951950073	0.0035060348	494.76
SA29_EXP_4	591	9.708963334560394	24.290769696235657	0.004289523	495.6
SA29_EXP_4	592	9.589043259620667	24.033139944076538	0.0032714133	496.44
SA29_EXP_4	593	11.12397238612175	19.240999817848206	0.0046623223	497.28
SA29_EXP_4	594	9.635144472122192	24.680680632591248	0.004769769	498.12
SA29_EXP_4	595	11.2246572971344	19.47880983352661	0.00473933	498.96
SA29_EXP_4	596	9.66600775718689	24.682887196540833	0.00486107	499.8
SA29_EXP_4	597	11.344653367996216	19.2518413066864	0.005686182	500.64
SA29_EXP_4	598	11.239448934793472	19.39815044403076	0.0053971894	501.48
SA29_EXP_4	599	9.671879559755325	24.908564686775208	0.0034772789	502.32
SA29_EXP_4	600	11.304375529289246	19.39945936203003	0.0056619374	503.16
SA29_EXP_4	601	11.279623955488205	19.26712989807129	0.0044112983	504.0
SA29_EXP_4	602	665.1254653930664	94.31319236755371	0.0070600603	504.84
SA29_EXP_4	603	9.63144451379776	24.4871985912323	0.0034540521	505.68
SA29_EXP_4	604	9.641895443201065	24.475200176239014	0.0037726094	506.52
SA29_EXP_4	605	11.286316812038422	19.303361177444458	0.0035424326	507.36
SA29_EXP_4	606	9.63500365614891	24.782291650772095	0.0037614163	508.2
SA29_EXP_4	607	9.696751087903976	24.51746106147766	0.0029834828	509.04
SA29_EXP_4	608	9.704630076885223	24.11307156085968	0.0042446917	509.88
SA29_EXP_4	609	11.443203687667847	19.279913306236267	0.0043136394	510.72
SA29_EXP_4	610	11.26539409160614	19.470518231391907	0.0051925867	511.56
SA29_EXP_4	611	9.623747318983078	24.381473064422607	0.003262245	512.4
SA29_EXP_4	612	11.250835657119751	19.61586892604828	0.0041012126	513.24
SA29_EXP_4	613	11.208146810531616	19.460681676864624	0.004063888	514.08
SA29_EXP_4	614	11.29009872674942	19.44748342037201	0.0026572845	514.92
SA29_EXP_4	615	11.3139808177948	19.37709867954254	0.0034719526	515.76
SA29_EXP_4	616	11.23463287949562	19.404768347740173	0.0035854317	516.6
SA29_EXP_4	617	11.342473328113556	19.22867238521576	0.0043944535	517.44
SA29_EXP_4	618	9.607064723968506	24.41005825996399	0.002960925	518.28
SA29_EXP_4	619	11.251510679721832	19.515198469161987	0.0039041336	519.12
SA29_EXP_4	620	9.625907242298126	24.798418879508972	0.003703771	519.96
SA29_EXP_4	621	11.223497241735458	19.54513370990753	0.002513	520.8
SA29_EXP_4	622	11.284402757883072	19.447113275527954	0.0043904996	521.64
SA29_EXP_4	623	11.364319920539856	19.226996898651123	0.0056785117	522.48
SA29_EXP_4	624	11.382576823234558	19.13752555847168	0.0034750518	523.32
SA29_EXP_4	625	11.232485622167587	19.389333128929138	0.004675547	524.16
SA29_EXP_4	626	9.689310938119888	24.32090699672699	0.00507626	525.0
SA29_EXP_4	627	11.244750767946243	19.388903975486755	0.0050371364	525.84
SA29_EXP_4	628	11.305026710033417	19.592404961586	0.0043667275	526.68
SA29_EXP_4	629	9.678959101438522	24.54221248626709	0.0036153365	527.52
SA29_EXP_4	630	9.598500281572342	24.220992922782898	0.0029687819	528.36
SA29_EXP_4	631	11.224818974733353	19.257490038871765	0.0037203191	529.2
SA29_EXP_4	632	9.583178907632828	24.530287384986877	0.0026161529	530.04
SA29_EXP_4	633	9.791333973407745	24.44024920463562	0.00691905	530.88
SA29_EXP_4	634	9.727224707603455	24.078052639961243	0.0050031347	531.72
SA29_EXP_4	635	9.715954214334488	24.129053950309753	0.005113724	532.56
SA29_EXP_4	636	9.690284729003906	24.504457712173462	0.005707101	533.4
SA29_EXP_4	637	9.667174518108368	24.53359365463257	0.0033666622	534.24
SA29_EXP_4	638	11.263326555490494	19.47305917739868	0.0048948033	535.08
SA29_EXP_4	639	9.710314124822617	24.236844778060913	0.0050619864	535.92
SA29_EXP_4	640	11.362670361995697	19.292930960655212	0.0049887532	536.76
SA29_EXP_4	641	9.699362516403198	24.44648265838623	0.0047617913	537.6
SA29_EXP_4	642	11.251208186149597	19.297494292259216	0.004577943	538.44
SA29_EXP_4	643	9.6880704164505	24.379801154136658	0.0034683181	539.28
SA29_EXP_4	644	9.685380756855011	24.213398694992065	0.0049016825	540.12
SA29_EXP_4	645	9.684453159570694	24.41510260105133	0.005222394	540.96
SA29_EXP_4	646	9.69105213880539	24.557311534881592	0.005941813	541.8
SA29_EXP_4	647	9.66549813747406	24.66728925704956	0.0056965603	542.64
SA29_EXP_4	648	9.742923825979233	24.66584801673889	0.003970684	543.48
SA29_EXP_4	649	11.323007941246033	19.320464730262756	0.005604068	544.32
SA29_EXP_4	650	9.704873710870743	24.375012516975403	0.006093775	545.16
SA29_EXP_4	651	11.28629669547081	19.350605607032776	0.0032174645	546.0
SA29_EXP_4	652	11.328908056020737	19.411704540252686	0.009030327	546.84
SA29_EXP_4	653	9.667107462882996	24.44294571876526	0.0041977153	547.68
SA29_EXP_4	654	9.70786139369011	24.304121732711792	0.0039169067	548.52
SA29_EXP_4	655	9.764134883880615	24.382156133651733	0.004567631	549.36
SA29_EXP_4	656	11.294768750667572	19.268581867218018	0.004410394	550.2
SA29_EXP_4	657	11.320441961288452	19.22932505607605	0.0072908723	551.04
SA29_EXP_4	658	663.8219833374023	102.04124450683594	0.027719079	551.88
SA29_EXP_4	659	662.6101493835449	101.75899028778076	0.034289036	552.72
SA29_EXP_4	660	664.1202926635742	99.04297828674316	0.014563549	553.56
SA29_EXP_4	661	9.683454781770706	24.18369948863983	0.005728147	554.4
SA29_EXP_4	662	9.71493124961853	24.48819100856781	0.0057616993	555.24
SA29_EXP_4	663	11.371753364801407	19.27811622619629	0.004597297	556.08
SA29_EXP_4	664	9.68671441078186	24.497857689857483	0.0038400218	556.92
SA29_EXP_4	665	11.346989125013351	19.39097285270691	0.0060106856	557.76
SA29_EXP_4	666	9.68233197927475	24.25957202911377	0.0047450787	558.6
SA29_EXP_4	667	11.33485734462738	19.354382157325745	0.0042061964	559.44
SA29_EXP_4	668	9.61652621626854	24.319204688072205	0.003998024	560.28
SA29_EXP_4	669	11.259083449840546	19.49039876461029	0.0054863985	561.12
SA29_EXP_4	670	11.296556890010834	19.493510127067566	0.004290171	561.96
SA29_EXP_4	671	9.666792303323746	24.20955240726471	0.0031202373	562.8
SA29_EXP_4	672	9.680701792240143	24.825047850608826	0.0054850667	563.64
SA29_EXP_4	673	9.71413105726242	24.382474422454834	0.0037441417	564.48
SA29_EXP_4	674	11.304512619972229	19.43631112575531	0.0058538113	565.32
SA29_EXP_4	675	9.687986969947815	24.399139881134033	0.004037859	566.16
SA29_EXP_4	676	9.588927775621414	24.53070044517517	0.003220087	567.0
SA29_EXP_4	677	11.229362338781357	19.43161368370056	0.005652142	567.84
SA29_EXP_4	678	9.706544876098633	24.39960479736328	0.0050967564	568.68
SA29_EXP_4	679	9.705284982919693	24.632744193077087	0.0041091666	569.52
SA29_EXP_4	680	11.206021159887314	19.436413049697876	0.0055549433	570.36
SA29_EXP_4	681	667.0638084411621	92.82361507415771	0.0043677203	571.2
SA29_EXP_4	682	9.738600254058838	24.533692002296448	0.0049089724	572.04
SA29_EXP_4	683	11.299975216388702	19.224734902381897	0.0058815624	572.88
SA29_EXP_4	684	9.65021699666977	24.4786137342453	0.004687703	573.72
SA29_EXP_4	685	11.365070939064026	19.207647442817688	0.004000755	574.56
SA29_EXP_4	686	9.658674895763397	24.168232083320618	0.003746684	575.4
SA29_EXP_4	687	11.433973163366318	19.241434335708618	0.004418435	576.24
SA29_EXP_4	688	11.254458129405975	19.309651851654053	0.0039426717	577.08
SA29_EXP_4	689	9.676700085401535	24.179309606552124	0.004155875	577.92
SA29_EXP_4	690	11.316002905368805	19.227871298789978	0.0049679177	578.76
SA29_EXP_4	691	11.422128975391388	19.398815631866455	0.004958032	579.6
SA29_EXP_4	692	11.262238025665283	19.38563346862793	0.005545377	580.44
SA29_EXP_4	693	9.684593230485916	24.394787549972534	0.0045912913	581.28
SA29_EXP_4	694	9.692727774381638	24.380469918251038	0.0033192884	582.12
SA29_EXP_4	695	11.350537091493607	19.330589175224304	0.0030974802	582.96
SA29_EXP_4	696	11.340197175741196	19.34504985809326	0.002992466	583.8
SA29_EXP_4	697	11.26587763428688	19.076701998710632	0.0039544	584.64
SA29_EXP_4	698	11.299486458301544	19.149945974349976	0.0036548753	585.48
SA29_EXP_4	699	11.290787160396576	19.24537181854248	0.0044321152	586.32
SA29_EXP_4	700	11.28627434372902	19.483673572540283	0.005416247	587.16
SA29_EXP_4	701	11.313290894031525	19.36712622642517	0.008257212	588.0
SA29_EXP_4	702	11.319772154092789	19.46121633052826	0.0063263015	588.84
SA29_EXP_4	703	9.714645892381668	24.34499680995941	0.0029167733	589.68
SA29_EXP_4	704	9.699781239032745	24.498499631881714	0.0044174492	590.52
SA29_EXP_4	705	11.297363042831421	19.497785568237305	0.0029030282	591.36
SA29_EXP_4	706	11.261682212352753	19.203872680664062	0.003096264	592.2
SA29_EXP_4	707	9.658455848693848	24.280128479003906	0.004771988	593.04
SA29_EXP_4	708	11.285475641489029	19.363152980804443	0.0035625307	593.88
SA29_EXP_4	709	11.26016303896904	19.283244609832764	0.0048191724	594.72
SA29_EXP_4	710	9.618441015481949	24.156609177589417	0.0029761414	595.56
SA29_EXP_4	711	9.705790877342224	24.146279096603394	0.0035014048	596.4
SA29_EXP_4	712	9.778594225645065	24.81463372707367	0.0063678087	597.24
SA29_EXP_4	713	11.31003350019455	19.275360703468323	0.0047209742	598.08
SA29_EXP_4	714	9.635786712169647	24.608117938041687	0.0044879904	598.92
SA29_EXP_4	715	666.4102554321289	95.77215671539307	0.022024697	599.76
SA29_EXP_4	716	9.688812494277954	24.17167603969574	0.004222675	600.6
SA29_EXP_4	717	9.723876416683197	24.297475218772888	0.0069186506	601.44
SA29_EXP_4	718	9.637263417243958	24.420982003211975	0.004491249	602.28
SA29_EXP_4	719	11.184515804052353	19.332591891288757	0.005574752	603.12
SA29_EXP_4	720	11.156535893678665	19.507373571395874	0.004433066	603.96
SA29_EXP_4	721	9.57886353135109	24.394628405570984	0.0031657594	604.8
SA29_EXP_4	722	9.709034860134125	24.131900668144226	0.0042935275	605.64
SA29_EXP_4	723	9.678898006677628	24.300089478492737	0.0050656865	606.48
SA29_EXP_4	724	663.5571956634521	103.43440532684326	0.014152898	607.32
SA29_EXP_4	725	11.283069849014282	19.392648339271545	0.006633077	608.16
SA29_EXP_4	726	11.224202811717987	19.45414423942566	0.0067452895	609.0
SA29_EXP_4	727	11.271807551383972	19.42931592464447	0.0049933307	609.84
SA29_EXP_4	728	11.281398683786392	19.277758598327637	0.0048582125	610.68
SA29_EXP_4	729	9.621825069189072	24.481528401374817	0.003487356	611.52
SA29_EXP_4	730	9.728702902793884	24.34900403022766	0.0053044404	612.36
SA29_EXP_4	731	9.765946120023727	24.5746511220932	0.0058352426	613.2
SA29_EXP_4	732	9.727264195680618	24.328749775886536	0.004922828	614.04
SA29_EXP_4	733	9.73604992032051	24.260857701301575	0.0052721184	614.88
SA29_EXP_4	734	9.73205640912056	24.389190673828125	0.005441757	615.72
SA29_EXP_4	735	11.267416179180145	19.15032684803009	0.004717619	616.56
SA29_EXP_4	736	9.781745821237564	24.18095827102661	0.004881244	617.4
SA29_EXP_4	737	9.666898846626282	24.237987399101257	0.0044479356	618.24
SA29_EXP_4	738	9.737540781497955	24.15237843990326	0.005152427	619.08
SA29_EXP_4	739	9.747246652841568	24.536579847335815	0.005702124	619.92
SA29_EXP_4	740	11.188758164644241	19.273032546043396	0.003453975	620.76
SA29_EXP_4	741	9.614463150501251	24.111249446868896	0.0039430573	621.6
SA29_EXP_4	742	9.797123074531555	24.389415979385376	0.0074134455	622.44
SA29_EXP_4	743	9.675348550081253	24.465157985687256	0.005018511	623.28
SA29_EXP_4	744	9.747982770204544	24.21216309070587	0.005375129	624.12
SA29_EXP_4	745	9.60792750120163	24.609310626983643	0.004322644	624.96
SA29_EXP_4	746	11.353910714387894	19.40436065196991	0.0028907352	625.8
SA29_EXP_4	747	11.369401216506958	19.522717595100403	0.0036648714	626.64
SA29_EXP_4	748	9.668631851673126	24.234089255332947	0.004085735	627.48
SA29_EXP_4	749	11.242574453353882	19.260966181755066	0.0057154703	628.32
SA29_EXP_4	750	9.600363671779633	23.98023784160614	0.004094549	629.16
SA29_EXP_4	751	11.272142827510834	19.285020232200623	0.0054096472	630.0
SA29_EXP_4	752	9.744294732809067	24.159908294677734	0.0047049704	630.84
SA29_EXP_4	753	11.418668180704117	19.359624981880188	0.0042950464	631.68
SA29_EXP_4	754	9.70049723982811	24.42510724067688	0.0043042004	632.52
SA29_EXP_4	755	9.698227047920227	24.297221302986145	0.0036262618	633.36
SA29_EXP_4	756	11.337985843420029	19.16921317577362	0.0052981386	634.2
SA29_EXP_4	757	11.349998414516449	19.550281763076782	0.0045292247	635.04
SA29_EXP_4	758	11.296507716178894	19.387085437774658	0.004832927	635.88
SA29_EXP_4	759	11.354006081819534	19.43431556224823	0.006178931	636.72
SA29_EXP_4	760	9.690653532743454	24.015040397644043	0.0041754977	637.56
SA29_EXP_4	761	9.64859202504158	24.2531955242157	0.0031754242	638.4
SA29_EXP_4	762	9.658368676900864	24.409124851226807	0.00371769	639.24
SA29_EXP_4	763	11.227673292160034	19.289191961288452	0.004319308	640.08
SA29_EXP_4	764	9.679751098155975	24.37574028968811	0.0042469944	640.92
SA29_EXP_4	765	11.423923075199127	19.11099672317505	0.003288158	641.76
SA29_EXP_4	766	11.236344277858734	19.415025115013123	0.004898907	642.6
SA29_EXP_4	767	9.65733677148819	24.367958307266235	0.005289572	643.44
SA29_EXP_4	768	9.660857170820236	24.75523352622986	0.003858086	644.28
SA29_EXP_4	769	11.324916034936905	19.21510398387909	0.0030408495	645.12
SA29_EXP_4	770	11.331087350845337	19.282450675964355	0.00487086	645.96
SA29_EXP_4	771	663.5797500610352	95.24484157562256	0.042312387	646.8
SA29_EXP_4	772	663.7312889099121	94.11832809448242	0.0063214265	647.64
SA29_EXP_4	773	11.188636720180511	19.249255657196045	0.003507871	648.48
SA29_EXP_4	774	9.607279300689697	24.46528673171997	0.0035028874	649.32
SA29_EXP_4	775	9.626670926809311	24.20666992664337	0.004568674	650.16
SA29_EXP_4	776	11.219209432601929	19.609891176223755	0.0051477803	651.0
SA29_EXP_4	777	11.201252788305283	19.171160459518433	0.0058300057	651.84
SA29_EXP_4	778	11.29482164978981	19.250335693359375	0.004320629	652.68
SA29_EXP_4	779	9.707095474004745	24.056244492530823	0.0031102605	653.52
SA29_EXP_4	780	9.767213463783264	24.3190598487854	0.0034996434	654.36
SA29_EXP_4	781	9.715819358825684	24.134811758995056	0.004521758	655.2
SA29_EXP_4	782	9.748195111751556	24.47070837020874	0.004787052	656.04
SA29_EXP_4	783	11.30063384771347	19.454376697540283	0.0045029433	656.88
SA29_EXP_4	784	11.310949176549911	19.401867985725403	0.0040373607	657.72
SA29_EXP_4	785	9.685730934143066	24.413239359855652	0.004016183	658.56
SA29_EXP_4	786	9.682446718215942	24.18477237224579	0.0033676191	659.4
SA29_EXP_4	787	9.67467576265335	24.43228840827942	0.0033917977	660.24
SA29_EXP_4	788	9.745193272829056	24.480024576187134	0.0035859481	661.08
SA29_EXP_4	789	11.27399355173111	19.324151873588562	0.003998453	661.92
SA29_EXP_4	790	11.229228228330612	19.282822608947754	0.0037021982	662.76
SA29_EXP_4	791	663.5876655578613	104.79745388031006	0.100866236	663.6
SA29_EXP_4	792	11.292950809001923	19.249860048294067	0.005359009	664.44
SA29_EXP_4	793	645.9059715270996	16.192749738693237	0.005415836	665.28
SA29_EXP_4	794	11.42519935965538	19.229553937911987	0.0039425488	666.12
SA29_EXP_4	795	11.40739992260933	19.287232160568237	0.004465136	666.96
SA29_EXP_4	796	9.677299112081528	24.377086758613586	0.004198421	667.8
SA29_EXP_4	797	9.697853028774261	24.41675841808319	0.003153678	668.64
SA29_EXP_4	798	11.286945641040802	19.22846496105194	0.004359651	669.48
SA29_EXP_4	799	9.710289537906647	24.356730580329895	0.0036261152	670.32
SA29_EXP_4	800	9.717193990945816	24.654459357261658	0.0072507267	671.16
SA29_EXP_4	801	11.329909414052963	19.393640756607056	0.005001183	672.0
SA29_EXP_4	802	9.728948026895523	24.26448404788971	0.0037199021	672.84
SA29_EXP_4	803	11.324075609445572	19.34100329875946	0.004103998	673.68
SA29_EXP_4	804	9.778515994548798	24.126872420310974	0.005287058	674.52
SA29_EXP_4	805	9.7822867333889	24.234411120414734	0.0058027743	675.36
SA29_EXP_4	806	9.721215069293976	24.151301980018616	0.005556761	676.2
SA29_EXP_4	807	9.728526324033737	24.317761659622192	0.0049993186	677.04
SA29_EXP_4	808	9.71013456583023	24.12358045578003	0.0059509845	677.88
SA29_EXP_4	809	11.378168314695358	19.38946545124054	0.006945213	678.72
SA29_EXP_4	810	9.646578878164291	23.90482485294342	0.0034107296	679.56
SA29_EXP_4	811	11.363007128238678	19.101998805999756	0.0051996233	680.4
SA29_EXP_4	812	9.69654843211174	24.415932297706604	0.00430411	681.24
SA29_EXP_4	813	11.194052547216415	19.280591011047363	0.0050093858	682.08
SA29_EXP_4	814	9.682666510343552	24.378018379211426	0.005539894	682.92
SA29_EXP_4	815	11.22211068868637	19.38696026802063	0.005420703	683.76
SA29_EXP_4	816	9.669239819049835	24.171836972236633	0.004433529	684.6
SA29_EXP_4	817	11.346903443336487	19.399023056030273	0.0037562402	685.44
SA29_EXP_4	818	665.8542156219482	101.03740453720093	0.03296301	686.28
SA29_EXP_4	819	9.566522389650345	24.523680210113525	0.0054744384	687.12
SA29_EXP_4	820	11.178034543991089	19.425278306007385	0.0035241833	687.96
SA29_EXP_4	821	11.362126469612122	19.32525336742401	0.0039866013	688.8
SA29_EXP_4	822	9.624309092760086	24.23359215259552	0.003935704	689.64
SA29_EXP_4	823	11.239814013242722	19.296879172325134	0.0029466907	690.48
SA29_EXP_4	824	11.270970106124878	19.226658940315247	0.0052087153	691.32
SA29_EXP_4	825	11.310523748397827	19.360220432281494	0.007897863	692.16
SA29_EXP_4	826	667.3614501953125	95.97760677337646	0.016558954	693.0
SA29_EXP_4	827	9.77235957980156	24.740395545959473	0.0061696707	693.84
SA29_EXP_4	828	9.752335399389267	24.273877143859863	0.0039144703	694.68
SA29_EXP_4	829	11.398185044527054	19.048787355422974	0.005669948	695.52
SA29_EXP_4	830	9.607475250959396	24.346994161605835	0.0049130414	696.36
SA29_EXP_4	831	9.721606224775314	24.428316950798035	0.0059921616	697.2
SA29_EXP_4	832	9.69860851764679	24.606125950813293	0.0036987858	698.04
SA29_EXP_4	833	667.462158203125	94.3036150932312	0.012642782	698.88
SA29_EXP_4	834	11.16587147116661	19.27699327468872	0.0051294733	699.72
SA29_EXP_4	835	9.605661034584045	24.31847870349884	0.0045600943	700.56
SA29_EXP_4	836	9.702658653259277	24.569916129112244	0.0045286575	701.4
SA29_EXP_4	837	11.278234422206879	19.2123019695282	0.0031572552	702.24
SA29_EXP_4	838	11.24502569437027	19.24330472946167	0.0051306076	703.08
SA29_EXP_4	839	11.365094035863876	19.30631697177887	0.0061392467	703.92
SA29_EXP_4	840	9.661731868982315	24.39623236656189	0.0042390507	704.76
SA29_EXP_4	841	11.285053938627243	19.27022159099579	0.003445911	705.6
SA29_EXP_4	842	9.670401364564896	24.36950147151947	0.003402365	706.44
SA29_EXP_4	843	11.196839809417725	19.522034525871277	0.0033519682	707.28
SA29_EXP_4	844	11.199338734149933	19.49332594871521	0.003911671	708.12
SA29_EXP_4	845	9.641405194997787	24.185328483581543	0.0033543203	708.96
SA29_EXP_4	846	11.227335780858994	19.505215287208557	0.004881135	709.8
SA29_EXP_4	847	11.244668066501617	19.515493512153625	0.004852068	710.64
SA29_EXP_4	848	664.608097076416	93.11126232147217	0.0043490957	711.48
SA29_EXP_4	849	9.613899141550064	24.2328679561615	0.004408709	712.32
SA29_EXP_4	850	11.28891110420227	19.27123188972473	0.004798372	713.16
SA29_EXP_4	851	11.25280112028122	19.191754460334778	0.0038432996	714.0
SA29_EXP_4	852	11.327079683542252	19.36735510826111	0.0045048883	714.84
SA29_EXP_4	853	9.744089841842651	24.418206810951233	0.0053928504	715.68
SA29_EXP_4	854	9.658107161521912	24.53142285346985	0.003670008	716.52
SA29_EXP_4	855	9.667132794857025	24.424123764038086	0.0041736495	717.36
SA29_EXP_4	856	667.8012847900391	98.60920429229736	0.046525925	718.2
SA29_EXP_4	857	11.289697885513306	19.191749095916748	0.0041726353	719.04
SA29_EXP_4	858	11.23180240392685	19.285730123519897	0.0038894136	719.88
SA29_EXP_4	859	11.420878767967224	19.402286410331726	0.0055603487	720.72
SA29_EXP_4	860	9.63694229722023	24.5691579580307	0.0052545974	721.56
SA29_EXP_4	861	11.293528228998184	19.439969658851624	0.0030516987	722.4
SA29_EXP_4	862	665.2841567993164	97.41645097732544	0.01994783	723.24
SA29_EXP_4	863	11.218037456274033	19.47356879711151	0.003190279	724.08
SA29_EXP_4	864	11.355329304933548	19.19573485851288	0.0048994133	724.92
SA29_EXP_4	865	11.281699687242508	19.122735857963562	0.0035157339	725.76
SA29_EXP_4	866	11.35738417506218	19.37599003314972	0.004991445	726.6
SA29_EXP_4	867	9.760303050279617	24.126833081245422	0.0050975108	727.44
SA29_EXP_4	868	9.557819366455078	24.09887194633484	0.0025770685	728.28
SA29_EXP_4	869	11.278321593999863	19.37276601791382	0.0034561106	729.12
SA29_EXP_4	870	9.678047895431519	24.338114261627197	0.003771511	729.96
SA29_EXP_4	871	11.305850744247437	19.17170226573944	0.0036371287	730.8
SA29_EXP_4	872	11.35266199707985	19.264365434646606	0.0055723744	731.64
SA29_EXP_4	873	9.58167240023613	24.100806713104248	0.0034877802	732.48
SA29_EXP_4	874	9.65556800365448	24.12248432636261	0.004777713	733.32
SA29_EXP_4	875	9.658095985651016	24.31586980819702	0.003991266	734.16
SA29_EXP_4	876	9.748537093400955	24.392157196998596	0.005124298	735.0
SA29_EXP_4	877	11.478865891695023	19.40740942955017	0.0058469055	735.84
SA29_EXP_4	878	11.415453255176544	19.295032024383545	0.0049945298	736.68
SA29_EXP_4	879	11.360178142786026	19.246124625205994	0.0041815112	737.52
SA29_EXP_4	880	11.23231127858162	19.651637077331543	0.0067682927	738.36
SA29_EXP_4	881	9.77889597415924	24.265024065971375	0.004382145	739.2
SA29_EXP_4	882	9.670069813728333	24.5160573720932	0.003964013	740.04
SA29_EXP_4	883	9.745541214942932	23.909236192703247	0.004993094	740.88
SA29_EXP_4	884	11.324682086706161	19.399632811546326	0.0061194245	741.72
SA29_EXP_4	885	11.328017711639404	19.371567964553833	0.0037976005	742.56
SA29_EXP_4	886	9.710035473108292	24.833233952522278	0.0059915567	743.4
SA29_EXP_4	887	9.63003933429718	24.688185453414917	0.005969398	744.24
SA29_EXP_4	888	663.9663696289062	102.50756978988647	0.07245665	745.08
SA29_EXP_4	889	9.695646911859512	24.37105894088745	0.004455371	745.92
SA29_EXP_4	890	663.7871742248535	97.8870964050293	0.0100629935	746.76
SA29_EXP_4	891	9.672818332910538	24.632771015167236	0.0038369808	747.6
SA29_EXP_4	892	9.614068269729614	24.639782309532166	0.003947283	748.44
SA29_EXP_4	893	11.233557015657425	19.353248476982117	0.003508221	749.28
SA29_EXP_4	894	9.672332555055618	24.109150171279907	0.005779016	750.12
SA29_EXP_4	895	9.652522206306458	24.46804940700531	0.004494508	750.96
SA29_EXP_4	896	11.23182699084282	19.394626021385193	0.006489847	751.8
SA29_EXP_4	897	9.693761169910431	24.32265043258667	0.004023848	752.64
SA29_EXP_4	898	11.336158961057663	19.626771211624146	0.0047582383	753.48
SA29_EXP_4	899	9.730011224746704	24.377848505973816	0.005807656	754.32
SA29_EXP_4	900	11.235902458429337	19.350022673606873	0.0048019052	755.16
SA29_EXP_4	901	9.786048531532288	24.07086431980133	0.0057044905	756.0
SA29_EXP_4	902	9.784629195928574	24.48068082332611	0.00474766	756.84
SA29_EXP_4	903	9.72760021686554	24.226258993148804	0.0053596874	757.68
SA29_EXP_4	904	11.39349564909935	19.28588569164276	0.0056523345	758.52
SA29_EXP_4	905	11.328055709600449	19.19613003730774	0.0041000443	759.36
SA29_EXP_4	906	9.587320685386658	24.32077646255493	0.0038883868	760.2
SA29_EXP_4	907	11.326206475496292	19.333167672157288	0.002731954	761.04
SA29_EXP_4	908	11.30099818110466	19.490482807159424	0.00490901	761.88
SA29_EXP_4	909	11.198130995035172	19.288705587387085	0.0024944134	762.72
SA29_EXP_4	910	11.217072606086731	19.350743293762207	0.0042717964	763.56
SA29_EXP_4	911	9.721554070711136	24.23917293548584	0.003965859	764.4
SA29_EXP_4	912	9.72321629524231	24.084050059318542	0.0062688245	765.24
SA29_EXP_4	913	9.712367504835129	24.306820034980774	0.006176908	766.08
SA29_EXP_4	914	9.694180637598038	24.63015854358673	0.006427132	766.92
SA29_EXP_4	915	9.651078283786774	24.261868000030518	0.0046220464	767.76
SA29_EXP_4	916	9.560007601976395	24.391944408416748	0.0040712957	768.6
SA29_EXP_4	917	9.580937772989273	24.412384629249573	0.0031918304	769.44
SA29_EXP_4	918	9.612204134464264	24.418952465057373	0.0038800694	770.28
SA29_EXP_4	919	663.5982513427734	100.01252889633179	0.035331775	771.12
SA29_EXP_4	920	11.327536404132843	19.38299059867859	0.0032171798	771.96
SA29_EXP_4	921	11.331447958946228	19.347059726715088	0.0039353715	772.8
SA29_EXP_4	922	11.262930929660797	19.49844181537628	0.006282176	773.64
SA29_EXP_4	923	9.660805761814117	24.182828664779663	0.005766416	774.48
SA29_EXP_4	924	9.662142395973206	24.169437289237976	0.004194286	775.32
SA29_EXP_4	925	9.683647751808167	24.327844977378845	0.0059226807	776.16
SA29_EXP_4	926	11.332948505878448	19.573221802711487	0.0049846624	777.0
SA29_EXP_4	927	11.226081103086472	19.42948043346405	0.0039297007	777.84
SA29_EXP_4	928	9.65067520737648	24.238808155059814	0.004462332	778.68
SA29_EXP_4	929	662.9100799560547	102.0133638381958	0.022445343	779.52
SA29_EXP_4	930	9.666028618812561	24.100996255874634	0.004889139	780.36
SA29_EXP_4	931	662.5908374786377	101.41029596328735	0.025939578	781.2
SA29_EXP_4	932	11.33958250284195	19.30318593978882	0.0045965267	782.04
SA29_EXP_4	933	11.365359276533127	19.371339082717896	0.005123243	782.88
SA29_EXP_4	934	9.635638445615768	24.567407369613647	0.0033872921	783.72
SA29_EXP_4	935	9.67915803194046	24.18126940727234	0.0058787414	784.56
SA29_EXP_4	936	9.680090844631195	24.099721312522888	0.005548943	785.4
SA29_EXP_4	937	9.69976857304573	24.60462749004364	0.0043591466	786.24
SA29_EXP_4	938	11.381836235523224	19.349432587623596	0.0036852641	787.08
SA29_EXP_4	939	11.239200085401535	19.19590651988983	0.004220912	787.92
SA29_EXP_4	940	11.310066282749176	19.238734245300293	0.0051084096	788.76
SA29_EXP_4	941	11.209113150835037	19.34436857700348	0.005260633	789.6
SA29_EXP_4	942	11.299795657396317	19.182810187339783	0.0055525335	790.44
SA29_EXP_4	943	665.7467842102051	99.76392030715942	0.012638794	791.28
SA29_EXP_4	944	154.63850498199463	68.76392126083374	0.024938654	792.12
SA29_EXP_4	945	9.637987613677979	24.294379949569702	0.0038495956	792.96
SA29_EXP_4	946	11.20666116476059	19.34388756752014	0.0058802827	793.8
SA29_EXP_4	947	11.372647434473038	19.50439989566803	0.0072116074	794.64
SA29_EXP_4	948	9.671180695295334	24.525532722473145	0.00466057	795.48
SA29_EXP_4	949	11.381841450929642	19.358155131340027	0.003363721	796.32
SA29_EXP_4	950	9.658284485340118	24.034640192985535	0.0034638117	797.16
SA29_EXP_4	951	11.296828836202621	19.198856949806213	0.0026487177	798.0
SA29_EXP_4	952	11.312112957239151	19.486722350120544	0.0066630486	798.84
SA29_EXP_4	953	9.7425177693367	24.481428265571594	0.0044502513	799.68
SA29_EXP_4	954	9.75034311413765	24.36452329158783	0.005300937	800.52
SA29_EXP_4	955	9.761055558919907	24.250797629356384	0.0043212385	801.36
SA29_EXP_4	956	11.315719038248062	19.144610166549683	0.005365446	802.2
SA29_EXP_4	957	11.30458265542984	19.381086230278015	0.0053129834	803.04
SA29_EXP_4	958	9.645438194274902	24.072402119636536	0.0028966677	803.88
SA29_EXP_4	959	11.305127292871475	19.288755655288696	0.005441566	804.72
SA29_EXP_4	960	9.754879772663116	24.056421518325806	0.0069138566	805.56
SA29_EXP_4	961	11.270755529403687	19.27432894706726	0.0045201033	806.4
SA29_EXP_4	962	9.655944257974625	24.23296093940735	0.004851806	807.24
SA29_EXP_4	963	9.599904716014862	24.161957502365112	0.002160985	808.08
SA29_EXP_4	964	11.204418540000916	19.402100443840027	0.0027823215	808.92
SA29_EXP_4	965	11.25561147928238	19.33104693889618	0.00419699	809.76
SA29_EXP_4	966	11.290987581014633	19.316697120666504	0.005353098	810.6
SA29_EXP_4	967	11.328047513961792	19.328330755233765	0.004795397	811.44
SA29_EXP_4	968	9.645232558250427	24.227460622787476	0.0047679218	812.28
SA29_EXP_4	969	9.71481278538704	24.292522072792053	0.003969266	813.12
SA29_EXP_4	970	11.180723458528519	19.40943717956543	0.0032229836	813.96
SA29_EXP_4	971	11.355376243591309	19.338718056678772	0.0041222493	814.8
SA29_EXP_4	972	11.21901050209999	19.396369457244873	0.0061943936	815.64
SA29_EXP_4	973	11.286118626594543	19.371256828308105	0.0064918553	816.48
SA29_EXP_4	974	9.613609313964844	23.94374907016754	0.0034050934	817.32
SA29_EXP_4	975	9.701136499643326	24.522727131843567	0.0035400803	818.16
SA29_EXP_4	976	11.277318745851517	19.213342666625977	0.004155595	819.0
SA29_EXP_4	977	9.697732329368591	24.588364362716675	0.00469436	819.84
SA29_EXP_4	978	9.604932367801666	24.329211115837097	0.003269427	820.68
SA29_EXP_4	979	9.708824008703232	24.574774503707886	0.00533941	821.52
SA29_EXP_4	980	9.665276110172272	24.7157084941864	0.0049344697	822.36
SA29_EXP_4	981	9.596733003854752	24.204972982406616	0.004929195	823.2
SA29_EXP_4	982	11.268562078475952	19.333144426345825	0.006078785	824.04
SA29_EXP_4	983	11.282463371753693	19.282522201538086	0.006431298	824.88
SA29_EXP_4	984	9.594385325908661	24.420213103294373	0.003657882	825.72
SA29_EXP_4	985	9.625008702278137	24.550130367279053	0.004137088	826.56
SA29_EXP_4	986	9.819763153791428	24.37553644180298	0.0048534316	827.4
SA29_EXP_4	987	9.762541949748993	24.6142315864563	0.005432454	828.24
SA29_EXP_4	988	11.349407583475113	19.36076045036316	0.0033473677	829.08
SA29_EXP_4	989	11.298827081918716	19.191589951515198	0.0035776363	829.92
SA29_EXP_4	990	11.368357390165329	19.388017058372498	0.004053302	830.76
SA29_EXP_4	991	11.321572959423065	19.624505639076233	0.0047391597	831.6
SA29_EXP_4	992	11.323045939207077	19.396725296974182	0.0039683757	832.44
SA29_EXP_4	993	11.305295675992966	19.319531321525574	0.003911931	833.28
SA29_EXP_4	994	9.774255752563477	24.46315884590149	0.006678677	834.12
SA29_EXP_4	995	11.232192814350128	19.503806233406067	0.006276921	834.96
SA29_EXP_4	996	9.548550099134445	24.33025360107422	0.004414248	835.8
SA29_EXP_4	997	11.154628545045853	19.498624205589294	0.003911276	836.64
SA29_EXP_4	998	11.235764622688293	19.22962725162506	0.006313353	837.48
SA29_EXP_4	999	9.694737941026688	24.408810138702393	0.005178614	838.32
SA29_EXP_4	1000	9.584110230207443	23.962860703468323	0.0026851962	839.16
SA29_EXP_4	1001	9.666277468204498	24.032623171806335	0.0051711933	840.0
SA29_EXP_4	1002	9.625668078660965	24.260505437850952	0.0042432332	840.84
SA29_EXP_4	1003	11.245590448379517	19.38266694545746	0.0047062836	841.68
SA29_EXP_4	1004	11.216145753860474	19.44577395915985	0.006457338	842.52
SA29_EXP_4	1005	9.696593880653381	24.484241008758545	0.0058419933	843.36
SA29_EXP_4	1006	9.817881882190704	24.464051127433777	0.0070412057	844.2
SA29_EXP_4	1007	9.68858003616333	24.21965718269348	0.0042833444	845.04
SA29_EXP_4	1008	11.321298032999039	19.453357458114624	0.007650061	845.88
SA29_EXP_4	1009	11.332779377698898	19.396644830703735	0.007614304	846.72
SA29_EXP_4	1010	11.35217770934105	19.390461444854736	0.004082581	847.56
SA29_EXP_4	1011	9.696163982152939	24.43880796432495	0.0046526627	848.4
SA29_EXP_4	1012	9.743594378232956	24.337744116783142	0.0047781263	849.24
SA29_EXP_4	1013	9.600380063056946	24.23240840435028	0.0041291476	850.08
SA29_EXP_4	1014	11.250956356525421	19.194992780685425	0.0044326396	850.92
SA29_EXP_4	1015	11.306603252887726	19.20705020427704	0.0061166096	851.76
SA29_EXP_4	1016	11.3157257437706	19.378021359443665	0.0048637646	852.6
SA29_EXP_4	1017	9.64670479297638	24.315606951713562	0.005172273	853.44
SA29_EXP_4	1018	9.62841510772705	24.202653765678406	0.006039554	854.28
SA29_EXP_4	1019	11.232630163431168	19.451624751091003	0.0039838236	855.12
SA29_EXP_4	1020	11.368611454963684	19.239542484283447	0.0032446124	855.96
SA29_EXP_4	1021	9.720245003700256	24.297841787338257	0.0046710363	856.8
SA29_EXP_4	1022	9.673572331666946	24.583184123039246	0.0043873093	857.64
SA29_EXP_4	1023	9.598863124847412	24.262365102767944	0.0035497048	858.48
SA29_EXP_4	1024	9.66433510184288	24.23578441143036	0.0048369486	859.32
SA29_EXP_4	1025	295.4446315765381	463.2336616516113	0.0070755878	860.16
SA29_EXP_4	1026	11.2997867166996	19.46704387664795	0.005698586	861.0
SA29_EXP_4	1027	9.675269573926926	24.39500391483307	0.0038640848	861.84
SA29_EXP_4	1028	9.674179553985596	24.34113621711731	0.0040185447	862.68
SA29_EXP_4	1029	9.695834666490555	24.44135069847107	0.004110954	863.52
SA29_EXP_4	1030	9.681957215070724	24.259716868400574	0.0029157416	864.36
SA29_EXP_4	1031	11.296217143535614	19.336028695106506	0.0051673385	865.2
SA29_EXP_4	1032	9.717390686273575	24.161767959594727	0.00602232	866.04
SA29_EXP_4	1033	11.443958431482315	19.281254410743713	0.0030914901	866.88
SA29_EXP_4	1034	11.306657642126083	19.095184206962585	0.0037109884	867.72
SA29_EXP_4	1035	11.487945914268494	19.381295442581177	0.0041468716	868.56
SA29_EXP_4	1036	9.637748450040817	24.3022620677948	0.0037814819	869.4
SA29_EXP_4	1037	9.638749808073044	24.398308396339417	0.0045256787	870.24
SA29_EXP_4	1038	11.268710345029831	19.250653982162476	0.0031989645	871.08
SA29_EXP_4	1039	9.729934483766556	24.03401255607605	0.004467803	871.92
SA29_EXP_4	1040	11.264459788799286	19.31113600730896	0.007622613	872.76
SA29_EXP_4	1041	9.789245575666428	24.361013174057007	0.004797273	873.6
SA29_EXP_4	1042	9.709343314170837	24.30736005306244	0.0035310022	874.44
SA29_EXP_4	1043	11.264340579509735	19.44291114807129	0.0040258206	875.28
SA29_EXP_4	1044	11.332911252975464	19.481710195541382	0.004933142	876.12
SA29_EXP_4	1045	11.282792687416077	19.416736364364624	0.0053437483	876.96
SA29_EXP_4	1046	11.317092180252075	19.257395267486572	0.006159679	877.8
SA29_EXP_4	1047	9.687580913305283	24.30012345314026	0.0027317111	878.64
SA29_EXP_4	1048	9.682754427194595	24.395041465759277	0.005031294	879.48
SA29_EXP_4	1049	11.415303498506546	19.498055577278137	0.004415319	880.32
SA29_EXP_4	1050	11.330536752939224	19.50321078300476	0.0028079157	881.16
SA29_EXP_4	1051	9.64570865035057	24.44604456424713	0.0044033374	882.0
SA29_EXP_4	1052	11.23988926410675	19.197170734405518	0.003992024	882.84
SA29_EXP_4	1053	9.611693024635315	24.370694160461426	0.002947974	883.68
SA29_EXP_4	1054	11.25771552324295	19.263864755630493	0.0041633174	884.52
SA29_EXP_4	1055	9.666980057954788	24.307331442832947	0.0043841302	885.36
SA29_EXP_4	1056	9.622365981340408	24.579849243164062	0.0048106723	886.2
SA29_EXP_4	1057	11.358324438333511	19.399715065956116	0.004374429	887.04
SA29_EXP_4	1058	11.31102666258812	19.54251229763031	0.0051692366	887.88
SA29_EXP_4	1059	9.640876948833466	24.732930064201355	0.0032510322	888.72
SA29_EXP_4	1060	9.613211452960968	24.314160346984863	0.0050113495	889.56
SA29_EXP_4	1061	9.734530746936798	24.280337691307068	0.004222191	890.4
SA29_EXP_4	1062	9.684184938669205	24.458842277526855	0.005752872	891.24
SA29_EXP_4	1063	9.675001353025436	24.637001752853394	0.003883521	892.08
SA29_EXP_4	1064	9.602681547403336	24.487432837486267	0.002739494	892.92
SA29_EXP_4	1065	9.662266820669174	24.28835928440094	0.004205278	893.76
SA29_EXP_4	1066	9.67111587524414	24.240040183067322	0.0039791414	894.6
SA29_EXP_4	1067	11.347626149654388	19.35492217540741	0.0039903596	895.44
SA29_EXP_4	1068	9.719105064868927	24.275617003440857	0.004565897	896.28
SA29_EXP_4	1069	11.281062662601471	19.414281249046326	0.0050572357	897.12
SA29_EXP_4	1070	9.615899622440338	24.50924277305603	0.004684981	897.96
SA29_EXP_4	1071	11.224378645420074	19.24065113067627	0.003359291	898.8
SA29_EXP_4	1072	11.301545053720474	19.406105875968933	0.005395624	899.64
SA29_EXP_4	1073	9.651410579681396	24.321196675300598	0.0040441193	900.48
SA29_EXP_4	1074	9.566603600978851	24.23354923725128	0.0038196163	901.32
SA29_EXP_4	1075	9.638108313083649	24.213201999664307	0.005137983	902.16
SA29_EXP_4	1076	664.9559020996094	99.8193097114563	0.0057660663	903.0
SA29_EXP_4	1077	9.704837948083878	24.330321550369263	0.0054214126	903.84
SA29_EXP_4	1078	9.63023453950882	24.59984600543976	0.0044297595	904.68
SA29_EXP_4	1079	9.668494760990143	24.454545378684998	0.0048525613	905.52
SA29_EXP_4	1080	9.70291718840599	24.288652539253235	0.0072517404	906.36
SA29_EXP_4	1081	9.498899430036545	24.240859150886536	0.002743027	907.2
SA29_EXP_4	1082	11.233129352331161	19.410093426704407	0.0037845655	908.04
SA29_EXP_4	1083	9.668263047933578	24.25770878791809	0.004959341	908.88
SA29_EXP_4	1084	9.688742458820343	24.466817378997803	0.0043314733	909.72
SA29_EXP_4	1085	666.3816452026367	97.86096096038818	0.0092229545	910.56
SA29_EXP_4	1086	666.2473678588867	96.02258920669556	0.009020919	911.4
SA29_EXP_4	1087	9.653950482606888	24.667861461639404	0.005011002	912.24
SA29_EXP_4	1088	9.684199839830399	24.27953839302063	0.0066585373	913.08
SA29_EXP_4	1089	9.722336381673813	24.491243362426758	0.0051035457	913.92
SA29_EXP_4	1090	9.687688201665878	24.31793510913849	0.0050558397	914.76
SA29_EXP_4	1091	11.448469012975693	19.414724707603455	0.006309412	915.6
SA29_EXP_4	1092	11.271955817937851	19.241223335266113	0.0033322494	916.44
SA29_EXP_4	1093	9.64972898364067	24.242854714393616	0.004327539	917.28
SA29_EXP_4	1094	9.572535008192062	24.54205334186554	0.0038100805	918.12
SA29_EXP_4	1095	9.656655043363571	24.41139578819275	0.0049058013	918.96
SA29_EXP_4	1096	11.25640794634819	19.226269125938416	0.005829696	919.8
SA29_EXP_4	1097	11.373630166053772	19.19852077960968	0.005395081	920.64
SA29_EXP_4	1098	11.310642212629318	19.251685738563538	0.0070182425	921.48
SA29_EXP_4	1099	9.643315523862839	24.097280502319336	0.0037868535	922.32
SA29_EXP_4	1100	9.587286412715912	24.2869234085083	0.0031180023	923.16
SA29_EXP_4	1101	11.34897768497467	19.174523949623108	0.005485748	924.0
SA29_EXP_4	1102	11.365488916635513	19.272955656051636	0.0038953775	924.84
SA29_EXP_4	1103	9.64466854929924	24.628969430923462	0.0040840395	925.68
SA29_EXP_4	1104	11.219263076782227	19.387155175209045	0.004862925	926.52
SA29_EXP_4	1105	11.193586140871048	19.48422074317932	0.0036428443	927.36
SA29_EXP_4	1106	11.248372495174408	19.432831406593323	0.005317249	928.2
SA29_EXP_4	1107	11.281300336122513	19.252808690071106	0.0075416034	929.04
SA29_EXP_4	1108	11.224140226840973	19.261781573295593	0.006822552	929.88
SA29_EXP_4	1109	9.681211411952972	24.186551570892334	0.0038330024	930.72
SA29_EXP_4	1110	9.624208509922028	24.258466958999634	0.0036413304	931.56
SA29_EXP_4	1111	9.625193476676941	24.3267685174942	0.003021695	932.4
SA29_EXP_4	1112	9.712309390306473	24.48212742805481	0.0048317118	933.24
SA29_EXP_4	1113	663.874626159668	98.67108106613159	0.0066214367	934.08
SA29_EXP_4	1114	11.269022524356842	19.541496634483337	0.0037468353	934.92
SA29_EXP_4	1115	9.677073359489441	24.478363394737244	0.0044861943	935.76
SA29_EXP_4	1116	9.499122202396393	24.256784319877625	0.0030622256	936.6
SA29_EXP_4	1117	9.74806547164917	24.544989466667175	0.0035189076	937.44
SA29_EXP_4	1118	11.27609983086586	19.282005429267883	0.0059918724	938.28
SA29_EXP_4	1119	11.27510815858841	19.28129017353058	0.0042250785	939.12
SA29_EXP_4	1120	11.357486248016357	19.252243638038635	0.007344791	939.96
SA29_EXP_4	1121	9.669242799282074	24.298855662345886	0.003888523	940.8
SA29_EXP_4	1122	11.290783435106277	19.36612844467163	0.0043248357	941.64
SA29_EXP_4	1123	11.33849173784256	19.387702345848083	0.003748961	942.48
SA29_EXP_4	1124	11.273276805877686	19.261459708213806	0.0034237418	943.32
SA29_EXP_4	1125	9.723340719938278	24.31442677974701	0.005316488	944.16
SA29_EXP_4	1126	9.728432446718216	24.371575713157654	0.005635246	945.0
SA29_EXP_4	1127	9.661223739385605	24.29687798023224	0.004063116	945.84
SA29_EXP_4	1128	9.754335880279541	24.3328195810318	0.003948459	946.68
SA29_EXP_4	1129	11.238542199134827	19.23287272453308	0.004788095	947.52
SA29_EXP_4	1130	9.68710482120514	24.403878450393677	0.004250934	948.36
SA29_EXP_4	1131	9.579174220561981	24.344560503959656	0.0034892852	949.2
SA29_EXP_4	1132	9.660843014717102	24.23572540283203	0.0037283837	950.04
SA29_EXP_4	1133	9.72302183508873	24.180681109428406	0.0033979039	950.88
SA29_EXP_4	1134	9.63364690542221	24.465156197547913	0.004313152	951.72
SA29_EXP_4	1135	9.805604815483093	24.165501594543457	0.0065165046	952.56
SA29_EXP_4	1136	9.639844298362732	24.441259503364563	0.004231632	953.4
SA29_EXP_4	1137	11.29031777381897	19.296407103538513	0.0033791661	954.24
SA29_EXP_4	1138	9.666876494884491	24.085500240325928	0.0054637115	955.08
SA29_EXP_4	1139	11.299759149551392	19.351465702056885	0.0049652737	955.92
SA29_EXP_4	1140	11.29729077219963	19.278032183647156	0.0052844435	956.76
SA29_EXP_4	1141	9.667393565177917	24.18750822544098	0.004133807	957.6
SA29_EXP_4	1142	9.657541662454605	24.463546872138977	0.003677838	958.44
SA29_EXP_4	1143	9.681489318609238	24.307259917259216	0.0045835874	959.28
SA29_EXP_4	1144	11.31686270236969	19.23346996307373	0.0049654106	960.12
SA29_EXP_4	1145	11.278757452964783	19.162296652793884	0.0038580252	960.96
SA29_EXP_4	1146	11.423496901988983	19.29548978805542	0.0039118626	961.8
SA29_EXP_4	1147	11.259306967258453	19.233276844024658	0.0053753634	962.64
SA29_EXP_4	1148	11.275725066661835	19.28475022315979	0.00534186	963.48
SA29_EXP_4	1149	9.749733656644821	24.638620018959045	0.0054510557	964.32
SA29_EXP_4	1150	9.670572727918625	24.3768972158432	0.004567044	965.16
SA29_EXP_4	1151	9.690871089696884	24.71745014190674	0.0054488326	966.0
SA29_EXP_4	1152	9.777332842350006	24.191341996192932	0.005320915	966.84
SA29_EXP_4	1153	9.685272723436356	24.192262887954712	0.004176792	967.68
SA29_EXP_4	1154	11.35282889008522	19.426270723342896	0.0044020163	968.52
SA29_EXP_4	1155	9.782706201076508	24.504563212394714	0.0058682533	969.36
SA29_EXP_4	1156	11.238480359315872	19.559302926063538	0.004462114	970.2
SA29_EXP_4	1157	9.703411906957626	24.369335174560547	0.004934074	971.04
SA29_EXP_4	1158	11.319180577993393	19.437246322631836	0.0035952097	971.88
SA29_EXP_4	1159	9.631790965795517	24.28270697593689	0.0033912705	972.72
SA29_EXP_4	1160	667.0488357543945	92.45691061019897	0.02604593	973.56
SA29_EXP_4	1161	9.717506915330887	24.11257266998291	0.00549698	974.4
SA29_EXP_4	1162	9.694192558526993	24.387885332107544	0.005575349	975.24
SA29_EXP_4	1163	9.66334119439125	24.51120615005493	0.0038504042	976.08
SA29_EXP_4	1164	663.5073661804199	104.69329833984375	0.02310068	976.92
SA29_EXP_4	1165	11.193139851093292	19.247658848762512	0.007887226	977.76
SA29_EXP_4	1166	9.60589051246643	24.55767810344696	0.0037913278	978.6
SA29_EXP_4	1167	11.176188290119171	19.292555451393127	0.0033371255	979.44
SA29_EXP_4	1168	9.62410718202591	24.30191159248352	0.0031906564	980.28
SA29_EXP_4	1169	9.596830606460571	24.140875339508057	0.0033350885	981.12
SA29_EXP_4	1170	9.651891887187958	24.41205382347107	0.0033954375	981.96
SA29_EXP_4	1171	11.321262270212173	19.407125115394592	0.003124339	982.8
SA29_EXP_4	1172	9.59194079041481	24.368194341659546	0.002930423	983.64
SA29_EXP_4	1173	664.83154296875	93.85643005371094	0.011854813	984.48
SA29_EXP_4	1174	9.674207121133804	24.26373302936554	0.004370836	985.32
SA29_EXP_4	1175	9.628848731517792	24.441583156585693	0.0033556628	986.16
SA29_EXP_4	1176	11.20912879705429	19.58353042602539	0.0028517328	987.0
SA29_EXP_4	1177	11.217665672302246	19.07770872116089	0.005021298	987.84
SA29_EXP_4	1178	9.678303450345993	23.9313805103302	0.005150829	988.68
SA29_EXP_4	1179	9.657501429319382	24.61257040500641	0.0050426116	989.52
SA29_EXP_4	1180	9.741446375846863	24.390488862991333	0.005558387	990.36
SA29_EXP_4	1181	11.313864588737488	19.05350625514984	0.006223976	991.2
SA29_EXP_4	1182	9.728415310382843	24.3941330909729	0.008085715	992.04
SA29_EXP_4	1183	9.708210080862045	24.088761806488037	0.0038814999	992.88
SA29_EXP_4	1184	11.271964013576508	19.337832927703857	0.0057324367	993.72
SA29_EXP_4	1185	11.319904029369354	19.262800812721252	0.0057951533	994.56
SA29_EXP_4	1186	9.519172459840775	24.23127830028534	0.0034659787	995.4
SA29_EXP_4	1187	11.204537749290466	19.424981474876404	0.0038144563	996.24
SA29_EXP_4	1188	9.68170166015625	24.411562085151672	0.0044656484	997.08
SA29_EXP_4	1189	9.701776504516602	24.39715325832367	0.0056726914	997.92
SA29_EXP_4	1190	11.329901218414307	19.33003842830658	0.0041255984	998.76
SA29_EXP_4	1191	9.727435559034348	24.386714100837708	0.005185421	999.6
SA29_EXP_4	1192	9.728710353374481	24.451414346694946	0.003906571	1000.44
SA29_EXP_4	1193	9.702593088150024	24.42711353302002	0.0037703717	1001.28
SA29_EXP_4	1194	9.758534282445908	24.598674774169922	0.004761017	1002.12
SA29_EXP_4	1195	11.23325526714325	19.500355124473572	0.0033812944	1002.96
SA29_EXP_4	1196	9.686315804719925	24.300734996795654	0.005620767	1003.8
SA29_EXP_4	1197	9.738574177026749	24.295383095741272	0.0044488064	1004.64
SA29_EXP_4	1198	9.691587090492249	24.3131160736084	0.0047687544	1005.48
SA29_EXP_4	1199	9.70715805888176	24.268171191215515	0.0041866056	1006.32
SA29_EXP_4	1200	9.62425097823143	24.354583024978638	0.0036464857	1007.16
SA29_EXP_4	1201	9.69054251909256	24.431256651878357	0.005214211	1008.0
SA29_EXP_4	1202	9.73728895187378	24.267228841781616	0.005851292	1008.84
SA29_EXP_4	1203	9.705524146556854	24.123446345329285	0.00532303	1009.68
SA29_EXP_4	1204	9.783610701560974	24.43211853504181	0.0058097467	1010.52
SA29_EXP_4	1205	9.682153910398483	24.23784077167511	0.0046417755	1011.36
SA29_EXP_4	1206	9.746769070625305	24.362645745277405	0.005189171	1012.2
SA29_EXP_4	1207	11.215551197528839	19.35482919216156	0.0025221545	1013.04
SA29_EXP_4	1208	9.652657806873322	24.42472279071808	0.0032760813	1013.88
SA29_EXP_4	1209	11.356202512979507	19.185791015625	0.005090235	1014.72
SA29_EXP_4	1210	9.683728218078613	23.950873017311096	0.0053634793	1015.56
SA29_EXP_4	1211	9.6878282725811	24.2386132478714	0.004873095	1016.4
SA29_EXP_4	1212	11.338241398334503	19.48304772377014	0.0062471707	1017.24
SA29_EXP_4	1213	11.241404712200165	19.43389892578125	0.0077474313	1018.08
SA29_EXP_4	1214	9.716026484966278	24.446874260902405	0.004035152	1018.92
SA29_EXP_4	1215	9.64919775724411	24.25121784210205	0.004608317	1019.76
SA29_EXP_4	1216	9.719202667474747	24.459450244903564	0.0038836682	1020.6
SA29_EXP_4	1217	9.683753550052643	24.231374859809875	0.0039640623	1021.44
SA29_EXP_4	1218	9.632887691259384	24.47856366634369	0.0032684635	1022.28
SA29_EXP_4	1219	9.581440687179565	24.02427077293396	0.0033689027	1023.12
SA29_EXP_4	1220	11.357684433460236	19.270484447479248	0.0036244947	1023.96
SA29_EXP_4	1221	9.66637134552002	24.18272316455841	0.0045053633	1024.8
SA29_EXP_4	1222	9.716346859931946	24.337039589881897	0.0054172436	1025.64
SA29_EXP_4	1223	11.219833046197891	19.57720398902893	0.0046762596	1026.48
SA29_EXP_4	1224	9.639064222574234	24.686325788497925	0.0031281924	1027.32
SA29_EXP_4	1225	11.267931014299393	19.49312925338745	0.0047181365	1028.16
SA29_EXP_4	1226	11.295588314533234	19.23280119895935	0.004404236	1029.0
SA29_EXP_4	1227	9.647111594676971	24.267743825912476	0.003756404	1029.84
SA29_EXP_4	1228	11.351677030324936	19.153672456741333	0.0063113254	1030.68
SA29_EXP_4	1229	9.734781831502914	24.081342816352844	0.0057501215	1031.52
SA29_EXP_4	1230	9.689602255821228	24.444115161895752	0.0035400302	1032.36
SA29_EXP_4	1231	9.657346457242966	24.409469962120056	0.005125154	1033.2
SA29_EXP_4	1232	9.675642102956772	24.265809059143066	0.0034496493	1034.04
SA29_EXP_4	1233	9.629946202039719	24.365769624710083	0.0042262264	1034.88
SA29_EXP_4	1234	9.602438658475876	24.373995065689087	0.0043580285	1035.72
SA29_EXP_4	1235	9.649096429347992	24.481528401374817	0.0037190826	1036.56
SA29_EXP_4	1236	11.309987306594849	19.374420046806335	0.0043692216	1037.4
SA29_EXP_4	1237	9.646392613649368	24.378084540367126	0.0037185168	1038.24
SA29_EXP_4	1238	665.5971527099609	98.73227834701538	0.08126755	1039.08
SA29_EXP_4	1239	11.270487308502197	19.397698044776917	0.0045019733	1039.92
SA29_EXP_4	1240	9.602100402116776	24.322169423103333	0.0032595836	1040.76
SA29_EXP_4	1241	9.628445655107498	24.51882541179657	0.00562171	1041.6
SA29_EXP_4	1242	9.639248996973038	24.23715591430664	0.005318876	1042.44
SA29_EXP_4	1243	11.226606369018555	19.360937476158142	0.0027717443	1043.28
SA29_EXP_4	1244	11.224016547203064	19.356520771980286	0.004792303	1044.12
SA29_EXP_4	1245	9.729333966970444	24.567174911499023	0.005223782	1044.96
SA29_EXP_4	1246	9.717892855405807	24.603858590126038	0.0037691058	1045.8
SA29_EXP_4	1247	11.2832672894001	19.241284132003784	0.0057906713	1046.64
SA29_EXP_4	1248	9.786932915449142	24.255062341690063	0.0064209527	1047.48
SA29_EXP_4	1249	11.327546834945679	19.443665742874146	0.005564133	1048.32
SA29_EXP_4	1250	9.674173593521118	24.37035083770752	0.004248507	1049.16
SA29_EXP_4	1251	11.228148639202118	19.273701310157776	0.005231578	1050.0
SA29_EXP_4	1252	11.238978803157806	19.12979006767273	0.0043883473	1050.84
SA29_EXP_4	1253	9.698975831270218	24.25469934940338	0.0050996686	1051.68
SA29_EXP_4	1254	11.302806437015533	19.41938281059265	0.0052853883	1052.52
SA29_EXP_4	1255	9.657285362482071	24.46236491203308	0.0050376984	1053.36
SA29_EXP_4	1256	9.63970199227333	24.120073914527893	0.00395447	1054.2
SA29_EXP_4	1257	11.261022835969925	19.136908650398254	0.00454568	1055.04
SA29_EXP_4	1258	9.672784060239792	24.06148910522461	0.004397945	1055.88
SA29_EXP_4	1259	9.679082781076431	24.436692595481873	0.005257903	1056.72
SA29_EXP_4	1260	11.322962492704391	19.32730793952942	0.0042598103	1057.56
SA29_EXP_4	1261	9.567904472351074	24.6594375371933	0.0034572836	1058.4
SA29_EXP_4	1262	11.252627521753311	19.514670968055725	0.004792571	1059.24
SA29_EXP_4	1263	9.740269184112549	24.294925332069397	0.0043808785	1060.08
SA29_EXP_4	1264	11.320272833108902	19.31875705718994	0.0041180197	1060.92
SA29_EXP_4	1265	9.586634486913681	24.08398747444153	0.002943917	1061.76
SA29_EXP_4	1266	9.677467495203018	24.217423796653748	0.003730648	1062.6
SA29_EXP_4	1267	11.346115916967392	19.516605734825134	0.0068737147	1063.44
SA29_EXP_4	1268	9.652060270309448	24.20429527759552	0.004031049	1064.28
SA29_EXP_4	1269	11.302310228347778	19.42042350769043	0.0046152463	1065.12
SA29_EXP_4	1270	11.343323439359665	19.234219193458557	0.004865009	1065.96
SA29_EXP_4	1271	9.65469479560852	24.194535613059998	0.006118291	1066.8
SA29_EXP_4	1272	11.21717244386673	19.52811062335968	0.005405388	1067.64
SA29_EXP_4	1273	9.592685103416443	24.331494569778442	0.0035213411	1068.48
SA29_EXP_4	1274	9.686210006475449	24.30144488811493	0.0045794253	1069.32
SA29_EXP_4	1275	11.238501220941544	19.247664213180542	0.005808086	1070.16
SA29_EXP_4	1276	9.74220409989357	24.029415249824524	0.005641398	1071.0
SA29_EXP_4	1277	11.211316287517548	19.406517148017883	0.004969158	1071.84
SA29_EXP_4	1278	9.626708179712296	24.396203756332397	0.0032707544	1072.68
SA29_EXP_4	1279	11.208438128232956	19.32730257511139	0.003728561	1073.52
SA29_EXP_4	1280	11.213110387325287	19.45720911026001	0.0032770406	1074.36
SA29_EXP_4	1281	666.1629676818848	101.54900550842285	0.03891406	1075.2
SA29_EXP_4	1282	665.8400535583496	99.18826103210449	0.034421995	1076.04
SA29_EXP_4	1283	9.641166776418686	24.389103055000305	0.0044878437	1076.88
SA29_EXP_4	1284	11.14734411239624	19.526678323745728	0.0049807196	1077.72
SA29_EXP_4	1285	11.241476237773895	19.50551211833954	0.0058323666	1078.56
SA29_EXP_4	1286	11.302293837070465	19.500866532325745	0.0038905074	1079.4
SA29_EXP_4	1287	11.354245990514755	19.35373306274414	0.0044186315	1080.24
SA29_EXP_4	1288	11.258785426616669	19.34352457523346	0.003859699	1081.08
SA29_EXP_4	1289	9.604298323392868	24.43885624408722	0.0032952793	1081.92
SA29_EXP_4	1290	11.260996013879776	19.465667009353638	0.004594878	1082.76
SA29_EXP_4	1291	152.3878574371338	59.59183216094971	0.006741234	1083.6
SA29_EXP_4	1292	11.283101886510849	19.3514746427536	0.005743683	1084.44
SA29_EXP_4	1293	11.305367946624756	19.310678243637085	0.0071235434	1085.28
SA29_EXP_4	1294	11.284979432821274	19.430769681930542	0.0034709494	1086.12
SA29_EXP_4	1295	11.269821971654892	19.314785599708557	0.0066416725	1086.96
SA29_EXP_4	1296	9.692469239234924	24.327498078346252	0.0026338901	1087.8
SA29_EXP_4	1297	11.364933103322983	19.389930367469788	0.003993625	1088.64
SA29_EXP_4	1298	11.275482177734375	19.321609139442444	0.004194666	1089.48
SA29_EXP_4	1299	9.632640331983566	24.24930989742279	0.00326583	1090.32
SA29_EXP_4	1300	11.238841712474823	19.401975274086	0.0044046314	1091.16
SA29_EXP_4	1301	11.212299764156342	19.41275417804718	0.0041013737	1092.0
SA29_EXP_4	1302	9.676454961299896	24.497929215431213	0.0039883857	1092.84
SA29_EXP_4	1303	9.665760397911072	24.703327417373657	0.0047108247	1093.68
SA29_EXP_4	1304	11.446499079465866	19.054110646247864	0.0069753756	1094.52
SA29_EXP_4	1305	665.3069496154785	94.52841281890869	0.0056508724	1095.36
SA29_EXP_4	1306	665.9387588500977	98.66766929626465	0.023328543	1096.2
SA29_EXP_4	1307	663.9460563659668	99.77339744567871	0.13500747	1097.04
SA29_EXP_4	1308	666.1144256591797	96.59613847732544	0.035047993	1097.88
SA29_EXP_4	1309	11.216897517442703	19.287604093551636	0.006330446	1098.72
SA29_EXP_4	1310	11.220885068178177	19.330195784568787	0.005061734	1099.56
SA29_EXP_4	1311	9.701619297266006	24.57149863243103	0.004587562	1100.4
SA29_EXP_4	1312	11.222581565380096	19.60583209991455	0.007001882	1101.24
SA29_EXP_4	1313	11.309818923473358	19.529762864112854	0.006045496	1102.08
SA29_EXP_4	1314	11.319742351770401	19.272742867469788	0.0033033092	1102.92
SA29_EXP_4	1315	11.405648291110992	19.379818439483643	0.005904734	1103.76
SA29_EXP_4	1316	9.606306254863739	24.421480894088745	0.0033719393	1104.6
SA29_EXP_4	1317	9.66760739684105	24.45863664150238	0.0044942927	1105.44
SA29_EXP_4	1318	11.244936287403107	19.42069172859192	0.0075557	1106.28
SA29_EXP_4	1319	9.561651945114136	24.07313346862793	0.0027313747	1107.12
SA29_EXP_4	1320	11.26965507864952	19.19596016407013	0.004107235	1107.96
SA29_EXP_4	1321	9.68962088227272	23.977943658828735	0.004712372	1108.8
SA29_EXP_4	1322	11.294535547494888	19.552783370018005	0.009743159	1109.64
SA29_EXP_4	1323	9.619677811861038	24.49224293231964	0.0039516743	1110.48
SA29_EXP_4	1324	9.735321998596191	24.816836714744568	0.006715415	1111.32
SA29_EXP_4	1325	11.271389573812485	19.408344626426697	0.0030421794	1112.16
SA29_EXP_4	1326	9.658978134393692	24.384554028511047	0.0036588155	1113.0
SA29_EXP_4	1327	9.619483351707458	24.209564924240112	0.003406432	1113.84
SA29_EXP_4	1328	9.563042968511581	24.273394346237183	0.0035133725	1114.68
SA29_EXP_4	1329	9.604194015264511	24.56888437271118	0.004351917	1115.52
SA29_EXP_4	1330	9.658108651638031	24.30306315422058	0.005456616	1116.36
SA29_EXP_4	1331	9.816408157348633	24.167874455451965	0.0061487975	1117.2
SA29_EXP_4	1332	9.6367746591568	24.55405354499817	0.004301679	1118.04
SA29_EXP_4	1333	9.722872078418732	24.38453435897827	0.005718051	1118.88
SA29_EXP_4	1334	11.32877692580223	19.424192905426025	0.0027675142	1119.72
SA29_EXP_4	1335	11.25086098909378	19.260356426239014	0.006432212	1120.56
SA29_EXP_4	1336	9.699451178312302	24.01174306869507	0.004447691	1121.4
SA29_EXP_4	1337	9.649945795536041	24.334877729415894	0.0040893997	1122.24
SA29_EXP_4	1338	667.0798778533936	99.19650077819824	0.040986113	1123.08
SA29_EXP_4	1339	9.753858298063278	24.38262641429901	0.003691029	1123.92
SA29_EXP_4	1340	9.682989120483398	24.352344274520874	0.0031755709	1124.76
SA29_EXP_4	1341	9.644278883934021	24.04868245124817	0.004036199	1125.6
SA29_EXP_4	1342	11.263404041528702	19.149316549301147	0.004612264	1126.44
SA29_EXP_4	1343	11.290355026721954	19.15331482887268	0.0059815175	1127.28
SA29_EXP_4	1344	9.684062004089355	24.399037957191467	0.0043770364	1128.12
SA29_EXP_4	1345	11.271517723798752	19.43537414073944	0.004450387	1128.96
SA29_EXP_4	1346	9.622897952795029	24.343037009239197	0.003912842	1129.8
SA29_EXP_4	1347	11.358106136322021	19.319223761558533	0.0046817423	1130.64
SA29_EXP_4	1348	11.31296306848526	19.340933561325073	0.0053110365	1131.48
SA29_EXP_4	1349	9.684410691261292	24.168346524238586	0.0031113445	1132.32
SA29_EXP_4	1350	11.323745548725128	19.240272045135498	0.004010998	1133.16
SA29_EXP_4	1351	11.275804787874222	19.297226071357727	0.00327636	1134.0
SA29_EXP_4	1352	9.638714790344238	24.584333896636963	0.0039594714	1134.84
SA29_EXP_4	1353	11.299535632133484	19.182438254356384	0.005658406	1135.68
SA29_EXP_4	1354	664.9167060852051	97.23355293273926	0.009904449	1136.52
SA29_EXP_4	1355	9.64314118027687	24.472809433937073	0.0054794485	1137.36
SA29_EXP_4	1356	9.61841493844986	24.826937913894653	0.0041867304	1138.2
SA29_EXP_4	1357	11.241365224123001	19.292335510253906	0.0048850277	1139.04
SA29_EXP_4	1358	11.262176930904388	19.39473867416382	0.0063177045	1139.88
SA29_EXP_4	1359	9.625859558582306	24.274168610572815	0.0036693823	1140.72
SA29_EXP_4	1360	11.312193423509598	19.376115202903748	0.0030055	1141.56
SA29_EXP_4	1361	11.273659020662308	19.521185159683228	0.0050457846	1142.4
SA29_EXP_4	1362	9.665703773498535	24.493446350097656	0.005992718	1143.24
SA29_EXP_4	1363	9.730759263038635	24.650641679763794	0.005053979	1144.08
SA29_EXP_4	1364	667.9532051086426	92.25982189178467	0.004955079	1144.92
SA29_EXP_4	1365	11.251604557037354	19.599575400352478	0.0046172445	1145.76
SA29_EXP_4	1366	11.194932460784912	19.41582977771759	0.003838242	1146.6
SA29_EXP_4	1367	11.301549524068832	19.26652193069458	0.003992483	1147.44
SA29_EXP_4	1368	9.674595296382904	24.120624661445618	0.005070851	1148.28
SA29_EXP_4	1369	9.675177931785583	24.2025625705719	0.004124392	1149.12
SA29_EXP_4	1370	9.612354636192322	24.449670910835266	0.0037586621	1149.96
SA29_EXP_4	1371	11.400725692510605	19.316412806510925	0.0051533123	1150.8
SA29_EXP_4	1372	9.752653539180756	24.42268431186676	0.0058273086	1151.64
SA29_EXP_4	1373	9.658942371606827	24.51785445213318	0.003705721	1152.48
SA29_EXP_4	1374	11.2619087100029	19.391766786575317	0.004503634	1153.32
SA29_EXP_4	1375	9.726092964410782	24.54062819480896	0.0041788216	1154.16
SA29_EXP_4	1376	11.24483048915863	19.443735480308533	0.00646371	1155.0
SA29_EXP_4	1377	662.7918243408203	99.6347451210022	0.036466844	1155.84
SA29_EXP_4	1378	9.709229320287704	24.533886909484863	0.0048153587	1156.68
SA29_EXP_4	1379	11.335910856723785	19.247984290122986	0.0048745275	1157.52
SA29_EXP_4	1380	9.633603692054749	24.194489121437073	0.0036058228	1158.36
SA29_EXP_4	1381	9.731386601924896	24.235140681266785	0.0047047115	1159.2
SA29_EXP_4	1382	9.572619199752808	23.990542888641357	0.002782851	1160.04
SA29_EXP_4	1383	9.681347012519836	24.341534972190857	0.0034172076	1160.88
SA29_EXP_4	1384	9.691275656223297	24.249887466430664	0.00416839	1161.72
SA29_EXP_4	1385	11.29830852150917	19.438993334770203	0.0037399642	1162.56
SA29_EXP_4	1386	11.24393343925476	19.300019145011902	0.00515211	1163.4
SA29_EXP_4	1387	11.248692870140076	19.338489174842834	0.0039025147	1164.24
SA29_EXP_4	1388	11.27302199602127	19.438238739967346	0.0040856763	1165.08
SA29_EXP_4	1389	11.403350532054901	19.23091471195221	0.005241787	1165.92
SA29_EXP_4	1390	11.437048017978668	19.183988571166992	0.006305419	1166.76
SA29_EXP_4	1391	11.322478204965591	19.22661602497101	0.003356556	1167.6
SA29_EXP_4	1392	9.69228446483612	24.11172866821289	0.004845405	1168.44
SA29_EXP_4	1393	11.224660277366638	19.29315447807312	0.0036710645	1169.28
SA29_EXP_4	1394	11.249610036611557	19.241876006126404	0.003429692	1170.12
SA29_EXP_4	1395	11.279034614562988	19.442898631095886	0.0032710617	1170.96
SA29_EXP_4	1396	11.368627846240997	19.31329071521759	0.002792121	1171.8
SA29_EXP_4	1397	11.206095665693283	19.39868152141571	0.0054871687	1172.64
SA29_EXP_4	1398	9.65038388967514	24.340036511421204	0.0055614826	1173.48
SA29_EXP_4	1399	9.825820475816727	24.622508883476257	0.0063605234	1174.32
SA29_EXP_4	1400	9.719201922416687	24.549642205238342	0.0043170215	1175.16
SA29_EXP_4	1401	11.394374817609787	19.31775212287903	0.0049633263	1176.0
SA29_EXP_4	1402	11.255773901939392	19.210984110832214	0.0037835592	1176.84
SA29_EXP_4	1403	9.568607062101364	24.187036156654358	0.0030030636	1177.68
SA29_EXP_4	1404	9.697523713111877	24.498896598815918	0.0046544075	1178.52
SA29_EXP_4	1405	11.342836916446686	19.29349958896637	0.0050759027	1179.36
SA29_EXP_4	1406	9.692102670669556	24.65204358100891	0.00647502	1180.2
SA29_EXP_4	1407	11.200644075870514	19.647939205169678	0.005003414	1181.04
SA29_EXP_4	1408	11.343851685523987	19.296162128448486	0.004464161	1181.88
SA29_EXP_4	1409	9.719043970108032	24.24882173538208	0.0054614623	1182.72
SA29_EXP_4	1410	9.705793857574463	24.508708119392395	0.004271774	1183.56
SA29_EXP_4	1411	9.693138301372528	24.40521240234375	0.00537488	1184.4
SA29_EXP_4	1412	9.64631587266922	24.6763676404953	0.0039711343	1185.24
SA29_EXP_4	1413	9.666039049625397	24.491286277770996	0.005197794	1186.08
SA29_EXP_4	1414	9.632039815187454	24.25802171230316	0.0037204854	1186.92
SA29_EXP_4	1415	11.210847645998001	19.383979439735413	0.0055429055	1187.76
SA29_EXP_4	1416	9.655118733644485	24.36234176158905	0.0031580315	1188.6
SA29_EXP_4	1417	11.27699762582779	19.529516100883484	0.004900264	1189.44
SA29_EXP_4	1418	11.360499262809753	19.278704524040222	0.0050897296	1190.28
SA29_EXP_4	1419	11.361349374055862	19.205766320228577	0.0044883057	1191.12
SA29_EXP_4	1420	9.607797861099243	24.402957558631897	0.004449288	1191.96
SA29_EXP_4	1421	11.234986037015915	19.337918758392334	0.005203927	1192.8
SA29_EXP_4	1422	9.752163290977478	24.252271056175232	0.0059499214	1193.64
SA29_EXP_4	1423	11.29082664847374	19.325113892555237	0.004701064	1194.48
SA29_EXP_4	1424	9.702616930007935	24.26364541053772	0.004066073	1195.32
SA29_EXP_4	1425	9.68414768576622	24.349495768547058	0.0048353765	1196.16
SA29_EXP_4	1426	11.35893240571022	19.38575506210327	0.0064102076	1197.0
SA29_EXP_4	1427	11.318223923444748	19.315595626831055	0.0064709014	1197.84
SA29_EXP_4	1428	9.731511026620865	24.288434386253357	0.0059761875	1198.68
SA29_EXP_4	1429	9.573577344417572	24.384142756462097	0.0027663065	1199.52
SA29_EXP_4	1430	9.716907143592834	24.267321825027466	0.0029406447	1200.36
SA29_EXP_4	1431	9.678536653518677	24.431194067001343	0.004784993	1201.2
SA29_EXP_4	1432	11.250205338001251	19.32528018951416	0.0038137152	1202.04
SA29_EXP_4	1433	9.64372307062149	24.450953006744385	0.004276005	1202.88
SA29_EXP_4	1434	11.250339448451996	19.427563548088074	0.005151318	1203.72
SA29_EXP_4	1435	9.658793359994888	24.320141673088074	0.005132828	1204.56
SA29_EXP_4	1436	11.272265017032623	19.419116377830505	0.004553965	1205.4
SA29_EXP_4	1437	9.634564816951752	24.569851756095886	0.0030328496	1206.24
SA29_EXP_4	1438	9.659504890441895	24.594823122024536	0.0049684783	1207.08
SA29_EXP_4	1439	11.309448629617691	19.040692448616028	0.004927605	1207.92
SA29_EXP_4	1440	9.575644880533218	24.276947379112244	0.0029607646	1208.76
SA29_EXP_4	1441	11.245457082986832	19.33234691619873	0.0025450517	1209.6
SA29_EXP_4	1442	11.294613778591156	19.11249339580536	0.0036452145	1210.44
SA29_EXP_4	1443	11.252958327531815	19.37943398952484	0.0044432003	1211.28
SA29_EXP_4	1444	9.649418294429779	24.58419620990753	0.0037325448	1212.12
SA29_EXP_4	1445	9.665124118328094	24.458309412002563	0.005825701	1212.96
SA29_EXP_4	1446	11.396577954292297	19.269568920135498	0.004415382	1213.8
SA29_EXP_4	1447	9.623914957046509	24.46538507938385	0.0039776657	1214.64
SA29_EXP_4	1448	9.566397219896317	24.310702085494995	0.004106363	1215.48
SA29_EXP_4	1449	665.9308433532715	92.02918767929077	0.006697599	1216.32
SA29_EXP_4	1450	9.632350504398346	24.47768747806549	0.002835982	1217.16
SA29_EXP_4	1451	661.6289138793945	104.15396690368652	0.030494016	1218.0
SA29_EXP_4	1452	665.0323867797852	99.76022243499756	0.03535907	1218.84
SA29_EXP_4	1453	11.239094287157059	19.149101972579956	0.003969908	1219.68
SA29_EXP_4	1454	11.311857402324677	19.327624440193176	0.0033584419	1220.52
SA29_EXP_4	1455	9.716077893972397	24.2477685213089	0.0026230684	1221.36
SA29_EXP_4	1456	11.182691901922226	19.56188142299652	0.0042729876	1222.2
SA29_EXP_4	1457	11.193428933620453	19.676392078399658	0.002915972	1223.04
SA29_EXP_4	1458	11.31618544459343	19.234541058540344	0.004572996	1223.88
SA29_EXP_4	1459	664.3456935882568	99.70823764801025	0.016539784	1224.72
SA29_EXP_4	1460	11.336968839168549	19.41084623336792	0.004006623	1225.56
SA29_EXP_4	1461	9.656289219856262	24.040038585662842	0.0034886852	1226.4
SA29_EXP_4	1462	11.24643161892891	19.162707924842834	0.0044706077	1227.24
SA29_EXP_4	1463	11.259041726589203	19.368229508399963	0.0027374884	1228.08
SA29_EXP_4	1464	11.317047476768494	19.47537660598755	0.006405193	1228.92
SA29_EXP_4	1465	9.725439548492432	24.09877359867096	0.0043905037	1229.76
SA29_EXP_4	1466	9.699171781539917	24.263986945152283	0.0033228004	1230.6
SA29_EXP_4	1467	11.225389689207077	19.35575544834137	0.0043542353	1231.44
SA29_EXP_4	1468	9.744205325841904	24.430001378059387	0.0053701606	1232.28
SA29_EXP_4	1469	9.679917991161346	24.420647621154785	0.004374409	1233.12
SA29_EXP_4	1470	9.589307755231857	24.381208419799805	0.0028276017	1233.96
SA29_EXP_4	1471	11.231902986764908	19.39050257205963	0.004772531	1234.8
SA29_EXP_4	1472	11.32904589176178	19.487884640693665	0.0046093226	1235.64
SA29_EXP_4	1473	11.335179954767227	19.346948862075806	0.0034248452	1236.48
SA29_EXP_4	1474	9.764433652162552	24.405847191810608	0.005195762	1237.32
SA29_EXP_4	1475	11.345592141151428	19.451120495796204	0.00500013	1238.16
SA29_EXP_4	1476	9.623192250728607	24.41027820110321	0.003064716	1239.0
SA29_EXP_4	1477	9.753750264644623	24.326648712158203	0.004139999	1239.84
SA29_EXP_4	1478	9.657221287488937	24.204960465431213	0.0041770753	1240.68
SA29_EXP_4	1479	296.5672969818115	463.4395980834961	0.008334438	1241.52
SA29_EXP_4	1480	11.265414953231812	19.0314120054245	0.003966842	1242.36
SA29_EXP_4	1481	9.650061279535294	24.039344787597656	0.0035191216	1243.2
SA29_EXP_4	1482	9.68528613448143	24.144201278686523	0.004629907	1244.04
SA29_EXP_4	1483	9.676610678434372	24.064067602157593	0.004010777	1244.88
SA29_EXP_4	1484	11.301414668560028	19.334701895713806	0.005293899	1245.72
SA29_EXP_4	1485	11.193154007196426	19.29107129573822	0.005525936	1246.56
SA29_EXP_4	1486	11.311858147382736	19.329208731651306	0.0036781752	1247.4
SA29_EXP_4	1487	9.635601192712784	24.353522658348083	0.0050261836	1248.24
SA29_EXP_4	1488	9.666470438241959	24.360755681991577	0.0047909296	1249.08
SA29_EXP_4	1489	11.387407034635544	19.115933775901794	0.003802055	1249.92
SA29_EXP_4	1490	9.63616594672203	24.270907044410706	0.0030155987	1250.76
SA29_EXP_4	1491	9.62013304233551	24.463083744049072	0.003503004	1251.6
SA29_EXP_4	1492	9.542163461446762	24.427438974380493	0.003189927	1252.44
SA29_EXP_4	1493	11.327839642763138	19.396069049835205	0.0045598	1253.28
SA29_EXP_4	1494	11.253570765256882	19.363204836845398	0.00465753	1254.12
SA29_EXP_4	1495	9.694912284612656	24.14203941822052	0.0047895657	1254.96
SA29_EXP_4	1496	9.68664139509201	24.523116946220398	0.0042282213	1255.8
SA29_EXP_4	1497	9.702269732952118	24.52297568321228	0.004282674	1256.64
SA29_EXP_4	1498	11.355370283126831	19.31200683116913	0.004270649	1257.48
SA29_EXP_4	1499	9.711286425590515	24.222275018692017	0.0061084866	1258.32
SA29_EXP_4	1500	9.722726792097092	24.378992915153503	0.0037730308	1259.16
SA29_EXP_4	1501	9.71980169415474	24.403712153434753	0.006047574	1260.0
SA29_EXP_4	1502	9.775492548942566	24.1451632976532	0.0063233403	1260.84
SA29_EXP_4	1503	667.07763671875	93.90832901000977	0.019224457	1261.68
SA29_EXP_4	1504	9.664811939001083	24.19409215450287	0.0039745495	1262.52
SA29_EXP_4	1505	9.634806960821152	24.50088679790497	0.0035040497	1263.36
SA29_EXP_4	1506	11.232934147119522	19.466965198516846	0.0044900877	1264.2
SA29_EXP_4	1507	9.639111161231995	24.459874033927917	0.004199393	1265.04
SA29_EXP_4	1508	9.583242237567902	23.93346905708313	0.003785389	1265.88
SA29_EXP_4	1509	9.608473628759384	24.16647434234619	0.00405438	1266.72
SA29_EXP_4	1510	9.676726907491684	24.345502853393555	0.0044491296	1267.56
SA29_EXP_4	1511	9.651318937540054	23.902518153190613	0.005426974	1268.4
SA29_EXP_4	1512	9.773082286119461	24.538679122924805	0.0054419665	1269.24
SA29_EXP_4	1513	11.237915605306625	19.314399361610413	0.004110687	1270.08
SA29_EXP_4	1514	9.709299355745316	24.14885938167572	0.006329966	1270.92
SA29_EXP_4	1515	11.209465563297272	19.244767427444458	0.005446404	1271.76
SA29_EXP_4	1516	9.646422415971756	24.144680500030518	0.0049749943	1272.6
SA29_EXP_4	1517	9.605954587459564	23.98621916770935	0.0046368497	1273.44
SA29_EXP_4	1518	9.540503472089767	24.42244827747345	0.0027362795	1274.28
SA29_EXP_4	1519	11.270937323570251	19.295291304588318	0.005538003	1275.12
SA29_EXP_4	1520	9.62907001376152	24.26239013671875	0.0037353935	1275.96
SA29_EXP_4	1521	665.0105476379395	100.47213077545166	0.011363895	1276.8
SA29_EXP_4	1522	9.659585356712341	23.981042504310608	0.0039550657	1277.64
SA29_EXP_4	1523	9.714529663324356	24.16298747062683	0.0066409237	1278.48
SA29_EXP_4	1524	11.27065122127533	19.654142260551453	0.0065479195	1279.32
SA29_EXP_4	1525	11.347419768571854	19.363741278648376	0.002306211	1280.16
SA29_EXP_4	1526	9.70376580953598	24.32198166847229	0.0035700665	1281.0
SA29_EXP_4	1527	11.25568374991417	19.22195255756378	0.004594064	1281.84
SA29_EXP_4	1528	9.646674990653992	24.2777681350708	0.0032999588	1282.68
SA29_EXP_4	1529	9.726317971944809	24.338684678077698	0.0037953516	1283.52
SA29_EXP_4	1530	9.655435383319855	24.414262175559998	0.003566028	1284.36
SA29_EXP_4	1531	11.19285374879837	19.65755045413971	0.0035781122	1285.2
SA29_EXP_4	1532	11.226918548345566	19.248209595680237	0.0049194866	1286.04
SA29_EXP_4	1533	9.64372605085373	23.751259446144104	0.004386225	1286.88
SA29_EXP_4	1534	9.735018014907837	24.3239164352417	0.005396284	1287.72
SA29_EXP_4	1535	9.781903773546219	24.792324900627136	0.005518505	1288.56
SA29_EXP_4	1536	9.751155227422714	24.25777494907379	0.005836966	1289.4
SA29_EXP_4	1537	9.62957888841629	24.533886909484863	0.0031260431	1290.24
SA29_EXP_4	1538	9.73343625664711	24.137674570083618	0.004849196	1291.08
SA29_EXP_4	1539	11.281722038984299	19.259169101715088	0.0049801758	1291.92
SA29_EXP_4	1540	9.63771790266037	24.030429124832153	0.0032260043	1292.76
SA29_EXP_4	1541	11.308170855045319	19.172533750534058	0.0034672501	1293.6
SA29_EXP_4	1542	9.724535048007965	24.057031273841858	0.0029703618	1294.44
SA29_EXP_4	1543	9.699809551239014	24.026663303375244	0.0043825987	1295.28
SA29_EXP_4	1544	9.738434106111526	24.272802472114563	0.005511139	1296.12
SA29_EXP_4	1545	9.683875739574432	24.41676378250122	0.004388437	1296.96
SA29_EXP_4	1546	11.276589334011078	19.350571632385254	0.005356247	1297.8
SA29_EXP_4	1547	9.75310206413269	24.379795789718628	0.005689558	1298.64
SA29_EXP_4	1548	11.261080950498581	19.451120495796204	0.0048822076	1299.48
SA29_EXP_4	1549	9.659725427627563	24.135425090789795	0.0032888423	1300.32
SA29_EXP_4	1550	11.244317144155502	19.47248876094818	0.007504541	1301.16
SA29_EXP_4	1551	11.290860176086426	19.33304250240326	0.005040062	1302.0
SA29_EXP_4	1552	9.630362689495087	24.637561440467834	0.0036395313	1302.84
SA29_EXP_4	1553	11.301032453775406	19.471058249473572	0.003999195	1303.68
SA29_EXP_4	1554	11.37680634856224	19.265724420547485	0.004199094	1304.52
SA29_EXP_4	1555	9.575967490673065	24.60777461528778	0.0027474575	1305.36
SA29_EXP_4	1556	11.445312947034836	19.34578835964203	0.0027680537	1306.2
SA29_EXP_4	1557	11.151079833507538	19.641201496124268	0.0056016366	1307.04
SA29_EXP_4	1558	11.244981735944748	19.521451592445374	0.0047341394	1307.88
SA29_EXP_4	1559	9.844955056905746	24.4825941324234	0.006821712	1308.72
SA29_EXP_4	1560	9.798578917980194	24.36240255832672	0.00490609	1309.56
SA29_EXP_4	1561	9.774743020534515	24.138611555099487	0.0043238746	1310.4
SA29_EXP_4	1562	9.689222276210785	24.313300251960754	0.002928559	1311.24
SA29_EXP_4	1563	9.811616688966751	24.267436265945435	0.0037735396	1312.08
SA29_EXP_4	1564	11.2570159137249	19.30701971054077	0.0038512524	1312.92
SA29_EXP_4	1565	663.1841659545898	99.55533742904663	0.012945955	1313.76
SA29_EXP_4	1566	11.371085047721863	19.369726181030273	0.006153176	1314.6
SA29_EXP_4	1567	665.8636569976807	94.93937015533447	0.008160709	1315.44
SA29_EXP_4	1568	9.690158069133759	24.51905608177185	0.0049575786	1316.28
SA29_EXP_4	1569	9.706220775842667	24.38788890838623	0.0037727242	1317.12
SA29_EXP_4	1570	9.694301337003708	24.413037300109863	0.0031460288	1317.96
SA29_EXP_4	1571	11.36096864938736	19.270620346069336	0.0052390136	1318.8
SA29_EXP_4	1572	667.182445526123	93.04003715515137	0.0056439573	1319.64
SA29_EXP_4	1573	11.296840757131577	19.306576251983643	0.006139777	1320.48
SA29_EXP_4	1574	11.186998337507248	19.487046003341675	0.004394266	1321.32
SA29_EXP_4	1575	9.663362801074982	24.11750614643097	0.0048616743	1322.16
SA29_EXP_4	1576	9.615887701511383	24.434918761253357	0.0037552693	1323.0
SA29_EXP_4	1577	11.267714202404022	19.480215311050415	0.007607061	1323.84
SA29_EXP_4	1578	9.665146470069885	24.397355318069458	0.0040159235	1324.68
SA29_EXP_4	1579	9.771689772605896	24.44446563720703	0.0054425853	1325.52
SA29_EXP_4	1580	9.748072922229767	24.033181071281433	0.006778558	1326.36
SA29_EXP_4	1581	9.632924199104309	24.532436728477478	0.0057063783	1327.2
SA29_EXP_4	1582	9.570667892694473	24.231934547424316	0.0027448535	1328.04
SA29_EXP_4	1583	9.624970704317093	24.305439591407776	0.0038448116	1328.88
SA29_EXP_4	1584	9.724996984004974	24.139339327812195	0.0042593535	1329.72
SA29_EXP_4	1585	9.71069186925888	24.234870672225952	0.0038156866	1330.56
SA29_EXP_4	1586	9.592480957508087	24.393389225006104	0.004437714	1331.4
SA29_EXP_4	1587	9.616079181432724	24.326205253601074	0.0050539984	1332.24
SA29_EXP_4	1588	11.292818188667297	19.386069774627686	0.0044493806	1333.08
SA29_EXP_4	1589	9.73772257566452	24.390447735786438	0.003441677	1333.92
SA29_EXP_4	1590	9.736069291830063	24.07582998275757	0.004600842	1334.76
SA29_EXP_4	1591	9.594466537237167	24.522398114204407	0.0036415693	1335.6
SA29_EXP_4	1592	11.22845634818077	19.380213618278503	0.0056507806	1336.44
SA29_EXP_4	1593	11.351612210273743	19.23133671283722	0.004317405	1337.28
SA29_EXP_4	1594	9.577842056751251	24.34188723564148	0.003531294	1338.12
SA29_EXP_4	1595	9.635628759860992	24.207630157470703	0.0040441803	1338.96
SA29_EXP_4	1596	9.6664659678936	24.13386583328247	0.003292834	1339.8
SA29_EXP_4	1597	11.293236166238785	19.389179348945618	0.0064693633	1340.64
SA29_EXP_4	1598	9.617773443460464	24.42483365535736	0.0038858068	1341.48
SA29_EXP_4	1599	11.263786256313324	19.502785205841064	0.0031323112	1342.32
SA29_EXP_4	1600	11.230196803808212	19.285300970077515	0.0057473215	1343.16
SA29_EXP_4	1601	9.701167792081833	24.362613558769226	0.0042235297	1344.0
SA29_EXP_4	1602	11.25209704041481	19.344642162322998	0.0046397843	1344.84
SA29_EXP_4	1603	9.670134633779526	24.303991198539734	0.0029352645	1345.68
SA29_EXP_4	1604	9.626078605651855	24.42231595516205	0.0032001692	1346.52
SA29_EXP_4	1605	9.633929282426834	24.717437624931335	0.0037064885	1347.36
SA29_EXP_4	1606	11.32994145154953	19.221514463424683	0.0062956153	1348.2
SA29_EXP_4	1607	11.235949397087097	19.30407464504242	0.006623225	1349.04
SA29_EXP_4	1608	9.590119123458862	24.745697379112244	0.0033373665	1349.88
SA29_EXP_4	1609	11.35404109954834	19.31171178817749	0.0044243666	1350.72
SA29_EXP_4	1610	9.688277542591095	24.27936851978302	0.0049057202	1351.56
SA29_EXP_4	1611	9.626295417547226	24.42974030971527	0.0028732384	1352.4
SA29_EXP_4	1612	9.591304510831833	24.173821806907654	0.002677138	1353.24
SA29_EXP_4	1613	11.35513037443161	19.415929913520813	0.0036694151	1354.08
SA29_EXP_4	1614	9.69126671552658	23.93455982208252	0.0041946904	1354.92
SA29_EXP_4	1615	11.224327236413956	19.418792724609375	0.0049870946	1355.76
SA29_EXP_4	1616	11.323900520801544	19.471465945243835	0.0065082423	1356.6
SA29_EXP_4	1617	9.646478295326233	24.45580780506134	0.0042392416	1357.44
SA29_EXP_4	1618	9.644265472888947	24.16889190673828	0.005014722	1358.28
SA29_EXP_4	1619	666.1856651306152	94.30276393890381	0.0068852995	1359.12
SA29_EXP_4	1620	9.662288427352905	24.421298503875732	0.0031675687	1359.96
SA29_EXP_4	1621	9.65670719742775	24.41534399986267	0.0039496967	1360.8
SA29_EXP_4	1622	9.702673554420471	24.37728524208069	0.0065131504	1361.64
SA29_EXP_4	1623	9.579403698444366	24.300259351730347	0.003105896	1362.48
SA29_EXP_4	1624	9.685508161783218	24.395214915275574	0.0056953905	1363.32
SA29_EXP_4	1625	9.689316898584366	24.221801161766052	0.0039448016	1364.16
SA29_EXP_4	1626	9.686578065156937	24.284031987190247	0.0042546657	1365.0
SA29_EXP_4	1627	11.259856075048447	19.50449824333191	0.004605386	1365.84
SA29_EXP_4	1628	11.211266368627548	19.480204582214355	0.004034809	1366.68
SA29_EXP_4	1629	664.4562721252441	102.69591808319092	0.041477107	1367.52
SA29_EXP_4	1630	11.215245723724365	19.432334303855896	0.0038103634	1368.36
SA29_EXP_4	1631	9.700088202953339	24.37315285205841	0.004817005	1369.2
SA29_EXP_4	1632	11.20603010058403	19.46268081665039	0.0039489316	1370.04
SA29_EXP_4	1633	11.286687105894089	19.367380142211914	0.0054603955	1370.88
SA29_EXP_4	1634	9.690462797880173	24.353708624839783	0.0040872567	1371.72
SA29_EXP_4	1635	11.338861286640167	19.475314021110535	0.0033653216	1372.56
SA29_EXP_4	1636	11.282890290021896	19.373223781585693	0.0043728724	1373.4
SA29_EXP_4	1637	11.390135437250137	19.275730848312378	0.006508828	1374.24
SA29_EXP_4	1638	11.372227966785431	19.392489194869995	0.004540177	1375.08
SA29_EXP_4	1639	9.726595878601074	24.313859939575195	0.0039142137	1375.92
SA29_EXP_4	1640	11.383062601089478	19.50613796710968	0.011298125	1376.76
SA29_EXP_4	1641	11.31916418671608	19.336252212524414	0.0060525886	1377.6
SA29_EXP_4	1642	9.736525267362595	24.477186799049377	0.00388477	1378.44
SA29_EXP_4	1643	9.761534631252289	24.290944933891296	0.0037314384	1379.28
SA29_EXP_4	1644	9.678877890110016	24.30568814277649	0.0035336874	1380.12
SA29_EXP_4	1645	9.563396126031876	24.3479722738266	0.002809218	1380.96
SA29_EXP_4	1646	11.409460753202438	19.33607518672943	0.0032555363	1381.8
SA29_EXP_4	1647	11.357692629098892	19.30983066558838	0.005105076	1382.64
SA29_EXP_4	1648	11.379185318946838	19.258151650428772	0.0056310096	1383.48
SA29_EXP_4	1649	11.345082521438599	19.386890530586243	0.003913273	1384.32
SA29_EXP_4	1650	663.0962371826172	94.75687265396118	0.01078001	1385.16
SA29_EXP_4	1651	9.646663814783096	24.336962699890137	0.0044116857	1386.0
SA29_EXP_4	1652	9.731831401586533	24.070186614990234	0.0043590795	1386.84
SA29_EXP_4	1653	11.264858394861221	19.588923454284668	0.004207525	1387.68
SA29_EXP_4	1654	11.363552510738373	19.320080280303955	0.0049996083	1388.52
SA29_EXP_4	1655	11.214970052242279	19.128586649894714	0.003619494	1389.36
SA29_EXP_4	1656	11.143696308135986	19.271634221076965	0.0040513813	1390.2
SA29_EXP_4	1657	9.639700502157211	24.25532341003418	0.003883908	1391.04
SA29_EXP_4	1658	9.549746662378311	24.242055416107178	0.0027498808	1391.88
SA29_EXP_4	1659	9.594041109085083	24.238495230674744	0.003735468	1392.72
SA29_EXP_4	1660	11.312496662139893	19.331238269805908	0.0031415264	1393.56
SA29_EXP_4	1661	11.271265149116516	19.38819944858551	0.0036410883	1394.4
SA29_EXP_4	1662	9.660694003105164	24.220558404922485	0.0049667065	1395.24
SA29_EXP_4	1663	9.666301310062408	23.980502486228943	0.0042204363	1396.08
SA29_EXP_4	1664	9.70839112997055	24.522022604942322	0.005255779	1396.92
SA29_EXP_4	1665	9.695494174957275	24.286268949508667	0.0046638367	1397.76
SA29_EXP_4	1666	9.726189076900482	24.218854308128357	0.004874039	1398.6
SA29_EXP_4	1667	9.678047150373459	24.144328236579895	0.0040527266	1399.44
SA29_EXP_4	1668	9.692717343568802	24.207270741462708	0.004552378	1400.28
SA29_EXP_4	1669	9.739865362644196	24.635850191116333	0.0038589912	1401.12
SA29_EXP_4	1670	9.636113792657852	24.33127462863922	0.0035242657	1401.96
SA29_EXP_4	1671	9.749170392751694	24.398472905158997	0.004691164	1402.8
SA29_EXP_4	1672	9.710332751274109	24.18433964252472	0.004408198	1403.64
SA29_EXP_4	1673	9.736625850200653	24.225633144378662	0.0051856623	1404.48
SA29_EXP_4	1674	9.727144241333008	24.423016905784607	0.004607973	1405.32
SA29_EXP_4	1675	11.41711175441742	19.224963784217834	0.004582448	1406.16
SA29_EXP_4	1676	11.295832693576813	19.449877738952637	0.0044259755	1407.0
SA29_EXP_4	1677	9.675073623657227	24.104998111724854	0.004046167	1407.84
SA29_EXP_4	1678	11.37847751379013	19.460166692733765	0.0052177343	1408.68
SA29_EXP_4	1679	11.269013583660126	19.47644054889679	0.004816815	1409.52
SA29_EXP_4	1680	9.736590832471848	24.32982623577118	0.003009635	1410.36
SA29_EXP_4	1681	9.685119986534119	24.173313975334167	0.004648663	1411.2
SA29_EXP_4	1682	9.735384583473206	24.202517867088318	0.00462344	1412.04
SA29_EXP_4	1683	9.64895412325859	24.25356388092041	0.0042039026	1412.88
SA29_EXP_4	1684	9.675002098083496	24.425647258758545	0.0053321575	1413.72
SA29_EXP_4	1685	11.239037662744522	19.412165880203247	0.0048249294	1414.56
SA29_EXP_4	1686	667.4620628356934	93.17353248596191	0.0047854353	1415.4
SA29_EXP_4	1687	9.649350494146347	24.277036786079407	0.0053051948	1416.24
SA29_EXP_4	1688	9.65217798948288	24.36033546924591	0.0047138706	1417.08
SA29_EXP_4	1689	9.669798612594604	24.072067737579346	0.005315007	1417.92
SA29_EXP_4	1690	11.307118833065033	19.446297883987427	0.0047131637	1418.76
SA29_EXP_4	1691	9.707864373922348	24.088194966316223	0.0053294874	1419.6
SA29_EXP_4	1692	11.307618767023087	19.482357501983643	0.0040084575	1420.44
SA29_EXP_4	1693	9.74070429801941	24.320240020751953	0.0064652204	1421.28
SA29_EXP_4	1694	9.622983634471893	24.34432804584503	0.0046894765	1422.12
SA29_EXP_4	1695	9.713894873857498	24.181249737739563	0.004559956	1422.96
SA29_EXP_4	1696	9.716689586639404	24.383203983306885	0.0043238383	1423.8
SA29_EXP_4	1697	9.722450375556946	24.470912218093872	0.00466408	1424.64
SA29_EXP_4	1698	9.615972638130188	24.193496704101562	0.0049641808	1425.48
SA29_EXP_4	1699	11.3252654671669	19.266251921653748	0.006474937	1426.32
SA29_EXP_4	1700	11.251289397478104	19.240527749061584	0.00548191	1427.16
SA29_EXP_4	1701	11.336567997932434	19.39497470855713	0.0051929536	1428.0
SA29_EXP_4	1702	9.672548621892929	24.42846715450287	0.0046747816	1428.84
SA29_EXP_4	1703	9.581787884235382	24.40067768096924	0.0031345305	1429.68
SA29_EXP_4	1704	9.57927331328392	24.107016921043396	0.0031710966	1430.52
SA29_EXP_4	1705	9.67593565583229	24.48256015777588	0.0045749675	1431.36
SA29_EXP_4	1706	9.748910367488861	24.039782881736755	0.004328813	1432.2
SA29_EXP_4	1707	11.245349049568176	19.79406774044037	0.004319105	1433.04
SA29_EXP_4	1708	11.199714988470078	19.379678964614868	0.0051553072	1433.88
SA29_EXP_4	1709	9.68654379248619	24.21996831893921	0.0037611267	1434.72
SA29_EXP_4	1710	9.660256654024124	24.250118136405945	0.003748605	1435.56
SA29_EXP_4	1711	9.635506570339203	24.638915061950684	0.0048543946	1436.4
SA29_EXP_4	1712	11.286550015211105	19.170650839805603	0.0071661873	1437.24
SA29_EXP_4	1713	11.337921768426895	19.355358481407166	0.005695982	1438.08
SA29_EXP_4	1714	9.701861441135406	24.430362582206726	0.0036276716	1438.92
SA29_EXP_4	1715	11.283081769943237	19.26367163658142	0.004273444	1439.76
SA29_EXP_4	1716	11.362573504447937	19.384873509407043	0.008260251	1440.6
SA29_EXP_4	1717	11.278124153614044	19.45230782032013	0.0074500362	1441.44
SA29_EXP_4	1718	9.767019003629684	24.292194843292236	0.0047434885	1442.28
SA29_EXP_4	1719	9.665719419717789	24.66859459877014	0.0041193278	1443.12
SA29_EXP_4	1720	9.721649438142776	24.080740213394165	0.007629989	1443.96
SA29_EXP_4	1721	9.627055376768112	24.046000242233276	0.0037619201	1444.8
SA29_EXP_4	1722	9.6794493496418	24.37326729297638	0.004989513	1445.64
SA29_EXP_4	1723	11.326229572296143	19.393256306648254	0.0037428946	1446.48
SA29_EXP_4	1724	156.13296031951904	62.37483501434326	0.02895821	1447.32
SA29_EXP_4	1725	9.638123214244843	24.287118315696716	0.0034902203	1448.16
SA29_EXP_4	1726	9.650833904743195	24.093647003173828	0.0061214757	1449.0
SA29_EXP_4	1727	11.351612210273743	19.339771270751953	0.0053982274	1449.84
SA29_EXP_4	1728	11.334207653999329	19.403915405273438	0.005929276	1450.68
SA29_EXP_4	1729	9.822245687246323	24.097373485565186	0.0052930503	1451.52
SA29_EXP_4	1730	9.585714340209961	24.549368619918823	0.0039843833	1452.36
SA29_EXP_4	1731	11.25299483537674	19.388131499290466	0.004430635	1453.2
SA29_EXP_4	1732	9.712203592061996	24.469687342643738	0.0047991304	1454.04
SA29_EXP_4	1733	9.798292070627213	24.436182975769043	0.0038590538	1454.88
SA29_EXP_4	1734	9.630955755710602	24.470525979995728	0.0038395843	1455.72
SA29_EXP_4	1735	9.662096947431564	24.071890711784363	0.003815132	1456.56
SA29_EXP_4	1736	11.303988099098206	19.39622461795807	0.0026008352	1457.4
SA29_EXP_4	1737	9.742039442062378	24.252222776412964	0.004965453	1458.24
SA29_EXP_4	1738	9.76923480629921	24.283867478370667	0.007689787	1459.08
SA29_EXP_4	1739	9.707490354776382	24.62451159954071	0.005643952	1459.92
SA29_EXP_4	1740	9.634368121623993	24.303370714187622	0.00461922	1460.76
SA29_EXP_4	1741	9.721329063177109	24.42313313484192	0.0060706018	1461.6
SA29_EXP_4	1742	11.424276232719421	19.376556873321533	0.0035265551	1462.44
SA29_EXP_4	1743	11.302275955677032	19.386838674545288	0.0041830423	1463.28
SA29_EXP_4	1744	666.2805557250977	97.46078968048096	0.021589482	1464.12
SA29_EXP_4	1745	667.015552520752	96.0867977142334	0.010700822	1464.96
SA29_EXP_4	1746	11.290386319160461	19.15209710597992	0.0026355744	1465.8
SA29_EXP_4	1747	9.585282951593399	24.10680055618286	0.0026283194	1466.64
SA29_EXP_4	1748	9.582626819610596	24.688045978546143	0.003631738	1467.48
SA29_EXP_4	1749	9.649504721164703	24.173464179039	0.0046253735	1468.32
SA29_EXP_4	1750	9.711898863315582	24.492657780647278	0.003877637	1469.16
SA29_EXP_4	1751	9.658846259117126	24.437668919563293	0.005676889	1470.0
SA29_EXP_4	1752	9.678294509649277	24.362751245498657	0.004986981	1470.84
SA29_EXP_4	1753	9.749016910791397	24.39507007598877	0.0058529177	1471.68
SA29_EXP_4	1754	11.419681459665298	19.360440373420715	0.005313306	1472.52
SA29_EXP_4	1755	9.682132303714752	24.255650639533997	0.0044040713	1473.36
SA29_EXP_4	1756	11.31277084350586	19.326746463775635	0.0038367275	1474.2
SA29_EXP_4	1757	11.363501846790314	19.35673177242279	0.006194059	1475.04
SA29_EXP_4	1758	11.424703896045685	19.295334219932556	0.0056404728	1475.88
SA29_EXP_4	1759	11.364132165908813	19.454038739204407	0.0049305796	1476.72
SA29_EXP_4	1760	9.75390076637268	24.07892346382141	0.007235771	1477.56
SA29_EXP_4	1761	9.750255942344666	24.177911281585693	0.006880437	1478.4
SA29_EXP_4	1762	9.742749482393265	24.66163694858551	0.0052687037	1479.24
SA29_EXP_4	1763	9.62396115064621	24.447049498558044	0.0037109584	1480.08
SA29_EXP_4	1764	11.18491142988205	19.39884066581726	0.0046760975	1480.92
SA29_EXP_4	1765	9.6165269613266	24.078503251075745	0.0050798394	1481.76
SA29_EXP_4	1766	9.718003123998642	24.064139127731323	0.0077309576	1482.6
SA29_EXP_4	1767	9.711191058158875	24.43716824054718	0.005597718	1483.44
SA29_EXP_4	1768	9.646658599376678	24.202855825424194	0.00545329	1484.28
SA29_EXP_4	1769	11.274558305740356	19.169594049453735	0.0056003667	1485.12
SA29_EXP_4	1770	9.785141795873642	24.298916459083557	0.0058592437	1485.96
SA29_EXP_4	1771	9.638997912406921	24.339998960494995	0.004582356	1486.8
SA29_EXP_4	1772	9.737545996904373	24.456013441085815	0.0042553875	1487.64
SA29_EXP_4	1773	9.61393490433693	24.446462988853455	0.004052527	1488.48
SA29_EXP_4	1774	9.660136699676514	24.33179497718811	0.0030373237	1489.32
SA29_EXP_4	1775	11.171776056289673	19.39398765563965	0.0041475333	1490.16
SA29_EXP_4	1776	9.649328887462616	24.66343581676483	0.0050900704	1491.0
SA29_EXP_4	1777	9.77395549416542	24.356374740600586	0.00404846	1491.84
SA29_EXP_4	1778	9.678459912538528	24.262903332710266	0.003625218	1492.68
SA29_EXP_4	1779	9.741023927927017	24.658672213554382	0.0061309086	1493.52
SA29_EXP_4	1780	11.19016632437706	19.33831214904785	0.0047549154	1494.36
SA29_EXP_4	1781	11.339922994375229	19.21578347682953	0.00719216	1495.2
SA29_EXP_4	1782	9.714658558368683	24.063963890075684	0.0050353208	1496.04
SA29_EXP_4	1783	9.760682284832	23.985811471939087	0.0057841637	1496.88
SA29_EXP_4	1784	9.587326645851135	24.58457887172699	0.0034658236	1497.72
SA29_EXP_4	1785	11.197401583194733	19.35231328010559	0.0042425077	1498.56
SA29_EXP_4	1786	9.612491726875305	23.999218940734863	0.004402031	1499.4
SA29_EXP_4	1787	11.211230605840683	19.436813592910767	0.004671158	1500.24
SA29_EXP_4	1788	11.302699893712997	19.508678913116455	0.0066877613	1501.08
SA29_EXP_4	1789	11.364640295505524	19.18824076652527	0.003283108	1501.92
SA29_EXP_4	1790	666.8067932128906	95.89922904968262	0.07742721	1502.76
SA29_EXP_4	1791	11.258690804243088	19.464896321296692	0.0044960016	1503.6
SA29_EXP_4	1792	9.639740735292435	24.40537691116333	0.0033144667	1504.44
SA29_EXP_4	1793	11.364152282476425	19.207617044448853	0.0039578653	1505.28
SA29_EXP_4	1794	11.354956030845642	19.26477313041687	0.005861536	1506.12
SA29_EXP_4	1795	11.290527880191803	19.378788471221924	0.0040151966	1506.96
SA29_EXP_4	1796	665.5463218688965	96.31061553955078	0.014008039	1507.8
SA29_EXP_4	1797	9.757859259843826	24.484659433364868	0.004915	1508.64
SA29_EXP_4	1798	665.8908843994141	95.87714195251465	0.004914851	1509.48
SA29_EXP_4	1799	11.204422265291214	19.319636821746826	0.0028636176	1510.32
SA29_EXP_4	1800	11.268017441034317	19.366657733917236	0.0060576713	1511.16
SA29_EXP_4	1801	9.658966958522797	24.413203597068787	0.005152114	1512.0
SA29_EXP_4	1802	9.610021114349365	24.304338097572327	0.004068578	1512.84
SA29_EXP_4	1803	11.258754134178162	19.467596411705017	0.0040652114	1513.68
SA29_EXP_4	1804	11.33522093296051	19.155696630477905	0.0041316524	1514.52
SA29_EXP_4	1805	11.225840449333191	19.111264944076538	0.0034107573	1515.36
SA29_EXP_4	1806	9.556299448013306	24.19035315513611	0.0032738056	1516.2
SA29_EXP_4	1807	9.63384434580803	24.616461396217346	0.0025515505	1517.04
SA29_EXP_4	1808	9.696217626333237	24.776471257209778	0.0038919598	1517.88
SA29_EXP_4	1809	11.322104930877686	19.330764412879944	0.00546017	1518.72
SA29_EXP_4	1810	9.754463285207748	24.595336318016052	0.0054851323	1519.56
SA29_EXP_4	1811	11.338123679161072	19.555490612983704	0.0035074512	1520.4
SA29_EXP_4	1812	11.187364161014557	19.5335054397583	0.0047667315	1521.24
SA29_EXP_4	1813	11.343585699796677	19.388351440429688	0.0036321143	1522.08
SA29_EXP_4	1814	11.241111904382706	19.27711308002472	0.0051915124	1522.92
SA29_EXP_4	1815	11.224909126758575	19.325053095817566	0.0057004285	1523.76
SA29_EXP_4	1816	9.610158950090408	24.616547226905823	0.0031264399	1524.6
SA29_EXP_4	1817	9.698193520307541	24.2086923122406	0.0033825885	1525.44
SA29_EXP_4	1818	11.279775202274323	19.349477291107178	0.004659792	1526.28
SA29_EXP_4	1819	9.690286219120026	24.206024408340454	0.0043676435	1527.12
SA29_EXP_4	1820	9.695468097925186	24.439040422439575	0.00387761	1527.96
SA29_EXP_4	1821	11.392351239919662	19.30951237678528	0.00579172	1528.8
SA29_EXP_4	1822	9.682990610599518	24.14492905139923	0.004609883	1529.64
SA29_EXP_4	1823	11.349248886108398	19.381821155548096	0.0039027226	1530.48
SA29_EXP_4	1824	9.691866487264633	24.467968940734863	0.0034706986	1531.32
SA29_EXP_4	1825	9.61928740143776	24.531202912330627	0.0034856994	1532.16
SA29_EXP_4	1826	9.609135240316391	24.27795946598053	0.0038414965	1533.0
SA29_EXP_4	1827	9.699985384941101	24.096431136131287	0.0049499655	1533.84
SA29_EXP_4	1828	9.573398530483246	24.223308563232422	0.0033479596	1534.68
SA29_EXP_4	1829	11.297935247421265	19.42798376083374	0.0035558052	1535.52
SA29_EXP_4	1830	9.728134423494339	24.251993894577026	0.0049001505	1536.36
SA29_EXP_4	1831	9.65181216597557	24.41069483757019	0.0037593655	1537.2
SA29_EXP_4	1832	9.661499410867691	24.59843337535858	0.0044177473	1538.04
SA29_EXP_4	1833	9.664904326200485	24.142359495162964	0.003585706	1538.88
SA29_EXP_4	1834	9.582918137311935	24.24078404903412	0.0035109727	1539.72
SA29_EXP_4	1835	9.683527797460556	24.438689947128296	0.004555614	1540.56
SA29_EXP_4	1836	9.71553921699524	24.59162414073944	0.0042156745	1541.4
SA29_EXP_4	1837	9.642674028873444	24.02218222618103	0.004146779	1542.24
SA29_EXP_4	1838	664.4254684448242	96.58013820648193	0.005218964	1543.08
SA29_EXP_4	1839	11.33010983467102	19.313464164733887	0.005316687	1543.92
SA29_EXP_4	1840	11.323229968547821	19.605994820594788	0.0056748753	1544.76
SA29_EXP_4	1841	9.672272205352783	24.392845630645752	0.0047133067	1545.6
SA29_EXP_4	1842	9.580106288194656	24.333613514900208	0.003447355	1546.44
SA29_EXP_4	1843	11.42277792096138	19.269574284553528	0.0059192763	1547.28
SA29_EXP_4	1844	11.347892135381699	19.2887020111084	0.0056690825	1548.12
SA29_EXP_4	1845	9.681569784879684	24.61541175842285	0.006886076	1548.96
SA29_EXP_4	1846	9.530190378427505	24.35754418373108	0.0033049001	1549.8
SA29_EXP_4	1847	11.338724195957184	19.317362308502197	0.0046430663	1550.64
SA29_EXP_4	1848	11.364194005727768	19.331384897232056	0.0035665366	1551.48
SA29_EXP_4	1849	11.386048048734665	19.55422282218933	0.005393854	1552.32
SA29_EXP_4	1850	665.75927734375	100.04804134368896	0.01433827	1553.16
SA29_EXP_4	1851	9.585639834403992	24.28598463535309	0.0029074221	1554.0
SA29_EXP_4	1852	9.703962504863739	24.250457882881165	0.0058648936	1554.84
SA29_EXP_4	1853	9.617754817008972	24.220767617225647	0.0037725542	1555.68
SA29_EXP_4	1854	11.287622153759003	19.368229508399963	0.0056249583	1556.52
SA29_EXP_4	1855	11.26353070139885	19.33797597885132	0.0042935275	1557.36
SA29_EXP_4	1856	9.704338759183884	24.166778326034546	0.005795	1558.2
SA29_EXP_4	1857	11.267677694559097	19.324899315834045	0.005572664	1559.04
SA29_EXP_4	1858	11.408920586109161	19.390769004821777	0.0047477586	1559.88
SA29_EXP_4	1859	9.712421894073486	24.317920804023743	0.00509813	1560.72
SA29_EXP_4	1860	11.290213465690613	19.354882836341858	0.005740664	1561.56
SA29_EXP_4	1861	9.760146588087082	24.11112606525421	0.0061522895	1562.4
SA29_EXP_4	1862	11.350633203983307	19.347445964813232	0.0051008496	1563.24
SA29_EXP_4	1863	9.653618931770325	24.190549850463867	0.0042678835	1564.08
SA29_EXP_4	1864	9.680517017841339	24.422741532325745	0.0030529439	1564.92
SA29_EXP_4	1865	11.268137395381927	19.470961689949036	0.0042363503	1565.76
SA29_EXP_4	1866	9.724651277065277	24.127789735794067	0.008136884	1566.6
SA29_EXP_4	1867	9.692420810461044	24.24117922782898	0.004006507	1567.44
SA29_EXP_4	1868	666.1709785461426	92.01460361480713	0.0052016512	1568.28
SA29_EXP_4	1869	11.390966176986694	19.3757164478302	0.006445628	1569.12
SA29_EXP_4	1870	9.667117893695831	24.603087902069092	0.005724023	1569.96
SA29_EXP_4	1871	9.766184538602829	24.328306317329407	0.00585551	1570.8
SA29_EXP_4	1872	9.687820822000504	24.191996455192566	0.003755924	1571.64
SA29_EXP_4	1873	9.646549075841904	24.633872509002686	0.0058755735	1572.48
SA29_EXP_4	1874	9.723766148090363	24.397577047348022	0.0048500933	1573.32
SA29_EXP_4	1875	9.659797698259354	24.45850968360901	0.0040549696	1574.16
SA29_EXP_4	1876	11.190423369407654	19.357693791389465	0.003933182	1575.0
SA29_EXP_4	1877	11.253239959478378	19.37403380870819	0.0036991285	1575.84
SA29_EXP_4	1878	11.276230216026306	19.24336016178131	0.0034248093	1576.68
SA29_EXP_4	1879	9.631344676017761	24.38553214073181	0.002652502	1577.52
SA29_EXP_4	1880	9.64553952217102	24.390889406204224	0.00494909	1578.36
SA29_EXP_4	1881	11.282851547002792	19.579371213912964	0.005785244	1579.2
SA29_EXP_4	1882	9.504836052656174	24.231680631637573	0.0035834066	1580.04
SA29_EXP_4	1883	9.578900039196014	24.355849027633667	0.0036582227	1580.88
SA29_EXP_4	1884	664.8763656616211	94.36782360076904	0.0035348295	1581.72
SA29_EXP_4	1885	11.203072965145111	19.284995198249817	0.0053109904	1582.56
SA29_EXP_4	1886	9.692810475826263	24.389382004737854	0.004468401	1583.4
SA29_EXP_4	1887	667.3793792724609	95.33474922180176	0.014414478	1584.24
SA29_EXP_4	1888	9.657018631696701	24.356224536895752	0.0032066354	1585.08
SA29_EXP_4	1889	11.397270858287811	19.335864186286926	0.006721203	1585.92
SA29_EXP_4	1890	9.694875031709671	24.185904264450073	0.0042224587	1586.76
SA29_EXP_4	1891	11.345454305410385	19.37293767929077	0.0028794021	1587.6
SA29_EXP_4	1892	11.326687037944794	19.117113947868347	0.0048875622	1588.44
SA29_EXP_4	1893	11.339887976646423	19.21598732471466	0.004073825	1589.28
SA29_EXP_4	1894	11.268895119428635	19.386895895004272	0.0055597103	1590.12
SA29_EXP_4	1895	11.39976903796196	19.170482754707336	0.0029718406	1590.96
SA29_EXP_4	1896	9.647700190544128	24.284924268722534	0.003714202	1591.8
SA29_EXP_4	1897	11.331851035356522	19.47385847568512	0.0042775404	1592.64
SA29_EXP_4	1898	9.750774502754211	24.19309437274933	0.004924557	1593.48
SA29_EXP_4	1899	11.30644977092743	19.33109164237976	0.005171689	1594.32
SA29_EXP_4	1900	9.606188535690308	24.713072776794434	0.0037620917	1595.16
SA29_EXP_4	1901	9.67906191945076	24.340009689331055	0.0053463336	1596.0
SA29_EXP_4	1902	11.276207864284515	19.27546977996826	0.0066555417	1596.84
SA29_EXP_4	1903	11.307357251644135	19.246689677238464	0.0036208956	1597.68
SA29_EXP_4	1904	11.339831352233887	19.263421297073364	0.006645172	1598.52
SA29_EXP_4	1905	9.746313840150833	24.146400690078735	0.0045349263	1599.36
SA29_EXP_4	1906	9.682653099298477	24.008962512016296	0.004371377	1600.2
SA29_EXP_4	1907	11.353935301303864	19.219806790351868	0.004074336	1601.04
SA29_EXP_4	1908	664.1676425933838	94.65817451477051	0.011779768	1601.88
SA29_EXP_4	1909	11.294231563806534	19.30543541908264	0.004823867	1602.72
SA29_EXP_4	1910	11.327315121889114	19.595260620117188	0.0051774574	1603.56
SA29_EXP_4	1911	9.729046374559402	24.72330093383789	0.0053988723	1604.4
SA29_EXP_4	1912	9.714801609516144	24.719998240470886	0.0042051123	1605.24
SA29_EXP_4	1913	9.680941700935364	24.695123434066772	0.0038368972	1606.08
SA29_EXP_4	1914	9.632765501737595	24.70697522163391	0.003641325	1606.92
SA29_EXP_4	1915	9.566562622785568	24.55172896385193	0.0030920883	1607.76
SA29_EXP_4	1916	11.294174194335938	19.32348132133484	0.0058109886	1608.6
SA29_EXP_4	1917	11.310217529535294	19.458240866661072	0.003982364	1609.44
SA29_EXP_4	1918	11.388447135686874	19.250358939170837	0.00469303	1610.28
SA29_EXP_4	1919	9.706203639507294	24.538267850875854	0.0041542565	1611.12
SA29_EXP_4	1920	9.843195974826813	24.44892704486847	0.0050643594	1611.96
SA29_EXP_4	1921	9.72316712141037	24.529799222946167	0.004434129	1612.8
SA29_EXP_4	1922	11.423877626657486	19.468665719032288	0.0039008972	1613.64
SA29_EXP_4	1923	11.290053278207779	19.456175565719604	0.0050261314	1614.48
SA29_EXP_4	1924	11.24088242650032	19.42492961883545	0.005160402	1615.32
SA29_EXP_4	1925	9.662407636642456	24.68440890312195	0.0045380094	1616.16
SA29_EXP_4	1926	9.725619107484818	24.110886454582214	0.004592691	1617.0
SA29_EXP_4	1927	11.20878979563713	19.238473176956177	0.0039040984	1617.84
SA29_EXP_4	1928	9.707007557153702	24.53402280807495	0.0042148675	1618.68
SA29_EXP_4	1929	11.252904683351517	19.384179711341858	0.0047076913	1619.52
SA29_EXP_4	1930	9.679120779037476	24.301493167877197	0.0033164646	1620.36
SA29_EXP_4	1931	9.632494300603867	24.53783869743347	0.0033905567	1621.2
SA29_EXP_4	1932	9.737668931484222	24.327514171600342	0.0052760006	1622.04
SA29_EXP_4	1933	9.70255732536316	24.291043281555176	0.0035195418	1622.88
SA29_EXP_4	1934	11.365733295679092	19.325571656227112	0.0047684917	1623.72
SA29_EXP_4	1935	11.27077117562294	19.417555332183838	0.008864541	1624.56
SA29_EXP_4	1936	9.668543189764023	24.646723866462708	0.0042300853	1625.4
SA29_EXP_4	1937	11.374515295028687	19.55880582332611	0.004326384	1626.24
SA29_EXP_4	1938	9.688431024551392	24.36423897743225	0.005259994	1627.08
SA29_EXP_4	1939	9.684077650308609	24.18678045272827	0.0052375374	1627.92
SA29_EXP_4	1940	9.63568463921547	24.371849298477173	0.004949244	1628.76
SA29_EXP_4	1941	11.215629428625107	19.315672516822815	0.0056823604	1629.6
SA29_EXP_4	1942	11.268077790737152	19.372555017471313	0.0049847364	1630.44
SA29_EXP_4	1943	11.286314576864243	19.286023378372192	0.0035982837	1631.28
SA29_EXP_4	1944	11.352378875017166	19.213773608207703	0.0032687122	1632.12
SA29_EXP_4	1945	9.578941017389297	24.21431601047516	0.0036724498	1632.96
SA29_EXP_4	1946	9.68027338385582	24.63101327419281	0.0050588725	1633.8
SA29_EXP_4	1947	9.643449634313583	24.064629077911377	0.004354728	1634.64
SA29_EXP_4	1948	9.632773697376251	24.14559781551361	0.004834363	1635.48
SA29_EXP_4	1949	9.662201255559921	24.64833676815033	0.004727891	1636.32
SA29_EXP_4	1950	9.769898653030396	24.359546899795532	0.0064174645	1637.16
SA29_EXP_4	1951	11.330156028270721	19.271555542945862	0.0037362808	1638.0
SA29_EXP_4	1952	11.254695802927017	19.332865476608276	0.00449702	1638.84
SA29_EXP_4	1953	9.74438339471817	24.219186902046204	0.005844084	1639.68
SA29_EXP_4	1954	9.671426564455032	24.581834077835083	0.004036421	1640.52
SA29_EXP_4	1955	9.538814425468445	24.45897102355957	0.003163479	1641.36
SA29_EXP_4	1956	11.329104751348495	19.26039218902588	0.005823757	1642.2
SA29_EXP_4	1957	11.332713812589645	19.35336470603943	0.0037264393	1643.04
SA29_EXP_4	1958	9.67656895518303	24.476178288459778	0.004621941	1643.88
SA29_EXP_4	1959	9.646020084619522	24.20295238494873	0.0036945217	1644.72
SA29_EXP_4	1960	9.728428721427917	24.18508529663086	0.0034597588	1645.56
SA29_EXP_4	1961	9.664443135261536	24.5702987909317	0.0037272575	1646.4
SA29_EXP_4	1962	11.251003295183182	19.42917823791504	0.0044697295	1647.24
SA29_EXP_4	1963	11.271606385707855	19.396637678146362	0.007197801	1648.08
SA29_EXP_4	1964	11.224780231714249	19.46228563785553	0.0037706187	1648.92
SA29_EXP_4	1965	11.390591412782669	19.445834755897522	0.0037861122	1649.76
SA29_EXP_4	1966	9.586620330810547	24.462976455688477	0.003974974	1650.6
SA29_EXP_4	1967	9.670636802911758	24.24936532974243	0.0031787977	1651.44
SA29_EXP_4	1968	9.697356820106506	24.331490993499756	0.0055608284	1652.28
SA29_EXP_4	1969	11.255159974098206	19.155558943748474	0.0042989017	1653.12
SA29_EXP_4	1970	11.262626945972443	19.296918511390686	0.0054816063	1653.96
SA29_EXP_4	1971	9.639230370521545	24.273131489753723	0.0033513822	1654.8
SA29_EXP_4	1972	11.225585639476776	19.47879731655121	0.003980714	1655.64
SA29_EXP_4	1973	9.712560474872589	24.214564561843872	0.004351049	1656.48
SA29_EXP_4	1974	9.669320285320282	24.453073740005493	0.0038547374	1657.32
SA29_EXP_4	1975	11.285821348428726	19.545201659202576	0.0041971887	1658.16
SA29_EXP_4	1976	9.603507071733475	24.522517919540405	0.002695075	1659.0
SA29_EXP_4	1977	11.277636885643005	19.36644673347473	0.003381838	1659.84
SA29_EXP_4	1978	9.719977527856827	24.410818219184875	0.0046187136	1660.68
SA29_EXP_4	1979	9.640955924987793	24.235348105430603	0.0035588208	1661.52
SA29_EXP_4	1980	9.692556411027908	24.325448870658875	0.005229233	1662.36
SA29_EXP_4	1981	9.685951471328735	24.102689623832703	0.0048699398	1663.2
SA29_EXP_4	1982	11.331462115049362	19.334635734558105	0.006834867	1664.04
SA29_EXP_4	1983	11.388547718524933	19.38270628452301	0.004752466	1664.88
SA29_EXP_4	1984	11.429418623447418	19.38458025455475	0.0063277227	1665.72
SA29_EXP_4	1985	11.227191984653473	19.396246075630188	0.0041923923	1666.56
SA29_EXP_4	1986	11.322566121816635	19.221915006637573	0.0049857744	1667.4
SA29_EXP_4	1987	11.366557329893112	19.333090782165527	0.0040875007	1668.24
SA29_EXP_4	1988	9.61725190281868	24.146094918251038	0.0033894642	1669.08
SA29_EXP_4	1989	9.629955142736435	24.301375150680542	0.003675134	1669.92
SA29_EXP_4	1990	9.657580405473709	24.202136993408203	0.0053184475	1670.76
SA29_EXP_4	1991	9.590291976928711	24.66878592967987	0.0034128176	1671.6
SA29_EXP_4	1992	9.70531553030014	24.63819980621338	0.0052197194	1672.44
SA29_EXP_4	1993	9.610577672719955	24.199283123016357	0.003703871	1673.28
SA29_EXP_4	1994	11.294447630643845	19.145402312278748	0.004313111	1674.12
SA29_EXP_4	1995	11.238793283700943	19.30446445941925	0.0050603105	1674.96
SA29_EXP_4	1996	9.750296175479889	24.26679253578186	0.004610005	1675.8
SA29_EXP_4	1997	9.686682373285294	24.281909465789795	0.0045247665	1676.64
SA29_EXP_4	1998	9.655577689409256	24.530603885650635	0.0052416325	1677.48
SA29_EXP_4	1999	11.309471726417542	19.43642556667328	0.004830964	1678.32
[truncated: 1,656 more rows]
