# Supplementary material for: Measuring inter-individual differences in behavioural types of gilthead seabreams in the laboratory using deep learning
Source: PeerJ. 2022 May 5;10:e13396. doi: 10.7717/peerj.13396 (PMC9080431; doi:10.7717/peerj.13396)
Supplement: Supplemental Information 1 [file peerj-10-13396-s001.zip › Raw validation data/d4/SA35_2.csv]

ID	sec	X	Y	%	seconds
SA35_2	1	122.13568687438965	438.01526069641113	0.9994087	0.0
SA35_2	2	113.04725408554077	443.0981254577637	0.99900764	0.52
SA35_2	3	112.15808391571045	442.10866928100586	0.99739814	1.04
SA35_2	4	106.96945190429688	440.35122871398926	0.99781066	1.56
SA35_2	5	112.87404298782349	439.99566078186035	0.99851185	2.08
SA35_2	6	111.6464614868164	439.4835376739502	0.99889416	2.6
SA35_2	7	117.36090183258057	437.7630043029785	0.9994306	3.12
SA35_2	8	113.1197452545166	444.98966217041016	0.9995937	3.64
SA35_2	9	106.31070137023926	439.14745330810547	0.9962459	4.16
SA35_2	10	108.36155414581299	430.99605560302734	0.9990422	4.68
SA35_2	11	116.26991033554077	435.6434440612793	0.99865675	5.2
SA35_2	12	118.25686693191528	444.02257919311523	0.9995485	5.72
SA35_2	13	116.23079776763916	446.16743087768555	0.9993406	6.24
SA35_2	14	111.70116662979126	445.9657287597656	0.9995753	6.76
SA35_2	15	114.08082246780396	438.5307312011719	0.99780315	7.28
SA35_2	16	114.40023183822632	440.19641876220703	0.9988439	7.8
SA35_2	17	115.7859206199646	441.68457984924316	0.99963343	8.32
SA35_2	18	115.17636775970459	446.12354278564453	0.9993618	8.84
SA35_2	19	110.8079195022583	447.10601806640625	0.997638	9.36
SA35_2	20	112.2205376625061	447.1533393859863	0.998659	9.88
SA35_2	21	115.0281548500061	447.46604919433594	0.99884427	10.4
SA35_2	22	112.23669052124023	443.48127365112305	0.99966145	10.92
SA35_2	23	111.16335391998291	446.6005039215088	0.9984285	11.44
SA35_2	24	112.30391263961792	447.1240425109863	0.99649066	11.96
SA35_2	25	116.09386205673218	446.4393711090088	0.99950206	12.48
SA35_2	26	117.19348430633545	437.61817932128906	0.99904794	13.0
SA35_2	27	120.71651220321655	438.1955337524414	0.9990421	13.52
SA35_2	28	122.6219892501831	441.87243461608887	0.9980392	14.04
SA35_2	29	120.6697940826416	440.60909271240234	0.99837494	14.56
SA35_2	30	120.83567380905151	438.04450035095215	0.99924135	15.08
SA35_2	31	121.06585502624512	443.7048053741455	0.9990464	15.6
SA35_2	32	119.05304193496704	442.53756523132324	0.9993333	16.12
SA35_2	33	121.5558648109436	440.8462715148926	0.9989372	16.64
SA35_2	34	118.25293302536011	441.8240547180176	0.9985827	17.16
SA35_2	35	123.63647222518921	438.84687423706055	0.99931014	17.68
SA35_2	36	125.11016130447388	439.55509185791016	0.9992483	18.2
SA35_2	37	127.40784883499146	437.30443954467773	0.9990594	18.72
SA35_2	38	130.61171770095825	439.47200775146484	0.999236	19.24
SA35_2	39	126.64722204208374	441.86299324035645	0.994966	19.76
SA35_2	40	121.19979858398438	439.39098358154297	0.99772805	20.28
SA35_2	41	120.92924118041992	435.3288173675537	0.9991209	20.8
SA35_2	42	117.95873641967773	438.4404945373535	0.99720913	21.32
SA35_2	43	116.90536737442017	439.9207878112793	0.9962871	21.84
SA35_2	44	122.94893264770508	438.0143165588379	0.9992004	22.36
SA35_2	45	125.14605522155762	439.53174591064453	0.9989988	22.88
SA35_2	46	121.95709943771362	444.4963073730469	0.9997013	23.4
SA35_2	47	121.0187315940857	443.09823989868164	0.9990023	23.92
SA35_2	48	140.3869867324829	416.46240234375	0.99931085	24.44
SA35_2	49	136.43091917037964	416.6275119781494	0.9989448	24.96
SA35_2	50	133.66564512252808	428.4004211425781	0.99939525	25.48
SA35_2	51	132.36268758773804	430.7955265045166	0.99919933	26.0
SA35_2	52	124.51901435852051	437.8007698059082	0.9989268	26.52
SA35_2	53	120.66998481750488	441.53775215148926	0.9985765	27.04
SA35_2	54	119.6496844291687	438.74327659606934	0.9980564	27.56
SA35_2	55	139.03510570526123	391.3946056365967	0.99948776	28.08
SA35_2	56	163.03930282592773	335.48194885253906	0.9996051	28.6
SA35_2	57	183.3695411682129	349.46971893310547	0.99916637	29.12
SA35_2	58	170.7425594329834	412.2190475463867	0.9994667	29.64
SA35_2	59	139.49214220046997	444.7434711456299	0.99921894	30.16
SA35_2	60	126.35889053344727	446.24693870544434	0.99978846	30.68
SA35_2	61	119.61941719055176	443.6454677581787	0.9976311	31.2
SA35_2	62	114.12162780761719	447.5018119812012	0.9983627	31.72
SA35_2	63	114.1100287437439	447.24040031433105	0.9987154	32.24
SA35_2	64	113.75850439071655	446.32043838500977	0.9996344	32.76
SA35_2	65	113.9067530632019	447.36059188842773	0.99919826	33.28
SA35_2	66	110.9618067741394	447.63147354125977	0.998831	33.8
SA35_2	67	111.20473146438599	447.91162490844727	0.99753773	34.32
SA35_2	68	113.06278705596924	446.1163330078125	0.9995859	34.84
SA35_2	69	118.64194869995117	442.5766181945801	0.9996315	35.36
SA35_2	70	117.94102191925049	433.7573432922363	0.99924636	35.88
SA35_2	71	121.56929969787598	432.2515869140625	0.99945384	36.4
SA35_2	72	122.95790910720825	435.0438594818115	0.9994136	36.92
SA35_2	73	122.07351922988892	439.02294158935547	0.9994814	37.44
SA35_2	74	123.28059673309326	440.7978630065918	0.9983046	37.96
SA35_2	75	121.24722003936768	444.9445152282715	0.99936146	38.48
SA35_2	76	115.90619087219238	445.3545570373535	0.9995672	39.0
SA35_2	77	113.09322118759155	442.3909378051758	0.99875283	39.52
SA35_2	78	109.66912508010864	440.5999946594238	0.99945587	40.04
SA35_2	79	109.0296745300293	442.94403076171875	0.99912876	40.56
SA35_2	80	111.59203052520752	444.9815368652344	0.9976411	41.08
SA35_2	81	116.74737930297852	438.0260467529297	0.99904543	41.6
SA35_2	82	120.89083194732666	432.59193420410156	0.99950063	42.12
SA35_2	83	119.95232105255127	430.4576110839844	0.99822646	42.64
SA35_2	84	115.55676460266113	437.05135345458984	0.99934095	43.16
SA35_2	85	116.34300947189331	443.6190605163574	0.9989091	43.68
SA35_2	86	118.45121383666992	438.1476402282715	0.9994143	44.2
SA35_2	87	121.26643657684326	440.39663314819336	0.9979087	44.72
SA35_2	88	117.49168634414673	444.08580780029297	0.9994923	45.24
SA35_2	89	120.61290740966797	439.431209564209	0.99886405	45.76
SA35_2	90	125.25686025619507	435.2850151062012	0.9993197	46.28
SA35_2	91	117.99420118331909	438.2958698272705	0.9989773	46.8
SA35_2	92	109.21108722686768	441.1767768859863	0.99792045	47.32
SA35_2	93	110.3222131729126	440.8926200866699	0.99851996	47.84
SA35_2	94	118.27956438064575	445.9453296661377	0.99948585	48.36
SA35_2	95	117.94189214706421	443.38497161865234	0.9997415	48.88
SA35_2	96	123.14823865890503	439.0700912475586	0.9989629	49.4
SA35_2	97	118.327796459198	444.0341377258301	0.99963176	49.92
SA35_2	98	116.3177490234375	446.3253593444824	0.9987618	50.44
SA35_2	99	112.66522407531738	447.5636672973633	0.9981694	50.96
SA35_2	100	115.2820348739624	444.8184013366699	0.99960333	51.48
SA35_2	101	119.59675550460815	437.55306243896484	0.999495	52.0
SA35_2	102	122.69117832183838	439.5025634765625	0.99755764	52.52
SA35_2	103	127.5470495223999	435.520076751709	0.99942625	53.04
SA35_2	104	130.46224117279053	420.53661346435547	0.99970716	53.56
SA35_2	105	120.65753936767578	423.54658126831055	0.9997054	54.08
SA35_2	106	117.71695613861084	433.3067321777344	0.9992576	54.6
SA35_2	107	113.06993961334229	433.8091850280762	0.9992716	55.12
SA35_2	108	111.77442073822021	438.6986446380615	0.999411	55.64
SA35_2	109	110.93379259109497	439.14087295532227	0.99929655	56.16
SA35_2	110	112.58513927459717	435.45398712158203	0.9992305	56.68
SA35_2	111	111.65686845779419	434.87125396728516	0.9991762	57.2
SA35_2	112	113.76283168792725	429.5749282836914	0.99896514	57.72
SA35_2	113	114.22015428543091	432.08410263061523	0.99871695	58.24
SA35_2	114	109.8940372467041	441.70080184936523	0.9969022	58.76
SA35_2	115	112.0179295539856	445.08710861206055	0.9996934	59.28
SA35_2	116	111.66892051696777	444.748592376709	0.9995716	59.8
SA35_2	117	111.24051809310913	437.1757221221924	0.9985661	60.32
SA35_2	118	112.04301118850708	438.06352615356445	0.9983492	60.84
SA35_2	119	110.5682373046875	436.5222930908203	0.99897015	61.36
SA35_2	120	111.2717866897583	446.136531829834	0.9994623	61.88
SA35_2	121	111.85262203216553	445.8281707763672	0.9995321	62.4
SA35_2	122	111.715829372406	444.4178581237793	0.9996152	62.92
SA35_2	123	113.79415988922119	446.59913063049316	0.99908304	63.44
SA35_2	124	120.33759355545044	437.98253059387207	0.99946135	63.96
SA35_2	125	122.16646671295166	429.24330711364746	0.9993562	64.48
SA35_2	126	119.01155710220337	427.0217514038086	0.9995733	65.0
SA35_2	127	113.63774538040161	438.64213943481445	0.99864537	65.52
SA35_2	128	116.90859794616699	443.1046485900879	0.9987795	66.04
SA35_2	129	111.5893006324768	443.6268138885498	0.9959829	66.56
SA35_2	130	117.57986545562744	444.23864364624023	0.99867636	67.08
SA35_2	131	123.96535873413086	443.1568908691406	0.99908113	67.6
SA35_2	132	120.67941427230835	440.87316513061523	0.9987381	68.12
SA35_2	133	117.71630048751831	442.9844284057617	0.99870276	68.64
SA35_2	134	118.45698356628418	439.10582542419434	0.99898714	69.16
SA35_2	135	124.13558959960938	437.86062240600586	0.99945754	69.68
SA35_2	136	122.40854501724243	444.70776557922363	0.9993692	70.2
SA35_2	137	121.20785713195801	444.5518112182617	0.9996264	70.72
SA35_2	138	120.75811624526978	439.8892879486084	0.9988669	71.24
SA35_2	139	114.76304531097412	441.25574111938477	0.99885964	71.76
SA35_2	140	114.96057510375977	440.3639030456543	0.998757	72.28
SA35_2	141	116.89153909683228	443.68566513061523	0.9988636	72.8
SA35_2	142	118.34292411804199	445.81186294555664	0.99920976	73.32
SA35_2	143	119.38399076461792	443.5304832458496	0.99975044	73.84
SA35_2	144	121.58763408660889	441.32761001586914	0.99978036	74.36
SA35_2	145	119.53260898590088	444.4372272491455	0.9994466	74.88
SA35_2	146	124.33161735534668	437.5740337371826	0.9991424	75.4
SA35_2	147	120.63183784484863	444.30078506469727	0.99931896	75.92
SA35_2	148	114.30866718292236	445.5827808380127	0.9970994	76.44
SA35_2	149	111.5229845046997	445.07686614990234	0.9954751	76.96
SA35_2	150	119.03979778289795	444.1529846191406	0.99690175	77.48
SA35_2	151	123.94962310791016	434.48756217956543	0.9996916	78.0
SA35_2	152	122.3183274269104	424.02148246765137	0.99970895	78.52
SA35_2	153	124.94610548019409	419.79366302490234	0.9994516	79.04
SA35_2	154	127.85284519195557	428.3656597137451	0.99913543	79.56
SA35_2	155	121.14988565444946	435.61695098876953	0.99948263	80.08
SA35_2	156	116.72511100769043	437.86571502685547	0.9989379	80.6
SA35_2	157	117.3487901687622	439.7432327270508	0.99921584	81.12
SA35_2	158	123.73870611190796	437.79510498046875	0.99898106	81.64
SA35_2	159	124.34650659561157	438.3515167236328	0.99868697	82.16
SA35_2	160	123.07554483413696	436.32147789001465	0.9992508	82.68
SA35_2	161	122.21914529800415	440.85113525390625	0.9985654	83.2
SA35_2	162	118.13753843307495	445.30712127685547	0.99947125	83.72
SA35_2	163	119.75194215774536	442.5010871887207	0.9996575	84.24
SA35_2	164	120.44820785522461	443.9603805541992	0.9995844	84.76
SA35_2	165	121.53177261352539	441.66847229003906	0.9997389	85.28
SA35_2	166	118.91543865203857	443.4679412841797	0.9996724	85.8
SA35_2	167	116.36829376220703	446.012020111084	0.99962807	86.32
SA35_2	168	112.53149509429932	445.26577949523926	0.9995739	86.84
SA35_2	169	113.06772232055664	444.7385787963867	0.9990183	87.36
SA35_2	170	113.83745670318604	442.1117305755615	0.99912053	87.88
SA35_2	171	113.14375400543213	438.57421875	0.9987942	88.4
SA35_2	172	114.84851837158203	436.08163833618164	0.99865484	88.92
SA35_2	173	110.31970977783203	441.54956817626953	0.9971017	89.44
SA35_2	174	118.13857555389404	444.79336738586426	0.9990408	89.96
SA35_2	175	114.22878503799438	446.36735916137695	0.9994935	90.48
SA35_2	176	110.49822568893433	446.9290351867676	0.99891365	91.0
SA35_2	177	115.4754638671875	445.2224636077881	0.9996259	91.52
SA35_2	178	118.42200756072998	439.6567153930664	0.9991509	92.04
SA35_2	179	119.99702453613281	439.04651641845703	0.999403	92.56
SA35_2	180	119.21137571334839	442.7135181427002	0.99914527	93.08
SA35_2	181	116.90263748168945	445.0396156311035	0.9991787	93.6
SA35_2	182	122.82164096832275	439.0070915222168	0.998293	94.12
SA35_2	183	140.95391035079956	409.0348434448242	0.9992035	94.64
SA35_2	184	131.85884952545166	331.69715881347656	0.9991679	95.16
SA35_2	185	148.1899619102478	231.4940071105957	0.9957164	95.68
SA35_2	186	159.5564842224121	124.48366641998291	0.9962153	96.2
SA35_2	187	186.43147945404053	139.79910850524902	0.9995049	96.72
SA35_2	188	166.30091667175293	249.3285369873047	0.9992532	97.24
SA35_2	189	114.48968648910522	365.6351566314697	0.998528	97.76
SA35_2	190	114.23094272613525	427.7101135253906	0.99966264	98.28
SA35_2	191	113.42200040817261	443.56184005737305	0.99984586	98.8
SA35_2	192	116.21156930923462	439.7479820251465	0.9992872	99.32
SA35_2	193	113.84544372558594	436.25146865844727	0.9994641	99.84
SA35_2	194	114.5309329032898	442.84581184387207	0.9998448	100.36
SA35_2	195	114.76099491119385	446.63360595703125	0.99929476	100.88
SA35_2	196	116.5899395942688	445.3066635131836	0.99979943	101.4
SA35_2	197	116.76955223083496	439.3772506713867	0.9986979	101.92
SA35_2	198	114.31509256362915	443.5540008544922	0.99896646	102.44
SA35_2	199	116.07495546340942	445.8673095703125	0.99949384	102.96
SA35_2	200	116.10617637634277	445.09998321533203	0.9995895	103.48
SA35_2	201	112.61954307556152	446.33588790893555	0.9990694	104.0
SA35_2	202	113.1696343421936	440.2738952636719	0.99932635	104.52
SA35_2	203	115.87121486663818	442.31895446777344	0.9994435	105.04
SA35_2	204	109.84878540039062	446.151180267334	0.9994987	105.56
SA35_2	205	113.81237506866455	441.0747814178467	0.9988661	106.08
SA35_2	206	125.78935623168945	435.73814392089844	0.9989316	106.6
SA35_2	207	129.1040301322937	430.3348159790039	0.9991511	107.12
SA35_2	208	135.26352643966675	430.92278480529785	0.9984517	107.64
SA35_2	209	134.2839002609253	429.13135528564453	0.9985404	108.16
SA35_2	210	124.66285228729248	439.52184677124023	0.9987262	108.68
SA35_2	211	122.1169114112854	438.795862197876	0.998879	109.2
SA35_2	212	111.76588535308838	437.2956848144531	0.9993424	109.72
SA35_2	213	112.93675899505615	423.20786476135254	0.9990711	110.24
SA35_2	214	115.52790403366089	425.51233291625977	0.9994242	110.76
SA35_2	215	114.40980434417725	441.78056716918945	0.9989623	111.28
SA35_2	216	123.63549470901489	439.07017707824707	0.9991001	111.8
SA35_2	217	144.90747451782227	414.60079193115234	0.99960345	112.32
SA35_2	218	165.1796579360962	412.4620056152344	0.9994954	112.84
SA35_2	219	128.41097116470337	435.04262924194336	0.99703693	113.36
SA35_2	220	124.42207336425781	386.4327049255371	0.99905473	113.88
SA35_2	221	142.00822114944458	292.37351417541504	0.99257565	114.4
SA35_2	222	153.93202304840088	232.45017528533936	0.9978521	114.92
SA35_2	223	138.12049627304077	228.5690689086914	0.91084754	115.44
SA35_2	224	136.06393337249756	333.1526184082031	0.9995479	115.96
SA35_2	225	123.71523380279541	417.4812126159668	0.9997552	116.48
SA35_2	226	113.31790685653687	439.1425895690918	0.999172	117.0
SA35_2	227	110.07041931152344	444.09175872802734	0.99918395	117.52
SA35_2	228	111.30119562149048	445.1663589477539	0.99951386	118.04
SA35_2	229	114.1365647315979	444.2410469055176	0.9994918	118.56
SA35_2	230	118.55696439743042	439.5458221435547	0.99906415	119.08
SA35_2	231	121.22516632080078	438.6728096008301	0.993614	119.6
SA35_2	232	122.3215103149414	440.8105945587158	0.9917802	120.12
SA35_2	233	124.62832927703857	441.0270309448242	0.9979037	120.64
SA35_2	234	123.6201286315918	439.23654556274414	0.99852765	121.16
SA35_2	235	125.80267190933228	438.33967208862305	0.99770516	121.68
SA35_2	236	121.41685485839844	441.42208099365234	0.9932306	122.2
SA35_2	237	113.9803409576416	442.21930503845215	0.9939032	122.72
SA35_2	238	125.03395080566406	436.41700744628906	0.99919707	123.24
SA35_2	239	120.67320346832275	436.32691383361816	0.9992446	123.76
SA35_2	240	121.1247444152832	441.9371223449707	0.9969042	124.28
SA35_2	241	120.13696432113647	439.04577255249023	0.9988558	124.8
SA35_2	242	116.0248875617981	439.0070343017578	0.9988839	125.32
SA35_2	243	121.36623859405518	436.2798500061035	0.9994823	125.84
SA35_2	244	115.75148105621338	437.51749992370605	0.9995803	126.36
SA35_2	245	118.82209777832031	441.88127517700195	0.9991654	126.88
SA35_2	246	118.27260255813599	443.812894821167	0.9995034	127.4
SA35_2	247	116.75338745117188	444.81900215148926	0.9996068	127.92
SA35_2	248	120.85797786712646	440.18863677978516	0.99862576	128.44
SA35_2	249	122.27084636688232	432.19350814819336	0.9994056	128.96
SA35_2	250	116.94269180297852	431.86363220214844	0.99954647	129.48
SA35_2	251	112.64616250991821	435.27477264404297	0.9995528	130.0
SA35_2	252	109.61427688598633	445.5588912963867	0.9985702	130.52
SA35_2	253	109.3268871307373	445.30786514282227	0.99757916	131.04
SA35_2	254	117.16865301132202	440.39408683776855	0.99891126	131.56
SA35_2	255	120.58048248291016	445.40422439575195	0.9994722	132.08
SA35_2	256	116.7792797088623	444.04043197631836	0.9986895	132.6
SA35_2	257	115.88513851165771	443.35973739624023	0.99845445	133.12
SA35_2	258	117.21841096878052	440.7014751434326	0.99897826	133.64
SA35_2	259	113.65801095962524	443.9281940460205	0.99954283	134.16
SA35_2	260	120.82529067993164	439.33545112609863	0.9991099	134.68
SA35_2	261	121.89009189605713	434.0152931213379	0.99903893	135.2
SA35_2	262	121.54605388641357	438.0623245239258	0.99750745	135.72
SA35_2	263	115.8668041229248	440.5527877807617	0.9972205	136.24
SA35_2	264	115.71588516235352	441.417932510376	0.9976464	136.76
SA35_2	265	122.28986024856567	440.83019256591797	0.9978933	137.28
SA35_2	266	121.76189422607422	443.53099822998047	0.9981299	137.8
SA35_2	267	120.38987874984741	442.8796577453613	0.998793	138.32
SA35_2	268	117.82002449035645	440.36779403686523	0.9985588	138.84
SA35_2	269	120.72464227676392	431.9278335571289	0.99932396	139.36
SA35_2	270	119.72203254699707	433.01201820373535	0.9996624	139.88
SA35_2	271	121.68154716491699	433.4319019317627	0.999648	140.4
SA35_2	272	118.2645320892334	434.8062801361084	0.9994098	140.92
SA35_2	273	116.506028175354	438.54469299316406	0.9989625	141.44
SA35_2	274	121.7370867729187	437.66773223876953	0.99920815	141.96
SA35_2	275	122.6244330406189	436.30127906799316	0.99908376	142.48
SA35_2	276	125.34621953964233	431.7721939086914	0.9992619	143.0
SA35_2	277	126.17045640945435	429.63921546936035	0.99921775	143.52
SA35_2	278	127.165687084198	432.5859832763672	0.99903786	144.04
SA35_2	279	128.9720892906189	422.3701286315918	0.9990814	144.56
SA35_2	280	129.01898622512817	410.4664993286133	0.9987601	145.08
SA35_2	281	125.18917322158813	428.3294105529785	0.99857306	145.6
SA35_2	282	114.78708982467651	442.21489906311035	0.99821186	146.12
SA35_2	283	113.10039758682251	443.57242584228516	0.99928457	146.64
SA35_2	284	113.22039365768433	443.9736557006836	0.99859613	147.16
SA35_2	285	118.31731796264648	440.32567977905273	0.9985915	147.68
SA35_2	286	120.86825370788574	436.22838020324707	0.99868065	148.2
SA35_2	287	117.7284836769104	438.48358154296875	0.99957186	148.72
SA35_2	288	117.12957620620728	440.41348457336426	0.9990183	149.24
SA35_2	289	115.7231092453003	445.4437065124512	0.9994692	149.76
SA35_2	290	113.17492723464966	445.3341293334961	0.9986552	150.28
SA35_2	291	111.24696731567383	444.9577331542969	0.99646413	150.8
SA35_2	292	119.1449522972107	439.51772689819336	0.9992306	151.32
SA35_2	293	124.42846298217773	438.39757919311523	0.998461	151.84
SA35_2	294	122.6602554321289	438.14220428466797	0.9990957	152.36
SA35_2	295	116.50173664093018	441.9657897949219	0.9987262	152.88
SA35_2	296	117.1921968460083	441.01856231689453	0.9989207	153.4
SA35_2	297	119.15656328201294	442.83708572387695	0.99869055	153.92
SA35_2	298	117.69593954086304	443.15420150756836	0.9987501	154.44
SA35_2	299	116.53505563735962	444.2742919921875	0.99938726	154.96
SA35_2	300	115.23933410644531	443.12716484069824	0.9975319	155.48
SA35_2	301	117.03286170959473	435.49827575683594	0.9982803	156.0
SA35_2	302	120.93157768249512	436.30499839782715	0.99876046	156.52
SA35_2	303	118.38871240615845	434.6715545654297	0.9996289	157.04
SA35_2	304	115.7274603843689	434.89726066589355	0.99959916	157.56
SA35_2	305	118.88353824615479	427.11816787719727	0.99941075	158.08
SA35_2	306	121.51234149932861	429.70081329345703	0.99941564	158.6
SA35_2	307	115.68484306335449	434.1573429107666	0.9995819	159.12
SA35_2	308	114.34918642044067	440.06813049316406	0.99969876	159.64
SA35_2	309	118.42213869094849	445.48693656921387	0.99971944	160.16
SA35_2	310	116.94419384002686	444.2730903625488	0.9996623	160.68
SA35_2	311	120.89482545852661	440.8951663970947	0.9990237	161.2
SA35_2	312	118.10991764068604	445.09592056274414	0.9995915	161.72
SA35_2	313	113.01774978637695	444.3380928039551	0.9984534	162.24
SA35_2	314	118.24558973312378	441.90181732177734	0.9982673	162.76
SA35_2	315	119.97981071472168	438.80144119262695	0.99882346	163.28
SA35_2	316	116.44718647003174	442.2385025024414	0.9985293	163.8
SA35_2	317	112.73797750473022	441.923303604126	0.9983199	164.32
SA35_2	318	112.42185831069946	442.2572708129883	0.998309	164.84
SA35_2	319	113.95201683044434	441.92052841186523	0.9970547	165.36
SA35_2	320	110.32028198242188	446.2750053405762	0.9994873	165.88
SA35_2	321	112.82966136932373	446.8729591369629	0.99913675	166.4
SA35_2	322	112.04171180725098	444.6668529510498	0.9982827	166.92
SA35_2	323	112.441086769104	440.3011894226074	0.9962245	167.44
SA35_2	324	111.03200912475586	445.7435989379883	0.9991886	167.96
SA35_2	325	113.52670192718506	444.65718269348145	0.99975413	168.48
SA35_2	326	115.43890237808228	438.92709732055664	0.99920005	169.0
SA35_2	327	114.15992975234985	436.8489360809326	0.9990044	169.52
SA35_2	328	113.72010707855225	434.2563056945801	0.9994474	170.04
SA35_2	329	118.89958381652832	443.9461612701416	0.9996201	170.56
SA35_2	330	119.06993389129639	442.0528221130371	0.9996369	171.08
SA35_2	331	120.35375833511353	436.6458320617676	0.9995758	171.6
SA35_2	332	115.6035304069519	431.32490158081055	0.9990146	172.12
SA35_2	333	113.15063238143921	433.5490322113037	0.9989538	172.64
SA35_2	334	105.81749677658081	430.9325981140137	0.9997898	173.16
SA35_2	335	109.87826585769653	433.03802490234375	0.99840087	173.68
SA35_2	336	112.2357726097107	444.9254608154297	0.999577	174.2
SA35_2	337	113.14328908920288	446.2624740600586	0.9992974	174.72
SA35_2	338	119.08605098724365	439.98939514160156	0.9996673	175.24
SA35_2	339	120.5927848815918	440.1806831359863	0.99921834	175.76
SA35_2	340	119.20961141586304	438.66602897644043	0.9995028	176.28
SA35_2	341	116.30315780639648	441.2849807739258	0.9997038	176.8
SA35_2	342	119.01341676712036	442.30024337768555	0.9997063	177.32
SA35_2	343	118.31564903259277	445.0703716278076	0.99885035	177.84
SA35_2	344	115.7430648803711	443.9000988006592	0.99868864	178.36
SA35_2	345	118.54898929595947	445.8753776550293	0.9994802	178.88
SA35_2	346	114.43758010864258	446.24390602111816	0.9995127	179.4
SA35_2	347	118.0762767791748	445.71630477905273	0.9994615	179.92
SA35_2	348	113.7021541595459	444.6723747253418	0.99969494	180.44
SA35_2	349	116.09288454055786	440.94921112060547	0.9990963	180.96
SA35_2	350	116.1852240562439	443.5766315460205	0.999571	181.48
SA35_2	351	105.48603534698486	447.7116394042969	0.9966042	182.0
SA35_2	352	109.30055379867554	446.0987663269043	0.99957496	182.52
SA35_2	353	119.36982870101929	439.1580390930176	0.9991922	183.04
SA35_2	354	113.4136438369751	443.55196952819824	0.9987582	183.56
SA35_2	355	118.91624927520752	435.6654739379883	0.9952702	184.08
SA35_2	356	113.51268291473389	430.5043029785156	0.9924039	184.6
SA35_2	357	119.38656568527222	439.9507713317871	0.9978096	185.12
SA35_2	358	118.3733344078064	441.104793548584	0.99855155	185.64
SA35_2	359	127.495276927948	432.47912406921387	0.9995652	186.16
SA35_2	360	126.40413045883179	422.25090980529785	0.9993297	186.68
SA35_2	361	136.56620979309082	357.9774570465088	0.99876046	187.2
SA35_2	362	142.20421314239502	261.9894504547119	0.99905413	187.72
SA35_2	363	143.02711486816406	183.7649631500244	0.995776	188.24
SA35_2	364	164.07790184020996	150.91482639312744	0.9996797	188.76
SA35_2	365	151.9134759902954	240.3973388671875	0.99779224	189.28
SA35_2	366	114.27667140960693	386.96325302124023	0.99942076	189.8
SA35_2	367	111.2372875213623	429.7152042388916	0.9997495	190.32
SA35_2	368	113.93293142318726	430.88067054748535	0.99951434	190.84
SA35_2	369	119.50793266296387	431.57469749450684	0.99957806	191.36
SA35_2	370	120.85669040679932	432.33341217041016	0.9992798	191.88
SA35_2	371	120.93794345855713	441.9456481933594	0.9991239	192.4
SA35_2	372	120.58521509170532	443.62300872802734	0.9997192	192.92
SA35_2	373	123.12322854995728	437.43587493896484	0.99967766	193.44
SA35_2	374	121.04116678237915	437.50728607177734	0.9997476	193.96
SA35_2	375	122.59924411773682	442.6839065551758	0.99962974	194.48
SA35_2	376	111.22976541519165	440.3649044036865	0.9985852	195.0
SA35_2	377	108.82691144943237	443.4927177429199	0.99921477	195.52
SA35_2	378	120.97266912460327	434.4775199890137	0.9995003	196.04
SA35_2	379	122.23604917526245	430.1404094696045	0.999201	196.56
SA35_2	380	118.2174563407898	431.93824768066406	0.99967504	197.08
SA35_2	381	114.33508396148682	438.1867218017578	0.9990922	197.6
SA35_2	382	111.93954944610596	441.1783218383789	0.99755543	198.12
SA35_2	383	111.04613542556763	443.0093193054199	0.9972754	198.64
SA35_2	384	111.37881278991699	443.45409393310547	0.99868494	199.16
SA35_2	385	112.49712705612183	445.4237365722656	0.99971694	199.68
SA35_2	386	115.01491069793701	445.2641201019287	0.9995542	200.2
SA35_2	387	117.07208156585693	440.4499053955078	0.9989028	200.72
SA35_2	388	137.45481967926025	429.6096897125244	0.9985661	201.24
SA35_2	389	168.62155199050903	379.3356513977051	0.9986168	201.76
SA35_2	390	173.3010768890381	377.28455543518066	0.99672145	202.28
SA35_2	391	182.36956596374512	369.4526195526123	0.9982015	202.8
SA35_2	392	185.61452627182007	362.1372699737549	0.8778578	203.32
SA35_2	393	199.4521141052246	384.7015571594238	0.9972217	203.84
SA35_2	394	240.68713188171387	397.54783630371094	0.9931705	204.36
SA35_2	395	228.33352088928223	405.51172256469727	0.9996755	204.88
SA35_2	396	170.27889490127563	426.4302635192871	0.9998084	205.4
SA35_2	397	146.53551578521729	443.2418632507324	0.9987435	205.92
SA35_2	398	138.80374431610107	443.02928924560547	0.99900025	206.44
SA35_2	399	137.40549087524414	443.9175510406494	0.9993357	206.96
SA35_2	400	130.09207248687744	446.10008239746094	0.99951696	207.48
SA35_2	401	134.1639757156372	441.27187728881836	0.99898046	208.0
SA35_2	402	124.80599880218506	432.53225326538086	0.99550146	208.52
SA35_2	403	123.62372875213623	430.4926872253418	0.9969131	209.04
SA35_2	404	126.33708715438843	428.8499164581299	0.99877375	209.56
SA35_2	405	133.9512586593628	419.5096206665039	0.9994979	210.08
SA35_2	406	135.25795936584473	424.93824005126953	0.9997837	210.6
SA35_2	407	136.42425537109375	431.34424209594727	0.9995499	211.12
SA35_2	408	135.36170721054077	435.32315254211426	0.999226	211.64
SA35_2	409	130.24392127990723	438.66597175598145	0.99923384	212.16
SA35_2	410	128.44403982162476	438.8807201385498	0.99882287	212.68
SA35_2	411	127.51024961471558	437.81822204589844	0.9990815	213.2
SA35_2	412	120.40073871612549	439.1883659362793	0.99866295	213.72
SA35_2	413	120.65243721008301	438.7731742858887	0.99838674	214.24
SA35_2	414	119.49411630630493	439.7412586212158	0.9990496	214.76
SA35_2	415	115.93828201293945	433.4753608703613	0.99930847	215.28
SA35_2	416	113.49654197692871	433.7643241882324	0.99960726	215.8
SA35_2	417	115.34523963928223	432.45285987854004	0.9994362	216.32
SA35_2	418	119.09128427505493	433.9959526062012	0.99944717	216.84
SA35_2	419	122.18942642211914	436.5596580505371	0.9992674	217.36
SA35_2	420	119.47269439697266	440.0433826446533	0.998483	217.88
SA35_2	421	121.5901255607605	443.9377498626709	0.9968472	218.4
SA35_2	422	123.0960488319397	442.44672775268555	0.9955302	218.92
SA35_2	423	126.4081358909607	438.07159423828125	0.99886036	219.44
SA35_2	424	120.84152698516846	431.03236198425293	0.9982266	219.96
SA35_2	425	127.68748998641968	429.4401168823242	0.9994217	220.48
SA35_2	426	123.44495058059692	435.2156066894531	0.9994837	221.0
SA35_2	427	119.7840690612793	440.4594039916992	0.9984854	221.52
SA35_2	428	116.23419523239136	440.06343841552734	0.9989095	222.04
SA35_2	429	115.01874923706055	438.5646057128906	0.99932945	222.56
SA35_2	430	116.1680817604065	440.42675971984863	0.9986743	223.08
SA35_2	431	115.26515483856201	442.1565628051758	0.99891376	223.6
SA35_2	432	117.90609359741211	437.30215072631836	0.99917185	224.12
SA35_2	433	119.69566345214844	437.6469326019287	0.9989813	224.64
SA35_2	434	120.48910856246948	442.1846580505371	0.9987734	225.16
SA35_2	435	115.8179521560669	441.159610748291	0.997122	225.68
SA35_2	436	114.04187679290771	441.5878486633301	0.99706405	226.2
SA35_2	437	119.92464065551758	440.3239345550537	0.99854505	226.72
SA35_2	438	123.49914312362671	430.12046813964844	0.99526715	227.24
SA35_2	439	134.91885662078857	401.12131118774414	0.9976006	227.76
SA35_2	440	132.854163646698	415.4799270629883	0.9995814	228.28
SA35_2	441	124.99217987060547	430.64191818237305	0.9995402	228.8
SA35_2	442	125.37024021148682	433.2590961456299	0.999629	229.32
SA35_2	443	120.25184631347656	434.23730850219727	0.9990821	229.84
SA35_2	444	119.82896327972412	430.1326560974121	0.9953236	230.36
SA35_2	445	153.30049991607666	417.3661994934082	0.99954337	230.88
SA35_2	446	157.2141408920288	409.45289611816406	0.9997011	231.4
SA35_2	447	156.74700736999512	415.14970779418945	0.99965656	231.92
SA35_2	448	153.23328971862793	418.4483814239502	0.9996482	232.44
SA35_2	449	142.50808954238892	420.7224655151367	0.9995921	232.96
SA35_2	450	122.66387939453125	429.1691207885742	0.99941826	233.48
SA35_2	451	120.02251148223877	437.6748275756836	0.9995735	234.0
SA35_2	452	120.74567079544067	438.65713119506836	0.99957556	234.52
SA35_2	453	118.85762214660645	438.2284641265869	0.99915457	235.04
SA35_2	454	129.64162826538086	426.1995792388916	0.9994382	235.56
SA35_2	455	178.9237141609192	408.2727813720703	0.9997112	236.08
SA35_2	456	169.62125301361084	424.7270679473877	0.99970955	236.6
SA35_2	457	137.89544105529785	432.18189239501953	0.99950767	237.12
SA35_2	458	130.8678388595581	389.06673431396484	0.99956316	237.64
SA35_2	459	133.44027996063232	292.8080177307129	0.99893385	238.16
SA35_2	460	125.59235095977783	278.8011360168457	0.9982817	238.68
SA35_2	461	113.58418464660645	353.9032173156738	0.9961731	239.2
SA35_2	462	107.76538848876953	422.5884819030762	0.99969876	239.72
SA35_2	463	108.17887783050537	435.50073623657227	0.9986732	240.24
SA35_2	464	112.70203590393066	437.28572845458984	0.99907565	240.76
SA35_2	465	119.07899379730225	436.8968868255615	0.999571	241.28
SA35_2	466	121.31762504577637	436.5343952178955	0.9996061	241.8
SA35_2	467	122.39322662353516	439.15443420410156	0.99932146	242.32
SA35_2	468	122.22087383270264	439.43541526794434	0.9993781	242.84
SA35_2	469	122.59131669998169	439.3603706359863	0.99807954	243.36
SA35_2	470	121.23744487762451	441.2632369995117	0.99795794	243.88
SA35_2	471	114.75560665130615	440.3532600402832	0.9987619	244.4
SA35_2	472	115.60173034667969	440.3570365905762	0.99876934	244.92
SA35_2	473	118.8150405883789	442.32810974121094	0.99863404	245.44
SA35_2	474	125.91397762298584	437.18244552612305	0.99843913	245.96
SA35_2	475	128.3774495124817	431.8219757080078	0.9990237	246.48
SA35_2	476	120.49014568328857	436.8029022216797	0.99904674	247.0
SA35_2	477	121.47295475006104	441.17082595825195	0.9994586	247.52
SA35_2	478	116.38416051864624	438.0831527709961	0.99833506	248.04
SA35_2	479	114.99285697937012	433.6329174041748	0.9992505	248.56
SA35_2	480	118.08243989944458	434.2558193206787	0.99958366	249.08
SA35_2	481	119.89147663116455	443.32345962524414	0.9994498	249.6
SA35_2	482	120.27685642242432	439.57423210144043	0.9984047	250.12
SA35_2	483	113.00724744796753	441.30932807922363	0.99776256	250.64
SA35_2	484	113.47737312316895	440.5763053894043	0.9989832	251.16
SA35_2	485	117.19731092453003	442.16760635375977	0.99861586	251.68
SA35_2	486	119.50287818908691	442.908353805542	0.9988789	252.2
SA35_2	487	120.81849575042725	437.9229927062988	0.99869174	252.72
SA35_2	488	115.98076820373535	442.3861312866211	0.9977513	253.24
SA35_2	489	113.7790322303772	444.4833755493164	0.99948967	253.76
SA35_2	490	118.37844848632812	437.98487663269043	0.99908555	254.28
SA35_2	491	120.32630443572998	433.82022857666016	0.9995042	254.8
SA35_2	492	122.53016233444214	428.27001571655273	0.9995359	255.32
SA35_2	493	116.84376001358032	428.66578102111816	0.9996264	255.84
SA35_2	494	115.98309278488159	432.2998237609863	0.9996105	256.36
SA35_2	495	117.2544002532959	439.75871086120605	0.9997366	256.88
SA35_2	496	122.14392423629761	444.8609161376953	0.999721	257.4
SA35_2	497	123.37759733200073	442.2505474090576	0.99847585	257.92
SA35_2	498	119.97917890548706	437.9267120361328	0.99822503	258.44
SA35_2	499	117.93816089630127	439.52293395996094	0.9958401	258.96
SA35_2	500	118.48281621932983	441.0821342468262	0.99304575	259.48
SA35_2	501	116.30853414535522	441.0033988952637	0.996878	260.0
SA35_2	502	119.48798894882202	436.5918159484863	0.9963206	260.52
SA35_2	503	108.98157358169556	429.224796295166	0.997785	261.04
SA35_2	504	121.32524251937866	404.5572853088379	0.99677247	261.56
SA35_2	505	120.46852111816406	372.11116790771484	0.99903846	262.08
SA35_2	506	116.93106889724731	310.2915573120117	0.99289906	262.6
SA35_2	507	129.41341400146484	294.8742198944092	0.9672367	263.12
SA35_2	508	158.65607261657715	287.1076011657715	0.9970733	263.64
SA35_2	509	175.47876834869385	281.44577980041504	0.9948571	264.16
SA35_2	510	626.7072677612305	144.99143600463867	0.39690205	264.68
SA35_2	511	225.4586696624756	258.3684539794922	0.995161	265.2
SA35_2	512	208.83564949035645	255.62335968017578	0.9947425	265.72
SA35_2	513	203.93860340118408	255.32681465148926	0.99066305	266.24
SA35_2	514	196.84231281280518	257.72438049316406	0.99601823	266.76
SA35_2	515	183.94193649291992	259.524564743042	0.99717087	267.28
SA35_2	516	163.163161277771	276.07151985168457	0.9962658	267.8
SA35_2	517	155.06547689437866	327.8456783294678	0.999218	268.32
SA35_2	518	144.02190446853638	400.2230644226074	0.9998288	268.84
SA35_2	519	134.9616289138794	422.21689224243164	0.99948406	269.36
SA35_2	520	126.85459852218628	431.064977645874	0.99973327	269.88
SA35_2	521	114.30058479309082	437.53217697143555	0.9983412	270.4
SA35_2	522	111.08171939849854	437.0610237121582	0.9994419	270.92
SA35_2	523	115.1780366897583	432.29169845581055	0.99945194	271.44
SA35_2	524	116.80874824523926	434.11245346069336	0.9996921	271.96
SA35_2	525	116.6555404663086	435.01962661743164	0.9996275	272.48
SA35_2	526	118.07568073272705	439.09077644348145	0.9994804	273.0
SA35_2	527	120.39393186569214	437.6814079284668	0.9996635	273.52
SA35_2	528	118.36951971054077	437.5439643859863	0.99922025	274.04
SA35_2	529	119.97408866882324	436.5643501281738	0.9996768	274.56
SA35_2	530	123.27139377593994	436.7794132232666	0.99933124	275.08
SA35_2	531	121.28655910491943	433.6179542541504	0.99954385	275.6
SA35_2	532	119.68808174133301	440.8074474334717	0.9991129	276.12
SA35_2	533	117.73349046707153	434.2579650878906	0.999556	276.64
SA35_2	534	118.73500347137451	434.80284690856934	0.9992384	277.16
SA35_2	535	113.78353834152222	435.96073150634766	0.99971765	277.68
SA35_2	536	116.26870632171631	433.8924980163574	0.9995654	278.2
SA35_2	537	118.61754655838013	438.3501148223877	0.9997482	278.72
SA35_2	538	118.40252876281738	440.5331611633301	0.9998036	279.24
SA35_2	539	116.14665985107422	441.23745918273926	0.99799025	279.76
SA35_2	540	117.1377420425415	437.1983528137207	0.9993729	280.28
SA35_2	541	115.67038297653198	444.3836975097656	0.9993962	280.8
SA35_2	542	121.08784914016724	445.7552433013916	0.99868935	281.32
SA35_2	543	122.44992256164551	441.9719123840332	0.99679404	281.84
SA35_2	544	124.76687431335449	442.82017707824707	0.9980275	282.36
SA35_2	545	124.63760375976562	441.23230934143066	0.9973035	282.88
SA35_2	546	122.7595329284668	442.82798767089844	0.99904484	283.4
SA35_2	547	120.97740173339844	445.264949798584	0.9990388	283.92
SA35_2	548	118.90239715576172	441.25659942626953	0.99910456	284.44
SA35_2	549	121.11207246780396	441.33164405822754	0.99931	284.96
SA35_2	550	121.61016464233398	444.37960624694824	0.9997693	285.48
SA35_2	551	120.06475925445557	446.81264877319336	0.99962604	286.0
SA35_2	552	124.05911684036255	443.12461853027344	0.9994029	286.52
SA35_2	553	117.91650056838989	444.06005859375	0.99861264	287.04
SA35_2	554	121.65899276733398	441.37516021728516	0.9990984	287.56
SA35_2	555	122.19737768173218	439.50016021728516	0.998642	288.08
SA35_2	556	124.81087446212769	432.385196685791	0.9987011	288.6
SA35_2	557	128.19854021072388	426.25431060791016	0.99950767	289.12
SA35_2	558	129.343581199646	422.7003479003906	0.99962115	289.64
SA35_2	559	129.54213619232178	422.20513343811035	0.99951637	290.16
SA35_2	560	126.7224907875061	429.24482345581055	0.99957925	290.68
SA35_2	561	123.00962209701538	433.28887939453125	0.9996836	291.2
SA35_2	562	121.16159200668335	438.6123275756836	0.999453	291.72
SA35_2	563	120.00164985656738	440.1888084411621	0.9993529	292.24
SA35_2	564	121.30923271179199	439.6240425109863	0.9984634	292.76
SA35_2	565	119.05829906463623	442.16251373291016	0.9989235	293.28
SA35_2	566	121.19015455245972	440.777006149292	0.9991272	293.8
SA35_2	567	119.1704511642456	443.8495445251465	0.9993673	294.32
SA35_2	568	116.25199317932129	445.01821517944336	0.9990601	294.84
SA35_2	569	110.62630414962769	445.25957107543945	0.99943155	295.36
SA35_2	570	109.40173864364624	441.3424301147461	0.99862576	295.88
SA35_2	571	111.45232915878296	438.0275344848633	0.9984257	296.4
SA35_2	572	109.69334840774536	440.6737804412842	0.99751663	296.92
SA35_2	573	112.73592710494995	437.0357608795166	0.9993241	297.44
SA35_2	574	111.1836314201355	438.927698135376	0.99899155	297.96
SA35_2	575	109.58240032196045	442.1795082092285	0.9976246	298.48
SA35_2	576	110.60646772384644	443.4191036224365	0.9982663	299.0
SA35_2	577	118.57529878616333	442.4713897705078	0.99963284	299.52
SA35_2	578	117.40245819091797	446.671085357666	0.9994375	300.04
SA35_2	579	124.9370813369751	439.8185920715332	0.9984604	300.56
SA35_2	580	123.4155535697937	439.0579605102539	0.9987942	301.08
SA35_2	581	122.09869623184204	440.5562210083008	0.99797827	301.6
SA35_2	582	121.23221158981323	443.30288887023926	0.9992681	302.12
SA35_2	583	124.84207153320312	437.09741592407227	0.99927014	302.64
SA35_2	584	124.15708303451538	439.33324813842773	0.99914944	303.16
SA35_2	585	114.07061815261841	445.528564453125	0.9996822	303.68
SA35_2	586	115.46746492385864	447.11883544921875	0.9995371	304.2
SA35_2	587	115.72535037994385	445.56318283081055	0.9996239	304.72
SA35_2	588	116.14968776702881	442.65323638916016	0.9996283	305.24
SA35_2	589	119.43440437316895	442.63967514038086	0.9996923	305.76
SA35_2	590	121.01137638092041	440.4949951171875	0.99894243	306.28
SA35_2	591	122.57951498031616	439.69353675842285	0.9989796	306.8
SA35_2	592	124.69861507415771	439.63062286376953	0.9991178	307.32
SA35_2	593	123.81224632263184	438.06138038635254	0.99939764	307.84
SA35_2	594	124.02331829071045	439.43355560302734	0.9992557	308.36
SA35_2	595	122.3341703414917	445.2184867858887	0.99812216	308.88
SA35_2	596	116.53077602386475	442.96128273010254	0.99843127	309.4
SA35_2	597	113.35530281066895	438.693265914917	0.9955923	309.92
SA35_2	598	111.87885999679565	433.90697479248047	0.99929214	310.44
SA35_2	599	118.07583570480347	439.7500419616699	0.9985667	310.96
SA35_2	600	115.38294553756714	442.1978187561035	0.9986878	311.48
SA35_2	601	118.977952003479	439.8607063293457	0.9993481	312.0
SA35_2	602	121.70388698577881	432.7612495422363	0.9994948	312.52
SA35_2	603	119.55742835998535	437.3880386352539	0.9992907	313.04
SA35_2	604	121.0156798362732	439.9653625488281	0.9996743	313.56
SA35_2	605	119.1428542137146	446.7106533050537	0.9993357	314.08
SA35_2	606	120.49349546432495	446.36143684387207	0.99936205	314.6
SA35_2	607	123.79683256149292	445.28223037719727	0.9996037	315.12
SA35_2	608	125.14219284057617	440.55307388305664	0.99923384	315.64
SA35_2	609	118.41636896133423	442.36948013305664	0.99760216	316.16
SA35_2	610	117.19604730606079	442.3073387145996	0.9954926	316.68
SA35_2	611	115.84341526031494	440.06080627441406	0.9935737	317.2
SA35_2	612	118.65593194961548	434.9036407470703	0.9991836	317.72
SA35_2	613	119.49266195297241	441.85166358947754	0.9986229	318.24
SA35_2	614	116.88952445983887	444.31034088134766	0.99929094	318.76
SA35_2	615	114.51536417007446	445.7659149169922	0.9995732	319.28
SA35_2	616	111.76931858062744	445.34234046936035	0.999683	319.8
SA35_2	617	116.08905792236328	445.52364349365234	0.99962175	320.32
SA35_2	618	118.92234086990356	439.500789642334	0.99908113	320.84
SA35_2	619	119.91772651672363	440.66356658935547	0.9989843	321.36
SA35_2	620	118.6737060546875	441.02210998535156	0.9986204	321.88
SA35_2	621	116.02469682693481	444.9763298034668	0.9994479	322.4
SA35_2	622	113.77725601196289	445.319766998291	0.9996327	322.92
SA35_2	623	110.39645671844482	447.9119110107422	0.99819857	323.44
SA35_2	624	109.61452722549438	447.8404426574707	0.9986804	323.96
SA35_2	625	110.32224893569946	447.9297065734863	0.9959266	324.48
SA35_2	626	109.63897705078125	445.4622459411621	0.9993856	325.0
SA35_2	627	114.66370820999146	446.4649200439453	0.9988018	325.52
SA35_2	628	115.85596799850464	443.8109493255615	0.99914217	326.04
SA35_2	629	112.07778453826904	445.7112979888916	0.999554	326.56
SA35_2	630	115.41696786880493	442.3715114593506	0.99956864	327.08
SA35_2	631	116.5482759475708	440.97787857055664	0.99956423	327.6
SA35_2	632	123.26751947402954	444.64210510253906	0.99964404	328.12
SA35_2	633	119.61667537689209	439.2491340637207	0.99899095	328.64
SA35_2	634	117.80024766921997	442.0627784729004	0.9978357	329.16
SA35_2	635	121.58373594284058	439.21142578125	0.99901533	329.68
SA35_2	636	121.93597555160522	443.8838481903076	0.9983828	330.2
SA35_2	637	121.00827693939209	441.87875747680664	0.99908054	330.72
SA35_2	638	119.40215826034546	440.52526473999023	0.9967393	331.24
SA35_2	639	118.81638765335083	438.8353157043457	0.99699366	331.76
SA35_2	640	120.78574895858765	434.1225242614746	0.99939346	332.28
SA35_2	641	118.12937259674072	440.6392192840576	0.9976707	332.8
SA35_2	642	116.46196842193604	439.6538543701172	0.99920064	333.32
SA35_2	643	119.23770904541016	438.1974792480469	0.9991715	333.84
SA35_2	644	118.44401359558105	444.300012588501	0.99933535	334.36
SA35_2	645	120.56770324707031	444.94726181030273	0.9992151	334.88
SA35_2	646	121.49009704589844	441.3973617553711	0.99797994	335.4
SA35_2	647	119.72033977508545	443.2777976989746	0.9985852	335.92
SA35_2	648	121.0645318031311	443.1972312927246	0.9992017	336.44
SA35_2	649	126.17881298065186	428.88227462768555	0.9983523	336.96
SA35_2	650	131.23321533203125	422.45384216308594	0.99936134	337.48
SA35_2	651	128.2548189163208	430.4849624633789	0.99948895	338.0
SA35_2	652	123.53675365447998	439.52467918395996	0.99877137	338.52
SA35_2	653	120.638108253479	446.2561225891113	0.99945086	339.04
SA35_2	654	120.03622055053711	444.89562034606934	0.9981129	339.56
SA35_2	655	122.90430068969727	443.6249256134033	0.99782807	340.08
SA35_2	656	119.90970373153687	438.757266998291	0.99873215	340.6
SA35_2	657	125.3329873085022	437.5327205657959	0.9991055	341.12
SA35_2	658	124.96194839477539	441.1337471008301	0.9987179	341.64
SA35_2	659	126.32099390029907	442.4945640563965	0.99907196	342.16
SA35_2	660	124.17705059051514	442.73932456970215	0.998744	342.68
SA35_2	661	127.13319063186646	438.6152458190918	0.9992224	343.2
SA35_2	662	126.02014541625977	433.44234466552734	0.9993394	343.72
SA35_2	663	119.64871883392334	423.5426330566406	0.99952173	344.24
SA35_2	664	134.1780662536621	398.0807304382324	0.99871504	344.76
SA35_2	665	137.11321353912354	348.3731460571289	0.9990656	345.28
SA35_2	666	122.9749321937561	377.93861389160156	0.999592	345.8
SA35_2	667	127.59257555007935	410.7465362548828	0.9997669	346.32
SA35_2	668	120.82865238189697	429.36790466308594	0.9992526	346.84
SA35_2	669	118.33902597427368	434.8740577697754	0.9994955	347.36
SA35_2	670	117.1839952468872	442.1070671081543	0.99828243	347.88
SA35_2	671	116.54129028320312	443.4495735168457	0.9991443	348.4
SA35_2	672	110.64075231552124	446.02023124694824	0.99899024	348.92
SA35_2	673	111.93453073501587	438.67115020751953	0.9983449	349.44
SA35_2	674	112.29603290557861	439.2877006530762	0.9983348	349.96
SA35_2	675	118.07392835617065	437.30077743530273	0.99944884	350.48
SA35_2	676	119.52691078186035	441.15549087524414	0.9989312	351.0
SA35_2	677	118.74889135360718	439.9556350708008	0.9995227	351.52
SA35_2	678	115.25921821594238	445.87646484375	0.9995447	352.04
SA35_2	679	113.69600296020508	444.06572341918945	0.99884677	352.56
SA35_2	680	115.88134765625	440.9652328491211	0.9980564	353.08
SA35_2	681	119.45133209228516	437.14991569519043	0.99842167	353.6
SA35_2	682	123.00558090209961	436.8278503417969	0.9991019	354.12
SA35_2	683	121.64424657821655	440.49585342407227	0.99846613	354.64
SA35_2	684	119.75687742233276	438.821382522583	0.99618393	355.16
SA35_2	685	119.65020895004272	437.75739669799805	0.9986003	355.68
SA35_2	686	120.8246111869812	439.5904541015625	0.99841344	356.2
SA35_2	687	115.61721563339233	443.1724262237549	0.9988262	356.72
SA35_2	688	116.20173454284668	443.79796028137207	0.99833304	357.24
SA35_2	689	114.00009393692017	444.5737838745117	0.99962425	357.76
SA35_2	690	118.0915355682373	442.0932197570801	0.99944824	358.28
SA35_2	691	113.33390474319458	443.1960868835449	0.9995353	358.8
SA35_2	692	117.81083345413208	445.3535270690918	0.9996476	359.32
SA35_2	693	122.41694927215576	442.90557861328125	0.9996055	359.84
SA35_2	694	123.42238426208496	444.59346771240234	0.999561	360.36
SA35_2	695	119.07293796539307	444.91759300231934	0.9996878	360.88
SA35_2	696	116.93485975265503	441.36938095092773	0.99910575	361.4
SA35_2	697	119.2075252532959	444.80366706848145	0.99971706	361.92
SA35_2	698	114.41673040390015	444.89230155944824	0.9995128	362.44
SA35_2	699	114.284348487854	445.6903266906738	0.9995459	362.96
SA35_2	700	112.29088306427002	446.9365882873535	0.9987954	363.48
SA35_2	701	112.75911331176758	446.1492919921875	0.9991671	364.0
SA35_2	702	117.03083515167236	440.90672492980957	0.9991021	364.52
SA35_2	703	122.22155332565308	440.34170150756836	0.998681	365.04
SA35_2	704	124.31623935699463	436.8105697631836	0.99944276	365.56
SA35_2	705	121.33870124816895	437.8553295135498	0.99944514	366.08
SA35_2	706	114.46969509124756	438.8755989074707	0.9989716	366.6
SA35_2	707	110.45818328857422	436.1729621887207	0.9989704	367.12
SA35_2	708	111.32903099060059	442.6482582092285	0.99781966	367.64
SA35_2	709	110.46921014785767	443.4989547729492	0.99907196	368.16
SA35_2	710	113.61721754074097	436.2040901184082	0.9991736	368.68
SA35_2	711	112.56606578826904	436.07608795166016	0.9990785	369.2
SA35_2	712	116.13126993179321	442.3517417907715	0.99912053	369.72
SA35_2	713	115.26025533676147	443.17872047424316	0.99933165	370.24
SA35_2	714	112.70489692687988	439.7193145751953	0.9991128	370.76
SA35_2	715	114.7822618484497	439.42989349365234	0.99905187	371.28
SA35_2	716	117.55779981613159	437.24913597106934	0.9995012	371.8
SA35_2	717	113.93495798110962	441.0436820983887	0.9983163	372.32
SA35_2	718	111.838698387146	441.3222312927246	0.9990402	372.84
SA35_2	719	118.77434253692627	442.50268936157227	0.9989436	373.36
SA35_2	720	116.79942607879639	441.3185691833496	0.99857557	373.88
SA35_2	721	119.70326900482178	437.57823944091797	0.9980854	374.4
SA35_2	722	117.55887269973755	440.74304580688477	0.9986285	374.92
SA35_2	723	118.94906759262085	441.9295120239258	0.9988299	375.44
SA35_2	724	121.3230848312378	438.53588104248047	0.9987564	375.96
SA35_2	725	122.97978401184082	434.4778633117676	0.9996031	376.48
SA35_2	726	125.5040168762207	434.5708465576172	0.9994209	377.0
SA35_2	727	129.57732677459717	438.80407333374023	0.9986957	377.52
SA35_2	728	127.98689603805542	439.5588684082031	0.9987625	378.04
SA35_2	729	122.62333631515503	439.98544692993164	0.99839956	378.56
SA35_2	730	117.27566719055176	439.3498992919922	0.9983973	379.08
SA35_2	731	116.30673408508301	441.7598533630371	0.99850464	379.6
SA35_2	732	115.41776657104492	445.42362213134766	0.99947387	380.12
SA35_2	733	115.5586838722229	438.3139228820801	0.99942124	380.64
SA35_2	734	119.56913471221924	444.79408264160156	0.9987317	381.16
SA35_2	735	122.91010618209839	442.9336738586426	0.9985164	381.68
SA35_2	736	118.48254203796387	439.735164642334	0.9959222	382.2
SA35_2	737	118.15258264541626	434.26225662231445	0.9985065	382.72
SA35_2	738	124.2567777633667	442.40089416503906	0.996953	383.24
SA35_2	739	125.32472610473633	439.53929901123047	0.99549896	383.76
SA35_2	740	123.14016819000244	436.9402027130127	0.9995839	384.28
SA35_2	741	121.7665433883667	434.40113067626953	0.9979334	384.8
SA35_2	742	123.73040914535522	429.1805076599121	0.9988152	385.32
SA35_2	743	124.28216934204102	423.60340118408203	0.9995895	385.84
SA35_2	744	120.21814584732056	435.2824401855469	0.9993517	386.36
SA35_2	745	111.4974856376648	444.3959140777588	0.9986927	386.88
SA35_2	746	113.85695934295654	444.2685127258301	0.9984446	387.4
SA35_2	747	120.40467262268066	440.2298355102539	0.99897003	387.92
SA35_2	748	122.5509762763977	440.99032402038574	0.99874437	388.44
SA35_2	749	122.94740676879883	432.6126480102539	0.99975914	388.96
SA35_2	750	114.96051549911499	437.2759437561035	0.9988142	389.48
SA35_2	751	113.51478099822998	442.5486373901367	0.99929035	390.0
SA35_2	752	118.43646764755249	445.5436134338379	0.99951184	390.52
SA35_2	753	120.52849531173706	438.17853927612305	0.9985208	391.04
SA35_2	754	122.49057292938232	424.06505584716797	0.9992113	391.56
SA35_2	755	117.55704879760742	415.1912212371826	0.99912435	392.08
SA35_2	756	118.8617467880249	419.5584011077881	0.9985191	392.6
SA35_2	757	115.74498414993286	429.2442512512207	0.99759775	393.12
SA35_2	758	118.09115409851074	437.9817008972168	0.9986665	393.64
SA35_2	759	113.93674612045288	444.3893051147461	0.9996056	394.16
SA35_2	760	112.21394538879395	447.10704803466797	0.9985607	394.68
SA35_2	761	110.79254150390625	446.5125560760498	0.9986235	395.2
SA35_2	762	111.5399956703186	445.96166610717773	0.99925464	395.72
SA35_2	763	113.82958889007568	443.1507110595703	0.9994703	396.24
SA35_2	764	114.25415277481079	433.3415222167969	0.99920267	396.76
SA35_2	765	116.62405729293823	430.5900192260742	0.9995733	397.28
SA35_2	766	112.22103834152222	443.05870056152344	0.99948174	397.8
SA35_2	767	113.26686143875122	445.9493637084961	0.99925524	398.32
SA35_2	768	120.41041851043701	440.25964736938477	0.99865013	398.84
SA35_2	769	121.826171875	440.9556484222412	0.998331	399.36
SA35_2	770	115.99180698394775	443.1090545654297	0.99853694	399.88
SA35_2	771	114.53280448913574	444.73880767822266	0.9994692	400.4
SA35_2	772	117.87347793579102	439.4099235534668	0.99874854	400.92
SA35_2	773	120.23683786392212	438.40192794799805	0.99927014	401.44
SA35_2	774	121.00627422332764	443.5993766784668	0.9972063	401.96
SA35_2	775	112.82510757446289	443.5483932495117	0.9969351	402.48
SA35_2	776	120.14635801315308	441.95895195007324	0.99801636	403.0
SA35_2	777	120.80603837966919	441.1709976196289	0.99919075	403.52
SA35_2	778	113.59977722167969	435.42383193969727	0.9973018	404.04
SA35_2	779	113.67157697677612	434.7186756134033	0.9987135	404.56
SA35_2	780	112.30076551437378	441.28146171569824	0.9985911	405.08
SA35_2	781	114.70985412597656	444.84503746032715	0.9991623	405.6
SA35_2	782	112.31687068939209	446.86323165893555	0.9988681	406.12
SA35_2	783	112.05757856369019	447.04416275024414	0.99905473	406.64
SA35_2	784	109.95993614196777	447.5753974914551	0.99796706	407.16
SA35_2	785	114.53437805175781	442.70009994506836	0.99871266	407.68
SA35_2	786	118.71774196624756	437.34025955200195	0.9982583	408.2
SA35_2	787	120.09685039520264	435.1604461669922	0.999398	408.72
SA35_2	788	121.12109661102295	436.35154724121094	0.999188	409.24
SA35_2	789	120.93067169189453	428.2202339172363	0.99960285	409.76
SA35_2	790	119.66391801834106	432.0403861999512	0.99964285	410.28
SA35_2	791	123.3094334602356	436.30725860595703	0.99950325	410.8
SA35_2	792	121.19898796081543	441.13237380981445	0.99872345	411.32
SA35_2	793	120.37322521209717	444.3376922607422	0.999532	411.84
SA35_2	794	120.6089973449707	440.91270446777344	0.9988034	412.36
SA35_2	795	122.07871675491333	442.30015754699707	0.9978041	412.88
SA35_2	796	116.84906482696533	444.7087097167969	0.9995808	413.4
SA35_2	797	117.9004430770874	443.65922927856445	0.99903166	413.92
SA35_2	798	116.17708206176758	444.57286834716797	0.99873835	414.44
SA35_2	799	117.10019111633301	446.614408493042	0.99916685	414.96
SA35_2	800	113.89251947402954	445.9840965270996	0.9995578	415.48
SA35_2	801	114.15858268737793	447.57476806640625	0.9990785	416.0
SA35_2	802	116.20362997055054	438.14406394958496	0.9987639	416.52
SA35_2	803	117.93534755706787	432.216854095459	0.99949324	417.04
SA35_2	804	117.19236373901367	434.98300552368164	0.9994692	417.56
SA35_2	805	116.12719297409058	436.20357513427734	0.9995479	418.08
SA35_2	806	117.32771396636963	436.2076950073242	0.9994949	418.6
SA35_2	807	120.5723762512207	438.69449615478516	0.99954337	419.12
SA35_2	808	122.58362770080566	440.308256149292	0.999173	419.64
SA35_2	809	121.01095914840698	439.6662712097168	0.9995321	420.16
SA35_2	810	120.01134157180786	443.19628715515137	0.9995964	420.68
SA35_2	811	117.42780208587646	440.77274322509766	0.9994442	421.2
SA35_2	812	118.24921369552612	439.7222328186035	0.99934214	421.72
SA35_2	813	114.0860915184021	434.9904441833496	0.999461	422.24
SA35_2	814	114.56725597381592	438.755521774292	0.9987049	422.76
SA35_2	815	115.29688835144043	442.05665588378906	0.99906975	423.28
SA35_2	816	115.48705101013184	443.32014083862305	0.9991941	423.8
SA35_2	817	118.46646070480347	442.8501033782959	0.99884427	424.32
SA35_2	818	117.20918416976929	437.13626861572266	0.9970962	424.84
SA35_2	819	117.46209859848022	425.4357147216797	0.99924785	425.36
SA35_2	820	114.67450857162476	440.0328254699707	0.99761057	425.88
SA35_2	821	121.87796831130981	440.80530166625977	0.99680007	426.4
SA35_2	822	111.00550889968872	443.7118721008301	0.9949233	426.92
SA35_2	823	114.3760085105896	441.87835693359375	0.9970878	427.44
SA35_2	824	120.5190896987915	439.65837478637695	0.9987262	427.96
SA35_2	825	116.07608795166016	439.0147590637207	0.997259	428.48
SA35_2	826	115.86935520172119	438.91244888305664	0.99927276	429.0
SA35_2	827	115.14159440994263	443.57760429382324	0.9997985	429.52
SA35_2	828	116.71878099441528	445.0003910064697	0.9998086	430.04
SA35_2	829	124.78021383285522	441.3857173919678	0.9996916	430.56
SA35_2	830	120.55933475494385	443.15019607543945	0.9993536	431.08
SA35_2	831	120.00174522399902	441.35690689086914	0.99822634	431.6
SA35_2	832	121.44362926483154	446.2151527404785	0.9994704	432.12
SA35_2	833	119.00817155838013	445.54304122924805	0.99957675	432.64
SA35_2	834	119.32055950164795	446.2709426879883	0.9996481	433.16
SA35_2	835	120.0340747833252	441.68243408203125	0.9979723	433.68
SA35_2	836	120.8261489868164	443.7371063232422	0.99924266	434.2
SA35_2	837	119.36802864074707	440.3390693664551	0.99768424	434.72
SA35_2	838	114.37674760818481	436.0060501098633	0.99927646	435.24
SA35_2	839	119.51271295547485	441.73084259033203	0.9966972	435.76
SA35_2	840	120.70285081863403	442.96703338623047	0.9985845	436.28
SA35_2	841	118.6431884765625	441.97940826416016	0.9994222	436.8
SA35_2	842	116.9393539428711	441.4017677307129	0.99872714	437.32
SA35_2	843	113.65348100662231	441.53600692749023	0.99638295	437.84
SA35_2	844	113.06643486022949	432.63444900512695	0.99920017	438.36
SA35_2	845	113.14899921417236	436.8390655517578	0.99731535	438.88
SA35_2	846	116.25028848648071	443.93606185913086	0.99925476	439.4
SA35_2	847	115.5252456665039	443.04980278015137	0.9997359	439.92
SA35_2	848	118.38806867599487	438.81465911865234	0.9994037	440.44
SA35_2	849	116.00015163421631	442.8750228881836	0.9987206	440.96
SA35_2	850	117.3987627029419	443.9033889770508	0.9983259	441.48
SA35_2	851	117.36801862716675	441.24773025512695	0.99846774	442.0
SA35_2	852	126.2298583984375	433.9750671386719	0.99937767	442.52
SA35_2	853	121.37936353683472	433.4202575683594	0.997855	443.04
SA35_2	854	118.85532140731812	433.8734436035156	0.99751806	443.56
SA35_2	855	113.38658332824707	438.42564582824707	0.99815804	444.08
SA35_2	856	119.14499998092651	441.3127899169922	0.997764	444.6
SA35_2	857	124.98636245727539	432.9887294769287	0.9986326	445.12
SA35_2	858	133.0632448196411	416.2933158874512	0.99938977	445.64
SA35_2	859	134.69393253326416	396.7525577545166	0.9982316	446.16
SA35_2	860	133.4538698196411	397.84595489501953	0.99898845	446.68
SA35_2	861	131.57198429107666	409.60450172424316	0.9997638	447.2
SA35_2	862	116.99429750442505	423.2692623138428	0.9979962	447.72
SA35_2	863	125.48632621765137	410.5240058898926	0.9991485	448.24
SA35_2	864	124.27043914794922	370.9617805480957	0.99643874	448.76
SA35_2	865	122.00706005096436	341.10222816467285	0.9962071	449.28
SA35_2	866	123.24957847595215	314.49108123779297	0.9988463	449.8
SA35_2	867	130.13651371002197	288.3786392211914	0.99405706	450.32
SA35_2	868	138.29630613327026	203.14247131347656	0.9990416	450.84
SA35_2	869	150.65921545028687	195.414719581604	0.9972153	451.36
SA35_2	870	119.03032064437866	296.1025142669678	0.9989071	451.88
SA35_2	871	109.47562456130981	395.1548767089844	0.9987381	452.4
SA35_2	872	121.25849723815918	426.9921112060547	0.9997793	452.92
SA35_2	873	122.65528440475464	428.79838943481445	0.99963975	453.44
SA35_2	874	124.97823238372803	429.19097900390625	0.99972516	453.96
SA35_2	875	121.28782272338867	432.29247093200684	0.99937314	454.48
SA35_2	876	118.80264282226562	434.19971466064453	0.99953914	455.0
SA35_2	877	125.85492134094238	431.5648555755615	0.99575305	455.52
SA35_2	878	132.51584768295288	421.78253173828125	0.9972109	456.04
SA35_2	879	131.65713548660278	392.2189521789551	0.9993031	456.56
SA35_2	880	145.32160758972168	348.44372749328613	0.9996474	457.08
SA35_2	881	152.7146339416504	368.8854789733887	0.9987565	457.6
SA35_2	882	152.72294282913208	418.3143138885498	0.9997805	458.12
SA35_2	883	134.47457551956177	416.8006896972656	0.99954766	458.64
SA35_2	884	135.08663177490234	371.98659896850586	0.9991683	459.16
SA35_2	885	139.19918537139893	282.1132564544678	0.9961182	459.68
SA35_2	886	153.51943969726562	264.58531379699707	0.9970578	460.2
SA35_2	887	148.69155883789062	337.30390548706055	0.99906164	460.72
SA35_2	888	161.4591121673584	409.51775550842285	0.99975365	461.24
SA35_2	889	132.21515417099	438.73884201049805	0.9994634	461.76
SA35_2	890	123.80495071411133	438.91568183898926	0.99920255	462.28
SA35_2	891	117.5882339477539	445.8863925933838	0.9996736	462.8
SA35_2	892	118.25824975967407	444.93556022644043	0.9987864	463.32
SA35_2	893	111.75141334533691	442.470645904541	0.98753047	463.84
SA35_2	894	119.2646861076355	441.9593811035156	0.9978047	464.36
SA35_2	895	120.81536054611206	440.3078842163086	0.998973	464.88
SA35_2	896	119.14565563201904	440.51536560058594	0.9983553	465.4
SA35_2	897	117.89580583572388	441.16310119628906	0.9986883	465.92
SA35_2	898	117.11939573287964	442.2421646118164	0.99900705	466.44
SA35_2	899	113.07169198989868	440.141658782959	0.99914956	466.96
SA35_2	900	112.18171119689941	444.1197395324707	0.998708	467.48
SA35_2	901	114.84439373016357	440.7393550872803	0.9996408	468.0
SA35_2	902	111.75899505615234	445.761137008667	0.99967	468.52
SA35_2	903	116.07480049133301	440.9718418121338	0.99841905	469.04
SA35_2	904	120.95694541931152	432.9284191131592	0.9994566	469.56
SA35_2	905	121.87997102737427	438.33818435668945	0.9989085	470.08
SA35_2	906	119.23753023147583	441.84900283813477	0.99809974	470.6
SA35_2	907	118.74018907546997	436.8595790863037	0.99917233	471.12
SA35_2	908	118.59686374664307	434.2416572570801	0.999418	471.64
SA35_2	909	113.48888874053955	433.80117416381836	0.9990515	472.16
SA35_2	910	105.99466562271118	439.83527183532715	0.99152535	472.68
SA35_2	911	116.49625301361084	439.01086807250977	0.99764085	473.2
SA35_2	912	118.11408996582031	437.4839401245117	0.9922734	473.72
SA35_2	913	121.11513614654541	434.0412998199463	0.99616736	474.24
SA35_2	914	113.43100070953369	432.4534606933594	0.99214435	474.76
SA35_2	915	116.29024744033813	390.7814598083496	0.9988226	475.28
SA35_2	916	104.64694499969482	324.77185249328613	0.9864044	475.8
SA35_2	917	627.3547172546387	144.46526527404785	0.22662987	476.32
SA35_2	918	161.2170696258545	286.0067653656006	0.9734334	476.84
SA35_2	919	183.53312015533447	282.85449028015137	0.80007994	477.36
SA35_2	920	205.69703578948975	272.5052833557129	0.92928076	477.88
SA35_2	921	201.65503025054932	267.3567581176758	0.9922011	478.4
SA35_2	922	179.87592220306396	271.1844062805176	0.9980002	478.92
SA35_2	923	154.14130687713623	286.7391586303711	0.9930138	479.44
SA35_2	924	145.23637294769287	340.45812606811523	0.99526125	479.96
SA35_2	925	131.886088848114	419.35709953308105	0.9996238	480.48
SA35_2	926	132.66003131866455	428.2613182067871	0.99900836	481.0
SA35_2	927	135.24277210235596	430.15331268310547	0.9996587	481.52
SA35_2	928	134.28481817245483	430.1132583618164	0.99945766	482.04
SA35_2	929	139.32156562805176	425.3646469116211	0.99968314	482.56
SA35_2	930	140.0742530822754	433.42589378356934	0.9995883	483.08
SA35_2	931	130.90330362319946	434.9165153503418	0.99949276	483.6
SA35_2	932	119.65974569320679	436.8193244934082	0.9986773	484.12
SA35_2	933	121.08145952224731	438.9524745941162	0.99855286	484.64
SA35_2	934	119.48789358139038	437.35058784484863	0.9988945	485.16
SA35_2	935	123.70423078536987	437.7928161621094	0.99928015	485.68
SA35_2	936	122.40633964538574	432.7602767944336	0.99947506	486.2
SA35_2	937	128.84536981582642	438.36493492126465	0.99896836	486.72
SA35_2	938	127.97417640686035	436.8306827545166	0.9985247	487.24
SA35_2	939	127.61356830596924	439.6929931640625	0.9990829	487.76
SA35_2	940	125.50466060638428	437.1702575683594	0.9983419	488.28
SA35_2	941	124.38644170761108	437.7547359466553	0.9990908	488.8
SA35_2	942	127.30481624603271	436.7679691314697	0.99876887	489.32
SA35_2	943	124.7679352760315	437.44028091430664	0.9993185	489.84
SA35_2	944	123.44398498535156	437.74560928344727	0.99928963	490.36
SA35_2	945	123.34553003311157	434.84827995300293	0.9995521	490.88
SA35_2	946	118.14206838607788	442.5284957885742	0.9986198	491.4
SA35_2	947	111.5015983581543	442.3411560058594	0.99767286	491.92
SA35_2	948	111.2972617149353	439.61265563964844	0.9986909	492.44
SA35_2	949	124.8408317565918	429.76661682128906	0.9987231	492.96
SA35_2	950	116.64499044418335	430.2917003631592	0.99853814	493.48
SA35_2	951	119.02073621749878	431.25	0.99696916	494.0
SA35_2	952	113.40301036834717	434.3971538543701	0.9938678	494.52
SA35_2	953	118.27049255371094	427.0298194885254	0.9989378	495.04
SA35_2	954	122.43092060089111	422.1257972717285	0.9970124	495.56
SA35_2	955	120.662522315979	381.4193916320801	0.997092	496.08
SA35_2	956	101.12204551696777	300.5101776123047	0.58161885	496.6
SA35_2	957	161.23080253601074	286.0848140716553	0.97767264	497.12
SA35_2	958	175.6716251373291	286.4966583251953	0.97924405	497.64
SA35_2	959	31.695151329040527	29.359610080718994	0.18100247	498.16
SA35_2	960	223.20618629455566	271.2737846374512	0.97989047	498.68
SA35_2	961	223.58222007751465	272.39187240600586	0.9897984	499.2
SA35_2	962	213.04726600646973	274.0130138397217	0.98999536	499.72
SA35_2	963	203.4379482269287	271.21962547302246	0.99246794	500.24
SA35_2	964	197.2723126411438	266.95109367370605	0.99602914	500.76
SA35_2	965	198.5730528831482	261.03283882141113	0.9273764	501.28
SA35_2	966	181.38540983200073	260.61819076538086	0.99742717	501.8
SA35_2	967	127.08345651626587	309.2115783691406	0.99816495	502.32
SA35_2	968	98.57022166252136	436.0485649108887	0.99850416	502.84
SA35_2	969	114.188551902771	439.10985946655273	0.99899775	503.36
SA35_2	970	121.28963470458984	440.5210018157959	0.99937624	503.88
SA35_2	971	124.70176219940186	439.73121643066406	0.9990434	504.4
SA35_2	972	119.4076657295227	439.77087020874023	0.9986784	504.92
SA35_2	973	116.8615460395813	443.52413177490234	0.99948114	505.44
SA35_2	974	113.76112699508667	444.16259765625	0.9994272	505.96
SA35_2	975	113.96815776824951	438.33126068115234	0.99772125	506.48
SA35_2	976	114.96596336364746	436.96603775024414	0.9991604	507.0
SA35_2	977	119.70963478088379	436.607723236084	0.9980659	507.52
SA35_2	978	118.65466833114624	432.44547843933105	0.9991248	508.04
SA35_2	979	118.81332397460938	432.87431716918945	0.99903595	508.56
SA35_2	980	117.63744354248047	428.06299209594727	0.9993925	509.08
SA35_2	981	114.5124077796936	436.50973320007324	0.99941576	509.6
SA35_2	982	116.53039455413818	438.0020999908447	0.99853885	510.12
SA35_2	983	117.91660785675049	436.2051200866699	0.9992613	510.64
SA35_2	984	119.96825933456421	438.02135467529297	0.9983413	511.16
SA35_2	985	119.60914134979248	440.50649642944336	0.9976829	511.68
SA35_2	986	120.95170021057129	439.38079833984375	0.9979145	512.2
SA35_2	987	117.1406626701355	439.45109367370605	0.9970907	512.72
SA35_2	988	118.93329620361328	437.2749710083008	0.9990859	513.24
SA35_2	989	115.6989336013794	442.26943016052246	0.99856704	513.76
SA35_2	990	117.19003915786743	444.0776824951172	0.99937576	514.28
SA35_2	991	119.2299485206604	442.5864028930664	0.99794227	514.8
SA35_2	992	121.06460332870483	439.0221118927002	0.9966537	515.32
SA35_2	993	112.7291202545166	427.09293365478516	0.9973605	515.84
SA35_2	994	108.95822048187256	367.4358558654785	0.9966877	516.36
SA35_2	995	111.07583045959473	304.3802833557129	0.9838521	516.88
SA35_2	996	138.9399766921997	299.11142349243164	0.95581204	517.4
SA35_2	997	167.9396390914917	284.6879482269287	0.99338865	517.92
SA35_2	998	31.681853532791138	29.235157370567322	0.1480132	518.44
SA35_2	999	218.4098243713379	268.9274597167969	0.9428586	518.96
SA35_2	1000	203.6961317062378	264.39783096313477	0.99712926	519.48
SA35_2	1001	188.87089490890503	264.1970157623291	0.9975756	520.0
SA35_2	1002	155.22170066833496	288.54698181152344	0.9993192	520.52
SA35_2	1003	118.73834133148193	405.2813243865967	0.999652	521.04
SA35_2	1004	106.84947967529297	438.45385551452637	0.99920493	521.56
SA35_2	1005	112.92643547058105	440.0438690185547	0.9985226	522.08
SA35_2	1006	111.365807056427	439.74512100219727	0.99912006	522.6
SA35_2	1007	117.999267578125	432.4943733215332	0.99923086	523.12
SA35_2	1008	122.65779972076416	422.76474952697754	0.9996238	523.64
SA35_2	1009	122.89068698883057	420.25906562805176	0.9996171	524.16
SA35_2	1010	120.19690275192261	422.8022003173828	0.99969256	524.68
SA35_2	1011	122.06103801727295	421.3359546661377	0.9994475	525.2
SA35_2	1012	118.67892742156982	419.7433376312256	0.99963033	525.72
SA35_2	1013	115.31318426132202	432.59891510009766	0.9995066	526.24
SA35_2	1014	117.05608367919922	438.18912506103516	0.99951446	526.76
SA35_2	1015	121.37590646743774	432.138032913208	0.9996431	527.28
SA35_2	1016	116.29664897918701	430.8695983886719	0.99918634	527.8
SA35_2	1017	117.33022928237915	430.4974937438965	0.99945205	528.32
SA35_2	1018	121.6768741607666	429.3962860107422	0.9989021	528.84
SA35_2	1019	117.36104488372803	431.34756088256836	0.9989581	529.36
SA35_2	1020	118.6288833618164	433.8541030883789	0.99959	529.88
SA35_2	1021	125.1073956489563	435.40268898010254	0.9993636	530.4
SA35_2	1022	124.7576117515564	430.36142349243164	0.9986016	530.92
SA35_2	1023	126.81047916412354	418.69171142578125	0.99937856	531.44
SA35_2	1024	124.67414140701294	375.9396743774414	0.99929667	531.96
SA35_2	1025	99.3184745311737	313.5998725891113	0.79067075	532.48
SA35_2	1026	127.95264720916748	296.2338066101074	0.9601353	533.0
SA35_2	1027	183.64815711975098	283.242244720459	0.062299952	533.52
SA35_2	1028	212.62574195861816	267.5236988067627	0.27798867	534.04
SA35_2	1029	216.94555282592773	265.5775451660156	0.99221987	534.56
SA35_2	1030	173.69437217712402	274.1642761230469	0.9988262	535.08
SA35_2	1031	126.9113302230835	357.7045440673828	0.98906773	535.6
SA35_2	1032	112.48300075531006	421.98760986328125	0.9995078	536.12
SA35_2	1033	119.46303844451904	428.98990631103516	0.9997837	536.64
SA35_2	1034	121.53370380401611	430.4698848724365	0.99959975	537.16
SA35_2	1035	121.32625579833984	437.18756675720215	0.99962425	537.68
SA35_2	1036	122.40663766860962	438.1106185913086	0.9991806	538.2
SA35_2	1037	121.6031551361084	437.7498149871826	0.9983291	538.72
SA35_2	1038	122.44995832443237	432.48181343078613	0.9996239	539.24
SA35_2	1039	122.77554273605347	429.72204208374023	0.99921274	539.76
SA35_2	1040	119.6326494216919	433.5748100280762	0.99927515	540.28
SA35_2	1041	118.9367413520813	434.0610980987549	0.99911827	540.8
SA35_2	1042	115.1915431022644	437.5287437438965	0.99929786	541.32
SA35_2	1043	119.41192150115967	435.5423927307129	0.999223	541.84
SA35_2	1044	115.91089963912964	434.0345764160156	0.99866176	542.36
SA35_2	1045	107.76941776275635	433.9625358581543	0.9944418	542.88
SA35_2	1046	120.32755613327026	432.99121856689453	0.99764484	543.4
SA35_2	1047	125.37209987640381	429.30994033813477	0.999567	543.92
SA35_2	1048	127.07734107971191	428.4555244445801	0.99960953	544.44
SA35_2	1049	125.74601173400879	428.9535140991211	0.9991716	544.96
SA35_2	1050	122.03588485717773	433.43135833740234	0.99859244	545.48
SA35_2	1051	119.05226707458496	432.84175872802734	0.9995648	546.0
SA35_2	1052	117.28342771530151	438.4189796447754	0.9983815	546.52
SA35_2	1053	114.18039798736572	431.61352157592773	0.9986659	547.04
SA35_2	1054	120.8303451538086	427.96886444091797	0.99889225	547.56
SA35_2	1055	116.7887806892395	426.46857261657715	0.9995365	548.08
SA35_2	1056	119.25207376480103	428.4297752380371	0.99920267	548.6
SA35_2	1057	122.46601581573486	430.71401596069336	0.99947745	549.12
SA35_2	1058	126.9711971282959	421.1496162414551	0.99955994	549.64
SA35_2	1059	127.07403898239136	421.6977310180664	0.9990945	550.16
SA35_2	1060	129.11990880966187	417.5565719604492	0.9991997	550.68
SA35_2	1061	126.87103748321533	419.5389747619629	0.9994837	551.2
SA35_2	1062	120.62135934829712	420.27185440063477	0.9994399	551.72
SA35_2	1063	122.42164611816406	419.8153495788574	0.9997631	552.24
SA35_2	1064	123.1695294380188	431.7963981628418	0.9998178	552.76
SA35_2	1065	121.5583086013794	432.7943229675293	0.9996364	553.28
SA35_2	1066	131.13915920257568	414.82011795043945	0.9995659	553.8
SA35_2	1067	140.8655047416687	394.09043312072754	0.9995246	554.32
SA35_2	1068	130.40945529937744	410.28210639953613	0.99965787	554.84
SA35_2	1069	123.64132404327393	427.6160430908203	0.99967635	555.36
SA35_2	1070	119.09681558609009	437.32778549194336	0.9995198	555.88
SA35_2	1071	115.91166257858276	441.14038467407227	0.9989262	556.4
SA35_2	1072	115.27763605117798	441.03858947753906	0.9987161	556.92
SA35_2	1073	125.10731220245361	426.04265213012695	0.99967945	557.44
SA35_2	1074	126.97455883026123	423.2424545288086	0.999658	557.96
SA35_2	1075	134.6445083618164	402.3201370239258	0.99899036	558.48
SA35_2	1076	139.6777868270874	354.06497955322266	0.9995881	559.0
SA35_2	1077	133.8517427444458	382.16840744018555	0.99948645	559.52
SA35_2	1078	114.77667093276978	427.03293800354004	0.9995197	560.04
SA35_2	1079	112.40817308425903	438.9930725097656	0.9986904	560.56
SA35_2	1080	111.63085699081421	445.0920581817627	0.9996469	561.08
SA35_2	1081	110.76334714889526	443.24169158935547	0.9966732	561.6
SA35_2	1082	121.03710174560547	434.912052154541	0.99962914	562.12
SA35_2	1083	123.32785129547119	434.99982833862305	0.99967694	562.64
SA35_2	1084	123.54767322540283	435.46594619750977	0.99976	563.16
SA35_2	1085	121.4198350906372	437.3445796966553	0.9992236	563.68
SA35_2	1086	118.97729635238647	439.29582595825195	0.99936026	564.2
SA35_2	1087	119.86042261123657	438.74688148498535	0.99869424	564.72
SA35_2	1088	113.48596811294556	435.4545021057129	0.9989191	565.24
SA35_2	1089	118.65851879119873	439.1935729980469	0.9975999	565.76
SA35_2	1090	118.70973110198975	439.78254318237305	0.9980628	566.28
SA35_2	1091	123.430335521698	433.85387420654297	0.99900013	566.8
SA35_2	1092	119.70553398132324	437.19775199890137	0.99857295	567.32
SA35_2	1093	119.84438896179199	440.59764862060547	0.99907553	567.84
SA35_2	1094	122.18549251556396	437.6967430114746	0.99937433	568.36
SA35_2	1095	126.04000568389893	437.6880741119385	0.99962103	568.88
SA35_2	1096	129.34173345565796	433.9353275299072	0.9996081	569.4
SA35_2	1097	127.60641574859619	440.1259231567383	0.99891233	569.92
SA35_2	1098	135.56478023529053	436.55261993408203	0.99935	570.44
SA35_2	1099	137.61876821517944	438.9498710632324	0.9981907	570.96
SA35_2	1100	141.04024171829224	439.0011405944824	0.9979869	571.48
SA35_2	1101	137.91157007217407	439.02442932128906	0.9990414	572.0
SA35_2	1102	132.96518325805664	436.662540435791	0.99922574	572.52
SA35_2	1103	127.28664875030518	439.1586112976074	0.99875855	573.04
SA35_2	1104	116.39056205749512	439.12376403808594	0.9983944	573.56
SA35_2	1105	118.57249736785889	441.55569076538086	0.9987399	574.08
SA35_2	1106	126.2451171875	440.64087867736816	0.9990446	574.6
SA35_2	1107	128.3282995223999	442.78913497924805	0.99972516	575.12
SA35_2	1108	129.65208292007446	440.3448486328125	0.99800986	575.64
SA35_2	1109	123.47179651260376	443.86905670166016	0.999521	576.16
SA35_2	1110	122.50789403915405	440.5381965637207	0.9988788	576.68
SA35_2	1111	127.51106023788452	437.0980167388916	0.99923825	577.2
SA35_2	1112	124.18533563613892	440.7354927062988	0.9979791	577.72
SA35_2	1113	124.72691535949707	439.9058532714844	0.9985973	578.24
SA35_2	1114	123.3530044555664	441.90759658813477	0.99881387	578.76
SA35_2	1115	123.5102891921997	444.6540069580078	0.99937767	579.28
SA35_2	1116	124.88516569137573	443.0552673339844	0.9990662	579.8
SA35_2	1117	123.4428882598877	442.2623062133789	0.9990295	580.32
SA35_2	1118	121.23818397521973	444.39794540405273	0.99891937	580.84
SA35_2	1119	121.41211032867432	444.6929740905762	0.99927205	581.36
SA35_2	1120	124.38433170318604	441.12911224365234	0.9985709	581.88
SA35_2	1121	125.45239925384521	440.67091941833496	0.99830556	582.4
SA35_2	1122	124.72445964813232	440.6953239440918	0.9983714	582.92
SA35_2	1123	125.38752555847168	444.04884338378906	0.99865305	583.44
SA35_2	1124	120.54805755615234	445.2469825744629	0.9987997	583.96
SA35_2	1125	119.83658075332642	445.30274391174316	0.9986815	584.48
SA35_2	1126	119.03074979782104	444.94654655456543	0.9984854	585.0
SA35_2	1127	119.76873874664307	443.63837242126465	0.99922943	585.52
SA35_2	1128	120.27003765106201	440.509729385376	0.9990984	586.04
SA35_2	1129	123.73218536376953	437.65560150146484	0.99935263	586.56
SA35_2	1130	128.72353792190552	426.8912601470947	0.9994541	587.08
SA35_2	1131	136.92951202392578	386.2957763671875	0.9985676	587.6
SA35_2	1132	132.83098936080933	327.0489978790283	0.99951863	588.12
SA35_2	1133	118.32497119903564	337.27317810058594	0.9980069	588.64
SA35_2	1134	123.31976890563965	382.5904655456543	0.9997019	589.16
SA35_2	1135	128.95753383636475	410.2957534790039	0.99969816	589.68
SA35_2	1136	116.93118810653687	430.645751953125	0.99945194	590.2
SA35_2	1137	116.61055088043213	430.59207916259766	0.99943846	590.72
SA35_2	1138	113.56837749481201	427.95873641967773	0.99917513	591.24
SA35_2	1139	125.8657693862915	421.52687072753906	0.9993457	591.76
SA35_2	1140	124.90445375442505	418.16762924194336	0.99948066	592.28
SA35_2	1141	127.11660861968994	382.8357124328613	0.9979989	592.8
SA35_2	1142	115.15791416168213	328.33019256591797	0.98990434	593.32
SA35_2	1143	139.88656997680664	284.3539237976074	0.8178208	593.84
SA35_2	1144	171.04926109313965	287.0027732849121	0.9945464	594.36
SA35_2	1145	205.87825775146484	272.9991817474365	0.07725248	594.88
SA35_2	1146	204.93528842926025	252.31727600097656	0.9956173	595.4
SA35_2	1147	172.02539443969727	268.9240264892578	0.9480714	595.92
SA35_2	1148	153.35829257965088	298.9632797241211	0.9937849	596.44
SA35_2	1149	142.80669689178467	392.63365745544434	0.9996878	596.96
SA35_2	1150	127.68557071685791	427.9992198944092	0.99955815	597.48
SA35_2	1151	116.76647663116455	436.3728332519531	0.99961805	598.0
SA35_2	1152	115.82965850830078	435.45644760131836	0.99952316	598.52
SA35_2	1153	110.89404821395874	431.5044593811035	0.9988482	599.04
SA35_2	1154	113.93873691558838	420.4932403564453	0.99948895	599.56
SA35_2	1155	120.9660291671753	431.40987396240234	0.99905473	600.08
SA35_2	1156	121.37967348098755	436.9793128967285	0.99930215	600.6
SA35_2	1157	125.61393976211548	434.0064811706543	0.99960405	601.12
SA35_2	1158	123.23229312896729	427.79096603393555	0.9994704	601.64
SA35_2	1159	127.48842239379883	425.92918395996094	0.9996854	602.16
SA35_2	1160	128.19267511367798	428.2242965698242	0.9994708	602.68
SA35_2	1161	129.23974990844727	435.60373306274414	0.99885404	603.2
SA35_2	1162	122.02422618865967	438.3555793762207	0.9986156	603.72
SA35_2	1163	116.63428544998169	437.2111701965332	0.99829096	604.24
SA35_2	1164	118.90897750854492	420.9085464477539	0.99761885	604.76
SA35_2	1165	137.84632682800293	356.8682670593262	0.99922	605.28
SA35_2	1166	133.59858989715576	322.0183753967285	0.9992367	605.8
SA35_2	1167	134.69655513763428	243.43374252319336	0.9977756	606.32
SA35_2	1168	163.9622688293457	171.4588451385498	0.999353	606.84
SA35_2	1169	166.11820459365845	222.32245445251465	0.9406244	607.36
SA35_2	1170	175.88393688201904	333.09359550476074	0.999721	607.88
SA35_2	1171	115.37944078445435	391.14020347595215	0.99940324	608.4
SA35_2	1172	115.53113460540771	425.9642028808594	0.9998122	608.92
SA35_2	1173	123.07775020599365	436.5731620788574	0.9995421	609.44
SA35_2	1174	122.45919704437256	439.7366523742676	0.9993206	609.96
SA35_2	1175	123.08250665664673	441.44700050354004	0.99929726	610.48
SA35_2	1176	136.12000942230225	440.55639266967773	0.9994136	611.0
SA35_2	1177	144.80040073394775	442.78944969177246	0.99932885	611.52
SA35_2	1178	141.76223278045654	441.58103942871094	0.9987822	612.04
SA35_2	1179	127.41791009902954	436.4597797393799	0.995469	612.56
SA35_2	1180	123.39826822280884	432.66749382019043	0.9970566	613.08
SA35_2	1181	123.07740449905396	417.98669815063477	0.9987903	613.6
SA35_2	1182	129.59569692611694	345.8173370361328	0.99929726	614.12
SA35_2	1183	147.97180891036987	266.12385749816895	0.9983479	614.64
SA35_2	1184	156.5854787826538	278.21577072143555	0.99896336	615.16
SA35_2	1185	138.70422840118408	347.9146385192871	0.9997056	615.68
SA35_2	1186	118.91933679580688	411.6899013519287	0.9998919	616.2
SA35_2	1187	116.56144857406616	434.2983627319336	0.9996265	616.72
SA35_2	1188	115.71999788284302	437.7923011779785	0.99961936	617.24
SA35_2	1189	121.32600545883179	439.2485046386719	0.99888116	617.76
SA35_2	1190	123.67730140686035	431.57135009765625	0.9990453	618.28
SA35_2	1191	117.57199764251709	433.08526039123535	0.99593496	618.8
SA35_2	1192	121.940016746521	425.37320137023926	0.99946874	619.32
SA35_2	1193	126.98855400085449	418.75762939453125	0.9995222	619.84
SA35_2	1194	131.66157007217407	413.99499893188477	0.9992162	620.36
SA35_2	1195	127.84838676452637	416.01648330688477	0.9995666	620.88
SA35_2	1196	131.80420398712158	372.760534286499	0.99948066	621.4
SA35_2	1197	125.3934383392334	352.2113227844238	0.9993801	621.92
SA35_2	1198	122.43114709854126	403.5271453857422	0.9996457	622.44
SA35_2	1199	111.46851778030396	436.29993438720703	0.99901915	622.96
SA35_2	1200	114.16536569595337	435.5208492279053	0.99845624	623.48
SA35_2	1201	118.62553358078003	424.16370391845703	0.9991567	624.0
SA35_2	1202	125.84869861602783	423.42687606811523	0.9995421	624.52
SA35_2	1203	118.08590888977051	427.90283203125	0.9995352	625.04
SA35_2	1204	122.10001945495605	432.43749618530273	0.999622	625.56
SA35_2	1205	120.79856395721436	428.42782974243164	0.999843	626.08
SA35_2	1206	117.6573395729065	440.0482177734375	0.99931777	626.6
SA35_2	1207	122.48761653900146	439.3924140930176	0.9990005	627.12
SA35_2	1208	121.94502353668213	436.13502502441406	0.9990802	627.64
SA35_2	1209	123.47965240478516	432.96226501464844	0.99827504	628.16
SA35_2	1210	119.2582368850708	413.81750106811523	0.99808717	628.68
SA35_2	1211	125.45889616012573	384.1560173034668	0.99891424	629.2
SA35_2	1212	121.0972785949707	397.1967601776123	0.9987319	629.72
SA35_2	1213	118.54360103607178	427.3905372619629	0.9994134	630.24
SA35_2	1214	123.22214841842651	428.48527908325195	0.9994906	630.76
SA35_2	1215	133.27757120132446	409.6259880065918	0.99900985	631.28
SA35_2	1216	119.64645385742188	351.5610408782959	0.99761343	631.8
SA35_2	1217	626.6468524932861	144.98652935028076	0.31355405	632.32
SA35_2	1218	158.04752111434937	289.3261528015137	0.96504253	632.84
SA35_2	1219	183.12517404556274	271.1041831970215	0.98445743	633.36
SA35_2	1220	190.75775146484375	248.74345779418945	0.9963174	633.88
SA35_2	1221	156.67695999145508	282.403564453125	0.9971644	634.4
SA35_2	1222	142.87738800048828	378.66079330444336	0.9997867	634.92
SA35_2	1223	124.95206594467163	422.0050621032715	0.9996038	635.44
SA35_2	1224	114.23851251602173	433.52943420410156	0.9992095	635.96
SA35_2	1225	111.7213487625122	436.52103424072266	0.99972814	636.48
SA35_2	1226	113.5279893875122	438.6845397949219	0.9995278	637.0
SA35_2	1227	115.69504737854004	439.56899642944336	0.99950135	637.52
SA35_2	1228	120.55222988128662	442.7899360656738	0.9988085	638.04
SA35_2	1229	120.27716636657715	441.99989318847656	0.9977337	638.56
SA35_2	1230	119.15497779846191	443.5386085510254	0.9977102	639.08
SA35_2	1231	116.54301881790161	440.7259941101074	0.9963296	639.6
SA35_2	1232	119.46009397506714	437.85332679748535	0.99933016	640.12
SA35_2	1233	128.01053524017334	427.98282623291016	0.99951804	640.64
SA35_2	1234	132.93590545654297	424.64338302612305	0.9995795	641.16
SA35_2	1235	132.53408670425415	417.8861618041992	0.9995939	641.68
SA35_2	1236	144.29012537002563	393.76590728759766	0.9994923	642.2
SA35_2	1237	129.85098361968994	371.0567092895508	0.9994493	642.72
SA35_2	1238	119.11743879318237	402.50049591064453	0.99927217	643.24
SA35_2	1239	117.37220287322998	423.8799476623535	0.9992937	643.76
SA35_2	1240	120.22086381912231	430.99093437194824	0.9993772	644.28
SA35_2	1241	122.09851741790771	433.2901954650879	0.99911016	644.8
SA35_2	1242	122.58648872375488	430.5838966369629	0.9995247	645.32
SA35_2	1243	121.67167663574219	430.3944396972656	0.9996006	645.84
SA35_2	1244	124.76757764816284	425.75048446655273	0.9992768	646.36
SA35_2	1245	131.8835973739624	404.38018798828125	0.999554	646.88
SA35_2	1246	142.05437898635864	362.55738258361816	0.9991129	647.4
SA35_2	1247	137.56457567214966	348.49462509155273	0.9977976	647.92
SA35_2	1248	124.63488578796387	393.7551498413086	0.9997371	648.44
SA35_2	1249	116.08779430389404	421.91699981689453	0.9995055	648.96
SA35_2	1250	111.73186302185059	431.3638687133789	0.99733883	649.48
SA35_2	1251	122.71703481674194	416.62153244018555	0.99848264	650.0
SA35_2	1252	107.38162994384766	347.8076362609863	0.98446816	650.52
SA35_2	1253	31.96650743484497	29.828217029571533	0.21754542	651.04
SA35_2	1254	165.8090591430664	288.2106399536133	0.99595106	651.56
SA35_2	1255	203.90381813049316	272.4447441101074	0.82360744	652.08
SA35_2	1256	196.9167947769165	260.0980567932129	0.997456	652.6
SA35_2	1257	135.54539680480957	302.12928771972656	0.9558411	653.12
SA35_2	1258	97.60449528694153	427.4794578552246	0.9977754	653.64
SA35_2	1259	103.39101552963257	433.99314880371094	0.99947065	654.16
SA35_2	1260	114.412522315979	437.47798919677734	0.9980153	654.68
SA35_2	1261	113.97417783737183	435.3801155090332	0.9989951	655.2
SA35_2	1262	112.46030330657959	433.22047233581543	0.9948255	655.72
SA35_2	1263	111.05319261550903	436.8680763244629	0.99899226	656.24
SA35_2	1264	115.250563621521	442.8021812438965	0.9992157	656.76
SA35_2	1265	119.13493871688843	442.8526496887207	0.999305	657.28
SA35_2	1266	120.1810359954834	437.8483486175537	0.99926287	657.8
SA35_2	1267	120.5253005027771	433.09410095214844	0.99931467	658.32
SA35_2	1268	123.62215518951416	437.5312614440918	0.99918455	658.84
SA35_2	1269	122.84567356109619	437.4906921386719	0.9991456	659.36
SA35_2	1270	120.72466611862183	436.70079231262207	0.99964356	659.88
SA35_2	1271	119.90612745285034	442.5991916656494	0.99960524	660.4
SA35_2	1272	114.24733400344849	441.42980575561523	0.9978981	660.92
SA35_2	1273	111.57519817352295	440.5510139465332	0.99661785	661.44
SA35_2	1274	115.45162200927734	439.79724884033203	0.9954476	661.96
SA35_2	1275	116.80563688278198	439.79312896728516	0.9964978	662.48
SA35_2	1276	123.33941459655762	441.89489364624023	0.99784577	663.0
SA35_2	1277	123.53336811065674	443.00188064575195	0.99932754	663.52
SA35_2	1278	121.50046825408936	442.8913879394531	0.9990158	664.04
SA35_2	1279	126.41456127166748	438.47920417785645	0.9988562	664.56
SA35_2	1280	119.21038627624512	444.66602325439453	0.99924433	665.08
SA35_2	1281	119.94839906692505	444.8038673400879	0.99903405	665.6
SA35_2	1282	121.80651426315308	443.7601089477539	0.9989814	666.12
SA35_2	1283	119.5732831954956	438.7616157531738	0.9948096	666.64
SA35_2	1284	116.72323942184448	433.0652046203613	0.9987804	667.16
SA35_2	1285	123.199462890625	433.54625701904297	0.99956447	667.68
SA35_2	1286	116.51486158370972	440.1437759399414	0.9983675	668.2
SA35_2	1287	120.15541791915894	439.35264587402344	0.9990054	668.72
SA35_2	1288	117.66833066940308	443.83277893066406	0.9996352	669.24
SA35_2	1289	118.10089349746704	440.4828071594238	0.9996964	669.76
SA35_2	1290	115.40025472640991	432.39280700683594	0.9997147	670.28
SA35_2	1291	117.59226322174072	428.6932182312012	0.99928063	670.8
SA35_2	1292	116.85677766799927	427.5775337219238	0.99954563	671.32
SA35_2	1293	115.22703170776367	429.5998764038086	0.9988238	671.84
SA35_2	1294	114.55379724502563	429.8378562927246	0.9995171	672.36
SA35_2	1295	113.93771171569824	434.8801803588867	0.9995284	672.88
SA35_2	1296	113.53229284286499	436.94512367248535	0.99937254	673.4
SA35_2	1297	124.4119644165039	433.4216022491455	0.9995443	673.92
SA35_2	1298	125.2612829208374	434.76719856262207	0.99958473	674.44
SA35_2	1299	122.84693717956543	435.3523063659668	0.99962485	674.96
SA35_2	1300	123.28828573226929	438.7997817993164	0.9994648	675.48
SA35_2	1301	119.48570013046265	441.5291404724121	0.99796164	676.0
SA35_2	1302	114.68888521194458	438.64105224609375	0.99777067	676.52
SA35_2	1303	115.1384949684143	438.6832809448242	0.99835217	677.04
SA35_2	1304	113.6184811592102	442.10363388061523	0.9984509	677.56
SA35_2	1305	115.44115543365479	444.0919876098633	0.9991761	678.08
SA35_2	1306	117.32549667358398	445.64666748046875	0.99936336	678.6
SA35_2	1307	119.74823474884033	436.93777084350586	0.9982564	679.12
SA35_2	1308	122.84508943557739	433.47639083862305	0.9994593	679.64
SA35_2	1309	117.83242225646973	437.1103763580322	0.9988532	680.16
SA35_2	1310	116.60729646682739	437.3822021484375	0.9990783	680.68
SA35_2	1311	113.90005350112915	439.04720306396484	0.9988341	681.2
SA35_2	1312	118.03492307662964	437.9482841491699	0.9987674	681.72
SA35_2	1313	116.40108823776245	443.66689682006836	0.99929726	682.24
SA35_2	1314	117.34493970870972	444.42832946777344	0.9992268	682.76
SA35_2	1315	122.25310802459717	435.38726806640625	0.9993767	683.28
SA35_2	1316	121.9234824180603	426.45755767822266	0.9994715	683.8
SA35_2	1317	120.16527652740479	426.75024032592773	0.99960726	684.32
SA35_2	1318	116.85794591903687	437.13332176208496	0.99940145	684.84
SA35_2	1319	116.27038717269897	442.26539611816406	0.99909246	685.36
SA35_2	1320	114.80913162231445	442.6480007171631	0.99913836	685.88
SA35_2	1321	114.22314643859863	443.4286308288574	0.99915755	686.4
SA35_2	1322	115.15947580337524	443.6198616027832	0.9989956	686.92
SA35_2	1323	115.60490131378174	443.2301330566406	0.99935097	687.44
SA35_2	1324	115.37816524505615	442.2591018676758	0.99870193	687.96
SA35_2	1325	115.81751108169556	440.42158126831055	0.9989386	688.48
SA35_2	1326	122.38229513168335	438.73555183410645	0.9992526	689.0
SA35_2	1327	118.98821592330933	437.29745864868164	0.9995486	689.52
SA35_2	1328	120.05764245986938	440.3535461425781	0.9991215	690.04
SA35_2	1329	117.40012168884277	442.18482971191406	0.9981012	690.56
SA35_2	1330	114.7124171257019	442.7981185913086	0.99815077	691.08
SA35_2	1331	117.87092685699463	440.2693748474121	0.9991375	691.6
SA35_2	1332	119.19866800308228	433.7135124206543	0.99877936	692.12
SA35_2	1333	116.90512895584106	438.47877502441406	0.99799806	692.64
SA35_2	1334	115.60046672821045	439.8574447631836	0.997912	693.16
SA35_2	1335	117.16911792755127	435.18688201904297	0.9989662	693.68
SA35_2	1336	112.45483160018921	438.53087425231934	0.9971185	694.2
SA35_2	1337	115.79432487487793	437.4255180358887	0.9981501	694.72
SA35_2	1338	122.92724847793579	437.19371795654297	0.9989073	695.24
SA35_2	1339	125.54967403411865	439.0254592895508	0.99908686	695.76
SA35_2	1340	126.67727470397949	435.40821075439453	0.99945337	696.28
SA35_2	1341	125.48278570175171	427.6157569885254	0.99958295	696.8
SA35_2	1342	118.47283840179443	429.44400787353516	0.99973315	697.32
SA35_2	1343	118.09805631637573	436.4948844909668	0.9994037	697.84
SA35_2	1344	120.17076015472412	432.9132843017578	0.99971014	698.36
SA35_2	1345	120.0194239616394	431.6062545776367	0.9995029	698.88
SA35_2	1346	118.74604225158691	429.5111274719238	0.9995419	699.4
SA35_2	1347	116.24658107757568	437.68810272216797	0.9996032	699.92
SA35_2	1348	116.03729724884033	439.9448776245117	0.9992943	700.44
SA35_2	1349	121.57164812088013	439.1454792022705	0.9993299	700.96
SA35_2	1350	124.07439947128296	439.72314834594727	0.99903166	701.48
SA35_2	1351	121.39365673065186	442.8445816040039	0.99795353	702.0
SA35_2	1352	118.2481050491333	442.20422744750977	0.9981281	702.52
SA35_2	1353	118.98244619369507	443.23951721191406	0.998869	703.04
SA35_2	1354	118.94623041152954	440.8861827850342	0.9984617	703.56
SA35_2	1355	118.29710006713867	442.18631744384766	0.9977913	704.08
SA35_2	1356	119.28526163101196	441.95606231689453	0.99784136	704.6
SA35_2	1357	106.15499019622803	443.7129592895508	0.99854636	705.12
SA35_2	1358	103.83760929107666	432.2603416442871	0.9876529	705.64
SA35_2	1359	123.2551097869873	372.4336910247803	0.9781463	706.16
SA35_2	1360	135.38336753845215	306.6072750091553	0.98342484	706.68
SA35_2	1361	152.6799201965332	283.6578369140625	0.9946942	707.2
SA35_2	1362	177.26958990097046	286.5139389038086	0.9472592	707.72
SA35_2	1363	207.70623683929443	274.4106101989746	0.7748519	708.24
SA35_2	1364	207.13465213775635	270.9057140350342	0.99660206	708.76
SA35_2	1365	199.87648725509644	266.25532150268555	0.9932186	709.28
SA35_2	1366	192.58527755737305	267.06979751586914	0.99854064	709.8
SA35_2	1367	174.9439239501953	274.88362312316895	0.99389195	710.32
SA35_2	1368	168.11699867248535	295.9042739868164	0.9863687	710.84
SA35_2	1369	173.20973873138428	342.302942276001	0.99783677	711.36
SA35_2	1370	160.97418069839478	385.64008712768555	0.9994555	711.88
SA35_2	1371	134.53878164291382	404.55116271972656	0.99978095	712.4
SA35_2	1372	133.87620449066162	423.7910842895508	0.99970204	712.92
SA35_2	1373	128.17718982696533	436.36722564697266	0.9995345	713.44
SA35_2	1374	125.05849599838257	432.87031173706055	0.9995795	713.96
SA35_2	1375	127.47577428817749	432.87872314453125	0.99973017	714.48
SA35_2	1376	131.22751712799072	425.839147567749	0.99970776	715.0
SA35_2	1377	137.88400888442993	425.48131942749023	0.9998178	715.52
SA35_2	1378	138.2175087928772	429.38913345336914	0.9994728	716.04
SA35_2	1379	136.40637397766113	438.25690269470215	0.9995127	716.56
SA35_2	1380	126.6728162765503	437.48082160949707	0.9991431	717.08
SA35_2	1381	123.00537824630737	436.2558174133301	0.99884206	717.6
SA35_2	1382	126.46235227584839	438.48031997680664	0.99918216	718.12
SA35_2	1383	126.32700204849243	439.945707321167	0.9991959	718.64
SA35_2	1384	128.42140197753906	443.3657455444336	0.99932444	719.16
SA35_2	1385	126.53994560241699	444.12208557128906	0.99905485	719.68
SA35_2	1386	125.31383037567139	434.93608474731445	0.99796224	720.2
SA35_2	1387	122.9358434677124	429.3463897705078	0.9991374	720.72
SA35_2	1388	124.99409914016724	427.174015045166	0.9992537	721.24
SA35_2	1389	118.91977787017822	428.4132385253906	0.99931395	721.76
SA35_2	1390	127.87027359008789	424.99963760375977	0.99941707	722.28
SA35_2	1391	133.39574337005615	419.7590446472168	0.99936587	722.8
SA35_2	1392	129.3584942817688	409.9855041503906	0.9990852	723.32
SA35_2	1393	131.70422315597534	412.686767578125	0.9995302	723.84
SA35_2	1394	123.4794020652771	422.2650718688965	0.9996731	724.36
SA35_2	1395	128.97897958755493	427.0722198486328	0.99969804	724.88
SA35_2	1396	133.8897466659546	425.8748245239258	0.9997733	725.4
SA35_2	1397	135.2033495903015	426.33819580078125	0.9997162	725.92
SA35_2	1398	139.62045907974243	434.99181747436523	0.9996979	726.44
SA35_2	1399	133.1848382949829	435.9060859680176	0.99956864	726.96
SA35_2	1400	133.66564512252808	433.96193504333496	0.99968517	727.48
SA35_2	1401	126.05273723602295	438.77872467041016	0.99914443	728.0
SA35_2	1402	122.31531143188477	438.37120056152344	0.99931264	728.52
SA35_2	1403	122.52517938613892	442.047758102417	0.998985	729.04
SA35_2	1404	123.00935983657837	441.82485580444336	0.9992847	729.56
SA35_2	1405	120.64156532287598	439.1935729980469	0.99777585	730.08
SA35_2	1406	120.66022157669067	439.56836700439453	0.99862564	730.6
SA35_2	1407	122.15934991836548	439.59577560424805	0.9980544	731.12
SA35_2	1408	116.30476713180542	439.3418884277344	0.99671054	731.64
SA35_2	1409	112.07607984542847	438.7675380706787	0.9986185	732.16
SA35_2	1410	118.69940757751465	437.1246528625488	0.9991473	732.68
SA35_2	1411	121.27612829208374	436.117000579834	0.9993088	733.2
SA35_2	1412	121.22584581375122	437.9720878601074	0.9989944	733.72
SA35_2	1413	120.14216184616089	435.4794502258301	0.9991673	734.24
SA35_2	1414	115.12089967727661	441.41990661621094	0.99851936	734.76
SA35_2	1415	116.3131833076477	438.73592376708984	0.9982445	735.28
SA35_2	1416	119.60978507995605	443.03893089294434	0.9985454	735.8
SA35_2	1417	118.48093271255493	440.5015182495117	0.998869	736.32
SA35_2	1418	117.88407564163208	441.80517196655273	0.99627954	736.84
SA35_2	1419	118.09637546539307	438.63810539245605	0.9985703	737.36
SA35_2	1420	119.30456161499023	434.92326736450195	0.9994729	737.88
SA35_2	1421	123.06010723114014	440.08795738220215	0.99844044	738.4
SA35_2	1422	121.64634466171265	440.8931064605713	0.9991117	738.92
SA35_2	1423	123.83441925048828	430.5923652648926	0.99935704	739.44
SA35_2	1424	130.4661989212036	421.640682220459	0.99972075	739.96
SA35_2	1425	128.14819812774658	423.0959701538086	0.99964106	740.48
SA35_2	1426	127.39523649215698	423.33091735839844	0.99962986	741.0
SA35_2	1427	126.09065771102905	423.7590980529785	0.9996561	741.52
SA35_2	1428	128.5003900527954	427.74112701416016	0.99960035	742.04
SA35_2	1429	124.3927001953125	432.883358001709	0.9989839	742.56
SA35_2	1430	122.63225317001343	426.84322357177734	0.99899	743.08
SA35_2	1431	119.80153322219849	423.8487911224365	0.99927145	743.6
SA35_2	1432	121.6394305229187	432.5295066833496	0.99947566	744.12
SA35_2	1433	120.69331407546997	435.8499526977539	0.99928963	744.64
SA35_2	1434	118.32537651062012	435.8943557739258	0.99891436	745.16
SA35_2	1435	113.21552991867065	442.4747657775879	0.9982743	745.68
SA35_2	1436	116.81985855102539	439.08422470092773	0.9990422	746.2
SA35_2	1437	118.07501316070557	434.84750747680664	0.99935263	746.72
SA35_2	1438	123.3297348022461	430.1144027709961	0.9993767	747.24
SA35_2	1439	119.13018226623535	429.2238235473633	0.9991549	747.76
SA35_2	1440	120.09921073913574	430.24091720581055	0.9992417	748.28
SA35_2	1441	114.63987827301025	437.4276065826416	0.9990615	748.8
SA35_2	1442	115.03307819366455	441.1787796020508	0.99910516	749.32
SA35_2	1443	114.68038558959961	444.5939540863037	0.9995597	749.84
SA35_2	1444	117.84476041793823	442.65875816345215	0.9996941	750.36
SA35_2	1445	123.53613376617432	433.1473159790039	0.99961036	750.88
SA35_2	1446	118.46612691879272	431.83467864990234	0.99924505	751.4
SA35_2	1447	121.22609615325928	436.298246383667	0.99963367	751.92
SA35_2	1448	124.83582496643066	431.6762351989746	0.9996542	752.44
SA35_2	1449	124.54216480255127	437.5642776489258	0.9993716	752.96
SA35_2	1450	127.04267501831055	432.2474670410156	0.9993548	753.48
SA35_2	1451	127.26716995239258	434.8483943939209	0.99938977	754.0
SA35_2	1452	123.84508848190308	437.61013984680176	0.9991616	754.52
SA35_2	1453	120.45443058013916	437.35499382019043	0.9991881	755.04
SA35_2	1454	122.97661304473877	435.53478240966797	0.9988507	755.56
SA35_2	1455	124.79714155197144	438.5997676849365	0.99933064	756.08
SA35_2	1456	127.6237964630127	432.55897521972656	0.9993326	756.6
SA35_2	1457	122.70195484161377	439.0261459350586	0.9994055	757.12
SA35_2	1458	116.10143184661865	445.54347038269043	0.99967325	757.64
SA35_2	1459	120.46643495559692	444.8492431640625	0.99950993	758.16
SA35_2	1460	117.54671335220337	443.2695007324219	0.9993299	758.68
SA35_2	1461	119.08611059188843	439.4304656982422	0.99861825	759.2
SA35_2	1462	120.54630517959595	441.5179252624512	0.9990814	759.72
SA35_2	1463	116.83218479156494	437.4694061279297	0.99870014	760.24
SA35_2	1464	120.57934999465942	427.5161647796631	0.9992211	760.76
SA35_2	1465	117.51189231872559	433.4303283691406	0.99909616	761.28
SA35_2	1466	117.37582683563232	438.53885650634766	0.99705935	761.8
SA35_2	1467	115.07313251495361	439.10207748413086	0.9980647	762.32
SA35_2	1468	117.08172559738159	443.8085174560547	0.9991001	762.84
SA35_2	1469	119.96479034423828	439.76388931274414	0.9989178	763.36
SA35_2	1470	115.55579900741577	440.37940979003906	0.998906	763.88
SA35_2	1471	115.59430360794067	437.4345016479492	0.9996761	764.4
SA35_2	1472	120.68078517913818	439.6178340911865	0.9994778	764.92
SA35_2	1473	118.74922513961792	442.34673500061035	0.9985977	765.44
SA35_2	1474	117.86022186279297	443.7744140625	0.9991959	765.96
SA35_2	1475	119.33438777923584	445.1136302947998	0.99957293	766.48
SA35_2	1476	117.44437217712402	444.96294021606445	0.99955887	767.0
SA35_2	1477	136.2666130065918	393.96992683410645	0.9968714	767.52
SA35_2	1478	136.6633176803589	327.4419593811035	0.99832743	768.04
SA35_2	1479	165.69488048553467	266.4243507385254	0.99624133	768.56
SA35_2	1480	161.58031225204468	237.21153259277344	0.995285	769.08
SA35_2	1481	149.78673458099365	157.50211715698242	0.9988846	769.6
SA35_2	1482	121.35158777236938	106.22474670410156	0.9969625	770.12
SA35_2	1483	169.9565052986145	159.55342769622803	0.99840575	770.64
SA35_2	1484	226.07154846191406	217.64631271362305	0.99243516	771.16
SA35_2	1485	232.8794240951538	258.5911273956299	0.98991466	771.68
SA35_2	1486	249.66492652893066	310.94326972961426	0.99562955	772.2
SA35_2	1487	236.85269355773926	369.041805267334	0.999564	772.72
SA35_2	1488	180.70344924926758	418.560848236084	0.9996402	773.24
SA35_2	1489	157.91258811950684	427.83273696899414	0.9997074	773.76
SA35_2	1490	155.1655888557434	424.8593330383301	0.99973565	774.28
SA35_2	1491	149.14228916168213	382.1000003814697	0.9985795	774.8
SA35_2	1492	136.58554553985596	350.36951065063477	0.9986089	775.32
SA35_2	1493	129.0266513824463	374.99719619750977	0.99959224	775.84
SA35_2	1494	119.4659948348999	410.94889640808105	0.9996269	776.36
SA35_2	1495	116.77840948104858	426.91163063049316	0.9996619	776.88
SA35_2	1496	113.99247646331787	434.5231533050537	0.99879587	777.4
SA35_2	1497	121.29145860671997	436.3718605041504	0.9991197	777.92
SA35_2	1498	126.7613410949707	434.8988914489746	0.99956137	778.44
SA35_2	1499	127.24834680557251	434.666748046875	0.99956316	778.96
SA35_2	1500	122.65074253082275	433.27497482299805	0.99955183	779.48
SA35_2	1501	116.45339727401733	430.45947074890137	0.99899	780.0
SA35_2	1502	116.34299755096436	433.24633598327637	0.9989465	780.52
SA35_2	1503	118.62237453460693	435.70301055908203	0.9991804	781.04
SA35_2	1504	118.20821762084961	437.97603607177734	0.998528	781.56
SA35_2	1505	119.253408908844	436.45666122436523	0.9995603	782.08
SA35_2	1506	126.73581838607788	440.3202438354492	0.9981352	782.6
SA35_2	1507	124.3224024772644	439.21640396118164	0.9980709	783.12
SA35_2	1508	121.75838947296143	436.10137939453125	0.99912673	783.64
SA35_2	1509	129.5289158821106	432.74208068847656	0.9994548	784.16
SA35_2	1510	149.19549226760864	427.51745223999023	0.99965763	784.68
SA35_2	1511	144.74931955337524	424.55031394958496	0.9996037	785.2
SA35_2	1512	137.7802014350891	424.32621002197266	0.9995171	785.72
SA35_2	1513	134.71256494522095	428.45011711120605	0.99977297	786.24
SA35_2	1514	131.58674240112305	432.53528594970703	0.9985104	786.76
SA35_2	1515	127.69910097122192	436.6544723510742	0.9991818	787.28
SA35_2	1516	124.39768314361572	438.38098526000977	0.9989467	787.8
SA35_2	1517	124.0209698677063	438.9961624145508	0.99869365	788.32
SA35_2	1518	118.55077743530273	435.79553604125977	0.9986584	788.84
SA35_2	1519	121.60921096801758	433.69248390197754	0.9981502	789.36
SA35_2	1520	118.19404363632202	437.2994041442871	0.9992501	789.88
SA35_2	1521	121.25303745269775	440.7831573486328	0.99907315	790.4
SA35_2	1522	118.97330284118652	441.09910011291504	0.9985353	790.92
SA35_2	1523	116.02637767791748	440.1552200317383	0.996861	791.44
SA35_2	1524	116.63380861282349	437.7259826660156	0.9966606	791.96
SA35_2	1525	117.50267744064331	437.69325256347656	0.99827147	792.48
SA35_2	1526	115.40091037750244	436.8999481201172	0.9994729	793.0
SA35_2	1527	113.96911144256592	435.71027755737305	0.9993876	793.52
SA35_2	1528	120.48572301864624	434.7829055786133	0.9995826	794.04
SA35_2	1529	121.3051438331604	434.9856376647949	0.99957854	794.56
SA35_2	1530	125.62525272369385	431.3700199127197	0.99873084	795.08
SA35_2	1531	124.87149238586426	434.0713405609131	0.9985815	795.6
SA35_2	1532	122.84873723983765	438.81025314331055	0.99883574	796.12
SA35_2	1533	120.4706072807312	439.00033950805664	0.9970034	796.64
SA35_2	1534	121.95179462432861	443.9315414428711	0.99831307	797.16
SA35_2	1535	125.25632381439209	441.7015743255615	0.99806184	797.68
SA35_2	1536	129.55195903778076	434.72156524658203	0.99940026	798.2
SA35_2	1537	129.5254349708557	432.081298828125	0.99913114	798.72
SA35_2	1538	130.83008527755737	433.0513286590576	0.99922884	799.24
SA35_2	1539	126.9761323928833	432.8774929046631	0.9995129	799.76
SA35_2	1540	127.80365943908691	428.61485481262207	0.9993955	800.28
SA35_2	1541	126.06513500213623	428.21794509887695	0.9995192	800.8
SA35_2	1542	129.95668649673462	429.2864227294922	0.9993887	801.32
SA35_2	1543	123.90282154083252	429.4292736053467	0.99953866	801.84
SA35_2	1544	120.40823698043823	432.9627513885498	0.99762183	802.36
SA35_2	1545	119.07570362091064	437.56702423095703	0.9990325	802.88
SA35_2	1546	119.6645975112915	436.23682022094727	0.9986518	803.4
SA35_2	1547	121.7384934425354	428.66437911987305	0.9983729	803.92
SA35_2	1548	128.6383867263794	438.8910484313965	0.9994024	804.44
SA35_2	1549	127.30355262756348	439.33725357055664	0.9987828	804.96
SA35_2	1550	131.18619918823242	433.12259674072266	0.99921775	805.48
SA35_2	1551	131.7589521408081	433.07238578796387	0.9995023	806.0
SA35_2	1552	127.26294994354248	430.5018997192383	0.9992299	806.52
SA35_2	1553	124.45478439331055	430.349178314209	0.9985581	807.04
SA35_2	1554	128.22613716125488	437.9323482513428	0.9993544	807.56
SA35_2	1555	125.1349925994873	439.6611213684082	0.99903667	808.08
SA35_2	1556	124.30393695831299	439.08668518066406	0.9992105	808.6
SA35_2	1557	123.28341007232666	437.0100688934326	0.9990402	809.12
SA35_2	1558	117.80761480331421	437.1119213104248	0.9989048	809.64
SA35_2	1559	118.33051443099976	437.36194610595703	0.9989033	810.16
SA35_2	1560	118.57407093048096	437.93824195861816	0.997959	810.68
SA35_2	1561	121.20373249053955	439.874324798584	0.996929	811.2
SA35_2	1562	121.08900547027588	440.4939079284668	0.99820125	811.72
SA35_2	1563	119.02568340301514	438.6299800872803	0.99866974	812.24
SA35_2	1564	122.20470905303955	436.915283203125	0.9992124	812.76
SA35_2	1565	125.3954291343689	432.2412300109863	0.999453	813.28
SA35_2	1566	118.95776987075806	436.583833694458	0.99934536	813.8
SA35_2	1567	117.61006116867065	439.23145294189453	0.9992592	814.32
SA35_2	1568	116.3526177406311	442.7098274230957	0.99902666	814.84
SA35_2	1569	115.58371782302856	442.9999351501465	0.99925095	815.36
SA35_2	1570	120.50681114196777	440.21570205688477	0.9980762	815.88
SA35_2	1571	120.43623924255371	442.13507652282715	0.9988643	816.4
SA35_2	1572	121.31112813949585	439.888916015625	0.9984793	816.92
SA35_2	1573	125.00838041305542	433.4534740447998	0.99950635	817.44
SA35_2	1574	116.44173860549927	433.5603618621826	0.99905807	817.96
SA35_2	1575	118.0067777633667	440.0446128845215	0.99882096	818.48
SA35_2	1576	127.37581729888916	439.9774360656738	0.9982443	819.0
SA35_2	1577	118.71379613876343	435.6609535217285	0.99897254	819.52
SA35_2	1578	119.90739107131958	433.86966705322266	0.9990569	820.04
SA35_2	1579	117.48450994491577	437.8173637390137	0.99897885	820.56
SA35_2	1580	114.31077718734741	439.3849754333496	0.99762136	821.08
SA35_2	1581	116.57640933990479	438.8389205932617	0.99924624	821.6
SA35_2	1582	121.75521850585938	434.89514350891113	0.99937016	822.12
SA35_2	1583	122.58901596069336	432.1139717102051	0.99933016	822.64
SA35_2	1584	124.49450492858887	425.44947624206543	0.9992636	823.16
SA35_2	1585	122.6616382598877	429.9250030517578	0.9994894	823.68
SA35_2	1586	123.0199933052063	425.29266357421875	0.9996063	824.2
SA35_2	1587	120.00570297241211	434.5854949951172	0.999481	824.72
SA35_2	1588	112.52861022949219	435.73883056640625	0.9992022	825.24
SA35_2	1589	118.45360994338989	439.4738960266113	0.99856454	825.76
SA35_2	1590	119.13851499557495	440.91230392456055	0.9991968	826.28
SA35_2	1591	123.69462251663208	432.49048233032227	0.99954563	826.8
SA35_2	1592	125.47948360443115	429.2496871948242	0.9992446	827.32
SA35_2	1593	127.07839012145996	431.24834060668945	0.99892515	827.84
SA35_2	1594	126.6512393951416	427.249231338501	0.99936754	828.36
SA35_2	1595	129.65458631515503	418.02011489868164	0.99866045	828.88
SA35_2	1596	134.56443548202515	403.9046859741211	0.99871874	829.4
SA35_2	1597	130.41776418685913	404.5041847229004	0.9992999	829.92
SA35_2	1598	126.13525390625	419.27284240722656	0.9996871	830.44
SA35_2	1599	123.35819005966187	427.5106430053711	0.9996069	830.96
SA35_2	1600	124.5220422744751	424.2414093017578	0.9996711	831.48
SA35_2	1601	122.79155254364014	425.3133773803711	0.9997373	832.0
SA35_2	1602	119.82138156890869	431.79728507995605	0.9991485	832.52
SA35_2	1603	122.7830171585083	434.5931625366211	0.9994937	833.04
SA35_2	1604	122.51322269439697	434.2298126220703	0.9995789	833.56
SA35_2	1605	116.3034200668335	435.37007331848145	0.9992654	834.08
SA35_2	1606	116.05844497680664	435.71977615356445	0.9995403	834.6
SA35_2	1607	120.4920768737793	432.41357803344727	0.9984225	835.12
SA35_2	1608	126.55688524246216	430.8617305755615	0.9983222	835.64
SA35_2	1609	126.36498212814331	429.86263275146484	0.9982601	836.16
SA35_2	1610	127.31320858001709	424.19368743896484	0.9995628	836.68
SA35_2	1611	126.74249410629272	422.7345657348633	0.9994531	837.2
SA35_2	1612	121.5923547744751	429.60225105285645	0.99940157	837.72
SA35_2	1613	121.53828144073486	437.0462894439697	0.9990158	838.24
SA35_2	1614	120.32009363174438	439.06299591064453	0.9982887	838.76
SA35_2	1615	118.00093650817871	440.5725860595703	0.9984309	839.28
SA35_2	1616	120.09483575820923	439.8174476623535	0.9983028	839.8
SA35_2	1617	116.69110059738159	442.064266204834	0.9981604	840.32
SA35_2	1618	117.73024797439575	439.78071212768555	0.9987006	840.84
SA35_2	1619	118.8077449798584	437.70312309265137	0.99921036	841.36
SA35_2	1620	119.44414377212524	436.9075584411621	0.9988438	841.88
SA35_2	1621	118.30415725708008	436.3885688781738	0.99950635	842.4
SA35_2	1622	119.98546123504639	438.57421875	0.99910444	842.92
SA35_2	1623	115.79698324203491	440.55705070495605	0.9983966	843.44
SA35_2	1624	113.63459825515747	442.5926971435547	0.99735475	843.96
SA35_2	1625	119.76666450500488	438.6068344116211	0.9977198	844.48
SA35_2	1626	132.23559856414795	438.1780815124512	0.99918836	845.0
SA35_2	1627	132.08234310150146	438.8650703430176	0.998448	845.52
SA35_2	1628	128.79935503005981	436.3378715515137	0.99910706	846.04
SA35_2	1629	118.88587474822998	434.58600997924805	0.99853504	846.56
SA35_2	1630	120.09819746017456	434.29224014282227	0.9982893	847.08
SA35_2	1631	121.25626802444458	436.84301376342773	0.9988186	847.6
SA35_2	1632	121.65435552597046	440.3664207458496	0.9981963	848.12
SA35_2	1633	120.82279920578003	433.73491287231445	0.9996344	848.64
SA35_2	1634	121.95444107055664	433.0795955657959	0.9997886	849.16
SA35_2	1635	122.42628335952759	431.92139625549316	0.99967015	849.68
SA35_2	1636	121.6009259223938	434.6849727630615	0.9996568	850.2
SA35_2	1637	121.41859531402588	440.1844024658203	0.99857044	850.72
SA35_2	1638	118.91458034515381	429.9722957611084	0.99964046	851.24
SA35_2	1639	116.6814923286438	428.8351821899414	0.9995048	851.76
SA35_2	1640	119.16449069976807	433.64810943603516	0.9996693	852.28
SA35_2	1641	120.25938034057617	436.3098335266113	0.99945194	852.8
SA35_2	1642	119.41964626312256	437.53149032592773	0.9992737	853.32
SA35_2	1643	124.30475950241089	431.09009742736816	0.99924964	853.84
SA35_2	1644	125.22687911987305	435.446834564209	0.99831307	854.36
SA35_2	1645	123.45739603042603	439.1286849975586	0.9990433	854.88
SA35_2	1646	117.81139373779297	440.6069755554199	0.99613225	855.4
SA35_2	1647	115.87867736816406	443.2543659210205	0.998594	855.92
SA35_2	1648	115.86490869522095	444.74681854248047	0.99858826	856.44
SA35_2	1649	116.17931127548218	439.8947238922119	0.99905866	856.96
SA35_2	1650	119.54774856567383	437.48860359191895	0.99911135	857.48
SA35_2	1651	115.85608720779419	443.1441020965576	0.9985145	858.0
SA35_2	1652	110.28412580490112	438.85236740112305	0.9983088	858.52
SA35_2	1653	117.57559776306152	436.65916442871094	0.99943155	859.04
SA35_2	1654	120.20055055618286	440.6308364868164	0.9988996	859.56
SA35_2	1655	123.29037189483643	439.9848747253418	0.999161	860.08
SA35_2	1656	123.51491451263428	441.7425727844238	0.9980444	860.6
SA35_2	1657	122.96502590179443	439.35885429382324	0.99844813	861.12
SA35_2	1658	118.72727870941162	441.0193061828613	0.9970957	861.64
SA35_2	1659	119.22322511672974	444.5218849182129	0.9991498	862.16
SA35_2	1660	118.96587610244751	443.66661071777344	0.99873537	862.68
SA35_2	1661	122.34107255935669	438.36753845214844	0.99919647	863.2
SA35_2	1662	124.26660060882568	434.7902584075928	0.9984975	863.72
SA35_2	1663	124.73287582397461	434.99722480773926	0.9990902	864.24
SA35_2	1664	121.7098593711853	435.10168075561523	0.9988751	864.76
SA35_2	1665	122.04865217208862	438.13270568847656	0.99808717	865.28
SA35_2	1666	118.7354564666748	444.70324516296387	0.999338	865.8
SA35_2	1667	116.1274790763855	444.5640277862549	0.99949515	866.32
SA35_2	1668	118.15952062606812	440.29523849487305	0.99904567	866.84
SA35_2	1669	116.18449687957764	435.32724380493164	0.9994742	867.36
SA35_2	1670	116.98052883148193	433.38123321533203	0.99932384	867.88
SA35_2	1671	116.194748878479	433.1701469421387	0.9992124	868.4
SA35_2	1672	116.51337146759033	438.0465316772461	0.9995733	868.92
SA35_2	1673	119.06187534332275	437.041711807251	0.9995845	869.44
SA35_2	1674	118.91064643859863	439.7955322265625	0.9991197	869.96
SA35_2	1675	118.41481924057007	440.5128479003906	0.9989404	870.48
SA35_2	1676	118.0811882019043	437.48279571533203	0.99942833	871.0
SA35_2	1677	115.78526496887207	437.9184150695801	0.99945635	871.52
SA35_2	1678	117.83782243728638	432.76302337646484	0.99948263	872.04
SA35_2	1679	116.10229015350342	435.38844108581543	0.9995372	872.56
SA35_2	1680	116.720449924469	437.18313217163086	0.9986512	873.08
SA35_2	1681	116.08253717422485	442.0656967163086	0.998938	873.6
SA35_2	1682	116.0541296005249	440.7517719268799	0.9969246	874.12
SA35_2	1683	118.14550161361694	439.2942237854004	0.9990609	874.64
SA35_2	1684	115.95816612243652	441.9740295410156	0.9987896	875.16
SA35_2	1685	113.84074687957764	436.933536529541	0.998777	875.68
SA35_2	1686	112.16797828674316	435.89990615844727	0.9988686	876.2
SA35_2	1687	113.50855827331543	438.7745475769043	0.99732757	876.72
SA35_2	1688	113.14921379089355	441.57105445861816	0.9978999	877.24
SA35_2	1689	114.56031799316406	440.31063079833984	0.99573946	877.76
SA35_2	1690	120.75523138046265	438.673038482666	0.998754	878.28
SA35_2	1691	127.17113494873047	440.64937591552734	0.9983038	878.8
SA35_2	1692	123.82755279541016	441.813268661499	0.99767	879.32
SA35_2	1693	119.91366147994995	444.9434566497803	0.9987866	879.84
SA35_2	1694	122.80187606811523	444.21472549438477	0.99761057	880.36
SA35_2	1695	122.92722463607788	442.2245407104492	0.9984256	880.88
SA35_2	1696	124.84431266784668	442.3634719848633	0.99822015	881.4
SA35_2	1697	127.39249467849731	428.42262268066406	0.99937123	881.92
SA35_2	1698	125.5952000617981	423.08155059814453	0.99946314	882.44
SA35_2	1699	123.35101366043091	421.2088966369629	0.9994041	882.96
SA35_2	1700	112.00357675552368	431.29669189453125	0.9989397	883.48
SA35_2	1701	112.09086179733276	440.55078506469727	0.9977437	884.0
SA35_2	1702	109.52966213226318	440.36304473876953	0.99441355	884.52
SA35_2	1703	111.60415410995483	435.06574630737305	0.9980034	885.04
SA35_2	1704	114.8290753364563	433.7010383605957	0.9960205	885.56
SA35_2	1705	119.98797655105591	435.3607749938965	0.99943167	886.08
SA35_2	1706	127.36269235610962	432.11915016174316	0.9989693	886.6
SA35_2	1707	123.85399341583252	437.9526901245117	0.99792296	887.12
SA35_2	1708	124.35007095336914	440.2613353729248	0.9983925	887.64
SA35_2	1709	132.08329677581787	440.3608989715576	0.9990171	888.16
SA35_2	1710	126.66846513748169	441.324405670166	0.99910706	888.68
SA35_2	1711	130.31843900680542	437.80137062072754	0.9993075	889.2
SA35_2	1712	121.55766487121582	432.73229598999023	0.99897885	889.72
SA35_2	1713	115.35539627075195	436.366024017334	0.9994467	890.24
SA35_2	1714	120.32229900360107	433.52468490600586	0.99955326	890.76
SA35_2	1715	124.03409481048584	432.06427574157715	0.9996123	891.28
SA35_2	1716	118.83318424224854	433.63534927368164	0.9992636	891.8
SA35_2	1717	116.21851921081543	436.7240810394287	0.99765223	892.32
SA35_2	1718	110.04345417022705	437.95166015625	0.9973133	892.84
SA35_2	1719	116.26933813095093	435.1138687133789	0.9992774	893.36
SA35_2	1720	117.11220741271973	436.13765716552734	0.9991289	893.88
SA35_2	1721	124.19085502624512	439.8866844177246	0.9989919	894.4
SA35_2	1722	122.4374532699585	439.54822540283203	0.9990068	894.92
SA35_2	1723	127.25334167480469	433.037166595459	0.9991998	895.44
SA35_2	1724	120.9904432296753	437.2566604614258	0.9983563	895.96
SA35_2	1725	123.82559776306152	437.598352432251	0.99907815	896.48
SA35_2	1726	121.36075496673584	439.56788063049316	0.99902153	897.0
SA35_2	1727	121.17773294448853	436.59141540527344	0.9991223	897.52
SA35_2	1728	125.26708841323853	436.57304763793945	0.99928683	898.04
SA35_2	1729	123.57094287872314	438.21950912475586	0.99932265	898.56
SA35_2	1730	120.67793607711792	440.60986518859863	0.9982451	899.08
SA35_2	1731	120.94564437866211	439.50239181518555	0.9992092	899.6
SA35_2	1732	120.11537551879883	442.804012298584	0.99824905	900.12
SA35_2	1733	116.26980304718018	444.22645568847656	0.99753165	900.64
SA35_2	1734	120.14334201812744	439.9047088623047	0.9991035	901.16
SA35_2	1735	124.56271648406982	434.0400981903076	0.9995192	901.68
SA35_2	1736	122.72320985794067	433.3135414123535	0.9993494	902.2
SA35_2	1737	122.70958423614502	439.44342613220215	0.9985337	902.72
SA35_2	1738	121.9103455543518	442.49027252197266	0.9970144	903.24
SA35_2	1739	121.0157036781311	443.3122444152832	0.998782	903.76
SA35_2	1740	119.07650232315063	441.1296844482422	0.99669087	904.28
SA35_2	1741	119.05629634857178	438.45022201538086	0.9983516	904.8
SA35_2	1742	120.51786184310913	440.8586025238037	0.9973826	905.32
SA35_2	1743	116.4777159690857	441.68970108032227	0.99850595	905.84
SA35_2	1744	117.46405363082886	438.468017578125	0.998899	906.36
SA35_2	1745	119.40081119537354	441.6775417327881	0.99768364	906.88
SA35_2	1746	120.13959884643555	439.15480613708496	0.99492353	907.4
SA35_2	1747	119.60631608963013	437.31754302978516	0.9959479	907.92
SA35_2	1748	120.86780071258545	440.3169250488281	0.99683565	908.44
SA35_2	1749	123.28050136566162	436.2956428527832	0.99892163	908.96
SA35_2	1750	124.43633079528809	435.5244827270508	0.99933136	909.48
SA35_2	1751	121.5766191482544	436.43760681152344	0.9989889	910.0
SA35_2	1752	114.38730955123901	431.7835235595703	0.99894685	910.52
SA35_2	1753	122.0524787902832	430.9897041320801	0.9992878	911.04
SA35_2	1754	121.59523963928223	426.20020866394043	0.99947995	911.56
SA35_2	1755	118.65149736404419	428.89537811279297	0.99876934	912.08
SA35_2	1756	121.71894311904907	438.6966133117676	0.99934834	912.6
SA35_2	1757	116.47980213165283	442.4442672729492	0.999137	913.12
SA35_2	1758	116.44787788391113	440.3606414794922	0.99875736	913.64
SA35_2	1759	117.83790588378906	437.32555389404297	0.9984554	914.16
SA35_2	1760	118.18848848342896	439.52144622802734	0.9988268	914.68
SA35_2	1761	118.14430952072144	441.7046642303467	0.9977514	915.2
SA35_2	1762	117.90122985839844	438.7272262573242	0.9974233	915.72
SA35_2	1763	117.27920770645142	439.76128578186035	0.99827564	916.24
SA35_2	1764	119.43367719650269	441.0473442077637	0.99834454	916.76
SA35_2	1765	116.70175790786743	444.1692924499512	0.99835014	917.28
SA35_2	1766	115.5631422996521	444.96219635009766	0.99940455	917.8
SA35_2	1767	115.43822288513184	442.8251266479492	0.99942774	918.32
SA35_2	1768	115.51353931427002	445.93849182128906	0.9994129	918.84
SA35_2	1769	112.91935443878174	445.25879859924316	0.9992804	919.36
SA35_2	1770	116.40329360961914	443.2767391204834	0.9991179	919.88
SA35_2	1771	113.53962421417236	443.12087059020996	0.9953963	920.4
SA35_2	1772	113.01532983779907	442.8725051879883	0.99615365	920.92
SA35_2	1773	119.44267749786377	440.03697395324707	0.99775213	921.44
SA35_2	1774	116.5835976600647	439.1264820098877	0.9986249	921.96
SA35_2	1775	117.01306104660034	435.1622772216797	0.99939716	922.48
SA35_2	1776	120.77369689941406	436.5424060821533	0.99783546	923.0
SA35_2	1777	124.29145574569702	429.8382568359375	0.9989405	923.52
SA35_2	1778	117.11761951446533	435.5122661590576	0.9979043	924.04
SA35_2	1779	116.66100025177002	439.5509147644043	0.99592674	924.56
SA35_2	1780	114.3226146697998	442.78221130371094	0.9948086	925.08
SA35_2	1781	112.94041872024536	434.5542526245117	0.9979442	925.6
SA35_2	1782	118.82604360580444	430.15817642211914	0.9975631	926.12
SA35_2	1783	124.4835376739502	430.9701347351074	0.99889404	926.64
SA35_2	1784	123.04461002349854	432.8565216064453	0.99942434	927.16
SA35_2	1785	120.72036266326904	429.85307693481445	0.9994407	927.68
SA35_2	1786	121.13168239593506	429.63186264038086	0.99942565	928.2
SA35_2	1787	116.29630327224731	436.1162281036377	0.99900097	928.72
SA35_2	1788	119.31043863296509	438.11070442199707	0.99754083	929.24
SA35_2	1789	114.66622352600098	436.4864730834961	0.9991443	929.76
SA35_2	1790	117.489492893219	443.0629348754883	0.99896073	930.28
SA35_2	1791	115.38124084472656	439.93749618530273	0.9988011	930.8
SA35_2	1792	115.74833393096924	439.3868637084961	0.9988777	931.32
SA35_2	1793	116.54047966003418	441.44883155822754	0.99869835	931.84
SA35_2	1794	125.06310939788818	436.0901927947998	0.9994541	932.36
SA35_2	1795	151.59982442855835	436.4109992980957	0.9992756	932.88
SA35_2	1796	194.93064880371094	420.9070587158203	0.99954766	933.4
SA35_2	1797	202.7106523513794	419.8341178894043	0.9996371	933.92
SA35_2	1798	150.2523899078369	404.24840927124023	0.9994374	934.44
SA35_2	1799	125.89819431304932	364.98069763183594	0.99941266	934.96
SA35_2	1800	150.158429145813	293.61233711242676	0.9991565	935.48
SA35_2	1801	167.8872585296631	288.1112480163574	0.9943996	936.0
SA35_2	1802	181.82655572891235	363.04338455200195	0.99814475	936.52
SA35_2	1803	185.19656658172607	404.06229972839355	0.9997634	937.04
SA35_2	1804	134.44796800613403	425.0760841369629	0.99975926	937.56
SA35_2	1805	117.6182746887207	444.3285369873047	0.99895716	938.08
SA35_2	1806	116.78494215011597	442.92097091674805	0.9967577	938.6
SA35_2	1807	121.61039113998413	442.38598823547363	0.9988549	939.12
SA35_2	1808	126.38859748840332	433.32447052001953	0.99927014	939.64
SA35_2	1809	121.26353979110718	428.03998947143555	0.9985713	940.16
SA35_2	1810	121.59430980682373	423.0245590209961	0.9994093	940.68
SA35_2	1811	126.36889219284058	427.5446319580078	0.99866855	941.2
SA35_2	1812	119.41609382629395	433.01353454589844	0.99642074	941.72
SA35_2	1813	120.22218704223633	431.7711067199707	0.9991296	942.24
SA35_2	1814	127.98259258270264	436.0635280609131	0.99938	942.76
SA35_2	1815	120.8203911781311	439.72978591918945	0.99860066	943.28
SA35_2	1816	121.06220722198486	437.91855812072754	0.9989986	943.8
SA35_2	1817	120.07578611373901	438.51287841796875	0.99898106	944.32
SA35_2	1818	119.10157203674316	437.7371406555176	0.99887735	944.84
SA35_2	1819	118.3497667312622	440.1896667480469	0.9987344	945.36
SA35_2	1820	120.80825567245483	438.71315002441406	0.99862576	945.88
SA35_2	1821	121.31330966949463	438.16723823547363	0.9984577	946.4
SA35_2	1822	118.68802309036255	431.4283561706543	0.99789244	946.92
SA35_2	1823	117.42948293685913	428.1243324279785	0.9988682	947.44
SA35_2	1824	122.12485074996948	427.0377731323242	0.99952805	947.96
SA35_2	1825	117.99659729003906	425.66579818725586	0.9987633	948.48
SA35_2	1826	121.7822790145874	405.56230545043945	0.99566156	949.0
SA35_2	1827	115.4977798461914	350.1020050048828	0.9920908	949.52
SA35_2	1828	124.68745708465576	293.51016998291016	0.29600483	950.04
SA35_2	1829	162.44826316833496	282.87282943725586	0.992572	950.56
SA35_2	1830	169.95234489440918	279.6892547607422	0.9880728	951.08
SA35_2	1831	191.23119115829468	267.6090145111084	0.83386695	951.6
SA35_2	1832	205.86347579956055	246.88313484191895	0.43415013	952.12
SA35_2	1833	192.19000339508057	236.62874221801758	0.9966382	952.64
SA35_2	1834	151.78203582763672	281.8162536621094	0.8833186	953.16
SA35_2	1835	130.0689697265625	352.98943519592285	0.9991499	953.68
SA35_2	1836	107.37367868423462	420.9488868713379	0.9988902	954.2
SA35_2	1837	109.79140996932983	434.0859031677246	0.999491	954.72
SA35_2	1838	112.15354204177856	435.8334159851074	0.99968755	955.24
SA35_2	1839	113.89347314834595	433.08932304382324	0.9996007	955.76
SA35_2	1840	116.40793085098267	431.5313529968262	0.99962044	956.28
SA35_2	1841	117.56902933120728	437.33253479003906	0.99938846	956.8
SA35_2	1842	118.66565942764282	439.7619438171387	0.99938476	957.32
SA35_2	1843	117.02444553375244	444.942684173584	0.99962664	957.84
SA35_2	1844	115.04184007644653	442.294864654541	0.9993297	958.36
SA35_2	1845	119.0596342086792	437.4941825866699	0.99904853	958.88
SA35_2	1846	120.96126079559326	434.44530487060547	0.9989987	959.4
SA35_2	1847	118.75451803207397	439.7090148925781	0.99919385	959.92
SA35_2	1848	117.83541440963745	434.8052787780762	0.99923563	960.44
SA35_2	1849	118.64588260650635	435.1907730102539	0.99943525	960.96
SA35_2	1850	122.32203483581543	438.3329772949219	0.99920386	961.48
SA35_2	1851	116.84519052505493	440.59693336486816	0.9983644	962.0
SA35_2	1852	115.65135717391968	441.77221298217773	0.9983382	962.52
SA35_2	1853	118.01567077636719	441.69748306274414	0.9990715	963.04
SA35_2	1854	118.61380338668823	444.1839408874512	0.99959904	963.56
SA35_2	1855	117.88517236709595	442.54674911499023	0.9990056	964.08
SA35_2	1856	114.96268510818481	443.20655822753906	0.9986272	964.6
SA35_2	1857	120.2096700668335	438.4580612182617	0.9993826	965.12
SA35_2	1858	126.44522190093994	431.4046096801758	0.999564	965.64
SA35_2	1859	123.23459386825562	436.06584548950195	0.99950624	966.16
SA35_2	1860	125.24727582931519	439.64630126953125	0.99889815	966.68
SA35_2	1861	121.89410924911499	442.2506618499756	0.9979479	967.2
SA35_2	1862	126.26649141311646	440.00038146972656	0.9988456	967.72
SA35_2	1863	121.47364616394043	442.68799781799316	0.99832183	968.24
SA35_2	1864	123.1337308883667	441.88196182250977	0.99809414	968.76
SA35_2	1865	123.8874077796936	441.3915252685547	0.998425	969.28
SA35_2	1866	126.99805498123169	434.42090034484863	0.9994005	969.8
SA35_2	1867	124.83348846435547	438.03571701049805	0.99890673	970.32
SA35_2	1868	121.99375629425049	439.3033790588379	0.99823594	970.84
SA35_2	1869	123.03414344787598	439.729642868042	0.9970337	971.36
SA35_2	1870	125.22906064987183	439.777307510376	0.9978866	971.88
SA35_2	1871	123.1155514717102	440.9396553039551	0.99893826	972.4
SA35_2	1872	117.58754253387451	438.2412815093994	0.99868816	972.92
SA35_2	1873	116.62987470626831	431.5894317626953	0.9994716	973.44
SA35_2	1874	117.48602390289307	438.39574813842773	0.9986665	973.96
SA35_2	1875	118.22539567947388	439.0656852722168	0.998638	974.48
SA35_2	1876	116.30074977874756	441.4226531982422	0.99910456	975.0
SA35_2	1877	120.11003494262695	441.3891792297363	0.9990108	975.52
SA35_2	1878	117.92857646942139	438.9880084991455	0.9974107	976.04
SA35_2	1879	116.93177223205566	442.4477005004883	0.99781454	976.56
SA35_2	1880	114.13660049438477	445.25739669799805	0.99961	977.08
SA35_2	1881	112.78451681137085	441.93589210510254	0.99832386	977.6
SA35_2	1882	114.4376277923584	445.39684295654297	0.9996183	978.12
SA35_2	1883	121.41765356063843	445.96386909484863	0.99955314	978.64
SA35_2	1884	118.20709705352783	440.8648109436035	0.997389	979.16
SA35_2	1885	120.46881914138794	434.94815826416016	0.9992113	979.68
SA35_2	1886	113.808274269104	437.2186088562012	0.9993795	980.2
SA35_2	1887	110.10680198669434	439.8152160644531	0.9978138	980.72
SA35_2	1888	112.49566078186035	439.52988624572754	0.9972669	981.24
SA35_2	1889	119.25785541534424	439.30054664611816	0.99886	981.76
SA35_2	1890	120.25710344314575	443.7813949584961	0.9995377	982.28
SA35_2	1891	120.77163457870483	441.4025402069092	0.9966828	982.8
SA35_2	1892	125.14327764511108	436.74482345581055	0.99911326	983.32
SA35_2	1893	120.58095932006836	438.21885108947754	0.9989619	983.84
SA35_2	1894	124.54638481140137	436.9804859161377	0.9995005	984.36
SA35_2	1895	122.69668579101562	436.1817169189453	0.9996563	984.88
SA35_2	1896	121.77008390426636	438.6595916748047	0.99925715	985.4
SA35_2	1897	114.71447944641113	441.56415939331055	0.99766314	985.92
SA35_2	1898	110.75894832611084	444.70622062683105	0.99921894	986.44
SA35_2	1899	113.60118389129639	441.68131828308105	0.99676883	986.96
SA35_2	1900	110.96782684326172	438.2185363769531	0.998747	987.48
SA35_2	1901	111.60259246826172	438.3998680114746	0.99884546	988.0
SA35_2	1902	112.19629049301147	441.5460777282715	0.999073	988.52
SA35_2	1903	114.17510509490967	444.68273162841797	0.99903405	989.04
SA35_2	1904	112.11060285568237	446.16994857788086	0.9996057	989.56
SA35_2	1905	111.72353029251099	439.55431938171387	0.99922884	990.08
SA35_2	1906	111.33538484573364	439.2578887939453	0.9989598	990.6
SA35_2	1907	112.33094930648804	435.9730052947998	0.99953485	991.12
SA35_2	1908	121.49659395217896	432.44035720825195	0.99914193	991.64
SA35_2	1909	124.04080629348755	432.6393127441406	0.99943143	992.16
SA35_2	1910	125.80888271331787	434.18858528137207	0.99897313	992.68
SA35_2	1911	121.81220054626465	443.2933044433594	0.9982766	993.2
SA35_2	1912	115.88578224182129	443.5227584838867	0.9972783	993.72
SA35_2	1913	118.10388565063477	440.65778732299805	0.9979798	994.24
SA35_2	1914	115.80811738967896	429.6948051452637	0.9994679	994.76
SA35_2	1915	113.71595859527588	431.7135429382324	0.99939156	995.28
SA35_2	1916	121.15664482116699	437.402400970459	0.99918216	995.8
SA35_2	1917	121.46692276000977	434.6439743041992	0.9995171	996.32
SA35_2	1918	121.37165069580078	435.46199798583984	0.99942005	996.84
SA35_2	1919	123.14560413360596	437.09781646728516	0.99910873	997.36
SA35_2	1920	119.37466859817505	433.3414649963379	0.9995486	997.88
SA35_2	1921	123.53333234786987	430.74480056762695	0.9992747	998.4
SA35_2	1922	118.88530254364014	432.4603271484375	0.9989503	998.92
SA35_2	1923	124.40701723098755	438.14160346984863	0.9987663	999.44
SA35_2	1924	120.46289443969727	434.144868850708	0.9993988	999.96
SA35_2	1925	118.56231689453125	438.3328056335449	0.9975555	1000.48
SA35_2	1926	120.48550844192505	440.54466247558594	0.9978217	1001.0
SA35_2	1927	121.16156816482544	442.19112396240234	0.99795616	1001.52
SA35_2	1928	118.3464527130127	440.64971923828125	0.9981148	1002.04
SA35_2	1929	116.23488664627075	435.09281158447266	0.99876934	1002.56
SA35_2	1930	114.06927108764648	431.87453269958496	0.99932814	1003.08
SA35_2	1931	115.20637273788452	432.00422286987305	0.9983119	1003.6
SA35_2	1932	114.66623544692993	436.2422561645508	0.99854434	1004.12
SA35_2	1933	112.7177357673645	435.43264389038086	0.9986957	1004.64
SA35_2	1934	111.99734210968018	434.5280456542969	0.99884593	1005.16
SA35_2	1935	113.11911344528198	443.1202697753906	0.998406	1005.68
SA35_2	1936	111.49882078170776	444.4525337219238	0.99937576	1006.2
SA35_2	1937	115.46896696090698	446.3720512390137	0.9993672	1006.72
SA35_2	1938	111.17310523986816	442.1241760253906	0.9966543	1007.24
SA35_2	1939	111.3882303237915	437.58378982543945	0.99932766	1007.76
SA35_2	1940	112.24985122680664	435.648136138916	0.9987501	1008.28
SA35_2	1941	117.04295873641968	438.0684471130371	0.9984289	1008.8
SA35_2	1942	117.17015504837036	437.75379180908203	0.99916255	1009.32
SA35_2	1943	116.65463447570801	441.26094818115234	0.99913377	1009.84
SA35_2	1944	113.64566087722778	445.5293083190918	0.9996364	1010.36
SA35_2	1945	114.72089290618896	446.4299011230469	0.99953043	1010.88
SA35_2	1946	122.25949764251709	437.4797058105469	0.9980196	1011.4
SA35_2	1947	122.11992740631104	438.0325126647949	0.9989569	1011.92
SA35_2	1948	122.47532606124878	439.7255802154541	0.9975293	1012.44
SA35_2	1949	122.90101051330566	439.4383907318115	0.99818915	1012.96
SA35_2	1950	124.84349012374878	439.00548934936523	0.9967534	1013.48
SA35_2	1951	125.15002489089966	440.43954849243164	0.9987587	1014.0
SA35_2	1952	129.0854573249817	437.7406883239746	0.99830556	1014.52
SA35_2	1953	126.24127864837646	439.06920433044434	0.9989145	1015.04
SA35_2	1954	123.13661575317383	439.37936782836914	0.9990802	1015.56
SA35_2	1955	122.9222297668457	439.45993423461914	0.99889034	1016.08
SA35_2	1956	125.47900676727295	440.8358573913574	0.9982247	1016.6
SA35_2	1957	123.19350242614746	439.5674514770508	0.99896944	1017.12
SA35_2	1958	123.72469902038574	433.2571220397949	0.99959487	1017.64
SA35_2	1959	122.89482355117798	436.23501777648926	0.9991866	1018.16
SA35_2	1960	122.83360958099365	438.24437141418457	0.99822956	1018.68
SA35_2	1961	120.65907716751099	441.50625228881836	0.9976071	1019.2
SA35_2	1962	119.10808086395264	439.9247932434082	0.9966852	1019.72
SA35_2	1963	118.43922138214111	430.92613220214844	0.99834347	1020.24
SA35_2	1964	125.18126964569092	427.2059154510498	0.9993223	1020.76
SA35_2	1965	128.21660041809082	424.43567276000977	0.9994733	1021.28
SA35_2	1966	124.5028018951416	420.9661674499512	0.999335	1021.8
SA35_2	1967	121.52822017669678	426.9298553466797	0.99905556	1022.32
SA35_2	1968	124.18794631958008	432.3972988128662	0.99952817	1022.84
SA35_2	1969	124.1107702255249	434.9385452270508	0.99932003	1023.36
SA35_2	1970	127.0667314529419	435.6581211090088	0.99906164	1023.88
SA35_2	1971	132.02091455459595	436.4571762084961	0.99899405	1024.4
SA35_2	1972	124.61929321289062	435.8572769165039	0.99939334	1024.92
SA35_2	1973	128.11918258666992	442.17867851257324	0.9987488	1025.44
SA35_2	1974	127.2541880607605	441.2870693206787	0.9987533	1025.96
SA35_2	1975	125.0578761100769	443.0141830444336	0.9987049	1026.48
SA35_2	1976	123.77482652664185	442.1579647064209	0.998209	1027.0
SA35_2	1977	120.51297426223755	444.96291160583496	0.99940634	1027.52
SA35_2	1978	122.0349669456482	442.15770721435547	0.99931407	1028.04
SA35_2	1979	124.38021898269653	440.5795669555664	0.9977977	1028.56
SA35_2	1980	119.36476230621338	440.36996841430664	0.99749595	1029.08
SA35_2	1981	120.83542346954346	446.1224842071533	0.99942434	1029.6
SA35_2	1982	119.50957775115967	443.40219497680664	0.9993774	1030.12
SA35_2	1983	121.26195430755615	439.68103408813477	0.9986804	1030.64
SA35_2	1984	112.45992183685303	437.0961570739746	0.9982534	1031.16
SA35_2	1985	115.9860372543335	441.36011123657227	0.99914956	1031.68
SA35_2	1986	120.73237895965576	438.6770439147949	0.99835557	1032.2
SA35_2	1987	117.61143207550049	434.6539878845215	0.999658	1032.72
SA35_2	1988	118.53348016738892	428.06714057922363	0.99912983	1033.24
SA35_2	1989	120.36998271942139	423.605375289917	0.99968266	1033.76
SA35_2	1990	115.57449102401733	430.72214126586914	0.9982838	1034.28
SA35_2	1991	111.95715665817261	440.68150520324707	0.998329	1034.8
SA35_2	1992	111.84664964675903	445.9976577758789	0.9992692	1035.32
SA35_2	1993	115.94322919845581	445.382080078125	0.99921215	1035.84
SA35_2	1994	110.996413230896	443.87563705444336	0.9964784	1036.36
SA35_2	1995	108.14933776855469	441.79996490478516	0.99205655	1036.88
SA35_2	1996	115.24728536605835	441.0966396331787	0.99661404	1037.4
SA35_2	1997	118.17692518234253	438.29498291015625	0.99908864	1037.92
SA35_2	1998	115.96052646636963	435.5233383178711	0.99932814	1038.44
SA35_2	1999	120.1639175415039	436.483211517334	0.99960417	1038.96
[truncated: 1,687 more rows]
