# Supplementary material for: Measuring inter-individual differences in behavioural types of gilthead seabreams in the laboratory using deep learning
Source: PeerJ. 2022 May 5;10:e13396. doi: 10.7717/peerj.13396 (PMC9080431; doi:10.7717/peerj.13396)
Supplement: Supplemental Information 1 [file peerj-10-13396-s001.zip › Raw validation data/d4/SA38_29.csv]

ID	sec	X	Y	%	seconds
SA38_29	1	95.63045501708984	397.5999641418457	0.008497318	0.0
SA38_29	2	90.80919027328491	403.1823921203613	0.37797144	0.56
SA38_29	3	92.26694703102112	399.6253967285156	0.03807482	1.12
SA38_29	4	92.43779182434082	401.43181800842285	0.06975163	1.68
SA38_29	5	13.682311773300171	261.851863861084	0.007564952	2.24
SA38_29	6	92.7569329738617	398.86436462402344	0.016742254	2.8
SA38_29	7	91.73504114151001	404.08349990844727	0.334472	3.36
SA38_29	8	89.52475786209106	403.8445472717285	0.10175324	3.92
SA38_29	9	91.47932529449463	399.89330291748047	0.18217061	4.48
SA38_29	10	95.41684985160828	398.27945709228516	0.01613845	5.04
SA38_29	11	93.35063695907593	400.2370548248291	0.04152655	5.6
SA38_29	12	94.98388767242432	397.42361068725586	0.025640264	6.16
SA38_29	13	95.05180716514587	399.9418830871582	0.032537017	6.72
SA38_29	14	93.83907318115234	405.5101203918457	0.09153278	7.28
SA38_29	15	91.99509620666504	403.31225395202637	0.00556681	7.84
SA38_29	16	92.37208366394043	408.1619167327881	0.0020243803	8.4
SA38_29	17	91.86980128288269	404.8429012298584	0.07745539	8.96
SA38_29	18	89.77770209312439	404.47317123413086	0.2102239	9.52
SA38_29	19	90.31432271003723	403.359432220459	0.32656658	10.08
SA38_29	20	93.09362173080444	404.1061305999756	0.06346212	10.64
SA38_29	21	93.57280135154724	407.4436569213867	0.1263113	11.2
SA38_29	22	94.92292404174805	405.617151260376	0.01338388	11.76
SA38_29	23	90.49918055534363	406.62580490112305	0.038166992	12.32
SA38_29	24	94.72742080688477	400.4566955566406	0.006742984	12.88
SA38_29	25	93.66016387939453	401.73425674438477	0.032948732	13.44
SA38_29	26	95.4607367515564	399.0341377258301	0.1819914	14.0
SA38_29	27	93.62516403198242	402.0894241333008	0.20946302	14.56
SA38_29	28	92.59492754936218	403.9123249053955	0.44775495	15.12
SA38_29	29	91.21134281158447	409.8234558105469	0.95216316	15.68
SA38_29	30	86.92896962165833	410.58156967163086	0.08582986	16.24
SA38_29	31	86.75163984298706	408.84103775024414	0.43528596	16.8
SA38_29	32	88.33376169204712	409.96822357177734	0.76590335	17.36
SA38_29	33	84.02154445648193	406.9323921203613	0.16391264	17.92
SA38_29	34	87.68274784088135	408.2219696044922	0.14874342	18.48
SA38_29	35	88.54438662528992	410.5836582183838	0.53371406	19.04
SA38_29	36	90.12588262557983	407.9103469848633	0.012776846	19.6
SA38_29	37	89.00872468948364	402.01992988586426	0.0086554885	20.16
SA38_29	38	86.43004894256592	408.17158699035645	0.1218217	20.72
SA38_29	39	89.80306386947632	406.44164085388184	0.05931124	21.28
SA38_29	40	91.36695861816406	406.16440773010254	0.21899183	21.84
SA38_29	41	89.60459232330322	407.2492504119873	0.31168783	22.4
SA38_29	42	91.90113544464111	406.48853302001953	0.5524008	22.96
SA38_29	43	91.57695770263672	408.3295154571533	0.87431955	23.52
SA38_29	44	90.36749601364136	405.9766387939453	0.08095676	24.08
SA38_29	45	90.63924551010132	407.50874519348145	0.007422085	24.64
SA38_29	46	92.44555234909058	405.2186393737793	0.15639827	25.2
SA38_29	47	93.03075075149536	404.8407554626465	0.11255537	25.76
SA38_29	48	93.26212406158447	403.92139434814453	0.7458823	26.32
SA38_29	49	94.46226358413696	405.1116371154785	0.7971676	26.88
SA38_29	50	93.63791942596436	404.8223304748535	0.59059554	27.44
SA38_29	51	91.49178862571716	405.7525062561035	0.35298783	28.0
SA38_29	52	90.77212810516357	409.032039642334	0.92463064	28.56
SA38_29	53	91.7320966720581	403.14062118530273	0.12206752	29.12
SA38_29	54	93.94876956939697	400.6915855407715	0.0073676878	29.68
SA38_29	55	94.23376321792603	402.15946197509766	0.7449895	30.24
SA38_29	56	17.268726229667664	273.449649810791	0.001790408	30.8
SA38_29	57	86.95945143699646	403.1059455871582	0.076109976	31.36
SA38_29	58	88.00519704818726	411.1269950866699	0.33033672	31.92
SA38_29	59	89.52577114105225	409.14679527282715	0.04136807	32.48
SA38_29	60	91.39136075973511	406.6518974304199	0.6508929	33.04
SA38_29	61	93.4174120426178	405.90654373168945	0.91021025	33.6
SA38_29	62	90.70284366607666	408.0709648132324	0.8162821	34.16
SA38_29	63	92.51929521560669	406.20317459106445	0.9026994	34.72
SA38_29	64	90.9318208694458	407.153263092041	0.86915314	35.28
SA38_29	65	91.2256121635437	407.3680114746094	0.8191104	35.84
SA38_29	66	89.70779776573181	408.06026458740234	0.74670106	36.4
SA38_29	67	91.44843816757202	405.83879470825195	0.5928727	36.96
SA38_29	68	91.9089138507843	403.74446868896484	0.6398032	37.52
SA38_29	69	91.00285172462463	403.64559173583984	0.44255173	38.08
SA38_29	70	91.95899963378906	400.3348445892334	0.020101672	38.64
SA38_29	71	91.40430688858032	404.98849868774414	0.20223261	39.2
SA38_29	72	90.19588232040405	403.035364151001	0.69861114	39.76
SA38_29	73	91.99944138526917	403.25626373291016	0.7045544	40.32
SA38_29	74	93.27712059020996	406.4183807373047	0.91724586	40.88
SA38_29	75	92.24615097045898	405.3717041015625	0.9181218	41.44
SA38_29	76	91.48091077804565	406.1012077331543	0.87129784	42.0
SA38_29	77	90.60261249542236	405.9451389312744	0.87152874	42.56
SA38_29	78	92.73961782455444	405.04780769348145	0.7571803	43.12
SA38_29	79	91.70126914978027	404.9133110046387	0.45355648	43.68
SA38_29	80	95.40858864784241	397.9864025115967	0.0902135	44.24
SA38_29	81	94.52439546585083	400.1268196105957	0.11305473	44.8
SA38_29	82	94.18210983276367	401.70132637023926	0.44665098	45.36
SA38_29	83	94.69703435897827	401.4755058288574	0.071983315	45.92
SA38_29	84	93.62567067146301	405.01522064208984	0.03395449	46.48
SA38_29	85	91.07593297958374	400.3268623352051	0.0071881027	47.04
SA38_29	86	94.44824457168579	405.2175521850586	0.023507921	47.6
SA38_29	87	96.10854387283325	401.1733818054199	0.017338114	48.16
SA38_29	88	15.587714314460754	241.13920211791992	0.0071278447	48.72
SA38_29	89	15.279199182987213	243.8258171081543	0.00316937	49.28
SA38_29	90	13.865330815315247	261.63708686828613	0.009166877	49.84
SA38_29	91	94.09122467041016	406.3275718688965	0.41008106	50.4
SA38_29	92	92.47300624847412	407.7656364440918	0.5832461	50.96
SA38_29	93	15.407541394233704	241.06264114379883	0.0020418959	51.52
SA38_29	94	94.59107518196106	407.39953994750977	0.8054706	52.08
SA38_29	95	92.83134937286377	402.05915451049805	0.0022260668	52.64
SA38_29	96	94.30747032165527	402.64140129089355	0.091789864	53.2
SA38_29	97	93.2241678237915	402.68019676208496	0.11211117	53.76
SA38_29	98	93.62574815750122	401.2909126281738	0.018522715	54.32
SA38_29	99	91.96324944496155	400.6149101257324	0.0044221054	54.88
SA38_29	100	15.21594226360321	240.32092094421387	0.001115341	55.44
SA38_29	101	14.068855345249176	249.71288681030273	0.003514047	56.0
SA38_29	102	15.503975749015808	243.0937957763672	0.0027519763	56.56
SA38_29	103	96.87015414237976	404.3916320800781	0.005373445	57.12
SA38_29	104	13.97276222705841	250.89612007141113	0.007846882	57.68
SA38_29	105	94.97070908546448	403.59832763671875	0.52283174	58.24
SA38_29	106	15.261411666870117	243.50604057312012	0.0023914282	58.8
SA38_29	107	15.450608730316162	241.24005317687988	0.001656309	59.36
SA38_29	108	15.560789406299591	242.88734436035156	0.0020221658	59.92
SA38_29	109	15.59734046459198	240.13372421264648	0.002870206	60.48
SA38_29	110	15.342006087303162	242.301664352417	0.0014577634	61.04
SA38_29	111	85.63356399536133	415.4685115814209	0.029828738	61.6
SA38_29	112	87.49995231628418	406.0697650909424	0.023773499	62.16
SA38_29	113	89.26092982292175	407.5082302093506	0.73181707	62.72
SA38_29	114	92.16870665550232	407.742862701416	0.8922455	63.28
SA38_29	115	92.08531379699707	405.5006790161133	0.87840825	63.84
SA38_29	116	90.77666997909546	407.958984375	0.87423736	64.4
SA38_29	117	92.071533203125	409.4282913208008	0.9632731	64.96
SA38_29	118	91.35733842849731	408.15256118774414	0.76343215	65.52
SA38_29	119	88.60870003700256	405.8324718475342	0.805988	66.08
SA38_29	120	90.879225730896	407.2572898864746	0.90853006	66.64
SA38_29	121	92.5924301147461	403.43058586120605	0.57557595	67.2
SA38_29	122	91.56405925750732	405.96885681152344	0.75973403	67.76
SA38_29	123	92.95709133148193	400.4787254333496	0.07263892	68.32
SA38_29	124	90.55427312850952	404.21424865722656	0.48297822	68.88
SA38_29	125	92.12617874145508	400.6754207611084	0.4067289	69.44
SA38_29	126	94.2840576171875	399.92197036743164	0.27986455	70.0
SA38_29	127	92.98022985458374	400.7952117919922	0.09541421	70.56
SA38_29	128	90.61636328697205	398.93136978149414	0.12929337	71.12
SA38_29	129	89.48118686676025	401.9799041748047	0.47836316	71.68
SA38_29	130	86.24466061592102	408.5801124572754	0.082657285	72.24
SA38_29	131	87.59875297546387	410.3327751159668	0.6280333	72.8
SA38_29	132	94.1083312034607	405.9546947479248	0.7554664	73.36
SA38_29	133	91.32963418960571	404.66772079467773	0.042419374	73.92
SA38_29	134	94.12233829498291	400.8468246459961	0.025415212	74.48
SA38_29	135	94.5826530456543	404.30952072143555	0.0114330575	75.04
SA38_29	136	15.53470492362976	231.72703742980957	0.0012752794	75.6
SA38_29	137	86.1379086971283	409.46242332458496	0.032154635	76.16
SA38_29	138	93.02159547805786	412.25040435791016	0.106064826	76.72
SA38_29	139	17.34163910150528	272.90130615234375	0.002887757	77.28
SA38_29	140	91.92019701004028	408.44264030456543	0.2540603	77.84
SA38_29	141	94.4992184638977	400.041446685791	0.01860564	78.4
SA38_29	142	96.13708853721619	399.8119354248047	0.021795237	78.96
SA38_29	143	94.94812488555908	400.77263832092285	0.040504087	79.52
SA38_29	144	94.54950094223022	399.85754013061523	0.024603771	80.08
SA38_29	145	91.4192795753479	403.93896102905273	0.49830133	80.64
SA38_29	146	94.95285749435425	399.84066009521484	0.08718991	81.2
SA38_29	147	94.84152793884277	399.65271949768066	0.048061386	81.76
SA38_29	148	15.496398508548737	243.1175994873047	0.004804768	82.32
SA38_29	149	95.49207091331482	399.5969867706299	0.09380249	82.88
SA38_29	150	93.25321912765503	403.51186752319336	0.31110188	83.44
SA38_29	151	90.89826345443726	401.26853942871094	0.04707489	84.0
SA38_29	152	93.72460842132568	397.58617401123047	0.072152324	84.56
SA38_29	153	94.81723308563232	403.1904602050781	0.81319743	85.12
SA38_29	154	93.94782781600952	401.6159248352051	0.308816	85.68
SA38_29	155	93.30167770385742	403.8626289367676	0.77656174	86.24
SA38_29	156	92.18720197677612	403.25294494628906	0.14324413	86.8
SA38_29	157	93.78761649131775	399.47813987731934	0.049261168	87.36
SA38_29	158	91.07998609542847	401.3214111328125	0.5264828	87.92
SA38_29	159	86.22297048568726	408.7012767791748	0.027672566	88.48
SA38_29	160	15.54674506187439	241.97101593017578	0.002222436	89.04
SA38_29	161	15.483441948890686	239.9732494354248	0.0019352132	89.6
SA38_29	162	13.771981000900269	249.7298526763916	0.007291107	90.16
SA38_29	163	15.529704093933105	239.39688205718994	0.0020339459	90.72
SA38_29	164	15.389867126941681	240.74111938476562	0.0021712768	91.28
SA38_29	165	84.41166877746582	416.3613510131836	0.014579065	91.84
SA38_29	166	87.84887790679932	417.8390121459961	0.017691735	92.4
SA38_29	167	15.37453830242157	241.22726440429688	0.0033636044	92.96
SA38_29	168	14.122483134269714	251.3265609741211	0.002802054	93.52
SA38_29	169	15.27390331029892	242.94310569763184	0.001884278	94.08
SA38_29	170	15.475881099700928	231.67874336242676	0.0010196917	94.64
SA38_29	171	15.47146886587143	242.33299255371094	0.0034356003	95.2
SA38_29	172	15.485939383506775	244.46691513061523	0.002803084	95.76
SA38_29	173	15.441428124904633	240.88994979858398	0.0024979417	96.32
SA38_29	174	15.477937459945679	239.76882934570312	0.0051824753	96.88
SA38_29	175	15.540111064910889	251.68676376342773	0.0036512928	97.44
SA38_29	176	88.81062269210815	409.33216094970703	0.32412237	98.0
SA38_29	177	89.42816257476807	408.2800483703613	0.34326574	98.56
SA38_29	178	90.1202917098999	410.6445121765137	0.18738364	99.12
SA38_29	179	90.21268486976624	409.28186416625977	0.10310666	99.68
SA38_29	180	89.7302508354187	411.2590026855469	0.85228306	100.24
SA38_29	181	87.13623285293579	408.1417465209961	0.60185194	100.8
SA38_29	182	90.76257944107056	403.509521484375	0.012544094	101.36
SA38_29	183	90.85463285446167	406.66056632995605	0.16616766	101.92
SA38_29	184	90.63901901245117	400.73822021484375	0.029363154	102.48
SA38_29	185	92.09471940994263	401.42346382141113	0.3758245	103.04
SA38_29	186	95.27984857559204	400.7259750366211	0.004320871	103.6
SA38_29	187	91.7401909828186	407.74417877197266	0.3115345	104.16
SA38_29	188	92.94483661651611	402.0967483520508	0.036089417	104.72
SA38_29	189	90.90127944946289	403.95755767822266	0.091302946	105.28
SA38_29	190	93.36742162704468	400.92132568359375	0.047391772	105.84
SA38_29	191	90.51265716552734	399.62016105651855	0.10885986	106.4
SA38_29	192	94.11271810531616	401.29125595092773	0.42204952	106.96
SA38_29	193	90.54337739944458	407.90056228637695	0.93544066	107.52
SA38_29	194	91.70314073562622	408.2017993927002	0.8860807	108.08
SA38_29	195	90.27308225631714	406.69063568115234	0.6694152	108.64
SA38_29	196	91.93633794784546	404.78925704956055	0.30668244	109.2
SA38_29	197	92.76882410049438	400.3698921203613	0.17438802	109.76
SA38_29	198	93.59821081161499	402.07889556884766	0.04100784	110.32
SA38_29	199	92.12625026702881	399.89330291748047	0.008317415	110.88
SA38_29	200	92.11253523826599	405.4270362854004	0.19290595	111.44
SA38_29	201	93.00794005393982	404.1164016723633	0.093846515	112.0
SA38_29	202	95.07316946983337	401.60133361816406	0.0039141504	112.56
SA38_29	203	93.96673440933228	404.18312072753906	0.51609796	113.12
SA38_29	204	90.65524339675903	406.92243576049805	0.50499564	113.68
SA38_29	205	13.956314325332642	263.15792083740234	0.0034239336	114.24
SA38_29	206	13.653987646102905	259.96599197387695	0.009594516	114.8
SA38_29	207	86.41854524612427	416.8883800506592	0.0037829482	115.36
SA38_29	208	90.06388187408447	416.60316467285156	0.91765183	115.92
SA38_29	209	95.75170278549194	408.88752937316895	0.0097443415	116.48
SA38_29	210	92.9947018623352	410.2088928222656	0.7341211	117.04
SA38_29	211	94.72750425338745	409.64146614074707	0.9384317	117.6
SA38_29	212	93.64025592803955	410.5653476715088	0.69175464	118.16
SA38_29	213	92.28330850601196	410.5022621154785	0.27198136	118.72
SA38_29	214	87.47586011886597	416.2019348144531	0.681945	119.28
SA38_29	215	84.09414887428284	415.79761505126953	0.44792017	119.84
SA38_29	216	87.30123043060303	412.2790718078613	0.020496072	120.4
SA38_29	217	87.4557614326477	416.8392848968506	0.67583627	120.96
SA38_29	218	85.7478141784668	415.2091598510742	0.16646633	121.52
SA38_29	219	84.51038599014282	415.5604648590088	0.86504155	122.08
SA38_29	220	88.75396251678467	414.7953987121582	0.7657128	122.64
SA38_29	221	92.65235662460327	415.6010341644287	0.96088284	123.2
SA38_29	222	90.50675630569458	415.9721374511719	0.98121244	123.76
SA38_29	223	90.65725207328796	416.2895965576172	0.9708397	124.32
SA38_29	224	88.98137211799622	414.8561668395996	0.91150093	124.88
SA38_29	225	91.53050184249878	415.90298652648926	0.99193853	125.44
SA38_29	226	91.36543273925781	414.93919372558594	0.9823429	126.0
SA38_29	227	91.79846048355103	416.80129051208496	0.99637246	126.56
SA38_29	228	91.87894463539124	416.2631034851074	0.96778286	127.12
SA38_29	229	91.42562747001648	414.72310066223145	0.9250133	127.68
SA38_29	230	88.97634744644165	416.74057960510254	0.878421	128.24
SA38_29	231	95.10471820831299	409.54158782958984	0.45269978	128.8
SA38_29	232	91.82717800140381	415.06321907043457	0.16357815	129.36
SA38_29	233	91.54293537139893	416.1954116821289	0.8008824	129.92
SA38_29	234	92.02651977539062	412.61043548583984	0.006887726	130.48
SA38_29	235	92.00174808502197	411.2461280822754	0.7981467	131.04
SA38_29	236	90.1259183883667	408.44844818115234	0.8660584	131.6
SA38_29	237	93.62297058105469	403.7790870666504	0.20469408	132.16
SA38_29	238	93.65811944007874	404.3193054199219	0.24209726	132.72
SA38_29	239	93.98930072784424	404.7553539276123	0.6292666	133.28
SA38_29	240	91.32447242736816	406.7630195617676	0.6404161	133.84
SA38_29	241	91.22128486633301	405.8870601654053	0.36354733	134.4
SA38_29	242	91.11958742141724	404.97413635253906	0.5662709	134.96
SA38_29	243	89.28651809692383	406.1667537689209	0.4307681	135.52
SA38_29	244	89.5686388015747	408.47559928894043	0.012694576	136.08
SA38_29	245	90.22323489189148	416.1803340911865	0.38108295	136.64
SA38_29	246	15.686261653900146	240.89129447937012	0.0035033668	137.2
SA38_29	247	93.57253313064575	405.5261421203613	0.061060417	137.76
SA38_29	248	92.1768307685852	412.0067024230957	0.9248574	138.32
SA38_29	249	92.5874650478363	411.7543029785156	0.8995268	138.88
SA38_29	250	93.64196062088013	408.2769012451172	0.10181393	139.44
SA38_29	251	92.79478788375854	411.0411071777344	0.59072876	140.0
SA38_29	252	15.378037095069885	241.46389961242676	0.004531911	140.56
SA38_29	253	92.78255105018616	409.13294792175293	0.113475606	141.12
SA38_29	254	15.416516363620758	240.69256782531738	0.0031303403	141.68
SA38_29	255	92.86279678344727	410.2316379547119	0.008707379	142.24
SA38_29	256	15.426310896873474	242.1946907043457	0.0046738433	142.8
SA38_29	257	91.37827157974243	413.2880401611328	0.7505867	143.36
SA38_29	258	15.465514361858368	240.72847366333008	0.0059511764	143.92
SA38_29	259	93.00736784934998	413.4289741516113	0.048789464	144.48
SA38_29	260	94.93878483772278	406.4385223388672	0.873679	145.04
SA38_29	261	93.97044777870178	413.23596954345703	0.4723148	145.6
SA38_29	262	15.595971047878265	240.95706939697266	0.0025642128	146.16
SA38_29	263	94.16640996932983	400.23319244384766	0.09988899	146.72
SA38_29	264	15.44371098279953	242.71788597106934	0.0052553955	147.28
SA38_29	265	15.289996564388275	241.3700008392334	0.002296467	147.84
SA38_29	266	86.17844581604004	418.70484352111816	0.015009489	148.4
SA38_29	267	13.717946410179138	261.25654220581055	0.0074408613	148.96
SA38_29	268	15.411844849586487	242.6052474975586	0.0025313075	149.52
SA38_29	269	15.361067652702332	240.1519775390625	0.0021583769	150.08
SA38_29	270	87.1002197265625	420.00091552734375	0.007748905	150.64
SA38_29	271	95.33655643463135	410.322961807251	0.01507294	151.2
SA38_29	272	94.31504011154175	410.608549118042	0.300262	151.76
SA38_29	273	92.06380844116211	416.6634750366211	0.9722611	152.32
SA38_29	274	90.16897678375244	410.057430267334	0.19012676	152.88
SA38_29	275	94.93558406829834	407.93684005737305	0.559479	153.44
SA38_29	276	95.08712887763977	409.4654846191406	0.020085823	154.0
SA38_29	277	95.23624777793884	408.1762504577637	0.2353832	154.56
SA38_29	278	95.96657752990723	408.3754348754883	0.04391024	155.12
SA38_29	279	88.13443183898926	412.0800018310547	0.023553837	155.68
SA38_29	280	91.46073460578918	410.8920478820801	0.052088384	156.24
SA38_29	281	86.57724261283875	408.10054779052734	0.027964396	156.8
SA38_29	282	87.42835521697998	417.9960250854492	0.025879158	157.36
SA38_29	283	92.72868037223816	412.5977897644043	0.9067224	157.92
SA38_29	284	96.4860200881958	408.3988380432129	0.39693218	158.48
SA38_29	285	94.40841674804688	412.90380477905273	0.9000665	159.04
SA38_29	286	94.48388814926147	403.39216232299805	0.003901686	159.6
SA38_29	287	15.415692329406738	241.7007064819336	0.0053645344	160.16
SA38_29	288	95.88470458984375	400.90576171875	0.15991895	160.72
SA38_29	289	94.95735764503479	400.1421546936035	0.37098324	161.28
SA38_29	290	94.66956853866577	404.47726249694824	0.6849407	161.84
SA38_29	291	92.76942014694214	409.72652435302734	0.7039089	162.4
SA38_29	292	94.40293312072754	406.5249252319336	0.8713054	162.96
SA38_29	293	94.26996111869812	407.4089241027832	0.286632	163.52
SA38_29	294	90.79859256744385	413.43810081481934	0.95361274	164.08
SA38_29	295	92.82690286636353	408.6653137207031	0.92215014	164.64
SA38_29	296	93.8852310180664	405.4131603240967	0.23934057	165.2
SA38_29	297	93.2729721069336	410.31835556030273	0.35537288	165.76
SA38_29	298	94.37839984893799	408.5814571380615	0.045243002	166.32
SA38_29	299	92.1211302280426	411.9236755371094	0.23395723	166.88
SA38_29	300	92.55383610725403	411.0980415344238	0.13956474	167.44
SA38_29	301	94.53535079956055	405.36312103271484	0.029695204	168.0
SA38_29	302	92.25730895996094	411.7158794403076	0.7050005	168.56
SA38_29	303	93.68617534637451	412.69649505615234	0.53108567	169.12
SA38_29	304	94.97960805892944	409.4270896911621	0.12449789	169.68
SA38_29	305	92.70139932632446	412.9222297668457	0.11260443	170.24
SA38_29	306	92.13939905166626	407.7044677734375	0.15793405	170.8
SA38_29	307	92.33040809631348	407.43003845214844	0.097999126	171.36
SA38_29	308	93.33519339561462	409.0950679779053	0.76310134	171.92
SA38_29	309	92.70831346511841	411.9537162780762	0.9312282	172.48
SA38_29	310	92.17609763145447	411.1985206604004	0.90387005	173.04
SA38_29	311	92.25372076034546	412.01720237731934	0.88973373	173.6
SA38_29	312	88.84767293930054	411.7159080505371	0.0151092345	174.16
SA38_29	313	90.99138975143433	415.98976135253906	0.95339465	174.72
SA38_29	314	90.95763564109802	414.80541229248047	0.9705229	175.28
SA38_29	315	92.2357439994812	415.7918357849121	0.84621173	175.84
SA38_29	316	90.3488278388977	414.506778717041	0.6054047	176.4
SA38_29	317	88.01374435424805	413.36583137512207	0.004143614	176.96
SA38_29	318	15.350091457366943	240.1560401916504	0.0015371697	177.52
SA38_29	319	17.91742891073227	272.497501373291	0.0024807316	178.08
SA38_29	320	15.64599722623825	235.83372116088867	0.0032528858	178.64
SA38_29	321	15.456147491931915	243.17364692687988	0.005343251	179.2
SA38_29	322	13.773861527442932	260.4659843444824	0.007829286	179.76
SA38_29	323	83.71192216873169	417.32789039611816	0.01842754	180.32
SA38_29	324	84.13438200950623	418.60198974609375	0.01806114	180.88
SA38_29	325	86.71739101409912	413.829345703125	0.009026231	181.44
SA38_29	326	83.98654460906982	411.5463066101074	0.043848127	182.0
SA38_29	327	85.95444560050964	413.0441093444824	0.11434088	182.56
SA38_29	328	86.70762777328491	414.2137813568115	0.931975	183.12
SA38_29	329	88.98409605026245	415.2912712097168	0.98945343	183.68
SA38_29	330	88.01044225692749	413.602237701416	0.8688353	184.24
SA38_29	331	91.76259636878967	408.0198669433594	0.1469961	184.8
SA38_29	332	92.44915246963501	414.0070152282715	0.14378059	185.36
SA38_29	333	93.39684247970581	414.9265480041504	0.009963503	185.92
SA38_29	334	92.2914445400238	414.2171001434326	0.011956287	186.48
SA38_29	335	94.47035789489746	408.94057273864746	0.2373471	187.04
SA38_29	336	94.44465637207031	405.74535369873047	0.019165315	187.6
SA38_29	337	93.40025782585144	402.9188919067383	0.017865364	188.16
SA38_29	338	93.45568418502808	399.5002269744873	0.0030466183	188.72
SA38_29	339	92.86222457885742	403.0835723876953	0.038577277	189.28
SA38_29	340	92.41432547569275	400.39466857910156	0.0038833865	189.84
SA38_29	341	91.61916971206665	402.3438262939453	0.009476739	190.4
SA38_29	342	86.31186485290527	402.97874450683594	0.7128681	190.96
SA38_29	343	95.57536840438843	403.19040298461914	0.31574318	191.52
SA38_29	344	93.64834427833557	400.9086799621582	0.044788994	192.08
SA38_29	345	91.03801846504211	400.36548614501953	0.050750393	192.64
SA38_29	346	95.13448476791382	398.87975692749023	0.29679	193.2
SA38_29	347	94.78903412818909	403.97775650024414	0.7186199	193.76
SA38_29	348	91.22283458709717	409.57231521606445	0.91645855	194.32
SA38_29	349	94.71808075904846	403.27826499938965	0.82945156	194.88
SA38_29	350	92.15049147605896	403.9699172973633	0.16058952	195.44
SA38_29	351	87.71641254425049	407.82514572143555	0.18052594	196.0
SA38_29	352	92.65952706336975	403.60350608825684	0.28832597	196.56
SA38_29	353	91.31380319595337	405.0883483886719	0.4497499	197.12
SA38_29	354	92.13534593582153	408.71323585510254	0.9121234	197.68
SA38_29	355	90.45454859733582	408.5002040863037	0.8920138	198.24
SA38_29	356	91.29050970077515	408.2823657989502	0.95076066	198.8
SA38_29	357	91.51878356933594	408.06238174438477	0.8467001	199.36
SA38_29	358	90.62964916229248	405.5680847167969	0.76760685	199.92
SA38_29	359	92.3901915550232	405.05621910095215	0.100866444	200.48
SA38_29	360	95.21793723106384	401.29383087158203	0.18314359	201.04
SA38_29	361	93.17330121994019	401.23071670532227	0.035048228	201.6
SA38_29	362	92.48849153518677	410.9703254699707	0.9776718	202.16
SA38_29	363	94.42470073699951	403.212833404541	0.20670708	202.72
SA38_29	364	92.30884313583374	404.260311126709	0.18130665	203.28
SA38_29	365	92.60742664337158	403.2565212249756	0.28391176	203.84
SA38_29	366	93.01449060440063	400.8372116088867	0.39304706	204.4
SA38_29	367	94.26568746566772	398.4908866882324	0.011983841	204.96
SA38_29	368	94.41286325454712	399.55790519714355	0.20944004	205.52
SA38_29	369	95.61607837677002	399.03021812438965	0.18106605	206.08
SA38_29	370	93.87723803520203	400.9390068054199	0.098311685	206.64
SA38_29	371	95.53542137145996	398.3544158935547	0.0431158	207.2
SA38_29	372	96.41693830490112	398.6418342590332	0.3067013	207.76
SA38_29	373	96.46245241165161	397.78693199157715	0.0049955347	208.32
SA38_29	374	95.48819065093994	399.4625473022461	0.2055629	208.88
SA38_29	375	95.37286758422852	400.4180717468262	0.03377652	209.44
SA38_29	376	88.63997459411621	408.53410720825195	0.0013302155	210.0
SA38_29	377	90.87762832641602	413.2220649719238	0.7255117	210.56
SA38_29	378	92.30056405067444	406.5826606750488	0.10356412	211.12
SA38_29	379	94.64154839515686	402.7968406677246	0.078057475	211.68
SA38_29	380	95.65800428390503	399.15143966674805	0.0053000418	212.24
SA38_29	381	95.34516334533691	400.27307510375977	0.0050840126	212.8
SA38_29	382	93.27067136764526	404.58927154541016	0.03124013	213.36
SA38_29	383	95.62128186225891	403.78649711608887	0.021914758	213.92
SA38_29	384	93.00088882446289	403.47301483154297	0.066180125	214.48
SA38_29	385	94.84789371490479	401.02529525756836	0.14200938	215.04
SA38_29	386	94.19662952423096	400.1144599914551	0.012918515	215.6
SA38_29	387	15.482509136199951	241.3143539428711	0.0025094193	216.16
SA38_29	388	94.4306492805481	404.80321884155273	0.09530546	216.72
SA38_29	389	145.26259899139404	14.031864702701569	0.14090662	217.28
SA38_29	390	92.63737201690674	401.57100677490234	0.014685475	217.84
SA38_29	391	96.0403323173523	403.69946479797363	0.15849787	218.4
SA38_29	392	94.7407603263855	401.75374031066895	0.8900759	218.96
SA38_29	393	94.87942457199097	399.4325637817383	0.44929335	219.52
SA38_29	394	93.59261989593506	400.6610298156738	0.26156598	220.08
SA38_29	395	95.51554918289185	398.7862014770508	0.0056814174	220.64
SA38_29	396	94.63866949081421	398.5377788543701	0.0026712064	221.2
SA38_29	397	91.76220297813416	397.5699234008789	0.0031642881	221.76
SA38_29	398	93.52549910545349	399.2160701751709	0.17058863	222.32
SA38_29	399	89.88786935806274	401.4920997619629	0.06640156	222.88
SA38_29	400	94.54090595245361	403.3385181427002	0.31250742	223.44
SA38_29	401	94.91668939590454	401.73059463500977	0.02879424	224.0
SA38_29	402	15.632188320159912	241.48984909057617	0.007254188	224.56
SA38_29	403	94.50656175613403	398.1305408477783	0.004427016	225.12
SA38_29	404	94.51058506965637	397.82286643981934	0.4384647	225.68
SA38_29	405	93.42085123062134	400.305118560791	0.10624275	226.24
SA38_29	406	93.59362125396729	400.0139808654785	0.111509785	226.8
SA38_29	407	94.6651816368103	397.16065406799316	0.013423139	227.36
SA38_29	408	93.99927854537964	398.2953643798828	0.3699367	227.92
SA38_29	409	93.96504163742065	399.3998336791992	0.028020708	228.48
SA38_29	410	95.22840976715088	401.0917282104492	0.13955489	229.04
SA38_29	411	95.14319896697998	400.81661224365234	0.008453465	229.6
SA38_29	412	93.99700164794922	401.5590476989746	0.12659839	230.16
SA38_29	413	94.39098834991455	400.0642204284668	0.016353415	230.72
SA38_29	414	92.20418930053711	404.09751892089844	0.3465554	231.28
SA38_29	415	96.05062007904053	403.198299407959	0.10702673	231.84
SA38_29	416	95.35398483276367	400.0108337402344	0.006948219	232.4
SA38_29	417	95.0396716594696	403.96156311035156	0.32823843	232.96
SA38_29	418	93.35814714431763	405.8771324157715	0.14787546	233.52
SA38_29	419	91.77409410476685	405.57108879089355	0.31828633	234.08
SA38_29	420	94.12065744400024	403.32006454467773	0.35377157	234.64
SA38_29	421	97.10354804992676	399.6200752258301	0.004156834	235.2
SA38_29	422	15.547987818717957	238.74589920043945	0.0028169386	235.76
SA38_29	423	94.97151970863342	400.5612087249756	0.009247187	236.32
SA38_29	424	93.16703677177429	406.3465118408203	0.101123594	236.88
SA38_29	425	95.35083770751953	400.79675674438477	0.071440995	237.44
SA38_29	426	93.04981231689453	403.0181694030762	0.049449176	238.0
SA38_29	427	95.13627886772156	405.6166362762451	0.004708013	238.56
SA38_29	428	86.1803650856018	403.94508361816406	0.0081425235	239.12
SA38_29	429	93.36037039756775	398.86316299438477	0.0020545821	239.68
SA38_29	430	96.9651460647583	399.2537784576416	0.006603615	240.24
SA38_29	431	97.48646020889282	398.5894203186035	0.0086777825	240.8
SA38_29	432	96.57554626464844	399.8733901977539	0.004981622	241.36
SA38_29	433	96.55216932296753	399.71391677856445	0.0073124846	241.92
SA38_29	434	15.50060361623764	241.73495292663574	0.003950811	242.48
SA38_29	435	15.523633360862732	232.70922660827637	0.0014243665	243.04
SA38_29	436	15.49043357372284	241.8625545501709	0.0026408941	243.6
SA38_29	437	13.978864252567291	259.7558784484863	0.016563838	244.16
SA38_29	438	14.079593122005463	261.6016387939453	0.004934339	244.72
SA38_29	439	13.652323186397552	259.8083782196045	0.015353775	245.28
SA38_29	440	95.5678403377533	400.30019760131836	0.0048713475	245.84
SA38_29	441	93.04074048995972	406.5608596801758	0.60461664	246.4
SA38_29	442	91.43620729446411	407.94453620910645	0.5116034	246.96
SA38_29	443	90.29020071029663	406.5845489501953	0.026745923	247.52
SA38_29	444	92.76229739189148	403.4933567047119	0.7049503	248.08
SA38_29	445	93.23961734771729	399.65898513793945	0.055082623	248.64
SA38_29	446	95.5143392086029	398.3905792236328	0.028605582	249.2
SA38_29	447	90.47994613647461	402.43114471435547	0.2823104	249.76
SA38_29	448	95.27510404586792	398.24469566345215	0.0035286106	250.32
SA38_29	449	94.25933361053467	399.4745063781738	0.01735433	250.88
SA38_29	450	94.50879693031311	397.4564266204834	0.058598712	251.44
SA38_29	451	91.15153551101685	399.0715026855469	0.160209	252.0
SA38_29	452	95.24388909339905	397.2795581817627	0.026381992	252.56
SA38_29	453	96.4928150177002	395.80318450927734	0.012907002	253.12
SA38_29	454	94.20302510261536	395.89033126831055	0.18338725	253.68
SA38_29	455	93.424391746521	396.50339126586914	0.41574958	254.24
SA38_29	456	92.46416091918945	398.4591293334961	0.730953	254.8
SA38_29	457	88.93914222717285	402.67810821533203	0.45116103	255.36
SA38_29	458	90.64146280288696	408.8855838775635	0.14339094	255.92
SA38_29	459	90.72127342224121	403.0341625213623	0.118697196	256.48
SA38_29	460	92.51406788825989	404.77051734924316	0.75483334	257.04
SA38_29	461	93.08308362960815	406.10240936279297	0.04945126	257.6
SA38_29	462	92.35600233078003	405.07455825805664	0.11797448	258.16
SA38_29	463	92.34819412231445	402.60518074035645	0.019896036	258.72
SA38_29	464	13.935087621212006	261.4190483093262	0.0036107516	259.28
SA38_29	465	92.93577075004578	401.24216079711914	0.12809363	259.84
SA38_29	466	92.97158718109131	400.1827812194824	0.07965275	260.4
SA38_29	467	91.11512899398804	403.91407012939453	0.8552203	260.96
SA38_29	468	84.80443358421326	407.7917289733887	0.076905034	261.52
SA38_29	469	15.5893474817276	240.99074363708496	0.0063355225	262.08
SA38_29	470	15.496507287025452	240.2567481994629	0.0023470179	262.64
SA38_29	471	14.019933342933655	249.7239589691162	0.01998701	263.2
SA38_29	472	90.13328552246094	417.44988441467285	0.09670663	263.76
SA38_29	473	93.73454451560974	407.5033664703369	0.035810396	264.32
SA38_29	474	90.5823826789856	406.37932777404785	0.36527178	264.88
SA38_29	475	15.580694377422333	241.1604881286621	0.0040328936	265.44
SA38_29	476	15.529738366603851	240.66664695739746	0.0025532078	266.0
SA38_29	477	95.26308178901672	399.1068935394287	0.26049724	266.56
SA38_29	478	91.79229736328125	406.2658882141113	0.75026757	267.12
SA38_29	479	94.06284689903259	406.494083404541	0.88264215	267.68
SA38_29	480	90.02212285995483	405.2669906616211	0.9043996	268.24
SA38_29	481	90.38338661193848	407.46191024780273	0.96840656	268.8
SA38_29	482	90.6685471534729	407.3115634918213	0.690061	269.36
SA38_29	483	91.66761636734009	399.11367416381836	0.16359639	269.92
SA38_29	484	93.23084354400635	398.13549041748047	0.2685765	270.48
SA38_29	485	92.41129159927368	400.9668159484863	0.359871	271.04
SA38_29	486	94.56632733345032	398.51171493530273	0.2640421	271.6
SA38_29	487	94.53390836715698	399.7481346130371	0.15640184	272.16
SA38_29	488	93.27008724212646	405.677490234375	0.3041779	272.72
SA38_29	489	91.765296459198	405.8617401123047	0.012442883	273.28
SA38_29	490	90.7593309879303	406.75392150878906	0.18428387	273.84
SA38_29	491	91.79867506027222	406.43723487854004	0.30499524	274.4
SA38_29	492	92.66048073768616	409.38597679138184	0.77622217	274.96
SA38_29	493	92.62630343437195	402.4706840515137	0.31108582	275.52
SA38_29	494	92.27380752563477	401.33800506591797	0.13118592	276.08
SA38_29	495	91.88118577003479	405.33534049987793	0.6507463	276.64
SA38_29	496	93.5722827911377	407.3388862609863	0.97947925	277.2
SA38_29	497	91.07515811920166	403.6117744445801	0.67736256	277.76
SA38_29	498	91.97558164596558	404.0248203277588	0.8360403	278.32
SA38_29	499	93.32941174507141	404.4752311706543	0.64038295	278.88
SA38_29	500	93.20438504219055	404.7302055358887	0.6080891	279.44
SA38_29	501	92.20758080482483	398.2015800476074	0.0037706974	280.0
SA38_29	502	94.30631399154663	399.6182441711426	0.025717739	280.56
SA38_29	503	93.25474500656128	401.8656349182129	0.7736998	281.12
SA38_29	504	91.73086285591125	405.11075019836426	0.75042343	281.68
SA38_29	505	91.34638905525208	407.105655670166	0.3023898	282.24
SA38_29	506	93.96103620529175	402.5505065917969	0.0046006716	282.8
SA38_29	507	92.43322610855103	402.38330841064453	0.008694954	283.36
SA38_29	508	93.18172931671143	409.8022270202637	0.9623592	283.92
SA38_29	509	93.07947158813477	411.011381149292	0.82663065	284.48
SA38_29	510	91.95660352706909	412.0426368713379	0.32476437	285.04
SA38_29	511	92.49594211578369	415.4853630065918	0.66702366	285.6
SA38_29	512	92.73697137832642	414.22436714172363	0.11998581	286.16
SA38_29	513	91.34588241577148	414.9119281768799	0.65474784	286.72
SA38_29	514	90.9400463104248	408.1661796569824	0.014043297	287.28
SA38_29	515	91.72303676605225	406.44487380981445	0.02767618	287.84
SA38_29	516	15.573056042194366	244.24664497375488	0.0065389797	288.4
SA38_29	517	15.440881252288818	242.6235008239746	0.00290051	288.96
SA38_29	518	15.49612581729889	240.19125938415527	0.0024010923	289.52
SA38_29	519	15.521577000617981	242.48119354248047	0.009537851	290.08
SA38_29	520	95.01962065696716	404.6875762939453	0.06255496	290.64
SA38_29	521	94.41494941711426	404.60575103759766	0.14147893	291.2
SA38_29	522	94.33440566062927	402.3300361633301	0.034415226	291.76
SA38_29	523	95.24354934692383	399.14958000183105	0.050936937	292.32
SA38_29	524	92.20836162567139	399.1995620727539	0.10764402	292.88
SA38_29	525	93.90777945518494	398.81672859191895	0.3157533	293.44
SA38_29	526	94.42168474197388	400.6801986694336	0.39293128	294.0
SA38_29	527	94.06492710113525	401.74272537231445	0.33253247	294.56
SA38_29	528	94.84807848930359	400.03984451293945	0.058162462	295.12
SA38_29	529	15.644115209579468	233.79610061645508	0.001311604	295.68
SA38_29	530	96.03055715560913	401.85739517211914	0.003575128	296.24
SA38_29	531	95.81752419471741	401.0345935821533	0.017300824	296.8
SA38_29	532	95.07428407669067	403.8569641113281	0.101903185	297.36
SA38_29	533	92.5896167755127	405.53192138671875	0.019458313	297.92
SA38_29	534	91.01004600524902	406.6943550109863	0.036715258	298.48
SA38_29	535	13.70478868484497	262.0217800140381	0.010734514	299.04
SA38_29	536	89.89791870117188	406.1944770812988	0.07418652	299.6
SA38_29	537	88.74928951263428	411.2353992462158	0.19124818	300.16
SA38_29	538	90.90460538864136	405.9469413757324	0.005026735	300.72
SA38_29	539	87.01961040496826	408.2229709625244	0.007113052	301.28
SA38_29	540	87.69049644470215	406.0016441345215	0.49336883	301.84
SA38_29	541	90.3610348701477	408.25029373168945	0.031066326	302.4
SA38_29	542	86.73806190490723	404.81263160705566	0.01350337	302.96
SA38_29	543	83.86062383651733	411.1381530761719	0.3231562	303.52
SA38_29	544	13.86149525642395	259.3063545227051	0.013979694	304.08
SA38_29	545	85.14212369918823	415.2080726623535	0.0078006913	304.64
SA38_29	546	15.546855330467224	241.38839721679688	0.003536397	305.2
SA38_29	547	15.393809974193573	241.45906448364258	0.0028266904	305.76
SA38_29	548	15.509609878063202	243.21227073669434	0.002518179	306.32
SA38_29	549	13.80707174539566	260.25455474853516	0.004295336	306.88
SA38_29	550	15.561197698116302	241.9452953338623	0.00506579	307.44
SA38_29	551	86.74379587173462	416.7447280883789	0.001952297	308.0
SA38_29	552	87.4541163444519	415.4696846008301	0.0041472204	308.56
SA38_29	553	15.572820603847504	240.1084041595459	0.003399251	309.12
SA38_29	554	15.713606774806976	231.74406051635742	0.0042315833	309.68
SA38_29	555	15.510044991970062	240.10574340820312	0.0021147493	310.24
SA38_29	556	17.215685546398163	272.9018211364746	0.0014341733	310.8
SA38_29	557	15.583738684654236	240.93229293823242	0.003102611	311.36
SA38_29	558	86.72982454299927	415.91400146484375	0.0035535658	311.92
SA38_29	559	13.550221920013428	259.35007095336914	0.039423555	312.48
SA38_29	560	13.856358826160431	263.6422634124756	0.001728175	313.04
SA38_29	561	15.496650338172913	231.91181659698486	0.001692412	313.6
SA38_29	562	17.505666613578796	273.12326431274414	0.0025098228	314.16
SA38_29	563	17.86552518606186	273.02653312683105	0.0022129356	314.72
SA38_29	564	14.627566933631897	38.220659494400024	0.0031010765	315.28
SA38_29	565	15.486311912536621	241.77709579467773	0.0016540202	315.84
SA38_29	566	86.66167259216309	413.1123733520508	0.079230465	316.4
SA38_29	567	86.5191400051117	412.8401470184326	0.044078883	316.96
SA38_29	568	86.67140007019043	410.14283180236816	0.16604817	317.52
SA38_29	569	86.15262508392334	410.50317764282227	0.5591953	318.08
SA38_29	570	86.15117073059082	411.63774490356445	0.37895244	318.64
SA38_29	571	86.95264458656311	410.9640312194824	0.0701988	319.2
SA38_29	572	87.76507377624512	416.0170555114746	0.8163761	319.76
SA38_29	573	84.91427898406982	415.0170135498047	0.8055976	320.32
SA38_29	574	86.47103905677795	412.8486442565918	0.018275525	320.88
SA38_29	575	86.06356382369995	412.595272064209	0.29836035	321.44
SA38_29	576	86.80967092514038	415.0037956237793	0.005690719	322.0
SA38_29	577	86.48155927658081	415.7764720916748	0.23012136	322.56
SA38_29	578	86.46093606948853	411.4156723022461	0.20824385	323.12
SA38_29	579	86.61191463470459	411.33570671081543	0.34093454	323.68
SA38_29	580	88.06576728820801	413.616943359375	0.016815295	324.24
SA38_29	581	87.54868507385254	416.5345573425293	0.0135655375	324.8
SA38_29	582	87.07968592643738	414.0634346008301	0.013881574	325.36
SA38_29	583	86.90871596336365	416.2698554992676	0.58329993	325.92
SA38_29	584	85.46169996261597	412.79640197753906	0.017295523	326.48
SA38_29	585	85.1254403591156	410.22851943969727	0.056760687	327.04
SA38_29	586	84.59963798522949	412.7771759033203	0.06353137	327.6
SA38_29	587	86.9229793548584	414.62127685546875	0.0067656706	328.16
SA38_29	588	84.92701649665833	413.6579704284668	0.061928235	328.72
SA38_29	589	88.69647979736328	411.0414505004883	0.10934158	329.28
SA38_29	590	87.73564100265503	411.82774543762207	0.0048335553	329.84
SA38_29	591	86.36276721954346	411.544132232666	0.3751786	330.4
SA38_29	592	85.30707359313965	414.4175720214844	0.03665056	330.96
SA38_29	593	86.63537502288818	411.8364143371582	0.21006057	331.52
SA38_29	594	86.074960231781	412.84292221069336	0.025419753	332.08
SA38_29	595	87.60029673576355	410.7849884033203	0.07150586	332.64
SA38_29	596	86.05430126190186	411.5577220916748	0.03371632	333.2
SA38_29	597	84.46406722068787	415.21671295166016	0.814574	333.76
SA38_29	598	84.17415618896484	414.98311042785645	0.98324615	334.32
SA38_29	599	85.0261926651001	412.9526424407959	0.3897743	334.88
SA38_29	600	85.29666662216187	413.0735206604004	0.617729	335.44
SA38_29	601	84.38255786895752	409.96788024902344	0.29402438	336.0
SA38_29	602	85.97836494445801	410.55267333984375	0.3805133	336.56
SA38_29	603	84.05187129974365	409.34886932373047	0.042611763	337.12
SA38_29	604	87.24336624145508	412.06077575683594	0.08467718	337.68
SA38_29	605	85.69451570510864	412.7476215362549	0.8613407	338.24
SA38_29	606	86.75389289855957	406.2452030181885	0.06882765	338.8
SA38_29	607	87.3332142829895	409.1937446594238	0.14653547	339.36
SA38_29	608	87.50360608100891	407.81930923461914	0.56081235	339.92
SA38_29	609	88.09757232666016	412.5333595275879	0.95834506	340.48
SA38_29	610	90.80374836921692	407.6730537414551	0.88304055	341.04
SA38_29	611	90.66122174263	409.537296295166	0.91500205	341.6
SA38_29	612	90.62267541885376	410.68084716796875	0.072938114	342.16
SA38_29	613	89.79339599609375	408.00785064697266	0.096591264	342.72
SA38_29	614	89.6567702293396	409.7604560852051	0.45402455	343.28
SA38_29	615	89.24523591995239	408.9097309112549	0.22835252	343.84
SA38_29	616	92.38855838775635	409.60865020751953	0.8970105	344.4
SA38_29	617	91.14433526992798	409.9075698852539	0.89891577	344.96
SA38_29	618	89.8646593093872	411.0103225708008	0.821681	345.52
SA38_29	619	91.59213304519653	408.70840072631836	0.84090674	346.08
SA38_29	620	90.41537046432495	405.4439163208008	0.5576196	346.64
SA38_29	621	92.85308718681335	405.66078186035156	0.20236105	347.2
SA38_29	622	90.36001563072205	407.1708583831787	0.6235482	347.76
SA38_29	623	92.94983148574829	405.5039119720459	0.77842057	348.32
SA38_29	624	91.98040962219238	401.7091655731201	0.024372686	348.88
SA38_29	625	91.46185517311096	408.02398681640625	0.54210407	349.44
SA38_29	626	91.03019833564758	407.1136951446533	0.6167351	350.0
SA38_29	627	94.11250352859497	402.5482749938965	0.06558847	350.56
SA38_29	628	92.53102540969849	404.59333419799805	0.2665932	351.12
SA38_29	629	90.59988260269165	406.50644302368164	0.84694684	351.68
SA38_29	630	91.43228530883789	409.1810989379883	0.90570414	352.24
SA38_29	631	90.70461988449097	408.6552143096924	0.8944123	352.8
SA38_29	632	90.00467658042908	410.7761764526367	0.9619299	353.36
SA38_29	633	90.9412145614624	409.537410736084	0.772453	353.92
SA38_29	634	93.6702311038971	407.7802276611328	0.78044885	354.48
SA38_29	635	96.47115468978882	403.12159538269043	0.12506299	355.04
SA38_29	636	93.22444200515747	409.1304588317871	0.47708964	355.6
SA38_29	637	94.43251490592957	405.7698726654053	0.8209031	356.16
SA38_29	638	92.79199242591858	404.35523986816406	0.7951505	356.72
SA38_29	639	92.30464696884155	403.216609954834	0.18456665	357.28
SA38_29	640	92.40310192108154	405.5508327484131	0.124478355	357.84
SA38_29	641	93.16637516021729	404.5549964904785	0.060189106	358.4
SA38_29	642	13.617812097072601	263.1675624847412	0.0058553484	358.96
SA38_29	643	95.84341645240784	400.61920166015625	0.03141849	359.52
SA38_29	644	15.622110664844513	232.5471067428589	0.0025455747	360.08
SA38_29	645	17.477524280548096	273.5913848876953	0.002627847	360.64
SA38_29	646	17.731480300426483	272.78849601745605	0.001784422	361.2
SA38_29	647	93.68308782577515	403.42371940612793	0.016648514	361.76
SA38_29	648	94.04846429824829	401.3788032531738	0.04588819	362.32
SA38_29	649	94.40194368362427	400.89792251586914	0.24716958	362.88
SA38_29	650	94.90306377410889	399.7704792022705	0.02799361	363.44
SA38_29	651	92.71122217178345	402.3779010772705	0.014125792	364.0
SA38_29	652	93.64573955535889	401.0647201538086	0.06631264	364.56
SA38_29	653	89.95324373245239	408.34768295288086	0.564924	365.12
SA38_29	654	90.0428056716919	407.5213050842285	0.27752784	365.68
SA38_29	655	92.30377674102783	403.09813499450684	0.0722977	366.24
SA38_29	656	94.81356143951416	403.39330673217773	0.202088	366.8
SA38_29	657	91.51669144630432	402.88930892944336	0.078587115	367.36
SA38_29	658	89.90043997764587	404.72743034362793	0.09739488	367.92
SA38_29	659	95.81269025802612	403.32286834716797	0.0071994676	368.48
SA38_29	660	94.47741508483887	403.8380241394043	0.019267347	369.04
SA38_29	661	93.83927583694458	402.86733627319336	0.024081195	369.6
SA38_29	662	91.23625755310059	404.1107940673828	0.17385548	370.16
SA38_29	663	94.29407715797424	404.2323303222656	0.14742331	370.72
SA38_29	664	93.28176975250244	405.38947105407715	0.041699618	371.28
SA38_29	665	92.33200550079346	403.6126899719238	0.25942558	371.84
SA38_29	666	90.85519313812256	404.3444538116455	0.263685	372.4
SA38_29	667	93.5720682144165	402.8693389892578	0.5156658	372.96
SA38_29	668	93.2428240776062	402.53963470458984	0.15548126	373.52
SA38_29	669	94.00175213813782	403.5546684265137	0.081412286	374.08
SA38_29	670	91.3002610206604	401.92028045654297	0.024026034	374.64
SA38_29	671	93.06631088256836	404.75555419921875	0.18400197	375.2
SA38_29	672	93.32770109176636	403.3380603790283	0.08770219	375.76
SA38_29	673	95.48760056495667	400.5372905731201	0.056214165	376.32
SA38_29	674	13.820338249206543	249.76807594299316	0.016116396	376.88
SA38_29	675	15.44772982597351	232.15733528137207	0.0060263174	377.44
SA38_29	676	94.10609006881714	401.8620300292969	0.0044521363	378.0
SA38_29	677	93.4736430644989	402.35252380371094	0.027619865	378.56
SA38_29	678	96.38262391090393	399.66198921203613	0.0107098315	379.12
SA38_29	679	91.30632877349854	407.4363899230957	0.14491823	379.68
SA38_29	680	94.01692748069763	404.45054054260254	0.012947239	380.24
SA38_29	681	92.60799884796143	402.31590270996094	0.040527288	380.8
SA38_29	682	92.373126745224	402.3855686187744	0.053119857	381.36
SA38_29	683	93.56487989425659	400.5381774902344	0.022254206	381.92
SA38_29	684	93.14532279968262	401.4983367919922	0.007164749	382.48
SA38_29	685	92.0096755027771	403.72724533081055	0.079015285	383.04
SA38_29	686	93.27950477600098	402.7471160888672	0.17455348	383.6
SA38_29	687	93.58886480331421	402.1311950683594	0.16578922	384.16
SA38_29	688	93.76969337463379	400.0711441040039	0.03364636	384.72
SA38_29	689	95.11559009552002	400.09732246398926	0.043704096	385.28
SA38_29	690	15.580259263515472	239.9626922607422	0.0057434984	385.84
SA38_29	691	95.17679214477539	400.24020195007324	0.11875229	386.4
SA38_29	692	95.01793384552002	404.23255920410156	0.033351295	386.96
SA38_29	693	89.63320255279541	410.1338195800781	0.0944508	387.52
SA38_29	694	90.82950949668884	407.8900909423828	0.7336008	388.08
SA38_29	695	91.04260206222534	405.1187324523926	0.54218215	388.64
SA38_29	696	90.71024060249329	402.7140712738037	0.26691788	389.2
SA38_29	697	92.32470989227295	407.9321479797363	0.90218896	389.76
SA38_29	698	94.0059244632721	400.9292793273926	0.23537318	390.32
SA38_29	699	95.4282283782959	399.5481204986572	0.04359058	390.88
SA38_29	700	94.65996026992798	400.2486991882324	0.12770563	391.44
SA38_29	701	94.01695728302002	400.13683319091797	0.26046976	392.0
SA38_29	702	15.378165245056152	240.60327529907227	0.0015960163	392.56
SA38_29	703	15.63892662525177	247.59289741516113	0.0022537443	393.12
SA38_29	704	90.68552255630493	403.954496383667	0.56524503	393.68
SA38_29	705	91.58850312232971	406.31080627441406	0.81084114	394.24
SA38_29	706	91.46286249160767	404.1438102722168	0.16358912	394.8
SA38_29	707	90.89155197143555	406.1902141571045	0.8717663	395.36
SA38_29	708	91.07145071029663	405.70959091186523	0.9513335	395.92
SA38_29	709	89.32723999023438	406.8095111846924	0.6785397	396.48
SA38_29	710	92.33388304710388	405.01625061035156	0.23454808	397.04
SA38_29	711	91.24946594238281	405.8400535583496	0.9206268	397.6
SA38_29	712	90.44595956802368	405.9260559082031	0.89417654	398.16
SA38_29	713	92.74619817733765	405.95051765441895	0.7942932	398.72
SA38_29	714	91.85848236083984	405.74872970581055	0.95246375	399.28
SA38_29	715	91.21167063713074	403.49430084228516	0.41146994	399.84
SA38_29	716	91.55740737915039	405.91235160827637	0.19621581	400.4
SA38_29	717	15.493430197238922	240.12617111206055	0.0022288987	400.96
SA38_29	718	93.32144260406494	405.9250545501709	0.0067239064	401.52
SA38_29	719	13.71135413646698	261.83993339538574	0.011217708	402.08
SA38_29	720	91.59568548202515	406.6740417480469	0.7498165	402.64
SA38_29	721	15.203112363815308	243.73723983764648	0.0030347002	403.2
SA38_29	722	15.459705889225006	242.22787857055664	0.0026466765	403.76
SA38_29	723	93.22570562362671	402.68205642700195	0.0031576047	404.32
SA38_29	724	93.9605176448822	402.0245361328125	0.0022403852	404.88
SA38_29	725	13.619039952754974	259.9746322631836	0.030774098	405.44
SA38_29	726	15.424950420856476	239.53086376190186	0.00325773	406.0
SA38_29	727	15.452946722507477	232.4670696258545	0.001678674	406.56
SA38_29	728	15.383650362491608	230.6623649597168	0.0017533923	407.12
SA38_29	729	15.577863156795502	238.51494312286377	0.0025358421	407.68
SA38_29	730	18.328988552093506	272.9018211364746	0.0008932387	408.24
SA38_29	731	15.653657913208008	233.3855152130127	0.0013898773	408.8
SA38_29	732	97.2504734992981	398.9341735839844	0.0049678045	409.36
SA38_29	733	15.611284971237183	241.80850982666016	0.0021608286	409.92
SA38_29	734	15.374699234962463	240.52943229675293	0.0068005356	410.48
SA38_29	735	15.469284355640411	242.10193634033203	0.004037351	411.04
SA38_29	736	15.432789921760559	240.668306350708	0.010381718	411.6
SA38_29	737	15.40234386920929	243.27770233154297	0.0030765221	412.16
SA38_29	738	15.422461926937103	242.62659072875977	0.0051898235	412.72
SA38_29	739	15.339720249176025	241.71415328979492	0.0027070001	413.28
SA38_29	740	12.96352744102478	35.99392890930176	0.0012729918	413.84
SA38_29	741	94.97296214103699	401.3035011291504	0.002768051	414.4
SA38_29	742	17.781683802604675	272.64965057373047	0.0021723155	414.96
SA38_29	743	94.08347606658936	402.18775749206543	0.1777899	415.52
SA38_29	744	15.370418131351471	243.18265914916992	0.008301343	416.08
SA38_29	745	93.80363821983337	401.9582462310791	0.027789103	416.64
SA38_29	746	92.72539615631104	403.5622215270996	0.007599318	417.2
SA38_29	747	95.41807174682617	399.79259490966797	0.005173176	417.76
SA38_29	748	15.467901527881622	240.97220420837402	0.0045150663	418.32
SA38_29	749	13.942760229110718	260.5437755584717	0.007873838	418.88
SA38_29	750	95.82931995391846	399.907865524292	0.005005827	419.44
SA38_29	751	92.50434637069702	400.61119079589844	0.29162458	420.0
SA38_29	752	93.01531314849854	401.9380187988281	0.12431121	420.56
SA38_29	753	92.87973046302795	401.23546600341797	0.34225747	421.12
SA38_29	754	92.35822558403015	405.4369640350342	0.15651187	421.68
SA38_29	755	95.19920349121094	399.9755001068115	0.00954289	422.24
SA38_29	756	15.60904085636139	240.44440269470215	0.008014071	422.8
SA38_29	757	15.48997014760971	239.2580223083496	0.006080896	423.36
SA38_29	758	93.67551803588867	399.2047691345215	0.033239584	423.92
SA38_29	759	94.03579235076904	399.0722465515137	0.006562984	424.48
SA38_29	760	13.757480680942535	261.337366104126	0.0064115655	425.04
SA38_29	761	13.764899969100952	250.12221336364746	0.004832606	425.6
SA38_29	762	95.0332522392273	403.38372230529785	0.26376623	426.16
SA38_29	763	92.58127212524414	405.6485080718994	0.131233	426.72
SA38_29	764	91.35603904724121	414.23707008361816	0.90192723	427.28
SA38_29	765	92.61212348937988	404.425048828125	0.19358349	427.84
SA38_29	766	88.37300539016724	408.6983013153076	0.70733243	428.4
SA38_29	767	88.26149106025696	409.37089920043945	0.9083771	428.96
SA38_29	768	90.2944564819336	410.35789489746094	0.87309575	429.52
SA38_29	769	91.16119146347046	406.5959930419922	0.20221163	430.08
SA38_29	770	86.56195402145386	405.4654598236084	0.39796788	430.64
SA38_29	771	93.3441162109375	404.86804962158203	0.033300012	431.2
SA38_29	772	93.97382736206055	404.57685470581055	0.021431651	431.76
SA38_29	773	92.34788417816162	406.33827209472656	0.01991399	432.32
SA38_29	774	93.1342601776123	404.9373435974121	0.030107278	432.88
SA38_29	775	13.98545354604721	243.0131435394287	0.016237408	433.44
SA38_29	776	15.489250421524048	241.44475936889648	0.0064137774	434.0
SA38_29	777	94.6092963218689	402.92633056640625	0.0031056348	434.56
SA38_29	778	15.272489190101624	232.8941774368286	0.0007941563	435.12
SA38_29	779	93.35577487945557	399.16025161743164	0.008551831	435.68
SA38_29	780	15.43051302433014	239.97130393981934	0.0033729014	436.24
SA38_29	781	91.94982051849365	405.6647300720215	0.30457637	436.8
SA38_29	782	14.038068056106567	251.42403602600098	0.0026805396	437.36
SA38_29	783	95.61514854431152	400.5015563964844	0.0680318	437.92
SA38_29	784	95.86399793624878	399.6771240234375	0.37588492	438.48
SA38_29	785	91.81432723999023	406.0298538208008	0.5000168	439.04
SA38_29	786	93.15955638885498	401.42005920410156	0.20437105	439.6
SA38_29	787	90.1732087135315	402.38471031188965	0.29180893	440.16
SA38_29	788	90.44347405433655	402.2801399230957	0.8665708	440.72
SA38_29	789	93.08388233184814	401.0577964782715	0.07710181	441.28
SA38_29	790	93.89857053756714	403.77330780029297	0.06151248	441.84
SA38_29	791	92.05402135848999	403.1755256652832	0.5035759	442.4
SA38_29	792	91.01412296295166	406.4625549316406	0.7763766	442.96
SA38_29	793	91.05030298233032	407.98622131347656	0.8790517	443.52
SA38_29	794	90.69008827209473	403.20030212402344	0.5612475	444.08
SA38_29	795	90.17607569694519	400.4257392883301	0.66053003	444.64
SA38_29	796	90.07288813591003	407.32815742492676	0.78699726	445.2
SA38_29	797	91.11610651016235	408.31443786621094	0.9542583	445.76
SA38_29	798	91.8340265750885	407.46837615966797	0.9465474	446.32
SA38_29	799	92.45092868804932	406.88426971435547	0.9721619	446.88
SA38_29	800	91.38342142105103	407.07481384277344	0.80840254	447.44
SA38_29	801	92.07085371017456	403.93964767456055	0.7186625	448.0
SA38_29	802	91.57938361167908	402.3208236694336	0.6386862	448.56
SA38_29	803	88.82324695587158	402.75203704833984	0.66225344	449.12
SA38_29	804	86.89614534378052	410.1861763000488	0.31838098	449.68
SA38_29	805	88.00643682479858	415.92312812805176	0.85394853	450.24
SA38_29	806	91.30292534828186	413.48633766174316	0.76504064	450.8
SA38_29	807	90.9318745136261	408.8463020324707	0.3576501	451.36
SA38_29	808	93.96612048149109	409.2915630340576	0.8663539	451.92
SA38_29	809	95.28751373291016	402.67513275146484	0.07977256	452.48
SA38_29	810	94.4633424282074	400.9511947631836	0.0066350945	453.04
SA38_29	811	94.38109397888184	403.685359954834	0.41112652	453.6
SA38_29	812	93.733811378479	404.7583866119385	0.8331421	454.16
SA38_29	813	93.30981373786926	404.6893501281738	0.97545195	454.72
SA38_29	814	91.3284182548523	407.1324348449707	0.59936315	455.28
SA38_29	815	92.33710169792175	406.7391014099121	0.8422651	455.84
SA38_29	816	92.05653071403503	402.7667999267578	0.6108477	456.4
SA38_29	817	92.00190305709839	400.1286220550537	0.5568486	456.96
SA38_29	818	15.497316420078278	241.4135456085205	0.0014249275	457.52
SA38_29	819	15.421056747436523	242.6685905456543	0.001494947	458.08
SA38_29	820	15.311038494110107	243.1680679321289	0.0029069537	458.64
SA38_29	821	15.363769233226776	241.68073654174805	0.0055021886	459.2
SA38_29	822	15.724188089370728	241.93596839904785	0.0060448316	459.76
SA38_29	823	15.43334424495697	240.76435089111328	0.004787443	460.32
SA38_29	824	15.50249308347702	241.53648376464844	0.004228631	460.88
SA38_29	825	15.471838414669037	241.1093044281006	0.004060018	461.44
SA38_29	826	15.492558479309082	242.13335037231445	0.003503885	462.0
SA38_29	827	14.083614945411682	251.6576099395752	0.0039021105	462.56
SA38_29	828	17.513129115104675	272.904052734375	0.0037139445	463.12
SA38_29	829	15.416613221168518	241.42330169677734	0.004732615	463.68
SA38_29	830	15.61061143875122	240.21881103515625	0.0075633344	464.24
SA38_29	831	15.548297762870789	238.91849040985107	0.0017380177	464.8
SA38_29	832	15.507827699184418	243.62202644348145	0.0015657046	465.36
SA38_29	833	15.5011385679245	240.60453414916992	0.0031086537	465.92
SA38_29	834	15.309526026248932	25.018640756607056	0.0016407865	466.48
SA38_29	835	15.484707057476044	242.18461990356445	0.0035027177	467.04
SA38_29	836	15.453995764255524	242.5557518005371	0.0016745619	467.6
SA38_29	837	15.491065382957458	241.66271209716797	0.0026756362	468.16
SA38_29	838	15.470345318317413	250.09849548339844	0.0011036395	468.72
SA38_29	839	17.818470299243927	272.905912399292	0.0013360248	469.28
SA38_29	840	14.119565486907959	263.2039546966553	0.004466073	469.84
SA38_29	841	13.793542981147766	262.38407135009766	0.012191365	470.4
SA38_29	842	15.757918357849121	232.82016277313232	0.0038451622	470.96
SA38_29	843	15.531410276889801	241.4644718170166	0.0026295248	471.52
SA38_29	844	84.97204780578613	414.61938858032227	0.046630863	472.08
SA38_29	845	90.77271819114685	411.8617057800293	0.91856164	472.64
SA38_29	846	92.40951538085938	404.48015213012695	0.4337754	473.2
SA38_29	847	91.12488031387329	411.2976837158203	0.8241369	473.76
SA38_29	848	91.69264435768127	408.70737075805664	0.6175003	474.32
SA38_29	849	93.23670864105225	406.41743659973145	0.16995656	474.88
SA38_29	850	92.53659844398499	405.2696228027344	0.008850483	475.44
SA38_29	851	93.2316243648529	408.9802551269531	0.90221256	476.0
SA38_29	852	92.25468635559082	402.5467300415039	0.8977121	476.56
SA38_29	853	92.11872816085815	406.8006134033203	0.20982431	477.12
SA38_29	854	92.60028600692749	402.7561569213867	0.9186901	477.68
SA38_29	855	93.57773065567017	400.1774024963379	0.008261696	478.24
SA38_29	856	93.52985620498657	402.82078742980957	0.023499148	478.8
SA38_29	857	92.21612811088562	406.1202621459961	0.11256437	479.36
SA38_29	858	93.41061115264893	401.72398567199707	0.0018180256	479.92
SA38_29	859	94.69656944274902	406.9932746887207	0.004733688	480.48
SA38_29	860	91.23685359954834	405.9737205505371	0.028071132	481.04
SA38_29	861	93.68643760681152	406.3918876647949	0.005283955	481.6
SA38_29	862	14.022448658943176	250.394926071167	0.0034974655	482.16
SA38_29	863	13.914933800697327	241.92134857177734	0.010237107	482.72
SA38_29	864	92.76379942893982	407.1400737762451	0.011328229	483.28
SA38_29	865	94.78948712348938	403.50751876831055	0.0031035969	483.84
SA38_29	866	15.405909717082977	238.6604404449463	0.002824852	484.4
SA38_29	867	15.354256331920624	240.29019355773926	0.0015252163	484.96
SA38_29	868	15.684415400028229	231.8932342529297	0.0033112264	485.52
SA38_29	869	94.81810331344604	402.6031494140625	0.0027534713	486.08
SA38_29	870	97.3772943019867	399.71397399902344	0.0017610036	486.64
SA38_29	871	93.75293254852295	401.0573387145996	0.015760636	487.2
SA38_29	872	94.19231414794922	406.03099822998047	0.012111186	487.76
SA38_29	873	94.43552494049072	402.5471305847168	0.006686095	488.32
SA38_29	874	93.83656978607178	405.60768127441406	0.30319095	488.88
SA38_29	875	93.09754967689514	405.91238021850586	0.54708433	489.44
SA38_29	876	95.19606828689575	400.4941749572754	0.0028475702	490.0
SA38_29	877	15.612885355949402	234.17940616607666	0.0012811328	490.56
SA38_29	878	96.04077935218811	399.90360260009766	0.05180389	491.12
SA38_29	879	15.513396263122559	240.25789260864258	0.002827142	491.68
SA38_29	880	94.20128464698792	400.7344436645508	0.0067269383	492.24
SA38_29	881	95.27249932289124	400.61084747314453	0.01832509	492.8
SA38_29	882	94.24018859863281	401.4498710632324	0.00849289	493.36
SA38_29	883	91.55502319335938	401.03482246398926	0.012555864	493.92
SA38_29	884	91.84290766716003	404.54675674438477	0.337233	494.48
SA38_29	885	91.55970215797424	405.25651931762695	0.6652258	495.04
SA38_29	886	91.92924499511719	403.7756538391113	0.044272803	495.6
SA38_29	887	89.86997604370117	402.5255584716797	0.26427972	496.16
SA38_29	888	92.98956990242004	400.80705642700195	0.08808232	496.72
SA38_29	889	17.38554984331131	273.09030532836914	0.0017118319	497.28
SA38_29	890	94.24259662628174	400.98718643188477	0.008972309	497.84
SA38_29	891	94.63943839073181	399.7551727294922	0.013851371	498.4
SA38_29	892	93.88885498046875	399.92600440979004	0.0074271876	498.96
SA38_29	893	95.76669931411743	399.07161712646484	0.04834364	499.52
SA38_29	894	94.31045055389404	401.17549896240234	0.072890885	500.08
SA38_29	895	93.33773851394653	401.53003692626953	0.021518113	500.64
SA38_29	896	95.34538984298706	402.7895450592041	0.030073984	501.2
SA38_29	897	94.0564513206482	402.34079360961914	0.05871259	501.76
SA38_29	898	93.8765287399292	402.47036933898926	0.0111072855	502.32
SA38_29	899	15.74908196926117	248.4177589416504	0.0019774786	502.88
SA38_29	900	16.85986816883087	273.0464744567871	0.004254765	503.44
SA38_29	901	95.16857266426086	403.0383110046387	0.05488315	504.0
SA38_29	902	95.53914666175842	402.94610023498535	0.0058536613	504.56
SA38_29	903	94.88098621368408	401.2335205078125	0.008818691	505.12
SA38_29	904	15.36596268415451	240.61500549316406	0.0049285563	505.68
SA38_29	905	94.39972639083862	400.4154682159424	0.007526529	506.24
SA38_29	906	15.49369990825653	239.7899293899536	0.0020912287	506.8
SA38_29	907	13.80818486213684	259.9793529510498	0.0078860065	507.36
SA38_29	908	15.578009188175201	240.94285011291504	0.0021473425	507.92
SA38_29	909	15.725792944431305	250.33255577087402	0.0029906002	508.48
SA38_29	910	98.38456511497498	406.94738388061523	0.049758274	509.04
SA38_29	911	95.72806358337402	408.2544708251953	0.0051073385	509.6
SA38_29	912	13.888412714004517	262.3962593078613	0.0035910609	510.16
SA38_29	913	26.270321011543274	122.92140483856201	0.0012360911	510.72
SA38_29	914	15.4115229845047	241.71332359313965	0.00319809	511.28
SA38_29	915	96.83924913406372	405.81722259521484	0.029977838	511.84
SA38_29	916	17.598731815814972	272.9695415496826	0.0008582085	512.4
SA38_29	917	15.435841679573059	241.34865760803223	0.0062545617	512.96
SA38_29	918	15.608236193656921	242.03887939453125	0.0032981278	513.52
SA38_29	919	15.611530840396881	232.08716869354248	0.0022182052	514.08
SA38_29	920	15.400625765323639	240.1446533203125	0.0028575936	514.64
SA38_29	921	13.835297524929047	260.00218391418457	0.0038899786	515.2
SA38_29	922	94.23040747642517	400.1391792297363	0.010949276	515.76
SA38_29	923	94.79529857635498	399.1874313354492	0.037060183	516.32
SA38_29	924	95.66452503204346	398.1405830383301	0.12065414	516.88
SA38_29	925	90.83945155143738	398.812952041626	0.03966375	517.44
SA38_29	926	91.10113382339478	405.90577125549316	0.46554333	518.0
SA38_29	927	85.51718592643738	402.20495223999023	0.006838166	518.56
SA38_29	928	85.96118092536926	411.58252716064453	0.00423992	519.12
SA38_29	929	87.87457346916199	409.8944091796875	0.020430796	519.68
SA38_29	930	13.675528764724731	261.1211585998535	0.013383326	520.24
SA38_29	931	91.43320322036743	401.80455207824707	0.046553202	520.8
SA38_29	932	90.24509191513062	407.2858428955078	0.054380167	521.36
SA38_29	933	87.89857029914856	414.5382499694824	0.12969032	521.92
SA38_29	934	15.46856015920639	244.64592933654785	0.00408913	522.48
SA38_29	935	13.555702567100525	263.84276390075684	0.016323445	523.04
SA38_29	936	92.29090213775635	414.5717239379883	0.002108889	523.6
SA38_29	937	13.453689217567444	260.82804679870605	0.028808564	524.16
SA38_29	938	13.841360807418823	249.31557655334473	0.025248466	524.72
SA38_29	939	95.77781558036804	402.0014190673828	0.03025446	525.28
SA38_29	940	15.414005517959595	239.97974395751953	0.0042248536	525.84
SA38_29	941	93.17111372947693	396.8185615539551	0.002987633	526.4
SA38_29	942	96.30223512649536	396.6734218597412	0.35713533	526.96
SA38_29	943	95.63055038452148	397.1822261810303	0.04397976	527.52
SA38_29	944	13.7808158993721	250.45303344726562	0.012422359	528.08
SA38_29	945	13.682268559932709	257.08059310913086	0.046727985	528.64
SA38_29	946	13.839395344257355	259.4047164916992	0.022163354	529.2
SA38_29	947	13.904353976249695	249.3760871887207	0.0096837245	529.76
SA38_29	948	166.3825273513794	11.38602465391159	0.013924773	530.32
SA38_29	949	17.667093873023987	272.9897689819336	0.0019255796	530.88
SA38_29	950	96.00865840911865	399.9005126953125	0.0072373026	531.44
SA38_29	951	15.366235375404358	241.45030975341797	0.0049351864	532.0
SA38_29	952	93.78267526626587	398.89577865600586	0.00443148	532.56
SA38_29	953	93.35960149765015	401.7065620422363	0.086865	533.12
SA38_29	954	93.2922899723053	401.1810779571533	0.00545756	533.68
SA38_29	955	96.13690376281738	399.82275009155273	0.014195943	534.24
SA38_29	956	97.21526503562927	398.2884407043457	0.004844154	534.8
SA38_29	957	95.70616483688354	399.34003829956055	0.016825482	535.36
SA38_29	958	94.13304924964905	403.1810760498047	0.36694813	535.92
SA38_29	959	95.23733854293823	401.6703128814697	0.010689753	536.48
SA38_29	960	95.01113891601562	401.01694107055664	0.005697041	537.04
SA38_29	961	15.478800237178802	240.90642929077148	0.007267077	537.6
SA38_29	962	94.53535676002502	403.9983558654785	0.02719764	538.16
SA38_29	963	15.346063673496246	240.20605087280273	0.0038451585	538.72
SA38_29	964	93.01122426986694	403.6519145965576	0.0072072255	539.28
SA38_29	965	93.71944665908813	402.0608139038086	0.06688904	539.84
SA38_29	966	13.771657645702362	260.9959030151367	0.0058711194	540.4
SA38_29	967	15.543828904628754	239.7568416595459	0.0045065484	540.96
SA38_29	968	95.95731496810913	400.2129364013672	0.007322664	541.52
SA38_29	969	96.58830165863037	400.28526306152344	0.0017353706	542.08
SA38_29	970	95.31334638595581	400.1331424713135	0.01678294	542.64
SA38_29	971	92.41056442260742	399.5885467529297	0.004555009	543.2
SA38_29	972	92.74726510047913	400.7212829589844	0.16877455	543.76
SA38_29	973	94.01570558547974	405.69047927856445	0.5553138	544.32
SA38_29	974	93.15296411514282	408.01045417785645	0.52413034	544.88
SA38_29	975	92.58742332458496	405.8125305175781	0.24806248	545.44
SA38_29	976	91.32989645004272	404.45302963256836	0.0643556	546.0
SA38_29	977	90.28607606887817	407.4803352355957	0.7828407	546.56
SA38_29	978	90.75785875320435	408.13488006591797	0.49518943	547.12
SA38_29	979	86.84884309768677	407.82548904418945	0.19375369	547.68
SA38_29	980	92.6545262336731	403.7460708618164	0.0057355626	548.24
SA38_29	981	93.9860463142395	404.9308776855469	0.39157888	548.8
SA38_29	982	92.01817512512207	403.53750228881836	0.48434737	549.36
SA38_29	983	90.09265303611755	403.9146423339844	0.13497633	549.92
SA38_29	984	89.84412550926208	401.9374752044678	0.39075053	550.48
SA38_29	985	91.58539772033691	400.3092384338379	0.043463256	551.04
SA38_29	986	91.3848876953125	399.2551517486572	0.036546502	551.6
SA38_29	987	91.17231965065002	399.53149795532227	0.21060842	552.16
SA38_29	988	92.9823100566864	400.03772735595703	0.031501446	552.72
SA38_29	989	15.332131087779999	239.642915725708	0.0049534356	553.28
SA38_29	990	93.049156665802	404.86687660217285	0.50410974	553.84
SA38_29	991	94.29786205291748	401.74055099487305	0.19931401	554.4
SA38_29	992	93.53854656219482	400.81764221191406	0.0068171197	554.96
SA38_29	993	91.79222583770752	398.26478004455566	0.005010866	555.52
SA38_29	994	92.59576797485352	398.45741271972656	0.023928301	556.08
SA38_29	995	16.924338042736053	273.06713104248047	0.005934503	556.64
SA38_29	996	94.5531964302063	398.0277442932129	0.20107754	557.2
SA38_29	997	92.21899509429932	405.1076889038086	0.49690574	557.76
SA38_29	998	93.39518547058105	399.5328140258789	0.027518604	558.32
SA38_29	999	91.90847873687744	403.9537811279297	0.6007574	558.88
SA38_29	1000	93.43599677085876	400.04794120788574	0.15196343	559.44
SA38_29	1001	90.96466302871704	408.43156814575195	0.91468316	560.0
SA38_29	1002	94.70688104629517	398.86831283569336	0.37570572	560.56
SA38_29	1003	93.76717805862427	398.55445861816406	0.08993085	561.12
SA38_29	1004	94.68052387237549	399.3227005004883	0.06331334	561.68
SA38_29	1005	93.1708574295044	404.7111511230469	0.4699974	562.24
SA38_29	1006	93.38564872741699	401.1284637451172	0.42163366	562.8
SA38_29	1007	94.95097398757935	400.5025291442871	0.1589264	563.36
SA38_29	1008	92.82975196838379	404.3056869506836	0.22543605	563.92
SA38_29	1009	93.54825019836426	403.1756401062012	0.4444591	564.48
SA38_29	1010	91.99789762496948	403.46900939941406	0.51852524	565.04
SA38_29	1011	91.62086248397827	402.2882080078125	0.066542566	565.6
SA38_29	1012	92.48028993606567	401.33983612060547	0.091207534	566.16
SA38_29	1013	90.54321646690369	399.3647003173828	0.02135052	566.72
SA38_29	1014	92.13272333145142	403.17752838134766	0.33464792	567.28
SA38_29	1015	15.583805739879608	232.84865856170654	0.0041794246	567.84
SA38_29	1016	94.2703366279602	400.83592414855957	0.23478836	568.4
SA38_29	1017	94.02228593826294	400.75326919555664	0.09862364	568.96
SA38_29	1018	90.70065021514893	400.9604072570801	0.40123174	569.52
SA38_29	1019	92.38781332969666	398.7765312194824	0.008012927	570.08
SA38_29	1020	94.27967071533203	399.3837547302246	0.35979813	570.64
SA38_29	1021	92.28485822677612	401.3075637817383	0.020060923	571.2
SA38_29	1022	92.86713600158691	404.8733711242676	0.7349914	571.76
SA38_29	1023	95.26774883270264	398.0486011505127	0.08978541	572.32
SA38_29	1024	92.63834953308105	401.99546813964844	0.04172495	572.88
SA38_29	1025	94.59903836250305	398.50170135498047	0.06770315	573.44
SA38_29	1026	91.37191772460938	401.51973724365234	0.17055134	574.0
SA38_29	1027	93.88320446014404	395.5106735229492	0.06677734	574.56
SA38_29	1028	95.1194167137146	395.54615020751953	0.011459822	575.12
SA38_29	1029	94.25978660583496	398.33850860595703	0.036606975	575.68
SA38_29	1030	94.9162483215332	396.1846160888672	0.07734156	576.24
SA38_29	1031	91.93316102027893	400.4483413696289	0.20488486	576.8
SA38_29	1032	94.89059448242188	398.81235122680664	0.326729	577.36
SA38_29	1033	91.82087182998657	404.124813079834	0.5707514	577.92
SA38_29	1034	91.58196449279785	402.5588893890381	0.058193605	578.48
SA38_29	1035	91.98766350746155	403.0456352233887	0.36471602	579.04
SA38_29	1036	92.55648851394653	404.8264503479004	0.013257784	579.6
SA38_29	1037	93.37730407714844	405.378999710083	0.0017016619	580.16
SA38_29	1038	92.82553195953369	410.2012252807617	0.94963294	580.72
SA38_29	1039	95.09881734848022	408.6716079711914	0.009195006	581.28
SA38_29	1040	93.20462942123413	408.5100746154785	0.21308082	581.84
SA38_29	1041	91.40340089797974	407.8155326843262	0.8669448	582.4
SA38_29	1042	90.15896320343018	408.21189880371094	0.8858091	582.96
SA38_29	1043	91.30343198776245	407.76472091674805	0.8655499	583.52
SA38_29	1044	88.76357078552246	406.7201614379883	0.7583199	584.08
SA38_29	1045	92.28661060333252	410.02644538879395	0.9549631	584.64
SA38_29	1046	92.50981211662292	405.43121337890625	0.7505039	585.2
SA38_29	1047	90.77503681182861	403.4117031097412	0.90861166	585.76
SA38_29	1048	90.78816175460815	405.5862236022949	0.8850039	586.32
SA38_29	1049	92.08900332450867	401.64024353027344	0.80478656	586.88
SA38_29	1050	92.32453107833862	398.8370132446289	0.2235612	587.44
SA38_29	1051	93.7035083770752	400.0334930419922	0.068912685	588.0
SA38_29	1052	91.07211232185364	406.4802360534668	0.4495858	588.56
SA38_29	1053	91.68455600738525	407.6602077484131	0.6479722	589.12
SA38_29	1054	141.864812374115	14.06799852848053	0.07283533	589.68
SA38_29	1055	93.96222829818726	403.3587455749512	0.2342917	590.24
SA38_29	1056	95.45483589172363	403.0404281616211	0.12995106	590.8
SA38_29	1057	15.158598124980927	243.33063125610352	0.005954975	591.36
SA38_29	1058	94.21113729476929	401.1285209655762	0.012856895	591.92
SA38_29	1059	13.711753487586975	258.75732421875	0.0057797725	592.48
SA38_29	1060	93.22469234466553	403.2073402404785	0.11719089	593.04
SA38_29	1061	95.54357528686523	399.74069595336914	0.007949165	593.6
SA38_29	1062	94.33796405792236	402.45758056640625	0.0025898116	594.16
SA38_29	1063	95.29554843902588	402.82636642456055	0.00620834	594.72
SA38_29	1064	95.15749216079712	400.5073928833008	0.009886112	595.28
SA38_29	1065	96.69802188873291	399.2296886444092	0.0020658153	595.84
SA38_29	1066	94.4586992263794	401.6228485107422	0.03347097	596.4
SA38_29	1067	92.41009950637817	406.4849281311035	0.93919456	596.96
SA38_29	1068	95.93052864074707	399.3340301513672	0.233852	597.52
SA38_29	1069	17.24640280008316	273.1022644042969	0.0029141493	598.08
SA38_29	1070	95.20297050476074	401.0221481323242	0.0027891253	598.64
SA38_29	1071	94.66500282287598	403.06918144226074	0.5201754	599.2
SA38_29	1072	95.04537582397461	403.9431953430176	0.22157842	599.76
SA38_29	1073	15.48878699541092	242.11935997009277	0.0015045209	600.32
SA38_29	1074	92.78560280799866	401.02721214294434	0.0021384025	600.88
SA38_29	1075	90.02156257629395	403.71591567993164	0.03664231	601.44
SA38_29	1076	92.31362342834473	402.2002601623535	0.12814766	602.0
SA38_29	1077	13.984797894954681	241.88655853271484	0.013157503	602.56
SA38_29	1078	93.8187837600708	400.5919361114502	0.055778675	603.12
SA38_29	1079	15.496435761451721	240.13132095336914	0.0020442652	603.68
SA38_29	1080	15.42966365814209	240.35136222839355	0.004196533	604.24
SA38_29	1081	95.01985311508179	406.82390213012695	0.012979547	604.8
SA38_29	1082	84.20512676239014	407.14210510253906	0.0052549117	605.36
SA38_29	1083	15.443214774131775	242.84683227539062	0.0033082159	605.92
SA38_29	1084	94.23360824584961	401.16960525512695	0.08491647	606.48
SA38_29	1085	93.38006973266602	403.0253219604492	0.15469573	607.04
SA38_29	1086	93.65452527999878	404.4272804260254	0.10101862	607.6
SA38_29	1087	94.54843997955322	401.6377258300781	0.0071795494	608.16
SA38_29	1088	93.77330541610718	403.70962142944336	0.018134693	608.72
SA38_29	1089	92.7614688873291	401.89870834350586	0.0048828935	609.28
SA38_29	1090	95.13704776763916	399.31806564331055	0.018986456	609.84
SA38_29	1091	94.42110061645508	400.39478302001953	0.035759136	610.4
SA38_29	1092	91.24144315719604	408.4054756164551	0.8869627	610.96
SA38_29	1093	93.61907243728638	400.7794761657715	0.04511974	611.52
SA38_29	1094	93.730628490448	400.97185134887695	0.07568402	612.08
SA38_29	1095	91.93133115768433	404.23484802246094	0.39786983	612.64
SA38_29	1096	95.95040678977966	398.87935638427734	0.037919678	613.2
SA38_29	1097	93.90955567359924	400.8116340637207	0.011893076	613.76
SA38_29	1098	92.72269010543823	401.99729919433594	0.058776513	614.32
SA38_29	1099	94.89977359771729	397.763729095459	0.015551552	614.88
SA38_29	1100	15.543153882026672	242.42597579956055	0.005721782	615.44
SA38_29	1101	94.68907117843628	400.8150100708008	0.04628243	616.0
SA38_29	1102	94.23012733459473	401.49487495422363	0.12433512	616.56
SA38_29	1103	96.00791931152344	400.4110336303711	0.0035192706	617.12
SA38_29	1104	15.438532829284668	241.43268585205078	0.0030019532	617.68
SA38_29	1105	15.460467338562012	240.33860206604004	0.002418673	618.24
SA38_29	1106	15.334458649158478	232.65569686889648	0.0015511992	618.8
SA38_29	1107	17.07981377840042	47.43342161178589	0.0026170972	619.36
SA38_29	1108	15.605591237545013	231.4923620223999	0.0022311308	619.92
SA38_29	1109	15.580056607723236	239.69767570495605	0.0034988916	620.48
SA38_29	1110	15.547885000705719	241.74842834472656	0.004558056	621.04
SA38_29	1111	15.453152358531952	241.79903984069824	0.004706228	621.6
SA38_29	1112	15.536263585090637	242.33802795410156	0.0025383628	622.16
SA38_29	1113	15.39563536643982	241.0832118988037	0.00246133	622.72
SA38_29	1114	15.58493822813034	239.6799087524414	0.0069603105	623.28
SA38_29	1115	17.65958070755005	272.6700782775879	0.0027987142	623.84
SA38_29	1116	15.277363359928131	243.4047031402588	0.0046670535	624.4
SA38_29	1117	14.544378221035004	40.52976608276367	0.0016442069	624.96
SA38_29	1118	13.910281658172607	261.33121490478516	0.008350351	625.52
SA38_29	1119	13.874731957912445	261.62487030029297	0.0037126602	626.08
SA38_29	1120	15.564844012260437	242.8619384765625	0.0053652884	626.64
SA38_29	1121	15.536743402481079	241.33807182312012	0.0054771053	627.2
SA38_29	1122	15.449200570583344	239.85212802886963	0.0022059106	627.76
SA38_29	1123	15.130990743637085	237.4328899383545	0.0035477928	628.32
SA38_29	1124	15.708518028259277	239.85324382781982	0.0039183283	628.88
SA38_29	1125	15.533776581287384	241.97336196899414	0.003319172	629.44
SA38_29	1126	94.03201341629028	401.5535545349121	0.0060929605	630.0
SA38_29	1127	15.483686327934265	231.7267656326294	0.0015490296	630.56
SA38_29	1128	95.32507658004761	401.86835289001465	0.017845655	631.12
SA38_29	1129	15.618477761745453	240.7207489013672	0.0058528287	631.68
SA38_29	1130	15.664130449295044	232.51243114471436	0.007860342	632.24
SA38_29	1131	15.53303599357605	241.42038345336914	0.0029480918	632.8
SA38_29	1132	15.47626107931137	238.60462188720703	0.0014472868	633.36
SA38_29	1133	15.656766295433044	240.71242332458496	0.005964081	633.92
SA38_29	1134	17.13697612285614	272.65520095825195	0.0019361012	634.48
SA38_29	1135	15.604268014431	233.82619857788086	0.0018355849	635.04
SA38_29	1136	13.820202648639679	248.59179496765137	0.0060689277	635.6
SA38_29	1137	15.661144256591797	240.36818504333496	0.004792471	636.16
SA38_29	1138	15.421678125858307	243.12189102172852	0.004786414	636.72
SA38_29	1139	14.021801948547363	250.45452117919922	0.00354846	637.28
SA38_29	1140	14.072395861148834	252.8587818145752	0.0020833258	637.84
SA38_29	1141	15.452903509140015	238.9337396621704	0.0032260043	638.4
SA38_29	1142	93.73952150344849	400.40130615234375	0.36428875	638.96
SA38_29	1143	95.23252844810486	396.9034767150879	0.013960888	639.52
SA38_29	1144	92.99367666244507	400.3161334991455	0.0019881488	640.08
SA38_29	1145	97.38723039627075	397.2117805480957	0.01741841	640.64
SA38_29	1146	95.94811201095581	397.38555908203125	0.012655704	641.2
SA38_29	1147	94.80589628219604	399.9565315246582	0.020909162	641.76
SA38_29	1148	95.91238498687744	398.9033317565918	0.006361608	642.32
SA38_29	1149	17.053839564323425	273.23375701904297	0.0027415897	642.88
SA38_29	1150	94.27383542060852	399.5441150665283	0.016156448	643.44
SA38_29	1151	93.76487731933594	401.5271186828613	0.005542664	644.0
SA38_29	1152	13.689149916172028	258.05213928222656	0.013679483	644.56
SA38_29	1153	93.34874153137207	401.1885738372803	0.010834668	645.12
SA38_29	1154	94.53564286231995	401.3814067840576	0.053326152	645.68
SA38_29	1155	94.32862997055054	399.13455963134766	0.026552197	646.24
SA38_29	1156	93.07254552841187	400.8274269104004	0.020735865	646.8
SA38_29	1157	92.67500638961792	398.8347816467285	0.07533207	647.36
SA38_29	1158	92.45108366012573	402.57654190063477	0.68351257	647.92
SA38_29	1159	93.55556964874268	398.8332939147949	0.15656564	648.48
SA38_29	1160	95.64148187637329	397.0741653442383	0.06334915	649.04
SA38_29	1161	97.15855121612549	397.0670700073242	0.0050965967	649.6
SA38_29	1162	96.18278741836548	395.8136558532715	0.073618904	650.16
SA38_29	1163	96.46792411804199	399.31108474731445	0.61011565	650.72
SA38_29	1164	96.71821594238281	400.1908779144287	0.014423077	651.28
SA38_29	1165	94.09680366516113	402.0552635192871	0.070651144	651.84
SA38_29	1166	93.95758509635925	400.41967391967773	0.34831446	652.4
SA38_29	1167	93.98460984230042	399.46166038513184	0.001891365	652.96
SA38_29	1168	94.96631622314453	400.8156394958496	0.014615202	653.52
SA38_29	1169	17.801639437675476	273.13282012939453	0.0012593588	654.08
SA38_29	1170	15.521082282066345	231.48502349853516	0.002771597	654.64
SA38_29	1171	94.52933073043823	402.81726837158203	0.002253247	655.2
SA38_29	1172	94.47952508926392	403.0649185180664	0.08285807	655.76
SA38_29	1173	93.3806300163269	403.1952667236328	0.20151773	656.32
SA38_29	1174	90.34581184387207	400.6881523132324	0.008126857	656.88
SA38_29	1175	17.641033232212067	272.761287689209	0.0018319739	657.44
SA38_29	1176	92.44083762168884	406.27567291259766	0.06639894	658.0
SA38_29	1177	92.01854467391968	402.97863006591797	0.03304692	658.56
SA38_29	1178	91.88746809959412	406.63330078125	0.044110022	659.12
SA38_29	1179	91.4141058921814	406.8691921234131	0.026930906	659.68
SA38_29	1180	89.95347023010254	409.49071884155273	0.1326774	660.24
SA38_29	1181	90.43056964874268	407.27954864501953	0.008706428	660.8
SA38_29	1182	17.353439331054688	273.10546875	0.0015985364	661.36
SA38_29	1183	87.18531131744385	415.2678394317627	0.037749004	661.92
SA38_29	1184	84.69405770301819	409.36863899230957	0.0139083285	662.48
SA38_29	1185	86.47551536560059	408.75160217285156	0.017084444	663.04
SA38_29	1186	13.761591911315918	261.75965309143066	0.003931749	663.6
SA38_29	1187	87.11754083633423	407.2880744934082	0.062410917	664.16
SA38_29	1188	91.62460565567017	406.3596439361572	0.32828924	664.72
SA38_29	1189	91.63637161254883	403.28447341918945	0.14581169	665.28
SA38_29	1190	93.60208511352539	403.64221572875977	0.35871696	665.84
SA38_29	1191	92.62068271636963	406.8662452697754	0.43315613	666.4
SA38_29	1192	92.22382307052612	404.38282012939453	0.23768213	666.96
SA38_29	1193	93.380868434906	399.9311828613281	0.007667921	667.52
SA38_29	1194	13.83223682641983	260.30467987060547	0.008682677	668.08
SA38_29	1195	15.515929460525513	243.54975700378418	0.005617884	668.64
SA38_29	1196	15.493829548358917	243.079833984375	0.0045682844	669.2
SA38_29	1197	96.0802435874939	406.3945770263672	0.014434129	669.76
SA38_29	1198	94.21260356903076	402.15436935424805	0.034208946	670.32
SA38_29	1199	94.44842338562012	401.1718940734863	0.023113778	670.88
SA38_29	1200	92.7721619606018	403.66284370422363	0.36424342	671.44
SA38_29	1201	93.03320646286011	400.4718589782715	0.115826495	672.0
SA38_29	1202	89.82528448104858	403.11349868774414	0.12841131	672.56
SA38_29	1203	91.71814918518066	401.28490447998047	0.055782128	673.12
SA38_29	1204	15.349768102169037	238.17373752593994	0.0051292055	673.68
SA38_29	1205	15.469467639923096	240.62227249145508	0.002078542	674.24
SA38_29	1206	15.475307404994965	242.7234935760498	0.0023964325	674.8
SA38_29	1207	15.514524281024933	241.3242530822754	0.006738974	675.36
SA38_29	1208	92.9034948348999	399.58065032958984	0.0028858958	675.92
SA38_29	1209	14.076802134513855	250.8373260498047	0.0029639306	676.48
SA38_29	1210	95.54700255393982	405.67108154296875	0.008548496	677.04
SA38_29	1211	93.91568303108215	400.97551345825195	0.0052314936	677.6
SA38_29	1212	95.12383937835693	403.76346588134766	0.12515736	678.16
SA38_29	1213	92.67662763595581	404.57719802856445	0.13121924	678.72
SA38_29	1214	95.75021266937256	403.8439464569092	0.23307157	679.28
SA38_29	1215	92.78193712234497	402.83740997314453	0.017621923	679.84
SA38_29	1216	92.49180555343628	402.2842597961426	0.016568135	680.4
SA38_29	1217	93.6168909072876	404.5070743560791	0.03651671	680.96
SA38_29	1218	94.98881697654724	404.2215156555176	0.50002086	681.52
SA38_29	1219	93.60495805740356	403.98096084594727	0.041129153	682.08
SA38_29	1220	91.77786707878113	401.49410247802734	0.003864331	682.64
SA38_29	1221	91.97835326194763	400.4770088195801	0.057837248	683.2
SA38_29	1222	89.73230123519897	398.6144256591797	0.0471824	683.76
SA38_29	1223	91.11580848693848	404.94117736816406	0.5734165	684.32
SA38_29	1224	94.54855918884277	402.3409652709961	0.05218069	684.88
SA38_29	1225	95.29787302017212	400.70094108581543	0.010139913	685.44
SA38_29	1226	94.51860785484314	402.5472164154053	0.01286244	686.0
SA38_29	1227	15.404090285301208	241.53705596923828	0.0014190658	686.56
SA38_29	1228	15.369206666946411	240.59938430786133	0.0037881183	687.12
SA38_29	1229	94.11264061927795	403.7442398071289	0.07336015	687.68
SA38_29	1230	93.19289326667786	402.7947807312012	0.012082792	688.24
SA38_29	1231	94.8372483253479	401.65271759033203	0.004098798	688.8
SA38_29	1232	94.9010968208313	403.0704689025879	0.06257804	689.36
SA38_29	1233	95.18579244613647	400.902099609375	0.06870164	689.92
SA38_29	1234	92.07408428192139	405.51581382751465	0.6395749	690.48
SA38_29	1235	93.80173683166504	404.8959732055664	0.09235825	691.04
SA38_29	1236	90.87147116661072	401.9211959838867	0.013199423	691.6
SA38_29	1237	95.40360569953918	398.03707122802734	0.084278	692.16
SA38_29	1238	89.9588406085968	399.54219818115234	0.097872995	692.72
SA38_29	1239	95.17837762832642	398.45415115356445	0.35482034	693.28
SA38_29	1240	95.03509402275085	398.3419704437256	0.15095522	693.84
SA38_29	1241	92.6026999950409	403.6425590515137	0.04371856	694.4
SA38_29	1242	95.8050012588501	399.35766220092773	0.0082204165	694.96
SA38_29	1243	95.78512907028198	407.7176284790039	0.005763721	695.52
SA38_29	1244	17.193202674388885	273.2207679748535	0.0040410166	696.08
SA38_29	1245	15.330164134502411	241.64958000183105	0.0027105734	696.64
SA38_29	1246	13.737194240093231	261.3874340057373	0.007982932	697.2
SA38_29	1247	17.050129175186157	272.8538703918457	0.0020832631	697.76
SA38_29	1248	97.62945175170898	401.46080017089844	0.0016971242	698.32
SA38_29	1249	93.30050349235535	402.59671211242676	0.052183364	698.88
SA38_29	1250	13.841518759727478	261.7452621459961	0.008653164	699.44
SA38_29	1251	15.38228690624237	243.03889274597168	0.0029977318	700.0
SA38_29	1252	93.78165006637573	402.0874214172363	0.04049762	700.56
SA38_29	1253	94.6318507194519	401.49547576904297	0.014935786	701.12
SA38_29	1254	91.53207540512085	403.2140350341797	0.70278454	701.68
SA38_29	1255	94.1235363483429	400.1111698150635	0.019241506	702.24
SA38_29	1256	17.71315038204193	273.05917739868164	0.0015483983	702.8
SA38_29	1257	95.29058337211609	399.0345096588135	0.003035947	703.36
SA38_29	1258	96.06828689575195	399.0673828125	0.024220577	703.92
SA38_29	1259	95.13181447982788	399.9374771118164	0.03876441	704.48
SA38_29	1260	94.1717267036438	402.65424728393555	0.00586252	705.04
SA38_29	1261	95.87898850440979	402.04565048217773	0.00836973	705.6
SA38_29	1262	95.75389623641968	400.4779815673828	0.5154509	706.16
SA38_29	1263	93.04076433181763	401.3041877746582	0.8050371	706.72
SA38_29	1264	95.27864456176758	395.6864833831787	0.124439225	707.28
SA38_29	1265	93.2457685470581	401.938533782959	0.29594535	707.84
SA38_29	1266	91.67396426200867	398.41650009155273	0.19098158	708.4
SA38_29	1267	92.08322167396545	405.4837417602539	0.73897886	708.96
SA38_29	1268	91.46929979324341	408.9306449890137	0.92368543	709.52
SA38_29	1269	91.3761854171753	407.67683029174805	0.8583073	710.08
SA38_29	1270	93.88070106506348	400.62171936035156	0.27970293	710.64
SA38_29	1271	92.73377060890198	406.96337699890137	0.35864758	711.2
SA38_29	1272	91.60507917404175	402.2043228149414	0.036770225	711.76
SA38_29	1273	94.33656334877014	400.83251953125	0.02829402	712.32
SA38_29	1274	95.26873826980591	398.57093811035156	0.006096597	712.88
SA38_29	1275	17.426861822605133	272.8995609283447	0.0016495073	713.44
SA38_29	1276	95.54489850997925	400.596399307251	0.043657206	714.0
SA38_29	1277	15.55282175540924	247.9310703277588	0.0019339859	714.56
SA38_29	1278	15.526115894317627	240.64023971557617	0.007187725	715.12
SA38_29	1279	13.842839002609253	242.76572227478027	0.014865793	715.68
SA38_29	1280	94.85886096954346	401.6005325317383	0.0035730666	716.24
SA38_29	1281	94.1774845123291	401.5401363372803	0.0031972986	716.8
SA38_29	1282	97.66210913658142	398.21760177612305	0.0036620293	717.36
SA38_29	1283	93.84371042251587	403.0396556854248	0.007210556	717.92
SA38_29	1284	94.1493809223175	401.73946380615234	0.047775276	718.48
SA38_29	1285	13.977913558483124	250.25593757629395	0.0058344235	719.04
SA38_29	1286	15.525427460670471	240.93008995056152	0.005758456	719.6
SA38_29	1287	93.70833039283752	401.5454864501953	0.02419644	720.16
SA38_29	1288	93.7438428401947	400.7497787475586	0.009762247	720.72
SA38_29	1289	96.08510732650757	400.2934455871582	0.007320612	721.28
SA38_29	1290	15.78192263841629	240.05267143249512	0.0037936268	721.84
SA38_29	1291	94.37159299850464	400.4014205932617	0.021279078	722.4
SA38_29	1292	93.73425245285034	400.5362319946289	0.031146808	722.96
SA38_29	1293	95.53455114364624	399.790735244751	0.0089779245	723.52
SA38_29	1294	15.236780047416687	240.1256561279297	0.003125315	724.08
SA38_29	1295	96.04397416114807	400.06519317626953	0.0071363803	724.64
SA38_29	1296	13.556945323944092	259.7978210449219	0.0071363873	725.2
SA38_29	1297	94.53673958778381	399.79308128356934	0.017835403	725.76
SA38_29	1298	15.670795738697052	233.02599906921387	0.0025233773	726.32
SA38_29	1299	96.2541401386261	399.67947006225586	0.0049280045	726.88
SA38_29	1300	93.4974193572998	402.07371711730957	0.026993152	727.44
SA38_29	1301	15.535631775856018	241.95762634277344	0.0021284716	728.0
SA38_29	1302	91.69938564300537	401.9308662414551	0.07947051	728.56
SA38_29	1303	94.06745433807373	398.3983039855957	0.05174627	729.12
SA38_29	1304	92.37924814224243	400.47755241394043	0.15664819	729.68
SA38_29	1305	94.73686218261719	398.64709854125977	0.028370803	730.24
SA38_29	1306	95.17848491668701	401.9711494445801	0.0032027804	730.8
SA38_29	1307	94.983971118927	398.44325065612793	0.047363892	731.36
SA38_29	1308	91.73482656478882	404.4217300415039	0.5770912	731.92
SA38_29	1309	94.70241069793701	399.8268699645996	0.0055627376	732.48
SA38_29	1310	94.26573514938354	400.2213764190674	0.34295312	733.04
SA38_29	1311	93.88394355773926	399.9920654296875	0.0831355	733.6
SA38_29	1312	93.71897578239441	400.6146812438965	0.051357705	734.16
SA38_29	1313	92.6458477973938	401.162109375	0.037229296	734.72
SA38_29	1314	92.26768612861633	405.4957580566406	0.47894964	735.28
SA38_29	1315	92.80636310577393	399.04232025146484	0.11993915	735.84
SA38_29	1316	93.74938011169434	398.9964008331299	0.015588212	736.4
SA38_29	1317	93.29499006271362	399.6960639953613	0.011776183	736.96
SA38_29	1318	89.8520827293396	404.5152282714844	0.0637325	737.52
SA38_29	1319	15.429618954658508	239.18354988098145	0.0024936516	738.08
SA38_29	1320	15.72876125574112	239.287748336792	0.0037514053	738.64
SA38_29	1321	11.752526462078094	275.09044647216797	0.0022446464	739.2
SA38_29	1322	13.923567533493042	263.2592582702637	0.0034872997	739.76
SA38_29	1323	15.669487416744232	231.2194061279297	0.0016330905	740.32
SA38_29	1324	91.92602634429932	401.05756759643555	0.006086885	740.88
SA38_29	1325	92.75851249694824	398.84599685668945	0.3130612	741.44
SA38_29	1326	93.8156247138977	396.51941299438477	0.08153754	742.0
SA38_29	1327	93.3416485786438	397.2817039489746	0.07916135	742.56
SA38_29	1328	93.91621351242065	397.650089263916	0.18623179	743.12
SA38_29	1329	96.46167755126953	396.1117744445801	0.09157109	743.68
SA38_29	1330	94.55015659332275	398.459529876709	0.05484662	744.24
SA38_29	1331	94.64834928512573	398.93468856811523	0.12069342	744.8
SA38_29	1332	92.41458177566528	400.8743190765381	0.23052397	745.36
SA38_29	1333	90.98141193389893	400.6617736816406	0.111736774	745.92
SA38_29	1334	95.85113525390625	398.5850143432617	0.100917906	746.48
SA38_29	1335	93.93768310546875	398.78454208374023	0.0027700157	747.04
SA38_29	1336	91.13065600395203	401.3663864135742	0.29470733	747.6
SA38_29	1337	95.1127290725708	399.180965423584	0.011718369	748.16
SA38_29	1338	93.99386048316956	400.230073928833	0.08658951	748.72
SA38_29	1339	94.53927278518677	399.6039390563965	0.096424945	749.28
SA38_29	1340	93.70018243789673	400.0447368621826	0.28202096	749.84
SA38_29	1341	91.37139916419983	404.69103813171387	0.73133856	750.4
SA38_29	1342	94.74984407424927	399.23601150512695	0.011362694	750.96
SA38_29	1343	94.93160843849182	401.09996795654297	0.060031325	751.52
SA38_29	1344	93.81651878356934	400.2842903137207	0.1256726	752.08
SA38_29	1345	92.51291155815125	403.7317371368408	0.63939744	752.64
SA38_29	1346	93.09844970703125	406.3580131530762	0.12323164	753.2
SA38_29	1347	90.99268913269043	406.241512298584	0.5731137	753.76
SA38_29	1348	96.15777730941772	402.5661849975586	0.8307175	754.32
SA38_29	1349	95.30217051506042	399.7909927368164	0.34576494	754.88
SA38_29	1350	95.00037431716919	400.03955841064453	0.30083042	755.44
SA38_29	1351	91.89531207084656	403.71960639953613	0.5958607	756.0
SA38_29	1352	92.33496189117432	405.7899570465088	0.5665932	756.56
SA38_29	1353	92.9232656955719	405.915584564209	0.44745773	757.12
SA38_29	1354	91.15519523620605	404.2111587524414	0.42328638	757.68
SA38_29	1355	91.72187447547913	403.64376068115234	0.5414234	758.24
SA38_29	1356	92.23693609237671	405.0080966949463	0.11074	758.8
SA38_29	1357	93.29330921173096	401.99501037597656	0.092749424	759.36
SA38_29	1358	92.65450239181519	404.7549247741699	0.18702076	759.92
SA38_29	1359	94.79576349258423	402.2581958770752	0.04718863	760.48
SA38_29	1360	91.57122373580933	407.02978134155273	0.66513056	761.04
SA38_29	1361	15.294168889522552	244.26790237426758	0.0044010235	761.6
SA38_29	1362	93.91474723815918	401.6738033294678	0.005655777	762.16
SA38_29	1363	94.79742050170898	404.0633010864258	0.24095045	762.72
SA38_29	1364	15.575321018695831	239.52764511108398	0.002657795	763.28
SA38_29	1365	13.935256004333496	243.9422607421875	0.0070164353	763.84
SA38_29	1366	91.4925217628479	402.0947742462158	0.030109555	764.4
SA38_29	1367	93.22730898857117	403.05559158325195	0.112650685	764.96
SA38_29	1368	92.9139256477356	405.40632247924805	0.13741887	765.52
SA38_29	1369	93.34452152252197	403.9134979248047	0.0073204776	766.08
SA38_29	1370	93.06700229644775	406.0978603363037	0.13606301	766.64
SA38_29	1371	93.86311173439026	402.7748394012451	0.30537874	767.2
SA38_29	1372	95.5642819404602	400.3935241699219	0.04649	767.76
SA38_29	1373	91.84409379959106	399.79774475097656	0.006855315	768.32
SA38_29	1374	15.494804084300995	239.6070384979248	0.005447143	768.88
SA38_29	1375	94.70423460006714	401.13882064819336	0.020134984	769.44
SA38_29	1376	94.16300058364868	401.33583068847656	0.008870961	770.0
SA38_29	1377	92.45007634162903	404.5769691467285	0.19835	770.56
SA38_29	1378	95.14210820198059	398.68709564208984	0.008750664	771.12
SA38_29	1379	93.63681674003601	399.70836639404297	0.030311158	771.68
SA38_29	1380	15.48527181148529	241.98806762695312	0.007820864	772.24
SA38_29	1381	91.11930727958679	402.11803436279297	0.33504802	772.8
SA38_29	1382	91.14649295806885	404.57862854003906	0.16747807	773.36
SA38_29	1383	91.23766422271729	401.0851764678955	0.016606685	773.92
SA38_29	1384	90.89431762695312	402.55279541015625	0.134266	774.48
SA38_29	1385	93.05182695388794	400.59096336364746	0.015922217	775.04
SA38_29	1386	94.52017545700073	400.2158546447754	0.0132479435	775.6
SA38_29	1387	96.40579223632812	398.3583068847656	0.050720368	776.16
SA38_29	1388	94.37069892883301	399.81788635253906	0.023174785	776.72
SA38_29	1389	96.09326720237732	398.6045837402344	0.009809688	777.28
SA38_29	1390	97.73173332214355	398.4744644165039	0.0064458544	777.84
SA38_29	1391	96.0895299911499	400.38150787353516	0.3238705	778.4
SA38_29	1392	13.765481114387512	241.65241241455078	0.012281642	778.96
SA38_29	1393	15.462194383144379	241.2839698791504	0.0024537165	779.52
SA38_29	1394	15.56529700756073	239.21218872070312	0.006502704	780.08
SA38_29	1395	90.26165008544922	405.02357482910156	0.82390964	780.64
SA38_29	1396	91.26322269439697	401.2558364868164	0.33695757	781.2
SA38_29	1397	92.13031530380249	405.80657958984375	0.86815035	781.76
SA38_29	1398	96.30895853042603	396.4076900482178	0.0035095448	782.32
SA38_29	1399	96.12122178077698	397.4032974243164	0.0057593947	782.88
SA38_29	1400	96.05215191841125	396.72706604003906	0.016874308	783.44
SA38_29	1401	93.10546517372131	398.3199405670166	0.0035166359	784.0
SA38_29	1402	93.8894271850586	400.1784324645996	0.01657439	784.56
SA38_29	1403	92.4475908279419	399.9932098388672	0.004072585	785.12
SA38_29	1404	95.69349884986877	397.9994773864746	0.018252483	785.68
SA38_29	1405	91.73221588134766	401.62960052490234	0.5594879	786.24
SA38_29	1406	94.18754577636719	398.5521697998047	0.085084215	786.8
SA38_29	1407	93.271005153656	400.33824920654297	0.02495858	787.36
SA38_29	1408	94.6744441986084	398.97342681884766	0.094846085	787.92
SA38_29	1409	93.80563497543335	401.3311958312988	0.10349796	788.48
SA38_29	1410	92.49889254570007	402.12143898010254	0.0071986904	789.04
SA38_29	1411	95.27246952056885	399.60622787475586	0.012407859	789.6
SA38_29	1412	95.29713988304138	400.1893615722656	0.109137684	790.16
SA38_29	1413	94.4917380809784	400.8954048156738	0.13002078	790.72
SA38_29	1414	15.465666353702545	243.56494903564453	0.0033927774	791.28
SA38_29	1415	93.52858066558838	400.1483917236328	0.0067481175	791.84
SA38_29	1416	95.92916965484619	399.4987392425537	0.0019607535	792.4
SA38_29	1417	92.5511360168457	402.5635528564453	0.08624254	792.96
SA38_29	1418	92.54343509674072	402.8756618499756	0.11678196	793.52
SA38_29	1419	15.332794189453125	239.53901767730713	0.0051768413	794.08
SA38_29	1420	15.528611838817596	239.33667182922363	0.0052224686	794.64
SA38_29	1421	91.9025182723999	407.4045753479004	0.17116764	795.2
SA38_29	1422	92.68307089805603	402.1043014526367	0.1221021	795.76
SA38_29	1423	15.624798834323883	238.35708618164062	0.0032956647	796.32
SA38_29	1424	11.395057290792465	274.7859191894531	0.0016756416	796.88
SA38_29	1425	15.342602133750916	242.42666244506836	0.0020101366	797.44
SA38_29	1426	15.387266874313354	242.79507637023926	0.0017782138	798.0
SA38_29	1427	94.56686973571777	399.15950775146484	0.014711891	798.56
SA38_29	1428	90.93096256256104	405.11220932006836	0.6888541	799.12
SA38_29	1429	91.96999073028564	407.94673919677734	0.86447173	799.68
SA38_29	1430	92.40911602973938	411.1626434326172	0.9708099	800.24
SA38_29	1431	92.67962574958801	409.07752990722656	0.9494025	800.8
SA38_29	1432	93.54469776153564	408.62754821777344	0.95661354	801.36
SA38_29	1433	92.95295476913452	407.8483486175537	0.35124555	801.92
SA38_29	1434	93.44884753227234	402.8477096557617	0.35153693	802.48
SA38_29	1435	93.8292145729065	400.95542907714844	0.011296689	803.04
SA38_29	1436	95.25638818740845	398.91368865966797	0.006918854	803.6
SA38_29	1437	17.249128222465515	272.9117202758789	0.0033240325	804.16
SA38_29	1438	92.93099045753479	403.7248420715332	0.41386944	804.72
SA38_29	1439	92.17087030410767	408.4339714050293	0.94731116	805.28
SA38_29	1440	88.767409324646	406.6564178466797	0.77441	805.84
SA38_29	1441	91.78228974342346	409.03767585754395	0.6674153	806.4
SA38_29	1442	93.02186965942383	413.0321502685547	0.979362	806.96
SA38_29	1443	91.95440411567688	411.463680267334	0.9457148	807.52
SA38_29	1444	92.46338605880737	409.5033073425293	0.44840702	808.08
SA38_29	1445	92.69950985908508	409.95391845703125	0.7039379	808.64
SA38_29	1446	93.55345964431763	409.97446060180664	0.6635761	809.2
SA38_29	1447	91.96624159812927	412.33677864074707	0.3631911	809.76
SA38_29	1448	92.73289442062378	412.463321685791	0.4493031	810.32
SA38_29	1449	93.1301474571228	412.1543312072754	0.14316554	810.88
SA38_29	1450	93.33338737487793	409.9778079986572	0.005336443	811.44
SA38_29	1451	13.705289363861084	262.9454040527344	0.0041633765	812.0
SA38_29	1452	95.1634407043457	397.49502182006836	0.42423093	812.56
SA38_29	1453	96.04431390762329	397.09073066711426	0.041898508	813.12
SA38_29	1454	92.71552562713623	407.7546501159668	0.9357868	813.68
SA38_29	1455	95.28005123138428	398.8988399505615	0.0047543403	814.24
SA38_29	1456	15.510837733745575	240.60112953186035	0.004912176	814.8
SA38_29	1457	95.50923109054565	399.00092124938965	0.03437297	815.36
SA38_29	1458	93.68486404418945	400.4293727874756	0.007853651	815.92
SA38_29	1459	14.024429023265839	249.2464828491211	0.008638901	816.48
SA38_29	1460	96.88551425933838	399.04884338378906	0.007524968	817.04
SA38_29	1461	95.57552337646484	399.22868728637695	0.0035752878	817.6
SA38_29	1462	94.23608183860779	397.6962661743164	0.009880741	818.16
SA38_29	1463	91.4820909500122	399.8561382293701	0.058503177	818.72
SA38_29	1464	93.32561492919922	400.8090591430664	0.27808428	819.28
SA38_29	1465	15.552857518196106	231.46934509277344	0.0019325718	819.84
SA38_29	1466	93.39334964752197	401.11684799194336	0.07443491	820.4
SA38_29	1467	93.25941801071167	398.9143753051758	0.00097644294	820.96
SA38_29	1468	16.803286969661713	46.23849391937256	0.0022665658	821.52
SA38_29	1469	90.32801985740662	401.1518096923828	0.01656735	822.08
SA38_29	1470	13.73707503080368	263.1888771057129	0.0011960566	822.64
SA38_29	1471	93.22512149810791	401.7140579223633	0.010238576	823.2
SA38_29	1472	14.116677641868591	249.84864234924316	0.023348194	823.76
SA38_29	1473	15.564878284931183	241.47265434265137	0.0035677701	824.32
SA38_29	1474	93.6890184879303	405.89226722717285	0.0029373206	824.88
SA38_29	1475	17.606064677238464	273.15650939941406	0.0017384249	825.44
SA38_29	1476	159.4848871231079	11.054436564445496	0.002120424	826.0
SA38_29	1477	15.335875749588013	241.44587516784668	0.00265156	826.56
SA38_29	1478	89.3933892250061	406.93078994750977	0.15811011	827.12
SA38_29	1479	15.401771664619446	241.1506462097168	0.0024685734	827.68
SA38_29	1480	15.356002748012543	241.33097648620605	0.0026633372	828.24
SA38_29	1481	94.3163812160492	407.1042251586914	0.0038155199	828.8
SA38_29	1482	93.58144998550415	401.40953063964844	0.0872668	829.36
SA38_29	1483	89.85505104064941	405.6551170349121	0.6035741	829.92
SA38_29	1484	92.22415089607239	404.01174545288086	0.2694938	830.48
SA38_29	1485	92.42619276046753	407.9985809326172	0.91084814	831.04
SA38_29	1486	92.9242730140686	405.0960159301758	0.65814775	831.6
SA38_29	1487	92.3633873462677	406.7409610748291	0.47569647	832.16
SA38_29	1488	92.02134609222412	407.1114921569824	0.39256862	832.72
SA38_29	1489	15.376158058643341	243.0586051940918	0.0038828037	833.28
SA38_29	1490	93.79695653915405	407.42088317871094	0.022196436	833.84
SA38_29	1491	93.48267316818237	401.50657653808594	0.0034989899	834.4
SA38_29	1492	15.688212215900421	248.54716300964355	0.00281953	834.96
SA38_29	1493	13.899722695350647	262.65283584594727	0.0047639003	835.52
SA38_29	1494	92.91056394577026	400.6167984008789	0.0034070604	836.08
SA38_29	1495	15.59520959854126	233.96913528442383	0.0044420785	836.64
SA38_29	1496	92.81641244888306	398.5861015319824	0.009311579	837.2
SA38_29	1497	15.392555296421051	240.20745277404785	0.0026019623	837.76
SA38_29	1498	92.64301657676697	397.30430603027344	0.0026026503	838.32
SA38_29	1499	93.32603216171265	396.87360763549805	0.004028732	838.88
SA38_29	1500	13.631121814250946	260.0909614562988	0.039052688	839.44
SA38_29	1501	95.85502743721008	400.6116485595703	0.5433261	840.0
SA38_29	1502	94.85226273536682	400.6292152404785	0.0750046	840.56
SA38_29	1503	15.326663851737976	241.51545524597168	0.0027221888	841.12
SA38_29	1504	17.682145535945892	273.0676460266113	0.0016294027	841.68
SA38_29	1505	15.544794499874115	242.71963119506836	0.0038933908	842.24
SA38_29	1506	15.19445925951004	242.96542167663574	0.0032582812	842.8
SA38_29	1507	15.463851392269135	243.0461883544922	0.0027298992	843.36
SA38_29	1508	13.920916616916656	251.56843185424805	0.009101989	843.92
SA38_29	1509	15.47243446111679	243.34733963012695	0.0038316115	844.48
SA38_29	1510	15.373870730400085	243.32548141479492	0.006811279	845.04
SA38_29	1511	15.425971150398254	240.24381637573242	0.0051755104	845.6
SA38_29	1512	15.467880666255951	238.68470191955566	0.0025407318	846.16
SA38_29	1513	94.3054735660553	401.78223609924316	0.021564344	846.72
SA38_29	1514	13.628965616226196	262.6534080505371	0.01632006	847.28
SA38_29	1515	17.619727551937103	273.00092697143555	0.0019698404	847.84
SA38_29	1516	84.40927863121033	406.87145233154297	0.003020744	848.4
SA38_29	1517	15.556225180625916	241.1971092224121	0.0026722623	848.96
SA38_29	1518	15.509511530399323	240.3362274169922	0.0013615952	849.52
SA38_29	1519	94.36778426170349	399.6620178222656	0.09037369	850.08
SA38_29	1520	97.17820882797241	397.35374450683594	0.006571592	850.64
SA38_29	1521	95.21797299385071	396.9110298156738	0.0606207	851.2
SA38_29	1522	93.71544122695923	404.05237197875977	0.24890876	851.76
SA38_29	1523	94.19385194778442	402.25579261779785	0.3951722	852.32
SA38_29	1524	94.81898546218872	401.76475524902344	0.21862434	852.88
SA38_29	1525	93.24747323989868	409.083194732666	0.6176358	853.44
SA38_29	1526	91.88781976699829	405.99486351013184	0.62866503	854.0
SA38_29	1527	90.89212417602539	410.00819206237793	0.7179669	854.56
SA38_29	1528	91.39719009399414	403.71402740478516	0.027948339	855.12
SA38_29	1529	89.1352891921997	406.38702392578125	0.25119463	855.68
SA38_29	1530	87.27443814277649	406.7361259460449	0.055842243	856.24
SA38_29	1531	89.60884809494019	409.65505599975586	0.11956207	856.8
SA38_29	1532	89.03920650482178	409.54341888427734	0.030396791	857.36
SA38_29	1533	91.75822734832764	400.62183380126953	0.01246626	857.92
SA38_29	1534	93.44761371612549	401.2906837463379	0.01576444	858.48
SA38_29	1535	92.74176359176636	403.67340087890625	0.50545305	859.04
SA38_29	1536	92.10218787193298	403.9921760559082	0.35923928	859.6
SA38_29	1537	91.46757125854492	407.18722343444824	0.83233076	860.16
SA38_29	1538	91.97040796279907	404.12561416625977	0.050021674	860.72
SA38_29	1539	93.16281080245972	401.06823921203613	0.046463773	861.28
SA38_29	1540	13.795675337314606	250.889310836792	0.022434246	861.84
SA38_29	1541	14.050786197185516	250.25124549865723	0.0066289906	862.4
SA38_29	1542	93.78397464752197	401.42160415649414	0.21487498	862.96
SA38_29	1543	90.28953313827515	400.24386405944824	0.013983546	863.52
SA38_29	1544	92.53907203674316	400.6599998474121	0.010916688	864.08
SA38_29	1545	89.99499678611755	400.1375198364258	0.004287259	864.64
SA38_29	1546	92.07326769828796	400.95874786376953	0.0034545544	865.2
SA38_29	1547	92.3865556716919	402.5201225280762	0.029083034	865.76
SA38_29	1548	92.70235896110535	402.73816108703613	0.05265086	866.32
SA38_29	1549	94.87576484680176	399.9363040924072	0.0064404146	866.88
SA38_29	1550	94.7672963142395	402.18441009521484	0.0032239459	867.44
SA38_29	1551	94.45501565933228	403.07573318481445	0.0697536	868.0
SA38_29	1552	97.07236289978027	399.89659309387207	0.0020077233	868.56
SA38_29	1553	13.784311711788177	248.70786666870117	0.015365183	869.12
SA38_29	1554	92.69082546234131	400.0759506225586	0.023323862	869.68
SA38_29	1555	93.83435249328613	400.9818649291992	0.022540508	870.24
SA38_29	1556	93.83234977722168	399.6089744567871	0.015195513	870.8
SA38_29	1557	94.40882205963135	399.23349380493164	0.032072317	871.36
SA38_29	1558	15.569846332073212	242.58567810058594	0.0025959625	871.92
SA38_29	1559	97.27690815925598	406.7973804473877	0.005142328	872.48
SA38_29	1560	15.48161506652832	241.32084846496582	0.0037229694	873.04
SA38_29	1561	13.963215053081512	249.4855499267578	0.016611442	873.6
SA38_29	1562	94.54860091209412	401.9777297973633	0.0012694147	874.16
SA38_29	1563	96.71022891998291	403.53644371032715	0.044103887	874.72
SA38_29	1564	94.41553950309753	404.80648040771484	0.008819025	875.28
SA38_29	1565	15.698759257793427	231.5925407409668	0.0021461085	875.84
SA38_29	1566	15.573728084564209	239.73029136657715	0.0077165873	876.4
SA38_29	1567	94.27083730697632	401.44277572631836	0.069629505	876.96
SA38_29	1568	93.3521032333374	401.0250663757324	0.038886935	877.52
SA38_29	1569	89.67524766921997	408.8584327697754	0.8663759	878.08
SA38_29	1570	97.29732275009155	397.5574493408203	0.0022771603	878.64
SA38_29	1571	95.07726430892944	398.4822750091553	0.004962537	879.2
SA38_29	1572	93.30622553825378	399.3139457702637	0.027242681	879.76
SA38_29	1573	93.72020959854126	399.60731506347656	0.0015066823	880.32
SA38_29	1574	15.550673007965088	241.10858917236328	0.004588089	880.88
SA38_29	1575	95.41208744049072	401.10732078552246	0.20569229	881.44
SA38_29	1576	92.93612241744995	400.96492767333984	0.020139711	882.0
SA38_29	1577	94.3082332611084	399.8211479187012	0.30682468	882.56
SA38_29	1578	94.65292692184448	398.6119079589844	0.039217282	883.12
SA38_29	1579	96.07151746749878	398.8839912414551	0.003115186	883.68
SA38_29	1580	92.9828405380249	400.1774597167969	0.24151	884.24
SA38_29	1581	15.653260052204132	239.20927047729492	0.0016437405	884.8
SA38_29	1582	87.87052631378174	399.3430709838867	0.07730686	885.36
SA38_29	1583	91.54129028320312	406.4625835418701	0.87553877	885.92
SA38_29	1584	90.46078324317932	404.45703506469727	0.56595004	886.48
SA38_29	1585	92.14850664138794	405.75236320495605	0.17758843	887.04
SA38_29	1586	95.5933690071106	398.5297966003418	0.0022203678	887.6
SA38_29	1587	92.24764108657837	403.2198715209961	0.23958126	888.16
SA38_29	1588	92.91498064994812	408.8313388824463	0.9477758	888.72
SA38_29	1589	91.28984212875366	404.5059585571289	0.44544673	889.28
SA38_29	1590	92.39861965179443	399.9898910522461	0.5103489	889.84
SA38_29	1591	91.12207889556885	399.4292736053467	0.36483118	890.4
SA38_29	1592	90.93262553215027	400.86050033569336	0.08587633	890.96
SA38_29	1593	91.49346351623535	405.2751159667969	0.7278751	891.52
SA38_29	1594	91.78588390350342	404.37658309936523	0.1785751	892.08
SA38_29	1595	92.91467666625977	402.59204864501953	0.07490554	892.64
SA38_29	1596	93.1631326675415	402.11780548095703	0.1902133	893.2
SA38_29	1597	93.03731322288513	399.5521545410156	0.2466565	893.76
SA38_29	1598	92.20110177993774	400.907678604126	0.25403637	894.32
SA38_29	1599	91.53969287872314	399.57698822021484	0.6522881	894.88
SA38_29	1600	95.1582670211792	397.1563911437988	0.34303746	895.44
SA38_29	1601	91.60467982292175	399.6144676208496	0.02149393	896.0
SA38_29	1602	93.60148906707764	399.6664237976074	0.016037919	896.56
SA38_29	1603	90.99905490875244	401.35090827941895	0.36343473	897.12
SA38_29	1604	92.9075837135315	399.6057987213135	0.462158	897.68
SA38_29	1605	90.94992876052856	408.9722156524658	0.9836928	898.24
SA38_29	1606	92.64007210731506	402.4516296386719	0.91422534	898.8
SA38_29	1607	90.80287218093872	403.3109951019287	0.9032906	899.36
SA38_29	1608	92.05661416053772	403.9193916320801	0.46878204	899.92
SA38_29	1609	91.01500511169434	405.3335380554199	0.3023202	900.48
SA38_29	1610	15.394535660743713	240.0443458557129	0.005702294	901.04
SA38_29	1611	92.91431903839111	400.2528762817383	0.011628964	901.6
SA38_29	1612	95.95837593078613	402.42902755737305	0.20523204	902.16
SA38_29	1613	94.0371572971344	402.5120544433594	0.17449464	902.72
SA38_29	1614	94.10035610198975	403.78211975097656	0.7151347	903.28
SA38_29	1615	93.8770055770874	403.5282325744629	0.137044	903.84
SA38_29	1616	96.12320065498352	399.821834564209	0.06430413	904.4
SA38_29	1617	93.18889379501343	403.50817680358887	0.06927434	904.96
SA38_29	1618	93.14873814582825	403.6464500427246	0.5216655	905.52
SA38_29	1619	95.8178460597992	399.9996757507324	0.11845008	906.08
SA38_29	1620	92.9199755191803	407.2539710998535	0.57126254	906.64
SA38_29	1621	93.0845856666565	404.79907035827637	0.20902535	907.2
SA38_29	1622	15.675736963748932	241.51473999023438	0.007278341	907.76
SA38_29	1623	94.44295763969421	400.1033878326416	0.016653245	908.32
SA38_29	1624	92.23595857620239	402.6334762573242	0.114998445	908.88
SA38_29	1625	91.82941913604736	407.9395294189453	0.81767726	909.44
SA38_29	1626	91.51747226715088	403.0510997772217	0.1603398	910.0
SA38_29	1627	93.32781434059143	398.8215923309326	0.15462469	910.56
SA38_29	1628	92.67216920852661	399.1566467285156	0.020728426	911.12
SA38_29	1629	96.083003282547	397.8856372833252	0.0965729	911.68
SA38_29	1630	95.95730900764465	396.41727447509766	0.12420641	912.24
SA38_29	1631	91.26307964324951	406.3669967651367	0.59254974	912.8
SA38_29	1632	91.47922992706299	407.19526290893555	0.5923115	913.36
SA38_29	1633	92.90821552276611	409.20796394348145	0.95874745	913.92
SA38_29	1634	91.42171144485474	403.2462215423584	0.4354561	914.48
SA38_29	1635	92.18752384185791	399.89158630371094	0.111681335	915.04
SA38_29	1636	94.18033361434937	400.0385284423828	0.022310827	915.6
SA38_29	1637	94.46654915809631	398.42342376708984	0.09149697	916.16
SA38_29	1638	94.18026208877563	398.36222648620605	0.018380743	916.72
SA38_29	1639	93.32252740859985	397.8509330749512	0.08516667	917.28
SA38_29	1640	90.79620838165283	406.98463439941406	0.7460588	917.84
SA38_29	1641	91.56960248947144	406.7793846130371	0.8327497	918.4
SA38_29	1642	89.96552228927612	403.0576515197754	0.5337176	918.96
SA38_29	1643	91.10186100006104	406.6446590423584	0.88893956	919.52
SA38_29	1644	94.28390264511108	400.1458168029785	0.52131087	920.08
SA38_29	1645	91.56419038772583	400.95205307006836	0.024124308	920.64
SA38_29	1646	95.26306986808777	397.3358345031738	0.035157457	921.2
SA38_29	1647	93.36687326431274	404.4334602355957	0.6947501	921.76
SA38_29	1648	94.31343078613281	399.9055767059326	0.12924008	922.32
SA38_29	1649	90.9940242767334	405.2031898498535	0.3361596	922.88
SA38_29	1650	90.72927236557007	407.18175888061523	0.6459407	923.44
SA38_29	1651	92.26741194725037	402.40304946899414	0.14257252	924.0
SA38_29	1652	91.66209697723389	408.15545082092285	0.7097119	924.56
SA38_29	1653	91.65553450584412	407.29783058166504	0.28782594	925.12
SA38_29	1654	92.44695901870728	404.38525199890137	0.4608262	925.68
SA38_29	1655	89.80849981307983	399.499568939209	0.02248377	926.24
SA38_29	1656	95.2452540397644	402.5248718261719	0.18980846	926.8
SA38_29	1657	96.38625383377075	400.3806495666504	0.07699126	927.36
SA38_29	1658	94.94748115539551	402.3383045196533	0.078602664	927.92
SA38_29	1659	96.61768674850464	407.3898124694824	0.0035818303	928.48
SA38_29	1660	93.56597661972046	402.1486473083496	0.014718045	929.04
SA38_29	1661	93.22136640548706	401.5275764465332	0.014187257	929.6
SA38_29	1662	92.40684509277344	404.69696044921875	0.12269254	930.16
SA38_29	1663	15.541543066501617	239.04667854309082	0.002219038	930.72
SA38_29	1664	94.08549070358276	400.2384567260742	0.0034314068	931.28
SA38_29	1665	94.87719535827637	400.92206954956055	0.009219077	931.84
SA38_29	1666	90.28494358062744	407.5945472717285	0.3345392	932.4
SA38_29	1667	15.463148057460785	241.48435592651367	0.0067889835	932.96
SA38_29	1668	13.730914890766144	261.74657821655273	0.005346501	933.52
SA38_29	1669	15.477807819843292	243.38024139404297	0.0037096576	934.08
SA38_29	1670	15.549314022064209	241.3816738128662	0.002677367	934.64
SA38_29	1671	15.422102808952332	240.01035690307617	0.0016013257	935.2
SA38_29	1672	92.90955066680908	402.75721549987793	0.0034321423	935.76
SA38_29	1673	94.51557993888855	401.3437271118164	0.01121928	936.32
SA38_29	1674	96.98525667190552	397.943172454834	0.0018459907	936.88
SA38_29	1675	93.8326358795166	399.3800354003906	0.007951592	937.44
SA38_29	1676	96.00518941879272	397.88434982299805	0.004870878	938.0
SA38_29	1677	93.65234375	398.57471466064453	0.0068036444	938.56
SA38_29	1678	93.63046884536743	401.33079528808594	0.008302984	939.12
SA38_29	1679	94.20645236968994	401.0042953491211	0.007527366	939.68
SA38_29	1680	18.010593950748444	272.95372009277344	0.0015004498	940.24
SA38_29	1681	15.50196260213852	242.1181583404541	0.006365853	940.8
SA38_29	1682	93.67993474006653	399.3958282470703	0.005871734	941.36
SA38_29	1683	92.73349642753601	402.51806259155273	0.115623765	941.92
SA38_29	1684	93.91589164733887	404.5379447937012	0.0043042125	942.48
SA38_29	1685	13.609905540943146	260.29932975769043	0.010484687	943.04
SA38_29	1686	92.40542650222778	404.0225315093994	0.0062741437	943.6
SA38_29	1687	93.47278475761414	401.3943672180176	0.028114486	944.16
SA38_29	1688	88.05429935455322	400.2696418762207	0.06683909	944.72
SA38_29	1689	93.07043552398682	400.0886821746826	0.0031351917	945.28
SA38_29	1690	93.37430596351624	398.31905364990234	0.006585571	945.84
SA38_29	1691	92.7175521850586	398.28197479248047	0.022755135	946.4
SA38_29	1692	95.96490263938904	397.0466423034668	0.010892995	946.96
SA38_29	1693	97.57340550422668	397.6618194580078	0.012906674	947.52
SA38_29	1694	96.16344571113586	399.8515319824219	0.016256804	948.08
SA38_29	1695	95.72501182556152	399.1236877441406	0.03298776	948.64
SA38_29	1696	96.15298509597778	400.1649856567383	0.012039616	949.2
SA38_29	1697	15.693950653076172	241.4179801940918	0.0052716737	949.76
SA38_29	1698	14.060136675834656	251.20362281799316	0.0059994203	950.32
SA38_29	1699	15.658608078956604	242.3371124267578	0.0015943546	950.88
SA38_29	1700	15.554837882518768	243.79895210266113	0.0026735717	951.44
SA38_29	1701	92.58875846862793	405.7302474975586	0.0028635592	952.0
SA38_29	1702	15.491318702697754	241.3579273223877	0.0026908705	952.56
SA38_29	1703	15.472030639648438	239.5761251449585	0.0025195938	953.12
SA38_29	1704	15.559938549995422	239.2609691619873	0.0045974758	953.68
SA38_29	1705	93.07805895805359	400.03063201904297	0.10199674	954.24
SA38_29	1706	13.849933445453644	250.04942893981934	0.009828835	954.8
SA38_29	1707	95.53366899490356	400.0738048553467	0.013893021	955.36
SA38_29	1708	15.747299790382385	240.23809432983398	0.0068445816	955.92
SA38_29	1709	97.65685796737671	398.93171310424805	0.009439347	956.48
SA38_29	1710	93.69769096374512	398.72262954711914	0.008045375	957.04
SA38_29	1711	93.7610387802124	404.36439514160156	0.16132562	957.6
SA38_29	1712	15.414954721927643	242.6565456390381	0.004808105	958.16
SA38_29	1713	92.89830923080444	400.90599060058594	0.039751537	958.72
SA38_29	1714	92.72054433822632	399.73989486694336	0.0023016983	959.28
SA38_29	1715	94.56154108047485	400.2158546447754	0.011652143	959.84
SA38_29	1716	90.60259461402893	400.40205001831055	0.01723168	960.4
SA38_29	1717	91.88164472579956	400.1434135437012	0.025749924	960.96
SA38_29	1718	93.08271408081055	399.0018081665039	0.10892824	961.52
SA38_29	1719	93.75022053718567	397.93081283569336	0.1819389	962.08
SA38_29	1720	91.10099077224731	399.42861557006836	0.7023028	962.64
SA38_29	1721	94.11073923110962	403.11415672302246	0.6484655	963.2
SA38_29	1722	89.73717093467712	400.73570251464844	0.076087154	963.76
SA38_29	1723	90.4134750366211	401.7146873474121	0.24174727	964.32
SA38_29	1724	89.82638120651245	401.46045684814453	0.36844468	964.88
SA38_29	1725	91.95415377616882	402.32757568359375	0.18001288	965.44
SA38_29	1726	94.20753717422485	399.52795028686523	0.014302995	966.0
SA38_29	1727	91.06353521347046	400.29293060302734	0.0091528585	966.56
SA38_29	1728	91.36524796485901	399.7657299041748	0.032287028	967.12
SA38_29	1729	15.402090549468994	241.10904693603516	0.0020563956	967.68
SA38_29	1730	92.08718538284302	400.76053619384766	0.2284811	968.24
SA38_29	1731	15.323014557361603	245.49179077148438	0.010385422	968.8
SA38_29	1732	91.82015061378479	403.2905960083008	0.6220907	969.36
SA38_29	1733	93.31389665603638	398.37890625	0.0062061516	969.92
SA38_29	1734	94.22828555107117	397.4081039428711	0.03770082	970.48
SA38_29	1735	94.07734870910645	397.9951572418213	0.041801028	971.04
SA38_29	1736	92.80973672866821	397.672119140625	0.018725319	971.6
SA38_29	1737	91.95750951766968	399.7628974914551	0.013592612	972.16
SA38_29	1738	13.794974982738495	259.2008972167969	0.017425895	972.72
SA38_29	1739	91.27967357635498	406.7347812652588	0.33921632	973.28
SA38_29	1740	149.76787567138672	10.95028817653656	0.019264063	973.84
SA38_29	1741	92.19604730606079	402.38136291503906	0.009785447	974.4
SA38_29	1742	95.46471238136292	398.4770393371582	0.0031190373	974.96
SA38_29	1743	91.85130596160889	400.07534980773926	0.009083809	975.52
SA38_29	1744	95.83075642585754	397.28776931762695	0.0070255804	976.08
SA38_29	1745	94.61876153945923	397.3133182525635	0.006917743	976.64
SA38_29	1746	15.316730737686157	243.08999061584473	0.0032336416	977.2
SA38_29	1747	17.44113266468048	273.02581787109375	0.002068658	977.76
SA38_29	1748	17.315812408924103	273.1867790222168	0.0033965365	978.32
SA38_29	1749	13.682952523231506	263.1174087524414	0.00817904	978.88
SA38_29	1750	95.62923908233643	399.71789360046387	0.0046627517	979.44
SA38_29	1751	15.438491106033325	242.7920436859131	0.0020353438	980.0
SA38_29	1752	96.34958505630493	397.28748321533203	0.0051901215	980.56
SA38_29	1753	93.96989941596985	399.1289234161377	0.014075864	981.12
SA38_29	1754	92.68022179603577	398.79724502563477	0.006655019	981.68
SA38_29	1755	90.39303064346313	405.94865798950195	0.5368809	982.24
SA38_29	1756	92.2764778137207	399.8899841308594	0.029858682	982.8
SA38_29	1757	13.695764541625977	260.6181335449219	0.022532357	983.36
SA38_29	1758	92.97895431518555	399.1995620727539	0.17605683	983.92
SA38_29	1759	94.3806529045105	397.3260498046875	0.01084562	984.48
SA38_29	1760	94.77484226226807	398.2874393463135	0.018791618	985.04
SA38_29	1761	15.414322912693024	241.81886672973633	0.0020012048	985.6
SA38_29	1762	15.499645471572876	241.14598274230957	0.001434034	986.16
SA38_29	1763	15.517044067382812	243.14443588256836	0.0023674322	986.72
SA38_29	1764	92.5892174243927	399.95853424072266	0.0066385465	987.28
SA38_29	1765	15.784558653831482	243.00086975097656	0.0029937325	987.84
SA38_29	1766	94.11319494247437	399.14417266845703	0.12583257	988.4
SA38_29	1767	92.41116046905518	403.73268127441406	0.61031824	988.96
SA38_29	1768	92.17119216918945	409.9145221710205	0.91890746	989.52
SA38_29	1769	93.13901662826538	408.33269119262695	0.04374345	990.08
SA38_29	1770	91.5928065776825	408.127498626709	0.6483489	990.64
SA38_29	1771	91.4251446723938	407.649507522583	0.6603662	991.2
SA38_29	1772	93.1059718132019	403.0954170227051	0.03153672	991.76
SA38_29	1773	91.7262852191925	403.0855178833008	0.028585993	992.32
SA38_29	1774	92.28616952896118	406.300048828125	0.3134406	992.88
SA38_29	1775	91.63771867752075	405.2082824707031	0.7533953	993.44
SA38_29	1776	94.34653520584106	400.41003227233887	0.02050233	994.0
SA38_29	1777	95.27283906936646	399.7749137878418	0.024421986	994.56
SA38_29	1778	95.04925012588501	398.72325897216797	0.14624105	995.12
SA38_29	1779	94.43586468696594	398.59228134155273	0.4818364	995.68
SA38_29	1780	93.04786920547485	401.42601013183594	0.26781887	996.24
SA38_29	1781	94.11425590515137	397.84117698669434	0.029498637	996.8
SA38_29	1782	93.16595792770386	399.9635696411133	0.04248502	997.36
SA38_29	1783	89.55013751983643	402.55863189697266	0.4588919	997.92
SA38_29	1784	92.75867342948914	401.195011138916	0.08206561	998.48
SA38_29	1785	95.33291459083557	397.9391670227051	0.31660303	999.04
SA38_29	1786	97.256600856781	398.65121841430664	0.003591646	999.6
SA38_29	1787	93.1206464767456	401.61449432373047	0.027553324	1000.16
SA38_29	1788	96.30052447319031	397.81250953674316	0.0056674974	1000.72
SA38_29	1789	96.29026651382446	399.01453971862793	0.019118955	1001.28
SA38_29	1790	94.82316970825195	398.9221000671387	0.011714541	1001.84
SA38_29	1791	93.03393363952637	403.17320823669434	0.014349367	1002.4
SA38_29	1792	93.59067678451538	402.04931259155273	0.039818764	1002.96
SA38_29	1793	93.96939277648926	400.42036056518555	0.24222843	1003.52
SA38_29	1794	89.76866006851196	402.24225997924805	0.018958809	1004.08
SA38_29	1795	97.06946015357971	397.7335739135742	0.06513645	1004.64
SA38_29	1796	96.75542116165161	397.68774032592773	0.0013346582	1005.2
SA38_29	1797	92.81809329986572	400.47924041748047	0.019285029	1005.76
SA38_29	1798	91.68723821640015	401.306734085083	0.021151176	1006.32
SA38_29	1799	15.491849184036255	240.34154891967773	0.008680966	1006.88
SA38_29	1800	94.0801739692688	404.15388107299805	0.059694894	1007.44
SA38_29	1801	15.660962462425232	231.23419761657715	0.0013630728	1008.0
SA38_29	1802	91.82139039039612	401.3495922088623	0.07792191	1008.56
SA38_29	1803	94.91274356842041	399.2855644226074	0.034085777	1009.12
SA38_29	1804	93.20666193962097	401.02686882019043	0.035360843	1009.68
SA38_29	1805	91.59017205238342	404.39489364624023	0.5747812	1010.24
SA38_29	1806	92.47833490371704	405.9954357147217	0.8359396	1010.8
SA38_29	1807	93.94819736480713	403.13143730163574	0.056633797	1011.36
SA38_29	1808	14.004379510879517	250.36168098449707	0.005827607	1011.92
SA38_29	1809	94.72948908805847	401.1828804016113	0.008024293	1012.48
SA38_29	1810	94.84996199607849	402.5746536254883	0.7358088	1013.04
SA38_29	1811	95.16306519508362	403.27978134155273	0.6424769	1013.6
SA38_29	1812	92.47280359268188	398.9945983886719	0.013487448	1014.16
SA38_29	1813	94.8460578918457	400.1593780517578	0.081900164	1014.72
SA38_29	1814	92.86378622055054	399.9599075317383	0.0073614656	1015.28
SA38_29	1815	92.10063219070435	401.1817932128906	0.029880583	1015.84
SA38_29	1816	93.18318367004395	401.4590549468994	0.15216422	1016.4
SA38_29	1817	92.80834197998047	402.7174186706543	0.44705525	1016.96
SA38_29	1818	93.70626211166382	400.59539794921875	0.009079119	1017.52
SA38_29	1819	93.19282174110413	404.0860176086426	0.58245945	1018.08
SA38_29	1820	91.93563461303711	406.18855476379395	0.6285579	1018.64
SA38_29	1821	95.1641321182251	400.1934242248535	0.412498	1019.2
SA38_29	1822	95.63776850700378	403.0813980102539	0.8590952	1019.76
SA38_29	1823	93.84604692459106	402.04851150512695	0.05651125	1020.32
SA38_29	1824	91.42705202102661	405.33227920532227	0.481558	1020.88
SA38_29	1825	94.10852193832397	403.51372718811035	0.10455154	1021.44
SA38_29	1826	13.90562504529953	258.07411193847656	0.03634113	1022.0
SA38_29	1827	95.46934366226196	400.84659576416016	0.010199412	1022.56
SA38_29	1828	13.467493653297424	263.6711597442627	0.003230451	1023.12
SA38_29	1829	97.01976776123047	398.8667106628418	0.02663904	1023.68
SA38_29	1830	94.8956310749054	403.27348709106445	0.1388601	1024.24
SA38_29	1831	95.75385451316833	398.43297958374023	0.040802896	1024.8
SA38_29	1832	96.33287191390991	397.4719047546387	0.052438207	1025.36
SA38_29	1833	95.70021629333496	397.83382415771484	0.051509734	1025.92
SA38_29	1834	93.95519495010376	400.7160186767578	0.0057444074	1026.48
SA38_29	1835	91.6139006614685	401.3786315917969	0.025069384	1027.04
SA38_29	1836	94.28368806838989	398.0779266357422	0.013757361	1027.6
SA38_29	1837	94.650799036026	398.7730407714844	0.011837789	1028.16
SA38_29	1838	15.70388525724411	241.4029884338379	0.005041994	1028.72
SA38_29	1839	88.95966410636902	402.5584030151367	0.021554217	1029.28
SA38_29	1840	91.86410307884216	406.3370132446289	0.7585076	1029.84
SA38_29	1841	92.38110780715942	403.68907928466797	0.73423356	1030.4
SA38_29	1842	94.20760869979858	400.2985095977783	0.39380798	1030.96
SA38_29	1843	91.64656400680542	409.8819923400879	0.262817	1031.52
SA38_29	1844	94.57409381866455	402.78282165527344	0.51618403	1032.08
SA38_29	1845	94.92368698120117	402.7500343322754	0.5338322	1032.64
SA38_29	1846	91.17544889450073	408.5936737060547	0.71361005	1033.2
SA38_29	1847	92.53135919570923	401.9472885131836	0.1740049	1033.76
SA38_29	1848	94.57985162734985	401.96170806884766	0.351934	1034.32
SA38_29	1849	92.82022714614868	407.93615341186523	0.9458748	1034.88
SA38_29	1850	90.96310138702393	403.50746154785156	0.1898145	1035.44
SA38_29	1851	91.42963886260986	403.3891296386719	0.5018504	1036.0
SA38_29	1852	92.63719320297241	404.0632438659668	0.28928038	1036.56
SA38_29	1853	94.22115087509155	401.3826370239258	0.5330769	1037.12
SA38_29	1854	94.01148557662964	400.0289726257324	0.12012845	1037.68
SA38_29	1855	95.31765580177307	399.16088104248047	0.015028612	1038.24
SA38_29	1856	95.06949782371521	399.88597869873047	0.02802179	1038.8
SA38_29	1857	95.61702013015747	399.7873020172119	0.5960831	1039.36
SA38_29	1858	93.74861717224121	401.740779876709	0.048239496	1039.92
SA38_29	1859	91.58248901367188	403.64261627197266	0.09881409	1040.48
SA38_29	1860	15.455050766468048	241.91694259643555	0.002141177	1041.04
SA38_29	1861	94.3590521812439	400.3137016296387	0.047593623	1041.6
SA38_29	1862	15.423086285591125	240.52413940429688	0.00274459	1042.16
SA38_29	1863	13.608449697494507	262.2503471374512	0.010463476	1042.72
SA38_29	1864	15.271337330341339	239.41349029541016	0.0016237817	1043.28
SA38_29	1865	15.470024943351746	240.60015678405762	0.0044355993	1043.84
SA38_29	1866	97.40527272224426	398.48565101623535	0.009307114	1044.4
SA38_29	1867	97.0663070678711	399.6136665344238	0.005178877	1044.96
SA38_29	1868	95.04655599594116	398.1349754333496	0.013486661	1045.52
SA38_29	1869	92.90112853050232	399.1116142272949	0.0066625816	1046.08
SA38_29	1870	95.18327713012695	397.5176239013672	0.004536235	1046.64
SA38_29	1871	92.22456216812134	400.8223342895508	0.07792315	1047.2
SA38_29	1872	92.56032705307007	398.7007141113281	0.08492484	1047.76
SA38_29	1873	94.1778302192688	398.8157844543457	0.2775449	1048.32
SA38_29	1874	89.6955132484436	408.36856842041016	0.15044087	1048.88
SA38_29	1875	91.46324396133423	405.9366989135742	0.5215603	1049.44
SA38_29	1876	91.82620048522949	407.3136806488037	0.5810043	1050.0
SA38_29	1877	91.08142256736755	406.6768455505371	0.75190455	1050.56
SA38_29	1878	90.866219997406	404.20363426208496	0.29197708	1051.12
SA38_29	1879	92.39915609359741	404.1953659057617	0.73040193	1051.68
SA38_29	1880	93.80789995193481	401.2740898132324	0.31402922	1052.24
SA38_29	1881	91.92115068435669	399.12428855895996	0.22276028	1052.8
SA38_29	1882	92.02651977539062	407.58813858032227	0.960381	1053.36
SA38_29	1883	91.10082387924194	398.00159454345703	0.30148515	1053.92
SA38_29	1884	91.15190505981445	403.2195281982422	0.5352597	1054.48
SA38_29	1885	91.89082980155945	408.7302875518799	0.8786665	1055.04
SA38_29	1886	91.28997325897217	407.7829170227051	0.7912815	1055.6
SA38_29	1887	91.30416512489319	402.357873916626	0.32026652	1056.16
SA38_29	1888	92.1045184135437	408.0241584777832	0.9311156	1056.72
SA38_29	1889	92.56383776664734	407.48817443847656	0.9857976	1057.28
SA38_29	1890	94.14139986038208	399.2011070251465	0.02117034	1057.84
SA38_29	1891	94.94985342025757	399.86927032470703	0.012586775	1058.4
SA38_29	1892	15.39352834224701	239.90678787231445	0.002147884	1058.96
SA38_29	1893	93.87734532356262	402.60257720947266	0.014288447	1059.52
SA38_29	1894	15.445569157600403	239.91053581237793	0.0038774754	1060.08
SA38_29	1895	95.4180359840393	400.1996612548828	0.005979097	1060.64
SA38_29	1896	95.52735686302185	399.2379570007324	0.012315957	1061.2
SA38_29	1897	95.39932012557983	402.55285263061523	0.15275885	1061.76
SA38_29	1898	93.45893859863281	404.3346691131592	0.1819515	1062.32
SA38_29	1899	92.2457218170166	405.5866813659668	0.84276456	1062.88
SA38_29	1900	95.91785669326782	401.8200874328613	0.09803785	1063.44
SA38_29	1901	92.70601272583008	407.5510025024414	0.6089918	1064.0
SA38_29	1902	94.19301748275757	405.0772476196289	0.81272817	1064.56
SA38_29	1903	91.59252643585205	405.2097702026367	0.3789721	1065.12
SA38_29	1904	93.30954551696777	399.56457138061523	0.62186295	1065.68
SA38_29	1905	92.46981143951416	403.3051872253418	0.83593553	1066.24
SA38_29	1906	91.67137742042542	408.75423431396484	0.90479404	1066.8
SA38_29	1907	91.49128794670105	408.7433624267578	0.933613	1067.36
SA38_29	1908	92.71596670150757	408.8978862762451	0.9217089	1067.92
SA38_29	1909	95.44563293457031	403.54419708251953	0.59553707	1068.48
SA38_29	1910	92.66589879989624	400.927677154541	0.041970752	1069.04
SA38_29	1911	94.91882920265198	400.01867294311523	0.017873097	1069.6
SA38_29	1912	91.90458059310913	403.37974548339844	0.113530345	1070.16
SA38_29	1913	92.16651916503906	404.69106674194336	0.36838266	1070.72
SA38_29	1914	91.83615446090698	399.2108917236328	0.0059914147	1071.28
SA38_29	1915	94.37286853790283	402.1075916290283	0.15250966	1071.84
SA38_29	1916	92.99256801605225	403.5010528564453	0.12942964	1072.4
SA38_29	1917	90.96930027008057	406.2373924255371	0.6715102	1072.96
SA38_29	1918	91.26209020614624	402.4306869506836	0.7200757	1073.52
SA38_29	1919	95.99764347076416	402.37993240356445	0.029975621	1074.08
SA38_29	1920	94.75334882736206	403.0953025817871	0.73152333	1074.64
SA38_29	1921	94.55459117889404	399.20270919799805	0.3065337	1075.2
SA38_29	1922	93.52189302444458	401.1079502105713	0.13078627	1075.76
SA38_29	1923	95.10791301727295	399.46374893188477	0.05578116	1076.32
SA38_29	1924	92.76551008224487	397.5244331359863	0.5756922	1076.88
SA38_29	1925	91.3756251335144	401.42194747924805	0.7012915	1077.44
SA38_29	1926	90.69383144378662	406.36322021484375	0.91973704	1078.0
SA38_29	1927	90.51421880722046	407.98521995544434	0.95013124	1078.56
SA38_29	1928	92.22257137298584	407.2434711456299	0.97514355	1079.12
SA38_29	1929	92.28832721710205	408.99742126464844	0.9919246	1079.68
SA38_29	1930	92.3613965511322	407.81270027160645	0.9826438	1080.24
SA38_29	1931	92.32544898986816	405.8691215515137	0.94425285	1080.8
SA38_29	1932	91.43029451370239	402.8957748413086	0.8300005	1081.36
SA38_29	1933	89.84290957450867	407.8640842437744	0.72081137	1081.92
SA38_29	1934	93.78416538238525	404.12206649780273	0.8107197	1082.48
SA38_29	1935	89.86269235610962	409.2419242858887	0.33219722	1083.04
SA38_29	1936	90.02038240432739	405.99958419799805	0.11367802	1083.6
SA38_29	1937	89.65373039245605	407.78740882873535	0.04816532	1084.16
SA38_29	1938	93.26157569885254	403.5253143310547	0.13080703	1084.72
SA38_29	1939	92.14779138565063	405.1655101776123	0.055765137	1085.28
SA38_29	1940	92.16192960739136	405.3018379211426	0.62068045	1085.84
SA38_29	1941	90.96454381942749	403.0346488952637	0.7349755	1086.4
SA38_29	1942	93.47845315933228	401.0383415222168	0.78789324	1086.96
SA38_29	1943	92.72118210792542	401.80463790893555	0.778879	1087.52
SA38_29	1944	92.83481240272522	398.76245498657227	0.16294903	1088.08
SA38_29	1945	94.65638399124146	397.18125343322754	0.03357819	1088.64
SA38_29	1946	93.57023239135742	399.34038162231445	0.03886604	1089.2
SA38_29	1947	93.90478134155273	397.0180892944336	0.043971065	1089.76
SA38_29	1948	93.23736429214478	397.94076919555664	0.025122708	1090.32
SA38_29	1949	92.3650860786438	397.9387092590332	0.023826256	1090.88
SA38_29	1950	84.24913883209229	401.3433837890625	0.022968208	1091.44
SA38_29	1951	13.76274973154068	260.8391761779785	0.0072248518	1092.0
SA38_29	1952	15.710557997226715	241.55811309814453	0.002204817	1092.56
SA38_29	1953	95.55978178977966	398.3349609375	0.0039322027	1093.12
SA38_29	1954	92.90425777435303	399.8515319824219	0.01259017	1093.68
SA38_29	1955	90.1049256324768	402.2412872314453	0.12673305	1094.24
SA38_29	1956	15.580573678016663	240.99698066711426	0.0049779313	1094.8
SA38_29	1957	91.92801713943481	401.8212604522705	0.52630264	1095.36
SA38_29	1958	90.26843309402466	399.0589427947998	0.21159127	1095.92
SA38_29	1959	90.52401185035706	397.3290538787842	0.007728624	1096.48
SA38_29	1960	91.1141037940979	403.2037925720215	0.31352344	1097.04
SA38_29	1961	92.62221455574036	399.21077728271484	0.24993657	1097.6
SA38_29	1962	91.48344993591309	400.2048110961914	0.31428617	1098.16
SA38_29	1963	94.89040970802307	396.886568069458	0.15592244	1098.72
SA38_29	1964	94.57424283027649	396.7134475708008	0.14530972	1099.28
SA38_29	1965	94.39032673835754	397.2088623046875	0.03258131	1099.84
SA38_29	1966	94.47224736213684	397.6083183288574	0.1578711	1100.4
SA38_29	1967	92.7940309047699	403.7033271789551	0.51593745	1100.96
SA38_29	1968	96.38025760650635	396.1500549316406	0.0100469235	1101.52
SA38_29	1969	94.6660578250885	397.24491119384766	0.2304931	1102.08
SA38_29	1970	93.22046637535095	398.69882583618164	0.3819515	1102.64
SA38_29	1971	92.99409985542297	401.6329765319824	0.5722421	1103.2
SA38_29	1972	94.79023218154907	397.60231018066406	0.19227728	1103.76
SA38_29	1973	94.8371171951294	399.77831840515137	0.6826312	1104.32
SA38_29	1974	92.46020317077637	399.82778549194336	0.27027935	1104.88
SA38_29	1975	92.38837361335754	400.4505729675293	0.31434458	1105.44
SA38_29	1976	91.81187748908997	401.5718650817871	0.07548992	1106.0
SA38_29	1977	91.0930335521698	403.4513282775879	0.1815612	1106.56
SA38_29	1978	89.97193574905396	404.89439964294434	0.14515115	1107.12
SA38_29	1979	91.42782688140869	401.0635757446289	0.762941	1107.68
SA38_29	1980	90.8476710319519	404.55230712890625	0.85314906	1108.24
SA38_29	1981	94.03941035270691	399.85230445861816	0.24318169	1108.8
SA38_29	1982	91.32386445999146	404.68311309814453	0.834483	1109.36
SA38_29	1983	93.15323233604431	402.0970058441162	0.12287343	1109.92
SA38_29	1984	91.21094942092896	404.79583740234375	0.7035467	1110.48
SA38_29	1985	90.86138010025024	407.603702545166	0.8262374	1111.04
SA38_29	1986	91.46272540092468	399.52972412109375	0.020358803	1111.6
SA38_29	1987	91.43081903457642	401.73285484313965	0.59382766	1112.16
SA38_29	1988	91.08335971832275	401.0287857055664	0.27433416	1112.72
SA38_29	1989	92.00316667556763	406.6833686828613	0.9186958	1113.28
SA38_29	1990	94.57331895828247	398.58598709106445	0.19750519	1113.84
SA38_29	1991	90.68341255187988	398.23259353637695	0.09456115	1114.4
SA38_29	1992	89.59059715270996	400.42139053344727	0.8135403	1114.96
SA38_29	1993	91.77888631820679	406.13136291503906	0.7159233	1115.52
SA38_29	1994	93.22727918624878	402.0011329650879	0.29336616	1116.08
SA38_29	1995	93.92728209495544	399.6042537689209	0.20156449	1116.64
SA38_29	1996	94.16059255599976	401.17547035217285	0.008376473	1117.2
SA38_29	1997	93.56403350830078	401.36369705200195	0.0067858617	1117.76
SA38_29	1998	15.415211021900177	243.39111328125	0.004141281	1118.32
SA38_29	1999	94.82102394104004	404.89036560058594	0.0042218696	1118.88
[truncated: 1,519 more rows]
