# Supplementary material for: Measuring inter-individual differences in behavioural types of gilthead seabreams in the laboratory using deep learning
Source: PeerJ. 2022 May 5;10:e13396. doi: 10.7717/peerj.13396 (PMC9080431; doi:10.7717/peerj.13396)
Supplement: Supplemental Information 1 [file peerj-10-13396-s001.zip › Raw validation data/d4/SA38_EXP_1.csv]

ID	sec	X	Y	%	seconds
SA38_EXP_1	1	13.800743222236633	248.30803871154785	0.010731756	0.0
SA38_EXP_1	2	13.734520971775055	246.14341735839844	0.01507478	0.72
SA38_EXP_1	3	13.72685581445694	246.33190155029297	0.017176595	1.44
SA38_EXP_1	4	13.840781152248383	249.09550666809082	0.018664848	2.16
SA38_EXP_1	5	13.798251748085022	244.9391269683838	0.026853189	2.88
SA38_EXP_1	6	13.681745529174805	247.6347541809082	0.0089251315	3.6
SA38_EXP_1	7	14.021798968315125	247.74473190307617	0.005578132	4.32
SA38_EXP_1	8	13.699382543563843	244.54004287719727	0.015417487	5.04
SA38_EXP_1	9	14.034529030323029	246.90874099731445	0.007233531	5.76
SA38_EXP_1	10	13.653840124607086	246.49123191833496	0.012673484	6.48
SA38_EXP_1	11	13.788765668869019	246.61545753479004	0.014322966	7.2
SA38_EXP_1	12	13.671986758708954	245.12712478637695	0.014225307	7.92
SA38_EXP_1	13	13.902276754379272	248.88070106506348	0.009280654	8.64
SA38_EXP_1	14	13.793683052062988	246.6910743713379	0.0071058283	9.36
SA38_EXP_1	15	13.751351833343506	248.04190635681152	0.0138644045	10.08
SA38_EXP_1	16	13.650482892990112	245.57561874389648	0.023980038	10.8
SA38_EXP_1	17	13.928233087062836	247.30567932128906	0.008108762	11.52
SA38_EXP_1	18	13.770909607410431	244.6380615234375	0.038442537	12.24
SA38_EXP_1	19	13.639695942401886	247.13184356689453	0.009569481	12.96
SA38_EXP_1	20	13.556213676929474	246.36431694030762	0.012725703	13.68
SA38_EXP_1	21	13.665437698364258	243.84698867797852	0.032063734	14.4
SA38_EXP_1	22	13.699997961521149	246.70377731323242	0.018166248	15.12
SA38_EXP_1	23	13.706129789352417	247.36001014709473	0.01616667	15.84
SA38_EXP_1	24	13.941563665866852	249.53075408935547	0.0046713823	16.56
SA38_EXP_1	25	13.711035251617432	243.95779609680176	0.018125637	17.28
SA38_EXP_1	26	13.75201940536499	247.6819610595703	0.006101661	18.0
SA38_EXP_1	27	13.83335143327713	247.3586654663086	0.0032096396	18.72
SA38_EXP_1	28	13.805632293224335	245.4605197906494	0.012601325	19.44
SA38_EXP_1	29	13.648664951324463	244.35808181762695	0.01930365	20.16
SA38_EXP_1	30	13.568499684333801	244.5732593536377	0.028300075	20.88
SA38_EXP_1	31	13.618682324886322	246.3871192932129	0.012003679	21.6
SA38_EXP_1	32	13.696004450321198	247.25555419921875	0.0061157574	22.32
SA38_EXP_1	33	13.642442226409912	244.94547843933105	0.012854003	23.04
SA38_EXP_1	34	13.715589046478271	244.64730262756348	0.026294589	23.76
SA38_EXP_1	35	13.655179738998413	245.2401351928711	0.008934416	24.48
SA38_EXP_1	36	13.669927418231964	247.2714328765869	0.004090759	25.2
SA38_EXP_1	37	13.69803100824356	245.8586311340332	0.0049996125	25.92
SA38_EXP_1	38	13.628384470939636	246.1201572418213	0.017512796	26.64
SA38_EXP_1	39	13.856101036071777	247.5253200531006	0.011603256	27.36
SA38_EXP_1	40	13.650676608085632	244.9566650390625	0.030029472	28.08
SA38_EXP_1	41	13.721418380737305	246.90885543823242	0.008882263	28.8
SA38_EXP_1	42	13.730722665786743	248.72589111328125	0.004277029	29.52
SA38_EXP_1	43	13.849703967571259	246.62409782409668	0.007814557	30.24
SA38_EXP_1	44	13.734816014766693	245.64702987670898	0.012624818	30.96
SA38_EXP_1	45	13.780432939529419	245.96649169921875	0.017894756	31.68
SA38_EXP_1	46	13.617530465126038	247.00973510742188	0.012052304	32.4
SA38_EXP_1	47	13.738888502120972	243.91837120056152	0.017894108	33.12
SA38_EXP_1	48	13.760417699813843	245.1690673828125	0.011125706	33.84
SA38_EXP_1	49	13.654069602489471	245.8384609222412	0.029754065	34.56
SA38_EXP_1	50	13.724330067634583	245.34164428710938	0.10076951	35.28
SA38_EXP_1	51	13.643041253089905	246.83781623840332	0.054604053	36.0
SA38_EXP_1	52	13.846023380756378	246.12874031066895	0.013358993	36.72
SA38_EXP_1	53	14.020198583602905	247.25008964538574	0.014082641	37.44
SA38_EXP_1	54	13.666942715644836	246.37212753295898	0.014636204	38.16
SA38_EXP_1	55	13.870218396186829	244.59978103637695	0.030677453	38.88
SA38_EXP_1	56	13.761778175830841	246.90739631652832	0.019031404	39.6
SA38_EXP_1	57	13.672296702861786	247.0115089416504	0.0034921798	40.32
SA38_EXP_1	58	13.649989664554596	247.23838806152344	0.012829908	41.04
SA38_EXP_1	59	13.644920289516449	246.24155044555664	0.024768187	41.76
SA38_EXP_1	60	13.83432000875473	245.09722709655762	0.014727562	42.48
SA38_EXP_1	61	13.571721315383911	244.51229095458984	0.025514813	43.2
SA38_EXP_1	62	13.470178842544556	242.81390190124512	0.018318247	43.92
SA38_EXP_1	63	13.78428041934967	247.87799835205078	0.0026617087	44.64
SA38_EXP_1	64	13.742248713970184	245.23876190185547	0.017018998	45.36
SA38_EXP_1	65	13.962884247303009	248.2189178466797	0.007946429	46.08
SA38_EXP_1	66	13.821302354335785	247.96500205993652	0.004608553	46.8
SA38_EXP_1	67	13.624529540538788	244.57860946655273	0.050263386	47.52
SA38_EXP_1	68	13.678136467933655	245.7451057434082	0.027252082	48.24
SA38_EXP_1	69	13.779664039611816	247.13318824768066	0.0059299082	48.96
SA38_EXP_1	70	13.725437223911285	248.00508499145508	0.0020525558	49.68
SA38_EXP_1	71	13.754971325397491	246.8522071838379	0.008264224	50.4
SA38_EXP_1	72	13.845251500606537	247.7856159210205	0.009136586	51.12
SA38_EXP_1	73	13.719210028648376	247.27947235107422	0.017638655	51.84
SA38_EXP_1	74	13.787569105625153	247.45433807373047	0.025551176	52.56
SA38_EXP_1	75	13.776949048042297	245.39734840393066	0.010512021	53.28
SA38_EXP_1	76	13.879653811454773	248.3151626586914	0.007051234	54.0
SA38_EXP_1	77	13.67979496717453	248.25788497924805	0.008794675	54.72
SA38_EXP_1	78	13.70440274477005	245.87385177612305	0.009803191	55.44
SA38_EXP_1	79	13.822376728057861	245.37354469299316	0.014895334	56.16
SA38_EXP_1	80	13.933788239955902	245.40292739868164	0.022511559	56.88
SA38_EXP_1	81	14.055046439170837	246.09366416931152	0.025644384	57.6
SA38_EXP_1	82	13.788087666034698	245.4081916809082	0.020262158	58.32
SA38_EXP_1	83	13.669304549694061	246.22095108032227	0.018978197	59.04
SA38_EXP_1	84	13.737170398235321	243.6383056640625	0.017304886	59.76
SA38_EXP_1	85	13.808254897594452	245.5565357208252	0.027991725	60.48
SA38_EXP_1	86	13.753874599933624	246.13028526306152	0.00985959	61.2
SA38_EXP_1	87	13.872593641281128	246.85747146606445	0.024993071	61.92
SA38_EXP_1	88	13.701075315475464	244.7083854675293	0.050929107	62.64
SA38_EXP_1	89	13.646970689296722	244.58318710327148	0.045588206	63.36
SA38_EXP_1	90	592.2307014465332	238.1442403793335	0.17445093	64.08
SA38_EXP_1	91	583.3998680114746	252.35621452331543	0.38705656	64.8
SA38_EXP_1	92	13.663752377033234	245.25675773620605	0.01654177	65.52
SA38_EXP_1	93	13.666947185993195	244.75476264953613	0.019011704	66.24
SA38_EXP_1	94	13.671918213367462	246.3742160797119	0.010436436	66.96
SA38_EXP_1	95	13.767284154891968	245.46358108520508	0.005543536	67.68
SA38_EXP_1	96	13.769203424453735	248.28414916992188	0.0080699995	68.4
SA38_EXP_1	97	13.917398452758789	247.59349822998047	0.011656307	69.12
SA38_EXP_1	98	13.95861804485321	249.98239517211914	0.0013444178	69.84
SA38_EXP_1	99	13.814747333526611	247.16629028320312	0.010384815	70.56
SA38_EXP_1	100	13.784690201282501	246.47993087768555	0.010775537	71.28
SA38_EXP_1	101	13.714408874511719	246.53371810913086	0.005904717	72.0
SA38_EXP_1	102	13.86428028345108	246.73192977905273	0.0017364762	72.72
SA38_EXP_1	103	13.878405094146729	247.7822971343994	0.014098858	73.44
SA38_EXP_1	104	13.809934258460999	247.16205596923828	0.00713563	74.16
SA38_EXP_1	105	13.846936821937561	247.93121337890625	0.0061333436	74.88
SA38_EXP_1	106	13.751950860023499	245.60357093811035	0.012752006	75.6
SA38_EXP_1	107	13.83727490901947	245.93908309936523	0.014881303	76.32
SA38_EXP_1	108	13.722006976604462	245.66299438476562	0.015103056	77.04
SA38_EXP_1	109	13.889926671981812	246.69313430786133	0.020156942	77.76
SA38_EXP_1	110	14.092952013015747	248.79793167114258	0.0035007675	78.48
SA38_EXP_1	111	13.800621032714844	246.91766738891602	0.0102697695	79.2
SA38_EXP_1	112	13.895836472511292	247.76309967041016	0.0060167564	79.92
SA38_EXP_1	113	13.886275887489319	247.10186004638672	0.010588697	80.64
SA38_EXP_1	114	13.66533488035202	247.22660064697266	0.009103752	81.36
SA38_EXP_1	115	13.971090316772461	247.54972457885742	0.012599896	82.08
SA38_EXP_1	116	13.583998382091522	244.2487335205078	0.017874168	82.8
SA38_EXP_1	117	13.698631525039673	247.17241287231445	0.016700553	83.52
SA38_EXP_1	118	13.723805546760559	246.3709259033203	0.04789108	84.24
SA38_EXP_1	119	13.750790059566498	248.11114311218262	0.017342793	84.96
SA38_EXP_1	120	13.682043552398682	245.90489387512207	0.024464116	85.68
SA38_EXP_1	121	13.70978057384491	246.49701118469238	0.024054805	86.4
SA38_EXP_1	122	13.66591602563858	246.53260231018066	0.011769	87.12
SA38_EXP_1	123	15.384180843830109	436.38587951660156	0.0013159697	87.84
SA38_EXP_1	124	13.739186525344849	248.47540855407715	0.003309332	88.56
SA38_EXP_1	125	13.575142621994019	247.2484016418457	0.0077650314	89.28
SA38_EXP_1	126	13.912172615528107	246.39575958251953	0.0058512585	90.0
SA38_EXP_1	127	13.884276151657104	246.29196166992188	0.017180001	90.72
SA38_EXP_1	128	13.796411454677582	246.12393379211426	0.015765	91.44
SA38_EXP_1	129	13.822457194328308	246.08402252197266	0.014422034	92.16
SA38_EXP_1	130	13.787604868412018	247.8113079071045	0.012820406	92.88
SA38_EXP_1	131	13.655221462249756	246.13168716430664	0.01069961	93.6
SA38_EXP_1	132	13.760606944561005	245.6220245361328	0.018596344	94.32
SA38_EXP_1	133	13.795910775661469	245.33334732055664	0.017329277	95.04
SA38_EXP_1	134	13.810035586357117	247.8933334350586	0.009314337	95.76
SA38_EXP_1	135	13.709211349487305	245.89035987854004	0.009947825	96.48
SA38_EXP_1	136	13.55942040681839	247.1476936340332	0.01379148	97.2
SA38_EXP_1	137	13.733091950416565	247.54108428955078	0.024312617	97.92
SA38_EXP_1	138	13.585871458053589	245.04375457763672	0.019937262	98.64
SA38_EXP_1	139	13.689114153385162	247.23209381103516	0.01020043	99.36
SA38_EXP_1	140	13.864144682884216	248.06774139404297	0.0071264203	100.08
SA38_EXP_1	141	13.714949786663055	246.19789123535156	0.030134287	100.8
SA38_EXP_1	142	13.729417324066162	246.54035568237305	0.009732758	101.52
SA38_EXP_1	143	13.690102100372314	248.02542686462402	0.007775046	102.24
SA38_EXP_1	144	13.660839200019836	246.0904026031494	0.010227612	102.96
SA38_EXP_1	145	13.631176948547363	244.88588333129883	0.03815273	103.68
SA38_EXP_1	146	13.92965316772461	248.1247901916504	0.0060632126	104.4
SA38_EXP_1	147	13.68422657251358	248.57872009277344	0.013034598	105.12
SA38_EXP_1	148	13.715638220310211	247.7742862701416	0.008314623	105.84
SA38_EXP_1	149	13.663427531719208	246.88997268676758	0.011153139	106.56
SA38_EXP_1	150	13.759994506835938	247.16068267822266	0.0046397406	107.28
SA38_EXP_1	151	13.528896868228912	245.1056671142578	0.013859307	108.0
SA38_EXP_1	152	13.745592534542084	244.15912628173828	0.008387835	108.72
SA38_EXP_1	153	13.742657005786896	248.270902633667	0.00698504	109.44
SA38_EXP_1	154	13.729973137378693	249.1373062133789	0.0071493085	110.16
SA38_EXP_1	155	13.632819056510925	246.10630989074707	0.008918335	110.88
SA38_EXP_1	156	13.494400680065155	244.01344299316406	0.014297167	111.6
SA38_EXP_1	157	13.855253159999847	245.92952728271484	0.0026280093	112.32
SA38_EXP_1	158	13.820300996303558	247.0491886138916	0.008472143	113.04
SA38_EXP_1	159	13.780952990055084	243.3588409423828	0.052746437	113.76
SA38_EXP_1	160	13.675406575202942	246.83504104614258	0.009973132	114.48
SA38_EXP_1	161	13.588899374008179	247.483491897583	0.009654774	115.2
SA38_EXP_1	162	13.704739511013031	248.88364791870117	0.00962374	115.92
SA38_EXP_1	163	13.882814347743988	246.3102149963379	0.0089246845	116.64
SA38_EXP_1	164	13.832727074623108	247.68854141235352	0.008536668	117.36
SA38_EXP_1	165	13.660383224487305	244.39687728881836	0.033963814	118.08
SA38_EXP_1	166	13.701272010803223	245.05270957946777	0.043286253	118.8
SA38_EXP_1	167	13.425110280513763	243.38064193725586	0.10753839	119.52
SA38_EXP_1	168	13.543859124183655	244.27082061767578	0.031612877	120.24
SA38_EXP_1	169	13.679063320159912	247.33972549438477	0.008169615	120.96
SA38_EXP_1	170	13.900531828403473	248.11185836791992	0.01973164	121.68
SA38_EXP_1	171	13.798651099205017	250.3396224975586	0.011131966	122.4
SA38_EXP_1	172	13.661232590675354	245.83969116210938	0.048718695	123.12
SA38_EXP_1	173	13.920526206493378	246.9836139678955	0.012943817	123.84
SA38_EXP_1	174	13.741619884967804	246.6438102722168	0.015758196	124.56
SA38_EXP_1	175	13.737018406391144	247.7940845489502	0.019651348	125.28
SA38_EXP_1	176	13.608746230602264	245.1144790649414	0.02268069	126.0
SA38_EXP_1	177	13.886800408363342	245.19810676574707	0.052282624	126.72
SA38_EXP_1	178	13.594385981559753	245.49619674682617	0.040322997	127.44
SA38_EXP_1	179	13.644923269748688	246.71785354614258	0.034743626	128.16
SA38_EXP_1	180	13.718762993812561	245.86875915527344	0.008811263	128.88
SA38_EXP_1	181	13.826420903205872	249.49831008911133	0.014125003	129.6
SA38_EXP_1	182	13.703015446662903	246.81129455566406	0.03568072	130.32
SA38_EXP_1	183	13.667596876621246	244.5762062072754	0.017894052	131.04
SA38_EXP_1	184	13.623759150505066	247.01236724853516	0.011221576	131.76
SA38_EXP_1	185	13.758954405784607	246.52416229248047	0.012155973	132.48
SA38_EXP_1	186	13.733482360839844	245.086669921875	0.0114362715	133.2
SA38_EXP_1	187	13.929413259029388	249.1325283050537	0.0026270335	133.92
SA38_EXP_1	188	13.758158683776855	249.10592079162598	0.006986516	134.64
SA38_EXP_1	189	13.986970484256744	245.26165008544922	0.017033618	135.36
SA38_EXP_1	190	14.039100706577301	247.37079620361328	0.00755467	136.08
SA38_EXP_1	191	13.798464834690094	248.79218101501465	0.0022138972	136.8
SA38_EXP_1	192	13.875693082809448	246.60478591918945	0.005336152	137.52
SA38_EXP_1	193	13.99431824684143	247.2725486755371	0.007883939	138.24
SA38_EXP_1	194	13.675171136856079	244.82013702392578	0.016081667	138.96
SA38_EXP_1	195	13.818559050559998	247.27063179016113	0.0027731315	139.68
SA38_EXP_1	196	13.731871545314789	247.80961990356445	0.0063397055	140.4
SA38_EXP_1	197	13.800811767578125	244.7486686706543	0.011245192	141.12
SA38_EXP_1	198	13.593223690986633	245.93579292297363	0.01792426	141.84
SA38_EXP_1	199	13.546545803546906	244.98052597045898	0.07200906	142.56
SA38_EXP_1	200	13.714081048965454	246.85606956481934	0.03326678	143.28
SA38_EXP_1	201	13.74712735414505	248.29776763916016	0.011714575	144.0
SA38_EXP_1	202	13.839997351169586	247.04306602478027	0.0086312955	144.72
SA38_EXP_1	203	13.709065318107605	245.71369171142578	0.020982923	145.44
SA38_EXP_1	204	13.83925974369049	246.70231819152832	0.0071620736	146.16
SA38_EXP_1	205	13.670824468135834	245.4975700378418	0.023443436	146.88
SA38_EXP_1	206	13.783003389835358	245.61407089233398	0.03356922	147.6
SA38_EXP_1	207	13.750781118869781	246.639404296875	0.012743664	148.32
SA38_EXP_1	208	13.6941596865654	244.81830596923828	0.02303953	149.04
SA38_EXP_1	209	13.805010914802551	246.4845085144043	0.023583617	149.76
SA38_EXP_1	210	13.731299340724945	247.96700477600098	0.024473567	150.48
SA38_EXP_1	211	13.60073983669281	244.64821815490723	0.016849093	151.2
SA38_EXP_1	212	13.842679560184479	246.88688278198242	0.008381484	151.92
SA38_EXP_1	213	13.670642673969269	246.3771915435791	0.021208702	152.64
SA38_EXP_1	214	13.963806629180908	246.58973693847656	0.016922297	153.36
SA38_EXP_1	215	13.579323887825012	245.39958000183105	0.036506515	154.08
SA38_EXP_1	216	13.791117072105408	245.9282398223877	0.011815342	154.8
SA38_EXP_1	217	13.869452476501465	247.6201629638672	0.0051178522	155.52
SA38_EXP_1	218	13.790978491306305	247.23867416381836	0.009897373	156.24
SA38_EXP_1	219	13.679660856723785	244.6542263031006	0.01889683	156.96
SA38_EXP_1	220	13.563095033168793	244.60164070129395	0.023069557	157.68
SA38_EXP_1	221	13.795477151870728	246.1563205718994	0.006077548	158.4
SA38_EXP_1	222	13.78529965877533	247.62434005737305	0.0076250196	159.12
SA38_EXP_1	223	13.76812607049942	246.0358715057373	0.009314653	159.84
SA38_EXP_1	224	14.066603779792786	246.38975143432617	0.028487774	160.56
SA38_EXP_1	225	13.810521364212036	244.59686279296875	0.011344496	161.28
SA38_EXP_1	226	13.84403109550476	244.2373752593994	0.02491726	162.0
SA38_EXP_1	227	13.843896985054016	245.75838088989258	0.01767526	162.72
SA38_EXP_1	228	14.01883065700531	248.31833839416504	0.0046870024	163.44
SA38_EXP_1	229	13.78626823425293	246.71127319335938	0.011781178	164.16
SA38_EXP_1	230	13.653454184532166	245.41065216064453	0.016064623	164.88
SA38_EXP_1	231	13.71673047542572	246.59863471984863	0.0115008075	165.6
SA38_EXP_1	232	13.857623934745789	247.84832954406738	0.002471043	166.32
SA38_EXP_1	233	13.617534935474396	248.4488296508789	0.0047924123	167.04
SA38_EXP_1	234	13.616275787353516	245.0569725036621	0.038146228	167.76
SA38_EXP_1	235	13.700181245803833	245.7546615600586	0.027835505	168.48
SA38_EXP_1	236	13.774651288986206	245.1372528076172	0.01637871	169.2
SA38_EXP_1	237	13.796897232532501	245.28825759887695	0.0155613	169.92
SA38_EXP_1	238	13.618120551109314	244.87163543701172	0.032402962	170.64
SA38_EXP_1	239	13.601265847682953	245.22869110107422	0.020134846	171.36
SA38_EXP_1	240	13.704900443553925	247.58408546447754	0.005015398	172.08
SA38_EXP_1	241	13.609248399734497	247.05920219421387	0.01772864	172.8
SA38_EXP_1	242	13.83887231349945	248.21825981140137	0.0037827573	173.52
SA38_EXP_1	243	13.640022277832031	247.16317176818848	0.024243336	174.24
SA38_EXP_1	244	13.850170373916626	245.4612636566162	0.022317989	174.96
SA38_EXP_1	245	13.730062544345856	246.35501861572266	0.009514299	175.68
SA38_EXP_1	246	13.84613811969757	246.27307891845703	0.006160073	176.4
SA38_EXP_1	247	13.758909702301025	245.38707733154297	0.008254136	177.12
SA38_EXP_1	248	13.762743771076202	246.00972175598145	0.012454315	177.84
SA38_EXP_1	249	13.79624605178833	245.9497833251953	0.0108698215	178.56
SA38_EXP_1	250	13.794034719467163	248.18429946899414	0.008856609	179.28
SA38_EXP_1	251	13.694699108600616	245.81448554992676	0.0051944912	180.0
SA38_EXP_1	252	13.676917552947998	245.1371955871582	0.008532455	180.72
SA38_EXP_1	253	13.646909594535828	246.86800003051758	0.0131294625	181.44
SA38_EXP_1	254	13.882564008235931	246.50765419006348	0.013312427	182.16
SA38_EXP_1	255	13.831306993961334	247.40023612976074	0.014048376	182.88
SA38_EXP_1	256	13.763180375099182	246.5621566772461	0.013102822	183.6
SA38_EXP_1	257	13.85871022939682	248.11500549316406	0.013210459	184.32
SA38_EXP_1	258	13.750047981739044	245.74725151062012	0.008697058	185.04
SA38_EXP_1	259	13.869094848632812	247.55321502685547	0.0155986445	185.76
SA38_EXP_1	260	13.712550699710846	247.57770538330078	0.009127081	186.48
SA38_EXP_1	261	13.641229271888733	246.50041580200195	0.018763587	187.2
SA38_EXP_1	262	13.911858201026917	247.97324180603027	0.010080913	187.92
SA38_EXP_1	263	13.911187648773193	247.19375610351562	0.013976028	188.64
SA38_EXP_1	264	13.718080520629883	248.15428733825684	0.022224626	189.36
SA38_EXP_1	265	13.712155818939209	247.98969268798828	0.01241285	190.08
SA38_EXP_1	266	13.66283893585205	248.37172508239746	0.008436072	190.8
SA38_EXP_1	267	13.674451410770416	248.48044395446777	0.009459084	191.52
SA38_EXP_1	268	13.767927885055542	246.23857498168945	0.0069686146	192.24
SA38_EXP_1	269	13.683867454528809	246.3043212890625	0.012607046	192.96
SA38_EXP_1	270	13.629475235939026	248.01361083984375	0.027129943	193.68
SA38_EXP_1	271	13.65819126367569	246.5559482574463	0.010022868	194.4
SA38_EXP_1	272	13.819636404514313	247.46149063110352	0.0093672685	195.12
SA38_EXP_1	273	13.782232999801636	247.72221565246582	0.009250626	195.84
SA38_EXP_1	274	13.558118045330048	245.03311157226562	0.011958923	196.56
SA38_EXP_1	275	13.7800931930542	246.64240837097168	0.012631762	197.28
SA38_EXP_1	276	13.6930912733078	247.44369506835938	0.011092976	198.0
SA38_EXP_1	277	13.746006786823273	246.88894271850586	0.0059750774	198.72
SA38_EXP_1	278	13.558067381381989	245.32047271728516	0.03835308	199.44
SA38_EXP_1	279	13.892677426338196	248.41821670532227	0.008375422	200.16
SA38_EXP_1	280	13.833893835544586	247.70313262939453	0.02110521	200.88
SA38_EXP_1	281	13.600608706474304	247.00927734375	0.015597619	201.6
SA38_EXP_1	282	13.667337596416473	247.7102279663086	0.008617691	202.32
SA38_EXP_1	283	13.594262301921844	247.16448783874512	0.0064948043	203.04
SA38_EXP_1	284	13.66601437330246	244.56321716308594	0.05907009	203.76
SA38_EXP_1	285	13.660016655921936	249.17221069335938	0.012299505	204.48
SA38_EXP_1	286	13.849969208240509	248.3612823486328	0.011435917	205.2
SA38_EXP_1	287	13.742169737815857	246.35650634765625	0.012060687	205.92
SA38_EXP_1	288	13.571028411388397	244.9325180053711	0.0552553	206.64
SA38_EXP_1	289	13.80302757024765	246.27634048461914	0.013358969	207.36
SA38_EXP_1	290	13.926854729652405	247.03774452209473	0.008827558	208.08
SA38_EXP_1	291	13.739348948001862	246.26343727111816	0.01424573	208.8
SA38_EXP_1	292	13.939322531223297	246.32343292236328	0.0374753	209.52
SA38_EXP_1	293	13.824932277202606	244.78989601135254	0.017826525	210.24
SA38_EXP_1	294	13.905860483646393	247.23318099975586	0.007555253	210.96
SA38_EXP_1	295	13.84938359260559	245.21238327026367	0.048875842	211.68
SA38_EXP_1	296	13.734914362430573	246.24670028686523	0.016705737	212.4
SA38_EXP_1	297	13.763590157032013	243.4182643890381	0.02595584	213.12
SA38_EXP_1	298	13.822168111801147	247.47090339660645	0.013364551	213.84
SA38_EXP_1	299	13.805791735649109	247.5963592529297	0.024316756	214.56
SA38_EXP_1	300	13.703541457653046	248.6400604248047	0.020499917	215.28
SA38_EXP_1	301	14.026148617267609	247.00933456420898	0.03201684	216.0
SA38_EXP_1	302	13.876205682754517	247.99921989440918	0.02533535	216.72
SA38_EXP_1	303	13.55312466621399	244.73450660705566	0.047416784	217.44
SA38_EXP_1	304	13.64980936050415	244.14190292358398	0.020174902	218.16
SA38_EXP_1	305	13.696402311325073	246.6328239440918	0.008045322	218.88
SA38_EXP_1	306	13.650566339492798	246.47561073303223	0.02676147	219.6
SA38_EXP_1	307	13.685990869998932	246.33224487304688	0.00524397	220.32
SA38_EXP_1	308	13.718721270561218	247.2393035888672	0.01382444	221.04
SA38_EXP_1	309	13.81908506155014	247.33025550842285	0.017251903	221.76
SA38_EXP_1	310	13.70357871055603	247.33074188232422	0.008937232	222.48
SA38_EXP_1	311	13.676419854164124	247.90815353393555	0.011147004	223.2
SA38_EXP_1	312	13.666081428527832	246.4156150817871	0.037161924	223.92
SA38_EXP_1	313	13.713693618774414	246.39215469360352	0.015611608	224.64
SA38_EXP_1	314	14.014643430709839	247.23953247070312	0.005436085	225.36
SA38_EXP_1	315	13.813243806362152	247.5160789489746	0.013857508	226.08
SA38_EXP_1	316	13.691864907741547	246.31173133850098	0.0081542665	226.8
SA38_EXP_1	317	13.66267204284668	245.26788711547852	0.005112172	227.52
SA38_EXP_1	318	13.768905401229858	244.9427890777588	0.023243895	228.24
SA38_EXP_1	319	13.668744266033173	243.53038787841797	0.015004047	228.96
SA38_EXP_1	320	13.79058063030243	245.37723541259766	0.015941931	229.68
SA38_EXP_1	321	13.829033076763153	247.64622688293457	0.01297251	230.4
SA38_EXP_1	322	13.653816282749176	246.53077125549316	0.009224693	231.12
SA38_EXP_1	323	13.708394765853882	245.90864181518555	0.016671082	231.84
SA38_EXP_1	324	13.897529244422913	246.5035629272461	0.010823328	232.56
SA38_EXP_1	325	13.752256333827972	247.23134994506836	0.009072163	233.28
SA38_EXP_1	326	13.757579028606415	244.59179878234863	0.029986463	234.0
SA38_EXP_1	327	13.773737847805023	246.64461135864258	0.01574202	234.72
SA38_EXP_1	328	13.709837198257446	246.20195388793945	0.012170968	235.44
SA38_EXP_1	329	13.741113245487213	247.17836380004883	0.015683392	236.16
SA38_EXP_1	330	13.709613680839539	246.2164306640625	0.010893446	236.88
SA38_EXP_1	331	13.540299236774445	245.0127124786377	0.011494531	237.6
SA38_EXP_1	332	13.815978169441223	247.49459266662598	0.008668731	238.32
SA38_EXP_1	333	13.677094876766205	243.872709274292	0.0070307986	239.04
SA38_EXP_1	334	13.806889951229095	246.15792274475098	0.0049669184	239.76
SA38_EXP_1	335	13.796919584274292	246.8308925628662	0.004649945	240.48
SA38_EXP_1	336	13.72605562210083	246.88756942749023	0.0032879873	241.2
SA38_EXP_1	337	13.72118890285492	247.19444274902344	0.005427713	241.92
SA38_EXP_1	338	13.905352354049683	248.66483688354492	0.001993923	242.64
SA38_EXP_1	339	13.744387030601501	245.27618408203125	0.00990256	243.36
SA38_EXP_1	340	13.778367638587952	248.25413703918457	0.012677942	244.08
SA38_EXP_1	341	13.64559680223465	245.5598258972168	0.009907474	244.8
SA38_EXP_1	342	13.526324927806854	246.6470432281494	0.019790083	245.52
SA38_EXP_1	343	13.727481663227081	246.66844367980957	0.030897014	246.24
SA38_EXP_1	344	13.718631863594055	245.33989906311035	0.017983288	246.96
SA38_EXP_1	345	13.80271315574646	248.40322494506836	0.001760888	247.68
SA38_EXP_1	346	13.861915469169617	246.6345977783203	0.009454529	248.4
SA38_EXP_1	347	13.778503239154816	247.01396942138672	0.011583508	249.12
SA38_EXP_1	348	13.67802768945694	245.90970039367676	0.017065894	249.84
SA38_EXP_1	349	13.920953869819641	246.1050510406494	0.0069479	250.56
SA38_EXP_1	350	13.660761713981628	246.41876220703125	0.013068374	251.28
SA38_EXP_1	351	13.77503126859665	246.3131332397461	0.006460487	252.0
SA38_EXP_1	352	13.554486632347107	246.2050437927246	0.058455393	252.72
SA38_EXP_1	353	13.492326438426971	243.94646644592285	0.05563368	253.44
SA38_EXP_1	354	13.859440386295319	249.2644500732422	0.0061986516	254.16
SA38_EXP_1	355	13.72908353805542	248.38829040527344	0.0040399614	254.88
SA38_EXP_1	356	13.972228765487671	247.34064102172852	0.021260308	255.6
SA38_EXP_1	357	13.726559281349182	247.79909133911133	0.009030139	256.32
SA38_EXP_1	358	13.837480545043945	247.42286682128906	0.0120203635	257.04
SA38_EXP_1	359	13.746872544288635	247.9039192199707	0.002142968	257.76
SA38_EXP_1	360	13.609844446182251	245.94738006591797	0.012955603	258.48
SA38_EXP_1	361	13.774856925010681	246.71390533447266	0.011152161	259.2
SA38_EXP_1	362	13.688607513904572	244.2099380493164	0.029649183	259.92
SA38_EXP_1	363	13.705340027809143	246.19674682617188	0.013294651	260.64
SA38_EXP_1	364	13.674736022949219	246.9518280029297	0.017515695	261.36
SA38_EXP_1	365	13.701185584068298	244.61471557617188	0.027407702	262.08
SA38_EXP_1	366	13.700062036514282	249.1263771057129	0.0073877596	262.8
SA38_EXP_1	367	13.837914168834686	248.4023666381836	0.002713238	263.52
SA38_EXP_1	368	13.62708956003189	247.49113082885742	0.0044023506	264.24
SA38_EXP_1	369	13.728320598602295	247.8493309020996	0.0035013	264.96
SA38_EXP_1	370	13.796541094779968	247.4033260345459	0.0044381283	265.68
SA38_EXP_1	371	13.75497430562973	248.06093215942383	0.0067106774	266.4
SA38_EXP_1	372	13.728158175945282	245.83511352539062	0.014133585	267.12
SA38_EXP_1	373	13.711011409759521	248.56255531311035	0.009968321	267.84
SA38_EXP_1	374	13.865716755390167	248.5748291015625	0.003810821	268.56
SA38_EXP_1	375	13.736097514629364	245.45597076416016	0.038507167	269.28
SA38_EXP_1	376	13.743364810943604	248.7609100341797	0.01920907	270.0
SA38_EXP_1	377	13.744327425956726	245.23504257202148	0.0256711	270.72
SA38_EXP_1	378	13.825538754463196	248.1935691833496	0.018815596	271.44
SA38_EXP_1	379	13.879179954528809	246.74360275268555	0.0041905553	272.16
SA38_EXP_1	380	13.836629688739777	245.43468475341797	0.02569234	272.88
SA38_EXP_1	381	13.896460831165314	246.08304977416992	0.046813495	273.6
SA38_EXP_1	382	13.683955371379852	244.95019912719727	0.016763022	274.32
SA38_EXP_1	383	13.933409750461578	247.01645851135254	0.008583485	275.04
SA38_EXP_1	384	13.47506046295166	243.83843421936035	0.03815717	275.76
SA38_EXP_1	385	13.736583292484283	246.84325218200684	0.008256438	276.48
SA38_EXP_1	386	13.770747184753418	246.214599609375	0.017876897	277.2
SA38_EXP_1	387	13.70609700679779	247.44346618652344	0.0064723357	277.92
SA38_EXP_1	388	13.587243854999542	247.17784881591797	0.010865253	278.64
SA38_EXP_1	389	13.690133392810822	246.6360855102539	0.017636934	279.36
SA38_EXP_1	390	13.757772743701935	247.01342582702637	0.011334718	280.08
SA38_EXP_1	391	13.658250868320465	245.7095718383789	0.0173777	280.8
SA38_EXP_1	392	13.463175296783447	245.6223964691162	0.051573087	281.52
SA38_EXP_1	393	13.798123598098755	246.08579635620117	0.01618849	282.24
SA38_EXP_1	394	13.518500328063965	245.4173183441162	0.015343569	282.96
SA38_EXP_1	395	13.81685733795166	246.76671981811523	0.008915006	283.68
SA38_EXP_1	396	13.827022910118103	246.52238845825195	0.0117850825	284.4
SA38_EXP_1	397	13.705655932426453	249.1775894165039	0.011284573	285.12
SA38_EXP_1	398	13.773612678050995	248.84528160095215	0.009685205	285.84
SA38_EXP_1	399	13.628709316253662	245.0009536743164	0.02799493	286.56
SA38_EXP_1	400	13.662123680114746	245.65343856811523	0.019383395	287.28
SA38_EXP_1	401	13.749505579471588	246.40525817871094	0.014795441	288.0
SA38_EXP_1	402	13.720899820327759	247.66714096069336	0.008451011	288.72
SA38_EXP_1	403	13.548783957958221	245.7992935180664	0.017865567	289.44
SA38_EXP_1	404	13.70958536863327	245.85760116577148	0.020145312	290.16
SA38_EXP_1	405	13.767805695533752	248.44608306884766	0.007568532	290.88
SA38_EXP_1	406	13.8740673661232	245.82398414611816	0.02462827	291.6
SA38_EXP_1	407	13.836899399757385	246.64094924926758	0.01805771	292.32
SA38_EXP_1	408	13.684454560279846	246.42462730407715	0.011753093	293.04
SA38_EXP_1	409	13.686591386795044	247.56048202514648	0.012472115	293.76
SA38_EXP_1	410	13.801321387290955	247.0660400390625	0.015285784	294.48
SA38_EXP_1	411	13.739396631717682	246.3834571838379	0.0073749516	295.2
SA38_EXP_1	412	14.011675119400024	248.6952781677246	0.0036856215	295.92
SA38_EXP_1	413	14.018179476261139	247.2594165802002	0.002685587	296.64
SA38_EXP_1	414	13.832977414131165	246.9155216217041	0.009526282	297.36
SA38_EXP_1	415	13.951285183429718	249.32373046875	0.0010797827	298.08
SA38_EXP_1	416	13.675947487354279	245.84315299987793	0.0084837265	298.8
SA38_EXP_1	417	13.665446639060974	246.27568244934082	0.019299816	299.52
SA38_EXP_1	418	13.723832368850708	244.0125274658203	0.014616391	300.24
SA38_EXP_1	419	15.276041626930237	436.17971420288086	0.002918893	300.96
SA38_EXP_1	420	13.660061359405518	244.07094955444336	0.012880215	301.68
SA38_EXP_1	421	13.591784238815308	246.67702674865723	0.03311864	302.4
SA38_EXP_1	422	13.796761631965637	243.49811553955078	0.03353591	303.12
SA38_EXP_1	423	13.912072777748108	245.63335418701172	0.027444461	303.84
SA38_EXP_1	424	13.56218159198761	243.4797191619873	0.040297724	304.56
SA38_EXP_1	425	13.516321778297424	244.90153312683105	0.024337428	305.28
SA38_EXP_1	426	13.652925193309784	248.1218719482422	0.011090764	306.0
SA38_EXP_1	427	13.585279881954193	243.9730167388916	0.035643425	306.72
SA38_EXP_1	428	13.719706237316132	247.51785278320312	0.0134320585	307.44
SA38_EXP_1	429	13.86316865682602	247.61529922485352	0.0038341058	308.16
SA38_EXP_1	430	13.80314975976944	247.00727462768555	0.016831383	308.88
SA38_EXP_1	431	13.6646568775177	248.41750144958496	0.00353064	309.6
SA38_EXP_1	432	13.543644547462463	246.44854545593262	0.06768901	310.32
SA38_EXP_1	433	13.790547847747803	246.30191802978516	0.0070062196	311.04
SA38_EXP_1	434	13.710121810436249	246.18404388427734	0.0034553718	311.76
SA38_EXP_1	435	13.661590218544006	248.55262756347656	0.006222566	312.48
SA38_EXP_1	436	13.941280543804169	248.54453086853027	0.0009783136	313.2
SA38_EXP_1	437	13.75955045223236	247.09196090698242	0.013898346	313.92
SA38_EXP_1	438	13.683745265007019	245.09737014770508	0.016505769	314.64
SA38_EXP_1	439	13.924892246723175	246.36609077453613	0.013782655	315.36
SA38_EXP_1	440	13.89361321926117	249.3600082397461	0.0025376084	316.08
SA38_EXP_1	441	13.913962244987488	246.99514389038086	0.011083098	316.8
SA38_EXP_1	442	13.63753229379654	245.62597274780273	0.05075408	317.52
SA38_EXP_1	443	13.575223088264465	245.12426376342773	0.056546073	318.24
SA38_EXP_1	444	13.655376434326172	246.81541442871094	0.010236774	318.96
SA38_EXP_1	445	13.661123812198639	246.07646942138672	0.019286249	319.68
SA38_EXP_1	446	13.529488444328308	244.60481643676758	0.057932682	320.4
SA38_EXP_1	447	13.614380359649658	247.16134071350098	0.007192501	321.12
SA38_EXP_1	448	13.70389610528946	245.9823703765869	0.013717655	321.84
SA38_EXP_1	449	13.724297285079956	248.263578414917	0.014261414	322.56
SA38_EXP_1	450	13.651621341705322	247.8061294555664	0.0058963853	323.28
SA38_EXP_1	451	13.582943379878998	245.92844009399414	0.016589148	324.0
SA38_EXP_1	452	13.814854621887207	246.09432220458984	0.045409627	324.72
SA38_EXP_1	453	13.792051374912262	245.30668258666992	0.034442954	325.44
SA38_EXP_1	454	15.345397591590881	436.8885612487793	0.0027974877	326.16
SA38_EXP_1	455	13.859467208385468	248.6803436279297	0.005205413	326.88
SA38_EXP_1	456	13.735933601856232	246.3673210144043	0.021770846	327.6
SA38_EXP_1	457	13.692927360534668	245.6041145324707	0.021247825	328.32
SA38_EXP_1	458	13.704560697078705	248.58389854431152	0.009050524	329.04
SA38_EXP_1	459	13.865591585636139	248.98406982421875	0.014349037	329.76
SA38_EXP_1	460	13.734892010688782	248.20764541625977	0.011963691	330.48
SA38_EXP_1	461	13.903822004795074	245.84758758544922	0.03196636	331.2
SA38_EXP_1	462	13.691644370555878	245.96795082092285	0.014019384	331.92
SA38_EXP_1	463	13.828295469284058	248.43069076538086	0.0131649915	332.64
SA38_EXP_1	464	13.609461486339569	247.78192520141602	0.017083941	333.36
SA38_EXP_1	465	13.769453763961792	247.46749877929688	0.020271078	334.08
SA38_EXP_1	466	13.774895668029785	247.92620658874512	0.005732018	334.8
SA38_EXP_1	467	13.869352638721466	246.7064666748047	0.008416288	335.52
SA38_EXP_1	468	13.621118664741516	246.02205276489258	0.0290016	336.24
SA38_EXP_1	469	14.028072357177734	247.2041130065918	0.012565257	336.96
SA38_EXP_1	470	13.836053013801575	247.37279891967773	0.02772178	337.68
SA38_EXP_1	471	13.841202855110168	249.6356964111328	0.008953232	338.4
SA38_EXP_1	472	13.854187726974487	248.5077667236328	0.012435117	339.12
SA38_EXP_1	473	13.761302828788757	248.83489608764648	0.012565222	339.84
SA38_EXP_1	474	13.785921037197113	247.47133255004883	0.017869037	340.56
SA38_EXP_1	475	13.776017725467682	246.9620704650879	0.019208064	341.28
SA38_EXP_1	476	13.71481567621231	244.94476318359375	0.038261846	342.0
SA38_EXP_1	477	13.856352865695953	245.11493682861328	0.0140158385	342.72
SA38_EXP_1	478	13.715992867946625	247.94397354125977	0.002849583	343.44
SA38_EXP_1	479	14.068862795829773	247.90194511413574	0.018316902	344.16
SA38_EXP_1	480	13.672028481960297	246.26644134521484	0.015912797	344.88
SA38_EXP_1	481	13.91269862651825	248.06376457214355	0.02096205	345.6
SA38_EXP_1	482	13.849897682666779	248.40445518493652	0.026343442	346.32
SA38_EXP_1	483	13.610048592090607	244.56933975219727	0.03255899	347.04
SA38_EXP_1	484	13.724322617053986	244.96087074279785	0.017827084	347.76
SA38_EXP_1	485	13.67100328207016	247.35551834106445	0.024764193	348.48
SA38_EXP_1	486	13.575901091098785	245.98013877868652	0.019701928	349.2
SA38_EXP_1	487	13.681820034980774	245.90869903564453	0.013739432	349.92
SA38_EXP_1	488	13.727353513240814	245.0661849975586	0.02365663	350.64
SA38_EXP_1	489	13.62139880657196	243.8518524169922	0.028631615	351.36
SA38_EXP_1	490	13.431012630462646	245.52783966064453	0.021622837	352.08
SA38_EXP_1	491	13.757069408893585	249.06389236450195	0.004686789	352.8
SA38_EXP_1	492	13.55089247226715	246.45383834838867	0.052109517	353.52
SA38_EXP_1	493	13.583219051361084	245.98408699035645	0.01119416	354.24
SA38_EXP_1	494	13.65521252155304	245.8743667602539	0.019385789	354.96
SA38_EXP_1	495	13.844653964042664	248.5165500640869	0.008313309	355.68
SA38_EXP_1	496	13.793136179447174	245.54574966430664	0.014433886	356.4
SA38_EXP_1	497	13.71251791715622	247.32407569885254	0.005356933	357.12
SA38_EXP_1	498	13.667060434818268	245.3894805908203	0.01653182	357.84
SA38_EXP_1	499	13.961027562618256	247.8757095336914	0.010194798	358.56
SA38_EXP_1	500	13.764901459217072	245.79151153564453	0.010661973	359.28
SA38_EXP_1	501	14.339251816272736	247.5406837463379	0.048415884	360.0
SA38_EXP_1	502	13.728219270706177	245.92065811157227	0.02563447	360.72
SA38_EXP_1	503	13.708920776844025	244.5864772796631	0.020294713	361.44
SA38_EXP_1	504	13.643994927406311	244.76300239562988	0.032470852	362.16
SA38_EXP_1	505	13.692671060562134	244.45953369140625	0.013040844	362.88
SA38_EXP_1	506	13.860373198986053	247.2429656982422	0.0040494003	363.6
SA38_EXP_1	507	13.844525814056396	248.0848217010498	0.0064047654	364.32
SA38_EXP_1	508	13.815541565418243	246.58644676208496	0.017177908	365.04
SA38_EXP_1	509	13.77810388803482	248.98226737976074	0.010879331	365.76
SA38_EXP_1	510	320.91546058654785	415.77157974243164	0.0050324854	366.48
SA38_EXP_1	511	13.752907514572144	247.16503143310547	0.008687373	367.2
SA38_EXP_1	512	13.89288455247879	248.54018211364746	0.012100066	367.92
SA38_EXP_1	513	13.816946744918823	247.94912338256836	0.0049145264	368.64
SA38_EXP_1	514	13.799674808979034	246.763916015625	0.008946373	369.36
SA38_EXP_1	515	13.67320716381073	247.8768825531006	0.00993489	370.08
SA38_EXP_1	516	13.571034371852875	247.6944923400879	0.0066859876	370.8
SA38_EXP_1	517	13.801378011703491	247.98894882202148	0.0063615236	371.52
SA38_EXP_1	518	13.733546435832977	246.2541961669922	0.012733961	372.24
SA38_EXP_1	519	13.878513872623444	248.84891510009766	0.0015822779	372.96
SA38_EXP_1	520	13.49695771932602	243.1047534942627	0.029096888	373.68
SA38_EXP_1	521	13.66901695728302	246.1691951751709	0.018589402	374.4
SA38_EXP_1	522	13.535648584365845	246.47149085998535	0.013726392	375.12
SA38_EXP_1	523	13.860498368740082	247.9925537109375	0.005982315	375.84
SA38_EXP_1	524	13.690945506095886	245.94005584716797	0.0243538	376.56
SA38_EXP_1	525	13.533948361873627	248.49397659301758	0.015614944	377.28
SA38_EXP_1	526	13.667137920856476	246.3332462310791	0.015069188	378.0
SA38_EXP_1	527	13.892538845539093	248.19334030151367	0.0028551368	378.72
SA38_EXP_1	528	13.749805092811584	245.877685546875	0.0045337677	379.44
SA38_EXP_1	529	14.071926474571228	246.60801887512207	0.007786027	380.16
SA38_EXP_1	530	13.879340887069702	245.52148818969727	0.0064886203	380.88
SA38_EXP_1	531	13.811765611171722	246.0878562927246	0.009407344	381.6
SA38_EXP_1	532	13.68706226348877	246.23974800109863	0.010551475	382.32
SA38_EXP_1	533	13.506144285202026	245.53550720214844	0.017357642	383.04
SA38_EXP_1	534	13.935866951942444	249.16254043579102	0.0062207943	383.76
SA38_EXP_1	535	13.86248916387558	246.2079620361328	0.010086544	384.48
SA38_EXP_1	536	13.888737559318542	247.82715797424316	0.014501358	385.2
SA38_EXP_1	537	13.810226321220398	248.1749439239502	0.03198709	385.92
SA38_EXP_1	538	13.784237205982208	246.9408416748047	0.010088991	386.64
SA38_EXP_1	539	13.678368926048279	247.11095809936523	0.011622993	387.36
SA38_EXP_1	540	13.866236805915833	248.15837860107422	0.007715657	388.08
SA38_EXP_1	541	13.767249882221222	246.83177947998047	0.0102339955	388.8
SA38_EXP_1	542	13.65850418806076	246.7367649078369	0.0064019947	389.52
SA38_EXP_1	543	13.601240515708923	247.02014923095703	0.012008188	390.24
SA38_EXP_1	544	13.853386044502258	247.70318984985352	0.0038329256	390.96
SA38_EXP_1	545	13.743604719638824	246.06456756591797	0.023991149	391.68
SA38_EXP_1	546	13.728946447372437	247.15407371520996	0.011609022	392.4
SA38_EXP_1	547	13.63312155008316	246.68898582458496	0.021591356	393.12
SA38_EXP_1	548	13.764528930187225	246.81535720825195	0.019155197	393.84
SA38_EXP_1	549	13.750624656677246	245.88163375854492	0.014927103	394.56
SA38_EXP_1	550	13.576622307300568	247.3007583618164	0.013810528	395.28
SA38_EXP_1	551	13.663969933986664	246.81286811828613	0.010039205	396.0
SA38_EXP_1	552	13.998059928417206	248.9271640777588	0.012557437	396.72
SA38_EXP_1	553	13.816671073436737	247.59933471679688	0.016922383	397.44
SA38_EXP_1	554	13.676312565803528	248.4302043914795	0.0088339085	398.16
SA38_EXP_1	555	13.215546309947968	244.77802276611328	0.1309899	398.88
SA38_EXP_1	556	13.856945931911469	247.51562118530273	0.022159202	399.6
SA38_EXP_1	557	13.813163340091705	248.637113571167	0.027352326	400.32
SA38_EXP_1	558	13.796089589595795	246.57405853271484	0.025482122	401.04
SA38_EXP_1	559	13.80852460861206	248.28492164611816	0.010636627	401.76
SA38_EXP_1	560	13.683682680130005	247.51258850097656	0.017732644	402.48
SA38_EXP_1	561	13.647410273551941	247.71775245666504	0.011643108	403.2
SA38_EXP_1	562	13.768960535526276	245.81734657287598	0.013154173	403.92
SA38_EXP_1	563	13.660679757595062	247.45651245117188	0.013816347	404.64
SA38_EXP_1	564	13.759569823741913	247.2615623474121	0.02152847	405.36
SA38_EXP_1	565	13.922831416130066	246.9447898864746	0.02879248	406.08
SA38_EXP_1	566	13.686411082744598	248.410062789917	0.005311525	406.8
SA38_EXP_1	567	13.980032503604889	245.38644790649414	0.022415325	407.52
SA38_EXP_1	568	13.817448914051056	246.43827438354492	0.01032063	408.24
SA38_EXP_1	569	13.77117931842804	245.85914611816406	0.01462078	408.96
SA38_EXP_1	570	13.881747424602509	246.58023834228516	0.020568356	409.68
SA38_EXP_1	571	13.905885815620422	247.77703285217285	0.008024568	410.4
SA38_EXP_1	572	13.864269852638245	246.57657623291016	0.01640508	411.12
SA38_EXP_1	573	13.665851950645447	244.10247802734375	0.059779335	411.84
SA38_EXP_1	574	14.095927774906158	246.68724060058594	0.02579494	412.56
SA38_EXP_1	575	13.791625201702118	245.5635166168213	0.0046141236	413.28
SA38_EXP_1	576	13.86452317237854	246.03023529052734	0.005268393	414.0
SA38_EXP_1	577	13.925215601921082	244.97139930725098	0.019309405	414.72
SA38_EXP_1	578	13.736756145954132	244.75296020507812	0.01513451	415.44
SA38_EXP_1	579	13.872772455215454	247.65003204345703	0.004991753	416.16
SA38_EXP_1	580	13.79750519990921	246.70818328857422	0.009982553	416.88
SA38_EXP_1	581	13.975384831428528	247.87599563598633	0.013155621	417.6
SA38_EXP_1	582	13.67720365524292	246.32826805114746	0.0076450817	418.32
SA38_EXP_1	583	13.757289946079254	246.64186477661133	0.002483427	419.04
SA38_EXP_1	584	13.81322592496872	245.75695037841797	0.008189172	419.76
SA38_EXP_1	585	13.721846044063568	247.9482364654541	0.004463396	420.48
SA38_EXP_1	586	13.705001771450043	245.64119338989258	0.019555751	421.2
SA38_EXP_1	587	13.59141319990158	246.15797996520996	0.025367826	421.92
SA38_EXP_1	588	13.511666655540466	244.25703048706055	0.040224303	422.64
SA38_EXP_1	589	13.576246798038483	244.84394073486328	0.023784833	423.36
SA38_EXP_1	590	13.619647920131683	245.10623931884766	0.011225005	424.08
SA38_EXP_1	591	13.696639239788055	245.2686882019043	0.037237734	424.8
SA38_EXP_1	592	13.712485134601593	244.7603988647461	0.03127455	425.52
SA38_EXP_1	593	13.812881708145142	246.62461280822754	0.013542539	426.24
SA38_EXP_1	594	13.915875554084778	246.36162757873535	0.014635255	426.96
SA38_EXP_1	595	13.283592462539673	242.6345443725586	0.04022003	427.68
SA38_EXP_1	596	13.66385668516159	246.1461067199707	0.020545917	428.4
SA38_EXP_1	597	13.74240517616272	247.39906311035156	0.009354411	429.12
SA38_EXP_1	598	13.776728510856628	245.51393508911133	0.04009048	429.84
SA38_EXP_1	599	13.73049020767212	245.8271598815918	0.012915694	430.56
SA38_EXP_1	600	13.821369409561157	247.78226852416992	0.005971708	431.28
SA38_EXP_1	601	13.841652870178223	247.56488800048828	0.025475234	432.0
SA38_EXP_1	602	13.772305846214294	246.82196617126465	0.006716633	432.72
SA38_EXP_1	603	13.768620789051056	245.90904235839844	0.009574816	433.44
SA38_EXP_1	604	13.816891610622406	246.72449111938477	0.019582706	434.16
SA38_EXP_1	605	13.81286084651947	247.51773834228516	0.0030819587	434.88
SA38_EXP_1	606	13.875837624073029	248.6663818359375	0.0047802194	435.6
SA38_EXP_1	607	13.711579144001007	245.23003578186035	0.014133571	436.32
SA38_EXP_1	608	13.73540610074997	245.8037567138672	0.0075740614	437.04
SA38_EXP_1	609	13.64472210407257	245.59707641601562	0.020533131	437.76
SA38_EXP_1	610	13.604916632175446	245.2760124206543	0.01437299	438.48
SA38_EXP_1	611	13.720592856407166	248.115234375	0.008491102	439.2
SA38_EXP_1	612	13.593240082263947	246.58544540405273	0.010097347	439.92
SA38_EXP_1	613	13.635878264904022	248.01956176757812	0.0072263293	440.64
SA38_EXP_1	614	13.62815797328949	243.29177856445312	0.024967633	441.36
SA38_EXP_1	615	13.70219886302948	245.41611671447754	0.018133285	442.08
SA38_EXP_1	616	13.66361677646637	246.46705627441406	0.0067073787	442.8
SA38_EXP_1	617	13.78360390663147	247.11665153503418	0.0021965955	443.52
SA38_EXP_1	618	13.794690370559692	247.02953338623047	0.022544699	444.24
SA38_EXP_1	619	13.713593780994415	247.7420425415039	0.0061726705	444.96
SA38_EXP_1	620	13.560956716537476	243.9525032043457	0.010723492	445.68
SA38_EXP_1	621	13.600708544254303	245.49676895141602	0.03407877	446.4
SA38_EXP_1	622	319.90487575531006	409.48556900024414	0.04878043	447.12
SA38_EXP_1	623	13.661706447601318	245.06973266601562	0.0088703325	447.84
SA38_EXP_1	624	13.713617622852325	244.80417251586914	0.021100072	448.56
SA38_EXP_1	625	13.861730694770813	246.4633083343506	0.0054726913	449.28
SA38_EXP_1	626	13.531099259853363	243.82753372192383	0.030537684	450.0
SA38_EXP_1	627	13.86835128068924	247.15335845947266	0.006241886	450.72
SA38_EXP_1	628	13.754846155643463	249.55106735229492	0.0016798594	451.44
SA38_EXP_1	629	13.797430694103241	249.8115062713623	0.008289764	452.16
SA38_EXP_1	630	13.753509521484375	247.2505760192871	0.027682254	452.88
SA38_EXP_1	631	14.07567411661148	249.60928916931152	0.01404648	453.6
SA38_EXP_1	632	13.732682168483734	248.1639862060547	0.01711039	454.32
SA38_EXP_1	633	13.52090835571289	245.16194343566895	0.03810377	455.04
SA38_EXP_1	634	13.6326402425766	246.88922882080078	0.023898484	455.76
SA38_EXP_1	635	13.814909756183624	248.44791412353516	0.002976003	456.48
SA38_EXP_1	636	13.58126699924469	244.4062042236328	0.034180358	457.2
SA38_EXP_1	637	13.803327083587646	248.04842948913574	0.0041728015	457.92
SA38_EXP_1	638	13.901352882385254	247.31117248535156	0.008630264	458.64
SA38_EXP_1	639	14.004945755004883	247.8233814239502	0.009850837	459.36
SA38_EXP_1	640	13.712476193904877	247.01642990112305	0.0074564144	460.08
SA38_EXP_1	641	13.97969275712967	246.94321632385254	0.018769206	460.8
SA38_EXP_1	642	13.749328255653381	247.8141975402832	0.0062340084	461.52
SA38_EXP_1	643	13.71249407529831	245.45591354370117	0.014772396	462.24
SA38_EXP_1	644	13.749286532402039	247.8805446624756	0.0038521658	462.96
SA38_EXP_1	645	13.781915605068207	248.18873405456543	0.010105034	463.68
SA38_EXP_1	646	13.767343759536743	246.9931697845459	0.071981	464.4
SA38_EXP_1	647	13.680776953697205	247.6860237121582	0.011137242	465.12
SA38_EXP_1	648	13.73717337846756	247.27712631225586	0.008718367	465.84
SA38_EXP_1	649	13.671751320362091	246.68025970458984	0.014883889	466.56
SA38_EXP_1	650	13.473290205001831	245.97593307495117	0.021913745	467.28
SA38_EXP_1	651	13.682582974433899	246.6994857788086	0.024325019	468.0
SA38_EXP_1	652	13.841736316680908	247.7007293701172	0.007354475	468.72
SA38_EXP_1	653	13.827933371067047	249.7141456604004	0.005338529	469.44
SA38_EXP_1	654	13.742010295391083	245.02821922302246	0.037626	470.16
SA38_EXP_1	655	13.749727606773376	245.31466484069824	0.027524691	470.88
SA38_EXP_1	656	13.622850179672241	246.05134963989258	0.009606413	471.6
SA38_EXP_1	657	13.653768599033356	247.54563331604004	0.01761858	472.32
SA38_EXP_1	658	13.795118033885956	247.29878425598145	0.0033643765	473.04
SA38_EXP_1	659	13.793477416038513	246.12421989440918	0.010060552	473.76
SA38_EXP_1	660	13.890503346920013	248.34869384765625	0.009055315	474.48
SA38_EXP_1	661	13.451293110847473	244.920072555542	0.0703926	475.2
SA38_EXP_1	662	13.435189425945282	245.88964462280273	0.03955892	475.92
SA38_EXP_1	663	13.745437562465668	247.86849975585938	0.007523587	476.64
SA38_EXP_1	664	13.813388347625732	247.9947853088379	0.009001119	477.36
SA38_EXP_1	665	13.694500923156738	247.212553024292	0.0045707775	478.08
SA38_EXP_1	666	13.713070750236511	245.90904235839844	0.01742867	478.8
SA38_EXP_1	667	13.696497678756714	245.21020889282227	0.019679938	479.52
SA38_EXP_1	668	13.852091133594513	248.21585655212402	0.020205485	480.24
SA38_EXP_1	669	13.727134466171265	246.4921474456787	0.00659904	480.96
SA38_EXP_1	670	13.658414781093597	246.37249946594238	0.022810344	481.68
SA38_EXP_1	671	13.665549457073212	246.6635513305664	0.021854382	482.4
SA38_EXP_1	672	13.780950009822845	249.26871299743652	0.0105110975	483.12
SA38_EXP_1	673	13.646796345710754	246.59202575683594	0.033223562	483.84
SA38_EXP_1	674	13.652493059635162	245.12569427490234	0.020097753	484.56
SA38_EXP_1	675	13.50923478603363	247.6918601989746	0.027858749	485.28
SA38_EXP_1	676	13.748937845230103	243.9646339416504	0.06693334	486.0
SA38_EXP_1	677	13.5881707072258	248.30889701843262	0.010914341	486.72
SA38_EXP_1	678	13.732606172561646	248.2024383544922	0.009278395	487.44
SA38_EXP_1	679	13.563837110996246	246.3046646118164	0.030557998	488.16
SA38_EXP_1	680	13.458289206027985	247.0689868927002	0.011504499	488.88
SA38_EXP_1	681	13.492615520954132	244.88285064697266	0.036452103	489.6
SA38_EXP_1	682	13.66446316242218	249.22662734985352	0.012319791	490.32
SA38_EXP_1	683	13.701023161411285	245.47222137451172	0.017934721	491.04
SA38_EXP_1	684	13.735449314117432	246.31699562072754	0.017339984	491.76
SA38_EXP_1	685	13.826483488082886	245.70204734802246	0.034443993	492.48
SA38_EXP_1	686	13.924811780452728	247.1821117401123	0.011178115	493.2
SA38_EXP_1	687	13.922922313213348	248.8011074066162	0.008362949	493.92
SA38_EXP_1	688	13.733221590518951	245.52085876464844	0.039620183	494.64
SA38_EXP_1	689	13.863834738731384	249.16726112365723	0.0077296807	495.36
SA38_EXP_1	690	13.851529359817505	245.53021430969238	0.010069997	496.08
SA38_EXP_1	691	13.878223299980164	247.58760452270508	0.0051973793	496.8
SA38_EXP_1	692	13.857688009738922	247.35560417175293	0.001345704	497.52
SA38_EXP_1	693	13.665588200092316	246.0563850402832	0.01022597	498.24
SA38_EXP_1	694	14.185656607151031	247.69929885864258	0.010312859	498.96
SA38_EXP_1	695	13.673654198646545	248.11254501342773	0.0045387847	499.68
SA38_EXP_1	696	13.523553311824799	245.48200607299805	0.037370175	500.4
SA38_EXP_1	697	13.624589145183563	247.72836685180664	0.011005113	501.12
SA38_EXP_1	698	13.958600163459778	248.5616111755371	0.005865383	501.84
SA38_EXP_1	699	327.06613540649414	336.91929817199707	0.82845116	502.56
SA38_EXP_1	700	333.23633670806885	339.6595573425293	0.9969177	503.28
SA38_EXP_1	701	349.74942207336426	346.9192886352539	0.9958903	504.0
SA38_EXP_1	702	379.1371822357178	365.26848793029785	0.99955386	504.72
SA38_EXP_1	703	283.53450298309326	390.3358840942383	0.99956554	505.44
SA38_EXP_1	704	116.63123369216919	338.44276428222656	0.9970065	506.16
SA38_EXP_1	705	87.76000142097473	155.12995719909668	0.95658964	506.88
SA38_EXP_1	706	90.6741738319397	98.85108232498169	0.99880934	507.6
SA38_EXP_1	707	72.23227620124817	137.61131286621094	0.1672469	508.32
SA38_EXP_1	708	66.6469395160675	237.7411937713623	0.93597054	509.04
SA38_EXP_1	709	99.1037905216217	361.62139892578125	0.999433	509.76
SA38_EXP_1	710	95.59614062309265	336.408634185791	0.99779475	510.48
SA38_EXP_1	711	115.20581245422363	252.2135353088379	0.9875559	511.2
SA38_EXP_1	712	122.13233709335327	240.0498104095459	0.99942255	511.92
SA38_EXP_1	713	112.33859062194824	311.2159538269043	0.99919397	512.64
SA38_EXP_1	714	118.78187656402588	354.76633071899414	0.99953127	513.36
SA38_EXP_1	715	104.16656732559204	260.5199432373047	0.99897516	514.08
SA38_EXP_1	716	111.75804138183594	227.39802360534668	0.7676815	514.8
SA38_EXP_1	717	124.14177656173706	221.6519594192505	0.95348865	515.52
SA38_EXP_1	718	146.75143957138062	177.22208976745605	0.99417347	516.24
SA38_EXP_1	719	132.36991167068481	106.81664943695068	0.99735105	516.96
SA38_EXP_1	720	115.19973278045654	110.85431098937988	0.9977176	517.68
SA38_EXP_1	721	15.414988994598389	434.9018669128418	0.001269229	518.4
SA38_EXP_1	722	72.82685041427612	315.42795181274414	0.9988997	519.12
SA38_EXP_1	723	81.63398504257202	301.10432624816895	0.99756026	519.84
SA38_EXP_1	724	70.06834149360657	113.80493402481079	0.93118685	520.56
SA38_EXP_1	725	86.88554167747498	73.69072437286377	0.99204916	521.28
SA38_EXP_1	726	95.65553069114685	204.92305755615234	0.028403277	522.0
SA38_EXP_1	727	105.12845516204834	350.6525230407715	0.9995722	522.72
SA38_EXP_1	728	91.75752997398376	283.4967041015625	0.9745063	523.44
SA38_EXP_1	729	94.08868551254272	214.48232173919678	0.13131794	524.16
SA38_EXP_1	730	112.6642107963562	285.5332660675049	0.99903214	524.88
SA38_EXP_1	731	106.23288154602051	349.18745040893555	0.99851984	525.6
SA38_EXP_1	732	118.02314519882202	223.36475372314453	0.9979462	526.32
SA38_EXP_1	733	115.56346416473389	273.8719940185547	0.9994117	527.04
SA38_EXP_1	734	95.47431468963623	272.7254104614258	0.9927522	527.76
SA38_EXP_1	735	125.8094072341919	210.21647930145264	0.99836296	528.48
SA38_EXP_1	736	97.28364944458008	150.6923246383667	0.9759562	529.2
SA38_EXP_1	737	87.55227327346802	92.00437545776367	0.9933123	529.92
SA38_EXP_1	738	84.43157076835632	107.48650074005127	0.76169956	530.64
SA38_EXP_1	739	88.87943625450134	207.51118183135986	0.84782356	531.36
SA38_EXP_1	740	106.21610879898071	343.4383964538574	0.99949706	532.08
SA38_EXP_1	741	56.022363901138306	191.4250087738037	0.040452275	532.8
SA38_EXP_1	742	88.10238242149353	67.58879899978638	0.982579	533.52
SA38_EXP_1	743	115.46491384506226	209.8890781402588	0.9967368	534.24
SA38_EXP_1	744	106.74402713775635	354.56823348999023	0.9996841	534.96
SA38_EXP_1	745	89.36524987220764	263.3786201477051	0.8550143	535.68
SA38_EXP_1	746	107.81736373901367	238.4879207611084	0.99934226	536.4
SA38_EXP_1	747	85.62211990356445	335.1757049560547	0.9803475	537.12
SA38_EXP_1	748	110.25576591491699	187.16583251953125	0.9825926	537.84
SA38_EXP_1	749	13.727821409702301	244.52367782592773	0.028817758	538.56
SA38_EXP_1	750	83.27560424804688	72.39827156066895	0.9993204	539.28
SA38_EXP_1	751	99.10693168640137	193.5340976715088	0.93227226	540.0
SA38_EXP_1	752	118.90629529953003	356.4038372039795	0.99958664	540.72
SA38_EXP_1	753	100.21429061889648	241.08198165893555	0.6597113	541.44
SA38_EXP_1	754	99.24208521842957	187.67241954803467	0.5065337	542.16
SA38_EXP_1	755	64.2183244228363	73.45838785171509	0.97969645	542.88
SA38_EXP_1	756	75.98721385002136	137.96250343322754	0.40974703	543.6
SA38_EXP_1	757	82.84163475036621	278.1045341491699	0.9677343	544.32
SA38_EXP_1	758	89.58075642585754	308.448543548584	0.9981629	545.04
SA38_EXP_1	759	64.32279348373413	137.08288192749023	0.74381065	545.76
SA38_EXP_1	760	95.331209897995	61.03848695755005	0.8229432	546.48
SA38_EXP_1	761	88.68223428726196	122.08365440368652	0.98661256	547.2
SA38_EXP_1	762	74.80357885360718	302.0391082763672	0.99918896	547.92
SA38_EXP_1	763	104.28035259246826	354.7239875793457	0.99952364	548.64
SA38_EXP_1	764	93.20409297943115	271.4237880706787	0.9334715	549.36
SA38_EXP_1	765	196.73304557800293	207.75744438171387	0.9806639	550.08
SA38_EXP_1	766	394.3942070007324	239.58392143249512	0.99783474	550.8
SA38_EXP_1	767	419.9704170227051	252.9869270324707	0.9958086	551.52
SA38_EXP_1	768	233.43911170959473	211.58369064331055	0.7102398	552.24
SA38_EXP_1	769	213.61258029937744	195.07171154022217	0.6280485	552.96
SA38_EXP_1	770	542.9538726806641	262.1472358703613	0.9977933	553.68
SA38_EXP_1	771	626.6326904296875	265.51963806152344	0.99723816	554.4
SA38_EXP_1	772	633.0282211303711	228.42287063598633	0.99876165	555.12
SA38_EXP_1	773	634.7356796264648	212.13523864746094	0.99639904	555.84
SA38_EXP_1	774	638.5482788085938	211.47851943969727	0.9979923	556.56
SA38_EXP_1	775	634.149980545044	250.39913177490234	0.99838305	557.28
SA38_EXP_1	776	648.133659362793	259.30789947509766	0.97806644	558.0
SA38_EXP_1	777	514.5347595214844	296.17223739624023	0.9986468	558.72
SA38_EXP_1	778	356.2096118927002	364.4290351867676	0.996612	559.44
SA38_EXP_1	779	322.3796844482422	396.4878273010254	0.13134947	560.16
SA38_EXP_1	780	13.799305260181427	249.14857864379883	0.008743883	560.88
SA38_EXP_1	781	13.686618208885193	247.8332805633545	0.0036012356	561.6
SA38_EXP_1	782	13.75410109758377	247.12443351745605	0.005944275	562.32
SA38_EXP_1	783	13.71280699968338	245.451078414917	0.005836886	563.04
SA38_EXP_1	784	13.611829280853271	246.49151802062988	0.01665023	563.76
SA38_EXP_1	785	13.642923533916473	248.60255241394043	0.0029137374	564.48
SA38_EXP_1	786	13.840539753437042	246.69525146484375	0.02014243	565.2
SA38_EXP_1	787	13.858744502067566	247.68957138061523	0.01023047	565.92
SA38_EXP_1	788	13.633689284324646	245.35160064697266	0.011073172	566.64
SA38_EXP_1	789	13.759627938270569	246.5353488922119	0.009571452	567.36
SA38_EXP_1	790	13.808107376098633	248.1287956237793	0.010386276	568.08
SA38_EXP_1	791	14.169256389141083	249.35749053955078	0.02528253	568.8
SA38_EXP_1	792	13.611893355846405	245.86532592773438	0.020856924	569.52
SA38_EXP_1	793	13.60190212726593	246.93557739257812	0.022522887	570.24
SA38_EXP_1	794	13.683457672595978	245.02387046813965	0.013474182	570.96
SA38_EXP_1	795	13.683854043483734	245.13845443725586	0.019048236	571.68
SA38_EXP_1	796	13.833776116371155	246.8624782562256	0.0074184607	572.4
SA38_EXP_1	797	13.573707640171051	244.26312446594238	0.02604083	573.12
SA38_EXP_1	798	13.731016218662262	247.3263645172119	0.0043902374	573.84
SA38_EXP_1	799	13.858269155025482	247.13922500610352	0.005769624	574.56
SA38_EXP_1	800	13.890905678272247	248.76608848571777	0.005957769	575.28
SA38_EXP_1	801	13.814195990562439	246.90336227416992	0.0038034876	576.0
SA38_EXP_1	802	13.763391971588135	248.13297271728516	0.0062884777	576.72
SA38_EXP_1	803	13.684603571891785	246.57620429992676	0.004566456	577.44
SA38_EXP_1	804	13.818785548210144	246.03323936462402	0.009992944	578.16
SA38_EXP_1	805	13.61774206161499	247.35308647155762	0.026485734	578.88
SA38_EXP_1	806	13.72256875038147	245.30296325683594	0.025488501	579.6
SA38_EXP_1	807	13.804443180561066	248.64990234375	0.009533168	580.32
SA38_EXP_1	808	14.009073376655579	248.2221794128418	0.012222574	581.04
SA38_EXP_1	809	13.575522601604462	245.20960807800293	0.04419744	581.76
SA38_EXP_1	810	13.649490475654602	244.35367584228516	0.034221828	582.48
SA38_EXP_1	811	13.780288398265839	247.84761428833008	0.010694324	583.2
SA38_EXP_1	812	13.745133578777313	246.4482593536377	0.030269055	583.92
SA38_EXP_1	813	13.55752944946289	244.0685749053955	0.03278374	584.64
SA38_EXP_1	814	13.670225441455841	248.6660385131836	0.015739866	585.36
SA38_EXP_1	815	13.852429389953613	248.0724334716797	0.010437578	586.08
SA38_EXP_1	816	13.670940697193146	244.02997970581055	0.025447225	586.8
SA38_EXP_1	817	13.69921863079071	244.5962619781494	0.011780285	587.52
SA38_EXP_1	818	13.788153231143951	248.38680267333984	0.006264789	588.24
SA38_EXP_1	819	13.87571096420288	246.04754447937012	0.013360137	588.96
SA38_EXP_1	820	13.899366557598114	249.40918922424316	0.014113441	589.68
SA38_EXP_1	821	13.724400103092194	247.31706619262695	0.008352578	590.4
SA38_EXP_1	822	13.841404020786285	248.84602546691895	0.0026672208	591.12
SA38_EXP_1	823	13.691142201423645	247.12617874145508	0.007936905	591.84
SA38_EXP_1	824	13.779443502426147	248.6858367919922	0.00410563	592.56
SA38_EXP_1	825	13.692687451839447	248.2078456878662	0.0030111521	593.28
SA38_EXP_1	826	13.651648163795471	246.6507339477539	0.012552945	594.0
SA38_EXP_1	827	13.777635991573334	246.04122161865234	0.01631461	594.72
SA38_EXP_1	828	13.817314803600311	248.21771621704102	0.00695699	595.44
SA38_EXP_1	829	13.881206512451172	247.75877952575684	0.009188388	596.16
SA38_EXP_1	830	13.67603987455368	247.8537940979004	0.018722447	596.88
SA38_EXP_1	831	13.68710994720459	246.17840766906738	0.02636742	597.6
SA38_EXP_1	832	13.760614395141602	247.3755168914795	0.032639466	598.32
SA38_EXP_1	833	13.827018439769745	245.8389186859131	0.023538094	599.04
SA38_EXP_1	834	13.670973479747772	247.3293113708496	0.026279692	599.76
SA38_EXP_1	835	13.870523869991302	244.5000457763672	0.07129914	600.48
SA38_EXP_1	836	13.800090551376343	245.69847106933594	0.020394353	601.2
SA38_EXP_1	837	13.8069748878479	246.51037216186523	0.017645398	601.92
SA38_EXP_1	838	13.831882178783417	247.203369140625	0.0031094654	602.64
SA38_EXP_1	839	13.79108875989914	249.0776824951172	0.003677726	603.36
SA38_EXP_1	840	13.64791989326477	245.94712257385254	0.007478011	604.08
SA38_EXP_1	841	13.79881203174591	248.8802433013916	0.011236844	604.8
SA38_EXP_1	842	13.746555149555206	247.44423866271973	0.006652983	605.52
SA38_EXP_1	843	13.70990127325058	247.8680419921875	0.015702149	606.24
SA38_EXP_1	844	13.792018592357635	249.79411125183105	0.0073737265	606.96
SA38_EXP_1	845	13.746047019958496	246.05292320251465	0.015269327	607.68
SA38_EXP_1	846	13.94580453634262	245.7030487060547	0.02367386	608.4
SA38_EXP_1	847	13.664528727531433	245.98697662353516	0.025901487	609.12
SA38_EXP_1	848	13.74366581439972	246.47117614746094	0.023739306	609.84
SA38_EXP_1	849	13.676558434963226	245.84455490112305	0.007739122	610.56
SA38_EXP_1	850	13.780452311038971	246.68048858642578	0.009349043	611.28
SA38_EXP_1	851	13.727934658527374	245.20514488220215	0.024353271	612.0
SA38_EXP_1	852	13.484697043895721	244.26140785217285	0.033959504	612.72
SA38_EXP_1	853	13.734172284603119	244.95952606201172	0.0140505545	613.44
SA38_EXP_1	854	13.658171892166138	245.96237182617188	0.0155187715	614.16
SA38_EXP_1	855	13.788306713104248	246.45066261291504	0.01912559	614.88
SA38_EXP_1	856	13.598722219467163	244.73350524902344	0.011401569	615.6
SA38_EXP_1	857	13.748525083065033	246.40777587890625	0.020726744	616.32
SA38_EXP_1	858	13.554756343364716	244.5212459564209	0.049915764	617.04
SA38_EXP_1	859	13.799214363098145	246.022367477417	0.0368418	617.76
SA38_EXP_1	860	13.847479224205017	247.5886344909668	0.004165069	618.48
SA38_EXP_1	861	13.909614086151123	249.12549018859863	0.005966236	619.2
SA38_EXP_1	862	14.195896685123444	247.99017906188965	0.023304874	619.92
SA38_EXP_1	863	13.565492630004883	243.96105766296387	0.04988674	620.64
SA38_EXP_1	864	13.639925420284271	247.45393753051758	0.005908705	621.36
SA38_EXP_1	865	13.862940669059753	249.22828674316406	0.009720641	622.08
SA38_EXP_1	866	13.667970895767212	247.0499610900879	0.011447392	622.8
SA38_EXP_1	867	13.647131621837616	244.0561294555664	0.035242416	623.52
SA38_EXP_1	868	13.650253415107727	243.27801704406738	0.04919638	624.24
SA38_EXP_1	869	13.605259358882904	246.0509490966797	0.010344209	624.96
SA38_EXP_1	870	13.799534738063812	247.6933193206787	0.005888695	625.68
SA38_EXP_1	871	13.584382832050323	245.94560623168945	0.008234408	626.4
SA38_EXP_1	872	13.82412314414978	246.95199966430664	0.0046336665	627.12
SA38_EXP_1	873	13.865070044994354	249.23761367797852	0.005584526	627.84
SA38_EXP_1	874	13.776597380638123	245.15676498413086	0.020474574	628.56
SA38_EXP_1	875	13.812622427940369	247.87410736083984	0.005924809	629.28
SA38_EXP_1	876	13.754290342330933	247.25200653076172	0.040260892	630.0
SA38_EXP_1	877	13.561666011810303	248.32712173461914	0.009948557	630.72
SA38_EXP_1	878	13.571430742740631	244.4930648803711	0.030276364	631.44
SA38_EXP_1	879	13.656339049339294	246.18375778198242	0.007306401	632.16
SA38_EXP_1	880	13.57048749923706	245.93536376953125	0.032091036	632.88
SA38_EXP_1	881	13.720235228538513	246.91400527954102	0.004237829	633.6
SA38_EXP_1	882	13.80327045917511	246.60367012023926	0.008502326	634.32
SA38_EXP_1	883	13.674753904342651	245.7498264312744	0.020176224	635.04
SA38_EXP_1	884	13.907849788665771	247.36656188964844	0.0024417648	635.76
SA38_EXP_1	885	13.695545494556427	246.00940704345703	0.032798905	636.48
SA38_EXP_1	886	13.823771476745605	245.6784439086914	0.016621275	637.2
SA38_EXP_1	887	13.751974701881409	244.44826126098633	0.022414833	637.92
SA38_EXP_1	888	13.840584456920624	246.57952308654785	0.016303357	638.64
SA38_EXP_1	889	13.874723017215729	247.61286735534668	0.0115049165	639.36
SA38_EXP_1	890	13.640172779560089	249.2995834350586	0.011053079	640.08
SA38_EXP_1	891	13.647763431072235	248.25450897216797	0.008903015	640.8
SA38_EXP_1	892	13.680687546730042	247.28673934936523	0.03511056	641.52
SA38_EXP_1	893	13.675251603126526	245.98340034484863	0.020621212	642.24
SA38_EXP_1	894	13.677006959915161	245.17244338989258	0.02984601	642.96
SA38_EXP_1	895	13.752616941928864	245.95109939575195	0.016523108	643.68
SA38_EXP_1	896	13.693271577358246	244.6834373474121	0.019890228	644.4
SA38_EXP_1	897	13.897083699703217	247.10280418395996	0.006639747	645.12
SA38_EXP_1	898	13.828670978546143	247.2377586364746	0.03409965	645.84
SA38_EXP_1	899	13.645699620246887	245.40650367736816	0.029512564	646.56
SA38_EXP_1	900	13.834032416343689	246.33676528930664	0.005823086	647.28
SA38_EXP_1	901	13.688023388385773	247.51158714294434	0.0019942552	648.0
SA38_EXP_1	902	13.684983551502228	245.82372665405273	0.008083596	648.72
SA38_EXP_1	903	13.79721313714981	247.76098251342773	0.017538382	649.44
SA38_EXP_1	904	13.453677296638489	244.36695098876953	0.0335529	650.16
SA38_EXP_1	905	13.677619397640228	244.99423027038574	0.0100770155	650.88
SA38_EXP_1	906	13.66613358259201	244.92608070373535	0.02064136	651.6
SA38_EXP_1	907	13.693282008171082	247.96525955200195	0.011120005	652.32
SA38_EXP_1	908	13.718120753765106	248.82562637329102	0.01449355	653.04
SA38_EXP_1	909	13.8302743434906	249.1500949859619	0.0039776317	653.76
SA38_EXP_1	910	13.786575198173523	247.56134033203125	0.003265535	654.48
SA38_EXP_1	911	13.737457990646362	246.71138763427734	0.004901055	655.2
SA38_EXP_1	912	13.834059238433838	248.04645538330078	0.015004879	655.92
SA38_EXP_1	913	13.778842985630035	245.21098136901855	0.03277495	656.64
SA38_EXP_1	914	13.613805174827576	246.22830390930176	0.0391458	657.36
SA38_EXP_1	915	13.776122033596039	249.37963485717773	0.04191276	658.08
SA38_EXP_1	916	13.616026937961578	246.20864868164062	0.0118967565	658.8
SA38_EXP_1	917	13.796789944171906	248.27024459838867	0.013206704	659.52
SA38_EXP_1	918	13.725459575653076	247.0579719543457	0.00972308	660.24
SA38_EXP_1	919	13.88218104839325	246.62610054016113	0.011157148	660.96
SA38_EXP_1	920	13.809336721897125	246.80648803710938	0.0143004125	661.68
SA38_EXP_1	921	13.891664147377014	245.4041862487793	0.01695424	662.4
SA38_EXP_1	922	13.698601722717285	245.62445640563965	0.020367945	663.12
SA38_EXP_1	923	13.58111947774887	246.05735778808594	0.014327074	663.84
SA38_EXP_1	924	13.781000673770905	248.12519073486328	0.014715514	664.56
SA38_EXP_1	925	13.887383043766022	247.54737854003906	0.0070270575	665.28
SA38_EXP_1	926	13.84694129228592	245.3829002380371	0.027819637	666.0
SA38_EXP_1	927	13.722260296344757	248.73979568481445	0.03461305	666.72
SA38_EXP_1	928	13.676460087299347	249.19681549072266	0.010140467	667.44
SA38_EXP_1	929	13.785436749458313	248.29072952270508	0.0045461613	668.16
SA38_EXP_1	930	13.815894722938538	245.91693878173828	0.028932173	668.88
SA38_EXP_1	931	13.872723281383514	244.59125518798828	0.012258058	669.6
SA38_EXP_1	932	13.748830556869507	247.66273498535156	0.0064018043	670.32
SA38_EXP_1	933	13.756994903087616	247.69969940185547	0.014118452	671.04
SA38_EXP_1	934	13.64489197731018	246.82937622070312	0.0104383305	671.76
SA38_EXP_1	935	13.70890885591507	248.0383014678955	0.0023888953	672.48
SA38_EXP_1	936	13.756412267684937	244.9258804321289	0.009463661	673.2
SA38_EXP_1	937	13.68432343006134	246.148681640625	0.010127347	673.92
SA38_EXP_1	938	13.667592406272888	246.83778762817383	0.007172317	674.64
SA38_EXP_1	939	13.622589409351349	246.70343399047852	0.0134457005	675.36
SA38_EXP_1	940	13.58083188533783	245.58717727661133	0.013229244	676.08
SA38_EXP_1	941	13.613665103912354	247.33617782592773	0.019825723	676.8
SA38_EXP_1	942	13.748332858085632	246.05572700500488	0.017153349	677.52
SA38_EXP_1	943	13.67771029472351	246.08227729797363	0.015917875	678.24
SA38_EXP_1	944	13.781994581222534	248.5722541809082	0.016088594	678.96
SA38_EXP_1	945	13.795273005962372	245.57879447937012	0.013874135	679.68
SA38_EXP_1	946	13.864931464195251	247.5139045715332	0.004989371	680.4
SA38_EXP_1	947	13.83947879076004	247.49897003173828	0.008305749	681.12
SA38_EXP_1	948	13.658078014850616	245.58734893798828	0.0069524087	681.84
SA38_EXP_1	949	13.778184354305267	248.85074615478516	0.005815106	682.56
SA38_EXP_1	950	14.112058281898499	246.41026496887207	0.034487516	683.28
SA38_EXP_1	951	13.693740963935852	246.65050506591797	0.0072722873	684.0
SA38_EXP_1	952	13.722072541713715	245.5557632446289	0.0140878	684.72
SA38_EXP_1	953	13.871440291404724	247.33051300048828	0.020737696	685.44
SA38_EXP_1	954	13.826781511306763	246.32180213928223	0.037805125	686.16
SA38_EXP_1	955	13.830587267875671	245.48114776611328	0.036081728	686.88
SA38_EXP_1	956	13.914139568805695	248.08319091796875	0.0034055228	687.6
SA38_EXP_1	957	13.772374391555786	249.1468048095703	0.0041634636	688.32
SA38_EXP_1	958	13.754770159721375	244.564847946167	0.035508603	689.04
SA38_EXP_1	959	13.713432848453522	246.98186874389648	0.0058998214	689.76
SA38_EXP_1	960	13.662970066070557	245.66946029663086	0.012186369	690.48
SA38_EXP_1	961	13.789565861225128	248.7128448486328	0.0035767318	691.2
SA38_EXP_1	962	13.59725296497345	246.8496036529541	0.010807265	691.92
SA38_EXP_1	963	13.687138259410858	247.15215682983398	0.011881285	692.64
SA38_EXP_1	964	13.823388516902924	248.88450622558594	0.0067577413	693.36
SA38_EXP_1	965	13.72903436422348	248.38494300842285	0.006213229	694.08
SA38_EXP_1	966	13.770963251590729	247.3147487640381	0.0094649065	694.8
SA38_EXP_1	967	13.76899629831314	247.43019104003906	0.0044283294	695.52
SA38_EXP_1	968	13.57780396938324	244.34011459350586	0.013125014	696.24
SA38_EXP_1	969	13.681699335575104	247.46661186218262	0.0050414205	696.96
SA38_EXP_1	970	13.639579713344574	246.22879028320312	0.007326384	697.68
SA38_EXP_1	971	13.912110030651093	249.0790557861328	0.0057662954	698.4
SA38_EXP_1	972	13.773465156555176	248.2090187072754	0.0031175017	699.12
SA38_EXP_1	973	13.64952176809311	246.84213638305664	0.011024077	699.84
SA38_EXP_1	974	13.440459966659546	243.61255645751953	0.069728225	700.56
SA38_EXP_1	975	13.639602065086365	245.26107788085938	0.03237139	701.28
SA38_EXP_1	976	13.776658475399017	246.7554759979248	0.008657337	702.0
SA38_EXP_1	977	13.650433719158173	245.5802822113037	0.029366918	702.72
SA38_EXP_1	978	13.866981863975525	245.52268981933594	0.02105164	703.44
SA38_EXP_1	979	13.495047390460968	243.87136459350586	0.058514606	704.16
SA38_EXP_1	980	13.734133541584015	245.7978916168213	0.01898958	704.88
SA38_EXP_1	981	13.77372294664383	245.57579040527344	0.027646476	705.6
SA38_EXP_1	982	13.801614940166473	247.1385669708252	0.026933003	706.32
SA38_EXP_1	983	13.866573572158813	247.40432739257812	0.010542299	707.04
SA38_EXP_1	984	13.662068545818329	245.20892143249512	0.006079977	707.76
SA38_EXP_1	985	13.677839934825897	246.1145782470703	0.029374188	708.48
SA38_EXP_1	986	13.884015381336212	246.04665756225586	0.0033480183	709.2
SA38_EXP_1	987	13.51432353258133	245.0690746307373	0.014991072	709.92
SA38_EXP_1	988	13.691601157188416	245.21349906921387	0.01027388	710.64
SA38_EXP_1	989	13.643546402454376	248.0364990234375	0.006310614	711.36
SA38_EXP_1	990	13.844861090183258	247.9884910583496	0.007475602	712.08
SA38_EXP_1	991	13.639988005161285	245.33446311950684	0.034442108	712.8
SA38_EXP_1	992	13.768406212329865	247.15367317199707	0.024364805	713.52
SA38_EXP_1	993	13.635089993476868	245.8751392364502	0.040060516	714.24
SA38_EXP_1	994	13.753467798233032	247.19907760620117	0.016451184	714.96
SA38_EXP_1	995	13.762548565864563	248.66718292236328	0.006206375	715.68
SA38_EXP_1	996	13.719244301319122	248.44099044799805	0.006973381	716.4
SA38_EXP_1	997	13.843712210655212	245.718355178833	0.01919121	717.12
SA38_EXP_1	998	13.602858781814575	246.18842124938965	0.015695868	717.84
SA38_EXP_1	999	13.70687186717987	247.0088768005371	0.028469667	718.56
SA38_EXP_1	1000	13.703484833240509	246.8034839630127	0.0046931105	719.28
SA38_EXP_1	1001	13.697467744350433	244.5479679107666	0.014227475	720.0
SA38_EXP_1	1002	13.701702654361725	245.21163940429688	0.016949266	720.72
SA38_EXP_1	1003	13.886430859565735	247.53933906555176	0.01620211	721.44
SA38_EXP_1	1004	13.804170489311218	246.5127182006836	0.01825755	722.16
SA38_EXP_1	1005	13.806653022766113	247.69609451293945	0.012409915	722.88
SA38_EXP_1	1006	13.682256639003754	247.31414794921875	0.013925284	723.6
SA38_EXP_1	1007	13.732931017875671	247.5977325439453	0.0075900024	724.32
SA38_EXP_1	1008	13.626277446746826	246.53228759765625	0.0122016305	725.04
SA38_EXP_1	1009	13.834328949451447	246.9052505493164	0.041269798	725.76
SA38_EXP_1	1010	13.83064091205597	246.95629119873047	0.02746997	726.48
SA38_EXP_1	1011	13.595607876777649	246.03818893432617	0.015116809	727.2
SA38_EXP_1	1012	13.794350624084473	247.83116340637207	0.0074527245	727.92
SA38_EXP_1	1013	13.89366090297699	247.4465847015381	0.012386496	728.64
SA38_EXP_1	1014	13.592788577079773	245.74936866760254	0.01622426	729.36
SA38_EXP_1	1015	13.99509459733963	249.4416046142578	0.008775396	730.08
SA38_EXP_1	1016	13.9021635055542	249.07236099243164	0.012741936	730.8
SA38_EXP_1	1017	13.777083158493042	245.32261848449707	0.015032001	731.52
SA38_EXP_1	1018	13.846345245838165	249.70026969909668	0.005174354	732.24
SA38_EXP_1	1019	13.632845878601074	244.2828369140625	0.036929995	732.96
SA38_EXP_1	1020	13.688218593597412	248.52224349975586	0.008767415	733.68
SA38_EXP_1	1021	13.755974173545837	244.9266242980957	0.012949136	734.4
SA38_EXP_1	1022	13.850761950016022	246.65305137634277	0.006424188	735.12
SA38_EXP_1	1023	13.680760562419891	246.62046432495117	0.010620517	735.84
SA38_EXP_1	1024	13.877521455287933	247.74049758911133	0.010082535	736.56
SA38_EXP_1	1025	13.705426454544067	246.2226676940918	0.021783238	737.28
SA38_EXP_1	1026	13.756012916564941	245.2045440673828	0.010769561	738.0
SA38_EXP_1	1027	13.692933320999146	246.3288688659668	0.013696987	738.72
SA38_EXP_1	1028	13.756410777568817	247.29480743408203	0.007758906	739.44
SA38_EXP_1	1029	13.605664670467377	245.61352729797363	0.030894393	740.16
SA38_EXP_1	1030	13.65915983915329	245.02324104309082	0.015555152	740.88
SA38_EXP_1	1031	13.768213987350464	246.44522666931152	0.007224503	741.6
SA38_EXP_1	1032	13.81964236497879	247.56474494934082	0.0043814545	742.32
SA38_EXP_1	1033	13.798587024211884	248.99751663208008	0.003682478	743.04
SA38_EXP_1	1034	13.72455358505249	249.44469451904297	0.0021192722	743.76
SA38_EXP_1	1035	13.921260833740234	248.42076301574707	0.012712541	744.48
SA38_EXP_1	1036	13.898216187953949	248.50919723510742	0.010818296	745.2
SA38_EXP_1	1037	13.75168114900589	246.54842376708984	0.0033568642	745.92
SA38_EXP_1	1038	14.177371561527252	249.05284881591797	0.0076144617	746.64
SA38_EXP_1	1039	13.748173415660858	245.80564498901367	0.007981975	747.36
SA38_EXP_1	1040	13.827608525753021	246.98175430297852	0.020155383	748.08
SA38_EXP_1	1041	13.869601488113403	248.36151123046875	0.011645099	748.8
SA38_EXP_1	1042	13.778375089168549	247.93058395385742	0.024825133	749.52
SA38_EXP_1	1043	13.882213830947876	244.96210098266602	0.0162891	750.24
SA38_EXP_1	1044	13.645964860916138	246.31327629089355	0.036029287	750.96
SA38_EXP_1	1045	13.727366924285889	245.5448341369629	0.022291433	751.68
SA38_EXP_1	1046	13.831809163093567	246.1384677886963	0.07781554	752.4
SA38_EXP_1	1047	13.800150156021118	247.9072093963623	0.008559873	753.12
SA38_EXP_1	1048	13.800932466983795	247.5743007659912	0.0040915	753.84
SA38_EXP_1	1049	13.83804976940155	246.75318717956543	0.017373694	754.56
SA38_EXP_1	1050	13.913911581039429	248.54910850524902	0.0070991977	755.28
SA38_EXP_1	1051	13.832370936870575	248.4953784942627	0.0019003411	756.0
SA38_EXP_1	1052	14.056766033172607	249.979248046875	0.0078071156	756.72
SA38_EXP_1	1053	13.636425137519836	245.75294494628906	0.0324534	757.44
SA38_EXP_1	1054	13.459938764572144	244.37856674194336	0.035095062	758.16
SA38_EXP_1	1055	13.80787193775177	248.68901252746582	0.01727304	758.88
SA38_EXP_1	1056	13.769742846488953	246.75430297851562	0.008357263	759.6
SA38_EXP_1	1057	13.753411173820496	246.21268272399902	0.010583243	760.32
SA38_EXP_1	1058	13.660486042499542	245.27137756347656	0.039273527	761.04
SA38_EXP_1	1059	321.95024490356445	400.7651710510254	0.9380423	761.76
SA38_EXP_1	1060	13.722945749759674	246.50765419006348	0.01682426	762.48
SA38_EXP_1	1061	13.87176662683487	247.70427703857422	0.0014882867	763.2
SA38_EXP_1	1062	13.681736588478088	246.6804027557373	0.0041564703	763.92
SA38_EXP_1	1063	13.940168917179108	246.39793395996094	0.0022499883	764.64
SA38_EXP_1	1064	13.949267566204071	247.08120346069336	0.008212994	765.36
SA38_EXP_1	1065	13.830794394016266	246.22132301330566	0.011669416	766.08
SA38_EXP_1	1066	13.68313729763031	246.85855865478516	0.010756716	766.8
SA38_EXP_1	1067	13.712833821773529	246.2398338317871	0.008592998	767.52
SA38_EXP_1	1068	13.68962824344635	245.1075267791748	0.0131054735	768.24
SA38_EXP_1	1069	13.71213048696518	246.87641143798828	0.032280937	768.96
SA38_EXP_1	1070	13.922017812728882	244.6208381652832	0.043489315	769.68
SA38_EXP_1	1071	13.785192370414734	245.7590675354004	0.013406086	770.4
SA38_EXP_1	1072	14.16664868593216	246.89437866210938	0.0067751077	771.12
SA38_EXP_1	1073	13.795627653598785	247.89161682128906	0.012036993	771.84
SA38_EXP_1	1074	13.801318407058716	249.2351245880127	0.00790875	772.56
SA38_EXP_1	1075	13.880126178264618	247.01411247253418	0.012423715	773.28
SA38_EXP_1	1076	13.91666978597641	247.23398208618164	0.003040433	774.0
SA38_EXP_1	1077	13.9450803399086	249.19095039367676	0.0063137	774.72
SA38_EXP_1	1078	13.44519555568695	246.1022186279297	0.023998562	775.44
SA38_EXP_1	1079	13.369511067867279	243.88724327087402	0.051826604	776.16
SA38_EXP_1	1080	13.457483053207397	245.33626556396484	0.023666907	776.88
SA38_EXP_1	1081	13.518477976322174	244.56456184387207	0.015023693	777.6
SA38_EXP_1	1082	13.750718533992767	246.41258239746094	0.006093804	778.32
SA38_EXP_1	1083	13.868853449821472	247.78447151184082	0.0053061116	779.04
SA38_EXP_1	1084	13.6903777718544	245.0603485107422	0.009172323	779.76
SA38_EXP_1	1085	13.574835658073425	244.00351524353027	0.0440943	780.48
SA38_EXP_1	1086	13.763689994812012	246.7287826538086	0.032632034	781.2
SA38_EXP_1	1087	13.775131106376648	245.96022605895996	0.020081883	781.92
SA38_EXP_1	1088	13.815119862556458	248.45277786254883	0.007838655	782.64
SA38_EXP_1	1089	13.842849433422089	246.5976905822754	0.03581784	783.36
SA38_EXP_1	1090	13.717760145664215	246.8949794769287	0.010777957	784.08
SA38_EXP_1	1091	13.680839538574219	246.30887031555176	0.038327407	784.8
SA38_EXP_1	1092	13.652995228767395	245.75511932373047	0.008304296	785.52
SA38_EXP_1	1093	13.639214634895325	247.03502655029297	0.024589708	786.24
SA38_EXP_1	1094	13.73365968465805	247.97329902648926	0.0076615117	786.96
SA38_EXP_1	1095	13.767760992050171	245.77531814575195	0.014358177	787.68
SA38_EXP_1	1096	13.575629889965057	244.23474311828613	0.013549497	788.4
SA38_EXP_1	1097	13.74628096818924	246.56044006347656	0.030951792	789.12
SA38_EXP_1	1098	13.659176230430603	246.25983238220215	0.027248442	789.84
SA38_EXP_1	1099	13.897015154361725	247.84635543823242	0.0042618616	790.56
SA38_EXP_1	1100	13.699623942375183	245.2181053161621	0.03998193	791.28
SA38_EXP_1	1101	13.742819428443909	245.65126419067383	0.0328307	792.0
SA38_EXP_1	1102	13.697180151939392	246.0025119781494	0.025078164	792.72
SA38_EXP_1	1103	13.778318464756012	248.71925354003906	0.009847504	793.44
SA38_EXP_1	1104	13.828790187835693	245.53215980529785	0.006946383	794.16
SA38_EXP_1	1105	13.887850940227509	245.68076133728027	0.033879653	794.88
SA38_EXP_1	1106	13.6569544672966	243.57487678527832	0.019910416	795.6
SA38_EXP_1	1107	13.670589029788971	247.3491668701172	0.014122879	796.32
SA38_EXP_1	1108	13.754771649837494	247.55865097045898	0.053548384	797.04
SA38_EXP_1	1109	13.86922299861908	246.56813621520996	0.014215683	797.76
SA38_EXP_1	1110	13.7875035405159	246.39121055603027	0.0130480705	798.48
SA38_EXP_1	1111	13.86994868516922	246.7631435394287	0.011141082	799.2
SA38_EXP_1	1112	13.9742910861969	246.7533016204834	0.012136246	799.92
SA38_EXP_1	1113	13.553327322006226	246.83979034423828	0.04365519	800.64
SA38_EXP_1	1114	13.969050347805023	248.15760612487793	0.006615054	801.36
SA38_EXP_1	1115	13.712549209594727	248.0166721343994	0.008176042	802.08
SA38_EXP_1	1116	13.92337828874588	246.1252212524414	0.039231926	802.8
SA38_EXP_1	1117	13.830786943435669	245.67014694213867	0.040018257	803.52
SA38_EXP_1	1118	13.55234980583191	244.18973922729492	0.02621151	804.24
SA38_EXP_1	1119	13.779409229755402	245.2584457397461	0.007137759	804.96
SA38_EXP_1	1120	13.708657026290894	246.78199768066406	0.007807429	805.68
SA38_EXP_1	1121	13.707292079925537	247.14025497436523	0.006532942	806.4
SA38_EXP_1	1122	13.618959486484528	245.03911972045898	0.011872175	807.12
SA38_EXP_1	1123	13.755729794502258	247.29755401611328	0.011172024	807.84
SA38_EXP_1	1124	13.567937910556793	243.78982543945312	0.017350852	808.56
SA38_EXP_1	1125	13.636013865470886	247.78326988220215	0.014142298	809.28
SA38_EXP_1	1126	13.756214082241058	247.3234748840332	0.008140979	810.0
SA38_EXP_1	1127	13.614335656166077	246.90908432006836	0.017142145	810.72
SA38_EXP_1	1128	13.691200315952301	245.83110809326172	0.0137116555	811.44
SA38_EXP_1	1129	13.698287308216095	247.28622436523438	0.0097406	812.16
SA38_EXP_1	1130	13.643531501293182	246.39896392822266	0.01762846	812.88
SA38_EXP_1	1131	13.760700821876526	245.03966331481934	0.0070543597	813.6
SA38_EXP_1	1132	13.619981706142426	244.47904586791992	0.00985687	814.32
SA38_EXP_1	1133	13.648360967636108	244.8991584777832	0.015070392	815.04
SA38_EXP_1	1134	13.773103058338165	244.1077423095703	0.024631038	815.76
SA38_EXP_1	1135	13.871681690216064	248.48736763000488	0.011639279	816.48
SA38_EXP_1	1136	13.642725348472595	244.0052604675293	0.066365704	817.2
SA38_EXP_1	1137	14.182640612125397	247.42155075073242	0.014390489	817.92
SA38_EXP_1	1138	13.805001974105835	246.4537811279297	0.036412876	818.64
SA38_EXP_1	1139	13.920389115810394	246.92413330078125	0.011833348	819.36
SA38_EXP_1	1140	13.70968222618103	245.6831932067871	0.02963499	820.08
SA38_EXP_1	1141	13.786405324935913	245.93673706054688	0.017750544	820.8
SA38_EXP_1	1142	13.821263611316681	247.8559112548828	0.005623249	821.52
SA38_EXP_1	1143	13.643693923950195	245.61504364013672	0.008448015	822.24
SA38_EXP_1	1144	13.723975419998169	245.3606414794922	0.034739327	822.96
SA38_EXP_1	1145	13.907167315483093	246.81015014648438	0.0075860205	823.68
SA38_EXP_1	1146	13.829520344734192	248.05498123168945	0.0013045694	824.4
SA38_EXP_1	1147	13.614363968372345	247.6354694366455	0.007957977	825.12
SA38_EXP_1	1148	13.724792003631592	248.1947135925293	0.0039183097	825.84
SA38_EXP_1	1149	13.663971424102783	247.22920417785645	0.0058392324	826.56
SA38_EXP_1	1150	13.755907118320465	244.32947158813477	0.010128576	827.28
SA38_EXP_1	1151	13.667786121368408	246.99113845825195	0.014399548	828.0
SA38_EXP_1	1152	13.782462477684021	245.82281112670898	0.003717182	828.72
SA38_EXP_1	1153	13.775548338890076	243.78679275512695	0.0173813	829.44
SA38_EXP_1	1154	13.581052422523499	245.24717330932617	0.026095666	830.16
SA38_EXP_1	1155	13.812115788459778	247.33749389648438	0.0028364165	830.88
SA38_EXP_1	1156	13.540831208229065	244.73828315734863	0.03762849	831.6
SA38_EXP_1	1157	13.757698237895966	247.89859771728516	0.0042889817	832.32
SA38_EXP_1	1158	14.015954732894897	248.6469554901123	0.004305545	833.04
SA38_EXP_1	1159	13.672655820846558	246.56187057495117	0.004283556	833.76
SA38_EXP_1	1160	13.558106124401093	247.03102111816406	0.00653868	834.48
SA38_EXP_1	1161	13.660171627998352	245.74682235717773	0.010778516	835.2
SA38_EXP_1	1162	13.949479162693024	249.70301628112793	0.0044182795	835.92
SA38_EXP_1	1163	13.823477923870087	246.33905410766602	0.009087815	836.64
SA38_EXP_1	1164	14.019086956977844	246.91583633422852	0.006039205	837.36
SA38_EXP_1	1165	13.791419565677643	247.21755981445312	0.008496218	838.08
SA38_EXP_1	1166	13.85282278060913	246.84053421020508	0.00797107	838.8
SA38_EXP_1	1167	13.637278974056244	246.3376522064209	0.013760726	839.52
SA38_EXP_1	1168	13.725155591964722	247.6944351196289	0.0025457419	840.24
SA38_EXP_1	1169	13.800188899040222	248.2316493988037	0.0065000807	840.96
SA38_EXP_1	1170	13.933934271335602	248.5682487487793	0.005116292	841.68
SA38_EXP_1	1171	13.820452988147736	247.66819953918457	0.006506849	842.4
SA38_EXP_1	1172	13.743425905704498	243.79766464233398	0.020302122	843.12
SA38_EXP_1	1173	13.7348473072052	245.81005096435547	0.011882102	843.84
SA38_EXP_1	1174	13.82337510585785	249.32106971740723	0.017276237	844.56
SA38_EXP_1	1175	13.65051120519638	246.69376373291016	0.010460682	845.28
SA38_EXP_1	1176	13.687895238399506	247.48028755187988	0.0043891477	846.0
SA38_EXP_1	1177	13.696090877056122	246.42637252807617	0.019792633	846.72
SA38_EXP_1	1178	13.744491338729858	247.69878387451172	0.0122179	847.44
SA38_EXP_1	1179	13.844847679138184	245.80106735229492	0.027488237	848.16
SA38_EXP_1	1180	13.626284897327423	247.0964813232422	0.00839439	848.88
SA38_EXP_1	1181	13.5808065533638	246.7660903930664	0.013542731	849.6
SA38_EXP_1	1182	13.602951169013977	245.4496192932129	0.02360453	850.32
SA38_EXP_1	1183	13.731780648231506	245.9498405456543	0.018071009	851.04
SA38_EXP_1	1184	13.64676058292389	247.16551780700684	0.016335577	851.76
SA38_EXP_1	1185	14.013688266277313	249.12918090820312	0.016170727	852.48
SA38_EXP_1	1186	13.652591407299042	247.81362533569336	0.026945066	853.2
SA38_EXP_1	1187	13.628557324409485	245.35051345825195	0.016041005	853.92
SA38_EXP_1	1188	13.81337195634842	246.84165000915527	0.0123897	854.64
SA38_EXP_1	1189	13.77909779548645	247.85725593566895	0.019908734	855.36
SA38_EXP_1	1190	13.77825140953064	248.1569480895996	0.009889908	856.08
SA38_EXP_1	1191	13.769614696502686	247.19083786010742	0.0128223365	856.8
SA38_EXP_1	1192	13.506421446800232	244.17311668395996	0.06564426	857.52
SA38_EXP_1	1193	13.56724351644516	245.582914352417	0.014273143	858.24
SA38_EXP_1	1194	13.639572262763977	245.95447540283203	0.018364366	858.96
SA38_EXP_1	1195	13.740009069442749	245.40864944458008	0.033114117	859.68
SA38_EXP_1	1196	13.811999559402466	246.9752311706543	0.009070159	860.4
SA38_EXP_1	1197	13.67863416671753	245.68330764770508	0.030735932	861.12
SA38_EXP_1	1198	13.737201690673828	246.21625900268555	0.042053554	861.84
SA38_EXP_1	1199	13.771621882915497	246.2647533416748	0.028574083	862.56
SA38_EXP_1	1200	13.672138750553131	247.1165943145752	0.021683687	863.28
SA38_EXP_1	1201	13.700872659683228	247.25483894348145	0.022906663	864.0
SA38_EXP_1	1202	13.719511032104492	246.56112670898438	0.009843101	864.72
SA38_EXP_1	1203	13.724148273468018	247.31225967407227	0.010432536	865.44
SA38_EXP_1	1204	13.785065710544586	248.1488800048828	0.014550366	866.16
SA38_EXP_1	1205	13.70973140001297	248.07580947875977	0.0066613797	866.88
SA38_EXP_1	1206	13.766774535179138	246.6218090057373	0.0063399426	867.6
SA38_EXP_1	1207	13.955312967300415	248.82731437683105	0.0033509776	868.32
SA38_EXP_1	1208	13.645811378955841	245.53150177001953	0.010224052	869.04
SA38_EXP_1	1209	13.82019966840744	244.88834381103516	0.021951988	869.76
SA38_EXP_1	1210	13.733406364917755	245.09857177734375	0.019781528	870.48
SA38_EXP_1	1211	13.984261453151703	247.51888275146484	0.023835123	871.2
SA38_EXP_1	1212	13.832005858421326	246.5438747406006	0.017300103	871.92
SA38_EXP_1	1213	13.942554593086243	249.24013137817383	0.00580152	872.64
SA38_EXP_1	1214	13.788709044456482	245.07628440856934	0.037767686	873.36
SA38_EXP_1	1215	13.682286441326141	245.7308578491211	0.019672275	874.08
SA38_EXP_1	1216	13.750016689300537	248.11695098876953	0.0052258484	874.8
SA38_EXP_1	1217	13.78665566444397	247.1268081665039	0.011898293	875.52
SA38_EXP_1	1218	13.791778683662415	247.24645614624023	0.0075172773	876.24
SA38_EXP_1	1219	13.73203843832016	248.97643089294434	0.009566427	876.96
SA38_EXP_1	1220	13.882429897785187	248.15317153930664	0.0022132178	877.68
SA38_EXP_1	1221	13.70314359664917	246.21906280517578	0.014094001	878.4
SA38_EXP_1	1222	13.87893259525299	247.168550491333	0.013008987	879.12
SA38_EXP_1	1223	13.595826923847198	245.39005279541016	0.0104126865	879.84
SA38_EXP_1	1224	13.739943504333496	246.96538925170898	0.0042272094	880.56
SA38_EXP_1	1225	13.514676690101624	244.31081771850586	0.017967632	881.28
SA38_EXP_1	1226	13.810619711875916	247.19301223754883	0.0049638697	882.0
SA38_EXP_1	1227	13.936297595500946	245.006103515625	0.0049154568	882.72
SA38_EXP_1	1228	13.92720490694046	247.11831092834473	0.0060873525	883.44
SA38_EXP_1	1229	13.93602043390274	247.67812728881836	0.005541281	884.16
SA38_EXP_1	1230	13.868026435375214	244.69717025756836	0.0366661	884.88
SA38_EXP_1	1231	13.870443403720856	247.80163764953613	0.009200772	885.6
SA38_EXP_1	1232	13.687872886657715	248.69705200195312	0.006122236	886.32
SA38_EXP_1	1233	13.83405476808548	247.99924850463867	0.004845474	887.04
SA38_EXP_1	1234	13.83155882358551	246.41764640808105	0.0034161943	887.76
SA38_EXP_1	1235	13.819584250450134	248.22712898254395	0.007808157	888.48
SA38_EXP_1	1236	13.692942261695862	247.02753067016602	0.047596924	889.2
SA38_EXP_1	1237	13.84015679359436	249.10062789916992	0.0065633724	889.92
SA38_EXP_1	1238	13.807784020900726	245.85079193115234	0.015508212	890.64
SA38_EXP_1	1239	13.700555264949799	248.25579643249512	0.007260406	891.36
SA38_EXP_1	1240	13.790802657604218	249.86669540405273	0.003929955	892.08
SA38_EXP_1	1241	13.497032225131989	245.2884006500244	0.04251362	892.8
SA38_EXP_1	1242	13.491648435592651	245.53287506103516	0.008722254	893.52
SA38_EXP_1	1243	13.597825169563293	244.07718658447266	0.044217948	894.24
SA38_EXP_1	1244	13.568191230297089	245.24737358093262	0.04585429	894.96
SA38_EXP_1	1245	13.469430804252625	244.62773323059082	0.024644164	895.68
SA38_EXP_1	1246	13.664814829826355	246.41876220703125	0.013070415	896.4
SA38_EXP_1	1247	13.686022162437439	245.83210945129395	0.008034058	897.12
SA38_EXP_1	1248	13.637275993824005	247.31669425964355	0.012518674	897.84
SA38_EXP_1	1249	13.90954703092575	248.27064514160156	0.0027605467	898.56
SA38_EXP_1	1250	13.616755604743958	244.17534828186035	0.038487904	899.28
SA38_EXP_1	1251	13.65068405866623	246.73627853393555	0.0064151664	900.0
SA38_EXP_1	1252	13.692675530910492	246.1901092529297	0.015022423	900.72
SA38_EXP_1	1253	13.59841525554657	246.0611915588379	0.03989786	901.44
SA38_EXP_1	1254	13.708628714084625	246.1274814605713	0.015984394	902.16
SA38_EXP_1	1255	14.035600423812866	247.42289543151855	0.022635708	902.88
SA38_EXP_1	1256	13.836778700351715	246.49317741394043	0.009949609	903.6
SA38_EXP_1	1257	13.778017461299896	249.72644805908203	0.0018135571	904.32
SA38_EXP_1	1258	13.650266826152802	246.76566123962402	0.020120589	905.04
SA38_EXP_1	1259	13.71033787727356	247.21261024475098	0.0070604878	905.76
SA38_EXP_1	1260	13.81572037935257	247.36913681030273	0.012992147	906.48
SA38_EXP_1	1261	14.00073617696762	247.41193771362305	0.0080414945	907.2
SA38_EXP_1	1262	13.901808857917786	246.1757469177246	0.022788493	907.92
SA38_EXP_1	1263	13.85846734046936	246.53274536132812	0.0081033725	908.64
SA38_EXP_1	1264	13.846701383590698	248.79621505737305	0.0027938185	909.36
SA38_EXP_1	1265	13.631007075309753	250.02262115478516	0.007281236	910.08
SA38_EXP_1	1266	13.779525458812714	246.9777774810791	0.0075363945	910.8
SA38_EXP_1	1267	13.888530433177948	247.60786056518555	0.0042282618	911.52
SA38_EXP_1	1268	13.636545836925507	245.77211380004883	0.0120079955	912.24
SA38_EXP_1	1269	13.467557728290558	242.3192310333252	0.06652082	912.96
SA38_EXP_1	1270	13.996042311191559	248.25493812561035	0.0066459896	913.68
SA38_EXP_1	1271	13.648097217082977	244.64784622192383	0.023683162	914.4
SA38_EXP_1	1272	13.799101114273071	246.9426155090332	0.016932184	915.12
SA38_EXP_1	1273	13.62975388765335	246.32537841796875	0.045098748	915.84
SA38_EXP_1	1274	13.691894710063934	246.23645782470703	0.009585185	916.56
SA38_EXP_1	1275	13.62537145614624	246.7500400543213	0.011741612	917.28
SA38_EXP_1	1276	13.667148351669312	246.82159423828125	0.029117888	918.0
SA38_EXP_1	1277	13.710083067417145	245.78553199768066	0.030073123	918.72
SA38_EXP_1	1278	13.825292885303497	248.69410514831543	0.007904865	919.44
SA38_EXP_1	1279	13.637055456638336	247.21927642822266	0.007589827	920.16
SA38_EXP_1	1280	13.585998117923737	247.76284217834473	0.014234538	920.88
SA38_EXP_1	1281	13.74121755361557	246.11517906188965	0.03396511	921.6
SA38_EXP_1	1282	13.784229755401611	247.19904899597168	0.016596228	922.32
SA38_EXP_1	1283	13.618312776088715	246.3732147216797	0.034360792	923.04
SA38_EXP_1	1284	13.688990473747253	247.75325775146484	0.01503565	923.76
SA38_EXP_1	1285	13.69403451681137	246.80520057678223	0.034394905	924.48
SA38_EXP_1	1286	13.778075575828552	247.8208065032959	0.024405394	925.2
SA38_EXP_1	1287	13.707713782787323	249.56814765930176	0.004760488	925.92
SA38_EXP_1	1288	13.49494606256485	245.5660915374756	0.02742741	926.64
SA38_EXP_1	1289	13.795886933803558	246.93775177001953	0.0070891147	927.36
SA38_EXP_1	1290	13.883064687252045	246.69336318969727	0.04323447	928.08
SA38_EXP_1	1291	13.932889699935913	247.10655212402344	0.01146651	928.8
SA38_EXP_1	1292	13.699764013290405	245.7388973236084	0.034871835	929.52
SA38_EXP_1	1293	14.036279916763306	246.46302223205566	0.039407812	930.24
SA38_EXP_1	1294	13.672125339508057	246.85855865478516	0.073539585	930.96
SA38_EXP_1	1295	14.023977518081665	246.4039707183838	0.033641275	931.68
SA38_EXP_1	1296	13.81581574678421	245.3771209716797	0.026814178	932.4
SA38_EXP_1	1297	13.759146630764008	247.24576950073242	0.007782727	933.12
SA38_EXP_1	1298	13.850034773349762	246.07352256774902	0.028582996	933.84
SA38_EXP_1	1299	13.744454085826874	244.86205101013184	0.06886051	934.56
SA38_EXP_1	1300	13.729996979236603	244.28455352783203	0.016630443	935.28
SA38_EXP_1	1301	13.606634736061096	244.42005157470703	0.017747708	936.0
SA38_EXP_1	1302	322.20234870910645	408.1402015686035	0.11631932	936.72
SA38_EXP_1	1303	322.02868461608887	403.2893943786621	0.29671374	937.44
SA38_EXP_1	1304	13.650445640087128	245.6371307373047	0.006547693	938.16
SA38_EXP_1	1305	322.7250576019287	408.772029876709	0.15448765	938.88
SA38_EXP_1	1306	13.748539984226227	245.74633598327637	0.0058419076	939.6
SA38_EXP_1	1307	13.831396400928497	248.7732696533203	0.0038213583	940.32
SA38_EXP_1	1308	13.566237688064575	246.9115447998047	0.011066383	941.04
SA38_EXP_1	1309	13.408239185810089	245.0031280517578	0.03171426	941.76
SA38_EXP_1	1310	13.766810297966003	248.16693305969238	0.010755789	942.48
SA38_EXP_1	1311	13.652916252613068	247.06798553466797	0.0077928193	943.2
SA38_EXP_1	1312	13.8514906167984	248.23785781860352	0.0037309525	943.92
SA38_EXP_1	1313	13.683444261550903	246.92696571350098	0.0125740925	944.64
SA38_EXP_1	1314	13.812519609928131	249.07822608947754	0.011067682	945.36
SA38_EXP_1	1315	13.756144046783447	247.91765213012695	0.00474502	946.08
SA38_EXP_1	1316	13.692587614059448	248.9157485961914	0.0031965629	946.8
SA38_EXP_1	1317	13.722939789295197	247.12142944335938	0.01700725	947.52
SA38_EXP_1	1318	13.857543468475342	245.87682723999023	0.020995796	948.24
SA38_EXP_1	1319	13.46246600151062	258.4585189819336	0.009766116	948.96
SA38_EXP_1	1320	13.977053761482239	249.61913108825684	0.004438809	949.68
SA38_EXP_1	1321	13.861234486103058	246.4247703552246	0.01068812	950.4
SA38_EXP_1	1322	13.646946847438812	246.99119567871094	0.016172897	951.12
SA38_EXP_1	1323	13.891898095607758	247.39920616149902	0.005878396	951.84
SA38_EXP_1	1324	13.797685503959656	247.8021240234375	0.013411173	952.56
SA38_EXP_1	1325	13.745403289794922	247.65435218811035	0.00416095	953.28
SA38_EXP_1	1326	13.941037654876709	248.47869873046875	0.020665497	954.0
SA38_EXP_1	1327	13.799645006656647	248.12089920043945	0.010994402	954.72
SA38_EXP_1	1328	13.874416053295135	248.32380294799805	0.03712637	955.44
SA38_EXP_1	1329	13.98346871137619	247.56494522094727	0.0107526425	956.16
SA38_EXP_1	1330	13.699513673782349	244.76600646972656	0.033883054	956.88
SA38_EXP_1	1331	13.879324495792389	247.49650955200195	0.0066266144	957.6
SA38_EXP_1	1332	13.899333775043488	247.0040988922119	0.014150583	958.32
SA38_EXP_1	1333	13.56307566165924	243.86175155639648	0.023310404	959.04
SA38_EXP_1	1334	13.853272795677185	247.14909553527832	0.010431974	959.76
SA38_EXP_1	1335	13.681432604789734	247.1825122833252	0.012231034	960.48
SA38_EXP_1	1336	13.677734136581421	245.9168815612793	0.0063129077	961.2
SA38_EXP_1	1337	13.617442548274994	244.11884307861328	0.03686636	961.92
SA38_EXP_1	1338	13.577724993228912	245.4807472229004	0.016870093	962.64
SA38_EXP_1	1339	13.654543459415436	245.9666919708252	0.012816713	963.36
SA38_EXP_1	1340	14.04358446598053	247.53427505493164	0.0019215663	964.08
SA38_EXP_1	1341	13.679854571819305	246.22838973999023	0.00368545	964.8
SA38_EXP_1	1342	13.848328590393066	246.3384246826172	0.021844372	965.52
SA38_EXP_1	1343	13.997983932495117	248.62157821655273	0.00686369	966.24
SA38_EXP_1	1344	13.681173324584961	246.16353034973145	0.038768966	966.96
SA38_EXP_1	1345	13.819614052772522	246.3761329650879	0.021322092	967.68
SA38_EXP_1	1346	13.813965022563934	247.5655746459961	0.01457992	968.4
SA38_EXP_1	1347	13.815097510814667	248.17943572998047	0.017790202	969.12
SA38_EXP_1	1348	13.797396421432495	244.76723670959473	0.03273602	969.84
SA38_EXP_1	1349	13.867323100566864	248.38680267333984	0.003957213	970.56
SA38_EXP_1	1350	13.75986635684967	248.3540439605713	0.013854435	971.28
SA38_EXP_1	1351	14.02331292629242	248.85669708251953	0.005775812	972.0
SA38_EXP_1	1352	14.00785893201828	247.7043056488037	0.0059676985	972.72
SA38_EXP_1	1353	13.551551103591919	247.15859413146973	0.009845351	973.44
SA38_EXP_1	1354	13.57649713754654	245.6484031677246	0.005005371	974.16
SA38_EXP_1	1355	13.687632977962494	245.88964462280273	0.03175322	974.88
SA38_EXP_1	1356	13.589832186698914	246.2278175354004	0.02473929	975.6
SA38_EXP_1	1357	13.611885905265808	245.49327850341797	0.01375577	976.32
SA38_EXP_1	1358	13.777047395706177	248.33141326904297	0.0023282808	977.04
SA38_EXP_1	1359	13.63360583782196	247.1938419342041	0.027989715	977.76
SA38_EXP_1	1360	13.634058833122253	248.2415771484375	0.007720433	978.48
SA38_EXP_1	1361	13.679447770118713	248.28417778015137	0.00991573	979.2
SA38_EXP_1	1362	13.661377131938934	245.39299964904785	0.043990664	979.92
SA38_EXP_1	1363	13.815994560718536	247.9657745361328	0.013147948	980.64
SA38_EXP_1	1364	13.582928478717804	245.90609550476074	0.04131176	981.36
SA38_EXP_1	1365	326.6427993774414	364.6090507507324	0.9394167	982.08
SA38_EXP_1	1366	335.1541519165039	361.46947860717773	0.99746764	982.8
SA38_EXP_1	1367	339.4015073776245	357.61656761169434	0.9971167	983.52
SA38_EXP_1	1368	339.65892791748047	358.339204788208	0.9957528	984.24
SA38_EXP_1	1369	352.2091865539551	363.8116264343262	0.9984914	984.96
SA38_EXP_1	1370	353.0269145965576	387.1233558654785	0.99481225	985.68
SA38_EXP_1	1371	339.8807764053345	393.23633193969727	0.9988524	986.4
SA38_EXP_1	1372	331.90579414367676	397.0454406738281	0.99874336	987.12
SA38_EXP_1	1373	329.9725294113159	400.6333923339844	0.99764156	987.84
SA38_EXP_1	1374	328.06501388549805	399.7774314880371	0.99645823	988.56
SA38_EXP_1	1375	325.8419990539551	398.58386993408203	0.98678803	989.28
SA38_EXP_1	1376	324.4152307510376	399.939022064209	0.91120124	990.0
SA38_EXP_1	1377	323.4052896499634	404.9538230895996	0.4206186	990.72
SA38_EXP_1	1378	325.10218620300293	403.7211799621582	0.9288318	991.44
SA38_EXP_1	1379	323.0231523513794	399.1557312011719	0.7514396	992.16
SA38_EXP_1	1380	323.0353116989136	401.8029499053955	0.86874616	992.88
SA38_EXP_1	1381	323.17261695861816	401.01648330688477	0.9032155	993.6
SA38_EXP_1	1382	326.9879341125488	404.90060806274414	0.1072703	994.32
SA38_EXP_1	1383	327.7279853820801	405.6834125518799	0.124612845	995.04
SA38_EXP_1	1384	328.782320022583	402.82885551452637	0.53319556	995.76
SA38_EXP_1	1385	326.6057252883911	405.2838706970215	0.67281175	996.48
SA38_EXP_1	1386	321.3658094406128	405.78941345214844	0.2510614	997.2
SA38_EXP_1	1387	13.77948671579361	245.5649185180664	0.012455018	997.92
SA38_EXP_1	1388	13.679750263690948	246.22395515441895	0.042457882	998.64
SA38_EXP_1	1389	13.68374228477478	245.65672874450684	0.0147337215	999.36
SA38_EXP_1	1390	13.656151294708252	245.20614624023438	0.015382449	1000.08
SA38_EXP_1	1391	13.672609627246857	246.51812553405762	0.029530456	1000.8
SA38_EXP_1	1392	13.832150399684906	246.36194229125977	0.028848257	1001.52
SA38_EXP_1	1393	13.675710558891296	248.3627700805664	0.002048164	1002.24
SA38_EXP_1	1394	13.753648102283478	247.86091804504395	0.012659996	1002.96
SA38_EXP_1	1395	13.721233606338501	246.79847717285156	0.01178747	1003.68
SA38_EXP_1	1396	13.789655268192291	246.83807373046875	0.015618733	1004.4
SA38_EXP_1	1397	13.449051976203918	247.63687133789062	0.013151642	1005.12
SA38_EXP_1	1398	13.664835691452026	247.3842716217041	0.0044345353	1005.84
SA38_EXP_1	1399	13.871847093105316	248.27848434448242	0.0039577074	1006.56
SA38_EXP_1	1400	13.748808205127716	246.82279586791992	0.0054092105	1007.28
SA38_EXP_1	1401	13.808126747608185	248.5624122619629	0.0045470763	1008.0
SA38_EXP_1	1402	13.96443396806717	247.0894718170166	0.008403945	1008.72
SA38_EXP_1	1403	13.889811933040619	246.6953945159912	0.0071507776	1009.44
SA38_EXP_1	1404	13.764357566833496	246.851806640625	0.014409526	1010.16
SA38_EXP_1	1405	13.58521580696106	244.49552536010742	0.036102522	1010.88
SA38_EXP_1	1406	13.673752546310425	247.1605110168457	0.0048327064	1011.6
SA38_EXP_1	1407	13.87765258550644	247.7834987640381	0.010818684	1012.32
SA38_EXP_1	1408	13.714179396629333	243.79446029663086	0.029502857	1013.04
SA38_EXP_1	1409	13.750752806663513	245.6612205505371	0.0057379515	1013.76
SA38_EXP_1	1410	13.764691352844238	246.9829559326172	0.010603955	1014.48
SA38_EXP_1	1411	13.850323855876923	248.05143356323242	0.0026223115	1015.2
SA38_EXP_1	1412	13.688120245933533	246.09515190124512	0.009322546	1015.92
SA38_EXP_1	1413	13.565164804458618	246.54504776000977	0.02339615	1016.64
SA38_EXP_1	1414	13.771972060203552	246.49303436279297	0.009192357	1017.36
SA38_EXP_1	1415	13.785305619239807	246.68701171875	0.011144812	1018.08
SA38_EXP_1	1416	13.83616328239441	249.22948837280273	0.0066529447	1018.8
SA38_EXP_1	1417	13.915003836154938	245.69818496704102	0.0057572927	1019.52
SA38_EXP_1	1418	14.057624340057373	247.44873046875	0.003562529	1020.24
SA38_EXP_1	1419	13.757851719856262	245.3125762939453	0.0081501175	1020.96
SA38_EXP_1	1420	13.930606842041016	248.0738067626953	0.008904202	1021.68
SA38_EXP_1	1421	13.539060950279236	244.2623519897461	0.03122821	1022.4
SA38_EXP_1	1422	13.742253184318542	247.20989227294922	0.008590941	1023.12
SA38_EXP_1	1423	13.805955648422241	245.3019905090332	0.01685294	1023.84
SA38_EXP_1	1424	13.607752323150635	247.48374938964844	0.0101108365	1024.56
SA38_EXP_1	1425	13.642238080501556	246.33150100708008	0.003787053	1025.28
SA38_EXP_1	1426	13.851533830165863	247.12017059326172	0.015914964	1026.0
SA38_EXP_1	1427	13.867954909801483	247.2165584564209	0.0031741823	1026.72
SA38_EXP_1	1428	14.027592539787292	248.08582305908203	0.004362782	1027.44
SA38_EXP_1	1429	13.637393712997437	244.6497344970703	0.020743825	1028.16
SA38_EXP_1	1430	13.780863583087921	247.1041488647461	0.010279832	1028.88
SA38_EXP_1	1431	13.725484907627106	248.25450897216797	0.0061056274	1029.6
SA38_EXP_1	1432	13.781838119029999	260.0624084472656	0.0030467152	1030.32
SA38_EXP_1	1433	13.639262318611145	246.12693786621094	0.016787175	1031.04
SA38_EXP_1	1434	13.845434784889221	246.54438972473145	0.008999128	1031.76
SA38_EXP_1	1435	13.79927396774292	247.27675437927246	0.011868389	1032.48
SA38_EXP_1	1436	13.801683485507965	248.0354404449463	0.008981074	1033.2
SA38_EXP_1	1437	13.750359416007996	247.10429191589355	0.0059637055	1033.92
SA38_EXP_1	1438	13.864119350910187	248.89886856079102	0.0076537537	1034.64
SA38_EXP_1	1439	13.76822143793106	246.238374710083	0.045216106	1035.36
SA38_EXP_1	1440	13.619032502174377	245.76993942260742	0.0088761905	1036.08
SA38_EXP_1	1441	13.865645229816437	244.49063301086426	0.017967826	1036.8
SA38_EXP_1	1442	13.791121542453766	246.43198013305664	0.014644031	1037.52
SA38_EXP_1	1443	13.747307658195496	246.90753936767578	0.011319472	1038.24
SA38_EXP_1	1444	13.740809261798859	247.29206085205078	0.03470832	1038.96
SA38_EXP_1	1445	13.866755366325378	248.0434799194336	0.0061058383	1039.68
SA38_EXP_1	1446	13.764813542366028	247.36455917358398	0.006457136	1040.4
SA38_EXP_1	1447	13.849897682666779	249.1724395751953	0.012349796	1041.12
SA38_EXP_1	1448	13.771441578865051	244.6255588531494	0.044749267	1041.84
SA38_EXP_1	1449	13.850174844264984	247.02632904052734	0.00583569	1042.56
SA38_EXP_1	1450	13.779319822788239	247.71881103515625	0.010062738	1043.28
SA38_EXP_1	1451	14.01178389787674	247.98099517822266	0.024608348	1044.0
SA38_EXP_1	1452	13.908074796199799	247.41857528686523	0.020972237	1044.72
SA38_EXP_1	1453	13.569784164428711	245.5854034423828	0.034978908	1045.44
SA38_EXP_1	1454	13.829083740711212	247.611722946167	0.0101663275	1046.16
SA38_EXP_1	1455	13.91354650259018	246.09369277954102	0.01741339	1046.88
SA38_EXP_1	1456	13.826829195022583	246.3325023651123	0.010442002	1047.6
SA38_EXP_1	1457	13.999374210834503	247.55410194396973	0.06774756	1048.32
SA38_EXP_1	1458	13.755567371845245	245.17221450805664	0.014333096	1049.04
SA38_EXP_1	1459	13.783255219459534	245.6095790863037	0.028587036	1049.76
SA38_EXP_1	1460	13.821938633918762	246.86456680297852	0.015199637	1050.48
SA38_EXP_1	1461	13.851270079612732	247.48858451843262	0.019990748	1051.2
SA38_EXP_1	1462	13.765445351600647	256.22915267944336	0.007964165	1051.92
SA38_EXP_1	1463	13.831540942192078	248.24861526489258	0.019910194	1052.64
SA38_EXP_1	1464	13.93013447523117	246.5818977355957	0.016165115	1053.36
SA38_EXP_1	1465	13.880975544452667	248.81790161132812	0.01220105	1054.08
SA38_EXP_1	1466	13.859665393829346	246.41180992126465	0.04558144	1054.8
SA38_EXP_1	1467	14.069581031799316	247.6490879058838	0.01345123	1055.52
SA38_EXP_1	1468	13.674196600914001	247.44152069091797	0.019014282	1056.24
SA38_EXP_1	1469	727.6934623718262	193.8127326965332	0.050894152	1056.96
SA38_EXP_1	1470	356.2123775482178	423.2381343841553	0.83141655	1057.68
SA38_EXP_1	1471	14.161135256290436	241.27764701843262	0.027970355	1058.4
SA38_EXP_1	1472	736.4485263824463	339.25609588623047	0.9755182	1059.12
SA38_EXP_1	1473	13.82998377084732	248.52038383483887	0.026386376	1059.84
SA38_EXP_1	1474	14.003118872642517	248.9589500427246	0.020627005	1060.56
SA38_EXP_1	1475	13.894787430763245	247.36873626708984	0.015973072	1061.28
SA38_EXP_1	1476	13.91979306936264	245.58969497680664	0.016096197	1062.0
SA38_EXP_1	1477	13.711079955101013	247.25263595581055	0.02010693	1062.72
SA38_EXP_1	1478	13.766475021839142	249.57507133483887	0.031740233	1063.44
SA38_EXP_1	1479	13.625115156173706	245.2346134185791	0.022442171	1064.16
SA38_EXP_1	1480	13.872353732585907	245.38536071777344	0.013291993	1064.88
SA38_EXP_1	1481	13.85880559682846	247.16958045959473	0.016475886	1065.6
SA38_EXP_1	1482	13.687711954116821	246.92330360412598	0.008698539	1066.32
SA38_EXP_1	1483	13.812300562858582	246.3075828552246	0.014577975	1067.04
SA38_EXP_1	1484	13.628262281417847	255.44978141784668	0.01617428	1067.76
SA38_EXP_1	1485	13.824586570262909	246.55357360839844	0.007975098	1068.48
SA38_EXP_1	1486	13.957148790359497	248.7626838684082	0.021154497	1069.2
SA38_EXP_1	1487	13.748081028461456	245.97198486328125	0.02345676	1069.92
SA38_EXP_1	1488	13.998298346996307	247.15370178222656	0.033497237	1070.64
SA38_EXP_1	1489	13.901761174201965	246.6602897644043	0.027209604	1071.36
SA38_EXP_1	1490	13.873858749866486	247.56237030029297	0.013351943	1072.08
SA38_EXP_1	1491	13.7392058968544	244.79201316833496	0.02670811	1072.8
SA38_EXP_1	1492	13.768160343170166	245.54569244384766	0.0145432595	1073.52
SA38_EXP_1	1493	13.739214837551117	245.3364372253418	0.036400106	1074.24
SA38_EXP_1	1494	13.938666880130768	247.88649559020996	0.0072300048	1074.96
SA38_EXP_1	1495	13.68555873632431	248.47661018371582	0.013616082	1075.68
SA38_EXP_1	1496	13.683634996414185	248.18610191345215	0.0073631485	1076.4
SA38_EXP_1	1497	13.790029287338257	244.93268966674805	0.026870476	1077.12
SA38_EXP_1	1498	13.786973059177399	245.3404426574707	0.010402216	1077.84
SA38_EXP_1	1499	13.999001681804657	248.5360622406006	0.009448042	1078.56
SA38_EXP_1	1500	13.998766243457794	248.21685791015625	0.014210777	1079.28
SA38_EXP_1	1501	13.692992925643921	248.23725700378418	0.0070431395	1080.0
SA38_EXP_1	1502	13.796217739582062	247.43639945983887	0.029114928	1080.72
SA38_EXP_1	1503	13.815049827098846	246.7687225341797	0.032834936	1081.44
SA38_EXP_1	1504	13.805906474590302	246.3259506225586	0.015426521	1082.16
SA38_EXP_1	1505	13.764554262161255	247.01030731201172	0.014377098	1082.88
SA38_EXP_1	1506	13.800865411758423	246.75418853759766	0.014851497	1083.6
SA38_EXP_1	1507	13.804502785205841	246.12504959106445	0.016921163	1084.32
SA38_EXP_1	1508	13.732333481311798	248.94710540771484	0.020305054	1085.04
SA38_EXP_1	1509	13.57153058052063	245.09828567504883	0.04480914	1085.76
SA38_EXP_1	1510	13.614459335803986	247.05382347106934	0.022303721	1086.48
SA38_EXP_1	1511	13.560579717159271	249.72919464111328	0.008334131	1087.2
SA38_EXP_1	1512	13.533702492713928	247.10984230041504	0.025822358	1087.92
SA38_EXP_1	1513	13.739338517189026	246.73072814941406	0.031775452	1088.64
SA38_EXP_1	1514	13.796043395996094	248.50753784179688	0.008498861	1089.36
SA38_EXP_1	1515	13.717754185199738	249.86944198608398	0.005775636	1090.08
SA38_EXP_1	1516	13.846267759799957	246.11068725585938	0.0149008045	1090.8
SA38_EXP_1	1517	13.898445665836334	248.08696746826172	0.014752602	1091.52
SA38_EXP_1	1518	13.774582743644714	247.55581855773926	0.007345778	1092.24
SA38_EXP_1	1519	13.662707805633545	246.06279373168945	0.009311689	1092.96
SA38_EXP_1	1520	13.81884217262268	245.8626937866211	0.02197811	1093.68
SA38_EXP_1	1521	13.769681751728058	247.15747833251953	0.023502698	1094.4
SA38_EXP_1	1522	13.705796003341675	247.87035942077637	0.013899183	1095.12
SA38_EXP_1	1523	13.99790495634079	247.2173309326172	0.031841725	1095.84
SA38_EXP_1	1524	13.910645246505737	246.9217300415039	0.011078898	1096.56
SA38_EXP_1	1525	13.834406435489655	245.12357711791992	0.011490705	1097.28
SA38_EXP_1	1526	13.763533532619476	247.3586940765381	0.007677375	1098.0
SA38_EXP_1	1527	13.689906895160675	256.72459602355957	0.016850205	1098.72
SA38_EXP_1	1528	13.891778886318207	247.1861457824707	0.013829628	1099.44
SA38_EXP_1	1529	13.879428803920746	246.37361526489258	0.016926048	1100.16
SA38_EXP_1	1530	13.855499029159546	245.7227897644043	0.02110808	1100.88
SA38_EXP_1	1531	13.762249052524567	247.71406173706055	0.028877266	1101.6
SA38_EXP_1	1532	13.94319236278534	247.71577835083008	0.03730754	1102.32
SA38_EXP_1	1533	13.983538746833801	246.78563117980957	0.02580814	1103.04
SA38_EXP_1	1534	13.741014897823334	247.42469787597656	0.020954723	1103.76
SA38_EXP_1	1535	13.936515152454376	246.83612823486328	0.026897572	1104.48
SA38_EXP_1	1536	13.898757100105286	247.69208908081055	0.030691018	1105.2
SA38_EXP_1	1537	13.9601930975914	248.00951957702637	0.027024517	1105.92
SA38_EXP_1	1538	13.878963887691498	244.82677459716797	0.037046775	1106.64
SA38_EXP_1	1539	13.757973909378052	246.75353050231934	0.031003676	1107.36
SA38_EXP_1	1540	13.700112700462341	246.38134002685547	0.021836506	1108.08
SA38_EXP_1	1541	13.82444053888321	247.47591018676758	0.011202919	1108.8
SA38_EXP_1	1542	13.924074172973633	247.65257835388184	0.06437233	1109.52
SA38_EXP_1	1543	13.839748501777649	246.85461044311523	0.007906222	1110.24
SA38_EXP_1	1544	13.981451094150543	246.73542022705078	0.010574504	1110.96
SA38_EXP_1	1545	13.871769607067108	247.0872688293457	0.03028372	1111.68
SA38_EXP_1	1546	13.668136298656464	248.22710037231445	0.0069121467	1112.4
SA38_EXP_1	1547	13.762299716472626	245.74459075927734	0.033635747	1113.12
SA38_EXP_1	1548	13.614758849143982	247.74770736694336	0.016699526	1113.84
SA38_EXP_1	1549	13.805368542671204	244.54010009765625	0.052500155	1114.56
SA38_EXP_1	1550	13.801559805870056	247.18820571899414	0.041915946	1115.28
SA38_EXP_1	1551	13.775303959846497	249.21034812927246	0.010562573	1116.0
SA38_EXP_1	1552	13.92342895269394	246.8144416809082	0.018229887	1116.72
SA38_EXP_1	1553	14.045961201190948	247.52185821533203	0.014736975	1117.44
SA38_EXP_1	1554	13.898259401321411	248.0859375	0.015501675	1118.16
SA38_EXP_1	1555	13.82494866847992	245.7000732421875	0.019344019	1118.88
SA38_EXP_1	1556	13.800819218158722	244.91300582885742	0.027175263	1119.6
SA38_EXP_1	1557	13.858063519001007	248.76869201660156	0.013140482	1120.32
SA38_EXP_1	1558	13.772164285182953	248.8948631286621	0.01355905	1121.04
SA38_EXP_1	1559	13.917124271392822	245.69615364074707	0.069133304	1121.76
SA38_EXP_1	1560	13.75407725572586	249.02552604675293	0.010845272	1122.48
SA38_EXP_1	1561	13.881593942642212	248.08367729187012	0.015778296	1123.2
SA38_EXP_1	1562	13.686731457710266	247.04509735107422	0.015552573	1123.92
SA38_EXP_1	1563	13.918860256671906	248.75587463378906	0.012923369	1124.64
SA38_EXP_1	1564	13.93602341413498	246.5475082397461	0.02316942	1125.36
SA38_EXP_1	1565	13.866892457008362	247.26259231567383	0.017002476	1126.08
SA38_EXP_1	1566	13.753439486026764	256.0536575317383	0.030373238	1126.8
SA38_EXP_1	1567	13.86127918958664	246.49998664855957	0.016443701	1127.52
SA38_EXP_1	1568	13.834841549396515	244.47864532470703	0.030635148	1128.24
SA38_EXP_1	1569	13.913147151470184	246.44250869750977	0.008493624	1128.96
SA38_EXP_1	1570	13.825823366641998	244.4087791442871	0.014510575	1129.68
SA38_EXP_1	1571	13.776618242263794	246.88785552978516	0.022666924	1130.4
SA38_EXP_1	1572	13.92851173877716	248.57025146484375	0.017735975	1131.12
SA38_EXP_1	1573	13.728529214859009	247.6413631439209	0.016635625	1131.84
SA38_EXP_1	1574	13.701610267162323	246.31193161010742	0.05091665	1132.56
SA38_EXP_1	1575	13.7128084897995	247.78730392456055	0.014448573	1133.28
SA38_EXP_1	1576	13.751775026321411	247.68304824829102	0.029429993	1134.0
SA38_EXP_1	1577	13.729321956634521	246.07000350952148	0.011174821	1134.72
SA38_EXP_1	1578	13.82143646478653	245.96454620361328	0.008491166	1135.44
SA38_EXP_1	1579	13.654130697250366	247.1261215209961	0.007475846	1136.16
SA38_EXP_1	1580	13.99785429239273	246.81615829467773	0.014782408	1136.88
SA38_EXP_1	1581	13.74109834432602	245.394287109375	0.030289777	1137.6
SA38_EXP_1	1582	13.95065039396286	245.94792366027832	0.026077745	1138.32
SA38_EXP_1	1583	13.867472112178802	245.38384437561035	0.010614746	1139.04
SA38_EXP_1	1584	14.008867740631104	244.8365020751953	0.021705193	1139.76
SA38_EXP_1	1585	13.860681653022766	247.2524356842041	0.0076564853	1140.48
SA38_EXP_1	1586	13.88510912656784	244.52027320861816	0.010349512	1141.2
SA38_EXP_1	1587	13.850341737270355	245.66883087158203	0.012933864	1141.92
SA38_EXP_1	1588	13.830725848674774	247.7541732788086	0.010306477	1142.64
SA38_EXP_1	1589	13.692975044250488	248.15746307373047	0.015089924	1143.36
SA38_EXP_1	1590	13.815836608409882	245.5598545074463	0.016329678	1144.08
SA38_EXP_1	1591	13.749957084655762	248.45478057861328	0.010955505	1144.8
SA38_EXP_1	1592	13.849645853042603	244.7643756866455	0.011418582	1145.52
SA38_EXP_1	1593	13.968116044998169	247.2282600402832	0.0074180043	1146.24
SA38_EXP_1	1594	13.788346946239471	247.0016098022461	0.013122265	1146.96
SA38_EXP_1	1595	13.79418671131134	247.54002571105957	0.013977565	1147.68
SA38_EXP_1	1596	13.637857139110565	250.01558303833008	0.012424113	1148.4
SA38_EXP_1	1597	13.631671667098999	243.45714569091797	0.058829173	1149.12
SA38_EXP_1	1598	13.834375143051147	245.71277618408203	0.029224487	1149.84
SA38_EXP_1	1599	13.592855632305145	245.93144416809082	0.026659403	1150.56
SA38_EXP_1	1600	13.666002452373505	246.70194625854492	0.02852303	1151.28
SA38_EXP_1	1601	13.635595142841339	247.67735481262207	0.018673802	1152.0
SA38_EXP_1	1602	13.88639509677887	248.55342864990234	0.012590745	1152.72
SA38_EXP_1	1603	13.661295175552368	247.09711074829102	0.021382859	1153.44
SA38_EXP_1	1604	13.78638744354248	249.46346282958984	0.011072328	1154.16
SA38_EXP_1	1605	13.781800866127014	246.97257041931152	0.037427157	1154.88
SA38_EXP_1	1606	13.67548406124115	248.1266212463379	0.02189743	1155.6
SA38_EXP_1	1607	13.816621899604797	246.54699325561523	0.012171295	1156.32
SA38_EXP_1	1608	13.838239014148712	245.23158073425293	0.030474808	1157.04
SA38_EXP_1	1609	13.807262480258942	243.65899085998535	0.028863287	1157.76
SA38_EXP_1	1610	13.842271268367767	246.8843650817871	0.02059069	1158.48
SA38_EXP_1	1611	13.867074251174927	244.99168395996094	0.04793945	1159.2
SA38_EXP_1	1612	14.025548100471497	248.9794921875	0.009300821	1159.92
SA38_EXP_1	1613	13.88518363237381	246.80299758911133	0.016556367	1160.64
SA38_EXP_1	1614	13.763988018035889	244.60644721984863	0.0461049	1161.36
SA38_EXP_1	1615	13.809655606746674	248.69012832641602	0.011228095	1162.08
SA38_EXP_1	1616	13.871610164642334	248.31579208374023	0.039065305	1162.8
SA38_EXP_1	1617	13.785882294178009	246.4870262145996	0.011164989	1163.52
SA38_EXP_1	1618	13.95498514175415	249.21632766723633	0.013341194	1164.24
SA38_EXP_1	1619	13.821232318878174	247.64376640319824	0.007836705	1164.96
SA38_EXP_1	1620	13.875618577003479	248.2939338684082	0.0059984867	1165.68
SA38_EXP_1	1621	13.801923394203186	257.79759407043457	0.013120122	1166.4
SA38_EXP_1	1622	13.747277855873108	246.98407173156738	0.012645462	1167.12
SA38_EXP_1	1623	13.746261596679688	246.35095596313477	0.013714016	1167.84
SA38_EXP_1	1624	13.971862196922302	246.43238067626953	0.015834361	1168.56
SA38_EXP_1	1625	13.73269259929657	248.20856094360352	0.029716752	1169.28
SA38_EXP_1	1626	13.76938670873642	245.52964210510254	0.03457407	1170.0
SA38_EXP_1	1627	13.714013993740082	245.68605422973633	0.054837532	1170.72
SA38_EXP_1	1628	13.7754887342453	249.30590629577637	0.015124293	1171.44
SA38_EXP_1	1629	13.744746148586273	244.98684883117676	0.025332926	1172.16
SA38_EXP_1	1630	13.888667523860931	246.44187927246094	0.033999912	1172.88
SA38_EXP_1	1631	14.136496186256409	246.9836139678955	0.030857453	1173.6
SA38_EXP_1	1632	13.693735003471375	248.09263229370117	0.015912602	1174.32
SA38_EXP_1	1633	13.90485018491745	248.58518600463867	0.009650026	1175.04
SA38_EXP_1	1634	13.79309594631195	248.18930625915527	0.010851811	1175.76
SA38_EXP_1	1635	13.801434636116028	245.4085636138916	0.035266552	1176.48
SA38_EXP_1	1636	13.619685173034668	248.12816619873047	0.02465314	1177.2
SA38_EXP_1	1637	13.669726252555847	248.89002799987793	0.009921672	1177.92
SA38_EXP_1	1638	13.805338740348816	247.7483081817627	0.008207659	1178.64
SA38_EXP_1	1639	13.771861791610718	246.1241340637207	0.010822508	1179.36
SA38_EXP_1	1640	13.793735206127167	247.1575927734375	0.01728934	1180.08
SA38_EXP_1	1641	14.086589217185974	247.0748519897461	0.03351861	1180.8
SA38_EXP_1	1642	13.95537257194519	246.11781120300293	0.03419959	1181.52
SA38_EXP_1	1643	13.823805749416351	245.23953437805176	0.011678202	1182.24
SA38_EXP_1	1644	13.918837904930115	249.0634059906006	0.01809057	1182.96
SA38_EXP_1	1645	13.882055878639221	246.35945320129395	0.014801962	1183.68
SA38_EXP_1	1646	13.990330696105957	245.1936149597168	0.021657575	1184.4
SA38_EXP_1	1647	13.895994424819946	246.15900993347168	0.047143605	1185.12
SA38_EXP_1	1648	13.844989240169525	247.21092224121094	0.033788037	1185.84
SA38_EXP_1	1649	13.922707736492157	247.46652603149414	0.023226395	1186.56
SA38_EXP_1	1650	13.81385326385498	246.7672634124756	0.012962312	1187.28
SA38_EXP_1	1651	13.920387625694275	246.1018466949463	0.04203887	1188.0
SA38_EXP_1	1652	14.090941846370697	243.9989948272705	0.06188982	1188.72
SA38_EXP_1	1653	13.839857280254364	245.7363224029541	0.010523812	1189.44
SA38_EXP_1	1654	13.928484916687012	247.85968780517578	0.025749981	1190.16
SA38_EXP_1	1655	13.978342711925507	247.4267292022705	0.011737807	1190.88
SA38_EXP_1	1656	13.791236281394958	246.75430297851562	0.02060588	1191.6
SA38_EXP_1	1657	13.875894248485565	247.95144081115723	0.026468433	1192.32
SA38_EXP_1	1658	13.858185708522797	245.76593399047852	0.023326108	1193.04
SA38_EXP_1	1659	13.855326175689697	246.1511993408203	0.007979158	1193.76
SA38_EXP_1	1660	13.759137690067291	247.6296901702881	0.0061625782	1194.48
SA38_EXP_1	1661	13.643285632133484	246.2263011932373	0.02937135	1195.2
SA38_EXP_1	1662	13.77793699502945	246.95989608764648	0.02014729	1195.92
SA38_EXP_1	1663	13.767440617084503	246.15703582763672	0.009362456	1196.64
SA38_EXP_1	1664	13.754898309707642	246.93903923034668	0.027816506	1197.36
SA38_EXP_1	1665	13.97174596786499	247.13218688964844	0.016790701	1198.08
SA38_EXP_1	1666	13.779370486736298	249.37110900878906	0.023963429	1198.8
SA38_EXP_1	1667	13.925749063491821	247.35528945922852	0.0049065044	1199.52
SA38_EXP_1	1668	13.850663602352142	245.90538024902344	0.007908759	1200.24
SA38_EXP_1	1669	13.777710497379303	245.96640586853027	0.010329566	1200.96
SA38_EXP_1	1670	13.935941457748413	246.44468307495117	0.012525548	1201.68
SA38_EXP_1	1671	13.887622952461243	248.4020233154297	0.011814573	1202.4
SA38_EXP_1	1672	13.884367048740387	247.61581420898438	0.016682835	1203.12
SA38_EXP_1	1673	13.646763563156128	246.37375831604004	0.019352123	1203.84
SA38_EXP_1	1674	13.898251950740814	246.63785934448242	0.022083355	1204.56
SA38_EXP_1	1675	13.885104656219482	247.6256561279297	0.024276277	1205.28
SA38_EXP_1	1676	13.899017870426178	247.39042282104492	0.010628291	1206.0
SA38_EXP_1	1677	13.827863335609436	247.47156143188477	0.012618948	1206.72
SA38_EXP_1	1678	13.861919939517975	248.39675903320312	0.0219374	1207.44
SA38_EXP_1	1679	13.858562707901001	248.0629062652588	0.017342178	1208.16
SA38_EXP_1	1680	13.960263133049011	246.2171745300293	0.013130585	1208.88
SA38_EXP_1	1681	13.749316334724426	244.75679397583008	0.018263755	1209.6
SA38_EXP_1	1682	13.827301561832428	246.5522861480713	0.017552461	1210.32
SA38_EXP_1	1683	13.844510912895203	248.15866470336914	0.012098231	1211.04
SA38_EXP_1	1684	13.607725501060486	248.17800521850586	0.008806895	1211.76
SA38_EXP_1	1685	13.893076777458191	247.36544609069824	0.007743799	1212.48
SA38_EXP_1	1686	13.852888345718384	245.25775909423828	0.05058793	1213.2
SA38_EXP_1	1687	13.846850395202637	247.69357681274414	0.020958213	1213.92
SA38_EXP_1	1688	13.793876767158508	247.1220302581787	0.016044045	1214.64
SA38_EXP_1	1689	13.709847629070282	246.4903736114502	0.010226811	1215.36
SA38_EXP_1	1690	13.864681124687195	244.9797821044922	0.024684632	1216.08
SA38_EXP_1	1691	13.76814991235733	246.1955451965332	0.012222654	1216.8
SA38_EXP_1	1692	13.751804828643799	244.11895751953125	0.018911188	1217.52
SA38_EXP_1	1693	13.751162588596344	247.65767097473145	0.007523238	1218.24
SA38_EXP_1	1694	13.794559240341187	247.4772834777832	0.0070480164	1218.96
SA38_EXP_1	1695	13.604593276977539	249.09198760986328	0.022512967	1219.68
SA38_EXP_1	1696	13.614058494567871	246.73484802246094	0.007132206	1220.4
SA38_EXP_1	1697	13.843104243278503	247.3696517944336	0.06407992	1221.12
SA38_EXP_1	1698	13.715337216854095	248.3558177947998	0.021850273	1221.84
SA38_EXP_1	1699	13.784869015216827	247.63029098510742	0.0187242	1222.56
SA38_EXP_1	1700	13.775220513343811	246.216402053833	0.040430367	1223.28
SA38_EXP_1	1701	13.734738528728485	248.48124504089355	0.014720409	1224.0
SA38_EXP_1	1702	13.877244293689728	248.6166286468506	0.020736407	1224.72
SA38_EXP_1	1703	13.913241028785706	245.93164443969727	0.01598518	1225.44
SA38_EXP_1	1704	13.876357674598694	247.26579666137695	0.039095487	1226.16
SA38_EXP_1	1705	13.861502707004547	249.53802108764648	0.020507703	1226.88
SA38_EXP_1	1706	13.996988534927368	245.1090431213379	0.039247073	1227.6
SA38_EXP_1	1707	13.876853883266449	245.54929733276367	0.017432958	1228.32
SA38_EXP_1	1708	13.743680715560913	246.03424072265625	0.01937672	1229.04
SA38_EXP_1	1709	13.690198957920074	246.4306926727295	0.02611326	1229.76
SA38_EXP_1	1710	13.66683840751648	247.5424289703369	0.012445597	1230.48
SA38_EXP_1	1711	13.805726170539856	248.54229927062988	0.028135147	1231.2
SA38_EXP_1	1712	13.887916505336761	247.54486083984375	0.009494444	1231.92
SA38_EXP_1	1713	13.921920955181122	247.96279907226562	0.01047722	1232.64
SA38_EXP_1	1714	13.767339289188385	246.9041633605957	0.019911591	1233.36
SA38_EXP_1	1715	13.738805055618286	247.47785568237305	0.014888211	1234.08
SA38_EXP_1	1716	13.718079030513763	257.76403427124023	0.014773687	1234.8
SA38_EXP_1	1717	13.753314316272736	245.82449913024902	0.022253014	1235.52
SA38_EXP_1	1718	13.89489471912384	247.69761085510254	0.008170445	1236.24
SA38_EXP_1	1719	13.807477056980133	248.05721282958984	0.009892906	1236.96
SA38_EXP_1	1720	13.76408338546753	248.84811401367188	0.011128487	1237.68
SA38_EXP_1	1721	13.800986111164093	246.44439697265625	0.014497378	1238.4
SA38_EXP_1	1722	13.878405094146729	248.01918983459473	0.014595233	1239.12
SA38_EXP_1	1723	13.793446123600006	248.7282943725586	0.02034289	1239.84
SA38_EXP_1	1724	13.776326179504395	247.32421875	0.02910082	1240.56
SA38_EXP_1	1725	13.718657195568085	248.96873474121094	0.019627633	1241.28
SA38_EXP_1	1726	13.781775534152985	247.3703384399414	0.014859606	1242.0
SA38_EXP_1	1727	13.878209888935089	247.49545097351074	0.021710591	1242.72
SA38_EXP_1	1728	13.821116089820862	245.1587677001953	0.014601077	1243.44
SA38_EXP_1	1729	14.010611176490784	248.73181343078613	0.024127917	1244.16
SA38_EXP_1	1730	13.920915126800537	247.18769073486328	0.010702412	1244.88
SA38_EXP_1	1731	13.76028060913086	247.53381729125977	0.013066854	1245.6
SA38_EXP_1	1732	13.83005678653717	248.2869529724121	0.019098105	1246.32
SA38_EXP_1	1733	13.884666562080383	245.90566635131836	0.021073043	1247.04
SA38_EXP_1	1734	13.717137277126312	249.6346378326416	0.014053606	1247.76
SA38_EXP_1	1735	13.889418542385101	256.5864944458008	0.013972847	1248.48
SA38_EXP_1	1736	13.893797993659973	248.56553077697754	0.015556647	1249.2
SA38_EXP_1	1737	13.927757740020752	247.48655319213867	0.022349738	1249.92
SA38_EXP_1	1738	13.982753455638885	246.42414093017578	0.053107418	1250.64
SA38_EXP_1	1739	13.922987878322601	246.33719444274902	0.030806027	1251.36
SA38_EXP_1	1740	13.785402476787567	246.5924835205078	0.02677198	1252.08
SA38_EXP_1	1741	13.868317008018494	248.03223609924316	0.014042697	1252.8
SA38_EXP_1	1742	13.884823024272919	247.84269332885742	0.01729007	1253.52
SA38_EXP_1	1743	13.895919919013977	246.53234481811523	0.01654129	1254.24
SA38_EXP_1	1744	13.750217854976654	248.09772491455078	0.0123101575	1254.96
SA38_EXP_1	1745	13.868418335914612	249.09536361694336	0.03317642	1255.68
SA38_EXP_1	1746	13.786810636520386	247.6626205444336	0.024216393	1256.4
SA38_EXP_1	1747	13.808749616146088	246.25176429748535	0.017743137	1257.12
SA38_EXP_1	1748	13.895083963871002	244.8039436340332	0.019391872	1257.84
SA38_EXP_1	1749	13.876506686210632	246.14121437072754	0.038581718	1258.56
SA38_EXP_1	1750	13.645511865615845	247.34630584716797	0.027605036	1259.28
SA38_EXP_1	1751	13.810604810714722	246.8129539489746	0.029133603	1260.0
SA38_EXP_1	1752	13.679273426532745	246.14439010620117	0.045589138	1260.72
SA38_EXP_1	1753	13.695575296878815	248.0426788330078	0.011794038	1261.44
SA38_EXP_1	1754	13.827268779277802	247.27635383605957	0.012318242	1262.16
SA38_EXP_1	1755	13.982218503952026	246.01232528686523	0.012028299	1262.88
SA38_EXP_1	1756	13.741730153560638	247.29692459106445	0.011113882	1263.6
SA38_EXP_1	1757	13.653931021690369	247.8822898864746	0.0147856595	1264.32
SA38_EXP_1	1758	13.75667154788971	245.6872272491455	0.024556875	1265.04
SA38_EXP_1	1759	13.777582347393036	246.95446014404297	0.01300141	1265.76
SA38_EXP_1	1760	13.968440890312195	246.44339561462402	0.011385058	1266.48
SA38_EXP_1	1761	13.826252520084381	249.1464614868164	0.012406592	1267.2
SA38_EXP_1	1762	13.801872730255127	245.86692810058594	0.02859138	1267.92
SA38_EXP_1	1763	13.921067118644714	246.52430534362793	0.013641465	1268.64
SA38_EXP_1	1764	13.879361748695374	244.60681915283203	0.048543293	1269.36
SA38_EXP_1	1765	13.740681111812592	246.4079761505127	0.042895913	1270.08
SA38_EXP_1	1766	13.943758606910706	256.7391586303711	0.012306297	1270.8
SA38_EXP_1	1767	13.794484734535217	246.35581970214844	0.029161114	1271.52
SA38_EXP_1	1768	13.704659044742584	246.72317504882812	0.031781144	1272.24
SA38_EXP_1	1769	14.033329486846924	248.11898231506348	0.0037495205	1272.96
SA38_EXP_1	1770	13.841915130615234	248.01795959472656	0.016332127	1273.68
SA38_EXP_1	1771	14.027991890907288	248.1258773803711	0.01331762	1274.4
SA38_EXP_1	1772	13.919198513031006	248.8223361968994	0.009532997	1275.12
SA38_EXP_1	1773	13.716770708560944	247.62840270996094	0.0127767855	1275.84
SA38_EXP_1	1774	13.657890260219574	247.61947631835938	0.009814737	1276.56
SA38_EXP_1	1775	13.836807012557983	246.54333114624023	0.037879374	1277.28
SA38_EXP_1	1776	13.874539732933044	246.3347053527832	0.020446913	1278.0
SA38_EXP_1	1777	13.861803710460663	245.4403781890869	0.012570381	1278.72
SA38_EXP_1	1778	13.732217252254486	245.95991134643555	0.019543314	1279.44
SA38_EXP_1	1779	13.668492436408997	244.83964920043945	0.016916491	1280.16
SA38_EXP_1	1780	13.778987526893616	247.43680000305176	0.015834792	1280.88
SA38_EXP_1	1781	13.712561130523682	245.4408073425293	0.016402278	1281.6
SA38_EXP_1	1782	13.786773383617401	248.001708984375	0.017702071	1282.32
SA38_EXP_1	1783	13.724437355995178	250.3498649597168	0.008546475	1283.04
SA38_EXP_1	1784	13.736794888973236	247.49505043029785	0.020687016	1283.76
SA38_EXP_1	1785	13.734103739261627	247.50097274780273	0.018711036	1284.48
SA38_EXP_1	1786	13.934695720672607	247.97696113586426	0.024658483	1285.2
SA38_EXP_1	1787	14.028817415237427	248.44093322753906	0.021166276	1285.92
SA38_EXP_1	1788	13.889726996421814	246.01861953735352	0.01872101	1286.64
SA38_EXP_1	1789	13.739953935146332	247.8925323486328	0.008715853	1287.36
SA38_EXP_1	1790	14.096038043498993	246.4746379852295	0.036813468	1288.08
SA38_EXP_1	1791	13.96639496088028	247.58580207824707	0.020018712	1288.8
SA38_EXP_1	1792	13.89116495847702	245.84979057312012	0.027758213	1289.52
SA38_EXP_1	1793	13.882189989089966	247.16320037841797	0.013872437	1290.24
SA38_EXP_1	1794	13.881739974021912	248.05904388427734	0.01106921	1290.96
SA38_EXP_1	1795	13.934674859046936	248.20472717285156	0.0061274664	1291.68
SA38_EXP_1	1796	13.925033807754517	247.34736442565918	0.012701571	1292.4
SA38_EXP_1	1797	13.803717494010925	247.6366138458252	0.024161866	1293.12
SA38_EXP_1	1798	13.975003361701965	249.04890060424805	0.010901418	1293.84
SA38_EXP_1	1799	13.678456842899323	255.4123020172119	0.063867815	1294.56
SA38_EXP_1	1800	13.705061376094818	247.5574493408203	0.022515487	1295.28
SA38_EXP_1	1801	13.703446090221405	245.7341480255127	0.013193413	1296.0
SA38_EXP_1	1802	13.78583014011383	246.3394546508789	0.059903566	1296.72
SA38_EXP_1	1803	13.711711764335632	245.84226608276367	0.03944628	1297.44
SA38_EXP_1	1804	13.830341398715973	245.82758903503418	0.03660963	1298.16
SA38_EXP_1	1805	13.760927319526672	246.49686813354492	0.009626454	1298.88
SA38_EXP_1	1806	13.645070791244507	248.2606029510498	0.015451304	1299.6
SA38_EXP_1	1807	13.988468050956726	248.951997756958	0.013651691	1300.32
SA38_EXP_1	1808	13.899455964565277	247.44043350219727	0.03485095	1301.04
SA38_EXP_1	1809	13.91368955373764	248.05910110473633	0.020495867	1301.76
SA38_EXP_1	1810	13.791689276695251	246.4346694946289	0.008450732	1302.48
SA38_EXP_1	1811	13.773047924041748	246.98312759399414	0.010185914	1303.2
SA38_EXP_1	1812	13.64908367395401	245.67123413085938	0.023233851	1303.92
SA38_EXP_1	1813	13.690164685249329	246.8843936920166	0.02543642	1304.64
SA38_EXP_1	1814	13.853390514850616	245.8202075958252	0.018015433	1305.36
SA38_EXP_1	1815	13.814462721347809	247.66436576843262	0.006715421	1306.08
SA38_EXP_1	1816	13.77200186252594	250.0788402557373	0.004692808	1306.8
SA38_EXP_1	1817	13.830645382404327	245.81525802612305	0.016711691	1307.52
SA38_EXP_1	1818	13.790769875049591	248.35627555847168	0.0026863765	1308.24
SA38_EXP_1	1819	13.901746273040771	248.04265022277832	0.0076666367	1308.96
SA38_EXP_1	1820	13.763925433158875	249.19798851013184	0.01626148	1309.68
SA38_EXP_1	1821	13.742262125015259	248.73650550842285	0.034239538	1310.4
SA38_EXP_1	1822	13.820195198059082	247.42692947387695	0.014682746	1311.12
SA38_EXP_1	1823	13.99042159318924	246.9130039215088	0.01717906	1311.84
SA38_EXP_1	1824	13.977758586406708	246.86885833740234	0.016569084	1312.56
SA38_EXP_1	1825	13.780033588409424	245.15928268432617	0.026013555	1313.28
SA38_EXP_1	1826	13.962581753730774	245.2928924560547	0.06710164	1314.0
SA38_EXP_1	1827	13.852690160274506	245.747709274292	0.013567191	1314.72
SA38_EXP_1	1828	13.719092309474945	243.53407859802246	0.02824994	1315.44
SA38_EXP_1	1829	13.598594069480896	246.2996006011963	0.018817617	1316.16
SA38_EXP_1	1830	13.629931211471558	244.79490280151367	0.024283713	1316.88
SA38_EXP_1	1831	13.644994795322418	244.8680305480957	0.031192455	1317.6
SA38_EXP_1	1832	13.725435733795166	247.50351905822754	0.010107481	1318.32
SA38_EXP_1	1833	13.739438354969025	245.4891586303711	0.02094546	1319.04
SA38_EXP_1	1834	13.781090080738068	245.46941757202148	0.026634304	1319.76
SA38_EXP_1	1835	13.703061640262604	245.791597366333	0.014404558	1320.48
SA38_EXP_1	1836	13.794596493244171	246.19056701660156	0.019580837	1321.2
SA38_EXP_1	1837	13.76061737537384	247.28822708129883	0.006694281	1321.92
SA38_EXP_1	1838	13.701587915420532	247.72421836853027	0.0106602935	1322.64
SA38_EXP_1	1839	13.728278875350952	246.0344696044922	0.0076790024	1323.36
SA38_EXP_1	1840	13.574711978435516	246.36898040771484	0.013431401	1324.08
SA38_EXP_1	1841	13.744482398033142	248.23230743408203	0.00789873	1324.8
SA38_EXP_1	1842	13.631398975849152	248.46342086791992	0.0043836515	1325.52
SA38_EXP_1	1843	13.622680306434631	246.52524948120117	0.005102214	1326.24
SA38_EXP_1	1844	13.630126416683197	246.69462203979492	0.016430136	1326.96
SA38_EXP_1	1845	13.703671097755432	247.70519256591797	0.015166883	1327.68
SA38_EXP_1	1846	13.838279247283936	247.201509475708	0.0056047295	1328.4
SA38_EXP_1	1847	13.910427689552307	248.96495819091797	0.0061935894	1329.12
SA38_EXP_1	1848	13.636304438114166	249.56963539123535	0.0154414065	1329.84
SA38_EXP_1	1849	13.79108875989914	247.5809669494629	0.007244291	1330.56
SA38_EXP_1	1850	13.656124472618103	248.89509201049805	0.016684337	1331.28
SA38_EXP_1	1851	13.643398880958557	245.93891143798828	0.016888948	1332.0
SA38_EXP_1	1852	13.770726323127747	246.06822967529297	0.02296998	1332.72
SA38_EXP_1	1853	13.574764132499695	244.6596336364746	0.02463023	1333.44
SA38_EXP_1	1854	13.82656842470169	245.3891086578369	0.019837033	1334.16
SA38_EXP_1	1855	13.560529053211212	245.8312225341797	0.009441408	1334.88
SA38_EXP_1	1856	13.670551776885986	245.5627727508545	0.010801327	1335.6
SA38_EXP_1	1857	13.667747378349304	244.43615913391113	0.011084578	1336.32
SA38_EXP_1	1858	13.674809038639069	245.7615852355957	0.012727573	1337.04
SA38_EXP_1	1859	13.848534226417542	248.20158004760742	0.005783733	1337.76
SA38_EXP_1	1860	13.721738755702972	247.5563907623291	0.005870585	1338.48
SA38_EXP_1	1861	13.540215790271759	244.3352508544922	0.021290436	1339.2
SA38_EXP_1	1862	13.551594316959381	246.26338005065918	0.014295205	1339.92
SA38_EXP_1	1863	13.798168301582336	246.12130165100098	0.0127131045	1340.64
SA38_EXP_1	1864	13.697768747806549	245.20840644836426	0.01872499	1341.36
SA38_EXP_1	1865	13.789953291416168	245.61281204223633	0.006175749	1342.08
SA38_EXP_1	1866	13.797758519649506	245.73369026184082	0.025926812	1342.8
SA38_EXP_1	1867	13.72007131576538	245.5063247680664	0.016135551	1343.52
SA38_EXP_1	1868	13.53399008512497	243.16869735717773	0.038334012	1344.24
SA38_EXP_1	1869	13.550405204296112	248.1547451019287	0.016762402	1344.96
SA38_EXP_1	1870	13.658510148525238	245.31532287597656	0.00650191	1345.68
SA38_EXP_1	1871	13.761258125305176	249.31620597839355	0.0042137867	1346.4
SA38_EXP_1	1872	13.696528971195221	246.3306999206543	0.014848123	1347.12
SA38_EXP_1	1873	13.747020065784454	248.0387306213379	0.0024997054	1347.84
SA38_EXP_1	1874	13.714981079101562	248.79023551940918	0.0059525357	1348.56
SA38_EXP_1	1875	13.753791153430939	247.4087619781494	0.010367573	1349.28
SA38_EXP_1	1876	13.848340511322021	248.49303245544434	0.0048429365	1350.0
SA38_EXP_1	1877	13.866160809993744	246.85541152954102	0.0123381335	1350.72
SA38_EXP_1	1878	13.818405568599701	247.8417205810547	0.003794297	1351.44
SA38_EXP_1	1879	13.86219710111618	247.03571319580078	0.0021765605	1352.16
SA38_EXP_1	1880	13.700468838214874	245.20116806030273	0.015088366	1352.88
SA38_EXP_1	1881	13.937684893608093	246.26529693603516	0.022782076	1353.6
SA38_EXP_1	1882	13.804876804351807	247.57530212402344	0.0075552925	1354.32
SA38_EXP_1	1883	13.696876168251038	246.7997646331787	0.014516037	1355.04
SA38_EXP_1	1884	13.715998828411102	246.22941970825195	0.015717845	1355.76
SA38_EXP_1	1885	13.773468136787415	246.3124179840088	0.020575136	1356.48
SA38_EXP_1	1886	13.740907609462738	246.36045455932617	0.019269291	1357.2
SA38_EXP_1	1887	13.771454989910126	246.12719535827637	0.025572091	1357.92
SA38_EXP_1	1888	13.826103508472443	245.00238418579102	0.020146213	1358.64
SA38_EXP_1	1889	13.691464066505432	247.7974033355713	0.020222988	1359.36
SA38_EXP_1	1890	13.590948283672333	246.23210906982422	0.011831276	1360.08
SA38_EXP_1	1891	13.846367597579956	246.52487754821777	0.007143215	1360.8
SA38_EXP_1	1892	13.659800589084625	245.07122039794922	0.016926985	1361.52
SA38_EXP_1	1893	13.747817277908325	249.71031188964844	0.00335834	1362.24
SA38_EXP_1	1894	13.550479710102081	246.0692024230957	0.08709808	1362.96
SA38_EXP_1	1895	13.788750767707825	247.42177963256836	0.009673034	1363.68
SA38_EXP_1	1896	14.039884507656097	247.92237281799316	0.0062212367	1364.4
SA38_EXP_1	1897	13.707859814167023	249.4823169708252	0.007216812	1365.12
SA38_EXP_1	1898	13.787715137004852	244.56476211547852	0.031663973	1365.84
SA38_EXP_1	1899	13.758215308189392	246.6035270690918	0.01311269	1366.56
SA38_EXP_1	1900	13.941612839698792	246.61251068115234	0.030692026	1367.28
SA38_EXP_1	1901	13.828286528587341	247.40839004516602	0.010585691	1368.0
SA38_EXP_1	1902	13.811428844928741	246.28220558166504	0.010361416	1368.72
SA38_EXP_1	1903	13.734190165996552	250.0206756591797	0.006968922	1369.44
SA38_EXP_1	1904	13.801804184913635	246.57265663146973	0.016796969	1370.16
SA38_EXP_1	1905	13.621829450130463	245.97284317016602	0.014650819	1370.88
SA38_EXP_1	1906	13.801470398902893	247.46109008789062	0.009750748	1371.6
SA38_EXP_1	1907	13.955441117286682	247.06944465637207	0.01675335	1372.32
SA38_EXP_1	1908	13.957412540912628	248.19554328918457	0.010264208	1373.04
SA38_EXP_1	1909	13.710907101631165	248.06599617004395	0.009607415	1373.76
SA38_EXP_1	1910	13.631962239742279	246.5237045288086	0.012817219	1374.48
SA38_EXP_1	1911	13.77669870853424	245.96943855285645	0.025202313	1375.2
SA38_EXP_1	1912	13.96932303905487	248.44842910766602	0.0032258525	1375.92
SA38_EXP_1	1913	14.043356478214264	246.6405487060547	0.014018409	1376.64
SA38_EXP_1	1914	13.796235620975494	246.0439968109131	0.013624109	1377.36
SA38_EXP_1	1915	13.944220542907715	244.90010261535645	0.026366403	1378.08
SA38_EXP_1	1916	14.146879315376282	246.9008445739746	0.08160075	1378.8
SA38_EXP_1	1917	14.08139318227768	245.21381378173828	0.026415953	1379.52
SA38_EXP_1	1918	13.95309567451477	247.14174270629883	0.0130590275	1380.24
SA38_EXP_1	1919	13.945789635181427	246.13128662109375	0.007867478	1380.96
SA38_EXP_1	1920	13.759112358093262	246.67061805725098	0.009356575	1381.68
SA38_EXP_1	1921	13.828057050704956	246.0304069519043	0.015647188	1382.4
SA38_EXP_1	1922	13.78159373998642	244.43458557128906	0.025775544	1383.12
SA38_EXP_1	1923	13.733580708503723	244.79724884033203	0.02840188	1383.84
SA38_EXP_1	1924	13.867451250553131	245.49127578735352	0.026788775	1384.56
SA38_EXP_1	1925	13.62856775522232	244.86665725708008	0.01877379	1385.28
SA38_EXP_1	1926	13.57358992099762	247.9965591430664	0.017596623	1386.0
SA38_EXP_1	1927	13.819774985313416	248.6063289642334	0.014994184	1386.72
SA38_EXP_1	1928	13.740089535713196	246.0215663909912	0.008870408	1387.44
SA38_EXP_1	1929	13.725341856479645	246.02617263793945	0.015266668	1388.16
SA38_EXP_1	1930	13.685747981071472	246.94642066955566	0.006488362	1388.88
SA38_EXP_1	1931	13.731689751148224	245.4679298400879	0.016649872	1389.6
SA38_EXP_1	1932	13.744054734706879	244.19105529785156	0.017769126	1390.32
SA38_EXP_1	1933	13.80993127822876	244.6373748779297	0.025035715	1391.04
SA38_EXP_1	1934	13.852320611476898	247.970609664917	0.00828405	1391.76
SA38_EXP_1	1935	13.741429150104523	245.66330909729004	0.025000507	1392.48
SA38_EXP_1	1936	13.753451406955719	245.80427169799805	0.01450219	1393.2
SA38_EXP_1	1937	13.753864169120789	243.6243438720703	0.034655288	1393.92
SA38_EXP_1	1938	13.647355139255524	246.43478393554688	0.003959121	1394.64
SA38_EXP_1	1939	13.702812790870667	245.1372528076172	0.009276959	1395.36
SA38_EXP_1	1940	13.72494250535965	243.7031364440918	0.04263046	1396.08
SA38_EXP_1	1941	13.607160747051239	243.63807678222656	0.015147565	1396.8
SA38_EXP_1	1942	13.762369751930237	245.54017066955566	0.02180155	1397.52
SA38_EXP_1	1943	13.82077932357788	245.27260780334473	0.016028395	1398.24
SA38_EXP_1	1944	13.875643908977509	245.74235916137695	0.016249616	1398.96
SA38_EXP_1	1945	13.705961406230927	244.2227554321289	0.04569423	1399.68
SA38_EXP_1	1946	13.792409002780914	246.0563564300537	0.012365294	1400.4
SA38_EXP_1	1947	13.879138231277466	247.50168800354004	0.008737966	1401.12
SA38_EXP_1	1948	13.831429183483124	248.69175910949707	0.016168952	1401.84
SA38_EXP_1	1949	13.824044167995453	246.3548469543457	0.0055594514	1402.56
SA38_EXP_1	1950	13.800998032093048	247.51416206359863	0.0049889027	1403.28
SA38_EXP_1	1951	13.698042929172516	245.20251274108887	0.04100079	1404.0
SA38_EXP_1	1952	13.725101947784424	246.03012084960938	0.020491948	1404.72
SA38_EXP_1	1953	13.501310348510742	245.798921585083	0.04903548	1405.44
SA38_EXP_1	1954	13.733677566051483	246.99734687805176	0.013072629	1406.16
SA38_EXP_1	1955	13.744054734706879	246.8016242980957	0.009736857	1406.88
SA38_EXP_1	1956	13.921837508678436	247.79136657714844	0.010538972	1407.6
SA38_EXP_1	1957	13.749253749847412	244.82863426208496	0.004962989	1408.32
SA38_EXP_1	1958	13.743522763252258	246.8686866760254	0.011370507	1409.04
SA38_EXP_1	1959	13.851618766784668	246.76042556762695	0.015528084	1409.76
SA38_EXP_1	1960	13.751144707202911	245.96388816833496	0.005550496	1410.48
SA38_EXP_1	1961	13.563278317451477	246.29250526428223	0.009125353	1411.2
SA38_EXP_1	1962	13.751506805419922	246.49051666259766	0.0046326574	1411.92
SA38_EXP_1	1963	13.737425208091736	245.42630195617676	0.014957509	1412.64
SA38_EXP_1	1964	13.995802402496338	248.19402694702148	0.018102692	1413.36
SA38_EXP_1	1965	13.797090947628021	249.04921531677246	0.010727083	1414.08
SA38_EXP_1	1966	13.913974165916443	247.6000213623047	0.0075353463	1414.8
SA38_EXP_1	1967	13.674445450305939	247.53753662109375	0.019123115	1415.52
SA38_EXP_1	1968	13.768397271633148	248.8300323486328	0.011178801	1416.24
SA38_EXP_1	1969	13.52664828300476	246.62684440612793	0.02679231	1416.96
SA38_EXP_1	1970	13.680189847946167	245.32127380371094	0.008962148	1417.68
SA38_EXP_1	1971	14.002272486686707	245.73168754577637	0.022841046	1418.4
SA38_EXP_1	1972	13.951094448566437	247.79348373413086	0.0055591245	1419.12
SA38_EXP_1	1973	14.094002544879913	248.87157440185547	0.0024799565	1419.84
SA38_EXP_1	1974	13.886547088623047	245.72010040283203	0.04844182	1420.56
SA38_EXP_1	1975	13.787400722503662	247.7380657196045	0.0046764924	1421.28
SA38_EXP_1	1976	14.018237590789795	250.0590705871582	0.0025797726	1422.0
SA38_EXP_1	1977	13.767747581005096	245.04624366760254	0.02806411	1422.72
SA38_EXP_1	1978	13.796833157539368	247.9995346069336	0.01043358	1423.44
SA38_EXP_1	1979	13.895459473133087	246.97528839111328	0.01709945	1424.16
SA38_EXP_1	1980	13.79087120294571	245.53502082824707	0.014240347	1424.88
SA38_EXP_1	1981	13.883641362190247	246.50396347045898	0.013297516	1425.6
SA38_EXP_1	1982	13.780780136585236	246.96229934692383	0.02179842	1426.32
SA38_EXP_1	1983	13.693200051784515	247.76229858398438	0.01263181	1427.04
SA38_EXP_1	1984	13.843688368797302	246.18098258972168	0.033908807	1427.76
SA38_EXP_1	1985	13.715849816799164	246.5196132659912	0.007539848	1428.48
SA38_EXP_1	1986	13.740523159503937	246.99880599975586	0.0073792394	1429.2
SA38_EXP_1	1987	13.895067572593689	246.58658981323242	0.0064621237	1429.92
SA38_EXP_1	1988	13.585320115089417	244.46914672851562	0.007175598	1430.64
SA38_EXP_1	1989	13.628162443637848	243.8169765472412	0.044350076	1431.36
SA38_EXP_1	1990	13.610810041427612	248.04917335510254	0.030771168	1432.08
SA38_EXP_1	1991	13.69858980178833	246.72861099243164	0.012876482	1432.8
SA38_EXP_1	1992	13.85994553565979	246.54258728027344	0.011775529	1433.52
SA38_EXP_1	1993	13.624206185340881	245.5400276184082	0.018855594	1434.24
SA38_EXP_1	1994	13.574950397014618	245.1994514465332	0.02383988	1434.96
SA38_EXP_1	1995	13.784188032150269	246.92416191101074	0.022570446	1435.68
SA38_EXP_1	1996	13.801546394824982	245.87388038635254	0.005185	1436.4
SA38_EXP_1	1997	13.767959177494049	246.90762519836426	0.012102073	1437.12
SA38_EXP_1	1998	13.850685954093933	248.2961368560791	0.006892232	1437.84
SA38_EXP_1	1999	13.843359053134918	246.42683029174805	0.022284325	1438.56
[truncated: 1,606 more rows]
