# Supplementary material for: Measuring inter-individual differences in behavioural types of gilthead seabreams in the laboratory using deep learning
Source: PeerJ. 2022 May 5;10:e13396. doi: 10.7717/peerj.13396 (PMC9080431; doi:10.7717/peerj.13396)
Supplement: Supplemental Information 1 [file peerj-10-13396-s001.zip › Raw validation data/d4/SA38_EXP_4.csv]

ID	sec	X	Y	%	seconds
SA38_EXP_4	1	97.02624082565308	407.61892318725586	0.7228579	0.0
SA38_EXP_4	2	97.11101055145264	409.1556930541992	0.9256157	0.72
SA38_EXP_4	3	96.94557189941406	408.8242721557617	0.78620726	1.44
SA38_EXP_4	4	98.66244792938232	407.5492572784424	0.4577566	2.16
SA38_EXP_4	5	100.0008225440979	406.7258548736572	0.020219076	2.88
SA38_EXP_4	6	97.40915894508362	406.7849349975586	0.1959899	3.6
SA38_EXP_4	7	98.40761423110962	408.0231285095215	0.5020236	4.32
SA38_EXP_4	8	98.7583875656128	407.7125358581543	0.1153397	5.04
SA38_EXP_4	9	90.07436037063599	409.4999313354492	0.07739279	5.76
SA38_EXP_4	10	99.78208541870117	407.2781753540039	0.05481325	6.48
SA38_EXP_4	11	101.05516910552979	406.78504943847656	0.008260788	7.2
SA38_EXP_4	12	98.13909530639648	407.2414970397949	0.8515978	7.92
SA38_EXP_4	13	95.68712115287781	408.3903980255127	0.041520204	8.64
SA38_EXP_4	14	101.80155038833618	406.6970443725586	0.00048180902	9.36
SA38_EXP_4	15	91.89152121543884	409.24713134765625	0.0018375963	10.08
SA38_EXP_4	16	77.98160314559937	409.49028968811035	0.0018872827	10.8
SA38_EXP_4	17	75.23471117019653	412.6048278808594	0.0013951189	11.52
SA38_EXP_4	18	10.11253371834755	38.706876039505005	0.0005492844	12.24
SA38_EXP_4	19	81.31781816482544	413.0778121948242	0.0008500203	12.96
SA38_EXP_4	20	86.16763353347778	411.458215713501	0.00048188807	13.68
SA38_EXP_4	21	74.59067106246948	410.58262825012207	0.0028046225	14.4
SA38_EXP_4	22	66.76419377326965	410.9202575683594	0.0011885415	15.12
SA38_EXP_4	23	88.64306211471558	410.4620361328125	0.0030309977	15.84
SA38_EXP_4	24	70.64862251281738	415.59762954711914	0.0022738804	16.56
SA38_EXP_4	25	83.50543975830078	410.5828285217285	0.030693019	17.28
SA38_EXP_4	26	91.30953550338745	412.0590877532959	0.0019403074	18.0
SA38_EXP_4	27	78.02214026451111	411.0740661621094	0.0037670098	18.72
SA38_EXP_4	28	88.86759281158447	412.1151924133301	0.0036566276	19.44
SA38_EXP_4	29	90.96393585205078	408.8073921203613	0.0076006274	20.16
SA38_EXP_4	30	14.996710419654846	436.31818771362305	0.0008400137	20.88
SA38_EXP_4	31	15.480294823646545	436.5660095214844	0.0005709815	21.6
SA38_EXP_4	32	15.26903510093689	436.0082817077637	0.0014755271	22.32
SA38_EXP_4	33	15.566657483577728	436.00948333740234	0.0005229932	23.04
SA38_EXP_4	34	15.564340353012085	437.2214698791504	0.0005132703	23.76
SA38_EXP_4	35	15.508125722408295	436.3231658935547	0.0005439133	24.48
SA38_EXP_4	36	15.372088551521301	435.6356620788574	0.0007846031	25.2
SA38_EXP_4	37	15.29124230146408	436.48838996887207	0.0005267587	25.92
SA38_EXP_4	38	15.026995539665222	435.7143974304199	0.0019910492	26.64
SA38_EXP_4	39	15.4329314827919	436.17018699645996	0.00052330364	27.36
SA38_EXP_4	40	15.4647096991539	435.49272537231445	0.0006130271	28.08
SA38_EXP_4	41	15.390262007713318	435.4994773864746	0.0005854136	28.8
SA38_EXP_4	42	15.116921067237854	434.0338897705078	0.0014895997	29.52
SA38_EXP_4	43	15.014426410198212	436.9069290161133	0.0013918165	30.24
SA38_EXP_4	44	14.666388928890228	435.3252410888672	0.0024746375	30.96
SA38_EXP_4	45	93.39176416397095	409.6563720703125	0.0022225394	31.68
SA38_EXP_4	46	87.9863440990448	408.5446357727051	0.007816629	32.4
SA38_EXP_4	47	92.12191104888916	408.48609924316406	0.04912094	33.12
SA38_EXP_4	48	91.0865843296051	408.91860008239746	0.1983248	33.84
SA38_EXP_4	49	92.67891049385071	407.8785037994385	0.03822837	34.56
SA38_EXP_4	50	93.01586151123047	408.6635398864746	0.22128046	35.28
SA38_EXP_4	51	94.320809841156	410.355863571167	0.5959066	36.0
SA38_EXP_4	52	93.37365627288818	409.0908622741699	0.017540755	36.72
SA38_EXP_4	53	97.00103998184204	409.4538116455078	0.037993748	37.44
SA38_EXP_4	54	97.28388786315918	409.84588623046875	0.91894925	38.16
SA38_EXP_4	55	95.9413468837738	409.9767208099365	0.27469915	38.88
SA38_EXP_4	56	98.94553422927856	409.5724296569824	0.90624744	39.6
SA38_EXP_4	57	93.44378709793091	409.22701835632324	0.40833858	40.32
SA38_EXP_4	58	97.78202772140503	409.79284286499023	0.8362368	41.04
SA38_EXP_4	59	97.36537337303162	410.2800750732422	0.97588104	41.76
SA38_EXP_4	60	98.1081485748291	409.30200576782227	0.9526559	42.48
SA38_EXP_4	61	97.22021818161011	407.3726463317871	0.7566943	43.2
SA38_EXP_4	62	97.78196811676025	408.3962631225586	0.6851241	43.92
SA38_EXP_4	63	15.027879178524017	436.8783473968506	0.000578221	44.64
SA38_EXP_4	64	9.954901039600372	39.69963312149048	0.00044315422	45.36
SA38_EXP_4	65	15.180546045303345	436.6639709472656	0.00054594857	46.08
SA38_EXP_4	66	83.91212224960327	412.386474609375	0.0003288613	46.8
SA38_EXP_4	67	99.4377613067627	408.4401512145996	0.018659538	47.52
SA38_EXP_4	68	88.41365575790405	410.9278106689453	0.0060420698	48.24
SA38_EXP_4	69	99.81118440628052	408.46495628356934	0.003665906	48.96
SA38_EXP_4	70	93.58619451522827	409.80297088623047	0.002790307	49.68
SA38_EXP_4	71	89.85676765441895	409.1697406768799	0.32183412	50.4
SA38_EXP_4	72	96.12201452255249	405.4855155944824	0.9852169	51.12
SA38_EXP_4	73	99.50387477874756	411.90587997436523	0.9604009	51.84
SA38_EXP_4	74	15.28192013502121	436.3468551635742	0.0007559609	52.56
SA38_EXP_4	75	15.551997721195221	436.439266204834	0.0008601552	53.28
SA38_EXP_4	76	15.378446877002716	436.68688774108887	0.0020023459	54.0
SA38_EXP_4	77	15.34496694803238	436.62174224853516	0.00037351795	54.72
SA38_EXP_4	78	15.454694628715515	437.3613166809082	0.002109218	55.44
SA38_EXP_4	79	15.323016047477722	436.5749931335449	0.0006077753	56.16
SA38_EXP_4	80	15.298040211200714	437.21500396728516	0.0015046945	56.88
SA38_EXP_4	81	15.16866534948349	436.7483711242676	0.001066636	57.6
SA38_EXP_4	82	15.423591434955597	437.3715591430664	0.0016007684	58.32
SA38_EXP_4	83	15.725241601467133	437.47873306274414	0.0005236582	59.04
SA38_EXP_4	84	15.503613650798798	436.8302249908447	0.0003274388	59.76
SA38_EXP_4	85	10.04728451371193	41.43556594848633	0.0003721602	60.48
SA38_EXP_4	86	14.882221817970276	435.29980659484863	0.005614281	61.2
SA38_EXP_4	87	14.905747771263123	435.26793479919434	0.0019938434	61.92
SA38_EXP_4	88	15.453538298606873	435.89412689208984	0.0028461893	62.64
SA38_EXP_4	89	15.592798590660095	437.30873107910156	0.00038857956	63.36
SA38_EXP_4	90	9.923306852579117	40.107407569885254	0.00041953468	64.08
SA38_EXP_4	91	14.830739796161652	436.48484230041504	0.006153074	64.8
SA38_EXP_4	92	15.299613773822784	436.0093688964844	0.0014793935	65.52
SA38_EXP_4	93	15.02770483493805	437.20218658447266	0.00072060863	66.24
SA38_EXP_4	94	15.13674408197403	435.5616760253906	0.0018253365	66.96
SA38_EXP_4	95	19.772562384605408	284.22520637512207	0.0006055682	67.68
SA38_EXP_4	96	15.235917270183563	436.9441509246826	0.0007522689	68.4
SA38_EXP_4	97	15.369392931461334	436.637020111084	0.0019515342	69.12
SA38_EXP_4	98	15.245930850505829	437.199010848999	0.0007980487	69.84
SA38_EXP_4	99	15.576258301734924	437.59629249572754	0.00045654387	70.56
SA38_EXP_4	100	15.453049540519714	437.4798774719238	0.00024095074	71.28
SA38_EXP_4	101	10.12541800737381	39.563305377960205	0.00058692176	72.0
SA38_EXP_4	102	15.72190523147583	436.64554595947266	0.00064085395	72.72
SA38_EXP_4	103	9.977292269468307	38.30142617225647	0.0005432524	73.44
SA38_EXP_4	104	20.10098397731781	284.09093856811523	0.00026883656	74.16
SA38_EXP_4	105	10.260619968175888	39.10633206367493	0.0006552384	74.88
SA38_EXP_4	106	15.572890639305115	437.149600982666	0.0005134647	75.6
SA38_EXP_4	107	15.254929661750793	437.11106300354004	0.00053016195	76.32
SA38_EXP_4	108	69.55700516700745	417.5638675689697	0.00038228132	77.04
SA38_EXP_4	109	15.247927606105804	437.3385429382324	0.0007391167	77.76
SA38_EXP_4	110	15.669126808643341	437.11695671081543	0.00028519228	78.48
SA38_EXP_4	111	15.697883069515228	436.32591247558594	0.0007935423	79.2
SA38_EXP_4	112	10.166668891906738	38.7100088596344	0.0005290078	79.92
SA38_EXP_4	113	10.01846194267273	41.967644691467285	0.000358232	80.64
SA38_EXP_4	114	15.376919507980347	436.21301651000977	0.00037741498	81.36
SA38_EXP_4	115	15.41387140750885	437.9437065124512	0.0006998178	82.08
SA38_EXP_4	116	15.703950822353363	437.1603298187256	0.00060489844	82.8
SA38_EXP_4	117	15.43751060962677	436.0283660888672	0.00066234224	83.52
SA38_EXP_4	118	10.09826585650444	40.14470815658569	0.0003021723	84.24
SA38_EXP_4	119	15.846721827983856	437.3034381866455	0.0005791537	84.96
SA38_EXP_4	120	93.1977927684784	414.8628902435303	0.00044539306	85.68
SA38_EXP_4	121	15.543840825557709	436.5578269958496	0.00044585014	86.4
SA38_EXP_4	122	9.947330504655838	41.29328370094299	0.00039875918	87.12
SA38_EXP_4	123	15.14778733253479	436.72139167785645	0.0013066105	87.84
SA38_EXP_4	124	15.317580103874207	436.7304039001465	0.00083936873	88.56
SA38_EXP_4	125	15.515847504138947	436.52246475219727	0.0006076156	89.28
SA38_EXP_4	126	15.502578020095825	436.61293029785156	0.0007754731	90.0
SA38_EXP_4	127	10.099777579307556	40.20222544670105	0.00046559522	90.72
SA38_EXP_4	128	10.183114558458328	39.16438579559326	0.00032464997	91.44
SA38_EXP_4	129	9.823647886514664	23.463120460510254	0.00028035048	92.16
SA38_EXP_4	130	15.411299467086792	436.5900135040283	0.00091581105	92.88
SA38_EXP_4	131	15.111523866653442	435.8437728881836	0.00069987186	93.6
SA38_EXP_4	132	15.350864827632904	436.1381149291992	0.0008251647	94.32
SA38_EXP_4	133	15.139909088611603	434.8472785949707	0.0020974244	95.04
SA38_EXP_4	134	15.05105197429657	435.4625701904297	0.000847552	95.76
SA38_EXP_4	135	15.029937028884888	436.2110137939453	0.0016814875	96.48
SA38_EXP_4	136	14.84629213809967	435.3262710571289	0.0014225813	97.2
SA38_EXP_4	137	10.093356668949127	40.263662338256836	0.00050436525	97.92
SA38_EXP_4	138	15.136249363422394	437.0312690734863	0.0014624058	98.64
SA38_EXP_4	139	15.521696209907532	435.8858871459961	0.00089493406	99.36
SA38_EXP_4	140	15.353435277938843	436.57745361328125	0.00042597612	100.08
SA38_EXP_4	141	15.907040238380432	437.56805419921875	0.00062824675	100.8
SA38_EXP_4	142	15.12380838394165	435.7166576385498	0.0010951614	101.52
SA38_EXP_4	143	15.368366241455078	435.9722900390625	0.001400461	102.24
SA38_EXP_4	144	15.0658518075943	436.0696792602539	0.0010836677	102.96
SA38_EXP_4	145	15.156909823417664	436.5048122406006	0.0010054656	103.68
SA38_EXP_4	146	15.294481813907623	436.7351245880127	0.000804667	104.4
SA38_EXP_4	147	15.037792921066284	436.0366630554199	0.0019967763	105.12
SA38_EXP_4	148	15.343274176120758	437.67127990722656	0.0010409788	105.84
SA38_EXP_4	149	15.179118514060974	437.0171642303467	0.00040004286	106.56
SA38_EXP_4	150	15.495797991752625	436.6376209259033	0.0008403195	107.28
SA38_EXP_4	151	14.807422459125519	436.0470199584961	0.00097267603	108.0
SA38_EXP_4	152	15.34564197063446	437.07037925720215	0.00040055843	108.72
SA38_EXP_4	153	15.14785885810852	436.9283866882324	0.0013104989	109.44
SA38_EXP_4	154	15.084831416606903	436.3652801513672	0.0014624322	110.16
SA38_EXP_4	155	14.973431825637817	436.11345291137695	0.0018504323	110.88
SA38_EXP_4	156	15.06316214799881	436.5740203857422	0.0021626914	111.6
SA38_EXP_4	157	15.661677718162537	436.2520980834961	0.00056164875	112.32
SA38_EXP_4	158	15.23253321647644	436.0191535949707	0.000527398	113.04
SA38_EXP_4	159	15.128053724765778	436.56163215637207	0.0005588871	113.76
SA38_EXP_4	160	15.304534137248993	436.1878967285156	0.00096033135	114.48
SA38_EXP_4	161	15.046276152133942	436.02670669555664	0.0010181115	115.2
SA38_EXP_4	162	15.334643423557281	436.9606304168701	0.0007620474	115.92
SA38_EXP_4	163	14.752346277236938	436.66528701782227	0.0010459683	116.64
SA38_EXP_4	164	15.185420215129852	436.6458320617676	0.0007029058	117.36
SA38_EXP_4	165	15.244700014591217	436.71329498291016	0.00048996595	118.08
SA38_EXP_4	166	15.493282675743103	436.77369117736816	0.0013537329	118.8
SA38_EXP_4	167	15.312406420707703	436.8774890899658	0.00045422866	119.52
SA38_EXP_4	168	15.209922194480896	435.2040767669678	0.0013951462	120.24
SA38_EXP_4	169	15.397071838378906	436.8434143066406	0.00050558784	120.96
SA38_EXP_4	170	14.621131122112274	434.9041271209717	0.0052437275	121.68
SA38_EXP_4	171	15.232236683368683	437.02674865722656	0.0021688938	122.4
SA38_EXP_4	172	15.37979394197464	436.9400882720947	0.00055170583	123.12
SA38_EXP_4	173	15.373708307743073	435.87072372436523	0.0014995206	123.84
SA38_EXP_4	174	15.222689509391785	436.77452087402344	0.00071703555	124.56
SA38_EXP_4	175	15.135349333286285	435.98267555236816	0.0010833963	125.28
SA38_EXP_4	176	15.128272771835327	435.6342601776123	0.0011247456	126.0
SA38_EXP_4	177	15.256144106388092	435.3060722351074	0.0013211236	126.72
SA38_EXP_4	178	9.930592775344849	39.54131841659546	0.0004448417	127.44
SA38_EXP_4	179	15.304554998874664	436.3234806060791	0.0005500335	128.16
SA38_EXP_4	180	15.179102122783661	437.7952194213867	0.0008905338	128.88
SA38_EXP_4	181	15.130802989006042	436.7216491699219	0.00071638456	129.6
SA38_EXP_4	182	15.418486297130585	436.6937828063965	0.0004863815	130.32
SA38_EXP_4	183	15.002484619617462	437.3540210723877	0.0007250613	131.04
SA38_EXP_4	184	15.390454232692719	436.89239501953125	0.0006715194	131.76
SA38_EXP_4	185	9.996399283409119	39.64526653289795	0.00043624974	132.48
SA38_EXP_4	186	9.948096424341202	41.15798234939575	0.0005680144	133.2
SA38_EXP_4	187	19.737941026687622	284.10518646240234	0.00033638114	133.92
SA38_EXP_4	188	15.280728042125702	437.2618103027344	0.00075316365	134.64
SA38_EXP_4	189	15.200446546077728	437.8230285644531	0.00041057248	135.36
SA38_EXP_4	190	15.283913910388947	437.29557037353516	0.0013997701	136.08
SA38_EXP_4	191	9.871651977300644	38.48635911941528	0.00043417868	136.8
SA38_EXP_4	192	15.233288705348969	437.5949478149414	0.0010771792	137.52
SA38_EXP_4	193	15.330377221107483	437.3411178588867	0.0011738506	138.24
SA38_EXP_4	194	9.881875663995743	40.322277545928955	0.00038029326	138.96
SA38_EXP_4	195	9.910675883293152	41.21105432510376	0.0003607872	139.68
SA38_EXP_4	196	15.430596470832825	437.21139907836914	0.00032683	140.4
SA38_EXP_4	197	15.297231078147888	436.98431968688965	0.0012530122	141.12
SA38_EXP_4	198	15.746843814849854	436.4032745361328	0.00044935464	141.84
SA38_EXP_4	199	15.380631387233734	436.01597785949707	0.00086997735	142.56
SA38_EXP_4	200	15.310564637184143	436.7829895019531	0.0010511175	143.28
SA38_EXP_4	201	10.07613018155098	38.81692886352539	0.00045055905	144.0
SA38_EXP_4	202	10.018046200275421	39.77133393287659	0.00042816234	144.72
SA38_EXP_4	203	14.900118112564087	434.9527359008789	0.0013739085	145.44
SA38_EXP_4	204	15.278762578964233	436.5211486816406	0.0006501544	146.16
SA38_EXP_4	205	15.533207356929779	436.7399311065674	0.0010639249	146.88
SA38_EXP_4	206	9.758612513542175	23.712016940116882	0.00030979927	147.6
SA38_EXP_4	207	9.971381723880768	38.85494112968445	0.00041274537	148.32
SA38_EXP_4	208	15.763561427593231	437.36989974975586	0.0004636059	149.04
SA38_EXP_4	209	15.666350722312927	436.9862365722656	0.00045032977	149.76
SA38_EXP_4	210	15.693604946136475	436.85940742492676	0.00047201075	150.48
SA38_EXP_4	211	15.292191505432129	435.968713760376	0.0006499878	151.2
SA38_EXP_4	212	10.157361626625061	38.5039758682251	0.0007982396	151.92
SA38_EXP_4	213	15.725594758987427	436.6489505767822	0.0010325025	152.64
SA38_EXP_4	214	9.774838387966156	40.629554986953735	0.0003377683	153.36
SA38_EXP_4	215	15.337589383125305	436.135311126709	0.00045867614	154.08
SA38_EXP_4	216	15.23357629776001	435.5593013763428	0.000678311	154.8
SA38_EXP_4	217	15.216702222824097	435.84651947021484	0.0009662814	155.52
SA38_EXP_4	218	15.047861635684967	436.37609481811523	0.00032796897	156.24
SA38_EXP_4	219	15.472163259983063	436.59865379333496	0.0005325896	156.96
SA38_EXP_4	220	15.275397896766663	435.9773540496826	0.00095780625	157.68
SA38_EXP_4	221	14.896346628665924	435.4620552062988	0.002584304	158.4
SA38_EXP_4	222	14.849713444709778	436.65916442871094	0.0010308914	159.12
SA38_EXP_4	223	15.319225192070007	436.26331329345703	0.00092401885	159.84
SA38_EXP_4	224	15.279841423034668	438.0698776245117	0.00069700973	160.56
SA38_EXP_4	225	15.335150063037872	435.7482147216797	0.000990969	161.28
SA38_EXP_4	226	15.691542625427246	436.3564109802246	0.00048199442	162.0
SA38_EXP_4	227	10.076192021369934	39.714109897613525	0.0005324218	162.72
SA38_EXP_4	228	15.391582250595093	435.6970024108887	0.0004230415	163.44
SA38_EXP_4	229	19.602732360363007	284.4714546203613	0.000566473	164.16
SA38_EXP_4	230	15.412266552448273	436.461238861084	0.0007035311	164.88
SA38_EXP_4	231	15.467460453510284	435.72973251342773	0.0007358781	165.6
SA38_EXP_4	232	15.49171507358551	436.7864799499512	0.00040398134	166.32
SA38_EXP_4	233	15.264338254928589	435.3566265106201	0.0009877355	167.04
SA38_EXP_4	234	15.626305341720581	436.33569717407227	0.0007178197	167.76
SA38_EXP_4	235	10.102885961532593	41.000497341156006	0.00046252002	168.48
SA38_EXP_4	236	15.373030304908752	435.70838928222656	0.00082637806	169.2
SA38_EXP_4	237	15.068469941616058	435.1541805267334	0.0012123816	169.92
SA38_EXP_4	238	10.308082401752472	39.04644727706909	0.00082836556	170.64
SA38_EXP_4	239	15.229146182537079	436.12152099609375	0.0006846223	171.36
SA38_EXP_4	240	14.636386930942535	435.3339385986328	0.002780568	172.08
SA38_EXP_4	241	15.043796598911285	436.2770175933838	0.0005600943	172.8
SA38_EXP_4	242	14.95714783668518	436.44155502319336	0.00073167623	173.52
SA38_EXP_4	243	10.057522356510162	37.95250654220581	0.0004829015	174.24
SA38_EXP_4	244	14.893731474876404	436.4861869812012	0.00065639784	174.96
SA38_EXP_4	245	83.76900553703308	415.13428688049316	0.0005673976	175.68
SA38_EXP_4	246	15.472795069217682	437.45567321777344	0.00035076978	176.4
SA38_EXP_4	247	15.132442116737366	437.55200386047363	0.000808708	177.12
SA38_EXP_4	248	15.039905905723572	437.09200859069824	0.0015891797	177.84
SA38_EXP_4	249	9.969332814216614	42.5741708278656	0.00066138373	178.56
SA38_EXP_4	250	15.53952544927597	436.955509185791	0.0006824987	179.28
SA38_EXP_4	251	15.235497057437897	436.3958930969238	0.000613023	180.0
SA38_EXP_4	252	15.168282389640808	436.5458106994629	0.0006447232	180.72
SA38_EXP_4	253	14.881528913974762	436.5189743041992	0.0014009657	181.44
SA38_EXP_4	254	15.169502794742584	436.6413116455078	0.00066209765	182.16
SA38_EXP_4	255	15.440027415752411	436.1510467529297	0.0010422848	182.88
SA38_EXP_4	256	15.475396811962128	436.85216903686523	0.0007064934	183.6
SA38_EXP_4	257	15.433153510093689	436.49062156677246	0.0010722015	184.32
SA38_EXP_4	258	15.375049412250519	436.3901710510254	0.00084133446	185.04
SA38_EXP_4	259	10.015847533941269	38.810884952545166	0.00051457505	185.76
SA38_EXP_4	260	9.73089337348938	23.343576192855835	0.0003588454	186.48
SA38_EXP_4	261	10.000862181186676	41.96358561515808	0.00036533445	187.2
SA38_EXP_4	262	15.625441074371338	436.27939224243164	0.000574122	187.92
SA38_EXP_4	263	15.27908444404602	437.1122932434082	0.00083525974	188.64
SA38_EXP_4	264	10.208803415298462	41.43976807594299	0.0005810695	189.36
SA38_EXP_4	265	10.17264574766159	38.44227075576782	0.0009322682	190.08
SA38_EXP_4	266	14.930276572704315	436.5099334716797	0.0012856092	190.8
SA38_EXP_4	267	15.307556092739105	437.0723819732666	0.0013481979	191.52
SA38_EXP_4	268	15.103724598884583	437.00122833251953	0.0015673768	192.24
SA38_EXP_4	269	9.971065819263458	40.38327097892761	0.00026470132	192.96
SA38_EXP_4	270	9.958837926387787	40.540441274642944	0.0003173605	193.68
SA38_EXP_4	271	15.399868786334991	435.4716682434082	0.0025661844	194.4
SA38_EXP_4	272	15.440243482589722	436.0415267944336	0.00051593507	195.12
SA38_EXP_4	273	15.017972886562347	436.97879791259766	0.0006522568	195.84
SA38_EXP_4	274	10.104076564311981	39.50800895690918	0.00041678065	196.56
SA38_EXP_4	275	10.061496496200562	39.94288086891174	0.000531708	197.28
SA38_EXP_4	276	10.017219185829163	40.3950297832489	0.00050527084	198.0
SA38_EXP_4	277	10.230843722820282	38.4864342212677	0.00056731375	198.72
SA38_EXP_4	278	15.26019275188446	437.008695602417	0.0014952801	199.44
SA38_EXP_4	279	15.387484431266785	436.4548587799072	0.0005531602	200.16
SA38_EXP_4	280	15.238597989082336	435.8928108215332	0.0024141897	200.88
SA38_EXP_4	281	10.122251510620117	38.56452941894531	0.0006333717	201.6
SA38_EXP_4	282	15.746070444583893	435.84431648254395	0.0004875917	202.32
SA38_EXP_4	283	15.240274369716644	436.5577983856201	0.0010411623	203.04
SA38_EXP_4	284	10.063930600881577	39.52327251434326	0.0003321866	203.76
SA38_EXP_4	285	14.923740923404694	436.13285064697266	0.0012171674	204.48
SA38_EXP_4	286	10.174711048603058	39.77489948272705	0.0006287918	205.2
SA38_EXP_4	287	15.648351609706879	435.9447383880615	0.0007229135	205.92
SA38_EXP_4	288	15.356668829917908	436.6143035888672	0.000511465	206.64
SA38_EXP_4	289	15.458740293979645	436.256103515625	0.00053586636	207.36
SA38_EXP_4	290	14.938972890377045	436.5476417541504	0.000996507	208.08
SA38_EXP_4	291	15.37015438079834	436.0132026672363	0.00039666408	208.8
SA38_EXP_4	292	15.24977833032608	436.5835189819336	0.0005378482	209.52
SA38_EXP_4	293	9.789074212312698	23.39435040950775	0.00039300908	210.24
SA38_EXP_4	294	9.914880245923996	41.77000880241394	0.00035410753	210.96
SA38_EXP_4	295	15.27969092130661	437.5986671447754	0.00040917684	211.68
SA38_EXP_4	296	15.159973502159119	436.7208480834961	0.00040087453	212.4
SA38_EXP_4	297	15.303769707679749	437.0625686645508	0.000502846	213.12
SA38_EXP_4	298	15.632599592208862	435.6778335571289	0.0005102713	213.84
SA38_EXP_4	299	15.01004695892334	436.16729736328125	0.0010194173	214.56
SA38_EXP_4	300	14.956909418106079	435.45215606689453	0.0009628747	215.28
SA38_EXP_4	301	14.96586948633194	436.34456634521484	0.00057480915	216.0
SA38_EXP_4	302	10.027433931827545	40.41677713394165	0.00035058826	216.72
SA38_EXP_4	303	15.451951324939728	436.9164276123047	0.0003342279	217.44
SA38_EXP_4	304	10.010584443807602	39.15395736694336	0.0005390887	218.16
SA38_EXP_4	305	15.472394227981567	435.27660369873047	0.0007971663	218.88
SA38_EXP_4	306	15.376301109790802	436.250581741333	0.00048311352	219.6
SA38_EXP_4	307	14.971038699150085	435.8317279815674	0.0016353342	220.32
SA38_EXP_4	308	10.264908522367477	39.15674328804016	0.0006382208	221.04
SA38_EXP_4	309	15.08021354675293	435.8342742919922	0.0013996941	221.76
SA38_EXP_4	310	15.742096304893494	437.43839263916016	0.0005431206	222.48
SA38_EXP_4	311	15.288621187210083	435.9019660949707	0.00046171786	223.2
SA38_EXP_4	312	9.88839790225029	42.61685013771057	0.00047936806	223.92
SA38_EXP_4	313	10.095241665840149	38.88552904129028	0.0007285682	224.64
SA38_EXP_4	314	15.230216085910797	436.2177085876465	0.0010494826	225.36
SA38_EXP_4	315	15.385888516902924	436.4366912841797	0.0007684112	226.08
SA38_EXP_4	316	10.018981993198395	38.35137963294983	0.0007772997	226.8
SA38_EXP_4	317	15.132845938205719	436.4271354675293	0.0004985597	227.52
SA38_EXP_4	318	15.003357827663422	434.92984771728516	0.0011955895	228.24
SA38_EXP_4	319	14.937050640583038	436.0956573486328	0.00063311553	228.96
SA38_EXP_4	320	15.1463121175766	436.37054443359375	0.0007837445	229.68
SA38_EXP_4	321	15.070432424545288	436.2451171875	0.0010236835	230.4
SA38_EXP_4	322	15.206517279148102	435.99992752075195	0.0009044933	231.12
SA38_EXP_4	323	15.03508985042572	436.16214752197266	0.0026494584	231.84
SA38_EXP_4	324	15.177658200263977	436.46610260009766	0.0007527805	232.56
SA38_EXP_4	325	15.29327780008316	436.9757080078125	0.0011175042	233.28
SA38_EXP_4	326	14.827574789524078	436.4151191711426	0.0010543043	234.0
SA38_EXP_4	327	15.05064070224762	436.11379623413086	0.0007618767	234.72
SA38_EXP_4	328	9.93608683347702	39.76340174674988	0.00055886013	235.44
SA38_EXP_4	329	10.00804454088211	41.15657329559326	0.00038599313	236.16
SA38_EXP_4	330	15.033070743083954	437.4256896972656	0.0011794441	236.88
SA38_EXP_4	331	10.398738831281662	38.876659870147705	0.00083363376	237.6
SA38_EXP_4	332	15.239149332046509	436.71292304992676	0.00091444375	238.32
SA38_EXP_4	333	14.833535254001617	435.95088958740234	0.0026130292	239.04
SA38_EXP_4	334	14.90178257226944	435.9901428222656	0.003411673	239.76
SA38_EXP_4	335	15.338492393493652	437.0646286010742	0.00047493825	240.48
SA38_EXP_4	336	15.643422305583954	436.4516544342041	0.000527922	241.2
SA38_EXP_4	337	15.291889011859894	436.8954277038574	0.00045679288	241.92
SA38_EXP_4	338	15.619952976703644	436.12592697143555	0.00036753647	242.64
SA38_EXP_4	339	15.474402904510498	435.6411552429199	0.00047736286	243.36
SA38_EXP_4	340	15.31199961900711	436.19373321533203	0.0005026723	244.08
SA38_EXP_4	341	9.852326661348343	41.58215045928955	0.0003433	244.8
SA38_EXP_4	342	15.215817093849182	435.8881187438965	0.00063545915	245.52
SA38_EXP_4	343	14.911757409572601	435.40815353393555	0.0016287939	246.24
SA38_EXP_4	344	15.115009248256683	435.76486587524414	0.0012282318	246.96
SA38_EXP_4	345	15.334856510162354	436.44561767578125	0.00052917906	247.68
SA38_EXP_4	346	15.421494841575623	436.10836029052734	0.0017534188	248.4
SA38_EXP_4	347	15.567190945148468	436.98286056518555	0.0007818022	249.12
SA38_EXP_4	348	15.235242247581482	436.78802490234375	0.0005772458	249.84
SA38_EXP_4	349	10.060328990221024	39.803667068481445	0.00035765755	250.56
SA38_EXP_4	350	15.440331399440765	436.5553092956543	0.0007808878	251.28
SA38_EXP_4	351	15.16949087381363	437.07584381103516	0.00044464855	252.0
SA38_EXP_4	352	15.285608172416687	436.27355575561523	0.00050423667	252.72
SA38_EXP_4	353	10.15567034482956	39.25219774246216	0.0005581827	253.44
SA38_EXP_4	354	77.60695815086365	414.47628021240234	0.0010150626	254.16
SA38_EXP_4	355	72.269606590271	415.94295501708984	0.00086221413	254.88
SA38_EXP_4	356	68.2124137878418	415.6735038757324	0.0007309229	255.6
SA38_EXP_4	357	64.17582631111145	413.4034538269043	0.0025755162	256.32
SA38_EXP_4	358	98.50100874900818	411.4803886413574	0.0010949883	257.04
SA38_EXP_4	359	88.59008550643921	412.276554107666	0.0036422524	257.76
SA38_EXP_4	360	78.14264297485352	413.3953857421875	0.0003800356	258.48
SA38_EXP_4	361	14.768265187740326	436.7992973327637	0.00064350927	259.2
SA38_EXP_4	362	99.79531764984131	411.7207717895508	0.0023284946	259.92
SA38_EXP_4	363	93.09169054031372	413.19972038269043	0.0012727724	260.64
SA38_EXP_4	364	98.50757122039795	410.5565071105957	0.00062809285	261.36
SA38_EXP_4	365	90.36964774131775	412.7215003967285	0.0034405044	262.08
SA38_EXP_4	366	98.98677468299866	411.38219833374023	0.0021538916	262.8
SA38_EXP_4	367	95.61145901679993	411.10124588012695	0.88115054	263.52
SA38_EXP_4	368	92.0907735824585	410.1463508605957	0.017084373	264.24
SA38_EXP_4	369	94.52911615371704	410.2169895172119	0.04419907	264.96
SA38_EXP_4	370	14.55584168434143	435.71645736694336	0.002932653	265.68
SA38_EXP_4	371	94.14210319519043	410.34765243530273	0.3411046	266.4
SA38_EXP_4	372	92.73161292076111	409.7981071472168	0.33892414	267.12
SA38_EXP_4	373	98.4681487083435	409.3754196166992	0.624342	267.84
SA38_EXP_4	374	94.80106830596924	409.58324432373047	0.02377216	268.56
SA38_EXP_4	375	94.9616551399231	409.18481826782227	0.827928	269.28
SA38_EXP_4	376	87.06603646278381	411.1126899719238	0.0012768666	270.0
SA38_EXP_4	377	91.54314994812012	410.5803966522217	0.006845285	270.72
SA38_EXP_4	378	15.608255565166473	436.7622756958008	0.0006168445	271.44
SA38_EXP_4	379	15.029343962669373	435.9510612487793	0.0011478843	272.16
SA38_EXP_4	380	9.77502092719078	40.61552166938782	0.00040827485	272.88
SA38_EXP_4	381	15.457919239997864	436.69023513793945	0.00052194536	273.6
SA38_EXP_4	382	10.129491239786148	38.74635457992554	0.0004493628	274.32
SA38_EXP_4	383	101.68538093566895	407.99325942993164	0.0012594098	275.04
SA38_EXP_4	384	88.86080980300903	411.05835914611816	0.0040315744	275.76
SA38_EXP_4	385	95.37547826766968	410.0545120239258	0.004803772	276.48
SA38_EXP_4	386	95.04576921463013	410.00965118408203	0.009738155	277.2
SA38_EXP_4	387	100.92469453811646	407.9658508300781	0.0027298266	277.92
SA38_EXP_4	388	90.80802202224731	411.73439025878906	0.0023631298	278.64
SA38_EXP_4	389	94.13928985595703	409.8086929321289	0.005951095	279.36
SA38_EXP_4	390	93.72625350952148	409.27491188049316	0.0018149008	280.08
SA38_EXP_4	391	92.5421953201294	410.8894157409668	0.0030854181	280.8
SA38_EXP_4	392	92.64693260192871	409.1861343383789	0.007176753	281.52
SA38_EXP_4	393	93.50848197937012	410.1722717285156	0.003127806	282.24
SA38_EXP_4	394	92.45078563690186	409.6257019042969	0.010331789	282.96
SA38_EXP_4	395	91.13180041313171	409.8811912536621	0.005019806	283.68
SA38_EXP_4	396	14.71596211194992	435.9255123138428	0.0023326045	284.4
SA38_EXP_4	397	15.601420402526855	436.6632843017578	0.0008763427	285.12
SA38_EXP_4	398	15.53572565317154	436.3406753540039	0.0005712596	285.84
SA38_EXP_4	399	15.48885852098465	435.4965877532959	0.000639048	286.56
SA38_EXP_4	400	15.42627066373825	435.9996700286865	0.0013218925	287.28
SA38_EXP_4	401	14.897386729717255	435.45541763305664	0.0027001372	288.0
SA38_EXP_4	402	102.0151138305664	412.7402973175049	0.00081626116	288.72
SA38_EXP_4	403	15.363681316375732	436.1037540435791	0.00058639055	289.44
SA38_EXP_4	404	100.16477108001709	412.604398727417	0.00046633946	290.16
SA38_EXP_4	405	10.119052976369858	39.19002056121826	0.00047612336	290.88
SA38_EXP_4	406	14.982733130455017	435.74249267578125	0.00050220743	291.6
SA38_EXP_4	407	15.229441225528717	436.1590003967285	0.00039829285	292.32
SA38_EXP_4	408	89.44392800331116	412.3340606689453	0.0023751233	293.04
SA38_EXP_4	409	14.649058878421783	435.26530265808105	0.0016368827	293.76
SA38_EXP_4	410	69.56593990325928	411.8496036529541	0.0014744715	294.48
SA38_EXP_4	411	91.73227548599243	411.4683151245117	0.0071586496	295.2
SA38_EXP_4	412	66.10318422317505	412.43608474731445	0.002846306	295.92
SA38_EXP_4	413	91.21150970458984	411.5484809875488	0.0004465598	296.64
SA38_EXP_4	414	93.6545729637146	410.231294631958	0.0032094913	297.36
SA38_EXP_4	415	88.53460550308228	411.3189697265625	0.019701462	298.08
SA38_EXP_4	416	97.87657260894775	410.7265090942383	0.00997729	298.8
SA38_EXP_4	417	88.23107481002808	411.42971992492676	0.01600983	299.52
SA38_EXP_4	418	92.8088903427124	409.9305725097656	0.008864896	300.24
SA38_EXP_4	419	98.1313705444336	410.2284336090088	0.0042268904	300.96
SA38_EXP_4	420	93.91491413116455	409.6674156188965	0.03521915	301.68
SA38_EXP_4	421	93.64398121833801	409.67451095581055	0.4259692	302.4
SA38_EXP_4	422	90.57185053825378	409.07833099365234	0.52203214	303.12
SA38_EXP_4	423	93.20274591445923	410.14946937561035	0.8213793	303.84
SA38_EXP_4	424	97.52851724624634	409.0060043334961	0.15158601	304.56
SA38_EXP_4	425	97.2598135471344	409.0450859069824	0.024799256	305.28
SA38_EXP_4	426	98.87402057647705	409.00503158569336	0.02885845	306.0
SA38_EXP_4	427	98.15114736557007	409.99643325805664	0.2470709	306.72
SA38_EXP_4	428	87.71038055419922	411.12579345703125	0.0006212548	307.44
SA38_EXP_4	429	91.5969967842102	410.94738006591797	0.0021232844	308.16
SA38_EXP_4	430	101.38661861419678	408.42029571533203	0.002242294	308.88
SA38_EXP_4	431	87.49414086341858	411.7753028869629	0.0011966218	309.6
SA38_EXP_4	432	101.74989700317383	408.93917083740234	0.0028397713	310.32
SA38_EXP_4	433	95.68006992340088	410.2320098876953	0.0064279777	311.04
SA38_EXP_4	434	96.22013568878174	410.1770210266113	0.0007188664	311.76
SA38_EXP_4	435	82.24447965621948	410.678186416626	0.0007936369	312.48
SA38_EXP_4	436	82.99558162689209	411.7719268798828	0.0008614028	313.2
SA38_EXP_4	437	15.248873829841614	437.0986747741699	0.0005481163	313.92
SA38_EXP_4	438	10.281279683113098	37.989370822906494	0.00058138755	314.64
SA38_EXP_4	439	15.480917692184448	436.85434341430664	0.0005655144	315.36
SA38_EXP_4	440	15.322281420230865	436.66608810424805	0.00072126265	316.08
SA38_EXP_4	441	19.930976629257202	284.520320892334	0.00037166913	316.8
SA38_EXP_4	442	15.376265347003937	436.7310047149658	0.0010401583	317.52
SA38_EXP_4	443	9.959381818771362	23.698822259902954	0.0002346449	318.24
SA38_EXP_4	444	87.44621872901917	413.4187889099121	0.0009617937	318.96
SA38_EXP_4	445	68.99204850196838	415.7916069030762	0.00091607886	319.68
SA38_EXP_4	446	15.00733345746994	437.332763671875	0.0005247534	320.4
SA38_EXP_4	447	90.74795246124268	412.03588485717773	0.0020103862	321.12
SA38_EXP_4	448	90.70926904678345	412.35116958618164	0.0009391776	321.84
SA38_EXP_4	449	75.03907084465027	412.82026290893555	0.0038350315	322.56
SA38_EXP_4	450	73.41007590293884	413.5198974609375	0.0004712831	323.28
SA38_EXP_4	451	73.45950603485107	412.5483512878418	0.0033221277	324.0
SA38_EXP_4	452	98.95431995391846	412.5846290588379	0.0037846232	324.72
SA38_EXP_4	453	92.29806661605835	412.91284561157227	0.0018939611	325.44
SA38_EXP_4	454	89.79588747024536	412.39545822143555	0.0007892434	326.16
SA38_EXP_4	455	73.18992614746094	413.79255294799805	0.0004892785	326.88
SA38_EXP_4	456	90.10112881660461	411.54247283935547	0.0027832084	327.6
SA38_EXP_4	457	91.8297529220581	411.02036476135254	0.0030792262	328.32
SA38_EXP_4	458	93.29713582992554	410.04220962524414	0.8874876	329.04
SA38_EXP_4	459	91.76931381225586	412.1254348754883	0.8664412	329.76
SA38_EXP_4	460	94.8338508605957	409.3063259124756	0.5496267	330.48
SA38_EXP_4	461	96.82881236076355	409.6083927154541	0.079079	331.2
SA38_EXP_4	462	98.65936040878296	408.4474754333496	0.09846245	331.92
SA38_EXP_4	463	97.91740775108337	408.9205741882324	0.16476268	332.64
SA38_EXP_4	464	98.12042713165283	408.4603500366211	0.32415015	333.36
SA38_EXP_4	465	97.9854166507721	408.62749099731445	0.78456944	334.08
SA38_EXP_4	466	95.48070430755615	408.59639167785645	0.27544647	334.8
SA38_EXP_4	467	97.37960696220398	409.4948959350586	0.11611336	335.52
SA38_EXP_4	468	97.55542278289795	405.4793930053711	0.30777848	336.24
SA38_EXP_4	469	99.70959424972534	407.1197319030762	0.75330657	336.96
SA38_EXP_4	470	98.14633131027222	408.55896949768066	0.9725231	337.68
SA38_EXP_4	471	92.42756366729736	408.21767807006836	0.029697552	338.4
SA38_EXP_4	472	89.22201991081238	411.2317943572998	0.005188251	339.12
SA38_EXP_4	473	91.86359643936157	410.08941650390625	0.006031832	339.84
SA38_EXP_4	474	15.240912139415741	436.09654426574707	0.00060003746	340.56
SA38_EXP_4	475	9.735077619552612	23.417893052101135	0.00048328558	341.28
SA38_EXP_4	476	15.430653095245361	436.35993003845215	0.00069615466	342.0
SA38_EXP_4	477	14.991046488285065	437.0228862762451	0.00067348866	342.72
SA38_EXP_4	478	15.281972289085388	436.7003631591797	0.00057596475	343.44
SA38_EXP_4	479	9.819374978542328	23.383716344833374	0.00027249084	344.16
SA38_EXP_4	480	9.719715267419815	23.4601092338562	0.0005637567	344.88
SA38_EXP_4	481	15.448789298534393	436.51185035705566	0.00037707097	345.6
SA38_EXP_4	482	14.998215436935425	436.3033676147461	0.00071631634	346.32
SA38_EXP_4	483	15.17135351896286	436.42513275146484	0.00053993927	347.04
SA38_EXP_4	484	91.76594614982605	409.52951431274414	0.00086469064	347.76
SA38_EXP_4	485	93.58344078063965	411.18844985961914	0.001432838	348.48
SA38_EXP_4	486	74.41878318786621	414.46123123168945	0.00068958587	349.2
SA38_EXP_4	487	75.87612271308899	414.2966365814209	0.0008639807	349.92
SA38_EXP_4	488	82.07945823669434	412.73858070373535	0.0013586786	350.64
SA38_EXP_4	489	89.60251808166504	410.7151794433594	0.015859123	351.36
SA38_EXP_4	490	90.95520973205566	410.8619785308838	0.004646492	352.08
SA38_EXP_4	491	15.040256083011627	436.532564163208	0.00073337124	352.8
SA38_EXP_4	492	90.63743352890015	411.3731002807617	0.0055524283	353.52
SA38_EXP_4	493	91.00371599197388	410.75443267822266	0.024068546	354.24
SA38_EXP_4	494	90.19993543624878	411.4698600769043	0.0044526937	354.96
SA38_EXP_4	495	70.4995334148407	412.47270584106445	0.001184632	355.68
SA38_EXP_4	496	91.0606324672699	411.5968322753906	0.0008395815	356.4
SA38_EXP_4	497	78.449547290802	412.8538513183594	0.0010057032	357.12
SA38_EXP_4	498	76.62569284439087	414.0340232849121	0.00053732144	357.84
SA38_EXP_4	499	92.17641353607178	411.1458492279053	0.004321398	358.56
SA38_EXP_4	500	91.87038540840149	412.1820831298828	0.004899702	359.28
SA38_EXP_4	501	97.87821173667908	410.91373443603516	0.0011438096	360.0
SA38_EXP_4	502	99.84304904937744	411.07234954833984	0.0032735625	360.72
SA38_EXP_4	503	98.97924661636353	411.2021255493164	0.0012410453	361.44
SA38_EXP_4	504	92.32505559921265	410.2599048614502	0.0040039485	362.16
SA38_EXP_4	505	93.11526417732239	410.8945655822754	0.004140825	362.88
SA38_EXP_4	506	93.00816655158997	412.3459053039551	0.011679561	363.6
SA38_EXP_4	507	92.74262189865112	409.87775802612305	0.0015475441	364.32
SA38_EXP_4	508	84.24007892608643	410.3151512145996	0.010170061	365.04
SA38_EXP_4	509	91.44306182861328	409.39252853393555	0.02801378	365.76
SA38_EXP_4	510	90.40988087654114	409.36580657958984	0.0075096213	366.48
SA38_EXP_4	511	91.19712114334106	408.87176513671875	0.04740288	367.2
SA38_EXP_4	512	92.57943630218506	409.4766426086426	0.010467026	367.92
SA38_EXP_4	513	94.80942487716675	409.5197296142578	0.0324543	368.64
SA38_EXP_4	514	91.07653498649597	409.6743392944336	0.017043192	369.36
SA38_EXP_4	515	87.95738816261292	410.932559967041	0.024436506	370.08
SA38_EXP_4	516	89.38666582107544	409.7811698913574	0.047495067	370.8
SA38_EXP_4	517	96.90717458724976	409.8643112182617	0.5777193	371.52
SA38_EXP_4	518	97.9047954082489	410.11181831359863	0.25889748	372.24
SA38_EXP_4	519	92.47866868972778	409.610595703125	0.0649628	372.96
SA38_EXP_4	520	93.38675141334534	409.71436500549316	0.070003845	373.68
SA38_EXP_4	521	92.79325604438782	410.00707626342773	0.1599848	374.4
SA38_EXP_4	522	98.2709288597107	410.15464782714844	0.38829806	375.12
SA38_EXP_4	523	95.9895670413971	409.9214458465576	0.24165809	375.84
SA38_EXP_4	524	92.11370944976807	410.26963233947754	0.006315818	376.56
SA38_EXP_4	525	93.60024929046631	410.18211364746094	0.23123789	377.28
SA38_EXP_4	526	91.83249473571777	409.82242584228516	0.03249241	378.0
SA38_EXP_4	527	93.56709122657776	409.5552921295166	0.1560079	378.72
SA38_EXP_4	528	92.5683319568634	409.1139793395996	0.11293849	379.44
SA38_EXP_4	529	94.65168714523315	411.3945007324219	0.6610487	380.16
SA38_EXP_4	530	89.36062455177307	410.9183692932129	0.7497409	380.88
SA38_EXP_4	531	98.17357063293457	410.0214672088623	0.49231958	381.6
SA38_EXP_4	532	94.39607262611389	410.5517578125	0.6095165	382.32
SA38_EXP_4	533	89.72687721252441	409.4670295715332	0.68340385	383.04
SA38_EXP_4	534	93.0736780166626	410.1428031921387	0.12950735	383.76
SA38_EXP_4	535	96.23989462852478	409.56459045410156	0.23169862	384.48
SA38_EXP_4	536	86.1168622970581	411.40520095825195	0.0019021154	385.2
SA38_EXP_4	537	15.734684467315674	436.9101905822754	0.0005027492	385.92
SA38_EXP_4	538	15.152251720428467	436.82756423950195	0.0007824349	386.64
SA38_EXP_4	539	15.11290967464447	436.71627044677734	0.0006846648	387.36
SA38_EXP_4	540	84.16116237640381	413.48676681518555	0.00023803348	388.08
SA38_EXP_4	541	74.65454339981079	411.55677795410156	0.008034939	388.8
SA38_EXP_4	542	87.93849349021912	411.1187267303467	0.0036096913	389.52
SA38_EXP_4	543	92.69903898239136	409.9212455749512	0.028535206	390.24
SA38_EXP_4	544	99.88150596618652	409.16905403137207	0.2203379	390.96
SA38_EXP_4	545	90.56865572929382	409.42737579345703	0.0049990336	391.68
SA38_EXP_4	546	93.28921437263489	408.92595291137695	0.054895047	392.4
SA38_EXP_4	547	91.79906249046326	408.99295806884766	0.019329248	393.12
SA38_EXP_4	548	89.81049060821533	411.35104179382324	0.007489419	393.84
SA38_EXP_4	549	15.48699289560318	437.2755432128906	0.0005226608	394.56
SA38_EXP_4	550	14.685012400150299	435.6087112426758	0.0042272815	395.28
SA38_EXP_4	551	15.312275290489197	434.9169158935547	0.0009997049	396.0
SA38_EXP_4	552	15.333865582942963	437.1310043334961	0.0009378493	396.72
SA38_EXP_4	553	9.732918441295624	23.540863394737244	0.00048507354	397.44
SA38_EXP_4	554	15.541945397853851	436.1693859100342	0.0009053874	398.16
SA38_EXP_4	555	15.111246705055237	436.62649154663086	0.00039601667	398.88
SA38_EXP_4	556	15.568526089191437	436.4687919616699	0.00045808582	399.6
SA38_EXP_4	557	15.427650511264801	434.599027633667	0.0005216806	400.32
SA38_EXP_4	558	10.150359570980072	39.92827534675598	0.0004387198	401.04
SA38_EXP_4	559	87.81932592391968	413.0247116088867	0.0037401349	401.76
SA38_EXP_4	560	88.56728076934814	409.95606422424316	0.0053676143	402.48
SA38_EXP_4	561	71.31124138832092	410.9021472930908	0.008579351	403.2
SA38_EXP_4	562	90.16951322555542	410.1118755340576	0.0023151604	403.92
SA38_EXP_4	563	96.53043746948242	408.9792251586914	0.48765892	404.64
SA38_EXP_4	564	93.52880716323853	408.1230354309082	0.014779115	405.36
SA38_EXP_4	565	93.16492676734924	408.6706066131592	0.021772726	406.08
SA38_EXP_4	566	93.068927526474	411.28801345825195	0.0010133765	406.8
SA38_EXP_4	567	10.211847722530365	38.827078342437744	0.0004673962	407.52
SA38_EXP_4	568	9.807591140270233	433.3733654022217	0.0020328618	408.24
SA38_EXP_4	569	14.983963966369629	436.1111068725586	0.000521825	408.96
SA38_EXP_4	570	15.16653448343277	435.89887619018555	0.00049611443	409.68
SA38_EXP_4	571	10.174578428268433	40.35866618156433	0.00045516554	410.4
SA38_EXP_4	572	63.84052038192749	412.8746795654297	0.003407065	411.12
SA38_EXP_4	573	88.61807584762573	414.2130661010742	0.00074327167	411.84
SA38_EXP_4	574	10.207666456699371	38.6717963218689	0.00040248944	412.56
SA38_EXP_4	575	89.23211097717285	411.20447158813477	0.00329207	413.28
SA38_EXP_4	576	84.040367603302	414.9786186218262	0.00079810346	414.0
SA38_EXP_4	577	14.787738025188446	436.05600357055664	0.0011092533	414.72
SA38_EXP_4	578	91.06050729751587	409.4480037689209	0.0026271872	415.44
SA38_EXP_4	579	87.99265623092651	409.8970699310303	0.037322313	416.16
SA38_EXP_4	580	92.89507865905762	409.21817779541016	0.0036829151	416.88
SA38_EXP_4	581	94.92108821868896	408.90026092529297	0.12839036	417.6
SA38_EXP_4	582	94.48153376579285	409.26401138305664	0.5656048	418.32
SA38_EXP_4	583	95.5489456653595	408.48684310913086	0.81264424	419.04
SA38_EXP_4	584	96.18682861328125	408.9253807067871	0.8504004	419.76
SA38_EXP_4	585	97.89543151855469	408.2420825958252	0.7997815	420.48
SA38_EXP_4	586	97.88155555725098	408.51024627685547	0.929874	421.2
SA38_EXP_4	587	97.74752259254456	407.9165840148926	0.8853121	421.92
SA38_EXP_4	588	97.77299165725708	407.46851921081543	0.8058753	422.64
SA38_EXP_4	589	97.80641198158264	407.37842559814453	0.47593668	423.36
SA38_EXP_4	590	100.54031610488892	408.00825119018555	0.0017581249	424.08
SA38_EXP_4	591	15.030984580516815	436.8598937988281	0.00095159136	424.8
SA38_EXP_4	592	9.953738003969193	40.97936511039734	0.0004605425	425.52
SA38_EXP_4	593	86.52946949005127	411.5812683105469	0.00070310215	426.24
SA38_EXP_4	594	15.053296089172363	437.03516006469727	0.00042854782	426.96
SA38_EXP_4	595	15.10355919599533	435.99071502685547	0.001042452	427.68
SA38_EXP_4	596	64.69519138336182	418.7628936767578	0.0015532086	428.4
SA38_EXP_4	597	90.17581343650818	413.1671333312988	0.002743773	429.12
SA38_EXP_4	598	91.65841341018677	411.40706062316895	0.0014599639	429.84
SA38_EXP_4	599	91.5355920791626	410.4697036743164	0.036459975	430.56
SA38_EXP_4	600	91.64559841156006	409.14236068725586	0.016312085	431.28
SA38_EXP_4	601	93.12853217124939	408.5584831237793	0.120515496	432.0
SA38_EXP_4	602	91.74376130104065	408.83440017700195	0.17409329	432.72
SA38_EXP_4	603	95.15337944030762	409.90917205810547	0.9282235	433.44
SA38_EXP_4	604	96.86148166656494	409.2707920074463	0.86927706	434.16
SA38_EXP_4	605	95.62374353408813	409.29576873779297	0.06874561	434.88
SA38_EXP_4	606	91.73427820205688	409.14562225341797	0.036289565	435.6
SA38_EXP_4	607	92.86235570907593	408.77649307250977	0.013183849	436.32
SA38_EXP_4	608	14.971014857292175	436.6639709472656	0.0008198309	437.04
SA38_EXP_4	609	15.237247943878174	436.8816375732422	0.00076229067	437.76
SA38_EXP_4	610	15.41319489479065	436.0744285583496	0.0008869196	438.48
SA38_EXP_4	611	15.439634025096893	438.00089836120605	0.00037022913	439.2
SA38_EXP_4	612	15.35845398902893	436.68811798095703	0.0012320034	439.92
SA38_EXP_4	613	15.017545223236084	436.30785942077637	0.0011296468	440.64
SA38_EXP_4	614	15.219123661518097	437.1694278717041	0.00059850246	441.36
SA38_EXP_4	615	15.201041102409363	436.61410331726074	0.0007848211	442.08
SA38_EXP_4	616	14.980363845825195	435.7001495361328	0.0018541886	442.8
SA38_EXP_4	617	15.27411937713623	437.39891052246094	0.0008496204	443.52
SA38_EXP_4	618	15.395958721637726	436.0646724700928	0.00087606563	444.24
SA38_EXP_4	619	15.204879641532898	436.9204902648926	0.00058841496	444.96
SA38_EXP_4	620	99.40301179885864	412.7585220336914	0.0005137726	445.68
SA38_EXP_4	621	14.604580402374268	435.61803817749023	0.0041637802	446.4
SA38_EXP_4	622	101.16119384765625	411.2739372253418	0.0014922175	447.12
SA38_EXP_4	623	89.75787162780762	411.535062789917	0.0069306917	447.84
SA38_EXP_4	624	90.78928232192993	410.07104873657227	0.006027094	448.56
SA38_EXP_4	625	91.52138233184814	408.8645839691162	0.010935921	449.28
SA38_EXP_4	626	90.79693555831909	409.6266746520996	0.053166345	450.0
SA38_EXP_4	627	91.56318306922913	408.70001792907715	0.008994524	450.72
SA38_EXP_4	628	87.93861865997314	408.82850646972656	0.062800854	451.44
SA38_EXP_4	629	90.52543640136719	408.98752212524414	0.012094208	452.16
SA38_EXP_4	630	95.43105363845825	409.5809841156006	0.44595444	452.88
SA38_EXP_4	631	92.88609027862549	409.15331840515137	0.10011469	453.6
SA38_EXP_4	632	93.39491724967957	408.3183288574219	0.20746389	454.32
SA38_EXP_4	633	93.84021759033203	408.93213272094727	0.6664189	455.04
SA38_EXP_4	634	94.92270946502686	410.2727222442627	0.938291	455.76
SA38_EXP_4	635	97.7704405784607	408.98752212524414	0.8160805	456.48
SA38_EXP_4	636	97.98997640609741	408.80001068115234	0.843225	457.2
SA38_EXP_4	637	95.8905577659607	408.70107650756836	0.5689342	457.92
SA38_EXP_4	638	93.0275559425354	409.98464584350586	0.011739189	458.64
SA38_EXP_4	639	15.312927961349487	436.64411544799805	0.00095273484	459.36
SA38_EXP_4	640	99.02524948120117	405.92926025390625	0.71182156	460.08
SA38_EXP_4	641	97.09866046905518	406.54443740844727	0.748668	460.8
SA38_EXP_4	642	97.76686429977417	406.3096618652344	0.97765326	461.52
SA38_EXP_4	643	98.07628393173218	407.6411819458008	0.9350441	462.24
SA38_EXP_4	644	98.51214289665222	407.7259826660156	0.08378766	462.96
SA38_EXP_4	645	95.50923109054565	408.15327644348145	0.04888648	463.68
SA38_EXP_4	646	94.30346488952637	408.35363388061523	0.0036924535	464.4
SA38_EXP_4	647	89.0803337097168	410.075626373291	0.0023866508	465.12
SA38_EXP_4	648	88.79556059837341	412.69947052001953	0.00046092656	465.84
SA38_EXP_4	649	10.09739339351654	39.81566548347473	0.00079164625	466.56
SA38_EXP_4	650	9.762376546859741	41.96367144584656	0.00022808026	467.28
SA38_EXP_4	651	15.633435547351837	437.16416358947754	0.0004433038	468.0
SA38_EXP_4	652	15.295031666755676	436.8725109100342	0.0004559081	468.72
SA38_EXP_4	653	94.18817162513733	411.8686008453369	0.002403802	469.44
SA38_EXP_4	654	87.53427863121033	411.2705612182617	0.0021416468	470.16
SA38_EXP_4	655	91.10316038131714	409.48699951171875	0.0031159488	470.88
SA38_EXP_4	656	92.45204329490662	410.00444412231445	0.0073270258	471.6
SA38_EXP_4	657	90.71047306060791	411.53374671936035	0.002127193	472.32
SA38_EXP_4	658	90.92743396759033	408.84495735168457	0.025521044	473.04
SA38_EXP_4	659	95.34084796905518	409.3601703643799	0.19836786	473.76
SA38_EXP_4	660	95.58746814727783	409.16358947753906	0.044652972	474.48
SA38_EXP_4	661	94.41094398498535	408.99192810058594	0.4194757	475.2
SA38_EXP_4	662	92.8841233253479	409.6853256225586	0.7500141	475.92
SA38_EXP_4	663	97.79524803161621	409.1701126098633	0.9593539	476.64
SA38_EXP_4	664	96.60999774932861	407.1325492858887	0.3932788	477.36
SA38_EXP_4	665	97.57487773895264	408.14483642578125	0.2713391	478.08
SA38_EXP_4	666	97.73280620574951	406.1348533630371	0.012388253	478.8
SA38_EXP_4	667	89.5121157169342	411.35467529296875	0.0019402648	479.52
SA38_EXP_4	668	87.37623691558838	410.5939292907715	0.0037697663	480.24
SA38_EXP_4	669	88.15044164657593	410.2877998352051	0.0025477915	480.96
SA38_EXP_4	670	15.138158202171326	436.44664764404297	0.0012097937	481.68
SA38_EXP_4	671	89.68530893325806	408.0063056945801	0.00086215656	482.4
SA38_EXP_4	672	95.12186050415039	406.437349319458	0.0037848873	483.12
SA38_EXP_4	673	89.22791481018066	407.92236328125	0.0017639423	483.84
SA38_EXP_4	674	94.36708688735962	408.577938079834	0.005888963	484.56
SA38_EXP_4	675	96.04437351226807	409.92937088012695	0.0026306952	485.28
SA38_EXP_4	676	92.71868467330933	409.1078567504883	0.008441627	486.0
SA38_EXP_4	677	91.57658219337463	410.74596405029297	0.0004553426	486.72
SA38_EXP_4	678	14.862577617168427	435.7840919494629	0.0012024547	487.44
SA38_EXP_4	679	87.98600435256958	409.8398208618164	0.0030423733	488.16
SA38_EXP_4	680	96.87747955322266	409.0993881225586	0.72323966	488.88
SA38_EXP_4	681	97.07835912704468	407.75050163269043	0.90939057	489.6
SA38_EXP_4	682	97.47716784477234	407.50099182128906	0.829155	490.32
SA38_EXP_4	683	92.45811700820923	407.9871368408203	0.6870018	491.04
SA38_EXP_4	684	96.09336853027344	406.4083671569824	0.5115055	491.76
SA38_EXP_4	685	94.15038824081421	407.1830177307129	0.43260908	492.48
SA38_EXP_4	686	98.72361421585083	406.52870178222656	0.40599686	493.2
SA38_EXP_4	687	98.22587370872498	407.27213859558105	0.7719004	493.92
SA38_EXP_4	688	98.6782968044281	407.6778030395508	0.9605466	494.64
SA38_EXP_4	689	97.85248041152954	407.17801094055176	0.94924563	495.36
SA38_EXP_4	690	95.06266117095947	406.6520690917969	0.10683786	496.08
SA38_EXP_4	691	97.96862602233887	408.0015563964844	0.8307986	496.8
SA38_EXP_4	692	97.34518527984619	406.9494438171387	0.76917034	497.52
SA38_EXP_4	693	96.87188863754272	407.76145935058594	0.960842	498.24
SA38_EXP_4	694	96.77470922470093	406.9229221343994	0.855606	498.96
SA38_EXP_4	695	96.80267572402954	406.259708404541	0.9598155	499.68
SA38_EXP_4	696	97.61182069778442	405.7118225097656	0.69578534	500.4
SA38_EXP_4	697	99.24343824386597	405.6706237792969	0.016422916	501.12
SA38_EXP_4	698	99.22235012054443	409.40680503845215	0.5835118	501.84
SA38_EXP_4	699	85.24612188339233	411.4430236816406	0.00051697524	502.56
SA38_EXP_4	700	102.139151096344	408.81208419799805	0.0034740316	503.28
SA38_EXP_4	701	10.273335874080658	37.96165466308594	0.0005503672	504.0
SA38_EXP_4	702	15.291023254394531	436.4490509033203	0.0015264585	504.72
SA38_EXP_4	703	10.119172930717468	39.22962427139282	0.0006900859	505.44
SA38_EXP_4	704	15.606509149074554	436.6577339172363	0.0007289411	506.16
SA38_EXP_4	705	15.404985845088959	436.9189453125	0.00051448704	506.88
SA38_EXP_4	706	15.059153735637665	435.8627986907959	0.0019845152	507.6
SA38_EXP_4	707	15.067094564437866	436.5739059448242	0.0008602946	508.32
SA38_EXP_4	708	15.233416855335236	437.186336517334	0.0007738077	509.04
SA38_EXP_4	709	15.025793015956879	436.2286376953125	0.0013175877	509.76
SA38_EXP_4	710	9.86085832118988	39.52546834945679	0.00046779067	510.48
SA38_EXP_4	711	14.64940756559372	436.2319564819336	0.004249386	511.2
SA38_EXP_4	712	9.91566926240921	40.80888390541077	0.000412531	511.92
SA38_EXP_4	713	90.40958881378174	411.980037689209	0.0025354852	512.64
SA38_EXP_4	714	83.29827785491943	411.8748092651367	0.0021640304	513.36
SA38_EXP_4	715	92.89690256118774	409.93921279907227	0.0021109972	514.08
SA38_EXP_4	716	88.61674070358276	409.67823028564453	0.0021907643	514.8
SA38_EXP_4	717	91.31699204444885	408.8100814819336	0.099464275	515.52
SA38_EXP_4	718	92.07032918930054	408.9465522766113	0.25222507	516.24
SA38_EXP_4	719	94.54658031463623	409.2996597290039	0.8182488	516.96
SA38_EXP_4	720	89.33794498443604	410.531587600708	0.8504249	517.68
SA38_EXP_4	721	94.83659267425537	409.34669494628906	0.82492226	518.4
SA38_EXP_4	722	96.65520787239075	409.6463871002197	0.91139746	519.12
SA38_EXP_4	723	97.99524545669556	409.77779388427734	0.9583037	519.84
SA38_EXP_4	724	96.94510698318481	410.2779293060303	0.93251777	520.56
SA38_EXP_4	725	95.8094596862793	408.6137580871582	0.29205325	521.28
SA38_EXP_4	726	97.15280532836914	409.0715217590332	0.89885205	522.0
SA38_EXP_4	727	97.76554107666016	408.90031814575195	0.94158846	522.72
SA38_EXP_4	728	100.4454493522644	411.4413356781006	0.002236414	523.44
SA38_EXP_4	729	15.164318680763245	436.96495056152344	0.00048479708	524.16
SA38_EXP_4	730	9.894490242004395	41.2813138961792	0.0004705597	524.88
SA38_EXP_4	731	14.893969893455505	436.57934188842773	0.001235635	525.6
SA38_EXP_4	732	14.8958221077919	435.90986251831055	0.000688119	526.32
SA38_EXP_4	733	92.42657423019409	410.8305358886719	0.0006884568	527.04
SA38_EXP_4	734	89.66490030288696	410.2136421203613	0.004004601	527.76
SA38_EXP_4	735	92.50834584236145	409.6552848815918	0.032190666	528.48
SA38_EXP_4	736	91.50422215461731	410.6737804412842	0.007888046	529.2
SA38_EXP_4	737	97.80901074409485	409.97331619262695	0.96217066	529.92
SA38_EXP_4	738	93.79522800445557	410.84558486938477	0.67045844	530.64
SA38_EXP_4	739	94.97201442718506	409.5436191558838	0.9112058	531.36
SA38_EXP_4	740	97.44012355804443	410.2511215209961	0.9695877	532.08
SA38_EXP_4	741	97.63524532318115	410.8014106750488	0.976737	532.8
SA38_EXP_4	742	98.30712080001831	409.87850189208984	0.98146546	533.52
SA38_EXP_4	743	98.06820154190063	409.34778213500977	0.9639826	534.24
SA38_EXP_4	744	98.33601713180542	409.1411018371582	0.9552863	534.96
SA38_EXP_4	745	98.69940280914307	408.9864921569824	0.98054713	535.68
SA38_EXP_4	746	97.58899211883545	408.4062194824219	0.92338413	536.4
SA38_EXP_4	747	99.34639930725098	406.1301612854004	0.06360374	537.12
SA38_EXP_4	748	97.35245704650879	406.462926864624	0.050676886	537.84
SA38_EXP_4	749	99.3491530418396	408.8341426849365	0.34976256	538.56
SA38_EXP_4	750	15.369176864624023	435.85859298706055	0.0021190804	539.28
SA38_EXP_4	751	87.81735897064209	412.3889636993408	0.0010551097	540.0
SA38_EXP_4	752	9.799116104841232	434.0031623840332	0.00090155925	540.72
SA38_EXP_4	753	83.36652517318726	409.921932220459	0.0004350479	541.44
SA38_EXP_4	754	92.8474485874176	410.43542861938477	0.0011352635	542.16
SA38_EXP_4	755	88.31802606582642	412.18671798706055	0.00050777884	542.88
SA38_EXP_4	756	85.37329435348511	413.3359909057617	0.00032816944	543.6
SA38_EXP_4	757	71.38230204582214	415.25447845458984	0.00049524463	544.32
SA38_EXP_4	758	9.974859654903412	40.610893964767456	0.00041999808	545.04
SA38_EXP_4	759	69.27223205566406	416.2303161621094	0.00095992064	545.76
SA38_EXP_4	760	82.93123841285706	410.7300853729248	0.0033222255	546.48
SA38_EXP_4	761	93.5556948184967	408.75560760498047	0.015377841	547.2
SA38_EXP_4	762	89.41999673843384	408.8569736480713	0.018675078	547.92
SA38_EXP_4	763	89.24707174301147	409.2033863067627	0.0037160132	548.64
SA38_EXP_4	764	97.77202010154724	410.2185344696045	0.97283465	549.36
SA38_EXP_4	765	92.8736686706543	408.7620449066162	0.013009599	550.08
SA38_EXP_4	766	72.16195464134216	414.1285228729248	0.0014558779	550.8
SA38_EXP_4	767	101.79800987243652	415.35441398620605	0.00053041015	551.52
SA38_EXP_4	768	15.178316831588745	434.85998153686523	0.0008810158	552.24
SA38_EXP_4	769	9.956010431051254	40.161495208740234	0.00041191283	552.96
SA38_EXP_4	770	15.705817937850952	437.4394226074219	0.000528212	553.68
SA38_EXP_4	771	15.275788307189941	436.81214332580566	0.00036820173	554.4
SA38_EXP_4	772	15.19169956445694	436.60131454467773	0.00048568286	555.12
SA38_EXP_4	773	15.326832234859467	436.14532470703125	0.0007939308	555.84
SA38_EXP_4	774	100.04321336746216	412.32991218566895	0.0008702658	556.56
SA38_EXP_4	775	73.66752624511719	413.6341094970703	0.00049812027	557.28
SA38_EXP_4	776	93.99486780166626	410.08569717407227	0.0013132804	558.0
SA38_EXP_4	777	88.94011974334717	408.6265754699707	0.0029312952	558.72
SA38_EXP_4	778	91.96026921272278	408.2526683807373	0.07089688	559.44
SA38_EXP_4	779	97.13159799575806	408.9287567138672	0.6339746	560.16
SA38_EXP_4	780	93.9542829990387	409.8054599761963	0.63522714	560.88
SA38_EXP_4	781	14.653824269771576	436.431941986084	0.0009887711	561.6
SA38_EXP_4	782	14.593684673309326	435.2094841003418	0.0015932695	562.32
SA38_EXP_4	783	15.054798126220703	435.3683280944824	0.001357896	563.04
SA38_EXP_4	784	89.99040126800537	410.535306930542	0.0035320981	563.76
SA38_EXP_4	785	88.8200581073761	410.14944076538086	0.0024412933	564.48
SA38_EXP_4	786	94.12199258804321	410.7919120788574	0.0029641984	565.2
SA38_EXP_4	787	90.00390768051147	409.93526458740234	0.0107304	565.92
SA38_EXP_4	788	84.54731106758118	411.22140884399414	0.0020355491	566.64
SA38_EXP_4	789	89.93501663208008	409.58765029907227	0.00408454	567.36
SA38_EXP_4	790	93.74022483825684	410.24651527404785	0.0043068407	568.08
SA38_EXP_4	791	85.72139739990234	410.2976417541504	0.0150324665	568.8
SA38_EXP_4	792	93.48641037940979	410.44100761413574	0.004303775	569.52
SA38_EXP_4	793	93.26668977737427	408.97178649902344	0.005372367	570.24
SA38_EXP_4	794	96.56158089637756	408.9756774902344	0.7833545	570.96
SA38_EXP_4	795	95.69562077522278	409.32580947875977	0.8537342	571.68
SA38_EXP_4	796	98.05952310562134	408.86961936950684	0.7259149	572.4
SA38_EXP_4	797	98.01102876663208	409.5182418823242	0.96701837	573.12
SA38_EXP_4	798	97.85803556442261	409.738826751709	0.9595311	573.84
SA38_EXP_4	799	10.032618045806885	40.89560151100159	0.00046050208	574.56
SA38_EXP_4	800	10.075098276138306	40.95624089241028	0.00033986074	575.28
SA38_EXP_4	801	15.177546441555023	436.8668460845947	0.00078432576	576.0
SA38_EXP_4	802	10.067236423492432	39.21127796173096	0.00055638474	576.72
SA38_EXP_4	803	93.56241226196289	410.3243350982666	0.003405202	577.44
SA38_EXP_4	804	92.28919744491577	409.8401641845703	0.07672152	578.16
SA38_EXP_4	805	89.96201753616333	409.21122550964355	0.0038833586	578.88
SA38_EXP_4	806	90.55191278457642	408.456974029541	0.011275712	579.6
SA38_EXP_4	807	88.1324052810669	409.06651496887207	0.0061645587	580.32
SA38_EXP_4	808	97.87607192993164	408.7497138977051	0.5017561	581.04
SA38_EXP_4	809	97.84691333770752	409.51523780822754	0.97562	581.76
SA38_EXP_4	810	98.38650822639465	407.52224922180176	0.94723904	582.48
SA38_EXP_4	811	97.36428260803223	409.231538772583	0.15569182	583.2
SA38_EXP_4	812	94.97994184494019	406.8450164794922	0.002301483	583.92
SA38_EXP_4	813	80.75716495513916	411.13231658935547	0.0068854825	584.64
SA38_EXP_4	814	74.52253103256226	411.30889892578125	0.002029759	585.36
SA38_EXP_4	815	86.12447381019592	411.53443336486816	0.000701415	586.08
SA38_EXP_4	816	87.01702952384949	410.68553924560547	0.002634207	586.8
SA38_EXP_4	817	101.08333826065063	408.05912017822266	0.002448146	587.52
SA38_EXP_4	818	84.96865630149841	410.95911026000977	0.011229864	588.24
SA38_EXP_4	819	87.04451322555542	410.262393951416	0.007830568	588.96
SA38_EXP_4	820	90.19627571105957	411.0960388183594	0.0036165079	589.68
SA38_EXP_4	821	95.18264532089233	407.5247383117676	0.0015998306	590.4
SA38_EXP_4	822	92.47674345970154	406.21018409729004	0.0010982497	591.12
SA38_EXP_4	823	81.9416344165802	410.8660125732422	0.05165348	591.84
SA38_EXP_4	824	9.982442110776901	38.82041573524475	0.0006269428	592.56
SA38_EXP_4	825	15.321360528469086	435.6042766571045	0.0007495253	593.28
SA38_EXP_4	826	14.984148740768433	437.28203773498535	0.0004081437	594.0
SA38_EXP_4	827	10.000492632389069	42.204086780548096	0.00037554526	594.72
SA38_EXP_4	828	84.97122526168823	412.44489669799805	0.0007638926	595.44
SA38_EXP_4	829	14.901231229305267	437.3026943206787	0.00061779853	596.16
SA38_EXP_4	830	71.18217349052429	410.4672431945801	0.0022409437	596.88
SA38_EXP_4	831	91.13261699676514	408.36602210998535	0.007648356	597.6
SA38_EXP_4	832	97.8272557258606	408.2811641693115	0.33644262	598.32
SA38_EXP_4	833	94.35778856277466	408.7561798095703	0.56435806	599.04
SA38_EXP_4	834	97.72394895553589	410.808162689209	0.98723537	599.76
SA38_EXP_4	835	98.64168167114258	409.530086517334	0.9759519	600.48
SA38_EXP_4	836	94.83582973480225	408.3373546600342	0.85865945	601.2
SA38_EXP_4	837	95.28206586837769	408.68236541748047	0.91415787	601.92
SA38_EXP_4	838	97.08554148674011	408.6651420593262	0.5923692	602.64
SA38_EXP_4	839	97.54369258880615	407.76721000671387	0.33121186	603.36
SA38_EXP_4	840	97.8320837020874	407.9675102233887	0.9016053	604.08
SA38_EXP_4	841	97.99979329109192	410.1346778869629	0.9708737	604.8
SA38_EXP_4	842	98.44702482223511	408.6792469024658	0.97426945	605.52
SA38_EXP_4	843	97.17460870742798	407.42920875549316	0.6649222	606.24
SA38_EXP_4	844	94.66792345046997	407.93131828308105	0.4840709	606.96
SA38_EXP_4	845	96.54145240783691	408.1216621398926	0.43364593	607.68
SA38_EXP_4	846	98.01944494247437	407.49157905578613	0.7155401	608.4
SA38_EXP_4	847	96.07463479042053	408.01597595214844	0.7141994	609.12
SA38_EXP_4	848	93.93965601921082	407.3836612701416	0.11969011	609.84
SA38_EXP_4	849	94.85077857971191	408.30493927001953	0.61793727	610.56
SA38_EXP_4	850	92.34014749526978	411.14739418029785	0.0072227726	611.28
SA38_EXP_4	851	15.104208886623383	437.27502822875977	0.00066184154	612.0
SA38_EXP_4	852	69.85793113708496	411.5580940246582	0.0026619292	612.72
SA38_EXP_4	853	85.41054129600525	412.74404525756836	0.0006812542	613.44
SA38_EXP_4	854	88.66569995880127	410.07259368896484	0.004501669	614.16
SA38_EXP_4	855	84.09372568130493	409.7669792175293	0.0024479437	614.88
SA38_EXP_4	856	14.957630634307861	436.2490653991699	0.0011008326	615.6
SA38_EXP_4	857	9.87015888094902	38.864994049072266	0.00043110288	616.32
SA38_EXP_4	858	15.305770933628082	435.5149841308594	0.0018962222	617.04
SA38_EXP_4	859	9.870477020740509	41.69066548347473	0.00036247892	617.76
SA38_EXP_4	860	10.070358216762543	41.28999352455139	0.0004933167	618.48
SA38_EXP_4	861	9.85327735543251	40.08836030960083	0.00036310512	619.2
SA38_EXP_4	862	15.18792062997818	436.3700008392334	0.0008483406	619.92
SA38_EXP_4	863	15.32677561044693	435.9646224975586	0.0007911474	620.64
SA38_EXP_4	864	14.865611493587494	435.5669403076172	0.0015220303	621.36
SA38_EXP_4	865	15.014271438121796	435.48763275146484	0.00096979405	622.08
SA38_EXP_4	866	15.066908299922943	436.235876083374	0.00082994025	622.8
SA38_EXP_4	867	14.981113374233246	436.265230178833	0.0015400507	623.52
SA38_EXP_4	868	14.874568581581116	437.17626571655273	0.0010551062	624.24
SA38_EXP_4	869	15.078669786453247	436.8595504760742	0.0007733949	624.96
SA38_EXP_4	870	9.805046766996384	41.30716323852539	0.00045565306	625.68
SA38_EXP_4	871	15.049046277999878	436.34931564331055	0.0005665503	626.4
SA38_EXP_4	872	14.899291098117828	435.79453468322754	0.00073042884	627.12
SA38_EXP_4	873	15.286356210708618	436.73815727233887	0.0007367798	627.84
SA38_EXP_4	874	10.011089593172073	39.55844163894653	0.00068630127	628.56
SA38_EXP_4	875	9.938786178827286	39.589351415634155	0.00037742776	629.28
SA38_EXP_4	876	71.6610848903656	414.1171073913574	0.000503794	630.0
SA38_EXP_4	877	90.99019169807434	411.60326957702637	0.0010815066	630.72
SA38_EXP_4	878	93.79761219024658	408.845272064209	0.02741166	631.44
SA38_EXP_4	879	89.96580839157104	409.56241607666016	0.0081545515	632.16
SA38_EXP_4	880	68.14090013504028	414.8866081237793	0.013710469	632.88
SA38_EXP_4	881	90.2825117111206	409.5955467224121	0.012448141	633.6
SA38_EXP_4	882	91.58813953399658	408.6639404296875	0.0048948685	634.32
SA38_EXP_4	883	96.39648795127869	409.41956520080566	0.9581854	635.04
SA38_EXP_4	884	94.7415292263031	411.46265029907227	0.90590286	635.76
SA38_EXP_4	885	94.32488679885864	409.40826416015625	0.9434557	636.48
SA38_EXP_4	886	96.24531269073486	410.0160598754883	0.90238094	637.2
SA38_EXP_4	887	96.6513454914093	409.18190002441406	0.8789325	637.92
SA38_EXP_4	888	97.9306161403656	408.02035331726074	0.9001506	638.64
SA38_EXP_4	889	96.41591310501099	407.73279190063477	0.70263	639.36
SA38_EXP_4	890	97.27309942245483	408.26202392578125	0.84049815	640.08
SA38_EXP_4	891	95.97975015640259	407.76987075805664	0.026375854	640.8
SA38_EXP_4	892	97.52403497695923	407.8030300140381	0.49893034	641.52
SA38_EXP_4	893	97.08057045936584	409.34492111206055	0.9631308	642.24
SA38_EXP_4	894	97.75652885437012	406.85646057128906	0.16346902	642.96
SA38_EXP_4	895	97.8225827217102	406.63421630859375	0.5364971	643.68
SA38_EXP_4	896	75.70638656616211	416.8527603149414	0.0015325194	644.4
SA38_EXP_4	897	84.03857350349426	411.4915180206299	0.0027504903	645.12
SA38_EXP_4	898	9.92831364274025	41.18291974067688	0.00046006334	645.84
SA38_EXP_4	899	88.2411241531372	411.31370544433594	0.0030028778	646.56
SA38_EXP_4	900	88.38338851928711	410.6301498413086	0.0035448237	647.28
SA38_EXP_4	901	91.8889045715332	409.4446849822998	0.007504101	648.0
SA38_EXP_4	902	91.12882614135742	409.3847465515137	0.007673859	648.72
SA38_EXP_4	903	96.0332453250885	408.9111328125	0.17751981	649.44
SA38_EXP_4	904	96.41604423522949	409.54010009765625	0.5461874	650.16
SA38_EXP_4	905	94.2877471446991	409.3429756164551	0.5728231	650.88
SA38_EXP_4	906	96.14070653915405	409.4252586364746	0.7689773	651.6
SA38_EXP_4	907	90.5309796333313	410.6418228149414	0.8427961	652.32
SA38_EXP_4	908	92.88974404335022	408.5350227355957	0.10425807	653.04
SA38_EXP_4	909	91.33703708648682	409.2435836791992	0.6333408	653.76
SA38_EXP_4	910	93.32847595214844	408.233585357666	0.75186706	654.48
SA38_EXP_4	911	92.5750732421875	409.13246154785156	0.886847	655.2
SA38_EXP_4	912	95.3959584236145	410.1403999328613	0.86303306	655.92
SA38_EXP_4	913	95.84755897521973	409.37607765197754	0.7907135	656.64
SA38_EXP_4	914	94.57632899284363	410.6803894042969	0.94141835	657.36
SA38_EXP_4	915	96.25929594039917	409.4329833984375	0.8830008	658.08
SA38_EXP_4	916	95.6063985824585	409.5149230957031	0.83532506	658.8
SA38_EXP_4	917	95.09396553039551	408.99044036865234	0.90154	659.52
SA38_EXP_4	918	93.73471140861511	409.7192859649658	0.95063365	660.24
SA38_EXP_4	919	93.69297623634338	408.5976791381836	0.5422485	660.96
SA38_EXP_4	920	91.48029088973999	410.137939453125	0.94233483	661.68
SA38_EXP_4	921	94.66511011123657	409.1586685180664	0.8909172	662.4
SA38_EXP_4	922	97.36415147781372	410.9183120727539	0.90954244	663.12
SA38_EXP_4	923	96.94651365280151	409.720458984375	0.8312627	663.84
SA38_EXP_4	924	94.96220350265503	408.29463958740234	0.78786933	664.56
SA38_EXP_4	925	93.73264908790588	409.0869998931885	0.74764043	665.28
SA38_EXP_4	926	92.76750683784485	408.3908271789551	0.8403916	666.0
SA38_EXP_4	927	98.16490411758423	410.4004955291748	0.97917706	666.72
SA38_EXP_4	928	96.78358435630798	410.57945251464844	0.9802036	667.44
SA38_EXP_4	929	98.02760481834412	410.4353713989258	0.97277707	668.16
SA38_EXP_4	930	98.58931303024292	409.5762062072754	0.96319914	668.88
SA38_EXP_4	931	97.10919857025146	408.5342788696289	0.8673616	669.6
SA38_EXP_4	932	98.48424792289734	407.8457450866699	0.95657885	670.32
SA38_EXP_4	933	98.19867610931396	409.45521354675293	0.75549316	671.04
SA38_EXP_4	934	100.86889266967773	407.6289367675781	0.0024394083	671.76
SA38_EXP_4	935	85.5751633644104	411.74875259399414	0.0004319515	672.48
SA38_EXP_4	936	88.3657693862915	410.48423767089844	0.0019608093	673.2
SA38_EXP_4	937	14.92096483707428	436.88947677612305	0.0009224214	673.92
SA38_EXP_4	938	92.56335496902466	410.60757637023926	0.0043773837	674.64
SA38_EXP_4	939	92.80948638916016	409.9354648590088	0.010724736	675.36
SA38_EXP_4	940	92.16258525848389	408.9873504638672	0.0027449084	676.08
SA38_EXP_4	941	97.88510799407959	408.2742118835449	0.06781538	676.8
SA38_EXP_4	942	87.70705461502075	409.21382904052734	0.0038449191	677.52
SA38_EXP_4	943	88.14917802810669	409.6856117248535	0.0027923137	678.24
SA38_EXP_4	944	99.17219877243042	406.8248748779297	0.04839131	678.96
SA38_EXP_4	945	93.37570071220398	409.05524253845215	0.5217987	679.68
SA38_EXP_4	946	94.84134316444397	408.306941986084	0.055616546	680.4
SA38_EXP_4	947	100.47258138656616	412.01062202453613	0.0005118411	681.12
SA38_EXP_4	948	14.84549343585968	435.6705093383789	0.001844029	681.84
SA38_EXP_4	949	14.889773726463318	436.58077239990234	0.0008016282	682.56
SA38_EXP_4	950	101.95220708847046	413.50218772888184	0.00043520224	683.28
SA38_EXP_4	951	15.351304411888123	435.71720123291016	0.00043494382	684.0
SA38_EXP_4	952	100.73164701461792	416.10008239746094	0.0003418711	684.72
SA38_EXP_4	953	15.115012228488922	436.69861793518066	0.0007244818	685.44
SA38_EXP_4	954	15.077060461044312	435.85241317749023	0.00058917765	686.16
SA38_EXP_4	955	15.009398758411407	436.61081314086914	0.00065984885	686.88
SA38_EXP_4	956	14.74413275718689	435.5866527557373	0.0020863544	687.6
SA38_EXP_4	957	93.19987297058105	411.53966903686523	0.0066327313	688.32
SA38_EXP_4	958	93.25224161148071	409.5732307434082	0.002946293	689.04
SA38_EXP_4	959	15.291008353233337	436.8445301055908	0.00033228673	689.76
SA38_EXP_4	960	14.979779720306396	436.30725860595703	0.0014708553	690.48
SA38_EXP_4	961	14.82308804988861	436.7091178894043	0.00082994305	691.2
SA38_EXP_4	962	87.05636262893677	409.8181343078613	0.0033374939	691.92
SA38_EXP_4	963	85.02200841903687	410.1043510437012	0.014335157	692.64
SA38_EXP_4	964	89.89554643630981	408.8426971435547	0.07669731	693.36
SA38_EXP_4	965	89.9170994758606	408.3501434326172	0.11202607	694.08
SA38_EXP_4	966	95.4201340675354	410.13193130493164	0.7207103	694.8
SA38_EXP_4	967	94.288170337677	408.916540145874	0.61045104	695.52
SA38_EXP_4	968	96.37850522994995	409.7416591644287	0.9254505	696.24
SA38_EXP_4	969	96.49734497070312	409.34898376464844	0.89445686	696.96
SA38_EXP_4	970	97.7556586265564	409.81801986694336	0.90081936	697.68
SA38_EXP_4	971	96.56455516815186	409.0290927886963	0.4731905	698.4
SA38_EXP_4	972	96.3033676147461	409.1690254211426	0.47392586	699.12
SA38_EXP_4	973	99.92903470993042	409.70043182373047	0.9604617	699.84
SA38_EXP_4	974	98.7165093421936	408.7096309661865	0.72082186	700.56
SA38_EXP_4	975	97.47413396835327	409.7742462158203	0.8259473	701.28
SA38_EXP_4	976	98.44669103622437	409.6332263946533	0.91629285	702.0
SA38_EXP_4	977	96.96041941642761	407.8613090515137	0.80153507	702.72
SA38_EXP_4	978	96.44877910614014	408.41543197631836	0.31201112	703.44
SA38_EXP_4	979	97.8378415107727	407.5828456878662	0.8388365	704.16
SA38_EXP_4	980	97.64038324356079	408.15467834472656	0.84682333	704.88
SA38_EXP_4	981	97.82631397247314	408.6614799499512	0.8489472	705.6
SA38_EXP_4	982	98.99560213088989	409.0058898925781	0.9547128	706.32
SA38_EXP_4	983	97.93683290481567	406.57779693603516	0.59962386	707.04
SA38_EXP_4	984	97.74914383888245	407.2990608215332	0.744223	707.76
SA38_EXP_4	985	98.17639589309692	407.88966178894043	0.8665561	708.48
SA38_EXP_4	986	96.33835554122925	409.8273468017578	0.83323854	709.2
SA38_EXP_4	987	97.43130207061768	406.442928314209	0.72780883	709.92
SA38_EXP_4	988	97.38578796386719	406.80444717407227	0.60948193	710.64
SA38_EXP_4	989	97.19257354736328	408.2672309875488	0.21142827	711.36
SA38_EXP_4	990	98.99653196334839	406.09216690063477	0.05333525	712.08
SA38_EXP_4	991	97.4576473236084	407.41058349609375	0.9305307	712.8
SA38_EXP_4	992	81.10088109970093	408.5775089263916	0.0015282248	713.52
SA38_EXP_4	993	10.031185299158096	39.396536350250244	0.00062353833	714.24
SA38_EXP_4	994	15.35835862159729	436.47191047668457	0.00046211923	714.96
SA38_EXP_4	995	14.645880460739136	435.95272064208984	0.0024596376	715.68
SA38_EXP_4	996	10.128583014011383	39.86593008041382	0.00041471366	716.4
SA38_EXP_4	997	10.077643394470215	39.420515298843384	0.00069186284	717.12
SA38_EXP_4	998	15.698516368865967	436.4754295349121	0.00030531778	717.84
SA38_EXP_4	999	15.167760848999023	436.285400390625	0.0006065984	718.56
SA38_EXP_4	1000	9.789110720157623	40.78347086906433	0.0002995789	719.28
SA38_EXP_4	1001	14.88693654537201	435.8941841125488	0.00070225075	720.0
SA38_EXP_4	1002	84.84654426574707	411.1505699157715	0.0033946	720.72
SA38_EXP_4	1003	69.64685916900635	415.33135414123535	0.005413242	721.44
SA38_EXP_4	1004	93.44649910926819	409.5084571838379	0.027004557	722.16
SA38_EXP_4	1005	92.70526766777039	408.77729415893555	0.031296954	722.88
SA38_EXP_4	1006	88.22835683822632	409.00651931762695	0.007907613	723.6
SA38_EXP_4	1007	89.13062810897827	408.2611083984375	0.119951546	724.32
SA38_EXP_4	1008	93.41961145401001	409.6527671813965	0.82979953	725.04
SA38_EXP_4	1009	95.27924060821533	409.6622657775879	0.87119323	725.76
SA38_EXP_4	1010	98.1043815612793	407.7458381652832	0.7002136	726.48
SA38_EXP_4	1011	96.64340019226074	408.45608711242676	0.6549894	727.2
SA38_EXP_4	1012	97.26771116256714	407.19675064086914	0.7740691	727.92
SA38_EXP_4	1013	97.55070209503174	407.12974548339844	0.7572902	728.64
SA38_EXP_4	1014	96.80356979370117	407.3736763000488	0.66416484	729.36
SA38_EXP_4	1015	96.9569444656372	407.8553581237793	0.9145505	730.08
SA38_EXP_4	1016	97.01240658760071	406.9329071044922	0.7792408	730.8
SA38_EXP_4	1017	98.17689061164856	407.12928771972656	0.7081121	731.52
SA38_EXP_4	1018	99.53725337982178	407.1591567993164	0.085172616	732.24
SA38_EXP_4	1019	97.51460552215576	405.50342559814453	0.46992865	732.96
SA38_EXP_4	1020	99.99438524246216	406.2125587463379	0.15624902	733.68
SA38_EXP_4	1021	97.54493236541748	406.21155738830566	0.8600923	734.4
SA38_EXP_4	1022	101.73218250274658	406.5751647949219	0.030023143	735.12
SA38_EXP_4	1023	97.44237661361694	406.0480499267578	0.41788995	735.84
SA38_EXP_4	1024	96.63240909576416	406.6339874267578	0.5458812	736.56
SA38_EXP_4	1025	100.89244842529297	406.42038345336914	0.005737364	737.28
SA38_EXP_4	1026	100.74477195739746	405.4730987548828	0.0039699445	738.0
SA38_EXP_4	1027	99.14590120315552	406.4175224304199	0.010465397	738.72
SA38_EXP_4	1028	100.63635110855103	406.3077735900879	0.0079782065	739.44
SA38_EXP_4	1029	102.33591794967651	403.8448905944824	0.00087949645	740.16
SA38_EXP_4	1030	94.28548216819763	407.5785255432129	0.13633797	740.88
SA38_EXP_4	1031	93.48218441009521	406.8160057067871	0.0020166384	741.6
SA38_EXP_4	1032	100.8326768875122	407.01355934143066	0.0013526903	742.32
SA38_EXP_4	1033	94.51510906219482	407.5766944885254	0.0024405292	743.04
SA38_EXP_4	1034	92.38313436508179	406.8628692626953	0.003325407	743.76
SA38_EXP_4	1035	86.87125444412231	410.2801036834717	0.00872839	744.48
SA38_EXP_4	1036	88.47455978393555	408.08996200561523	0.0017912298	745.2
SA38_EXP_4	1037	94.8060691356659	406.66308403015137	0.0027998588	745.92
SA38_EXP_4	1038	94.5593535900116	407.1247673034668	0.0027595493	746.64
SA38_EXP_4	1039	95.28828263282776	408.2124423980713	0.05056563	747.36
SA38_EXP_4	1040	96.36409282684326	408.4669876098633	0.075716645	748.08
SA38_EXP_4	1041	97.97521233558655	408.8177490234375	0.80845	748.8
SA38_EXP_4	1042	98.17305207252502	409.2675590515137	0.78574574	749.52
SA38_EXP_4	1043	97.95993566513062	409.01750564575195	0.9305094	750.24
SA38_EXP_4	1044	98.51598143577576	407.3264694213867	0.71360505	750.96
SA38_EXP_4	1045	98.25286865234375	408.5677242279053	0.34657553	751.68
SA38_EXP_4	1046	85.82289218902588	411.0638236999512	0.00089599116	752.4
SA38_EXP_4	1047	14.862459897994995	435.9617614746094	0.0019318776	753.12
SA38_EXP_4	1048	15.006613731384277	436.95653915405273	0.00060618226	753.84
SA38_EXP_4	1049	101.57419443130493	415.29215812683105	0.0009532929	754.56
SA38_EXP_4	1050	15.241479873657227	437.33113288879395	0.0010060233	755.28
SA38_EXP_4	1051	15.18782377243042	437.0195960998535	0.0004496627	756.0
SA38_EXP_4	1052	14.766137301921844	436.1690139770508	0.0028706095	756.72
SA38_EXP_4	1053	92.96190738677979	409.1714572906494	0.0278772	757.44
SA38_EXP_4	1054	92.40761995315552	409.41006660461426	0.2904752	758.16
SA38_EXP_4	1055	89.67300653457642	408.7497138977051	0.05274751	758.88
SA38_EXP_4	1056	91.02521538734436	408.87210845947266	0.077153064	759.6
SA38_EXP_4	1057	94.00391578674316	409.54264640808105	0.7703444	760.32
SA38_EXP_4	1058	97.69343733787537	409.423828125	0.33295518	761.04
SA38_EXP_4	1059	95.26814222335815	409.0415954589844	0.6244929	761.76
SA38_EXP_4	1060	98.09210300445557	407.4425983428955	0.64782673	762.48
SA38_EXP_4	1061	88.30245733261108	411.33928298950195	0.0004889707	763.2
SA38_EXP_4	1062	99.74533319473267	411.4870834350586	0.00064535637	763.92
SA38_EXP_4	1063	14.91057276725769	436.73129081726074	0.0009502876	764.64
SA38_EXP_4	1064	14.743444323539734	436.85176849365234	0.0023050923	765.36
SA38_EXP_4	1065	15.232318639755249	436.54043197631836	0.00073122565	766.08
SA38_EXP_4	1066	10.300488024950027	40.39301633834839	0.00071243034	766.8
SA38_EXP_4	1067	15.188449621200562	437.32378005981445	0.00033354928	767.52
SA38_EXP_4	1068	15.135295689105988	437.2635841369629	0.00083377433	768.24
SA38_EXP_4	1069	74.2263674736023	414.65681076049805	0.00041697378	768.96
SA38_EXP_4	1070	73.25044274330139	414.95195388793945	0.000855506	769.68
SA38_EXP_4	1071	86.66107654571533	411.4398193359375	0.0011983396	770.4
SA38_EXP_4	1072	87.41040825843811	410.2764129638672	0.07283914	771.12
SA38_EXP_4	1073	92.0231580734253	409.01281356811523	0.15223539	771.84
SA38_EXP_4	1074	93.27716827392578	408.95559310913086	0.53274757	772.56
SA38_EXP_4	1075	99.11409616470337	408.90400886535645	0.5879676	773.28
SA38_EXP_4	1076	90.50973653793335	409.9227046966553	0.008771038	774.0
SA38_EXP_4	1077	84.72954034805298	411.13097190856934	0.0021217242	774.72
SA38_EXP_4	1078	94.73340511322021	409.0362739562988	0.01330609	775.44
SA38_EXP_4	1079	94.5186972618103	410.19092559814453	0.866385	776.16
SA38_EXP_4	1080	93.73688697814941	409.5988655090332	0.8563989	776.88
SA38_EXP_4	1081	90.81876873970032	411.38720512390137	0.00224404	777.6
SA38_EXP_4	1082	15.269315242767334	437.3954486846924	0.00087925803	778.32
SA38_EXP_4	1083	15.676508843898773	436.2722969055176	0.00029632245	779.04
SA38_EXP_4	1084	10.051555931568146	39.712700843811035	0.00040778745	779.76
SA38_EXP_4	1085	15.316759049892426	436.27973556518555	0.0005724061	780.48
SA38_EXP_4	1086	82.78034329414368	416.3564872741699	0.000755135	781.2
SA38_EXP_4	1087	15.292835235595703	435.7606315612793	0.00047799348	781.92
SA38_EXP_4	1088	72.9111909866333	409.88731384277344	0.005277142	782.64
SA38_EXP_4	1089	92.43216514587402	409.98905181884766	0.08569975	783.36
SA38_EXP_4	1090	95.75560688972473	409.62696075439453	0.0047938996	784.08
SA38_EXP_4	1091	96.41938805580139	409.0697479248047	0.012147632	784.8
SA38_EXP_4	1092	97.8522539138794	408.1755065917969	0.91109526	785.52
SA38_EXP_4	1093	94.41147446632385	408.6042308807373	0.007496806	786.24
SA38_EXP_4	1094	85.04052758216858	410.88672637939453	0.0022089542	786.96
SA38_EXP_4	1095	94.50579285621643	410.0654983520508	0.0032662041	787.68
SA38_EXP_4	1096	87.63038516044617	410.1532745361328	0.008512535	788.4
SA38_EXP_4	1097	93.09424161911011	410.11319160461426	0.0042477804	789.12
SA38_EXP_4	1098	90.65700769424438	411.2178325653076	0.0049762973	789.84
SA38_EXP_4	1099	91.50778651237488	410.83282470703125	0.0056323614	790.56
SA38_EXP_4	1100	98.28417301177979	408.6440849304199	0.48431823	791.28
SA38_EXP_4	1101	93.96194219589233	407.8132438659668	0.93782383	792.0
SA38_EXP_4	1102	97.90094494819641	406.67816162109375	0.7642148	792.72
SA38_EXP_4	1103	97.97463417053223	406.94835662841797	0.9055295	793.44
SA38_EXP_4	1104	98.43801259994507	406.92895889282227	0.8969512	794.16
SA38_EXP_4	1105	97.32024073600769	407.3623752593994	0.9710352	794.88
SA38_EXP_4	1106	97.25895524024963	407.642240524292	0.9860595	795.6
SA38_EXP_4	1107	97.26207256317139	407.3989963531494	0.96025014	796.32
SA38_EXP_4	1108	96.83976173400879	406.09479904174805	0.9805377	797.04
SA38_EXP_4	1109	70.4845666885376	411.71825408935547	0.0007870241	797.76
SA38_EXP_4	1110	88.48133087158203	411.0264015197754	0.0048795445	798.48
SA38_EXP_4	1111	89.34701681137085	410.1208305358887	0.004199469	799.2
SA38_EXP_4	1112	94.79846954345703	409.72171783447266	0.00879766	799.92
SA38_EXP_4	1113	89.86685276031494	409.4944095611572	0.0021401371	800.64
SA38_EXP_4	1114	15.321202576160431	436.65029525756836	0.00064482674	801.36
SA38_EXP_4	1115	15.51213413476944	436.49574279785156	0.00039650474	802.08
SA38_EXP_4	1116	15.328951179981232	437.0405960083008	0.0005032492	802.8
SA38_EXP_4	1117	76.5368402004242	413.8199043273926	0.0005007157	803.52
SA38_EXP_4	1118	91.99256896972656	410.3478240966797	0.003220959	804.24
SA38_EXP_4	1119	91.9083833694458	409.42983627319336	0.0017821589	804.96
SA38_EXP_4	1120	91.7165219783783	409.65914726257324	0.004353126	805.68
SA38_EXP_4	1121	74.08420443534851	410.7106018066406	0.0012204243	806.4
SA38_EXP_4	1122	89.93840217590332	411.21551513671875	0.050163142	807.12
SA38_EXP_4	1123	91.60703420639038	408.49528312683105	0.015520332	807.84
SA38_EXP_4	1124	84.97310876846313	410.5943012237549	0.056653544	808.56
SA38_EXP_4	1125	90.69117307662964	408.806791305542	0.03011751	809.28
SA38_EXP_4	1126	93.34590435028076	409.9279975891113	0.08445317	810.0
SA38_EXP_4	1127	91.60758852958679	409.21274185180664	0.016551089	810.72
SA38_EXP_4	1128	92.68040657043457	409.1667938232422	0.20697579	811.44
SA38_EXP_4	1129	90.85665941238403	409.4805335998535	0.25964293	812.16
SA38_EXP_4	1130	93.14374923706055	409.8654556274414	0.6268219	812.88
SA38_EXP_4	1131	96.36290669441223	410.04638671875	0.89696264	813.6
SA38_EXP_4	1132	96.14188075065613	409.52442169189453	0.88216144	814.32
SA38_EXP_4	1133	93.86763572692871	408.3694267272949	0.6518391	815.04
SA38_EXP_4	1134	93.14653873443604	408.91714096069336	0.81692666	815.76
SA38_EXP_4	1135	97.76718616485596	409.03587341308594	0.55854493	816.48
SA38_EXP_4	1136	98.33118915557861	409.18344497680664	0.8954135	817.2
SA38_EXP_4	1137	95.21040320396423	409.1393280029297	0.28893968	817.92
SA38_EXP_4	1138	98.72225522994995	408.70256423950195	0.5735368	818.64
SA38_EXP_4	1139	98.20864200592041	409.5204162597656	0.6731514	819.36
SA38_EXP_4	1140	95.12074589729309	408.6756134033203	0.41960055	820.08
SA38_EXP_4	1141	98.65272641181946	408.45354080200195	0.18776046	820.8
SA38_EXP_4	1142	97.60169386863708	407.57835388183594	0.29542944	821.52
SA38_EXP_4	1143	98.39273691177368	408.1658935546875	0.33257085	822.24
SA38_EXP_4	1144	98.20846319198608	408.85748863220215	0.43810907	822.96
SA38_EXP_4	1145	95.18331289291382	408.57152938842773	0.13845243	823.68
SA38_EXP_4	1146	98.08001518249512	409.49901580810547	0.7477034	824.4
SA38_EXP_4	1147	98.90978336334229	409.3648910522461	0.8714092	825.12
SA38_EXP_4	1148	96.72276377677917	409.4633102416992	0.82644457	825.84
SA38_EXP_4	1149	97.58049249649048	408.75308990478516	0.6106197	826.56
SA38_EXP_4	1150	97.66661524772644	408.33606719970703	0.6301889	827.28
SA38_EXP_4	1151	98.20688962936401	409.2835235595703	0.7053836	828.0
SA38_EXP_4	1152	97.09173440933228	408.8604927062988	0.2490579	828.72
SA38_EXP_4	1153	97.29968309402466	408.4376335144043	0.5391494	829.44
SA38_EXP_4	1154	97.12097644805908	408.20826530456543	0.27333704	830.16
SA38_EXP_4	1155	96.65306806564331	407.8476905822754	0.41270915	830.88
SA38_EXP_4	1156	97.6942777633667	408.3390426635742	0.23025112	831.6
SA38_EXP_4	1157	94.40826177597046	410.4137992858887	0.13607027	832.32
SA38_EXP_4	1158	96.94195985794067	409.1773223876953	0.5544097	833.04
SA38_EXP_4	1159	98.27818870544434	408.9068412780762	0.47333324	833.76
SA38_EXP_4	1160	95.93366384506226	407.74455070495605	0.62387514	834.48
SA38_EXP_4	1161	95.51289677619934	407.99245834350586	0.11733981	835.2
SA38_EXP_4	1162	98.71597290039062	408.65976333618164	0.19722581	835.92
SA38_EXP_4	1163	81.72022104263306	409.62141036987305	0.020419687	836.64
SA38_EXP_4	1164	98.92023801803589	406.07251167297363	0.008798163	837.36
SA38_EXP_4	1165	97.81283140182495	407.775821685791	0.022793904	838.08
SA38_EXP_4	1166	101.16332769393921	405.7947635650635	0.039580904	838.8
SA38_EXP_4	1167	99.80862140655518	404.42673683166504	0.12813012	839.52
SA38_EXP_4	1168	98.56968522071838	405.33751487731934	0.9372031	840.24
SA38_EXP_4	1169	98.31955432891846	406.5351104736328	0.9187822	840.96
SA38_EXP_4	1170	97.67080545425415	404.69470024108887	0.17753685	841.68
SA38_EXP_4	1171	96.95887565612793	405.7954216003418	0.009132755	842.4
SA38_EXP_4	1172	10.084900259971619	39.95668888092041	0.0007842989	843.12
SA38_EXP_4	1173	97.20324277877808	409.6683883666992	0.62934643	843.84
SA38_EXP_4	1174	98.38573932647705	407.5751495361328	0.49019042	844.56
SA38_EXP_4	1175	97.15893268585205	408.00127029418945	0.19931012	845.28
SA38_EXP_4	1176	98.74064326286316	406.7640495300293	0.42021826	846.0
SA38_EXP_4	1177	97.9940414428711	407.00334548950195	0.8217848	846.72
SA38_EXP_4	1178	100.71344375610352	411.69894218444824	0.00033848666	847.44
SA38_EXP_4	1179	89.0089750289917	411.60850524902344	0.0027899023	848.16
SA38_EXP_4	1180	84.90448594093323	413.5879898071289	0.00041010798	848.88
SA38_EXP_4	1181	96.40864133834839	412.4206352233887	0.018067809	849.6
SA38_EXP_4	1182	10.108800232410431	39.91752505302429	0.0005698386	850.32
SA38_EXP_4	1183	93.86405944824219	409.8677444458008	0.01801118	851.04
SA38_EXP_4	1184	91.980642080307	409.599609375	0.013775869	851.76
SA38_EXP_4	1185	93.1684672832489	408.619966506958	0.05476405	852.48
SA38_EXP_4	1186	91.77004098892212	408.621768951416	0.44373122	853.2
SA38_EXP_4	1187	94.46507096290588	409.02517318725586	0.30621818	853.92
SA38_EXP_4	1188	94.42431926727295	408.6691188812256	0.10756892	854.64
SA38_EXP_4	1189	97.16930389404297	408.5614585876465	0.076505184	855.36
SA38_EXP_4	1190	92.62275695800781	408.94758224487305	0.09585875	856.08
SA38_EXP_4	1191	92.54555702209473	408.63630294799805	0.25765273	856.8
SA38_EXP_4	1192	91.98415279388428	408.73924255371094	0.025677387	857.52
SA38_EXP_4	1193	87.98810243606567	410.6792163848877	0.08118468	858.24
SA38_EXP_4	1194	97.90002107620239	409.5161819458008	0.4364867	858.96
SA38_EXP_4	1195	98.0487585067749	408.22065353393555	0.7255559	859.68
SA38_EXP_4	1196	98.4105110168457	407.6784896850586	0.70048314	860.4
SA38_EXP_4	1197	98.7805962562561	407.44726181030273	0.7934397	861.12
SA38_EXP_4	1198	97.57226705551147	409.1681098937988	0.89935917	861.84
SA38_EXP_4	1199	96.11204266548157	408.782901763916	0.4729199	862.56
SA38_EXP_4	1200	96.33535146713257	409.6123695373535	0.93795896	863.28
SA38_EXP_4	1201	97.63434529304504	408.4548568725586	0.86153394	864.0
SA38_EXP_4	1202	96.99249267578125	407.7224349975586	0.8741424	864.72
SA38_EXP_4	1203	88.48738670349121	409.62063789367676	0.07111394	865.44
SA38_EXP_4	1204	85.57844758033752	409.82128143310547	0.013469993	866.16
SA38_EXP_4	1205	80.91039061546326	409.5674514770508	0.0028009564	866.88
SA38_EXP_4	1206	77.18446850776672	410.8219814300537	0.003794892	867.6
SA38_EXP_4	1207	90.60237407684326	410.37683486938477	0.006656941	868.32
SA38_EXP_4	1208	73.54914546012878	410.4166603088379	0.004657983	869.04
SA38_EXP_4	1209	73.00289869308472	413.47801208496094	0.0022173633	869.76
SA38_EXP_4	1210	86.46190762519836	409.4264602661133	0.0026481536	870.48
SA38_EXP_4	1211	73.67817759513855	415.2092170715332	0.0015658485	871.2
SA38_EXP_4	1212	77.60701179504395	410.02306938171387	0.007934608	871.92
SA38_EXP_4	1213	87.78306245803833	410.5019760131836	0.0020310364	872.64
SA38_EXP_4	1214	90.9806489944458	410.8535957336426	0.005580671	873.36
SA38_EXP_4	1215	100.84226131439209	407.4638271331787	0.033547476	874.08
SA38_EXP_4	1216	89.59959149360657	409.5528030395508	0.016442884	874.8
SA38_EXP_4	1217	90.34680724143982	410.5360221862793	0.014612134	875.52
SA38_EXP_4	1218	14.687015116214752	436.70153617858887	0.0024234254	876.24
SA38_EXP_4	1219	95.13968229293823	408.20706367492676	0.0016334763	876.96
SA38_EXP_4	1220	97.60839939117432	406.0825538635254	0.15987475	877.68
SA38_EXP_4	1221	100.53582191467285	406.35154724121094	0.07359765	878.4
SA38_EXP_4	1222	98.87673854827881	406.4249610900879	0.3444107	879.12
SA38_EXP_4	1223	98.59545230865479	403.8989067077637	0.32612106	879.84
SA38_EXP_4	1224	98.03526997566223	404.7843933105469	0.10354606	880.56
SA38_EXP_4	1225	98.47908020019531	407.2576904296875	0.86857545	881.28
SA38_EXP_4	1226	84.02625322341919	411.68858528137207	0.00057246914	882.0
SA38_EXP_4	1227	78.41244339942932	411.0373020172119	0.014341478	882.72
SA38_EXP_4	1228	94.53880786895752	409.58006858825684	0.0017918464	883.44
SA38_EXP_4	1229	88.62124681472778	408.8811492919922	0.0010650104	884.16
SA38_EXP_4	1230	94.10090446472168	408.7240219116211	0.02025085	884.88
SA38_EXP_4	1231	97.4063515663147	408.1589698791504	0.78698695	885.6
SA38_EXP_4	1232	98.76211881637573	408.94426345825195	0.8517464	886.32
SA38_EXP_4	1233	98.48085641860962	408.6682319641113	0.9582507	887.04
SA38_EXP_4	1234	97.89770841598511	408.41136932373047	0.9446408	887.76
SA38_EXP_4	1235	98.35724830627441	407.1693420410156	0.22915067	888.48
SA38_EXP_4	1236	93.79568696022034	408.20826530456543	0.087651685	889.2
SA38_EXP_4	1237	84.42885875701904	410.88306427001953	0.0021726452	889.92
SA38_EXP_4	1238	15.820862352848053	436.50936126708984	0.0005307197	890.64
SA38_EXP_4	1239	15.161953866481781	436.37054443359375	0.00043609983	891.36
SA38_EXP_4	1240	88.47804069519043	411.5309143066406	0.0045417594	892.08
SA38_EXP_4	1241	14.907440543174744	436.38444900512695	0.000875711	892.8
SA38_EXP_4	1242	15.183871984481812	437.06153869628906	0.0005018658	893.52
SA38_EXP_4	1243	99.03848171234131	410.95556259155273	0.0037032184	894.24
SA38_EXP_4	1244	93.79686713218689	409.412784576416	0.01008741	894.96
SA38_EXP_4	1245	92.9335355758667	409.22624588012695	0.042223997	895.68
SA38_EXP_4	1246	92.22631454467773	408.2968997955322	0.022806248	896.4
SA38_EXP_4	1247	94.60132718086243	409.1594409942627	0.055255342	897.12
SA38_EXP_4	1248	96.14427089691162	408.7239074707031	0.8756148	897.84
SA38_EXP_4	1249	97.62290716171265	406.8624687194824	0.15802155	898.56
SA38_EXP_4	1250	98.64660501480103	408.8991165161133	0.8426594	899.28
SA38_EXP_4	1251	96.18377685546875	409.0839958190918	0.72821534	900.0
SA38_EXP_4	1252	98.05680513381958	408.2219696044922	0.8044267	900.72
SA38_EXP_4	1253	98.17636013031006	409.09732818603516	0.92152315	901.44
SA38_EXP_4	1254	98.01033139228821	409.083194732666	0.9109502	902.16
SA38_EXP_4	1255	98.09653759002686	408.61172676086426	0.9097572	902.88
SA38_EXP_4	1256	98.24013710021973	407.4228286743164	0.71036005	903.6
SA38_EXP_4	1257	97.92485237121582	407.7144241333008	0.8717947	904.32
SA38_EXP_4	1258	98.8160490989685	409.13028717041016	0.951957	905.04
SA38_EXP_4	1259	88.27877044677734	409.40168380737305	0.0010913985	905.76
SA38_EXP_4	1260	92.00742244720459	410.4386329650879	0.0021541785	906.48
SA38_EXP_4	1261	15.113596618175507	437.30990409851074	0.00045454377	907.2
SA38_EXP_4	1262	10.161088407039642	40.52473783493042	0.0003812383	907.92
SA38_EXP_4	1263	15.61785489320755	437.90931701660156	0.0008919953	908.64
SA38_EXP_4	1264	15.118183195590973	435.8419704437256	0.0012929363	909.36
SA38_EXP_4	1265	15.41794240474701	437.3027515411377	0.00045674678	910.08
SA38_EXP_4	1266	93.60548257827759	413.4734058380127	0.0005121427	910.8
SA38_EXP_4	1267	94.01931762695312	411.2567710876465	0.0028926108	911.52
SA38_EXP_4	1268	92.55245327949524	410.26697158813477	0.005596962	912.24
SA38_EXP_4	1269	89.27074074745178	410.57790756225586	0.0018945498	912.96
SA38_EXP_4	1270	82.1334958076477	410.4803466796875	0.015209711	913.68
SA38_EXP_4	1271	94.74968910217285	409.1259956359863	0.046637993	914.4
SA38_EXP_4	1272	93.18797588348389	409.22332763671875	0.32701206	915.12
SA38_EXP_4	1273	97.62934446334839	409.207706451416	0.92146385	915.84
SA38_EXP_4	1274	92.95167326927185	410.2173614501953	0.9224382	916.56
SA38_EXP_4	1275	98.09452295303345	409.2657279968262	0.95207626	917.28
SA38_EXP_4	1276	94.54705119132996	409.8090934753418	0.94257605	918.0
SA38_EXP_4	1277	95.37069797515869	408.70513916015625	0.7683101	918.72
SA38_EXP_4	1278	98.23610782623291	407.39341735839844	0.6139836	919.44
SA38_EXP_4	1279	93.25733184814453	407.30506896972656	0.26603127	920.16
SA38_EXP_4	1280	96.38838171958923	407.4798774719238	0.3848404	920.88
SA38_EXP_4	1281	97.61521816253662	408.7232208251953	0.94925004	921.6
SA38_EXP_4	1282	94.2176103591919	409.3715000152588	0.0044236067	922.32
SA38_EXP_4	1283	15.083128213882446	435.91381072998047	0.0009299395	923.04
SA38_EXP_4	1284	15.390126407146454	436.197509765625	0.0005149662	923.76
SA38_EXP_4	1285	10.038769990205765	38.431352376937866	0.0005402528	924.48
SA38_EXP_4	1286	10.231063514947891	40.616455078125	0.0004387786	925.2
SA38_EXP_4	1287	10.035798698663712	38.79874348640442	0.00055088405	925.92
SA38_EXP_4	1288	15.361525118350983	436.60823822021484	0.0005420762	926.64
SA38_EXP_4	1289	15.465053915977478	436.2648582458496	0.0005222679	927.36
SA38_EXP_4	1290	15.170130133628845	437.0072364807129	0.0012961593	928.08
SA38_EXP_4	1291	15.190345048904419	435.66676139831543	0.00046901946	928.8
SA38_EXP_4	1292	15.32173603773117	435.739803314209	0.0003993058	929.52
SA38_EXP_4	1293	92.36529469490051	410.0233840942383	0.0053837914	930.24
SA38_EXP_4	1294	89.78747129440308	409.90453720092773	0.0007823675	930.96
SA38_EXP_4	1295	92.42713451385498	408.9540481567383	0.06053693	931.68
SA38_EXP_4	1296	88.98419737815857	407.9449653625488	0.026904264	932.4
SA38_EXP_4	1297	93.05019974708557	408.3065986633301	0.13843097	933.12
SA38_EXP_4	1298	94.79634165763855	408.5394859313965	0.6015021	933.84
SA38_EXP_4	1299	94.48129534721375	408.6524963378906	0.8123021	934.56
SA38_EXP_4	1300	96.31642699241638	409.4975280761719	0.82327956	935.28
SA38_EXP_4	1301	95.30622959136963	408.75354766845703	0.7908955	936.0
SA38_EXP_4	1302	94.61052417755127	408.4874153137207	0.18103005	936.72
SA38_EXP_4	1303	93.2351291179657	408.8759708404541	0.6079676	937.44
SA38_EXP_4	1304	96.28669023513794	410.4833221435547	0.9553231	938.16
SA38_EXP_4	1305	98.56308698654175	410.90354919433594	0.97480565	938.88
SA38_EXP_4	1306	93.99769306182861	408.76264572143555	0.8441307	939.6
SA38_EXP_4	1307	93.9415693283081	408.4907627105713	0.76767576	940.32
SA38_EXP_4	1308	97.48058319091797	410.47207832336426	0.9630158	941.04
SA38_EXP_4	1309	97.88219928741455	409.28661346435547	0.96856457	941.76
SA38_EXP_4	1310	99.17001724243164	409.49243545532227	0.96234894	942.48
SA38_EXP_4	1311	94.15534138679504	408.3789539337158	0.81212264	943.2
SA38_EXP_4	1312	97.98569679260254	410.3931140899658	0.95375913	943.92
SA38_EXP_4	1313	98.09266924858093	409.7525882720947	0.96493274	944.64
SA38_EXP_4	1314	97.16845750808716	408.8679885864258	0.887999	945.36
SA38_EXP_4	1315	96.18540406227112	408.5453796386719	0.2792299	946.08
SA38_EXP_4	1316	96.01362943649292	408.8068199157715	0.37370393	946.8
SA38_EXP_4	1317	96.68248891830444	407.7470397949219	0.099130675	947.52
SA38_EXP_4	1318	97.69835472106934	406.64257049560547	0.69728076	948.24
SA38_EXP_4	1319	96.70771360397339	407.550573348999	0.50550884	948.96
SA38_EXP_4	1320	96.80788516998291	405.35762786865234	0.10765952	949.68
SA38_EXP_4	1321	99.78560209274292	406.11680030822754	0.056212842	950.4
SA38_EXP_4	1322	98.859703540802	408.6903762817383	0.29396498	951.12
SA38_EXP_4	1323	91.69086217880249	408.95118713378906	0.002259555	951.84
SA38_EXP_4	1324	100.15872716903687	408.455171585083	0.0047667865	952.56
SA38_EXP_4	1325	88.11807036399841	409.0056610107422	0.001399553	953.28
SA38_EXP_4	1326	79.18286323547363	409.4307231903076	0.0035587733	954.0
SA38_EXP_4	1327	14.862759411334991	436.7233657836914	0.00044367075	954.72
SA38_EXP_4	1328	82.94023871421814	410.09791374206543	0.009274343	955.44
SA38_EXP_4	1329	78.20345759391785	409.49438095092773	0.0048423805	956.16
SA38_EXP_4	1330	94.4797933101654	406.988468170166	0.003511987	956.88
SA38_EXP_4	1331	94.43283081054688	408.57004165649414	0.020715393	957.6
SA38_EXP_4	1332	94.0328598022461	409.4669437408447	0.0061757457	958.32
SA38_EXP_4	1333	93.77821087837219	409.1382694244385	0.00862789	959.04
SA38_EXP_4	1334	87.58900165557861	409.66135025024414	0.0024891673	959.76
SA38_EXP_4	1335	89.70969915390015	408.8349723815918	0.009553822	960.48
SA38_EXP_4	1336	14.741241931915283	436.27527236938477	0.0006588126	961.2
SA38_EXP_4	1337	86.8051290512085	411.747465133667	0.008295614	961.92
SA38_EXP_4	1338	76.37150883674622	411.29093170166016	0.0020859127	962.64
SA38_EXP_4	1339	88.33304643630981	410.27764320373535	0.006004216	963.36
SA38_EXP_4	1340	94.61883902549744	409.34228897094727	0.008165569	964.08
SA38_EXP_4	1341	91.53047800064087	408.4541130065918	0.009958054	964.8
SA38_EXP_4	1342	98.84130954742432	409.35625076293945	0.5044893	965.52
SA38_EXP_4	1343	94.16661262512207	406.5824890136719	0.012616107	966.24
SA38_EXP_4	1344	98.90578985214233	408.7104034423828	0.97955906	966.96
SA38_EXP_4	1345	97.8227972984314	405.8070945739746	0.6862404	967.68
SA38_EXP_4	1346	97.00387716293335	407.5917148590088	0.91955286	968.4
SA38_EXP_4	1347	97.57671356201172	407.53400802612305	0.91911465	969.12
SA38_EXP_4	1348	97.88833856582642	407.4308967590332	0.92877483	969.84
SA38_EXP_4	1349	97.04633951187134	407.6942825317383	0.9664041	970.56
SA38_EXP_4	1350	97.39265441894531	408.1081008911133	0.9893076	971.28
SA38_EXP_4	1351	98.58204126358032	407.7597427368164	0.9668133	972.0
SA38_EXP_4	1352	98.60763549804688	406.6815948486328	0.95014244	972.72
SA38_EXP_4	1353	96.87943458557129	406.56057357788086	0.957106	973.44
SA38_EXP_4	1354	98.30278158187866	407.44946479797363	0.9895614	974.16
SA38_EXP_4	1355	98.25106859207153	407.1466541290283	0.91141665	974.88
SA38_EXP_4	1356	98.26685190200806	407.88293838500977	0.92128223	975.6
SA38_EXP_4	1357	97.51537442207336	407.5147819519043	0.93244934	976.32
SA38_EXP_4	1358	97.83334732055664	407.05530166625977	0.82924014	977.04
SA38_EXP_4	1359	97.83016443252563	406.7069435119629	0.31173238	977.76
SA38_EXP_4	1360	98.30862283706665	406.8509101867676	0.8575941	978.48
SA38_EXP_4	1361	97.46832847595215	405.8042049407959	0.36528313	979.2
SA38_EXP_4	1362	97.15063571929932	405.4589653015137	0.33016032	979.92
SA38_EXP_4	1363	96.58926725387573	406.35372161865234	0.8129287	980.64
SA38_EXP_4	1364	97.22414016723633	406.9160842895508	0.96414155	981.36
SA38_EXP_4	1365	95.36745548248291	404.7685432434082	0.43800735	982.08
SA38_EXP_4	1366	97.19193577766418	406.3490581512451	0.8268089	982.8
SA38_EXP_4	1367	97.98572659492493	407.38758087158203	0.76750535	983.52
SA38_EXP_4	1368	98.30659627914429	407.65746116638184	0.049827736	984.24
SA38_EXP_4	1369	87.43129968643188	409.6450138092041	0.008188963	984.96
SA38_EXP_4	1370	100.66879987716675	406.7742919921875	0.023841502	985.68
SA38_EXP_4	1371	100.38344860076904	406.26880645751953	0.08811664	986.4
SA38_EXP_4	1372	101.30770206451416	407.6831245422363	0.014669242	987.12
SA38_EXP_4	1373	99.9571681022644	407.631196975708	0.013929999	987.84
SA38_EXP_4	1374	101.4021635055542	406.0825252532959	0.020687988	988.56
SA38_EXP_4	1375	100.5345344543457	406.8160057067871	0.09022646	989.28
SA38_EXP_4	1376	97.57727980613708	407.5404453277588	0.16866407	990.0
SA38_EXP_4	1377	100.29422044754028	408.5948181152344	0.0018712175	990.72
SA38_EXP_4	1378	91.00624918937683	410.74962615966797	0.0020179362	991.44
SA38_EXP_4	1379	97.76464104652405	406.3893127441406	0.19421963	992.16
SA38_EXP_4	1380	15.17639011144638	436.35220527648926	0.00091887714	992.88
SA38_EXP_4	1381	99.87678527832031	406.3696575164795	0.00091976346	993.6
SA38_EXP_4	1382	102.3294448852539	407.4671173095703	0.007085396	994.32
SA38_EXP_4	1383	100.61876773834229	406.3165855407715	0.0057645245	995.04
SA38_EXP_4	1384	100.5406379699707	406.391544342041	0.011253683	995.76
SA38_EXP_4	1385	100.84373950958252	406.5523910522461	0.004307929	996.48
SA38_EXP_4	1386	100.05042552947998	407.67711639404297	0.15189148	997.2
SA38_EXP_4	1387	94.75784301757812	409.14424896240234	0.047606613	997.92
SA38_EXP_4	1388	99.02448654174805	407.73911476135254	0.0040543727	998.64
SA38_EXP_4	1389	99.73713159561157	407.6774024963379	0.028858837	999.36
SA38_EXP_4	1390	95.80718278884888	410.7484245300293	0.055608843	1000.08
SA38_EXP_4	1391	98.1444776058197	409.38343048095703	0.21651967	1000.8
SA38_EXP_4	1392	100.72059631347656	407.28501319885254	0.0013416972	1001.52
SA38_EXP_4	1393	101.16913318634033	405.77439308166504	0.0010646209	1002.24
SA38_EXP_4	1394	101.53305530548096	406.06945037841797	0.0015571319	1002.96
SA38_EXP_4	1395	15.293829143047333	436.2270927429199	0.0012406654	1003.68
SA38_EXP_4	1396	14.615786075592041	436.4916229248047	0.001792545	1004.4
SA38_EXP_4	1397	14.624649286270142	435.76080322265625	0.0021681655	1005.12
SA38_EXP_4	1398	100.789475440979	407.4458312988281	0.008113956	1005.84
SA38_EXP_4	1399	100.53311586380005	407.0540142059326	0.0033280537	1006.56
SA38_EXP_4	1400	98.83822202682495	407.9233932495117	0.118084386	1007.28
SA38_EXP_4	1401	99.8905897140503	407.79433250427246	0.5337162	1008.0
SA38_EXP_4	1402	98.48688244819641	407.94227600097656	0.004059991	1008.72
SA38_EXP_4	1403	100.92065334320068	407.81450271606445	0.023202058	1009.44
SA38_EXP_4	1404	100.08072853088379	408.0783462524414	0.04347017	1010.16
SA38_EXP_4	1405	99.43017363548279	408.6610221862793	0.017438905	1010.88
SA38_EXP_4	1406	99.64470863342285	407.48966217041016	0.10541523	1011.6
SA38_EXP_4	1407	100.88191032409668	406.9511032104492	0.0026669723	1012.32
SA38_EXP_4	1408	99.66613054275513	406.6628837585449	0.008767929	1013.04
SA38_EXP_4	1409	101.06574296951294	406.6409397125244	0.0015166866	1013.76
SA38_EXP_4	1410	101.45949125289917	406.5139102935791	0.07125095	1014.48
SA38_EXP_4	1411	100.45816898345947	407.03161239624023	0.0010400469	1015.2
SA38_EXP_4	1412	100.06405115127563	406.81732177734375	0.055564336	1015.92
SA38_EXP_4	1413	100.73627233505249	406.9723892211914	0.0041302145	1016.64
SA38_EXP_4	1414	15.207551419734955	437.3627185821533	0.0004588193	1017.36
SA38_EXP_4	1415	9.970667958259583	41.26493811607361	0.00036145977	1018.08
SA38_EXP_4	1416	15.33401608467102	437.08911895751953	0.00053656276	1018.8
SA38_EXP_4	1417	102.1047592163086	404.5802307128906	0.0036177195	1019.52
SA38_EXP_4	1418	103.29546928405762	405.2007293701172	0.0037749026	1020.24
SA38_EXP_4	1419	98.03087711334229	405.7407760620117	0.107803784	1020.96
SA38_EXP_4	1420	98.43811988830566	406.41374588012695	0.9545731	1021.68
SA38_EXP_4	1421	98.59950542449951	407.5985813140869	0.6161365	1022.4
SA38_EXP_4	1422	98.20027351379395	408.2218551635742	0.9148812	1023.12
SA38_EXP_4	1423	98.48344922065735	408.2956123352051	0.7347409	1023.84
SA38_EXP_4	1424	506.2994956970215	318.48506927490234	0.6364552	1024.56
SA38_EXP_4	1425	16.94907546043396	139.3692398071289	0.2916701	1025.28
SA38_EXP_4	1426	13.495036959648132	192.23353385925293	0.36479935	1026.0
SA38_EXP_4	1427	13.884973526000977	193.55236530303955	0.40172097	1026.72
SA38_EXP_4	1428	99.53625202178955	407.57715225219727	0.41991976	1027.44
SA38_EXP_4	1429	13.966380059719086	187.36517429351807	0.49409592	1028.16
SA38_EXP_4	1430	13.780374825000763	192.9983139038086	0.49808022	1028.88
SA38_EXP_4	1431	16.383256018161774	185.1748752593994	0.5722587	1029.6
SA38_EXP_4	1432	13.865922391414642	195.6095552444458	0.36132392	1030.32
SA38_EXP_4	1433	13.97404670715332	192.3746109008789	0.24105732	1031.04
SA38_EXP_4	1434	15.864968299865723	182.95154571533203	0.5579755	1031.76
SA38_EXP_4	1435	99.292653799057	406.55293464660645	0.7012448	1032.48
SA38_EXP_4	1436	97.41156101226807	406.5751075744629	0.752178	1033.2
SA38_EXP_4	1437	98.0290174484253	405.7535934448242	0.93461096	1033.92
SA38_EXP_4	1438	98.45463037490845	404.9656677246094	0.6822021	1034.64
SA38_EXP_4	1439	99.27797317504883	406.02304458618164	0.83689994	1035.36
SA38_EXP_4	1440	98.58752489089966	404.64460372924805	0.61319506	1036.08
SA38_EXP_4	1441	17.353908717632294	185.14625072479248	0.42648807	1036.8
SA38_EXP_4	1442	99.48574900627136	407.2613525390625	0.8628659	1037.52
SA38_EXP_4	1443	98.99890422821045	408.27518463134766	0.67513555	1038.24
SA38_EXP_4	1444	12.922753393650055	194.45497512817383	0.5771849	1038.96
SA38_EXP_4	1445	17.547866702079773	188.5435152053833	0.451519	1039.68
SA38_EXP_4	1446	16.983403265476227	189.00579929351807	0.46120414	1040.4
SA38_EXP_4	1447	13.284914195537567	190.10478973388672	0.29834533	1041.12
SA38_EXP_4	1448	16.850200295448303	184.62510108947754	0.24470575	1041.84
SA38_EXP_4	1449	13.267284631729126	191.30833625793457	0.5040648	1042.56
SA38_EXP_4	1450	16.232869029045105	183.13093185424805	0.5247348	1043.28
SA38_EXP_4	1451	13.192105293273926	187.06652641296387	0.45411974	1044.0
SA38_EXP_4	1452	16.820912063121796	184.79384422302246	0.45285702	1044.72
SA38_EXP_4	1453	100.2906084060669	405.5500602722168	0.06477645	1045.44
SA38_EXP_4	1454	99.20403957366943	407.433443069458	0.80752	1046.16
SA38_EXP_4	1455	98.28370213508606	405.73081970214844	0.09777873	1046.88
SA38_EXP_4	1456	98.49133491516113	406.17359161376953	0.4424108	1047.6
SA38_EXP_4	1457	98.47559928894043	406.57047271728516	0.34471706	1048.32
SA38_EXP_4	1458	98.05383682250977	407.1693992614746	0.9091185	1049.04
SA38_EXP_4	1459	99.08863306045532	407.6531982421875	0.9566065	1049.76
SA38_EXP_4	1460	98.90604615211487	407.79773712158203	0.7059751	1050.48
SA38_EXP_4	1461	97.46137261390686	407.4692916870117	0.86863744	1051.2
SA38_EXP_4	1462	96.13901376724243	407.1684265136719	0.3618724	1051.92
SA38_EXP_4	1463	98.78455400466919	408.0524253845215	0.9892211	1052.64
SA38_EXP_4	1464	97.41456508636475	406.7062282562256	0.6907762	1053.36
SA38_EXP_4	1465	98.13914895057678	405.263614654541	0.67792416	1054.08
SA38_EXP_4	1466	101.60552263259888	406.9753074645996	0.016089093	1054.8
SA38_EXP_4	1467	97.7618157863617	407.0497798919678	0.28640032	1055.52
SA38_EXP_4	1468	95.3393816947937	406.3651657104492	0.1318756	1056.24
SA38_EXP_4	1469	97.55877256393433	407.1984672546387	0.588773	1056.96
SA38_EXP_4	1470	93.60088109970093	405.9755516052246	0.08593651	1057.68
SA38_EXP_4	1471	99.6028184890747	407.43553161621094	0.030339995	1058.4
SA38_EXP_4	1472	93.78350377082825	408.7804985046387	0.0037070555	1059.12
SA38_EXP_4	1473	92.95961856842041	409.70157623291016	0.0025165302	1059.84
SA38_EXP_4	1474	99.71281290054321	411.2178897857666	0.00044527103	1060.56
SA38_EXP_4	1475	10.033273696899414	38.705517053604126	0.00038113564	1061.28
SA38_EXP_4	1476	90.73305130004883	411.2562561035156	0.0036639767	1062.0
SA38_EXP_4	1477	93.2576596736908	408.95896911621094	0.021733351	1062.72
SA38_EXP_4	1478	93.27657222747803	408.49021911621094	0.007953935	1063.44
SA38_EXP_4	1479	94.43721771240234	408.3574676513672	0.039497077	1064.16
SA38_EXP_4	1480	93.98398399353027	408.0187797546387	0.0115552945	1064.88
SA38_EXP_4	1481	93.62813234329224	405.7510185241699	0.0025855824	1065.6
SA38_EXP_4	1482	92.20694303512573	408.77288818359375	0.03679758	1066.32
SA38_EXP_4	1483	100.4264235496521	408.6314105987549	0.00301157	1067.04
SA38_EXP_4	1484	101.13738775253296	412.3044776916504	0.0012454849	1067.76
SA38_EXP_4	1485	90.35845994949341	413.5451030731201	0.00093178067	1068.48
SA38_EXP_4	1486	94.6497917175293	410.68302154541016	0.0024574718	1069.2
SA38_EXP_4	1487	94.60038542747498	410.53799629211426	0.0017158443	1069.92
SA38_EXP_4	1488	71.9091534614563	415.52759170532227	0.0025963648	1070.64
SA38_EXP_4	1489	88.4448766708374	409.1923141479492	0.0024043794	1071.36
SA38_EXP_4	1490	90.6578540802002	408.91788482666016	0.002392252	1072.08
SA38_EXP_4	1491	100.41559934616089	408.02438735961914	0.0019991733	1072.8
SA38_EXP_4	1492	96.2135374546051	408.99807929992676	0.0067901635	1073.52
SA38_EXP_4	1493	95.35982012748718	410.66685676574707	0.008343775	1074.24
SA38_EXP_4	1494	91.68579578399658	410.79325675964355	0.02293846	1074.96
SA38_EXP_4	1495	96.61240577697754	408.9382839202881	0.031584147	1075.68
SA38_EXP_4	1496	88.47082853317261	410.20654678344727	0.004345162	1076.4
SA38_EXP_4	1497	100.15276670455933	407.5287437438965	0.004343883	1077.12
SA38_EXP_4	1498	95.81823348999023	409.0524101257324	0.17292531	1077.84
SA38_EXP_4	1499	89.01197910308838	408.31626892089844	0.089092664	1078.56
SA38_EXP_4	1500	94.51138973236084	408.7156105041504	0.17440234	1079.28
SA38_EXP_4	1501	92.4085259437561	408.7624454498291	0.006685684	1080.0
SA38_EXP_4	1502	90.20583629608154	409.14196014404297	0.026476564	1080.72
SA38_EXP_4	1503	90.2360200881958	408.6438846588135	0.010817907	1081.44
SA38_EXP_4	1504	97.382652759552	408.2420539855957	0.39565483	1082.16
SA38_EXP_4	1505	97.8220522403717	409.37055587768555	0.9377056	1082.88
SA38_EXP_4	1506	97.82441854476929	409.2894744873047	0.93070513	1083.6
SA38_EXP_4	1507	98.45610857009888	407.9920291900635	0.6945736	1084.32
SA38_EXP_4	1508	98.53739142417908	408.1113624572754	0.7926592	1085.04
SA38_EXP_4	1509	98.49024415016174	406.924524307251	0.75471026	1085.76
SA38_EXP_4	1510	97.0765769481659	407.92070388793945	0.90755576	1086.48
SA38_EXP_4	1511	98.08194637298584	408.17193031311035	0.9845168	1087.2
SA38_EXP_4	1512	97.38757610321045	407.5073432922363	0.96633506	1087.92
SA38_EXP_4	1513	98.6011266708374	406.0250473022461	0.59082687	1088.64
SA38_EXP_4	1514	97.07132577896118	406.0623264312744	0.46688962	1089.36
SA38_EXP_4	1515	97.4206268787384	405.41112899780273	0.36140165	1090.08
SA38_EXP_4	1516	97.48648405075073	407.773962020874	0.88997376	1090.8
SA38_EXP_4	1517	96.35521173477173	406.8446159362793	0.8792096	1091.52
SA38_EXP_4	1518	97.05017805099487	404.66185569763184	0.5578692	1092.24
SA38_EXP_4	1519	97.99131155014038	407.77384757995605	0.9828333	1092.96
SA38_EXP_4	1520	98.69495034217834	409.07535552978516	0.8971259	1093.68
SA38_EXP_4	1521	73.1468677520752	413.09343338012695	0.0019029677	1094.4
SA38_EXP_4	1522	100.51357746124268	407.00371742248535	0.00543732	1095.12
SA38_EXP_4	1523	89.3507182598114	410.3807830810547	0.011308901	1095.84
SA38_EXP_4	1524	90.47852754592896	410.14941215515137	0.002700782	1096.56
SA38_EXP_4	1525	93.89894604682922	406.7786407470703	0.0019285034	1097.28
SA38_EXP_4	1526	97.51787185668945	407.9681968688965	0.6911286	1098.0
SA38_EXP_4	1527	98.4265923500061	408.4812355041504	0.9502603	1098.72
SA38_EXP_4	1528	98.02570343017578	407.85593032836914	0.99186474	1099.44
SA38_EXP_4	1529	96.94281816482544	406.63381576538086	0.9697958	1100.16
SA38_EXP_4	1530	97.85410165786743	405.9884834289551	0.9793666	1100.88
SA38_EXP_4	1531	98.26020002365112	406.03179931640625	0.9563182	1101.6
SA38_EXP_4	1532	95.43268084526062	406.8298530578613	0.88843524	1102.32
SA38_EXP_4	1533	96.6262936592102	405.0224018096924	0.39554864	1103.04
SA38_EXP_4	1534	96.44917249679565	406.0238456726074	0.9703213	1103.76
SA38_EXP_4	1535	97.23855257034302	407.303524017334	0.9551471	1104.48
SA38_EXP_4	1536	98.27680587768555	406.88329696655273	0.49458176	1105.2
SA38_EXP_4	1537	96.63256406784058	406.44850730895996	0.72714615	1105.92
SA38_EXP_4	1538	96.54639959335327	405.8854579925537	0.6928909	1106.64
SA38_EXP_4	1539	96.51684761047363	407.2614097595215	0.8406171	1107.36
SA38_EXP_4	1540	96.29766941070557	406.0810947418213	0.50179195	1108.08
SA38_EXP_4	1541	96.2704062461853	407.2662162780762	0.59016865	1108.8
SA38_EXP_4	1542	99.6583342552185	406.77040100097656	0.11470109	1109.52
SA38_EXP_4	1543	97.25325107574463	408.17713737487793	0.7791911	1110.24
SA38_EXP_4	1544	97.25034236907959	407.04176902770996	0.60369253	1110.96
SA38_EXP_4	1545	97.16231226921082	407.0657730102539	0.52301	1111.68
SA38_EXP_4	1546	100.06387233734131	406.54409408569336	0.0025921576	1112.4
SA38_EXP_4	1547	98.27132225036621	408.081579208374	0.38557217	1113.12
SA38_EXP_4	1548	99.77267980575562	407.3792839050293	0.026855221	1113.84
SA38_EXP_4	1549	96.59266471862793	406.40682220458984	0.0017480869	1114.56
SA38_EXP_4	1550	96.52878046035767	406.89866065979004	0.0038217853	1115.28
SA38_EXP_4	1551	99.99297261238098	407.41971015930176	0.027420491	1116.0
SA38_EXP_4	1552	98.36184978485107	406.2955856323242	0.055123292	1116.72
SA38_EXP_4	1553	97.36632108688354	406.11522674560547	0.26959634	1117.44
SA38_EXP_4	1554	73.39774370193481	414.8605155944824	0.008672369	1118.16
SA38_EXP_4	1555	98.94241690635681	406.8149471282959	0.32145128	1118.88
SA38_EXP_4	1556	99.99803900718689	406.18085861206055	0.0018737894	1119.6
SA38_EXP_4	1557	100.88093280792236	410.7761478424072	0.91705275	1120.32
SA38_EXP_4	1558	15.090000629425049	436.63278579711914	0.00068844436	1121.04
SA38_EXP_4	1559	10.11698693037033	39.25292730331421	0.00040826105	1121.76
SA38_EXP_4	1560	9.882348775863647	39.06022310256958	0.00030453404	1122.48
SA38_EXP_4	1561	15.312795341014862	436.1521339416504	0.00059467857	1123.2
SA38_EXP_4	1562	15.506678819656372	436.3920021057129	0.00033238556	1123.92
SA38_EXP_4	1563	10.16152799129486	39.77141976356506	0.0005366428	1124.64
SA38_EXP_4	1564	10.150732100009918	40.51091194152832	0.0005340361	1125.36
SA38_EXP_4	1565	15.171201527118683	437.0200538635254	0.0004733	1126.08
SA38_EXP_4	1566	15.246890485286713	436.7915153503418	0.000934264	1126.8
SA38_EXP_4	1567	15.024465322494507	436.8155765533447	0.0015843939	1127.52
SA38_EXP_4	1568	15.040171146392822	435.966796875	0.0013602303	1128.24
SA38_EXP_4	1569	15.000055730342865	436.1422920227051	0.0010626065	1128.96
SA38_EXP_4	1570	15.561598539352417	436.69103622436523	0.0004475993	1129.68
SA38_EXP_4	1571	15.20376056432724	436.96123123168945	0.0007039584	1130.4
SA38_EXP_4	1572	15.176248550415039	436.29186630249023	0.001240779	1131.12
SA38_EXP_4	1573	14.989112317562103	437.0550727844238	0.0006278235	1131.84
SA38_EXP_4	1574	15.154850482940674	436.4151191711426	0.0006411041	1132.56
SA38_EXP_4	1575	10.116101801395416	38.76633167266846	0.0006841283	1133.28
SA38_EXP_4	1576	14.950504899024963	436.76570892333984	0.0008165693	1134.0
SA38_EXP_4	1577	10.859526693820953	27.94589638710022	0.0003660423	1134.72
SA38_EXP_4	1578	15.014299750328064	436.58849716186523	0.0006481882	1135.44
SA38_EXP_4	1579	9.702302515506744	40.63666820526123	0.00021203916	1136.16
SA38_EXP_4	1580	15.408182144165039	436.523494720459	0.0004709815	1136.88
SA38_EXP_4	1581	15.348191559314728	435.86548805236816	0.0004721813	1137.6
SA38_EXP_4	1582	15.20320177078247	435.5182456970215	0.0006870047	1138.32
SA38_EXP_4	1583	15.154343843460083	436.31492614746094	0.0010859217	1139.04
SA38_EXP_4	1584	15.217775106430054	436.8380355834961	0.0005125602	1139.76
SA38_EXP_4	1585	10.069248080253601	39.45894241333008	0.00059847883	1140.48
SA38_EXP_4	1586	15.327553451061249	436.41961097717285	0.00075427484	1141.2
SA38_EXP_4	1587	15.248717367649078	436.09045028686523	0.00072291837	1141.92
SA38_EXP_4	1588	15.246616303920746	436.24059677124023	0.00068893697	1142.64
SA38_EXP_4	1589	15.110710263252258	436.68222427368164	0.0006484904	1143.36
SA38_EXP_4	1590	15.208666026592255	436.37643814086914	0.00040010575	1144.08
SA38_EXP_4	1591	9.692364931106567	23.843497037887573	0.00031245613	1144.8
SA38_EXP_4	1592	15.025287866592407	438.03062438964844	0.00044544128	1145.52
SA38_EXP_4	1593	15.146827697753906	435.8744430541992	0.0009575804	1146.24
SA38_EXP_4	1594	14.862936735153198	435.1637077331543	0.00190333	1146.96
SA38_EXP_4	1595	9.942105412483215	37.976696491241455	0.00041327218	1147.68
SA38_EXP_4	1596	10.068228840827942	39.842469692230225	0.0003927913	1148.4
SA38_EXP_4	1597	10.109637677669525	39.44308519363403	0.0004718769	1149.12
SA38_EXP_4	1598	15.618406236171722	436.49620056152344	0.00042850652	1149.84
SA38_EXP_4	1599	15.444180369377136	437.0408535003662	0.0004883019	1150.56
SA38_EXP_4	1600	15.115463733673096	436.4138889312744	0.0015510583	1151.28
SA38_EXP_4	1601	15.17980843782425	436.4762592315674	0.0010904439	1152.0
SA38_EXP_4	1602	15.17636924982071	437.9841899871826	0.0011434916	1152.72
SA38_EXP_4	1603	14.907833933830261	435.75965881347656	0.0030941174	1153.44
SA38_EXP_4	1604	15.154209733009338	435.7280731201172	0.0005951086	1154.16
SA38_EXP_4	1605	15.219692885875702	436.51082038879395	0.0009483086	1154.88
SA38_EXP_4	1606	142.16480255126953	15.638705492019653	0.00047324944	1155.6
SA38_EXP_4	1607	15.077562630176544	436.76782608032227	0.00087746576	1156.32
SA38_EXP_4	1608	15.539275109767914	436.26399993896484	0.00043880387	1157.04
SA38_EXP_4	1609	10.095267742872238	39.14469838142395	0.0004205257	1157.76
SA38_EXP_4	1610	15.141068398952484	436.30136489868164	0.0019908093	1158.48
SA38_EXP_4	1611	15.361881256103516	436.10435485839844	0.0009801058	1159.2
SA38_EXP_4	1612	10.092967003583908	39.947930574417114	0.0007875409	1159.92
SA38_EXP_4	1613	10.0389763712883	39.536941051483154	0.00042220028	1160.64
SA38_EXP_4	1614	15.329226851463318	436.5998840332031	0.0005105961	1161.36
SA38_EXP_4	1615	14.953772723674774	436.2187099456787	0.0014040385	1162.08
SA38_EXP_4	1616	15.243923664093018	436.48956298828125	0.0007338724	1162.8
SA38_EXP_4	1617	15.506935119628906	436.03036880493164	0.00082683563	1163.52
SA38_EXP_4	1618	15.201082825660706	435.7148551940918	0.00090956024	1164.24
SA38_EXP_4	1619	9.802394360303879	40.902907848358154	0.00036164242	1164.96
SA38_EXP_4	1620	10.07353961467743	38.36983680725098	0.00043951912	1165.68
SA38_EXP_4	1621	15.2555450797081	436.3160991668701	0.0005431778	1166.4
SA38_EXP_4	1622	10.103528201580048	39.47671294212341	0.00043701057	1167.12
SA38_EXP_4	1623	15.502861142158508	435.8100128173828	0.0006013042	1167.84
SA38_EXP_4	1624	15.412437915802002	436.9664669036865	0.00039229193	1168.56
SA38_EXP_4	1625	9.774424135684967	39.77033615112305	0.00039252234	1169.28
SA38_EXP_4	1626	15.349189937114716	436.8188667297363	0.00054120686	1170.0
SA38_EXP_4	1627	9.571756422519684	23.47939968109131	0.00032901214	1170.72
SA38_EXP_4	1628	9.912212193012238	38.85068893432617	0.00029385992	1171.44
SA38_EXP_4	1629	15.46228677034378	435.8916664123535	0.0003493112	1172.16
SA38_EXP_4	1630	101.64059400558472	413.69110107421875	0.0003402162	1172.88
SA38_EXP_4	1631	15.071746706962585	436.7658233642578	0.0008836989	1173.6
SA38_EXP_4	1632	15.090416371822357	435.915470123291	0.0010470798	1174.32
SA38_EXP_4	1633	15.352019667625427	436.92277908325195	0.00050161517	1175.04
SA38_EXP_4	1634	9.983590245246887	38.952380418777466	0.00030833838	1175.76
SA38_EXP_4	1635	9.731843322515488	40.7823121547699	0.00030556327	1176.48
SA38_EXP_4	1636	14.9575874209404	435.79811096191406	0.0013543706	1177.2
SA38_EXP_4	1637	71.48721218109131	417.0422172546387	0.0004907149	1177.92
SA38_EXP_4	1638	14.803221821784973	435.5906867980957	0.0016552568	1178.64
SA38_EXP_4	1639	93.18088293075562	413.98438453674316	0.0009541838	1179.36
SA38_EXP_4	1640	9.926910698413849	39.90967869758606	0.00044561876	1180.08
SA38_EXP_4	1641	15.367615222930908	435.543851852417	0.0006954093	1180.8
SA38_EXP_4	1642	15.336841344833374	436.5264701843262	0.00043241458	1181.52
SA38_EXP_4	1643	15.46458899974823	435.91275215148926	0.00091085414	1182.24
SA38_EXP_4	1644	10.176070779561996	39.31263327598572	0.0005860743	1182.96
SA38_EXP_4	1645	10.183357447385788	38.25177311897278	0.00058672484	1183.68
SA38_EXP_4	1646	9.880855679512024	40.22818565368652	0.000309443	1184.4
SA38_EXP_4	1647	15.234073996543884	436.666316986084	0.00049888645	1185.12
SA38_EXP_4	1648	10.999471694231033	27.432743310928345	0.00047496386	1185.84
SA38_EXP_4	1649	15.356487035751343	435.1772403717041	0.0005404114	1186.56
SA38_EXP_4	1650	9.959378093481064	38.92800807952881	0.00035704006	1187.28
SA38_EXP_4	1651	15.153360366821289	436.26477241516113	0.00076213124	1188.0
SA38_EXP_4	1652	15.505063533782959	436.1748504638672	0.0005324962	1188.72
SA38_EXP_4	1653	9.997520595788956	37.80095458030701	0.00048430008	1189.44
SA38_EXP_4	1654	15.247529745101929	435.426721572876	0.0022737852	1190.16
SA38_EXP_4	1655	10.048599541187286	39.251132011413574	0.0004027589	1190.88
SA38_EXP_4	1656	14.860580861568451	436.76791191101074	0.00067309884	1191.6
SA38_EXP_4	1657	14.954255521297455	435.9547233581543	0.0013711865	1192.32
SA38_EXP_4	1658	9.936770051717758	40.65486431121826	0.0005714752	1193.04
SA38_EXP_4	1659	10.041788220405579	40.015647411346436	0.00043279812	1193.76
SA38_EXP_4	1660	9.922628104686737	39.401124715805054	0.0003754096	1194.48
SA38_EXP_4	1661	15.247523784637451	435.9579849243164	0.0005604724	1195.2
SA38_EXP_4	1662	10.087741911411285	40.04771590232849	0.00060399424	1195.92
SA38_EXP_4	1663	10.045478492975235	39.096035957336426	0.00062622374	1196.64
SA38_EXP_4	1664	15.098422765731812	436.351318359375	0.0004879497	1197.36
SA38_EXP_4	1665	15.033015608787537	436.5002632141113	0.0009606205	1198.08
SA38_EXP_4	1666	15.135423839092255	436.0067939758301	0.001322749	1198.8
SA38_EXP_4	1667	15.21177738904953	435.6855869293213	0.0008057412	1199.52
SA38_EXP_4	1668	14.895133674144745	436.11568450927734	0.0025972505	1200.24
SA38_EXP_4	1669	14.797268807888031	436.33724212646484	0.0010520638	1200.96
SA38_EXP_4	1670	15.191194415092468	436.2509822845459	0.0007290981	1201.68
SA38_EXP_4	1671	15.415744483470917	436.74219131469727	0.00033065514	1202.4
SA38_EXP_4	1672	15.267498791217804	436.5991687774658	0.0003575481	1203.12
SA38_EXP_4	1673	14.968232810497284	436.25261306762695	0.001624462	1203.84
SA38_EXP_4	1674	15.228396654129028	436.512393951416	0.0010558858	1204.56
SA38_EXP_4	1675	15.43605774641037	436.9197177886963	0.0005400011	1205.28
SA38_EXP_4	1676	15.022088587284088	436.1967658996582	0.0008474482	1206.0
SA38_EXP_4	1677	15.064480900764465	436.94146156311035	0.00043407214	1206.72
SA38_EXP_4	1678	14.914384484291077	437.179012298584	0.0013600042	1207.44
SA38_EXP_4	1679	14.9034783244133	435.82345962524414	0.0019416118	1208.16
SA38_EXP_4	1680	14.998014271259308	436.5487861633301	0.00070904574	1208.88
SA38_EXP_4	1681	15.449197590351105	436.49645805358887	0.00033770967	1209.6
SA38_EXP_4	1682	9.969915449619293	38.931477069854736	0.00045835026	1210.32
SA38_EXP_4	1683	10.100899636745453	38.585143089294434	0.00032154078	1211.04
SA38_EXP_4	1684	15.3972789645195	436.9743347167969	0.0005137008	1211.76
SA38_EXP_4	1685	15.272082388401031	436.3392448425293	0.00067490735	1212.48
SA38_EXP_4	1686	15.14548659324646	437.6835823059082	0.0007353492	1213.2
SA38_EXP_4	1687	9.981699287891388	40.44055938720703	0.00038863832	1213.92
SA38_EXP_4	1688	10.267343372106552	39.39526319503784	0.0004482436	1214.64
SA38_EXP_4	1689	14.99488651752472	435.1875972747803	0.0020538091	1215.36
SA38_EXP_4	1690	14.838053286075592	436.02630615234375	0.0011824273	1216.08
SA38_EXP_4	1691	15.561746060848236	437.07221031188965	0.00053678785	1216.8
SA38_EXP_4	1692	10.103139281272888	39.19039607048035	0.0005739957	1217.52
SA38_EXP_4	1693	10.013442486524582	40.270360708236694	0.00042495204	1218.24
SA38_EXP_4	1694	15.390276908874512	436.43463134765625	0.0007651443	1218.96
SA38_EXP_4	1695	15.330754220485687	436.89906120300293	0.0005215324	1219.68
SA38_EXP_4	1696	15.18167108297348	436.5827751159668	0.0024788103	1220.4
SA38_EXP_4	1697	14.782622456550598	436.1858940124512	0.001499882	1221.12
SA38_EXP_4	1698	65.08090496063232	417.1421241760254	0.0009972784	1221.84
SA38_EXP_4	1699	15.507204830646515	436.25149726867676	0.0005308775	1222.56
SA38_EXP_4	1700	10.251127183437347	39.746832847595215	0.00034739496	1223.28
SA38_EXP_4	1701	15.482370555400848	436.22291564941406	0.00046919202	1224.0
SA38_EXP_4	1702	10.239091515541077	38.825093507766724	0.00062595884	1224.72
SA38_EXP_4	1703	14.908267557621002	437.0107841491699	0.00092033163	1225.44
SA38_EXP_4	1704	15.137293934822083	436.4887046813965	0.00055250846	1226.16
SA38_EXP_4	1705	10.189162194728851	39.2399525642395	0.00051632326	1226.88
SA38_EXP_4	1706	15.439140796661377	436.60234451293945	0.00066234	1227.6
SA38_EXP_4	1707	15.07662683725357	435.4423141479492	0.0009959466	1228.32
SA38_EXP_4	1708	15.40381908416748	436.19258880615234	0.00046579324	1229.04
SA38_EXP_4	1709	15.349756181240082	436.7229652404785	0.0003884633	1229.76
SA38_EXP_4	1710	15.095452964305878	435.867919921875	0.0013091131	1230.48
SA38_EXP_4	1711	15.266859531402588	436.7573547363281	0.00046976708	1231.2
SA38_EXP_4	1712	15.249156951904297	436.1271572113037	0.0013739994	1231.92
SA38_EXP_4	1713	14.943914115428925	434.9380588531494	0.0029811999	1232.64
SA38_EXP_4	1714	15.227395296096802	436.6101837158203	0.0006048708	1233.36
SA38_EXP_4	1715	15.389730036258698	436.38267517089844	0.0005817861	1234.08
SA38_EXP_4	1716	15.293575823307037	435.39642333984375	0.0011123716	1234.8
SA38_EXP_4	1717	15.394899249076843	436.00341796875	0.0007807413	1235.52
SA38_EXP_4	1718	15.179207921028137	436.74777030944824	0.0018793617	1236.24
SA38_EXP_4	1719	10.226936638355255	39.22673463821411	0.0008888799	1236.96
SA38_EXP_4	1720	10.11860966682434	37.703962326049805	0.0010346753	1237.68
SA38_EXP_4	1721	10.089901834726334	40.419631004333496	0.00042497233	1238.4
SA38_EXP_4	1722	10.159939527511597	39.07045125961304	0.0005983445	1239.12
SA38_EXP_4	1723	9.848515689373016	40.40833353996277	0.00041255265	1239.84
SA38_EXP_4	1724	14.994102716445923	436.867733001709	0.00089437823	1240.56
SA38_EXP_4	1725	15.207487344741821	436.3089179992676	0.0006936282	1241.28
SA38_EXP_4	1726	15.242810547351837	436.6685485839844	0.0012517901	1242.0
SA38_EXP_4	1727	15.364988148212433	436.50681495666504	0.00064501393	1242.72
SA38_EXP_4	1728	10.432538390159607	38.61792325973511	0.00080503424	1243.44
SA38_EXP_4	1729	15.023623406887054	435.61288833618164	0.0011096675	1244.16
SA38_EXP_4	1730	14.83309119939804	435.09387016296387	0.0019038101	1244.88
SA38_EXP_4	1731	14.932376146316528	435.6489372253418	0.0006544159	1245.6
SA38_EXP_4	1732	15.500462055206299	435.8830261230469	0.0008624968	1246.32
SA38_EXP_4	1733	15.004691481590271	436.0605812072754	0.0010408171	1247.04
SA38_EXP_4	1734	10.14525443315506	39.72558259963989	0.00072581734	1247.76
SA38_EXP_4	1735	14.911219477653503	435.6805229187012	0.0021225077	1248.48
SA38_EXP_4	1736	15.052497386932373	436.0484218597412	0.00071281614	1249.2
SA38_EXP_4	1737	15.37880003452301	436.6566753387451	0.00064168056	1249.92
SA38_EXP_4	1738	15.110337734222412	435.6319999694824	0.0007038041	1250.64
SA38_EXP_4	1739	15.044496953487396	435.6682777404785	0.00086116523	1251.36
SA38_EXP_4	1740	15.257948637008667	435.7730484008789	0.0022571073	1252.08
SA38_EXP_4	1741	10.260561108589172	39.959142208099365	0.0010836213	1252.8
SA38_EXP_4	1742	14.999593794345856	435.8510112762451	0.002888427	1253.52
SA38_EXP_4	1743	9.960401803255081	38.28291893005371	0.00046809932	1254.24
SA38_EXP_4	1744	15.425913035869598	437.40142822265625	0.00068819313	1254.96
SA38_EXP_4	1745	15.200768411159515	435.75204849243164	0.0008924637	1255.68
SA38_EXP_4	1746	15.327683091163635	436.99207305908203	0.0008278117	1256.4
SA38_EXP_4	1747	15.098774433135986	436.629695892334	0.00090480276	1257.12
SA38_EXP_4	1748	10.302174836397171	38.49684476852417	0.000553521	1257.84
SA38_EXP_4	1749	14.963121712207794	436.6758155822754	0.00073931715	1258.56
SA38_EXP_4	1750	14.911982417106628	434.6437740325928	0.002587968	1259.28
SA38_EXP_4	1751	9.980732202529907	38.51953983306885	0.0005868068	1260.0
SA38_EXP_4	1752	15.235012769699097	437.56072998046875	0.00057005044	1260.72
SA38_EXP_4	1753	14.998017251491547	436.832799911499	0.00072839495	1261.44
SA38_EXP_4	1754	9.911365807056427	38.143744468688965	0.00037976468	1262.16
SA38_EXP_4	1755	9.933355450630188	39.091737270355225	0.00036091244	1262.88
SA38_EXP_4	1756	15.29330164194107	436.27355575561523	0.0004835441	1263.6
SA38_EXP_4	1757	14.885826408863068	435.82489013671875	0.00095830136	1264.32
SA38_EXP_4	1758	15.25156944990158	436.05774879455566	0.000302353	1265.04
SA38_EXP_4	1759	14.962022006511688	436.2530994415283	0.0008941686	1265.76
SA38_EXP_4	1760	9.96018573641777	38.34237813949585	0.0004042352	1266.48
SA38_EXP_4	1761	15.096467733383179	434.9447250366211	0.0010572014	1267.2
SA38_EXP_4	1762	10.051561146974564	40.04640340805054	0.00034778964	1267.92
SA38_EXP_4	1763	15.181547403335571	436.7015075683594	0.0008396131	1268.64
SA38_EXP_4	1764	15.12245386838913	436.5959930419922	0.0006837675	1269.36
SA38_EXP_4	1765	15.157659351825714	436.95945739746094	0.00049960794	1270.08
SA38_EXP_4	1766	15.045709908008575	436.1319637298584	0.0009843778	1270.8
SA38_EXP_4	1767	15.3361976146698	436.5627193450928	0.00044966143	1271.52
SA38_EXP_4	1768	15.478816628456116	437.0082664489746	0.0005750196	1272.24
SA38_EXP_4	1769	10.010065883398056	39.580607414245605	0.0005468334	1272.96
SA38_EXP_4	1770	10.242582112550735	39.76508617401123	0.00047979454	1273.68
SA38_EXP_4	1771	15.297433733940125	436.51994705200195	0.00036968107	1274.4
SA38_EXP_4	1772	15.267090499401093	436.5677547454834	0.00034338835	1275.12
SA38_EXP_4	1773	15.346476435661316	436.2531280517578	0.00034812768	1275.84
SA38_EXP_4	1774	15.250368416309357	436.8684196472168	0.00047278233	1276.56
SA38_EXP_4	1775	10.11883094906807	38.2995343208313	0.00053410296	1277.28
SA38_EXP_4	1776	14.758482575416565	437.0602512359619	0.0010111458	1278.0
SA38_EXP_4	1777	15.04696011543274	435.6768608093262	0.0027003041	1278.72
SA38_EXP_4	1778	15.186062455177307	436.23424530029297	0.0009096885	1279.44
SA38_EXP_4	1779	15.204872190952301	435.28100967407227	0.0018683814	1280.16
SA38_EXP_4	1780	15.444187819957733	437.46288299560547	0.00029432226	1280.88
SA38_EXP_4	1781	10.127244144678116	41.33087396621704	0.0005712841	1281.6
SA38_EXP_4	1782	15.311433374881744	436.08484268188477	0.0005286514	1282.32
SA38_EXP_4	1783	15.00014066696167	436.5436363220215	0.00061023835	1283.04
SA38_EXP_4	1784	10.051512718200684	38.78333330154419	0.0006162407	1283.76
SA38_EXP_4	1785	14.863596856594086	437.1976661682129	0.001292993	1284.48
SA38_EXP_4	1786	15.201517939567566	437.9161262512207	0.000516895	1285.2
SA38_EXP_4	1787	15.26685357093811	435.54027557373047	0.00058747636	1285.92
SA38_EXP_4	1788	15.125973522663116	436.6457176208496	0.0005365021	1286.64
SA38_EXP_4	1789	15.433114767074585	436.1272430419922	0.00064205955	1287.36
SA38_EXP_4	1790	14.759884774684906	436.12403869628906	0.0011816701	1288.08
SA38_EXP_4	1791	15.177012979984283	436.1817169189453	0.0019624245	1288.8
SA38_EXP_4	1792	15.204079449176788	436.81849479675293	0.0003741853	1289.52
SA38_EXP_4	1793	15.57292640209198	437.6165199279785	0.0007499001	1290.24
SA38_EXP_4	1794	15.444965660572052	437.23262786865234	0.00048088175	1290.96
SA38_EXP_4	1795	14.671248197555542	435.5065155029297	0.0024257705	1291.68
SA38_EXP_4	1796	15.130305290222168	436.4491653442383	0.00048371693	1292.4
SA38_EXP_4	1797	15.546070039272308	435.9679412841797	0.00042637184	1293.12
SA38_EXP_4	1798	15.520791709423065	436.82870864868164	0.00038762024	1293.84
SA38_EXP_4	1799	9.828049689531326	40.049811601638794	0.00052817777	1294.56
SA38_EXP_4	1800	15.235970914363861	436.4443588256836	0.00060999003	1295.28
SA38_EXP_4	1801	10.11400818824768	39.64130401611328	0.00054522936	1296.0
SA38_EXP_4	1802	9.888146817684174	40.557907819747925	0.00030074076	1296.72
SA38_EXP_4	1803	15.403696894645691	435.5158996582031	0.0009021487	1297.44
SA38_EXP_4	1804	15.42675793170929	436.7270851135254	0.0005440359	1298.16
SA38_EXP_4	1805	15.076151490211487	434.8728561401367	0.0023883919	1298.88
SA38_EXP_4	1806	15.298086404800415	436.091365814209	0.0010664298	1299.6
SA38_EXP_4	1807	15.386734902858734	437.4291229248047	0.00039172763	1300.32
SA38_EXP_4	1808	9.782765805721283	43.32691669464111	0.0003257602	1301.04
SA38_EXP_4	1809	15.394340455532074	435.81682205200195	0.0010327278	1301.76
SA38_EXP_4	1810	15.562458336353302	436.9756507873535	0.0004501512	1302.48
SA38_EXP_4	1811	15.389806032180786	436.6962432861328	0.0003752693	1303.2
SA38_EXP_4	1812	14.6492600440979	435.76629638671875	0.0038768712	1303.92
SA38_EXP_4	1813	14.874066412448883	434.58455085754395	0.0022460695	1304.64
SA38_EXP_4	1814	9.620879590511322	23.155378103256226	0.00038286872	1305.36
SA38_EXP_4	1815	15.439753234386444	435.52422523498535	0.0008412227	1306.08
SA38_EXP_4	1816	15.101878345012665	435.46125411987305	0.0012425784	1306.8
SA38_EXP_4	1817	15.146565437316895	435.6577491760254	0.0016086563	1307.52
SA38_EXP_4	1818	15.50169587135315	436.28771781921387	0.0007538498	1308.24
SA38_EXP_4	1819	10.10512188076973	38.44709515571594	0.00059862307	1308.96
SA38_EXP_4	1820	15.077994763851166	435.996036529541	0.0006219074	1309.68
SA38_EXP_4	1821	10.16826331615448	39.715168476104736	0.0006574534	1310.4
SA38_EXP_4	1822	10.081876814365387	38.871309757232666	0.00053910824	1311.12
SA38_EXP_4	1823	15.077042579650879	437.0054340362549	0.0009637453	1311.84
SA38_EXP_4	1824	10.079456865787506	41.56595706939697	0.0006041589	1312.56
SA38_EXP_4	1825	15.295472741127014	435.6316566467285	0.0010265602	1313.28
SA38_EXP_4	1826	15.381138026714325	434.6048069000244	0.0010991791	1314.0
SA38_EXP_4	1827	15.593397617340088	436.983060836792	0.00052367215	1314.72
SA38_EXP_4	1828	15.040996670722961	436.44787788391113	0.0010140346	1315.44
SA38_EXP_4	1829	9.857666492462158	38.56974005699158	0.00040437662	1316.16
SA38_EXP_4	1830	9.997275471687317	39.2900025844574	0.00035921883	1316.88
SA38_EXP_4	1831	9.934747219085693	39.06911373138428	0.0005460154	1317.6
SA38_EXP_4	1832	15.10380506515503	435.55469512939453	0.001458877	1318.32
SA38_EXP_4	1833	14.87380713224411	436.81981086730957	0.00082925096	1319.04
SA38_EXP_4	1834	15.520556271076202	436.3095188140869	0.00032224166	1319.76
SA38_EXP_4	1835	10.127026587724686	38.39381217956543	0.0006049664	1320.48
SA38_EXP_4	1836	15.049923956394196	436.14563941955566	0.0009258284	1321.2
SA38_EXP_4	1837	14.401984214782715	435.7957077026367	0.0033001283	1321.92
SA38_EXP_4	1838	14.789319038391113	436.27756118774414	0.00140836	1322.64
SA38_EXP_4	1839	15.47391414642334	436.00147247314453	0.00091331574	1323.36
SA38_EXP_4	1840	15.543274581432343	436.7736339569092	0.00067697803	1324.08
SA38_EXP_4	1841	15.294326841831207	437.19892501831055	0.0006611272	1324.8
SA38_EXP_4	1842	15.341684222221375	436.89342498779297	0.00051691855	1325.52
SA38_EXP_4	1843	15.2005136013031	436.51960372924805	0.0005422387	1326.24
SA38_EXP_4	1844	10.044970363378525	38.32663536071777	0.00033063683	1326.96
SA38_EXP_4	1845	15.454787015914917	437.530517578125	0.00041038156	1327.68
SA38_EXP_4	1846	14.935581386089325	436.2886619567871	0.002328097	1328.4
SA38_EXP_4	1847	14.860980212688446	437.07481384277344	0.0008392432	1329.12
SA38_EXP_4	1848	14.991331100463867	435.8363914489746	0.003676245	1329.84
SA38_EXP_4	1849	14.941412210464478	436.6421127319336	0.0010366549	1330.56
SA38_EXP_4	1850	9.872215986251831	38.0191969871521	0.00052633206	1331.28
SA38_EXP_4	1851	15.06558209657669	436.1557388305664	0.0006335156	1332.0
SA38_EXP_4	1852	15.12964516878128	436.6395378112793	0.0005871677	1332.72
SA38_EXP_4	1853	14.877994358539581	435.36057472229004	0.0016523595	1333.44
SA38_EXP_4	1854	14.819711446762085	435.92199325561523	0.0010879615	1334.16
SA38_EXP_4	1855	15.234676003456116	436.4604949951172	0.00038182444	1334.88
SA38_EXP_4	1856	15.22757112979889	437.0730400085449	0.00037670124	1335.6
SA38_EXP_4	1857	14.991264045238495	435.26710510253906	0.0007760164	1336.32
SA38_EXP_4	1858	15.216034650802612	436.0348892211914	0.0007655819	1337.04
SA38_EXP_4	1859	15.603658556938171	436.5084457397461	0.0008703773	1337.76
SA38_EXP_4	1860	10.206892341375351	39.381723403930664	0.00067122123	1338.48
SA38_EXP_4	1861	10.13435497879982	40.12385129928589	0.00053809996	1339.2
SA38_EXP_4	1862	148.92297983169556	15.389442443847656	0.0017854023	1339.92
SA38_EXP_4	1863	9.68160480260849	23.447046875953674	0.00038986708	1340.64
SA38_EXP_4	1864	14.947792887687683	436.3365840911865	0.00070551113	1341.36
SA38_EXP_4	1865	15.397453308105469	435.6660461425781	0.0004262548	1342.08
SA38_EXP_4	1866	15.486231446266174	436.8431282043457	0.0005059663	1342.8
SA38_EXP_4	1867	9.947330504655838	43.02391290664673	0.00061960594	1343.52
SA38_EXP_4	1868	9.930697083473206	41.151158809661865	0.0005743226	1344.24
SA38_EXP_4	1869	10.050854086875916	39.31296944618225	0.0005757926	1344.96
SA38_EXP_4	1870	10.072225332260132	37.71383285522461	0.00054981076	1345.68
SA38_EXP_4	1871	15.149921178817749	435.96113204956055	0.0020201835	1346.4
SA38_EXP_4	1872	14.779391884803772	436.1850357055664	0.0010798003	1347.12
SA38_EXP_4	1873	9.921431541442871	40.733842849731445	0.00037357744	1347.84
SA38_EXP_4	1874	9.995415806770325	39.36224341392517	0.00054527115	1348.56
SA38_EXP_4	1875	15.365760028362274	436.60417556762695	0.00090498256	1349.28
SA38_EXP_4	1876	15.436168015003204	436.97153091430664	0.0004844885	1350.0
SA38_EXP_4	1877	15.311111509799957	437.3187732696533	0.00045983426	1350.72
SA38_EXP_4	1878	15.344643592834473	436.3005065917969	0.00081194483	1351.44
SA38_EXP_4	1879	14.989621937274933	436.2568473815918	0.0014885262	1352.16
SA38_EXP_4	1880	10.006177425384521	39.65058088302612	0.0005134566	1352.88
SA38_EXP_4	1881	10.075943171977997	38.74616503715515	0.00040769964	1353.6
SA38_EXP_4	1882	9.808815270662308	40.122703313827515	0.0002445026	1354.32
SA38_EXP_4	1883	15.354712307453156	436.36616706848145	0.0005014583	1355.04
SA38_EXP_4	1884	15.26300460100174	437.3843765258789	0.00044639618	1355.76
SA38_EXP_4	1885	14.987458288669586	436.94005966186523	0.00066343136	1356.48
SA38_EXP_4	1886	14.892488718032837	435.9385585784912	0.0008920497	1357.2
SA38_EXP_4	1887	15.244129300117493	435.87942123413086	0.00044350667	1357.92
SA38_EXP_4	1888	14.994153380393982	435.05367279052734	0.0014643659	1358.64
SA38_EXP_4	1889	93.14860105514526	414.57035064697266	0.0007848843	1359.36
SA38_EXP_4	1890	10.183900594711304	38.078248500823975	0.0005293864	1360.08
SA38_EXP_4	1891	15.535663068294525	436.63055419921875	0.00047597886	1360.8
SA38_EXP_4	1892	10.030624270439148	39.18865084648132	0.00040331233	1361.52
SA38_EXP_4	1893	15.340717136859894	435.72492599487305	0.001004291	1362.24
SA38_EXP_4	1894	15.233249962329865	436.25621795654297	0.0013848216	1362.96
SA38_EXP_4	1895	15.205605328083038	435.95752716064453	0.00092665624	1363.68
SA38_EXP_4	1896	15.22303819656372	436.11345291137695	0.0010313307	1364.4
SA38_EXP_4	1897	15.27966558933258	435.7920455932617	0.00090482255	1365.12
SA38_EXP_4	1898	9.841658174991608	38.95331025123596	0.0003149381	1365.84
SA38_EXP_4	1899	10.088779777288437	38.23707461357117	0.0005776605	1366.56
SA38_EXP_4	1900	9.857872128486633	40.53082466125488	0.00030749908	1367.28
SA38_EXP_4	1901	15.338075160980225	436.3501453399658	0.00046731066	1368.0
SA38_EXP_4	1902	10.024077445268631	40.860339403152466	0.0005886646	1368.72
SA38_EXP_4	1903	15.52126556634903	436.7782402038574	0.00046911466	1369.44
SA38_EXP_4	1904	15.282940864562988	436.417236328125	0.00046959138	1370.16
SA38_EXP_4	1905	10.114119201898575	40.11316537857056	0.00046410065	1370.88
SA38_EXP_4	1906	10.134753584861755	39.10265564918518	0.00048534735	1371.6
SA38_EXP_4	1907	15.15253484249115	435.4628849029541	0.00138933	1372.32
SA38_EXP_4	1908	15.27874767780304	436.9559097290039	0.0005216465	1373.04
SA38_EXP_4	1909	9.765641391277313	40.56709170341492	0.00030638298	1373.76
SA38_EXP_4	1910	15.408538281917572	436.1891841888428	0.0004152138	1374.48
SA38_EXP_4	1911	10.203317552804947	40.145477056503296	0.0010010641	1375.2
SA38_EXP_4	1912	10.267725586891174	39.0789520740509	0.00066236523	1375.92
SA38_EXP_4	1913	15.270651876926422	436.28637313842773	0.0005915288	1376.64
SA38_EXP_4	1914	10.168558359146118	38.1142258644104	0.00039607479	1377.36
SA38_EXP_4	1915	9.921102970838547	39.50908184051514	0.00036750297	1378.08
SA38_EXP_4	1916	15.388521552085876	436.2503242492676	0.00063777575	1378.8
SA38_EXP_4	1917	15.333101153373718	435.3566837310791	0.00048729428	1379.52
SA38_EXP_4	1918	9.928248822689056	38.79828214645386	0.00055901194	1380.24
SA38_EXP_4	1919	10.078481584787369	38.71121406555176	0.0006409388	1380.96
SA38_EXP_4	1920	10.04655510187149	42.1317458152771	0.00038993123	1381.68
SA38_EXP_4	1921	9.89907756447792	38.46056342124939	0.0004985402	1382.4
SA38_EXP_4	1922	15.192392468452454	435.6976890563965	0.00076702266	1383.12
SA38_EXP_4	1923	15.52956998348236	437.2734260559082	0.0004897404	1383.84
SA38_EXP_4	1924	15.242218971252441	436.8428421020508	0.00062702823	1384.56
SA38_EXP_4	1925	10.037259757518768	39.73238825798035	0.00037736655	1385.28
SA38_EXP_4	1926	15.1998832821846	436.74007415771484	0.0005973681	1386.0
SA38_EXP_4	1927	9.636808186769485	23.35105061531067	0.0004152249	1386.72
SA38_EXP_4	1928	15.333105623722076	437.6554012298584	0.0005859302	1387.44
SA38_EXP_4	1929	15.278486907482147	435.703182220459	0.00075364835	1388.16
SA38_EXP_4	1930	10.009023547172546	39.09857511520386	0.00028904318	1388.88
SA38_EXP_4	1931	10.176243633031845	38.38359475135803	0.00046041736	1389.6
SA38_EXP_4	1932	9.954387694597244	38.174922466278076	0.00037325133	1390.32
SA38_EXP_4	1933	10.196002572774887	38.309394121170044	0.0004951582	1391.04
SA38_EXP_4	1934	10.129135102033615	40.6645131111145	0.000490768	1391.76
SA38_EXP_4	1935	14.818128943443298	435.3697872161865	0.0053384327	1392.48
SA38_EXP_4	1936	14.848639070987701	437.13990211486816	0.0013467964	1393.2
SA38_EXP_4	1937	15.333497524261475	436.9248390197754	0.0004382663	1393.92
SA38_EXP_4	1938	15.223956108093262	435.9469985961914	0.0010269686	1394.64
SA38_EXP_4	1939	15.33062756061554	436.5805435180664	0.00070794043	1395.36
SA38_EXP_4	1940	11.0569566488266	27.129880785942078	0.00048410005	1396.08
SA38_EXP_4	1941	10.171282291412354	38.953410387039185	0.00039953596	1396.8
SA38_EXP_4	1942	15.281261503696442	436.67306900024414	0.00047277872	1397.52
SA38_EXP_4	1943	9.942644834518433	39.81075167655945	0.00038255972	1398.24
SA38_EXP_4	1944	15.212379395961761	436.3820743560791	0.0009841088	1398.96
SA38_EXP_4	1945	15.387998521327972	436.4344596862793	0.00038463494	1399.68
SA38_EXP_4	1946	9.992128610610962	40.014013051986694	0.00044710803	1400.4
SA38_EXP_4	1947	10.210814327001572	40.434508323669434	0.0007395564	1401.12
SA38_EXP_4	1948	10.089445859193802	39.330761432647705	0.00071117165	1401.84
SA38_EXP_4	1949	15.068532526493073	435.62456130981445	0.00072863133	1402.56
SA38_EXP_4	1950	9.761209785938263	39.58116173744202	0.0003154282	1403.28
SA38_EXP_4	1951	9.997192025184631	36.88665747642517	0.00042767933	1404.0
SA38_EXP_4	1952	15.173999965190887	435.95200538635254	0.0010476939	1404.72
SA38_EXP_4	1953	15.159855782985687	436.78356170654297	0.0017694312	1405.44
SA38_EXP_4	1954	9.60949957370758	23.538642525672913	0.00031008176	1406.16
SA38_EXP_4	1955	15.345363318920135	437.14513778686523	0.0004604479	1406.88
SA38_EXP_4	1956	10.046682506799698	40.727866888046265	0.0005214432	1407.6
SA38_EXP_4	1957	15.624146163463593	436.842041015625	0.000654759	1408.32
SA38_EXP_4	1958	15.16457349061966	436.36173248291016	0.00049678923	1409.04
SA38_EXP_4	1959	15.213488042354584	435.06794929504395	0.0011512778	1409.76
SA38_EXP_4	1960	15.470033884048462	436.10984802246094	0.00049438665	1410.48
SA38_EXP_4	1961	15.116481482982635	436.04427337646484	0.00070115965	1411.2
SA38_EXP_4	1962	9.841262549161911	40.34796595573425	0.00038994444	1411.92
SA38_EXP_4	1963	15.071208775043488	437.0208549499512	0.0009045812	1412.64
SA38_EXP_4	1964	15.2162104845047	436.5081596374512	0.0011074956	1413.36
SA38_EXP_4	1965	15.095891058444977	436.62803649902344	0.0010188237	1414.08
SA38_EXP_4	1966	15.033730864524841	435.8046340942383	0.0015167594	1414.8
SA38_EXP_4	1967	14.777673780918121	436.0433578491211	0.0017402181	1415.52
SA38_EXP_4	1968	15.246845781803131	435.74981689453125	0.001244503	1416.24
SA38_EXP_4	1969	15.369714796543121	435.3101921081543	0.0009440172	1416.96
SA38_EXP_4	1970	15.116165578365326	436.68248176574707	0.000626447	1417.68
SA38_EXP_4	1971	15.47013372182846	436.8438148498535	0.0008707121	1418.4
SA38_EXP_4	1972	15.140087902545929	436.6824531555176	0.00056993176	1419.12
SA38_EXP_4	1973	15.640150010585785	436.60709381103516	0.0005765013	1419.84
SA38_EXP_4	1974	15.46458750963211	436.4717388153076	0.00030582442	1420.56
SA38_EXP_4	1975	15.295453369617462	436.22509002685547	0.0005537664	1421.28
SA38_EXP_4	1976	85.05664467811584	414.4653511047363	0.0006254042	1422.0
SA38_EXP_4	1977	15.385246276855469	436.52770042419434	0.00078937574	1422.72
SA38_EXP_4	1978	15.27954787015915	436.5066432952881	0.0010502978	1423.44
SA38_EXP_4	1979	15.15498161315918	436.0386657714844	0.00088069943	1424.16
SA38_EXP_4	1980	14.873075485229492	436.04862213134766	0.0018481691	1424.88
SA38_EXP_4	1981	15.269973874092102	435.53375244140625	0.00121113	1425.6
SA38_EXP_4	1982	10.035265237092972	39.35853838920593	0.0006005487	1426.32
SA38_EXP_4	1983	15.402652323246002	436.36502265930176	0.00035554753	1427.04
SA38_EXP_4	1984	10.195206105709076	40.192848443984985	0.0008893509	1427.76
SA38_EXP_4	1985	10.082370787858963	39.4400954246521	0.0004730492	1428.48
SA38_EXP_4	1986	15.312886238098145	436.3854217529297	0.00054897607	1429.2
SA38_EXP_4	1987	15.347543358802795	436.56835556030273	0.00041765883	1429.92
SA38_EXP_4	1988	15.088838338851929	435.95489501953125	0.00067222246	1430.64
SA38_EXP_4	1989	15.118631720542908	436.42295837402344	0.0006379566	1431.36
SA38_EXP_4	1990	10.137250274419785	39.05803442001343	0.0009348486	1432.08
SA38_EXP_4	1991	10.234134644269943	39.04950499534607	0.0007670811	1432.8
SA38_EXP_4	1992	15.21967351436615	436.07030868530273	0.0011855888	1433.52
SA38_EXP_4	1993	15.402495861053467	437.13878631591797	0.00046336796	1434.24
SA38_EXP_4	1994	69.4804847240448	417.0146369934082	0.00049875403	1434.96
SA38_EXP_4	1995	9.986026585102081	38.05717349052429	0.0006068459	1435.68
SA38_EXP_4	1996	15.179838240146637	435.7566833496094	0.0006766491	1436.4
SA38_EXP_4	1997	15.069849789142609	435.99514961242676	0.00081076537	1437.12
SA38_EXP_4	1998	15.23837000131607	435.9353256225586	0.0008335217	1437.84
SA38_EXP_4	1999	9.95875671505928	40.24527311325073	0.00029387165	1438.56
[truncated: 1,673 more rows]
