# Supplementary material for: Measuring inter-individual differences in behavioural types of gilthead seabreams in the laboratory using deep learning
Source: PeerJ. 2022 May 5;10:e13396. doi: 10.7717/peerj.13396 (PMC9080431; doi:10.7717/peerj.13396)
Supplement: Supplemental Information 1 [file peerj-10-13396-s001.zip › Raw validation data/d4/SA38_EXP_7.csv]

ID	sec	X	Y	%	seconds
SA38_EXP_7	1	713.1626129150391	178.3379888534546	0.9988618	0.0
SA38_EXP_7	2	720.5364227294922	253.5010814666748	0.9893038	0.84
SA38_EXP_7	3	729.8245906829834	291.6928482055664	0.99782866	1.68
SA38_EXP_7	4	724.8729705810547	138.1536626815796	0.8213291	2.52
SA38_EXP_7	5	723.2467174530029	173.24721336364746	0.37269172	3.36
SA38_EXP_7	6	728.705358505249	278.5921382904053	0.98963356	4.2
SA38_EXP_7	7	744.9268341064453	156.6751527786255	0.20219067	5.04
SA38_EXP_7	8	723.1899261474609	143.64214897155762	0.9535075	5.88
SA38_EXP_7	9	756.3708305358887	274.4809627532959	0.89609665	6.72
SA38_EXP_7	10	728.0556678771973	299.00659561157227	0.99833906	7.56
SA38_EXP_7	11	742.412519454956	178.16645622253418	0.96368533	8.4
SA38_EXP_7	12	709.6598625183105	165.2062225341797	0.9989976	9.24
SA38_EXP_7	13	725.7896423339844	259.03696060180664	0.98861176	10.08
SA38_EXP_7	14	742.6592826843262	181.33239269256592	0.9423669	10.92
SA38_EXP_7	15	708.3564758300781	82.74062633514404	0.22609904	11.76
SA38_EXP_7	16	768.0356502532959	196.2765884399414	0.16937	12.6
SA38_EXP_7	17	17.290368676185608	273.57954025268555	0.008174221	13.44
SA38_EXP_7	18	682.0579528808594	252.36777305603027	0.97444725	14.28
SA38_EXP_7	19	665.9879684448242	269.3213081359863	0.98359364	15.12
SA38_EXP_7	20	643.4170722961426	278.65264892578125	0.99141675	15.96
SA38_EXP_7	21	630.86838722229	187.46821403503418	0.9941538	16.8
SA38_EXP_7	22	656.18896484375	239.36975955963135	0.98891884	17.64
SA38_EXP_7	23	645.0939178466797	291.21116638183594	0.9938397	18.48
SA38_EXP_7	24	663.721752166748	309.7686767578125	0.97986275	19.32
SA38_EXP_7	25	756.6370010375977	187.55373001098633	0.052368894	20.16
SA38_EXP_7	26	750.8557319641113	120.4379653930664	0.013223891	21.0
SA38_EXP_7	27	17.54419654607773	273.3314895629883	0.0051703355	21.84
SA38_EXP_7	28	783.4574699401855	114.6965503692627	0.012775464	22.68
SA38_EXP_7	29	678.7861824035645	207.15434074401855	0.75111645	23.52
SA38_EXP_7	30	691.4302825927734	258.08481216430664	0.35534003	24.36
SA38_EXP_7	31	649.3717670440674	269.6462917327881	0.9800229	25.2
SA38_EXP_7	32	633.0662727355957	161.6951322555542	0.9726753	26.04
SA38_EXP_7	33	639.1115188598633	235.56600093841553	0.981824	26.88
SA38_EXP_7	34	642.9340362548828	238.05604934692383	0.9981585	27.72
SA38_EXP_7	35	643.0512428283691	217.1097993850708	0.9213033	28.56
SA38_EXP_7	36	646.3015556335449	291.0087490081787	0.9959377	29.4
SA38_EXP_7	37	647.7619171142578	318.18185806274414	0.9347455	30.24
SA38_EXP_7	38	651.8576622009277	261.0505771636963	0.99522346	31.08
SA38_EXP_7	39	653.7203788757324	253.58691215515137	0.9844142	31.92
SA38_EXP_7	40	648.8876342773438	315.8042621612549	0.9932126	32.76
SA38_EXP_7	41	673.1555938720703	270.15907287597656	0.99558073	33.6
SA38_EXP_7	42	630.1085472106934	175.40390968322754	0.9911342	34.44
SA38_EXP_7	43	647.2501277923584	200.194730758667	0.98934364	35.28
SA38_EXP_7	44	640.8868312835693	228.95853996276855	0.91448545	36.12
SA38_EXP_7	45	627.9520034790039	147.75996208190918	0.9845285	36.96
SA38_EXP_7	46	633.5402488708496	168.70830059051514	0.8653417	37.8
SA38_EXP_7	47	632.8827857971191	148.3426809310913	0.98434895	38.64
SA38_EXP_7	48	643.1681632995605	235.54869174957275	0.9890618	39.48
SA38_EXP_7	49	644.6946620941162	288.84721755981445	0.9909326	40.32
SA38_EXP_7	50	655.5361270904541	323.653564453125	0.99486345	41.16
SA38_EXP_7	51	657.2295665740967	248.3521556854248	0.9851826	42.0
SA38_EXP_7	52	645.3558444976807	180.0671911239624	0.9840831	42.84
SA38_EXP_7	53	634.5650672912598	162.10887908935547	0.8585782	43.68
SA38_EXP_7	54	640.6421661376953	236.0544776916504	0.99628663	44.52
SA38_EXP_7	55	645.6142902374268	282.71535873413086	0.9928867	45.36
SA38_EXP_7	56	642.4060344696045	292.9035758972168	0.9958662	46.2
SA38_EXP_7	57	644.2245960235596	295.40782928466797	0.9965933	47.04
SA38_EXP_7	58	650.9900569915771	303.13565254211426	0.9968106	47.88
SA38_EXP_7	59	651.6568660736084	308.65190505981445	0.9924878	48.72
SA38_EXP_7	60	655.7421207427979	322.1307849884033	0.99138206	49.56
SA38_EXP_7	61	666.3232326507568	341.1043167114258	0.9943797	50.4
SA38_EXP_7	62	741.6336059570312	339.56783294677734	0.624723	51.24
SA38_EXP_7	63	760.4472160339355	254.82848167419434	0.9772166	52.08
SA38_EXP_7	64	746.0262298583984	186.88961505889893	0.9924402	52.92
SA38_EXP_7	65	17.392240464687347	273.13825607299805	0.003427517	53.76
SA38_EXP_7	66	688.6996269226074	183.9155387878418	0.032921884	54.6
SA38_EXP_7	67	665.4126167297363	227.11332321166992	0.88445014	55.44
SA38_EXP_7	68	647.0768451690674	231.6430950164795	0.8690791	56.28
SA38_EXP_7	69	627.9752254486084	166.2307834625244	0.9948585	57.12
SA38_EXP_7	70	642.7383422851562	232.3716115951538	0.9964132	57.96
SA38_EXP_7	71	645.2297210693359	286.0046195983887	0.99248946	58.8
SA38_EXP_7	72	640.7151222229004	202.05239295959473	0.9603414	59.64
SA38_EXP_7	73	640.3073310852051	182.4503231048584	0.35905078	60.48
SA38_EXP_7	74	640.841817855835	273.5933017730713	0.9961469	61.32
SA38_EXP_7	75	660.550594329834	254.41266059875488	0.9963192	62.16
SA38_EXP_7	76	642.8072452545166	171.62996292114258	0.78662556	63.0
SA38_EXP_7	77	638.9908790588379	279.78020668029785	0.99476445	63.84
SA38_EXP_7	78	662.957763671875	310.2139663696289	0.9767429	64.68
SA38_EXP_7	79	757.0513725280762	213.78676414489746	0.17152482	65.52
SA38_EXP_7	80	750.0818252563477	143.3379077911377	0.92554003	66.36
SA38_EXP_7	81	721.9096660614014	147.3744249343872	0.9182985	67.2
SA38_EXP_7	82	746.8008995056152	261.99854850769043	0.9074525	68.04
SA38_EXP_7	83	741.7156219482422	200.79172611236572	0.9647455	68.88
SA38_EXP_7	84	713.4140491485596	140.55204391479492	0.99134266	69.72
SA38_EXP_7	85	740.6336784362793	223.6160659790039	0.89469665	70.56
SA38_EXP_7	86	723.7723350524902	278.1610107421875	0.9978422	71.4
SA38_EXP_7	87	728.4088611602783	151.06573104858398	0.6001255	72.24
SA38_EXP_7	88	14.341603219509125	253.48340034484863	0.008227712	73.08
SA38_EXP_7	89	740.14892578125	249.2233657836914	0.83350253	73.92
SA38_EXP_7	90	721.8974590301514	292.7838134765625	0.9879296	74.76
SA38_EXP_7	91	734.8003387451172	148.23720932006836	0.47604546	75.6
SA38_EXP_7	92	726.1516571044922	147.6016616821289	0.49369568	76.44
SA38_EXP_7	93	761.4869117736816	277.0931053161621	0.9506104	77.28
SA38_EXP_7	94	17.597199976444244	273.4600067138672	0.0037497059	78.12
SA38_EXP_7	95	686.0617637634277	260.4597759246826	0.013690288	78.96
SA38_EXP_7	96	668.1159019470215	245.21653175354004	0.99058867	79.8
SA38_EXP_7	97	640.4650688171387	215.91776847839355	0.9914473	80.64
SA38_EXP_7	98	638.7002944946289	172.5762176513672	0.73287976	81.48
SA38_EXP_7	99	639.5619869232178	257.9502296447754	0.99637103	82.32
SA38_EXP_7	100	648.6045837402344	288.54663848876953	0.9948472	83.16
SA38_EXP_7	101	662.2659683227539	262.7944278717041	0.9716305	84.0
SA38_EXP_7	102	649.6230125427246	202.10134506225586	0.9820722	84.84
SA38_EXP_7	103	655.9028625488281	298.1326675415039	0.9571841	85.68
SA38_EXP_7	104	666.8286323547363	255.53300857543945	0.9925127	86.52
SA38_EXP_7	105	632.3185443878174	155.4697036743164	0.98368603	87.36
SA38_EXP_7	106	651.1907577514648	190.45670986175537	0.99673057	88.2
SA38_EXP_7	107	641.8729782104492	259.55663681030273	0.994909	89.04
SA38_EXP_7	108	653.6533355712891	194.72805976867676	0.9863891	89.88
SA38_EXP_7	109	637.8788948059082	160.94218254089355	0.9877286	90.72
SA38_EXP_7	110	641.2938117980957	250.4201889038086	0.99235314	91.56
SA38_EXP_7	111	641.0538673400879	280.82130432128906	0.9939938	92.4
SA38_EXP_7	112	639.2168998718262	193.0568504333496	0.9926761	93.24
SA38_EXP_7	113	645.3812122344971	175.067138671875	0.99507374	94.08
SA38_EXP_7	114	648.216438293457	267.2065544128418	0.99306434	94.92
SA38_EXP_7	115	651.5462398529053	286.6636276245117	0.99740535	95.76
SA38_EXP_7	116	634.2740058898926	168.25504302978516	0.98450744	96.6
SA38_EXP_7	117	642.7754402160645	193.8794231414795	0.9984623	97.44
SA38_EXP_7	118	649.6665000915527	242.0969295501709	0.99611205	98.28
SA38_EXP_7	119	630.233907699585	183.40543270111084	0.99490005	99.12
SA38_EXP_7	120	641.2778854370117	205.7931661605835	0.98612285	99.96
SA38_EXP_7	121	638.4367942810059	281.4986801147461	0.9967204	100.8
SA38_EXP_7	122	648.6429691314697	235.77215194702148	0.9945117	101.64
SA38_EXP_7	123	647.876787185669	180.1570701599121	0.92553216	102.48
SA38_EXP_7	124	645.5531597137451	265.707950592041	0.99566525	103.32
SA38_EXP_7	125	657.0394515991211	270.55249214172363	0.98478633	104.16
SA38_EXP_7	126	654.5571327209473	221.1164903640747	0.9802185	105.0
SA38_EXP_7	127	660.4866027832031	193.8910675048828	0.9830062	105.84
SA38_EXP_7	128	707.8559875488281	238.5483169555664	0.9417737	106.68
SA38_EXP_7	129	757.9073905944824	149.90597248077393	0.48424655	107.52
SA38_EXP_7	130	735.9073638916016	140.377836227417	0.03801822	108.36
SA38_EXP_7	131	718.1523323059082	217.37740516662598	0.9941744	109.2
SA38_EXP_7	132	726.0345458984375	282.2230339050293	0.99825937	110.04
SA38_EXP_7	133	713.6798858642578	307.477970123291	0.9992004	110.88
SA38_EXP_7	134	729.5690536499023	301.4231872558594	0.9269896	111.72
SA38_EXP_7	135	718.1621074676514	277.77817726135254	0.9946531	112.56
SA38_EXP_7	136	715.2726173400879	298.3765983581543	0.9691787	113.4
SA38_EXP_7	137	707.5475692749023	320.76104164123535	0.9978873	114.24
SA38_EXP_7	138	734.3839645385742	331.3885974884033	0.99679166	115.08
SA38_EXP_7	139	748.3392715454102	181.5365695953369	0.9873953	115.92
SA38_EXP_7	140	743.0515289306641	212.95496463775635	0.8357125	116.76
SA38_EXP_7	141	750.1625061035156	303.4761428833008	0.94469	117.6
SA38_EXP_7	142	739.2195701599121	267.8839874267578	0.99775165	118.44
SA38_EXP_7	143	723.5941886901855	157.15184211730957	0.87749296	119.28
SA38_EXP_7	144	720.9824562072754	103.13354015350342	0.7777775	120.12
SA38_EXP_7	145	770.4306602478027	162.86345958709717	0.19019826	120.96
SA38_EXP_7	146	707.9277038574219	230.10309219360352	0.3353575	121.8
SA38_EXP_7	147	666.622257232666	244.73081588745117	0.73519766	122.64
SA38_EXP_7	148	641.8303489685059	206.18099212646484	0.99355763	123.48
SA38_EXP_7	149	644.581413269043	161.06482028961182	0.9872277	124.32
SA38_EXP_7	150	650.0880718231201	213.8379192352295	0.9952632	125.16
SA38_EXP_7	151	708.2705497741699	223.78841400146484	0.090916246	126.0
SA38_EXP_7	152	17.964789271354675	273.68579864501953	0.0054879654	126.84
SA38_EXP_7	153	771.7189788818359	151.21341705322266	0.45925757	127.68
SA38_EXP_7	154	753.3394813537598	228.14775466918945	0.98698026	128.52
SA38_EXP_7	155	724.7492790222168	305.76147079467773	0.99644333	129.36
SA38_EXP_7	156	728.2701969146729	330.5625343322754	0.9985936	130.2
SA38_EXP_7	157	725.3680229187012	149.63685035705566	0.95004195	131.04
SA38_EXP_7	158	713.2604598999023	87.59448766708374	0.021608628	131.88
SA38_EXP_7	159	17.506229877471924	273.5789394378662	0.005046343	132.72
SA38_EXP_7	160	689.8954391479492	128.96036624908447	0.052618574	133.56
SA38_EXP_7	161	712.1319770812988	220.23110389709473	0.9884261	134.4
SA38_EXP_7	162	720.118236541748	281.9534111022949	0.9964085	135.24
SA38_EXP_7	163	754.3231010437012	157.6878261566162	0.7977131	136.08
SA38_EXP_7	164	720.1047897338867	170.62445640563965	0.99524647	136.92
SA38_EXP_7	165	718.5250759124756	245.86203575134277	0.9982072	137.76
SA38_EXP_7	166	740.1076316833496	140.42062282562256	0.02063501	138.6
SA38_EXP_7	167	713.048505783081	66.01488590240479	0.09931792	139.44
SA38_EXP_7	168	17.585469782352448	273.38916778564453	0.0038375533	140.28
SA38_EXP_7	169	680.8241844177246	197.2468614578247	0.58829606	141.12
SA38_EXP_7	170	659.4782829284668	215.6854248046875	0.2095027	141.96
SA38_EXP_7	171	633.4276676177979	143.75593185424805	0.6725779	142.8
SA38_EXP_7	172	651.2646675109863	199.28385257720947	0.9946525	143.64
SA38_EXP_7	173	637.0429515838623	262.16294288635254	0.98987705	144.48
SA38_EXP_7	174	645.1180934906006	297.06459045410156	0.9931317	145.32
SA38_EXP_7	175	653.0518531799316	281.7099666595459	0.9924389	146.16
SA38_EXP_7	176	635.159969329834	185.8718776702881	0.9941203	147.0
SA38_EXP_7	177	642.8914070129395	257.55237579345703	0.98268086	147.84
SA38_EXP_7	178	664.4688606262207	246.88279151916504	0.9600144	148.68
SA38_EXP_7	179	634.1880798339844	149.03237342834473	0.98919934	149.52
SA38_EXP_7	180	646.9481468200684	257.91707038879395	0.98117507	150.36
SA38_EXP_7	181	645.7615852355957	286.55582427978516	0.9958949	151.2
SA38_EXP_7	182	657.166337966919	323.3856010437012	0.9942697	152.04
SA38_EXP_7	183	670.0006008148193	322.97109603881836	0.98075324	152.88
SA38_EXP_7	184	667.2607898712158	238.82328987121582	0.9918514	153.72
SA38_EXP_7	185	638.2705688476562	155.12682437896729	0.9946737	154.56
SA38_EXP_7	186	681.9748401641846	194.38626766204834	0.9504767	155.4
SA38_EXP_7	187	17.534857988357544	273.4061908721924	0.0065053734	156.24
SA38_EXP_7	188	17.65246093273163	273.4621810913086	0.0066858805	157.08
SA38_EXP_7	189	746.1874485015869	240.6632423400879	0.9776388	157.92
SA38_EXP_7	190	736.7266178131104	278.7700939178467	0.9929362	158.76
SA38_EXP_7	191	737.9568099975586	166.93659782409668	0.98023134	159.6
SA38_EXP_7	192	704.5510768890381	90.99625825881958	0.01299188	160.44
SA38_EXP_7	193	17.487552762031555	273.29933166503906	0.0060171187	161.28
SA38_EXP_7	194	718.7652111053467	155.0598907470703	0.008820659	162.12
SA38_EXP_7	195	722.4019050598145	263.89400482177734	0.9877024	162.96
SA38_EXP_7	196	740.4714584350586	142.70379066467285	0.03548364	163.8
SA38_EXP_7	197	722.2278594970703	54.2069149017334	0.05616158	164.64
SA38_EXP_7	198	731.7564964294434	60.08415699005127	0.90704405	165.48
SA38_EXP_7	199	17.866696417331696	273.3274841308594	0.0030799052	166.32
SA38_EXP_7	200	666.4263725280762	220.09766578674316	0.9800345	167.16
SA38_EXP_7	201	662.0671272277832	217.7528715133667	0.4938529	168.0
SA38_EXP_7	202	647.0413208007812	246.22220993041992	0.859789	168.84
SA38_EXP_7	203	638.5210990905762	303.6387634277344	0.9928363	169.68
SA38_EXP_7	204	638.9418601989746	185.0767993927002	0.99331176	170.52
SA38_EXP_7	205	641.13450050354	166.10278129577637	0.30360907	171.36
SA38_EXP_7	206	644.38796043396	270.1790714263916	0.94883347	172.2
SA38_EXP_7	207	661.0076427459717	277.1505546569824	0.94121414	173.04
SA38_EXP_7	208	635.6784820556641	141.79033756256104	0.11481847	173.88
SA38_EXP_7	209	673.6257553100586	176.38046264648438	0.9948796	174.72
SA38_EXP_7	210	707.5632095336914	227.42597579956055	0.99570066	175.56
SA38_EXP_7	211	740.4340744018555	263.7680912017822	0.29348543	176.4
SA38_EXP_7	212	762.3627662658691	205.93255519866943	0.9347636	177.24
SA38_EXP_7	213	733.7971210479736	183.07149410247803	0.66349655	178.08
SA38_EXP_7	214	706.6766738891602	113.48751068115234	0.32520977	178.92
SA38_EXP_7	215	693.9964771270752	97.63664960861206	0.98811674	179.76
SA38_EXP_7	216	748.0942249298096	192.0088291168213	0.14039348	180.6
SA38_EXP_7	217	723.0307579040527	263.2034683227539	0.9795177	181.44
SA38_EXP_7	218	742.8208827972412	179.28401470184326	0.0683167	182.28
SA38_EXP_7	219	717.9690361022949	65.66669225692749	0.07676333	183.12
SA38_EXP_7	220	724.030065536499	86.79209232330322	0.014760721	183.96
SA38_EXP_7	221	734.735631942749	205.99406719207764	0.9863383	184.8
SA38_EXP_7	222	713.3116722106934	252.7983283996582	0.99668425	185.64
SA38_EXP_7	223	725.0110626220703	123.6906623840332	0.929005	186.48
SA38_EXP_7	224	719.6512222290039	88.74263763427734	0.7004195	187.32
SA38_EXP_7	225	17.267218232154846	273.30491065979004	0.0060411654	188.16
SA38_EXP_7	226	757.093095779419	260.26782989501953	0.9672995	189.0
SA38_EXP_7	227	17.377477884292603	273.2146739959717	0.004023751	189.84
SA38_EXP_7	228	675.0420570373535	249.0150260925293	0.8408284	190.68
SA38_EXP_7	229	644.9422836303711	170.84240913391113	0.9608479	191.52
SA38_EXP_7	230	640.5823707580566	142.5296974182129	0.13192469	192.36
SA38_EXP_7	231	653.1627655029297	238.70538711547852	0.99897563	193.2
SA38_EXP_7	232	700.285005569458	251.33062362670898	0.9013087	194.04
SA38_EXP_7	233	760.0438117980957	153.446044921875	0.555233	194.88
SA38_EXP_7	234	753.7089347839355	155.50133228302002	0.020607704	195.72
SA38_EXP_7	235	726.6725540161133	238.11394214630127	0.99693525	196.56
SA38_EXP_7	236	732.4929714202881	286.1986541748047	0.9979984	197.4
SA38_EXP_7	237	722.1796035766602	98.31326007843018	0.29651305	198.24
SA38_EXP_7	238	771.890115737915	122.46451377868652	0.01256205	199.08
SA38_EXP_7	239	687.251091003418	218.1075954437256	0.891709	199.92
SA38_EXP_7	240	663.9435768127441	241.9596004486084	0.010693142	200.76
SA38_EXP_7	241	639.5817756652832	172.2868537902832	0.9974827	201.6
SA38_EXP_7	242	648.6063957214355	182.62856483459473	0.99667275	202.44
SA38_EXP_7	243	661.7672920227051	245.23667335510254	0.9970305	203.28
SA38_EXP_7	244	655.0995349884033	305.0202941894531	0.9952507	204.12
SA38_EXP_7	245	659.7681999206543	267.45171546936035	0.99603784	204.96
SA38_EXP_7	246	655.8065414428711	197.29506969451904	0.9829578	205.8
SA38_EXP_7	247	665.4933452606201	253.22908401489258	0.99007565	206.64
SA38_EXP_7	248	660.6335639953613	297.42748260498047	0.99274445	207.48
SA38_EXP_7	249	672.7849960327148	292.4918746948242	0.9473311	208.32
SA38_EXP_7	250	653.9102554321289	201.46236419677734	0.9921698	209.16
SA38_EXP_7	251	659.232234954834	245.2877712249756	0.9906413	210.0
SA38_EXP_7	252	675.7466316223145	291.7939281463623	0.91772205	210.84
SA38_EXP_7	253	661.6069793701172	218.28283309936523	0.3578026	211.68
SA38_EXP_7	254	671.2531566619873	264.07928466796875	0.7880957	212.52
SA38_EXP_7	255	657.8144073486328	319.9753475189209	0.99410594	213.36
SA38_EXP_7	256	670.1995372772217	323.43772888183594	0.9823455	214.2
SA38_EXP_7	257	671.182918548584	253.0019760131836	0.9917157	215.04
SA38_EXP_7	258	638.6505126953125	166.86630249023438	0.99459237	215.88
SA38_EXP_7	259	656.6506385803223	164.16945934295654	0.99833655	216.72
SA38_EXP_7	260	17.210286855697632	273.2734966278076	0.0071299807	217.56
SA38_EXP_7	261	760.2581977844238	188.09922695159912	0.6591576	218.4
SA38_EXP_7	262	732.9944133758545	161.30324363708496	0.019661104	219.24
SA38_EXP_7	263	730.3053855895996	225.910964012146	0.9860221	220.08
SA38_EXP_7	264	733.9291572570801	302.9860496520996	0.24835435	220.92
SA38_EXP_7	265	726.8538951873779	296.03450775146484	0.98701674	221.76
SA38_EXP_7	266	705.4800987243652	152.88265228271484	0.99386096	222.6
SA38_EXP_7	267	749.0800857543945	220.01558303833008	0.81306696	223.44
SA38_EXP_7	268	721.2023735046387	253.12042236328125	0.10461217	224.28
SA38_EXP_7	269	725.6874084472656	187.9629135131836	0.9987513	225.12
SA38_EXP_7	270	732.5047492980957	162.75094985961914	0.057726946	225.96
SA38_EXP_7	271	720.6109523773193	221.34532928466797	0.9870356	226.8
SA38_EXP_7	272	729.7091484069824	262.0280456542969	0.99590176	227.64
SA38_EXP_7	273	721.6334342956543	112.96244144439697	0.39121982	228.48
SA38_EXP_7	274	717.6676750183105	82.3545241355896	0.021879543	229.32
SA38_EXP_7	275	755.5367946624756	188.97171020507812	0.033124495	230.16
SA38_EXP_7	276	754.3875694274902	261.9881343841553	0.7474822	231.0
SA38_EXP_7	277	17.378100752830505	273.25098037719727	0.0064823707	231.84
SA38_EXP_7	278	666.1544799804688	238.40429306030273	0.9423601	232.68
SA38_EXP_7	279	645.1050758361816	218.1203269958496	0.84084207	233.52
SA38_EXP_7	280	606.4548492431641	252.55891799926758	0.7927286	234.36
SA38_EXP_7	281	650.7811546325684	299.9570560455322	0.9950303	235.2
SA38_EXP_7	282	669.3124771118164	315.3838348388672	0.99796104	236.04
SA38_EXP_7	283	662.6005172729492	244.41879272460938	0.8251147	236.88
SA38_EXP_7	284	681.0541152954102	241.6999340057373	0.90312284	237.72
SA38_EXP_7	285	653.6662101745605	218.30191612243652	0.9419893	238.56
SA38_EXP_7	286	646.5489387512207	153.2358741760254	0.9825027	239.4
SA38_EXP_7	287	17.49943196773529	273.25979232788086	0.0062909657	240.24
SA38_EXP_7	288	759.3974113464355	196.00828170776367	0.6658045	241.08
SA38_EXP_7	289	724.3548393249512	207.31327056884766	0.9974138	241.92
SA38_EXP_7	290	721.3751316070557	264.71506118774414	0.9952756	242.76
SA38_EXP_7	291	731.0971260070801	240.52064895629883	0.94807166	243.6
SA38_EXP_7	292	701.7600059509277	104.56900119781494	0.30268237	244.44
SA38_EXP_7	293	744.9919700622559	186.69994354248047	0.03811071	245.28
SA38_EXP_7	294	720.1269149780273	278.26111793518066	0.91067064	246.12
SA38_EXP_7	295	17.529581487178802	273.44919204711914	0.0052953255	246.96
SA38_EXP_7	296	666.9161796569824	236.90265655517578	0.9940323	247.8
SA38_EXP_7	297	643.4922695159912	179.15376663208008	0.9242553	248.64
SA38_EXP_7	298	658.2651138305664	154.31323528289795	0.9945903	249.48
SA38_EXP_7	299	708.1648826599121	204.6269989013672	0.030770209	250.32
SA38_EXP_7	300	745.3225135803223	232.88103103637695	0.27271557	251.16
SA38_EXP_7	301	753.0656337738037	215.37623405456543	0.9355701	252.0
SA38_EXP_7	302	729.5913696289062	204.14145469665527	0.99563897	252.84
SA38_EXP_7	303	714.6804809570312	247.34896659851074	0.99872917	253.68
SA38_EXP_7	304	739.9798393249512	239.86096858978271	0.9697714	254.52
SA38_EXP_7	305	17.37826019525528	273.09468269348145	0.00522125	255.36
SA38_EXP_7	306	703.6628246307373	75.5232310295105	0.05133782	256.2
SA38_EXP_7	307	739.9322509765625	209.2509126663208	0.8684227	257.04
SA38_EXP_7	308	714.9280548095703	250.22990226745605	0.9901254	257.88
SA38_EXP_7	309	722.7752685546875	163.65335941314697	0.99294114	258.72
SA38_EXP_7	310	707.1696281433105	133.13973426818848	0.9981224	259.56
SA38_EXP_7	311	734.2691421508789	206.69232845306396	0.8962862	260.4
SA38_EXP_7	312	719.6274280548096	284.8521137237549	0.99668163	261.24
SA38_EXP_7	313	741.2193298339844	149.50228214263916	0.60756063	262.08
SA38_EXP_7	314	708.5111141204834	113.85475873947144	0.9612831	262.92
SA38_EXP_7	315	747.1804618835449	241.21862411499023	0.98509604	263.76
SA38_EXP_7	316	747.1231460571289	274.9867057800293	0.99333864	264.6
SA38_EXP_7	317	730.8050632476807	181.36201858520508	0.99679846	265.44
SA38_EXP_7	318	721.3223934173584	218.4389877319336	0.9923751	266.28
SA38_EXP_7	319	722.1304893493652	274.23065185546875	0.99388427	267.12
SA38_EXP_7	320	726.3451099395752	127.16849327087402	0.2883721	267.96
SA38_EXP_7	321	720.0751304626465	50.2548086643219	0.20056133	268.8
SA38_EXP_7	322	711.1096382141113	58.060981035232544	0.9419856	269.64
SA38_EXP_7	323	757.0256233215332	183.5947608947754	0.3870959	270.48
SA38_EXP_7	324	17.54254251718521	273.74573707580566	0.0072540953	271.32
SA38_EXP_7	325	663.7494087219238	229.63171005249023	0.82883143	272.16
SA38_EXP_7	326	637.1980667114258	141.08410835266113	0.7135838	273.0
SA38_EXP_7	327	674.021577835083	153.90512466430664	0.958783	273.84
SA38_EXP_7	328	731.3257217407227	207.53733158111572	0.12227143	274.68
SA38_EXP_7	329	748.3294486999512	216.01232528686523	0.9860722	275.52
SA38_EXP_7	330	723.7332344055176	135.96136093139648	0.30376333	276.36
SA38_EXP_7	331	721.375560760498	145.66420555114746	0.6001764	277.2
SA38_EXP_7	332	748.6860275268555	279.7537136077881	0.96661055	278.04
SA38_EXP_7	333	759.4691753387451	227.0075511932373	0.93882143	278.88
SA38_EXP_7	334	728.534984588623	144.66872692108154	0.99188614	279.72
SA38_EXP_7	335	719.1043853759766	99.36452150344849	0.9888024	280.56
SA38_EXP_7	336	787.2729778289795	161.32275581359863	0.031027758	281.4
SA38_EXP_7	337	731.3226699829102	258.05943489074707	0.9867165	282.24
SA38_EXP_7	338	748.6653804779053	196.47751808166504	0.9788522	283.08
SA38_EXP_7	339	722.3955154418945	150.0973892211914	0.98447406	283.92
SA38_EXP_7	340	721.6185569763184	166.12642765045166	0.9779023	284.76
SA38_EXP_7	341	729.9810886383057	272.8223133087158	0.99388325	285.6
SA38_EXP_7	342	756.9108009338379	179.4202423095703	0.25825864	286.44
SA38_EXP_7	343	708.0334663391113	135.37249088287354	0.99768424	287.28
SA38_EXP_7	344	749.4611740112305	199.28574085235596	0.1106439	288.12
SA38_EXP_7	345	729.6791076660156	286.06472969055176	0.9968629	288.96
SA38_EXP_7	346	740.5396461486816	145.63098907470703	0.056744087	289.8
SA38_EXP_7	347	747.877311706543	185.39687633514404	0.8656474	290.64
SA38_EXP_7	348	743.6643600463867	301.5882968902588	0.9929825	291.48
SA38_EXP_7	349	744.9860095977783	223.12551498413086	0.9969426	292.32
SA38_EXP_7	350	17.667996883392334	273.5457515716553	0.008766972	293.16
SA38_EXP_7	351	725.545597076416	228.98945331573486	0.99734807	294.0
SA38_EXP_7	352	729.1691780090332	295.2971649169922	0.99108326	294.84
SA38_EXP_7	353	750.1684188842773	158.56289863586426	0.7560586	295.68
SA38_EXP_7	354	719.8573589324951	176.61724090576172	0.9963405	296.52
SA38_EXP_7	355	722.1684455871582	266.26333236694336	0.9959929	297.36
SA38_EXP_7	356	729.364538192749	158.3965301513672	0.15694994	298.2
SA38_EXP_7	357	17.75701344013214	273.51659774780273	0.005616722	299.04
SA38_EXP_7	358	17.412155866622925	273.3672523498535	0.0060486947	299.88
SA38_EXP_7	359	667.4228668212891	236.21426582336426	0.98013556	300.72
SA38_EXP_7	360	638.4193420410156	196.6918659210205	0.99184954	301.56
SA38_EXP_7	361	643.4454917907715	164.11643028259277	0.9393145	302.4
SA38_EXP_7	362	668.8862800598145	254.26199913024902	0.9942515	303.24
SA38_EXP_7	363	17.516718804836273	273.44038009643555	0.008012434	304.08
SA38_EXP_7	364	749.9091148376465	160.7916498184204	0.045455627	304.92
SA38_EXP_7	365	741.3914203643799	204.7748851776123	0.99658304	305.76
SA38_EXP_7	366	724.2305755615234	274.16027069091797	0.9991412	306.6
SA38_EXP_7	367	730.8549880981445	304.3591117858887	0.9985202	307.44
SA38_EXP_7	368	17.646238207817078	273.5699272155762	0.0039933743	308.28
SA38_EXP_7	369	17.594479024410248	273.43749046325684	0.0065983245	309.12
SA38_EXP_7	370	17.32618361711502	273.2653999328613	0.008645331	309.96
SA38_EXP_7	371	650.8306503295898	201.3841724395752	0.92432266	310.8
SA38_EXP_7	372	636.7959022521973	142.32614994049072	0.2778407	311.64
SA38_EXP_7	373	672.2988128662109	172.25468158721924	0.984099	312.48
SA38_EXP_7	374	720.0583457946777	203.99714469909668	0.08782592	313.32
SA38_EXP_7	375	752.7883529663086	249.68201637268066	0.76815844	314.16
SA38_EXP_7	376	749.6039867401123	193.1942081451416	0.97605157	315.0
SA38_EXP_7	377	784.7935676574707	45.24289011955261	0.0056195725	315.84
SA38_EXP_7	378	17.401786148548126	273.15685272216797	0.004815983	316.68
SA38_EXP_7	379	675.0796318054199	217.22601413726807	0.07798373	317.52
SA38_EXP_7	380	654.8077583312988	187.13903903961182	0.74449515	318.36
SA38_EXP_7	381	638.7993812561035	137.79152870178223	0.93409634	319.2
SA38_EXP_7	382	685.3130340576172	186.54839515686035	0.9815886	320.04
SA38_EXP_7	383	750.1618385314941	209.87870693206787	0.04716179	320.88
SA38_EXP_7	384	753.6221504211426	164.49228286743164	0.9533513	321.72
SA38_EXP_7	385	725.3768920898438	197.47106552124023	0.99729794	322.56
SA38_EXP_7	386	722.598123550415	259.0876579284668	0.9973833	323.4
SA38_EXP_7	387	17.0387864112854	272.78120040893555	0.009476865	324.24
SA38_EXP_7	388	672.165060043335	217.17052459716797	0.49877074	325.08
SA38_EXP_7	389	651.7467498779297	191.90707683563232	0.96349704	325.92
SA38_EXP_7	390	636.7066383361816	149.4009304046631	0.12350704	326.76
SA38_EXP_7	391	650.3301620483398	195.9259271621704	0.83255005	327.6
SA38_EXP_7	392	17.333678901195526	273.38318824768066	0.006938513	328.44
SA38_EXP_7	393	14.271120727062225	253.83527755737305	0.0043103513	329.28
SA38_EXP_7	394	767.7267074584961	139.11629676818848	0.4745794	330.12
SA38_EXP_7	395	768.2482719421387	261.40560150146484	0.54825026	330.96
SA38_EXP_7	396	749.8676300048828	321.20049476623535	0.7947312	331.8
SA38_EXP_7	397	742.2946929931641	235.1951265335083	0.99017817	332.64
SA38_EXP_7	398	721.1702823638916	63.91106843948364	0.09115628	333.48
SA38_EXP_7	399	731.8059921264648	79.34436321258545	0.15120657	334.32
SA38_EXP_7	400	739.1491889953613	196.10511302947998	0.78818923	335.16
SA38_EXP_7	401	751.0232925415039	177.78014659881592	0.98430115	336.0
SA38_EXP_7	402	17.08276867866516	273.4071922302246	0.009895326	336.84
SA38_EXP_7	403	17.60522872209549	273.3958053588867	0.004412268	337.68
SA38_EXP_7	404	17.68042892217636	273.475399017334	0.005116005	338.52
SA38_EXP_7	405	670.3849792480469	213.40702056884766	0.014189751	339.36
SA38_EXP_7	406	641.7747497558594	171.46501064300537	0.9364254	340.2
SA38_EXP_7	407	646.7921257019043	154.4567584991455	0.98493445	341.04
SA38_EXP_7	408	672.7663040161133	210.51146507263184	0.9485398	341.88
SA38_EXP_7	409	17.418763041496277	272.9403305053711	0.005382512	342.72
SA38_EXP_7	410	763.9250755310059	138.73414993286133	0.103126094	343.56
SA38_EXP_7	411	730.6547164916992	236.68779373168945	0.9953927	344.4
SA38_EXP_7	412	729.9192428588867	294.54723358154297	0.99756974	345.24
SA38_EXP_7	413	719.7821140289307	97.4781847000122	0.2743921	346.08
SA38_EXP_7	414	786.8837833404541	64.0167760848999	0.017495962	346.92
SA38_EXP_7	415	17.904789745807648	273.63075256347656	0.002663441	347.76
SA38_EXP_7	416	673.4615325927734	215.79937934875488	0.62964386	348.6
SA38_EXP_7	417	649.7021198272705	186.69543743133545	0.3971487	349.44
SA38_EXP_7	418	635.7457160949707	151.58067226409912	0.9906018	350.28
SA38_EXP_7	419	647.893476486206	210.18882751464844	0.9940724	351.12
SA38_EXP_7	420	654.5782566070557	287.20470428466797	0.99493474	351.96
SA38_EXP_7	421	714.7396087646484	268.544225692749	0.8893216	352.8
SA38_EXP_7	422	757.3596954345703	155.0108528137207	0.020571958	353.64
SA38_EXP_7	423	744.3905830383301	184.25219535827637	0.10151727	354.48
SA38_EXP_7	424	726.8138885498047	256.7611312866211	0.9988231	355.32
SA38_EXP_7	425	768.8873291015625	192.91431427001953	0.00810569	356.16
SA38_EXP_7	426	677.0682334899902	198.11373710632324	0.96483165	357.0
SA38_EXP_7	427	658.652925491333	193.02815437316895	0.9889959	357.84
SA38_EXP_7	428	635.7471942901611	135.4995059967041	0.57955736	358.68
SA38_EXP_7	429	638.8628959655762	219.33096885681152	0.9945563	359.52
SA38_EXP_7	430	646.7470169067383	268.36137771606445	0.9974312	360.36
SA38_EXP_7	431	659.1521263122559	308.41166496276855	0.9955177	361.2
SA38_EXP_7	432	746.2421417236328	246.83306694030762	0.8328959	362.04
SA38_EXP_7	433	765.5178546905518	173.90067100524902	0.16244708	362.88
SA38_EXP_7	434	765.5988693237305	246.91346168518066	0.8065259	363.72
SA38_EXP_7	435	744.3775653839111	274.41744804382324	0.8450135	364.56
SA38_EXP_7	436	722.4430084228516	105.03039836883545	0.7361961	365.4
SA38_EXP_7	437	703.4491539001465	39.60834503173828	0.2925464	366.24
SA38_EXP_7	438	17.777186632156372	273.6248302459717	0.0073106596	367.08
SA38_EXP_7	439	669.4211959838867	185.73626518249512	0.67664707	367.92
SA38_EXP_7	440	642.1234607696533	142.48191833496094	0.994589	368.76
SA38_EXP_7	441	675.856876373291	165.77144622802734	0.8464002	369.6
SA38_EXP_7	442	17.959292232990265	273.99181365966797	0.008391524	370.44
SA38_EXP_7	443	757.8932762145996	194.03017044067383	0.15800574	371.28
SA38_EXP_7	444	764.3814086914062	188.76999378204346	0.6487254	372.12
SA38_EXP_7	445	728.8422584533691	261.0328674316406	0.9960908	372.96
SA38_EXP_7	446	728.3144950866699	297.9843807220459	0.997246	373.8
SA38_EXP_7	447	713.6054039001465	184.82391357421875	0.5008913	374.64
SA38_EXP_7	448	725.3555297851562	176.00194931030273	0.9983537	375.48
SA38_EXP_7	449	728.9570808410645	242.3316478729248	0.99775666	376.32
SA38_EXP_7	450	725.4261016845703	102.57134914398193	0.14712773	377.16
SA38_EXP_7	451	715.8907890319824	44.185341596603394	0.10295047	378.0
SA38_EXP_7	452	771.5054512023926	106.97513580322266	0.012404716	378.84
SA38_EXP_7	453	739.8434638977051	212.31760025024414	0.8726361	379.68
SA38_EXP_7	454	719.2713737487793	252.69536018371582	0.9844728	380.52
SA38_EXP_7	455	748.8869667053223	223.03789615631104	0.9915074	381.36
SA38_EXP_7	456	726.7794609069824	105.0029182434082	0.12517221	382.2
SA38_EXP_7	457	716.6281700134277	41.18853449821472	0.007175836	383.04
SA38_EXP_7	458	717.0519828796387	138.16964149475098	0.19664022	383.88
SA38_EXP_7	459	714.443302154541	247.9592800140381	0.9958507	384.72
SA38_EXP_7	460	17.974983155727386	273.1963348388672	0.004741414	385.56
SA38_EXP_7	461	713.5011196136475	96.8185830116272	0.9744372	386.4
SA38_EXP_7	462	754.8328399658203	232.88108825683594	0.811495	387.24
SA38_EXP_7	463	724.8562812805176	266.050443649292	0.99860966	388.08
SA38_EXP_7	464	742.0005321502686	133.7684726715088	0.23858228	388.92
SA38_EXP_7	465	721.9682693481445	59.19024109840393	0.8098727	389.76
SA38_EXP_7	466	778.2581329345703	103.39428663253784	0.011136837	390.6
SA38_EXP_7	467	749.5311737060547	226.45265579223633	0.21720576	391.44
SA38_EXP_7	468	722.7870464324951	274.8999881744385	0.9923637	392.28
SA38_EXP_7	469	727.8216361999512	161.771879196167	0.985201	393.12
SA38_EXP_7	470	731.729793548584	187.53417491912842	0.9585308	393.96
SA38_EXP_7	471	748.2499599456787	298.3894729614258	0.9904345	394.8
SA38_EXP_7	472	751.7431259155273	231.41839027404785	0.8016871	395.64
SA38_EXP_7	473	719.9253559112549	91.60248756408691	0.7677651	396.48
SA38_EXP_7	474	782.1402549743652	158.93915176391602	0.067254394	397.32
SA38_EXP_7	475	734.87548828125	268.03175926208496	0.026667193	398.16
SA38_EXP_7	476	705.6787490844727	312.3794174194336	0.0119798165	399.0
SA38_EXP_7	477	663.3329391479492	321.5847587585449	0.6079257	399.84
SA38_EXP_7	478	657.3569297790527	331.51004791259766	0.99222046	400.68
SA38_EXP_7	479	17.5300732254982	272.9914855957031	0.005342128	401.52
SA38_EXP_7	480	763.4416580200195	218.91421794891357	0.11442844	402.36
SA38_EXP_7	481	748.8093376159668	302.28796005249023	0.98943406	403.2
SA38_EXP_7	482	729.4220924377441	281.4111614227295	0.9911923	404.04
SA38_EXP_7	483	718.8366889953613	83.77097368240356	0.6346502	404.88
SA38_EXP_7	484	786.0198497772217	134.5325231552124	0.03033112	405.72
SA38_EXP_7	485	746.9395637512207	249.18634414672852	0.9623912	406.56
SA38_EXP_7	486	722.2089767456055	294.95595932006836	0.98727125	407.4
SA38_EXP_7	487	740.5296802520752	194.98765468597412	0.7501371	408.24
SA38_EXP_7	488	722.208309173584	67.59445667266846	0.5857459	409.08
SA38_EXP_7	489	17.26999282836914	273.23827743530273	0.007453197	409.92
SA38_EXP_7	490	676.8976211547852	217.5589370727539	0.8514363	410.76
SA38_EXP_7	491	657.9747200012207	204.03149127960205	0.92654127	411.6
SA38_EXP_7	492	660.6419563293457	140.69997310638428	0.4568393	412.44
SA38_EXP_7	493	708.1879615783691	211.58555030822754	0.8732151	413.28
SA38_EXP_7	494	756.4476013183594	231.23883247375488	0.08992962	414.12
SA38_EXP_7	495	759.8570346832275	276.6848087310791	0.14217503	414.96
SA38_EXP_7	496	739.8948669433594	322.5002861022949	0.7904262	415.8
SA38_EXP_7	497	717.3934459686279	345.68604469299316	0.9987808	416.64
SA38_EXP_7	498	712.7528190612793	361.53276443481445	0.9968996	417.48
SA38_EXP_7	499	708.6774826049805	370.9160327911377	0.9992798	418.32
SA38_EXP_7	500	762.6136779785156	322.60311126708984	0.84752417	419.16
SA38_EXP_7	501	726.1916160583496	120.59022903442383	0.551617	420.0
SA38_EXP_7	502	719.6693420410156	77.68418312072754	0.4680677	420.84
SA38_EXP_7	503	749.0167617797852	217.2698736190796	0.036979116	421.68
SA38_EXP_7	504	728.9302825927734	277.044095993042	0.03693431	422.52
SA38_EXP_7	505	735.413122177124	159.19116497039795	0.016844653	423.36
SA38_EXP_7	506	718.4063911437988	67.23123550415039	0.5889474	424.2
SA38_EXP_7	507	17.420072853565216	273.06092262268066	0.005954189	425.04
SA38_EXP_7	508	680.5086135864258	222.3939085006714	0.40814847	425.88
SA38_EXP_7	509	661.442232131958	207.7906322479248	0.7719195	426.72
SA38_EXP_7	510	635.0526809692383	114.78997707366943	0.29470313	427.56
SA38_EXP_7	511	649.6930599212646	220.63307762145996	0.97916096	428.4
SA38_EXP_7	512	650.616455078125	292.6864814758301	0.9940661	429.24
SA38_EXP_7	513	673.7071514129639	272.5282287597656	0.9863762	430.08
SA38_EXP_7	514	638.7142181396484	152.07135200500488	0.9902338	430.92
SA38_EXP_7	515	673.066520690918	189.99578475952148	0.9938869	431.76
SA38_EXP_7	516	17.32187718153	273.0828666687012	0.006596999	432.6
SA38_EXP_7	517	755.5854797363281	230.56180000305176	0.71633923	433.44
SA38_EXP_7	518	743.7894821166992	292.9254627227783	0.9710872	434.28
SA38_EXP_7	519	738.9720916748047	317.72266387939453	0.05148651	435.12
SA38_EXP_7	520	723.1511116027832	128.08462142944336	0.9182932	435.96
SA38_EXP_7	521	707.5155258178711	72.55383968353271	0.7200779	436.8
SA38_EXP_7	522	714.5012855529785	91.26500844955444	0.5980673	437.64
SA38_EXP_7	523	731.1692237854004	185.71486473083496	0.060903825	438.48
SA38_EXP_7	524	724.6694564819336	276.12765312194824	0.9958407	439.32
SA38_EXP_7	525	725.344705581665	128.36746215820312	0.90691936	440.16
SA38_EXP_7	526	785.5399131774902	98.80030632019043	0.06709122	441.0
SA38_EXP_7	527	738.8302803039551	222.10102558135986	0.23424222	441.84
SA38_EXP_7	528	685.7945442199707	235.382080078125	0.01903065	442.68
SA38_EXP_7	529	659.4970703125	194.17173385620117	0.97902155	443.52
SA38_EXP_7	530	17.767435312271118	273.0956268310547	0.0043611997	444.36
SA38_EXP_7	531	649.3552207946777	196.10591411590576	0.99262685	445.2
SA38_EXP_7	532	667.876148223877	248.94953727722168	0.9985092	446.04
SA38_EXP_7	533	744.9958801269531	270.05284309387207	0.027242206	446.88
SA38_EXP_7	534	765.6884670257568	210.7877540588379	0.62261355	447.72
SA38_EXP_7	535	736.9137763977051	250.3626251220703	0.9868176	448.56
SA38_EXP_7	536	727.5452613830566	300.99254608154297	0.9954255	449.4
SA38_EXP_7	537	723.9825248718262	125.9891939163208	0.7452176	450.24
SA38_EXP_7	538	713.7874603271484	77.92870759963989	0.9604088	451.08
SA38_EXP_7	539	748.5700607299805	221.95688724517822	0.26964033	451.92
SA38_EXP_7	540	721.9546794891357	256.2919521331787	0.9856199	452.76
SA38_EXP_7	541	17.392060160636902	273.45714569091797	0.006143022	453.6
SA38_EXP_7	542	716.2879943847656	90.50326108932495	0.67908245	454.44
SA38_EXP_7	543	758.3437919616699	233.18693161010742	0.9651813	455.28
SA38_EXP_7	544	17.61869043111801	273.3100891113281	0.006475796	456.12
SA38_EXP_7	545	711.6182804107666	313.82246017456055	0.19314015	456.96
SA38_EXP_7	546	694.3535327911377	248.65159034729004	0.59847075	457.8
SA38_EXP_7	547	670.5929756164551	198.35798263549805	0.9301354	458.64
SA38_EXP_7	548	639.0170097351074	122.30027675628662	0.5297024	459.48
SA38_EXP_7	549	688.3762359619141	183.8752841949463	0.6735667	460.32
SA38_EXP_7	550	747.2229480743408	203.55982303619385	0.93116266	461.16
SA38_EXP_7	551	758.9444637298584	218.68557929992676	0.13195275	462.0
SA38_EXP_7	552	720.9721565246582	53.566306829452515	0.18732812	462.84
SA38_EXP_7	553	730.4659843444824	58.505390882492065	0.68659186	463.68
SA38_EXP_7	554	751.0478019714355	211.99705123901367	0.25956702	464.52
SA38_EXP_7	555	719.1336631774902	252.80436515808105	0.9926392	465.36
SA38_EXP_7	556	17.257796227931976	272.78846740722656	0.007360982	466.2
SA38_EXP_7	557	717.0122146606445	65.78704833984375	0.8592066	467.04
SA38_EXP_7	558	17.443209886550903	272.83275604248047	0.005701575	467.88
SA38_EXP_7	559	675.265645980835	208.3196783065796	0.13159311	468.72
SA38_EXP_7	560	654.3484687805176	159.85822677612305	0.57615143	469.56
SA38_EXP_7	561	639.7140979766846	131.46546363830566	0.63791513	470.4
SA38_EXP_7	562	654.669713973999	236.01040363311768	0.9989084	471.24
SA38_EXP_7	563	671.452522277832	285.26023864746094	0.995129	472.08
SA38_EXP_7	564	750.5575180053711	261.1794948577881	0.016169524	472.92
SA38_EXP_7	565	760.9477996826172	249.9591064453125	0.76101327	473.76
SA38_EXP_7	566	733.305549621582	290.53662300109863	0.9971096	474.6
SA38_EXP_7	567	761.8630409240723	261.1794090270996	0.95021003	475.44
SA38_EXP_7	568	17.746636271476746	273.22205543518066	0.0073748333	476.28
SA38_EXP_7	569	715.6874656677246	42.47943878173828	0.8203446	477.12
SA38_EXP_7	570	765.680456161499	94.36893939971924	0.009024935	477.96
SA38_EXP_7	571	17.363741993904114	273.47219467163086	0.005009871	478.8
SA38_EXP_7	572	732.0660591125488	103.74541282653809	0.1794157	479.64
SA38_EXP_7	573	744.8225498199463	85.4892110824585	0.1988449	480.48
SA38_EXP_7	574	727.4481773376465	80.49621105194092	0.07176163	481.32
SA38_EXP_7	575	765.2364730834961	182.5446081161499	0.1889232	482.16
SA38_EXP_7	576	755.5439949035645	277.32945442199707	0.01558947	483.0
SA38_EXP_7	577	719.8633670806885	102.902512550354	0.02298676	483.84
SA38_EXP_7	578	729.5539379119873	67.01489925384521	0.09466117	484.68
SA38_EXP_7	579	739.0032768249512	200.9132194519043	0.51138324	485.52
SA38_EXP_7	580	743.0764198303223	226.1337947845459	0.9966139	486.36
SA38_EXP_7	581	723.6940860748291	130.16259670257568	0.34398815	487.2
SA38_EXP_7	582	737.2706890106201	182.56792545318604	0.23997106	488.04
SA38_EXP_7	583	728.736162185669	285.50708770751953	0.99786633	488.88
SA38_EXP_7	584	740.6398773193359	157.49479293823242	0.587859	489.72
SA38_EXP_7	585	716.3637161254883	159.21944618225098	0.9608285	490.56
SA38_EXP_7	586	747.6815223693848	284.32156562805176	0.9866471	491.4
SA38_EXP_7	587	727.397871017456	301.37166023254395	0.9991373	492.24
SA38_EXP_7	588	725.5849838256836	171.05953216552734	0.99502856	493.08
SA38_EXP_7	589	718.0727958679199	180.70301055908203	0.9931753	493.92
SA38_EXP_7	590	724.4424819946289	253.79496574401855	0.97378707	494.76
SA38_EXP_7	591	724.658203125	279.8430061340332	0.9974988	495.6
SA38_EXP_7	592	733.7942123413086	138.74138832092285	0.048449773	496.44
SA38_EXP_7	593	17.146366834640503	273.1268119812012	0.00814591	497.28
SA38_EXP_7	594	17.221345007419586	273.1321048736572	0.0045813234	498.12
SA38_EXP_7	595	668.9865589141846	175.5135726928711	0.027005153	498.96
SA38_EXP_7	596	643.4346199035645	194.74542617797852	0.99606067	499.8
SA38_EXP_7	597	642.0958518981934	285.23303031921387	0.9938186	500.64
SA38_EXP_7	598	641.2412643432617	320.3536033630371	0.9941816	501.48
SA38_EXP_7	599	693.4212684631348	308.0442810058594	0.9377222	502.32
SA38_EXP_7	600	754.4921398162842	230.7630157470703	0.26931426	503.16
SA38_EXP_7	601	733.3437919616699	83.22897434234619	0.007819676	504.0
SA38_EXP_7	602	733.405876159668	54.393553733825684	0.5018082	504.84
SA38_EXP_7	603	761.0990524291992	181.4494514465332	0.77442807	505.68
SA38_EXP_7	604	18.291760981082916	273.43677520751953	0.0023970755	506.52
SA38_EXP_7	605	671.9944953918457	195.47109603881836	0.8653756	507.36
SA38_EXP_7	606	17.52074956893921	273.3459663391113	0.005092217	508.2
SA38_EXP_7	607	17.529405653476715	273.57547760009766	0.006378383	509.04
SA38_EXP_7	608	642.4469947814941	224.5869255065918	0.9978847	509.88
SA38_EXP_7	609	647.0733165740967	286.2034034729004	0.9987276	510.72
SA38_EXP_7	610	660.3013515472412	281.9685173034668	0.90907264	511.56
SA38_EXP_7	611	633.8842391967773	146.32206916809082	0.95552254	512.4
SA38_EXP_7	612	694.328498840332	190.84153175354004	0.96136063	513.24
SA38_EXP_7	613	760.117244720459	198.80433082580566	0.08014802	514.08
SA38_EXP_7	614	761.7954254150391	267.460355758667	0.4769982	514.92
SA38_EXP_7	615	727.6487827301025	318.5576820373535	0.9941362	515.76
SA38_EXP_7	616	753.3792495727539	272.24870681762695	0.62100667	516.6
SA38_EXP_7	617	725.7474899291992	132.08842277526855	0.9719678	517.44
SA38_EXP_7	618	783.9696884155273	183.39889526367188	0.012475387	518.28
SA38_EXP_7	619	761.4367485046387	246.23462677001953	0.14601424	519.12
SA38_EXP_7	620	17.35043078660965	273.1727886199951	0.0047805277	519.96
SA38_EXP_7	621	666.0812377929688	192.13159561157227	0.63741475	520.8
SA38_EXP_7	622	642.0437812805176	132.56019115447998	0.0046505034	521.64
SA38_EXP_7	623	665.9645080566406	154.53326225280762	0.8060708	522.48
SA38_EXP_7	624	712.2797012329102	233.42459678649902	0.98155504	523.32
SA38_EXP_7	625	14.051839709281921	251.1137294769287	0.01387758	524.16
SA38_EXP_7	626	768.1032657623291	219.47107315063477	0.8723987	525.0
SA38_EXP_7	627	723.3065605163574	81.2212085723877	0.9424313	525.84
SA38_EXP_7	628	783.4053993225098	116.54679536819458	0.027430048	526.68
SA38_EXP_7	629	741.0221099853516	204.080171585083	0.6889944	527.52
SA38_EXP_7	630	713.266134262085	234.0522050857544	0.98345	528.36
SA38_EXP_7	631	715.5911445617676	280.0209903717041	0.98559165	529.2
SA38_EXP_7	632	714.8680686950684	341.2287139892578	0.99568594	530.04
SA38_EXP_7	633	17.8327813744545	273.9430618286133	0.0059899045	530.88
SA38_EXP_7	634	702.6418685913086	272.9435920715332	0.032293614	531.72
SA38_EXP_7	635	655.8950901031494	198.2023286819458	0.86456144	532.56
SA38_EXP_7	636	665.074348449707	126.16647720336914	0.00919025	533.4
SA38_EXP_7	637	672.7189064025879	203.86479377746582	0.98616785	534.24
SA38_EXP_7	638	17.700916528701782	273.3969497680664	0.0070785964	535.08
SA38_EXP_7	639	770.0468063354492	264.56531524658203	0.43870297	535.92
SA38_EXP_7	640	745.3245162963867	304.70486640930176	0.23970306	536.76
SA38_EXP_7	641	732.1447372436523	292.8256416320801	0.9836429	537.6
SA38_EXP_7	642	715.8397674560547	130.41109085083008	0.8727164	538.44
SA38_EXP_7	643	708.7406158447266	102.16152906417847	0.5485364	539.28
SA38_EXP_7	644	17.362262308597565	273.1068420410156	0.006557871	540.12
SA38_EXP_7	645	737.0646476745605	239.70544338226318	0.84338385	540.96
SA38_EXP_7	646	724.0391731262207	280.03586769104004	0.69545573	541.8
SA38_EXP_7	647	718.0461883544922	328.7249565124512	0.9985721	542.64
SA38_EXP_7	648	17.132937908172607	273.05030822753906	0.0062486455	543.48
SA38_EXP_7	649	688.1304740905762	261.15440368652344	0.37449363	544.32
SA38_EXP_7	650	653.9299964904785	180.46554565429688	0.9663146	545.16
SA38_EXP_7	651	639.9089336395264	125.31789779663086	0.8140564	546.0
SA38_EXP_7	652	665.366268157959	198.57717990875244	0.99674416	546.84
SA38_EXP_7	653	706.3611030578613	283.11192512512207	0.95881397	547.68
SA38_EXP_7	654	757.4793815612793	307.1788215637207	0.027494676	548.52
SA38_EXP_7	655	756.6972732543945	307.1919822692871	0.87661576	549.36
SA38_EXP_7	656	729.7882080078125	173.33267211914062	0.94572794	550.2
SA38_EXP_7	657	723.0204582214355	79.31344985961914	0.8353062	551.04
SA38_EXP_7	658	769.3328857421875	121.73159122467041	0.051676303	551.88
SA38_EXP_7	659	13.822945952415466	264.6193027496338	0.007315171	552.72
SA38_EXP_7	660	677.9011726379395	171.43441200256348	0.01702585	553.56
SA38_EXP_7	661	17.612648010253906	273.5787105560303	0.0061510885	554.4
SA38_EXP_7	662	670.1334953308105	184.61005210876465	0.9038971	555.24
SA38_EXP_7	663	673.1009483337402	263.17657470703125	0.64716774	556.08
SA38_EXP_7	664	638.9735221862793	178.76927375793457	0.9591571	556.92
SA38_EXP_7	665	670.5878257751465	164.42224502563477	0.900276	557.76
SA38_EXP_7	666	688.3557319641113	222.2438907623291	0.9870985	558.6
SA38_EXP_7	667	758.7227821350098	220.40162086486816	0.1218029	559.44
SA38_EXP_7	668	756.0532569885254	266.1592483520508	0.5380607	560.28
SA38_EXP_7	669	729.4370651245117	315.47155380249023	0.9926911	561.12
SA38_EXP_7	670	734.9825382232666	146.86992645263672	0.8306478	561.96
SA38_EXP_7	671	715.3609275817871	89.17505979537964	0.22120468	562.8
SA38_EXP_7	672	754.4270515441895	198.73360633850098	0.16307454	563.64
SA38_EXP_7	673	17.192237079143524	272.6305103302002	0.0051040393	564.48
SA38_EXP_7	674	17.334291338920593	273.40707778930664	0.0051264735	565.32
SA38_EXP_7	675	649.6047973632812	162.82248973846436	0.9035538	566.16
SA38_EXP_7	676	641.8953895568848	141.44365310668945	0.910015	567.0
SA38_EXP_7	677	663.0398750305176	230.69357872009277	0.9696455	567.84
SA38_EXP_7	678	698.0878353118896	260.1503276824951	0.9735248	568.68
SA38_EXP_7	679	751.7635345458984	230.92832565307617	0.037031606	569.52
SA38_EXP_7	680	740.773868560791	186.65707111358643	0.9440252	570.36
SA38_EXP_7	681	729.7970771789551	221.74850463867188	0.9986689	571.2
SA38_EXP_7	682	728.5824775695801	231.23791694641113	0.8917635	572.04
SA38_EXP_7	683	723.9593505859375	89.91852521896362	0.0704481	572.88
SA38_EXP_7	684	695.5905914306641	76.1618971824646	0.99085754	573.72
SA38_EXP_7	685	750.5867958068848	190.3579044342041	0.04544388	574.56
SA38_EXP_7	686	722.8550910949707	251.03370666503906	0.98492384	575.4
SA38_EXP_7	687	17.583246529102325	273.6510944366455	0.004426129	576.24
SA38_EXP_7	688	679.620361328125	243.6225700378418	0.26226878	577.08
SA38_EXP_7	689	640.1078224182129	131.12957954406738	0.052250054	577.92
SA38_EXP_7	690	676.2449264526367	151.49986267089844	0.9942188	578.76
SA38_EXP_7	691	730.2103996276855	223.80157470703125	0.07847239	579.6
SA38_EXP_7	692	733.3054542541504	215.3701686859131	0.88080585	580.44
SA38_EXP_7	693	750.6983757019043	245.4964828491211	0.28262565	581.28
SA38_EXP_7	694	718.5009002685547	89.05255794525146	0.040941607	582.12
SA38_EXP_7	695	768.8650131225586	153.8346290588379	0.16507265	582.96
SA38_EXP_7	696	17.5587996840477	273.26130867004395	0.005838837	583.8
SA38_EXP_7	697	675.2911567687988	169.381742477417	0.014870571	584.64
SA38_EXP_7	698	639.6245956420898	127.79419898986816	0.91738945	585.48
SA38_EXP_7	699	645.3513145446777	188.56422901153564	0.99375474	586.32
SA38_EXP_7	700	650.3659248352051	246.37733459472656	0.9956707	587.16
SA38_EXP_7	701	651.0369777679443	302.08173751831055	0.99545276	588.0
SA38_EXP_7	702	669.0522193908691	318.88973236083984	0.9972178	588.84
SA38_EXP_7	703	652.0845413208008	192.68142700195312	0.97804767	589.68
SA38_EXP_7	704	682.8902244567871	231.79841995239258	0.07044243	590.52
SA38_EXP_7	705	654.3796539306641	174.53824996948242	0.49612644	591.36
SA38_EXP_7	706	660.4473114013672	148.39572429656982	0.66266346	592.2
SA38_EXP_7	707	723.0246543884277	194.52003479003906	0.058653653	593.04
SA38_EXP_7	708	17.6267609000206	273.3248519897461	0.004259913	593.88
SA38_EXP_7	709	749.0471839904785	231.17390155792236	0.8110759	594.72
SA38_EXP_7	710	729.3334007263184	255.0267505645752	0.98866934	595.56
SA38_EXP_7	711	708.5593223571777	280.4576110839844	0.99768305	596.4
SA38_EXP_7	712	712.2586727142334	321.39244079589844	0.76112735	597.24
SA38_EXP_7	713	699.6231079101562	249.32381629943848	0.9963876	598.08
SA38_EXP_7	714	699.1732597351074	201.52788162231445	0.5241042	598.92
SA38_EXP_7	715	737.7914428710938	264.5907211303711	0.024842769	599.76
SA38_EXP_7	716	696.7835426330566	209.09048080444336	0.5665267	600.6
SA38_EXP_7	717	695.9447860717773	184.2482328414917	0.3030544	601.44
SA38_EXP_7	718	678.1963348388672	205.1601505279541	0.020300912	602.28
SA38_EXP_7	719	644.8737621307373	146.31986618041992	0.33472824	603.12
SA38_EXP_7	720	672.4621772766113	150.33405303955078	0.9847143	603.96
SA38_EXP_7	721	710.3500843048096	205.79986095428467	0.37768468	604.8
SA38_EXP_7	722	749.7737884521484	212.24023818969727	0.10893623	605.64
SA38_EXP_7	723	748.7148284912109	212.09747314453125	0.93265504	606.48
SA38_EXP_7	724	727.5898933410645	241.12595558166504	0.99900705	607.32
SA38_EXP_7	725	717.1154975891113	285.6746292114258	0.9926836	608.16
SA38_EXP_7	726	731.0945510864258	214.74603652954102	0.22444317	609.0
SA38_EXP_7	727	13.817612826824188	265.9596633911133	0.009615876	609.84
SA38_EXP_7	728	663.1115913391113	171.07923030853271	0.31509283	610.68
SA38_EXP_7	729	629.7563552856445	136.93264961242676	0.9384751	611.52
SA38_EXP_7	730	644.3411827087402	203.882417678833	0.99624383	612.36
SA38_EXP_7	731	632.2583675384521	278.871545791626	0.9836875	613.2
SA38_EXP_7	732	635.3395938873291	319.92210388183594	0.9964658	614.04
SA38_EXP_7	733	665.4306411743164	331.6119575500488	0.9917495	614.88
SA38_EXP_7	734	662.6461029052734	355.2565670013428	0.99744046	615.72
SA38_EXP_7	735	656.56418800354	306.2460136413574	0.99616253	616.56
SA38_EXP_7	736	649.1236209869385	227.6073932647705	0.9726964	617.4
SA38_EXP_7	737	643.9249038696289	308.08942794799805	0.9695864	618.24
SA38_EXP_7	738	653.7112236022949	242.11203575134277	0.9796169	619.08
SA38_EXP_7	739	644.25048828125	180.74200630187988	0.99485826	619.92
SA38_EXP_7	740	636.2433910369873	261.1314582824707	0.9981505	620.76
SA38_EXP_7	741	654.9346446990967	273.1798553466797	0.9878802	621.6
SA38_EXP_7	742	636.1298084259033	146.3510799407959	0.08442082	622.44
SA38_EXP_7	743	640.1614665985107	247.99126625061035	0.92387414	623.28
SA38_EXP_7	744	651.9020080566406	291.9187545776367	0.9821018	624.12
SA38_EXP_7	745	659.3008995056152	292.9299545288086	0.9939587	624.96
SA38_EXP_7	746	637.1681213378906	178.9632225036621	0.9953134	625.8
SA38_EXP_7	747	651.2812614440918	227.23546028137207	0.9798329	626.64
SA38_EXP_7	748	664.9571418762207	297.81097412109375	0.21140598	627.48
SA38_EXP_7	749	636.7505073547363	145.96095085144043	0.9515218	628.32
SA38_EXP_7	750	671.3391304016113	171.64721488952637	0.9925183	629.16
SA38_EXP_7	751	724.702262878418	236.30836486816406	0.029815052	630.0
SA38_EXP_7	752	753.8248062133789	245.0042724609375	0.097507454	630.84
SA38_EXP_7	753	748.1171607971191	268.0505847930908	0.9721531	631.68
SA38_EXP_7	754	724.5227813720703	320.5483818054199	0.99854726	632.52
SA38_EXP_7	755	727.8103828430176	337.0491313934326	0.98860735	633.36
SA38_EXP_7	756	721.3040828704834	151.3813591003418	0.94684803	634.2
SA38_EXP_7	757	710.0581169128418	138.51036071777344	0.007870963	635.04
SA38_EXP_7	758	739.4187927246094	260.5587673187256	0.058090676	635.88
SA38_EXP_7	759	720.5197334289551	265.883731842041	0.28281173	636.72
SA38_EXP_7	760	673.7649917602539	202.47333526611328	0.051887736	637.56
SA38_EXP_7	761	647.5490570068359	153.24231147766113	0.1983814	638.4
SA38_EXP_7	762	639.5528793334961	173.57850551605225	0.9870673	639.24
SA38_EXP_7	763	639.6671295166016	259.2964553833008	0.9923813	640.08
SA38_EXP_7	764	640.5861854553223	306.55059814453125	0.997563	640.92
SA38_EXP_7	765	646.0729598999023	195.8463191986084	0.9835265	641.76
SA38_EXP_7	766	647.834062576294	176.63804054260254	0.9969969	642.6
SA38_EXP_7	767	647.9427337646484	261.8401908874512	0.9977387	643.44
SA38_EXP_7	768	646.6262340545654	219.8100757598877	0.99628997	644.28
SA38_EXP_7	769	649.3580341339111	145.44885635375977	0.8413296	645.12
SA38_EXP_7	770	643.9838409423828	241.01835250854492	0.98488104	645.96
SA38_EXP_7	771	649.8695373535156	294.16102409362793	0.9935254	646.8
SA38_EXP_7	772	647.214412689209	194.65567588806152	0.9564632	647.64
SA38_EXP_7	773	642.1297073364258	187.0392608642578	0.9888009	648.48
SA38_EXP_7	774	646.2764739990234	285.3474712371826	0.9736821	649.32
SA38_EXP_7	775	660.9189033508301	233.3567190170288	0.9517273	650.16
SA38_EXP_7	776	17.506790161132812	273.34327697753906	0.0048391	651.0
SA38_EXP_7	777	666.9763565063477	240.08339881896973	0.8616084	651.84
SA38_EXP_7	778	657.6220035552979	254.13811683654785	0.98129404	652.68
SA38_EXP_7	779	652.9825210571289	279.42131996154785	0.9949374	653.52
SA38_EXP_7	780	656.7497253417969	240.1369285583496	0.98403937	654.36
SA38_EXP_7	781	636.1992359161377	152.38396167755127	0.97519773	655.2
SA38_EXP_7	782	646.5036392211914	271.07502937316895	0.99152386	656.04
SA38_EXP_7	783	654.254674911499	293.90275955200195	0.9964786	656.88
SA38_EXP_7	784	648.1043815612793	168.4819793701172	0.976863	657.72
SA38_EXP_7	785	658.8597297668457	160.42991638183594	0.963145	658.56
SA38_EXP_7	786	17.396515607833862	273.5398578643799	0.00745616	659.4
SA38_EXP_7	787	755.3043365478516	232.32901096343994	0.7663515	660.24
SA38_EXP_7	788	757.2872161865234	281.8074703216553	0.90546393	661.08
SA38_EXP_7	789	744.7276592254639	318.1153392791748	0.920344	661.92
SA38_EXP_7	790	721.9137191772461	322.41371154785156	0.98277503	662.76
SA38_EXP_7	791	738.1462097167969	212.531476020813	0.28706205	663.6
SA38_EXP_7	792	17.624841630458832	273.12764167785645	0.004681227	664.44
SA38_EXP_7	793	655.704402923584	173.494234085083	0.9849578	665.28
SA38_EXP_7	794	655.741024017334	134.90615844726562	0.8842031	666.12
SA38_EXP_7	795	678.9682388305664	222.67370223999023	0.97527	666.96
SA38_EXP_7	796	709.9678039550781	275.60028076171875	0.99605525	667.8
SA38_EXP_7	797	751.2896537780762	326.10557556152344	0.059368797	668.64
SA38_EXP_7	798	750.177526473999	364.507999420166	0.1615234	669.48
SA38_EXP_7	799	18.0413156747818	273.4981155395508	0.0035609622	670.32
SA38_EXP_7	800	735.5654239654541	416.4660358428955	0.029661918	671.16
SA38_EXP_7	801	729.5705318450928	414.94606018066406	0.9960906	672.0
SA38_EXP_7	802	705.6354522705078	395.62231063842773	0.9990363	672.84
SA38_EXP_7	803	712.6352787017822	377.8403377532959	0.99670225	673.68
SA38_EXP_7	804	705.5870056152344	342.07380294799805	0.9964301	674.52
SA38_EXP_7	805	726.2322425842285	252.49531745910645	0.98200434	675.36
SA38_EXP_7	806	752.8426647186279	232.97667503356934	0.07602274	676.2
SA38_EXP_7	807	728.4111976623535	272.30320930480957	0.99873286	677.04
SA38_EXP_7	808	733.114767074585	168.7021780014038	0.03525943	677.88
SA38_EXP_7	809	712.8519058227539	85.71614742279053	0.16204955	678.72
SA38_EXP_7	810	784.7664833068848	161.0196590423584	0.024342107	679.56
SA38_EXP_7	811	731.1688423156738	238.2066535949707	0.83448607	680.4
SA38_EXP_7	812	736.5428447723389	292.59939193725586	0.8475445	681.24
SA38_EXP_7	813	742.6028251647949	337.9739570617676	0.028338773	682.08
SA38_EXP_7	814	742.2767162322998	324.33597564697266	0.26126984	682.92
SA38_EXP_7	815	686.5713596343994	198.13027381896973	0.9987072	683.76
SA38_EXP_7	816	709.3679428100586	266.8175983428955	0.96471447	684.6
SA38_EXP_7	817	707.6221466064453	318.3948040008545	0.97008455	685.44
SA38_EXP_7	818	701.7361164093018	243.48824501037598	0.010263026	686.28
SA38_EXP_7	819	659.2935562133789	174.66509342193604	0.9694986	687.12
SA38_EXP_7	820	641.7213439941406	116.58217906951904	0.14907205	687.96
SA38_EXP_7	821	660.6282234191895	185.39231300354004	0.99404633	688.8
SA38_EXP_7	822	691.5092468261719	246.99291229248047	0.9911617	689.64
SA38_EXP_7	823	762.7714157104492	258.2625389099121	0.4724384	690.48
SA38_EXP_7	824	749.2688179016113	178.07381629943848	0.54566073	691.32
SA38_EXP_7	825	725.2293586730957	70.26949882507324	0.024117408	692.16
SA38_EXP_7	826	17.82599538564682	273.1509017944336	0.003947375	693.0
SA38_EXP_7	827	672.0975399017334	186.12619400024414	0.018575937	693.84
SA38_EXP_7	828	644.2176818847656	158.274564743042	0.9652222	694.68
SA38_EXP_7	829	638.664960861206	139.73118782043457	0.82476515	695.52
SA38_EXP_7	830	640.9374237060547	258.6045455932617	0.99253535	696.36
SA38_EXP_7	831	645.250654220581	300.4266357421875	0.9931625	697.2
SA38_EXP_7	832	649.5207786560059	179.9707317352295	0.9848889	698.04
SA38_EXP_7	833	637.5978469848633	170.4045867919922	0.972231	698.88
SA38_EXP_7	834	641.9058322906494	257.5367259979248	0.99582773	699.72
SA38_EXP_7	835	660.8235359191895	315.55466651916504	0.949248	700.56
SA38_EXP_7	836	17.358548939228058	273.25947761535645	0.005390805	701.4
SA38_EXP_7	837	764.8467540740967	279.058256149292	0.6901065	702.24
SA38_EXP_7	838	17.60813742876053	273.41732025146484	0.00511551	703.08
SA38_EXP_7	839	724.3742942810059	130.8766508102417	0.87249213	703.92
SA38_EXP_7	840	780.7794570922852	125.05900382995605	0.01154227	704.76
SA38_EXP_7	841	760.197925567627	205.65223217010498	0.18870428	705.6
SA38_EXP_7	842	738.135290145874	280.9373474121094	0.023564775	706.44
SA38_EXP_7	843	17.564432322978973	273.2138156890869	0.0040929997	707.28
SA38_EXP_7	844	670.591926574707	178.801589012146	0.80536	708.12
SA38_EXP_7	845	646.1936950683594	141.14298820495605	0.62245464	708.96
SA38_EXP_7	846	660.4615211486816	169.40105438232422	0.9881094	709.8
SA38_EXP_7	847	17.33468472957611	273.1879234313965	0.005669443	710.64
SA38_EXP_7	848	750.0411987304688	216.97906494140625	0.86177915	711.48
SA38_EXP_7	849	679.7871112823486	116.48664951324463	0.0153622255	712.32
SA38_EXP_7	850	722.3092555999756	88.98855686187744	0.4023814	713.16
SA38_EXP_7	851	750.076150894165	214.66994762420654	0.8966037	714.0
SA38_EXP_7	852	737.3324871063232	277.7006435394287	0.892577	714.84
SA38_EXP_7	853	715.7112121582031	332.7077865600586	0.9906591	715.68
SA38_EXP_7	854	709.7671508789062	379.6981430053711	0.9988262	716.52
SA38_EXP_7	855	696.0410118103027	263.95992279052734	0.98694605	717.36
SA38_EXP_7	856	728.925085067749	277.0312213897705	0.010108154	718.2
SA38_EXP_7	857	699.0255355834961	326.28026962280273	0.95880437	719.04
SA38_EXP_7	858	748.643970489502	259.6832084655762	0.6253269	719.88
SA38_EXP_7	859	17.331671714782715	273.4500217437744	0.004026182	720.72
SA38_EXP_7	860	716.2281513214111	44.208576679229736	0.01094754	721.56
SA38_EXP_7	861	17.953167855739594	273.37738037109375	0.0050268397	722.4
SA38_EXP_7	862	679.7823905944824	170.79111099243164	0.10802054	723.24
SA38_EXP_7	863	643.6957359313965	148.31565856933594	0.86671466	724.08
SA38_EXP_7	864	637.385082244873	153.1490135192871	0.98656267	724.92
SA38_EXP_7	865	631.7782402038574	276.4382743835449	0.9960665	725.76
SA38_EXP_7	866	641.7530536651611	207.9844093322754	0.99159735	726.6
SA38_EXP_7	867	649.5495796203613	198.4046745300293	0.9952371	727.44
SA38_EXP_7	868	647.4928855895996	284.3258857727051	0.94030136	728.28
SA38_EXP_7	869	684.978199005127	312.74439811706543	0.9932289	729.12
SA38_EXP_7	870	760.161542892456	242.37027168273926	0.2933161	729.96
SA38_EXP_7	871	17.558054625988007	273.70702743530273	0.006455432	730.8
SA38_EXP_7	872	727.5791168212891	59.03024911880493	0.16764213	731.64
SA38_EXP_7	873	13.945835828781128	264.90234375	0.005985437	732.48
SA38_EXP_7	874	678.0818939208984	175.27092933654785	0.033588562	733.32
SA38_EXP_7	875	645.5516815185547	139.99159812927246	0.010220113	734.16
SA38_EXP_7	876	669.752311706543	157.1277952194214	0.9967865	735.0
SA38_EXP_7	877	717.6352500915527	210.82321643829346	0.008711878	735.84
SA38_EXP_7	878	759.9043846130371	228.99044036865234	0.3782418	736.68
SA38_EXP_7	879	751.5650272369385	279.7449016571045	0.9701263	737.52
SA38_EXP_7	880	744.7203159332275	247.36867904663086	0.9362476	738.36
SA38_EXP_7	881	706.7254066467285	90.43004035949707	0.965862	739.2
SA38_EXP_7	882	782.2504997253418	140.66994667053223	0.18130231	740.04
SA38_EXP_7	883	743.7762260437012	265.3777313232422	0.96523994	740.88
SA38_EXP_7	884	17.827820777893066	273.62854957580566	0.0058533447	741.72
SA38_EXP_7	885	17.624816298484802	273.45027923583984	0.0039753327	742.56
SA38_EXP_7	886	673.0203628540039	199.0276336669922	0.33796677	743.4
SA38_EXP_7	887	645.222282409668	141.33419036865234	0.00940722	744.24
SA38_EXP_7	888	656.5534591674805	171.73954010009766	0.9913829	745.08
SA38_EXP_7	889	688.2378578186035	238.97376537322998	0.9938378	745.92
SA38_EXP_7	890	761.6505146026611	252.96844482421875	0.055439144	746.76
SA38_EXP_7	891	758.0012321472168	280.20501136779785	0.26376447	747.6
SA38_EXP_7	892	747.3787307739258	254.13854598999023	0.99297345	748.44
SA38_EXP_7	893	710.4423522949219	79.01455879211426	0.063097365	749.28
SA38_EXP_7	894	769.0361022949219	129.8267126083374	0.022829277	750.12
SA38_EXP_7	895	17.501291632652283	273.20672035217285	0.0074219345	750.96
SA38_EXP_7	896	17.63060688972473	273.28514099121094	0.0044671074	751.8
SA38_EXP_7	897	637.9692077636719	117.94671535491943	0.055303954	752.64
SA38_EXP_7	898	644.1465377807617	225.81616401672363	0.9866208	753.48
SA38_EXP_7	899	651.0372161865234	281.5503787994385	0.9915166	754.32
SA38_EXP_7	900	656.6910743713379	215.92248916625977	0.9804213	755.16
SA38_EXP_7	901	17.299988865852356	273.04078102111816	0.004978796	756.0
SA38_EXP_7	902	668.5166358947754	223.42254638671875	0.7712768	756.84
SA38_EXP_7	903	670.2467918395996	81.86011075973511	0.098432265	757.68
SA38_EXP_7	904	671.6377258300781	184.28973197937012	0.97537255	758.52
SA38_EXP_7	905	719.0759181976318	266.7941093444824	0.04360762	759.36
SA38_EXP_7	906	751.987361907959	263.8356685638428	0.054096498	760.2
SA38_EXP_7	907	760.4691028594971	283.84368896484375	0.0055080648	761.04
SA38_EXP_7	908	722.0025062561035	119.7429084777832	0.4317656	761.88
SA38_EXP_7	909	17.348136007785797	273.3873653411865	0.0062175854	762.72
SA38_EXP_7	910	746.1376190185547	223.58851432800293	0.91446096	763.56
SA38_EXP_7	911	710.0340843200684	289.19334411621094	0.99591845	764.4
SA38_EXP_7	912	715.984058380127	240.79204559326172	0.59875214	765.24
SA38_EXP_7	913	723.1990814208984	200.88129043579102	0.060680464	766.08
SA38_EXP_7	914	17.462164163589478	273.6591911315918	0.0044722715	766.92
SA38_EXP_7	915	665.959882736206	173.44173431396484	0.048599657	767.76
SA38_EXP_7	916	667.2152042388916	141.97906494140625	0.052738335	768.6
SA38_EXP_7	917	663.5828495025635	199.20677661895752	0.9956108	769.44
SA38_EXP_7	918	18.10925006866455	273.67916107177734	0.0036348037	770.28
SA38_EXP_7	919	765.8087253570557	253.53458404541016	0.46268973	771.12
SA38_EXP_7	920	757.0943355560303	306.578950881958	0.9156163	771.96
SA38_EXP_7	921	738.3334159851074	329.47179794311523	0.9944378	772.8
SA38_EXP_7	922	738.556957244873	178.4359359741211	0.9263721	773.64
SA38_EXP_7	923	722.285270690918	80.5881929397583	0.009970844	774.48
SA38_EXP_7	924	720.0404167175293	97.79376983642578	0.01589033	775.32
SA38_EXP_7	925	734.503698348999	226.07294082641602	0.5162569	776.16
SA38_EXP_7	926	720.8560943603516	299.3178176879883	0.7197014	777.0
SA38_EXP_7	927	17.38075315952301	273.7059688568115	0.004958898	777.84
SA38_EXP_7	928	670.9814071655273	206.62829875946045	0.95031023	778.68
SA38_EXP_7	929	645.5157279968262	121.60969734191895	0.4110337	779.52
SA38_EXP_7	930	719.9112892150879	205.72603225708008	0.0870886	780.36
SA38_EXP_7	931	754.4024467468262	255.6448745727539	0.9136684	781.2
SA38_EXP_7	932	757.4810028076172	303.8378047943115	0.069623925	782.04
SA38_EXP_7	933	718.8531875610352	140.19495964050293	0.0077656414	782.88
SA38_EXP_7	934	707.6655387878418	81.17684841156006	0.96503794	783.72
SA38_EXP_7	935	743.479061126709	213.00152778625488	0.099635564	784.56
SA38_EXP_7	936	736.7172241210938	273.9887523651123	0.9628953	785.4
SA38_EXP_7	937	13.966068625450134	264.98302459716797	0.008396894	786.24
SA38_EXP_7	938	671.3083744049072	206.9194221496582	0.3201775	787.08
SA38_EXP_7	939	635.82763671875	127.17185497283936	0.26873398	787.92
SA38_EXP_7	940	639.2631530761719	194.26546096801758	0.9915502	788.76
SA38_EXP_7	941	640.1761054992676	284.298734664917	0.9979432	789.6
SA38_EXP_7	942	663.6356353759766	265.61845779418945	0.97478014	790.44
SA38_EXP_7	943	640.4783248901367	152.6161766052246	0.096390285	791.28
SA38_EXP_7	944	638.9918804168701	256.19327545166016	0.9948159	792.12
SA38_EXP_7	945	655.9311389923096	235.99283695220947	0.97866714	792.96
SA38_EXP_7	946	634.0232849121094	139.35912609100342	0.065683745	793.8
SA38_EXP_7	947	643.5113906860352	266.9757270812988	0.99732554	794.64
SA38_EXP_7	948	663.1211280822754	290.9219741821289	0.9894393	795.48
SA38_EXP_7	949	631.6349029541016	133.29483032226562	0.05121395	796.32
SA38_EXP_7	950	636.2533569335938	240.59678077697754	0.9894958	797.16
SA38_EXP_7	951	653.3135414123535	190.97760200500488	0.9821478	798.0
SA38_EXP_7	952	666.4868831634521	156.83515548706055	0.9120832	798.84
SA38_EXP_7	953	703.1947135925293	225.44763565063477	0.9590147	799.68
SA38_EXP_7	954	760.1432800292969	249.60577011108398	0.8434586	800.52
SA38_EXP_7	955	752.9667854309082	273.75938415527344	0.9579271	801.36
SA38_EXP_7	956	724.9859809875488	300.16422271728516	0.9921405	802.2
SA38_EXP_7	957	17.650116980075836	273.27160835266113	0.003920208	803.04
SA38_EXP_7	958	707.9276084899902	217.3740577697754	0.9945686	803.88
SA38_EXP_7	959	712.2421264648438	301.1725044250488	0.9801426	804.72
SA38_EXP_7	960	719.2295074462891	266.10340118408203	0.76950574	805.56
SA38_EXP_7	961	694.684648513794	201.89955711364746	0.9968144	806.4
SA38_EXP_7	962	709.8806381225586	266.3492774963379	0.99770594	807.24
SA38_EXP_7	963	756.1830520629883	147.86304473876953	0.049489785	808.08
SA38_EXP_7	964	706.40549659729	137.28070735931396	0.98559767	808.92
SA38_EXP_7	965	743.7950134277344	283.61329078674316	0.52888876	809.76
SA38_EXP_7	966	738.2433414459229	338.59408378601074	0.46887812	810.6
SA38_EXP_7	967	17.429257929325104	273.3318614959717	0.0056794137	811.44
SA38_EXP_7	968	675.2727508544922	215.68026065826416	0.8980983	812.28
SA38_EXP_7	969	17.61241853237152	273.96800994873047	0.005102335	813.12
SA38_EXP_7	970	671.4075088500977	154.11482334136963	0.045924187	813.96
SA38_EXP_7	971	688.5464668273926	240.86505889892578	0.9961511	814.8
SA38_EXP_7	972	18.15127283334732	273.4526252746582	0.0059526204	815.64
SA38_EXP_7	973	764.1518592834473	277.86609649658203	0.0769709	816.48
SA38_EXP_7	974	744.2324638366699	318.570613861084	0.84685826	817.32
SA38_EXP_7	975	734.6952438354492	157.3879909515381	0.7646459	818.16
SA38_EXP_7	976	17.783597111701965	273.01989555358887	0.0068217022	819.0
SA38_EXP_7	977	18.162694573402405	273.3416748046875	0.002994464	819.84
SA38_EXP_7	978	17.67064779996872	272.90353775024414	0.004855581	820.68
SA38_EXP_7	979	636.9818687438965	168.9155673980713	0.9282722	821.52
SA38_EXP_7	980	640.3194427490234	260.25352478027344	0.99526215	822.36
SA38_EXP_7	981	659.8655700683594	263.5872459411621	0.88630986	823.2
SA38_EXP_7	982	635.5971336364746	133.82530689239502	0.93007845	824.04
SA38_EXP_7	983	654.8196792602539	211.66202545166016	0.026514668	824.88
SA38_EXP_7	984	649.9372482299805	279.90222930908203	0.98482347	825.72
SA38_EXP_7	985	652.4353981018066	179.24686431884766	0.207268	826.56
SA38_EXP_7	986	640.8359527587891	170.61567306518555	0.97384155	827.4
SA38_EXP_7	987	629.5056343078613	237.51043796539307	0.95370823	828.24
SA38_EXP_7	988	633.5010051727295	135.75490951538086	0.01934335	829.08
SA38_EXP_7	989	644.9052810668945	221.77928924560547	0.99342537	829.92
SA38_EXP_7	990	647.0110893249512	268.47461700439453	0.9969304	830.76
SA38_EXP_7	991	638.7832164764404	129.04568195343018	0.018710587	831.6
SA38_EXP_7	992	665.131950378418	191.6825294494629	0.99517137	832.44
SA38_EXP_7	993	710.3894233703613	274.68509674072266	0.9716484	833.28
SA38_EXP_7	994	753.8022041320801	307.88257598876953	0.029208265	834.12
SA38_EXP_7	995	17.235715687274933	273.2874870300293	0.0045513497	834.96
SA38_EXP_7	996	743.7846183776855	266.71786308288574	0.99439174	835.8
SA38_EXP_7	997	17.689792811870575	273.1541061401367	0.0044103437	836.64
SA38_EXP_7	998	17.59815216064453	273.0081367492676	0.0039091823	837.48
SA38_EXP_7	999	17.600764334201813	273.1948471069336	0.004352068	838.32
SA38_EXP_7	1000	13.877329230308533	263.7568473815918	0.009180386	839.16
SA38_EXP_7	1001	668.3328628540039	167.76922702789307	0.97945225	840.0
SA38_EXP_7	1002	713.5855674743652	257.4221420288086	0.9511062	840.84
SA38_EXP_7	1003	739.5735263824463	307.27277755737305	0.94630367	841.68
SA38_EXP_7	1004	754.3738842010498	355.48072814941406	0.09298254	842.52
SA38_EXP_7	1005	733.5416793823242	360.9470558166504	0.5006143	843.36
SA38_EXP_7	1006	740.8608913421631	220.62236309051514	0.657714	844.2
SA38_EXP_7	1007	707.3574542999268	158.78801822662354	0.2398392	845.04
SA38_EXP_7	1008	730.5179119110107	263.35378646850586	0.427947	845.88
SA38_EXP_7	1009	723.2087135314941	295.3315258026123	0.98727673	846.72
SA38_EXP_7	1010	727.0193576812744	151.92266464233398	0.42834386	847.56
SA38_EXP_7	1011	724.639892578125	179.45526123046875	0.97554827	848.4
SA38_EXP_7	1012	732.3653221130371	282.16020584106445	0.9575173	849.24
SA38_EXP_7	1013	746.7506885528564	184.98257160186768	0.42947906	850.08
SA38_EXP_7	1014	707.6994895935059	171.83009147644043	0.9991084	850.92
SA38_EXP_7	1015	735.7065200805664	285.5624771118164	0.9606317	851.76
SA38_EXP_7	1016	740.7874584197998	267.6291561126709	0.9469448	852.6
SA38_EXP_7	1017	722.584867477417	109.42813396453857	0.97587425	853.44
SA38_EXP_7	1018	770.4754829406738	195.35290718078613	0.10661132	854.28
SA38_EXP_7	1019	17.403335869312286	273.36381912231445	0.008447159	855.12
SA38_EXP_7	1020	13.879567384719849	263.65224838256836	0.019227441	855.96
SA38_EXP_7	1021	645.0527667999268	156.4669418334961	0.9483012	856.8
SA38_EXP_7	1022	662.39914894104	193.9389181137085	0.9916946	857.64
SA38_EXP_7	1023	17.59425848722458	273.23049545288086	0.0047127744	858.48
SA38_EXP_7	1024	765.0911808013916	248.6582851409912	0.84329814	859.32
SA38_EXP_7	1025	752.1681308746338	297.0013618469238	0.9907178	860.16
SA38_EXP_7	1026	753.7684440612793	232.3125171661377	0.9366263	861.0
SA38_EXP_7	1027	719.3646907806396	90.59715986251831	0.21742554	861.84
SA38_EXP_7	1028	17.61932075023651	272.98988342285156	0.0054461616	862.68
SA38_EXP_7	1029	736.417293548584	218.9807939529419	0.9701493	863.52
SA38_EXP_7	1030	733.0345153808594	240.11529922485352	0.9976393	864.36
SA38_EXP_7	1031	718.0850028991699	92.68228054046631	0.52940714	865.2
SA38_EXP_7	1032	17.482715845108032	273.5741901397705	0.009476874	866.04
SA38_EXP_7	1033	737.0460510253906	264.12500381469727	0.7559602	866.88
SA38_EXP_7	1034	731.3688278198242	259.52693939208984	0.9923981	867.72
SA38_EXP_7	1035	17.28872060775757	273.0971145629883	0.0075828726	868.56
SA38_EXP_7	1036	17.290090024471283	273.0479621887207	0.0075013135	869.4
SA38_EXP_7	1037	17.94246882200241	273.6627388000488	0.0041413596	870.24
SA38_EXP_7	1038	17.584767937660217	273.64253997802734	0.0044675698	871.08
SA38_EXP_7	1039	665.655517578125	160.19824504852295	0.0453158	871.92
SA38_EXP_7	1040	668.998908996582	128.4308910369873	0.051654506	872.76
SA38_EXP_7	1041	686.85302734375	201.19935035705566	0.9905661	873.6
SA38_EXP_7	1042	722.8838443756104	273.07050704956055	0.9520503	874.44
SA38_EXP_7	1043	737.4166011810303	343.2516288757324	0.9376299	875.28
SA38_EXP_7	1044	735.6278419494629	377.45704650878906	0.9990721	876.12
SA38_EXP_7	1045	752.1353721618652	346.117000579834	0.2994333	876.96
SA38_EXP_7	1046	755.4612159729004	365.56477546691895	0.03369902	877.8
SA38_EXP_7	1047	759.1351509094238	373.88872146606445	0.96321315	878.64
SA38_EXP_7	1048	734.5092296600342	195.42863845825195	0.98452157	879.48
SA38_EXP_7	1049	782.5987815856934	160.96315383911133	0.05938167	880.32
SA38_EXP_7	1050	17.778858542442322	273.06572914123535	0.0044798316	881.16
SA38_EXP_7	1051	667.3751354217529	168.09903144836426	0.06985624	882.0
SA38_EXP_7	1052	636.2846374511719	150.36706924438477	0.9546497	882.84
SA38_EXP_7	1053	665.3569221496582	203.79674434661865	0.9899593	883.68
SA38_EXP_7	1054	725.9580612182617	299.2840576171875	0.0767423	884.52
SA38_EXP_7	1055	765.4367446899414	324.56202507019043	0.3567131	885.36
SA38_EXP_7	1056	740.6636714935303	175.659441947937	0.98649037	886.2
SA38_EXP_7	1057	784.8437786102295	88.40439319610596	0.0044812867	887.04
SA38_EXP_7	1058	781.7103385925293	164.34996128082275	0.1254714	887.88
SA38_EXP_7	1059	737.6158714294434	247.95581817626953	0.9095688	888.72
SA38_EXP_7	1060	718.2113170623779	296.9182777404785	0.9835224	889.56
SA38_EXP_7	1061	729.5868873596191	168.232684135437	0.9141696	890.4
SA38_EXP_7	1062	712.6657485961914	169.61957931518555	0.9973713	891.24
SA38_EXP_7	1063	719.1568374633789	269.45234298706055	0.99946755	892.08
SA38_EXP_7	1064	731.5103530883789	170.30616760253906	0.009848107	892.92
SA38_EXP_7	1065	721.5295314788818	80.72743892669678	0.24842314	893.76
SA38_EXP_7	1066	734.0115547180176	207.93651580810547	0.98421115	894.6
SA38_EXP_7	1067	725.4081726074219	278.51237297058105	0.99934894	895.44
SA38_EXP_7	1068	724.5949745178223	148.2903528213501	0.99492574	896.28
SA38_EXP_7	1069	755.0731182098389	207.39984512329102	0.81775975	897.12
SA38_EXP_7	1070	741.8302536010742	330.9917736053467	0.75502956	897.96
SA38_EXP_7	1071	730.521297454834	294.4570541381836	0.95933646	898.8
SA38_EXP_7	1072	744.9292182922363	195.0033187866211	0.6319088	899.64
SA38_EXP_7	1073	702.867317199707	140.28778553009033	0.98713315	900.48
SA38_EXP_7	1074	759.2132568359375	248.51652145385742	0.9037745	901.32
SA38_EXP_7	1075	736.5269660949707	303.59192848205566	0.63233435	902.16
SA38_EXP_7	1076	754.6182632446289	201.89108848571777	0.7165301	903.0
SA38_EXP_7	1077	717.0607566833496	165.26690483093262	0.9636164	903.84
SA38_EXP_7	1078	750.0718116760254	270.4499816894531	0.86797357	904.68
SA38_EXP_7	1079	727.4539947509766	328.03075790405273	0.9802714	905.52
SA38_EXP_7	1080	746.196174621582	203.63439559936523	0.6555706	906.36
SA38_EXP_7	1081	720.7109451293945	87.53679513931274	0.12684676	907.2
SA38_EXP_7	1082	17.27708876132965	273.1776809692383	0.0058593936	908.04
SA38_EXP_7	1083	683.692455291748	172.80695915222168	0.029838648	908.88
SA38_EXP_7	1084	663.1112098693848	193.32624435424805	0.5200756	909.72
SA38_EXP_7	1085	652.299690246582	228.41999530792236	0.8361533	910.56
SA38_EXP_7	1086	646.5599060058594	295.27241706848145	0.9941444	911.4
SA38_EXP_7	1087	640.2468681335449	178.20362091064453	0.99731654	912.24
SA38_EXP_7	1088	639.894962310791	214.65534210205078	0.9950589	913.08
SA38_EXP_7	1089	652.5668144226074	192.56089210510254	0.99869436	913.92
SA38_EXP_7	1090	17.512179911136627	273.2740116119385	0.005813612	914.76
SA38_EXP_7	1091	682.3529243469238	259.8624801635742	0.012527697	915.6
SA38_EXP_7	1092	675.2035140991211	276.5911102294922	0.94345313	916.44
SA38_EXP_7	1093	635.3927612304688	157.8134536743164	0.98946613	917.28
SA38_EXP_7	1094	665.2565956115723	191.78645610809326	0.99708986	918.12
SA38_EXP_7	1095	711.9354248046875	265.4505729675293	0.88465387	918.96
SA38_EXP_7	1096	742.7498817443848	319.34240341186523	0.0046295556	919.8
SA38_EXP_7	1097	763.034725189209	253.8398551940918	0.8790533	920.64
SA38_EXP_7	1098	733.7595462799072	154.5514726638794	0.3730338	921.48
SA38_EXP_7	1099	716.1581993103027	65.55895328521729	0.69541085	922.32
SA38_EXP_7	1100	17.504554986953735	273.1363105773926	0.0044911043	923.16
SA38_EXP_7	1101	670.1594352722168	171.51772499084473	0.5574875	924.0
SA38_EXP_7	1102	17.843951284885406	273.1193161010742	0.003920398	924.84
SA38_EXP_7	1103	676.4713287353516	181.70318126678467	0.9931774	925.68
SA38_EXP_7	1104	727.7993202209473	270.003604888916	0.14392859	926.52
SA38_EXP_7	1105	761.9217395782471	314.6685218811035	0.46097332	927.36
SA38_EXP_7	1106	745.8751678466797	341.59915924072266	0.9474172	928.2
SA38_EXP_7	1107	746.6971397399902	226.3235092163086	0.99535865	929.04
SA38_EXP_7	1108	713.9710426330566	123.64485740661621	0.048035584	929.88
SA38_EXP_7	1109	17.664921283721924	273.28622817993164	0.0050388183	930.72
SA38_EXP_7	1110	17.355231940746307	273.5005474090576	0.0094279675	931.56
SA38_EXP_7	1111	704.0561676025391	266.38936042785645	0.9968208	932.4
SA38_EXP_7	1112	741.3464546203613	160.60791492462158	0.041502707	933.24
SA38_EXP_7	1113	713.8539791107178	54.00471210479736	0.33039826	934.08
SA38_EXP_7	1114	17.38729625940323	273.29498291015625	0.005877914	934.92
SA38_EXP_7	1115	682.555103302002	194.42994117736816	0.85343874	935.76
SA38_EXP_7	1116	647.0651626586914	156.73283100128174	0.16279812	936.6
SA38_EXP_7	1117	672.2018241882324	145.576171875	0.9475273	937.44
SA38_EXP_7	1118	717.670726776123	249.28104400634766	0.9387246	938.28
SA38_EXP_7	1119	743.8796043395996	325.8844757080078	0.8105672	939.12
SA38_EXP_7	1120	751.4991760253906	384.25031661987305	0.13924162	939.96
SA38_EXP_7	1121	749.4592189788818	402.6680374145508	0.61279035	940.8
SA38_EXP_7	1122	754.3782234191895	420.06860733032227	0.07082675	941.64
SA38_EXP_7	1123	730.0531387329102	418.71806144714355	0.46634912	942.48
SA38_EXP_7	1124	678.9892196655273	397.4902153015137	0.24397759	943.32
SA38_EXP_7	1125	650.7339477539062	376.53648376464844	0.9937797	944.16
SA38_EXP_7	1126	685.1651191711426	321.3544464111328	0.98953724	945.0
SA38_EXP_7	1127	739.6759986877441	196.81466102600098	0.5704685	945.84
SA38_EXP_7	1128	17.577674984931946	273.39054107666016	0.0066458704	946.68
SA38_EXP_7	1129	720.1076507568359	136.4671754837036	0.73081774	947.52
SA38_EXP_7	1130	749.7147560119629	279.18408393859863	0.98377496	948.36
SA38_EXP_7	1131	783.8051795959473	333.9745903015137	0.031998165	949.2
SA38_EXP_7	1132	710.1578712463379	261.82482719421387	0.040243965	950.04
SA38_EXP_7	1133	672.8908538818359	235.61140537261963	0.9148898	950.88
SA38_EXP_7	1134	620.5920696258545	266.26848220825195	0.99274445	951.72
SA38_EXP_7	1135	709.08203125	305.2474594116211	0.9946898	952.56
SA38_EXP_7	1136	761.9196891784668	304.27059173583984	0.049317285	953.4
SA38_EXP_7	1137	740.8352851867676	155.27870178222656	0.3982325	954.24
SA38_EXP_7	1138	715.1053428649902	128.77727508544922	0.96510434	955.08
SA38_EXP_7	1139	753.3080577850342	249.98379707336426	0.9170501	955.92
SA38_EXP_7	1140	17.837238311767578	273.1808280944824	0.0039243107	956.76
SA38_EXP_7	1141	672.8923320770264	198.99910926818848	0.5589217	957.6
SA38_EXP_7	1142	638.9509201049805	125.42890548706055	0.016058898	958.44
SA38_EXP_7	1143	671.1069107055664	180.54362297058105	0.989595	959.28
SA38_EXP_7	1144	715.5695915222168	258.30780029296875	0.93506235	960.12
SA38_EXP_7	1145	762.0434284210205	292.6160717010498	0.021617558	960.96
SA38_EXP_7	1146	754.2113304138184	318.21956634521484	0.012608044	961.8
SA38_EXP_7	1147	738.3982181549072	163.11344146728516	0.98967755	962.64
SA38_EXP_7	1148	17.656555771827698	273.17559242248535	0.0059677684	963.48
SA38_EXP_7	1149	768.833589553833	161.36120796203613	0.09099437	964.32
SA38_EXP_7	1150	736.7495536804199	262.38698959350586	0.9375009	965.16
SA38_EXP_7	1151	733.4526062011719	289.3014335632324	0.06376616	966.0
SA38_EXP_7	1152	677.8036117553711	190.08444786071777	0.7299731	966.84
SA38_EXP_7	1153	646.027135848999	152.51420974731445	0.5189797	967.68
SA38_EXP_7	1154	652.7224540710449	189.8855209350586	0.99562055	968.52
SA38_EXP_7	1155	662.5531196594238	261.85309410095215	0.99874073	969.36
SA38_EXP_7	1156	687.8186225891113	321.70955657958984	0.995817	970.2
SA38_EXP_7	1157	761.5694999694824	307.0525360107422	0.15584092	971.04
SA38_EXP_7	1158	762.4374389648438	293.7056064605713	0.27405718	971.88
SA38_EXP_7	1159	724.048376083374	96.62870407104492	0.97799635	972.72
SA38_EXP_7	1160	735.410213470459	70.99011898040771	0.9430151	973.56
SA38_EXP_7	1161	743.6418533325195	220.67161560058594	0.8164226	974.4
SA38_EXP_7	1162	725.2719879150391	256.7574119567871	0.9982323	975.24
SA38_EXP_7	1163	716.6256904602051	84.01957511901855	0.8366225	976.08
SA38_EXP_7	1164	728.3071517944336	94.18558359146118	0.0066191293	976.92
SA38_EXP_7	1165	721.1102485656738	233.01665782928467	0.93519497	977.76
SA38_EXP_7	1166	729.3713569641113	232.28656768798828	0.9965184	978.6
SA38_EXP_7	1167	714.1831874847412	62.42241382598877	0.057353783	979.44
SA38_EXP_7	1168	770.6684112548828	139.4758129119873	0.051344696	980.28
SA38_EXP_7	1169	728.8739204406738	208.93787384033203	0.12267811	981.12
SA38_EXP_7	1170	726.9381523132324	229.5399284362793	0.99256355	981.96
SA38_EXP_7	1171	684.4305992126465	290.49699783325195	0.9402277	982.8
SA38_EXP_7	1172	674.6249198913574	325.6238651275635	0.9950536	983.64
SA38_EXP_7	1173	690.8122062683105	333.3977794647217	0.99591595	984.48
SA38_EXP_7	1174	762.3984336853027	240.1618480682373	0.42111877	985.32
SA38_EXP_7	1175	724.9488830566406	92.59085655212402	0.8573804	986.16
SA38_EXP_7	1176	17.84883588552475	273.22179794311523	0.004570969	987.0
SA38_EXP_7	1177	17.51098781824112	273.3881378173828	0.008643009	987.84
SA38_EXP_7	1178	17.743711173534393	273.3819580078125	0.005822438	988.68
SA38_EXP_7	1179	640.1123046875	132.51896381378174	0.017991329	989.52
SA38_EXP_7	1180	657.5214385986328	204.58258152008057	0.9690058	990.36
SA38_EXP_7	1181	657.0516586303711	263.55926513671875	0.99463034	991.2
SA38_EXP_7	1182	634.5708847045898	140.13891220092773	0.01730801	992.04
SA38_EXP_7	1183	641.0873413085938	213.0534267425537	0.99701595	992.88
SA38_EXP_7	1184	658.0566883087158	204.8642635345459	0.4976304	993.72
SA38_EXP_7	1185	653.6189556121826	147.10434436798096	0.96792877	994.56
SA38_EXP_7	1186	682.8587055206299	261.26953125	0.9933462	995.4
SA38_EXP_7	1187	728.9068222045898	313.7370300292969	0.023206199	996.24
SA38_EXP_7	1188	759.970235824585	282.19945907592773	0.21078919	997.08
SA38_EXP_7	1189	746.398115158081	290.02796173095703	0.9557538	997.92
SA38_EXP_7	1190	732.0773124694824	275.641565322876	0.99218595	998.76
SA38_EXP_7	1191	718.7596321105957	83.959801197052	0.18486978	999.6
SA38_EXP_7	1192	17.49957948923111	273.48941802978516	0.0038972546	1000.44
SA38_EXP_7	1193	737.9634857177734	233.02592754364014	0.9503137	1001.28
SA38_EXP_7	1194	17.34212338924408	272.72775650024414	0.004211191	1002.12
SA38_EXP_7	1195	784.9176406860352	53.1308913230896	0.0074932696	1002.96
SA38_EXP_7	1196	768.623161315918	163.48743438720703	0.0069002034	1003.8
SA38_EXP_7	1197	724.5614528656006	220.72827816009521	0.0231962	1004.64
SA38_EXP_7	1198	713.6638641357422	195.16353607177734	0.97374606	1005.48
SA38_EXP_7	1199	731.9580078125	134.99603748321533	0.10326977	1006.32
SA38_EXP_7	1200	722.026538848877	198.9444351196289	0.994612	1007.16
SA38_EXP_7	1201	742.0230865478516	273.9847183227539	0.959225	1008.0
SA38_EXP_7	1202	728.0984401702881	238.97509574890137	0.9796632	1008.84
SA38_EXP_7	1203	720.536470413208	47.074259519577026	0.8885872	1009.68
SA38_EXP_7	1204	731.7060947418213	67.66416549682617	0.8178004	1010.52
SA38_EXP_7	1205	730.3570747375488	225.8772325515747	0.97060937	1011.36
SA38_EXP_7	1206	725.0959396362305	214.36494827270508	0.97120494	1012.2
SA38_EXP_7	1207	723.7992286682129	56.1681604385376	0.8351724	1013.04
SA38_EXP_7	1208	731.4251899719238	72.40038871765137	0.59265584	1013.88
SA38_EXP_7	1209	736.9912147521973	233.8461399078369	0.6964645	1014.72
SA38_EXP_7	1210	725.1797199249268	256.5648651123047	0.14311457	1015.56
SA38_EXP_7	1211	721.4627265930176	203.85819911956787	0.9983211	1016.4
SA38_EXP_7	1212	750.2699851989746	192.13677406311035	0.1011991	1017.24
SA38_EXP_7	1213	721.4234352111816	250.77421188354492	0.99915385	1018.08
SA38_EXP_7	1214	741.2940502166748	304.2960548400879	0.52811646	1018.92
SA38_EXP_7	1215	721.0381031036377	245.36982536315918	0.98050916	1019.76
SA38_EXP_7	1216	720.9359169006348	209.74602699279785	0.98035514	1020.6
SA38_EXP_7	1217	723.388671875	279.75677490234375	0.75467366	1021.44
SA38_EXP_7	1218	17.601776123046875	272.9484272003174	0.004309406	1022.28
SA38_EXP_7	1219	17.64107197523117	273.0629539489746	0.00491493	1023.12
SA38_EXP_7	1220	640.433406829834	124.24002170562744	0.96161324	1023.96
SA38_EXP_7	1221	664.0060901641846	203.8511323928833	0.996949	1024.8
SA38_EXP_7	1222	721.3742256164551	293.89208793640137	0.014079531	1025.64
SA38_EXP_7	1223	763.9609336853027	269.73363876342773	0.29337907	1026.48
SA38_EXP_7	1224	755.6781768798828	171.94486141204834	0.75659466	1027.32
SA38_EXP_7	1225	18.0011048913002	273.2695770263672	0.0053350893	1028.16
SA38_EXP_7	1226	764.5515441894531	94.3082857131958	0.008854081	1029.0
SA38_EXP_7	1227	17.74555742740631	273.2897186279297	0.005437723	1029.84
SA38_EXP_7	1228	17.641480267047882	273.2754135131836	0.005521179	1030.68
SA38_EXP_7	1229	17.70644187927246	273.0529975891113	0.0052755103	1031.52
SA38_EXP_7	1230	674.779224395752	197.1632480621338	0.9687573	1032.36
SA38_EXP_7	1231	712.8438949584961	281.1059761047363	0.9462539	1033.2
SA38_EXP_7	1232	758.4271430969238	312.05360412597656	0.3686583	1034.04
SA38_EXP_7	1233	763.5675430297852	211.0936403274536	0.9904206	1034.88
SA38_EXP_7	1234	730.99045753479	119.66737747192383	0.8996712	1035.72
SA38_EXP_7	1235	727.5384902954102	59.914183616638184	0.09679322	1036.56
SA38_EXP_7	1236	727.9035091400146	147.0514440536499	0.35950547	1037.4
SA38_EXP_7	1237	721.7061519622803	212.32415199279785	0.99676394	1038.24
SA38_EXP_7	1238	722.0890045166016	115.58392524719238	0.16719104	1039.08
SA38_EXP_7	1239	743.3600902557373	185.52080154418945	0.28116593	1039.92
SA38_EXP_7	1240	17.44493395090103	272.83172607421875	0.0044469354	1040.76
SA38_EXP_7	1241	664.6382331848145	166.4361333847046	0.7386058	1041.6
SA38_EXP_7	1242	654.5629501342773	136.7155122756958	0.63888407	1042.44
SA38_EXP_7	1243	717.6482677459717	233.85452270507812	0.090048365	1043.28
SA38_EXP_7	1244	758.759880065918	259.44711685180664	0.89735144	1044.12
SA38_EXP_7	1245	733.6871147155762	144.16638851165771	0.009764076	1044.96
SA38_EXP_7	1246	13.987855613231659	261.87947273254395	0.013783006	1045.8
SA38_EXP_7	1247	17.555128037929535	273.21661949157715	0.0056560403	1046.64
SA38_EXP_7	1248	17.449674010276794	273.2596206665039	0.004540992	1047.48
SA38_EXP_7	1249	650.3695487976074	132.9067897796631	0.009861937	1048.32
SA38_EXP_7	1250	651.3833999633789	243.9909553527832	0.9977278	1049.16
SA38_EXP_7	1251	662.4516487121582	252.2163963317871	0.98586917	1050.0
SA38_EXP_7	1252	636.7268562316895	134.2325735092163	0.82360953	1050.84
SA38_EXP_7	1253	658.9533805847168	209.91848945617676	0.6846482	1051.68
SA38_EXP_7	1254	656.0832500457764	277.7881622314453	0.9957255	1052.52
SA38_EXP_7	1255	672.9020118713379	294.5149040222168	0.9816195	1053.36
SA38_EXP_7	1256	632.4295997619629	143.24044704437256	0.98305917	1054.2
SA38_EXP_7	1257	678.3134460449219	193.33502769470215	0.99270236	1055.04
SA38_EXP_7	1258	729.1194915771484	278.78551483154297	0.022401782	1055.88
SA38_EXP_7	1259	753.0809879302979	278.5390090942383	0.804649	1056.72
SA38_EXP_7	1260	741.2121772766113	168.8882303237915	0.26957437	1057.56
SA38_EXP_7	1261	717.0978546142578	63.88402462005615	0.66287506	1058.4
SA38_EXP_7	1262	738.5113716125488	190.69172859191895	0.20170067	1059.24
SA38_EXP_7	1263	735.8450412750244	267.62706756591797	0.9655826	1060.08
SA38_EXP_7	1264	740.5237197875977	213.66075038909912	0.010988403	1060.92
SA38_EXP_7	1265	674.4977474212646	177.02834129333496	0.2570559	1061.76
SA38_EXP_7	1266	643.9340591430664	144.51913833618164	0.48587304	1062.6
SA38_EXP_7	1267	661.2484931945801	183.03780555725098	0.9885195	1063.44
SA38_EXP_7	1268	700.0714302062988	294.79597091674805	0.9847174	1064.28
SA38_EXP_7	1269	725.159740447998	353.19774627685547	0.91303605	1065.12
SA38_EXP_7	1270	743.9250946044922	262.40097999572754	0.6889063	1065.96
SA38_EXP_7	1271	718.6122894287109	186.73346042633057	0.9950375	1066.8
SA38_EXP_7	1272	720.5423355102539	223.65610599517822	0.9886614	1067.64
SA38_EXP_7	1273	757.4053287506104	198.92206192016602	0.32368517	1068.48
SA38_EXP_7	1274	700.2184867858887	62.523629665374756	0.16804059	1069.32
SA38_EXP_7	1275	785.161018371582	187.57312774658203	0.07945425	1070.16
SA38_EXP_7	1276	722.1685886383057	268.57927322387695	0.98195446	1071.0
SA38_EXP_7	1277	722.4660873413086	136.49396896362305	0.8952499	1071.84
SA38_EXP_7	1278	777.6885032653809	121.48454189300537	0.008475726	1072.68
SA38_EXP_7	1279	746.4259147644043	226.6684341430664	0.34275416	1073.52
SA38_EXP_7	1280	726.7528533935547	272.63583183288574	0.98398584	1074.36
SA38_EXP_7	1281	730.0441741943359	259.4813346862793	0.9376824	1075.2
SA38_EXP_7	1282	725.6189346313477	96.68093919754028	0.008683379	1076.04
SA38_EXP_7	1283	17.55702644586563	273.42166900634766	0.0069973376	1076.88
SA38_EXP_7	1284	17.34204888343811	273.1266117095947	0.0064516473	1077.72
SA38_EXP_7	1285	17.887337505817413	272.8780746459961	0.00541503	1078.56
SA38_EXP_7	1286	659.4038963317871	159.1237735748291	0.8702278	1079.4
SA38_EXP_7	1287	690.0848388671875	267.46667861938477	0.99433845	1080.24
SA38_EXP_7	1288	730.2173137664795	344.28096771240234	0.019455928	1081.08
SA38_EXP_7	1289	756.209659576416	359.2764472961426	0.027615257	1081.92
SA38_EXP_7	1290	757.8447341918945	294.1475772857666	0.99775296	1082.76
SA38_EXP_7	1291	722.8287696838379	105.59027194976807	0.10790528	1083.6
SA38_EXP_7	1292	777.9134273529053	85.65608024597168	0.010895002	1084.44
SA38_EXP_7	1293	17.536164820194244	273.46163749694824	0.0060031856	1085.28
SA38_EXP_7	1294	673.7544059753418	165.13057708740234	0.0672991	1086.12
SA38_EXP_7	1295	13.893371820449829	263.2778263092041	0.007220257	1086.96
SA38_EXP_7	1296	664.2070770263672	204.6895694732666	0.99427223	1087.8
SA38_EXP_7	1297	695.5441474914551	282.7960395812988	0.99345	1088.64
SA38_EXP_7	1298	739.4651889801025	298.9057159423828	0.16829787	1089.48
SA38_EXP_7	1299	760.5008125305176	208.65222930908203	0.93265224	1090.32
SA38_EXP_7	1300	17.5620436668396	272.99503326416016	0.0055321394	1091.16
SA38_EXP_7	1301	723.7630367279053	118.34740161895752	0.69523925	1092.0
SA38_EXP_7	1302	715.4138088226318	267.16386795043945	0.98738796	1092.84
SA38_EXP_7	1303	740.6116962432861	143.585786819458	0.12206775	1093.68
SA38_EXP_7	1304	714.5987510681152	92.25291967391968	0.60291594	1094.52
SA38_EXP_7	1305	741.7340278625488	228.66162300109863	0.6427738	1095.36
SA38_EXP_7	1306	708.6170196533203	287.31983184814453	0.9871465	1096.2
SA38_EXP_7	1307	730.1517963409424	168.8750410079956	0.12511067	1097.04
SA38_EXP_7	1308	708.3396911621094	99.41816568374634	0.01145265	1097.88
SA38_EXP_7	1309	745.8124160766602	202.19996452331543	0.07697093	1098.72
SA38_EXP_7	1310	17.786502838134766	273.56892585754395	0.005262172	1099.56
SA38_EXP_7	1311	17.467068135738373	273.1515312194824	0.0040418687	1100.4
SA38_EXP_7	1312	656.3401222229004	156.03129386901855	0.8931047	1101.24
SA38_EXP_7	1313	689.5733833312988	252.20958709716797	0.99294865	1102.08
SA38_EXP_7	1314	728.5069465637207	314.54784393310547	0.003907484	1102.92
SA38_EXP_7	1315	751.7682075500488	277.31480598449707	0.930529	1103.76
SA38_EXP_7	1316	758.079719543457	151.17440700531006	0.6889815	1104.6
SA38_EXP_7	1317	718.1147575378418	135.31009197235107	0.6597909	1105.44
SA38_EXP_7	1318	757.5446605682373	271.15922927856445	0.9620334	1106.28
SA38_EXP_7	1319	726.0164260864258	298.9021682739258	0.9752753	1107.12
SA38_EXP_7	1320	725.0744819641113	208.9420509338379	0.99687093	1107.96
SA38_EXP_7	1321	711.6692543029785	105.00360488891602	0.012259889	1108.8
SA38_EXP_7	1322	740.4687404632568	206.34405612945557	0.04737993	1109.64
SA38_EXP_7	1323	708.4093570709229	275.3635025024414	0.81540513	1110.48
SA38_EXP_7	1324	701.2677192687988	201.50618076324463	0.9755245	1111.32
SA38_EXP_7	1325	705.8316230773926	197.12871551513672	0.94787335	1112.16
SA38_EXP_7	1326	720.1437950134277	222.41297721862793	0.99340075	1113.0
SA38_EXP_7	1327	710.828971862793	136.21095657348633	0.8146714	1113.84
SA38_EXP_7	1328	13.91061246395111	262.42258071899414	0.005566891	1114.68
SA38_EXP_7	1329	17.804309725761414	273.34985733032227	0.004878882	1115.52
SA38_EXP_7	1330	683.9006423950195	200.38350105285645	0.12523478	1116.36
SA38_EXP_7	1331	17.50870794057846	273.2983875274658	0.0044482886	1117.2
SA38_EXP_7	1332	669.1887855529785	165.17841339111328	0.96802855	1118.04
SA38_EXP_7	1333	702.0502090454102	255.55460929870605	0.99147975	1118.88
SA38_EXP_7	1334	738.9913558959961	328.90302658081055	0.5550753	1119.72
SA38_EXP_7	1335	754.6863079071045	326.89141273498535	0.89601326	1120.56
SA38_EXP_7	1336	760.5488300323486	171.44155025482178	0.0585912	1121.4
SA38_EXP_7	1337	722.5968360900879	58.46850872039795	0.37677115	1122.24
SA38_EXP_7	1338	777.7263641357422	97.6869535446167	0.103733025	1123.08
SA38_EXP_7	1339	17.873580753803253	273.2286071777344	0.0034217995	1123.92
SA38_EXP_7	1340	674.5506286621094	152.86840438842773	0.012809867	1124.76
SA38_EXP_7	1341	644.7606086730957	140.84890365600586	0.9369304	1125.6
SA38_EXP_7	1342	685.8770847320557	240.2900791168213	0.9918772	1126.44
SA38_EXP_7	1343	715.1597023010254	316.5257263183594	0.9423472	1127.28
SA38_EXP_7	1344	726.3999462127686	372.58907318115234	0.88244754	1128.12
SA38_EXP_7	1345	728.028392791748	405.1871967315674	0.7941745	1128.96
SA38_EXP_7	1346	17.805737257003784	273.4431266784668	0.0034063866	1129.8
SA38_EXP_7	1347	735.0130081176758	388.67998123168945	0.6414175	1130.64
SA38_EXP_7	1348	719.4150924682617	244.97852325439453	0.8529899	1131.48
SA38_EXP_7	1349	720.6677436828613	221.2291145324707	0.5685076	1132.32
SA38_EXP_7	1350	709.9034309387207	287.42566108703613	0.9355063	1133.16
SA38_EXP_7	1351	760.6196403503418	179.375638961792	0.47120252	1134.0
SA38_EXP_7	1352	721.7445373535156	60.640976428985596	0.068022184	1134.84
SA38_EXP_7	1353	17.34195053577423	272.8773021697998	0.006815209	1135.68
SA38_EXP_7	1354	736.4827632904053	252.4500560760498	0.05353686	1136.52
SA38_EXP_7	1355	17.46731400489807	273.46012115478516	0.004152947	1137.36
SA38_EXP_7	1356	725.9030342102051	280.4564380645752	0.75925744	1138.2
SA38_EXP_7	1357	710.8662605285645	203.2798147201538	0.98944855	1139.04
SA38_EXP_7	1358	715.3625965118408	293.79395484924316	0.975474	1139.88
SA38_EXP_7	1359	14.24308717250824	254.07214164733887	0.007357881	1140.72
SA38_EXP_7	1360	667.4620628356934	183.862624168396	0.17621052	1141.56
SA38_EXP_7	1361	17.630265653133392	273.3016777038574	0.0053759506	1142.4
SA38_EXP_7	1362	652.5903701782227	227.94453620910645	0.9948372	1143.24
SA38_EXP_7	1363	664.3440246582031	292.6234817504883	0.9988782	1144.08
SA38_EXP_7	1364	715.7715797424316	333.72127532958984	0.042409677	1144.92
SA38_EXP_7	1365	759.6955299377441	274.26258087158203	0.9142837	1145.76
SA38_EXP_7	1366	761.2481117248535	164.72116470336914	0.9481653	1146.6
SA38_EXP_7	1367	720.8055973052979	115.56312561035156	0.50745195	1147.44
SA38_EXP_7	1368	750.53391456604	218.8681697845459	0.9847418	1148.28
SA38_EXP_7	1369	726.4140605926514	297.4778938293457	0.9981811	1149.12
SA38_EXP_7	1370	732.3131561279297	138.230881690979	0.7077392	1149.96
SA38_EXP_7	1371	712.8936767578125	93.99975299835205	0.004174597	1150.8
SA38_EXP_7	1372	741.0707950592041	238.90321254730225	0.6941151	1151.64
SA38_EXP_7	1373	722.7944374084473	251.00006103515625	0.9923792	1152.48
SA38_EXP_7	1374	717.1300888061523	115.89494705200195	0.53983396	1153.32
SA38_EXP_7	1375	720.1596260070801	102.26423978805542	0.90521634	1154.16
SA38_EXP_7	1376	731.4571380615234	190.8566379547119	0.6743252	1155.0
SA38_EXP_7	1377	719.0707206726074	266.0441780090332	0.9629973	1155.84
SA38_EXP_7	1378	732.267951965332	143.57502937316895	0.011642004	1156.68
SA38_EXP_7	1379	707.8723430633545	82.9682207107544	0.97452	1157.52
SA38_EXP_7	1380	758.9776992797852	196.2894344329834	0.3264077	1158.36
SA38_EXP_7	1381	17.47289150953293	272.9947757720947	0.008694703	1159.2
SA38_EXP_7	1382	671.1505889892578	157.2652816772461	0.01909638	1160.04
SA38_EXP_7	1383	641.989803314209	143.7425422668457	0.9699886	1160.88
SA38_EXP_7	1384	686.8011474609375	228.39317321777344	0.97815144	1161.72
SA38_EXP_7	1385	736.8755340576172	312.3882293701172	0.009733751	1162.56
SA38_EXP_7	1386	766.4098739624023	248.0189609527588	0.857306	1163.4
SA38_EXP_7	1387	735.0096702575684	89.03843879699707	0.3383753	1164.24
SA38_EXP_7	1388	17.283760011196136	273.23009490966797	0.0064982	1165.08
SA38_EXP_7	1389	13.955439627170563	264.62493896484375	0.0073408736	1165.92
SA38_EXP_7	1390	667.4044609069824	146.6817569732666	0.91936326	1166.76
SA38_EXP_7	1391	643.5210227966309	150.20015716552734	0.41821262	1167.6
SA38_EXP_7	1392	630.7132720947266	233.43549728393555	0.9740691	1168.44
SA38_EXP_7	1393	653.1851291656494	271.3263702392578	0.9974481	1169.28
SA38_EXP_7	1394	653.5952568054199	246.8286895751953	0.98386073	1170.12
SA38_EXP_7	1395	643.3377265930176	153.38423252105713	0.97856313	1170.96
SA38_EXP_7	1396	637.2175216674805	225.20464897155762	0.99239737	1171.8
SA38_EXP_7	1397	637.1907234191895	144.6842336654663	0.87594754	1172.64
SA38_EXP_7	1398	17.58418381214142	273.5559368133545	0.0052299425	1173.48
SA38_EXP_7	1399	647.2519874572754	246.3962459564209	0.9918248	1174.32
SA38_EXP_7	1400	743.0742263793945	209.66201305389404	0.0044515776	1175.16
SA38_EXP_7	1401	648.6417293548584	268.8712406158447	0.995516	1176.0
SA38_EXP_7	1402	661.4983558654785	228.97916793823242	0.9810735	1176.84
SA38_EXP_7	1403	641.4900779724121	150.1429796218872	0.98651904	1177.68
SA38_EXP_7	1404	646.2864875793457	234.70534801483154	0.99288696	1178.52
SA38_EXP_7	1405	651.5109062194824	194.73652839660645	0.9799412	1179.36
SA38_EXP_7	1406	657.3963165283203	151.54914379119873	0.8979824	1180.2
SA38_EXP_7	1407	706.3016414642334	253.1550407409668	0.9490055	1181.04
SA38_EXP_7	1408	752.8034210205078	297.28872299194336	0.016235223	1181.88
SA38_EXP_7	1409	760.9859466552734	196.61001205444336	0.97323126	1182.72
SA38_EXP_7	1410	722.0710277557373	77.52988815307617	0.813734	1183.56
SA38_EXP_7	1411	647.3997116088867	207.90624618530273	0.83299905	1184.4
SA38_EXP_7	1412	650.0327587127686	273.7570095062256	0.9962843	1185.24
SA38_EXP_7	1413	649.3808746337891	290.5591678619385	0.99846834	1186.08
SA38_EXP_7	1414	665.0578498840332	306.41255378723145	0.9898392	1186.92
SA38_EXP_7	1415	678.2765865325928	273.42679023742676	0.9875152	1187.76
SA38_EXP_7	1416	640.7948970794678	274.50531005859375	0.927364	1188.6
SA38_EXP_7	1417	630.0436019897461	285.5426502227783	0.9821231	1189.44
SA38_EXP_7	1418	647.2884178161621	298.9596748352051	0.9932347	1190.28
SA38_EXP_7	1419	653.7022590637207	296.605224609375	0.9886518	1191.12
SA38_EXP_7	1420	17.470502853393555	273.50080490112305	0.0040728017	1191.96
SA38_EXP_7	1421	634.7643375396729	276.5215301513672	0.98533094	1192.8
SA38_EXP_7	1422	634.9367141723633	206.68147087097168	0.9900169	1193.64
SA38_EXP_7	1423	639.7807121276855	219.67356204986572	0.9977986	1194.48
SA38_EXP_7	1424	641.2135601043701	244.7694969177246	0.9963408	1195.32
SA38_EXP_7	1425	644.6587562561035	212.9648494720459	0.8177909	1196.16
SA38_EXP_7	1426	633.143138885498	176.8767499923706	0.9840067	1197.0
SA38_EXP_7	1427	621.3878631591797	183.2830810546875	0.92112875	1197.84
SA38_EXP_7	1428	638.8749122619629	248.0358123779297	0.9501127	1198.68
SA38_EXP_7	1429	635.0050926208496	199.77584838867188	0.99005085	1199.52
SA38_EXP_7	1430	628.5119533538818	236.33417129516602	0.9790004	1200.36
SA38_EXP_7	1431	639.1738891601562	180.04913806915283	0.94885	1201.2
SA38_EXP_7	1432	628.9361000061035	193.8086700439453	0.9882697	1202.04
SA38_EXP_7	1433	634.9852085113525	228.55230331420898	0.99428225	1202.88
SA38_EXP_7	1434	641.279411315918	203.3166217803955	0.9815855	1203.72
SA38_EXP_7	1435	635.5201721191406	200.71462154388428	0.984143	1204.56
SA38_EXP_7	1436	639.1593933105469	186.43881797790527	0.37455225	1205.4
SA38_EXP_7	1437	630.6269645690918	214.7966766357422	0.9676492	1206.24
SA38_EXP_7	1438	644.9671745300293	228.6232852935791	0.05108284	1207.08
SA38_EXP_7	1439	637.2206687927246	236.6938877105713	0.9857153	1207.92
SA38_EXP_7	1440	645.6670761108398	218.4261131286621	0.99317193	1208.76
SA38_EXP_7	1441	647.9063034057617	175.768461227417	0.8196296	1209.6
SA38_EXP_7	1442	649.822998046875	237.07932472229004	0.9972114	1210.44
SA38_EXP_7	1443	640.8340454101562	147.24868297576904	0.21760982	1211.28
SA38_EXP_7	1444	646.1921215057373	222.54115104675293	0.9755181	1212.12
SA38_EXP_7	1445	622.5249767303467	170.06675720214844	0.12500967	1212.96
SA38_EXP_7	1446	632.3203086853027	216.08488082885742	0.8250278	1213.8
SA38_EXP_7	1447	637.3222351074219	284.9227809906006	0.9935135	1214.64
SA38_EXP_7	1448	640.1690483093262	241.92400932312012	0.94354326	1215.48
SA38_EXP_7	1449	630.3696155548096	179.6144199371338	0.9879973	1216.32
SA38_EXP_7	1450	640.3797626495361	217.01538562774658	0.96655244	1217.16
SA38_EXP_7	1451	636.9521617889404	146.4903688430786	0.72829574	1218.0
SA38_EXP_7	1452	639.4253730773926	195.55306434631348	0.96421754	1218.84
SA38_EXP_7	1453	648.5174655914307	190.8493137359619	0.8424643	1219.68
SA38_EXP_7	1454	634.0078353881836	154.1952896118164	0.8517823	1220.52
SA38_EXP_7	1455	666.297197341919	191.8820285797119	0.9944074	1221.36
SA38_EXP_7	1456	709.4675540924072	274.1795539855957	0.94720304	1222.2
SA38_EXP_7	1457	17.659109830856323	273.0026149749756	0.0063148667	1223.04
SA38_EXP_7	1458	658.3728313446045	322.3893642425537	0.42748442	1223.88
SA38_EXP_7	1459	674.7188568115234	301.12157821655273	0.99601114	1224.72
SA38_EXP_7	1460	668.3071613311768	281.76512718200684	0.92471015	1225.56
SA38_EXP_7	1461	656.2768459320068	285.7056427001953	0.9881892	1226.4
SA38_EXP_7	1462	651.6852378845215	292.63169288635254	0.9965927	1227.24
SA38_EXP_7	1463	631.3517093658447	209.4433879852295	0.78566235	1228.08
SA38_EXP_7	1464	645.2741146087646	280.81432342529297	0.9800863	1228.92
SA38_EXP_7	1465	638.8006687164307	203.40906143188477	0.98271376	1229.76
SA38_EXP_7	1466	645.7958221435547	197.83291339874268	0.970485	1230.6
SA38_EXP_7	1467	642.2992706298828	190.23004531860352	0.93948555	1231.44
SA38_EXP_7	1468	643.6516761779785	170.39546012878418	0.3448171	1232.28
SA38_EXP_7	1469	620.8953380584717	212.44723320007324	0.98507255	1233.12
SA38_EXP_7	1470	634.3070030212402	220.98748683929443	0.41401556	1233.96
SA38_EXP_7	1471	640.1066780090332	274.985933303833	0.9976634	1234.8
SA38_EXP_7	1472	630.1574230194092	160.6138515472412	0.99193245	1235.64
SA38_EXP_7	1473	682.1310997009277	249.38959121704102	0.99183196	1236.48
SA38_EXP_7	1474	716.6301727294922	336.24996185302734	0.94140416	1237.32
SA38_EXP_7	1475	730.7344913482666	317.6322269439697	0.6842006	1238.16
SA38_EXP_7	1476	739.0618324279785	221.9447422027588	0.84043854	1239.0
SA38_EXP_7	1477	747.1772193908691	239.02155876159668	0.97137994	1239.84
SA38_EXP_7	1478	747.2047805786133	266.5553855895996	0.98846287	1240.68
SA38_EXP_7	1479	708.3534240722656	287.01908111572266	0.9982799	1241.52
SA38_EXP_7	1480	726.6513824462891	303.78135681152344	0.74515015	1242.36
SA38_EXP_7	1481	691.770076751709	252.41065979003906	0.008590633	1243.2
SA38_EXP_7	1482	677.2980213165283	234.9613380432129	0.96408683	1244.04
SA38_EXP_7	1483	658.3671569824219	210.07844924926758	0.0073106596	1244.88
SA38_EXP_7	1484	654.6377182006836	216.4716911315918	0.97996134	1245.72
SA38_EXP_7	1485	635.3456974029541	186.2449550628662	0.9960129	1246.56
SA38_EXP_7	1486	683.011531829834	236.67531967163086	0.992281	1247.4
SA38_EXP_7	1487	681.4107894897461	278.8524627685547	0.99746644	1248.24
SA38_EXP_7	1488	666.5566921234131	268.75622749328613	0.9699107	1249.08
SA38_EXP_7	1489	635.4444980621338	272.8443145751953	0.9215711	1249.92
SA38_EXP_7	1490	640.0730609893799	258.77649307250977	0.11652949	1250.76
SA38_EXP_7	1491	621.8173980712891	254.1489601135254	0.8844761	1251.6
SA38_EXP_7	1492	635.157299041748	234.7519826889038	0.9891026	1252.44
SA38_EXP_7	1493	621.8557834625244	227.6309108734131	0.042673822	1253.28
SA38_EXP_7	1494	259.16123390197754	309.79116439819336	0.030127076	1254.12
SA38_EXP_7	1495	685.2107048034668	363.12329292297363	0.07141902	1254.96
SA38_EXP_7	1496	673.9734649658203	317.1016216278076	0.07176565	1255.8
SA38_EXP_7	1497	17.111624777317047	273.16274642944336	0.00844661	1256.64
SA38_EXP_7	1498	652.7956962585449	255.53438186645508	0.09646077	1257.48
SA38_EXP_7	1499	655.3638935089111	289.3081855773926	0.07758674	1258.32
SA38_EXP_7	1500	334.3214988708496	447.5082778930664	0.0069036093	1259.16
SA38_EXP_7	1501	17.24064350128174	273.760929107666	0.012916192	1260.0
SA38_EXP_7	1502	17.33584702014923	273.1351089477539	0.007613803	1260.84
SA38_EXP_7	1503	17.43154078722	273.30013275146484	0.006576163	1261.68
SA38_EXP_7	1504	17.251217365264893	273.1948471069336	0.0062642097	1262.52
SA38_EXP_7	1505	17.271609604358673	273.1352233886719	0.007310837	1263.36
SA38_EXP_7	1506	17.880134284496307	273.5325050354004	0.004578712	1264.2
SA38_EXP_7	1507	17.44786649942398	273.26826095581055	0.007578823	1265.04
SA38_EXP_7	1508	17.58979558944702	273.28102111816406	0.008995501	1265.88
SA38_EXP_7	1509	17.70291030406952	273.27484130859375	0.0067328196	1266.72
SA38_EXP_7	1510	17.577578127384186	273.5697555541992	0.0052466076	1267.56
SA38_EXP_7	1511	17.41226017475128	273.4955406188965	0.010369184	1268.4
SA38_EXP_7	1512	97.31975793838501	401.2466239929199	0.08890021	1269.24
SA38_EXP_7	1513	17.38755702972412	273.3670234680176	0.0069124224	1270.08
SA38_EXP_7	1514	17.272788286209106	273.3826446533203	0.009883569	1270.92
SA38_EXP_7	1515	17.357589304447174	272.79687881469727	0.013563221	1271.76
SA38_EXP_7	1516	17.057812213897705	273.0271911621094	0.010081175	1272.6
SA38_EXP_7	1517	17.049795389175415	272.8468322753906	0.007048637	1273.44
SA38_EXP_7	1518	98.52793216705322	399.2698574066162	0.010638819	1274.28
SA38_EXP_7	1519	97.00507521629333	401.54528617858887	0.032494463	1275.12
SA38_EXP_7	1520	17.535437643527985	273.32571029663086	0.00595371	1275.96
SA38_EXP_7	1521	17.67668128013611	273.5145950317383	0.0061553256	1276.8
SA38_EXP_7	1522	17.487724125385284	273.36999893188477	0.00793858	1277.64
SA38_EXP_7	1523	17.641162872314453	273.44152450561523	0.005181374	1278.48
SA38_EXP_7	1524	17.953017354011536	273.3677387237549	0.004544058	1279.32
SA38_EXP_7	1525	97.30185866355896	402.51834869384766	0.0075188107	1280.16
SA38_EXP_7	1526	97.33498096466064	404.60094451904297	0.19142424	1281.0
SA38_EXP_7	1527	97.41976261138916	402.3328399658203	0.017051958	1281.84
SA38_EXP_7	1528	97.50213623046875	402.17554092407227	0.020760162	1282.68
SA38_EXP_7	1529	99.48418140411377	404.8897361755371	0.011129857	1283.52
SA38_EXP_7	1530	17.313319444656372	273.1793403625488	0.0082569225	1284.36
SA38_EXP_7	1531	17.375770211219788	273.5730743408203	0.008697917	1285.2
SA38_EXP_7	1532	17.51558482646942	273.52426528930664	0.0058358987	1286.04
SA38_EXP_7	1533	145.8482027053833	27.38805055618286	0.04284432	1286.88
SA38_EXP_7	1534	369.4674015045166	446.03113174438477	0.010441351	1287.72
SA38_EXP_7	1535	17.043916881084442	273.23644638061523	0.014691219	1288.56
SA38_EXP_7	1536	17.75953471660614	273.7566089630127	0.006318339	1289.4
SA38_EXP_7	1537	99.07472133636475	409.8002815246582	0.4365381	1290.24
SA38_EXP_7	1538	17.608273029327393	273.1395721435547	0.0035776347	1291.08
SA38_EXP_7	1539	17.485450208187103	273.1233787536621	0.0038958567	1291.92
SA38_EXP_7	1540	17.657452821731567	272.9619026184082	0.00668571	1292.76
SA38_EXP_7	1541	18.054291605949402	273.2625389099121	0.0034294229	1293.6
SA38_EXP_7	1542	17.281153798103333	272.61817932128906	0.008394469	1294.44
SA38_EXP_7	1543	17.59197860956192	272.6289939880371	0.0070979036	1295.28
SA38_EXP_7	1544	17.78595596551895	272.97203063964844	0.003922002	1296.12
SA38_EXP_7	1545	17.94149875640869	273.33603858947754	0.0059218155	1296.96
SA38_EXP_7	1546	17.464107275009155	272.96459197998047	0.004330819	1297.8
SA38_EXP_7	1547	18.148992955684662	273.27123641967773	0.0030498484	1298.64
SA38_EXP_7	1548	17.577600479125977	273.4735107421875	0.0057991883	1299.48
SA38_EXP_7	1549	17.687085270881653	273.43308448791504	0.0047172876	1300.32
SA38_EXP_7	1550	17.369304597377777	272.8549003601074	0.006395535	1301.16
SA38_EXP_7	1551	17.77929961681366	273.0750274658203	0.004184473	1302.0
SA38_EXP_7	1552	17.123183608055115	273.23083877563477	0.0078337025	1302.84
SA38_EXP_7	1553	17.73151308298111	273.31332206726074	0.0038462179	1303.68
SA38_EXP_7	1554	17.394165694713593	272.8084373474121	0.005076399	1304.52
SA38_EXP_7	1555	17.827439308166504	273.5376262664795	0.0045409743	1305.36
SA38_EXP_7	1556	17.992231249809265	273.26648712158203	0.0032113746	1306.2
SA38_EXP_7	1557	17.727360129356384	273.0776023864746	0.0049958564	1307.04
SA38_EXP_7	1558	17.530256509780884	273.2751274108887	0.006850418	1307.88
SA38_EXP_7	1559	17.630787193775177	273.050537109375	0.0059007783	1308.72
SA38_EXP_7	1560	17.849095165729523	272.92951583862305	0.0065593943	1309.56
SA38_EXP_7	1561	17.668752372264862	272.99583435058594	0.005701732	1310.4
SA38_EXP_7	1562	98.34047555923462	404.63353157043457	0.0120188	1311.24
SA38_EXP_7	1563	99.08890724182129	405.55898666381836	0.029495811	1312.08
SA38_EXP_7	1564	17.61282980442047	273.0852699279785	0.0055373465	1312.92
SA38_EXP_7	1565	17.821680009365082	273.14703941345215	0.0029828784	1313.76
SA38_EXP_7	1566	17.419561743736267	272.75951385498047	0.0073308693	1314.6
SA38_EXP_7	1567	17.698989808559418	272.741117477417	0.005620377	1315.44
SA38_EXP_7	1568	17.940837144851685	272.97600746154785	0.002436859	1316.28
SA38_EXP_7	1569	17.534305155277252	272.74094581604004	0.0068647047	1317.12
SA38_EXP_7	1570	18.166260421276093	272.90794372558594	0.003193225	1317.96
SA38_EXP_7	1571	17.660346627235413	273.10192108154297	0.0072224555	1318.8
SA38_EXP_7	1572	13.99661898612976	251.34326934814453	0.011077283	1319.64
SA38_EXP_7	1573	17.566709220409393	272.6850414276123	0.006044533	1320.48
SA38_EXP_7	1574	17.564941942691803	272.9106903076172	0.0035622348	1321.32
SA38_EXP_7	1575	17.664574086666107	272.84008026123047	0.0046679997	1322.16
SA38_EXP_7	1576	17.586252093315125	273.2753276824951	0.0046410044	1323.0
SA38_EXP_7	1577	17.16102510690689	272.508487701416	0.0050536045	1323.84
SA38_EXP_7	1578	17.423363029956818	273.16615104675293	0.007566023	1324.68
SA38_EXP_7	1579	18.000005185604095	272.9290580749512	0.0030758684	1325.52
SA38_EXP_7	1580	17.666444182395935	272.8422546386719	0.0032975134	1326.36
SA38_EXP_7	1581	17.730560898780823	273.1636619567871	0.0043643806	1327.2
SA38_EXP_7	1582	17.85203069448471	273.1699562072754	0.0037558025	1328.04
SA38_EXP_7	1583	17.46070384979248	273.0733108520508	0.004168813	1328.88
SA38_EXP_7	1584	17.71635264158249	272.9458808898926	0.0029006454	1329.72
SA38_EXP_7	1585	17.381049692630768	272.8549861907959	0.0059378315	1330.56
SA38_EXP_7	1586	17.709308862686157	273.1848907470703	0.0029221145	1331.4
SA38_EXP_7	1587	17.81177967786789	273.16967010498047	0.0025818644	1332.24
SA38_EXP_7	1588	17.79942810535431	273.4522819519043	0.0035446233	1333.08
SA38_EXP_7	1589	18.055081367492676	273.50807189941406	0.0035008308	1333.92
SA38_EXP_7	1590	17.873145639896393	273.1212043762207	0.0028834406	1334.76
SA38_EXP_7	1591	14.219972491264343	253.78520965576172	0.0036644032	1335.6
SA38_EXP_7	1592	17.707084119319916	272.99208641052246	0.0038885118	1336.44
SA38_EXP_7	1593	17.152848839759827	273.1178855895996	0.00716168	1337.28
SA38_EXP_7	1594	17.845475673675537	273.37446212768555	0.004423407	1338.12
SA38_EXP_7	1595	13.896140456199646	264.5001983642578	0.010586849	1338.96
SA38_EXP_7	1596	17.989355325698853	273.38693618774414	0.003190323	1339.8
SA38_EXP_7	1597	17.59744882583618	273.200740814209	0.0067172595	1340.64
SA38_EXP_7	1598	17.554941773414612	273.4197235107422	0.0045909034	1341.48
SA38_EXP_7	1599	18.065471947193146	273.43963623046875	0.0029304395	1342.32
SA38_EXP_7	1600	17.729108035564423	273.4604072570801	0.0037289045	1343.16
SA38_EXP_7	1601	17.490127682685852	273.2783317565918	0.0053860773	1344.0
SA38_EXP_7	1602	13.994134962558746	265.2422332763672	0.006172188	1344.84
SA38_EXP_7	1603	17.18117445707321	273.1029224395752	0.0043150117	1345.68
SA38_EXP_7	1604	17.777128517627716	273.1269836425781	0.0043777535	1346.52
SA38_EXP_7	1605	18.03741753101349	273.4742259979248	0.003943398	1347.36
SA38_EXP_7	1606	18.022477626800537	273.22208404541016	0.0038664516	1348.2
SA38_EXP_7	1607	17.620094120502472	273.21727752685547	0.0030589465	1349.04
SA38_EXP_7	1608	17.901502549648285	272.9966354370117	0.0029435165	1349.88
SA38_EXP_7	1609	18.01682561635971	273.3567810058594	0.0021323306	1350.72
SA38_EXP_7	1610	17.499935626983643	273.4302520751953	0.004620327	1351.56
SA38_EXP_7	1611	17.96429604291916	273.275785446167	0.0032595776	1352.4
SA38_EXP_7	1612	17.55780428647995	273.0779457092285	0.004590224	1353.24
SA38_EXP_7	1613	13.978151977062225	265.7032585144043	0.0063403756	1354.08
SA38_EXP_7	1614	17.606504261493683	273.2328414916992	0.0039154203	1354.92
SA38_EXP_7	1615	17.578019201755524	273.2508087158203	0.0042077126	1355.76
SA38_EXP_7	1616	17.899206280708313	273.5362243652344	0.005211886	1356.6
SA38_EXP_7	1617	18.135420978069305	273.5698127746582	0.0041721696	1357.44
SA38_EXP_7	1618	17.701178789138794	273.09316635131836	0.004706739	1358.28
SA38_EXP_7	1619	17.77450442314148	273.06836128234863	0.0036529382	1359.12
SA38_EXP_7	1620	555.2243232727051	222.24266052246094	0.25865778	1359.96
SA38_EXP_7	1621	17.68845021724701	273.06641578674316	0.004118986	1360.8
SA38_EXP_7	1622	153.8611888885498	15.336779952049255	0.01696044	1361.64
SA38_EXP_7	1623	17.647133767604828	272.83870697021484	0.009371757	1362.48
SA38_EXP_7	1624	17.46789962053299	272.95804023742676	0.005780567	1363.32
SA38_EXP_7	1625	17.548081278800964	273.3347797393799	0.0039880048	1364.16
SA38_EXP_7	1626	17.480066418647766	273.2020854949951	0.0049671866	1365.0
SA38_EXP_7	1627	17.640313506126404	273.3094596862793	0.004727934	1365.84
SA38_EXP_7	1628	17.756487429142	273.1004333496094	0.005483059	1366.68
SA38_EXP_7	1629	17.822107672691345	272.98999786376953	0.0027904063	1367.52
SA38_EXP_7	1630	17.900551855564117	273.1506156921387	0.004779514	1368.36
SA38_EXP_7	1631	17.817501723766327	272.755765914917	0.0052504963	1369.2
SA38_EXP_7	1632	17.414401471614838	273.2864284515381	0.0066591175	1370.04
SA38_EXP_7	1633	17.19096153974533	272.8479766845703	0.0075727957	1370.88
SA38_EXP_7	1634	18.246403336524963	273.398380279541	0.0037365595	1371.72
SA38_EXP_7	1635	17.587345838546753	273.2720947265625	0.005025988	1372.56
SA38_EXP_7	1636	13.773928582668304	264.7727394104004	0.0066813184	1373.4
SA38_EXP_7	1637	17.53232777118683	273.25000762939453	0.004129958	1374.24
SA38_EXP_7	1638	17.45131015777588	273.1333923339844	0.0073380424	1375.08
SA38_EXP_7	1639	17.60910153388977	272.9725170135498	0.0055328426	1375.92
SA38_EXP_7	1640	17.739179730415344	273.0933380126953	0.0042469134	1376.76
SA38_EXP_7	1641	17.894043028354645	273.3296585083008	0.0027094318	1377.6
SA38_EXP_7	1642	17.76774227619171	272.9030227661133	0.0039613703	1378.44
SA38_EXP_7	1643	17.734402418136597	272.9110336303711	0.0032215961	1379.28
SA38_EXP_7	1644	17.623935639858246	272.84271240234375	0.0059754737	1380.12
SA38_EXP_7	1645	17.89538413286209	272.99397468566895	0.0027210396	1380.96
SA38_EXP_7	1646	17.559456825256348	272.92030334472656	0.0051834537	1381.8
SA38_EXP_7	1647	17.72867441177368	273.31661224365234	0.0053200317	1382.64
SA38_EXP_7	1648	17.826248705387115	272.9707717895508	0.004969431	1383.48
SA38_EXP_7	1649	17.959696054458618	273.2980155944824	0.0042240955	1384.32
SA38_EXP_7	1650	17.56940186023712	272.9106903076172	0.004368851	1385.16
SA38_EXP_7	1651	17.82902628183365	273.2381057739258	0.0045395675	1386.0
SA38_EXP_7	1652	17.526036500930786	272.49916076660156	0.004270446	1386.84
SA38_EXP_7	1653	17.570269107818604	272.9949188232422	0.005061386	1387.68
SA38_EXP_7	1654	17.289148271083832	272.6847267150879	0.006628919	1388.52
SA38_EXP_7	1655	17.884382605552673	273.14563751220703	0.004463042	1389.36
SA38_EXP_7	1656	17.844615876674652	273.5801124572754	0.0045473143	1390.2
SA38_EXP_7	1657	18.11336576938629	273.02395820617676	0.0029654386	1391.04
SA38_EXP_7	1658	17.813898622989655	273.0473327636719	0.004881624	1391.88
SA38_EXP_7	1659	17.610445618629456	273.02212715148926	0.004427203	1392.72
SA38_EXP_7	1660	17.86663830280304	273.1443214416504	0.0043878746	1393.56
SA38_EXP_7	1661	18.07187646627426	273.28125	0.0054884856	1394.4
SA38_EXP_7	1662	17.290668189525604	272.71728515625	0.008328433	1395.24
SA38_EXP_7	1663	17.689399421215057	272.86502838134766	0.0045926142	1396.08
SA38_EXP_7	1664	17.195817828178406	272.7949333190918	0.0073725716	1396.92
SA38_EXP_7	1665	17.270471155643463	272.86946296691895	0.0059105814	1397.76
SA38_EXP_7	1666	17.886969447135925	273.27770233154297	0.0042946874	1398.6
SA38_EXP_7	1667	17.59974956512451	273.3446502685547	0.0049713845	1399.44
SA38_EXP_7	1668	17.754441499710083	272.97858238220215	0.0037817569	1400.28
SA38_EXP_7	1669	17.53924936056137	272.8894329071045	0.0041300203	1401.12
SA38_EXP_7	1670	17.522142827510834	272.9876232147217	0.003578323	1401.96
SA38_EXP_7	1671	17.612333595752716	273.01586151123047	0.004183112	1402.8
SA38_EXP_7	1672	17.387285828590393	273.0933952331543	0.004881798	1403.64
SA38_EXP_7	1673	17.78331845998764	273.2527542114258	0.0030809743	1404.48
SA38_EXP_7	1674	17.47201234102249	273.12543869018555	0.0063886656	1405.32
SA38_EXP_7	1675	13.955448567867279	264.0735054016113	0.00437472	1406.16
SA38_EXP_7	1676	17.307621240615845	273.1344223022461	0.0058480254	1407.0
SA38_EXP_7	1677	18.12405288219452	273.5702133178711	0.0021722668	1407.84
SA38_EXP_7	1678	17.587415874004364	273.16967010498047	0.0042408607	1408.68
SA38_EXP_7	1679	17.765522003173828	273.218994140625	0.00473492	1409.52
SA38_EXP_7	1680	17.9016575217247	273.1590270996094	0.0035273866	1410.36
SA38_EXP_7	1681	17.65572428703308	273.27747344970703	0.0042902366	1411.2
SA38_EXP_7	1682	17.82546490430832	273.40587615966797	0.0028809495	1412.04
SA38_EXP_7	1683	17.487014830112457	273.2511520385742	0.0044765156	1412.88
SA38_EXP_7	1684	17.635786533355713	273.1661796569824	0.00472511	1413.72
SA38_EXP_7	1685	17.444711923599243	273.32911491394043	0.006255649	1414.56
SA38_EXP_7	1686	17.335928976535797	273.37986946105957	0.0058125863	1415.4
SA38_EXP_7	1687	18.041735887527466	273.4472179412842	0.0024621496	1416.24
SA38_EXP_7	1688	17.583420872688293	273.0618667602539	0.0037773866	1417.08
SA38_EXP_7	1689	14.018656313419342	263.8195610046387	0.012523756	1417.92
SA38_EXP_7	1690	16.602647304534912	272.57972717285156	0.010415743	1418.76
SA38_EXP_7	1691	17.895659804344177	272.8172206878662	0.002536397	1419.6
SA38_EXP_7	1692	98.70983362197876	405.2890205383301	0.0047371425	1420.44
SA38_EXP_7	1693	17.538248002529144	272.8047752380371	0.004701754	1421.28
SA38_EXP_7	1694	99.46227669715881	411.4950942993164	0.0045657996	1422.12
SA38_EXP_7	1695	17.874765396118164	273.0670166015625	0.0032122047	1422.96
SA38_EXP_7	1696	17.69617050886154	273.02172660827637	0.003575636	1423.8
SA38_EXP_7	1697	17.67127513885498	273.11697006225586	0.005963846	1424.64
SA38_EXP_7	1698	17.641840875148773	272.9821014404297	0.0052856947	1425.48
SA38_EXP_7	1699	17.812934517860413	273.5179138183594	0.004569446	1426.32
SA38_EXP_7	1700	99.89588260650635	409.9712562561035	0.0032697113	1427.16
SA38_EXP_7	1701	17.763058841228485	273.2754707336426	0.005329227	1428.0
SA38_EXP_7	1702	18.09076815843582	273.29758644104004	0.0035756275	1428.84
SA38_EXP_7	1703	17.778439819812775	273.52086067199707	0.0038075931	1429.68
SA38_EXP_7	1704	17.661447823047638	273.3347511291504	0.0038195872	1430.52
SA38_EXP_7	1705	17.643755674362183	273.2786750793457	0.0038549276	1431.36
SA38_EXP_7	1706	17.802663147449493	273.4874725341797	0.0051979222	1432.2
SA38_EXP_7	1707	18.138526380062103	273.54589462280273	0.0029458755	1433.04
SA38_EXP_7	1708	17.789146304130554	273.34693908691406	0.0045611598	1433.88
SA38_EXP_7	1709	17.603152990341187	273.6650848388672	0.0076225554	1434.72
SA38_EXP_7	1710	17.877058684825897	273.30528259277344	0.004596175	1435.56
SA38_EXP_7	1711	17.750678956508636	273.1721305847168	0.004905927	1436.4
SA38_EXP_7	1712	17.73410588502884	273.0640983581543	0.005810452	1437.24
SA38_EXP_7	1713	17.820625007152557	273.2864284515381	0.0039800936	1438.08
SA38_EXP_7	1714	17.65465885400772	273.0310821533203	0.003210445	1438.92
SA38_EXP_7	1715	17.447929084300995	273.08838844299316	0.0062723896	1439.76
SA38_EXP_7	1716	17.82042533159256	273.53516578674316	0.003795754	1440.6
SA38_EXP_7	1717	17.4731507897377	273.2516670227051	0.0062425043	1441.44
SA38_EXP_7	1718	17.344485223293304	273.0460453033447	0.0053420546	1442.28
SA38_EXP_7	1719	17.46351271867752	273.3021640777588	0.0057535246	1443.12
SA38_EXP_7	1720	17.190180718898773	272.9034233093262	0.009143012	1443.96
SA38_EXP_7	1721	17.586791515350342	273.20268630981445	0.004129977	1444.8
SA38_EXP_7	1722	17.540384829044342	273.45571517944336	0.0066862893	1445.64
SA38_EXP_7	1723	18.01934987306595	273.11917304992676	0.0024807754	1446.48
SA38_EXP_7	1724	17.801596224308014	273.28582763671875	0.0032634824	1447.32
SA38_EXP_7	1725	17.724941670894623	273.2833671569824	0.004673333	1448.16
SA38_EXP_7	1726	13.93279880285263	263.9315128326416	0.0081266	1449.0
SA38_EXP_7	1727	17.383071780204773	272.9671382904053	0.006206675	1449.84
SA38_EXP_7	1728	14.13448452949524	251.46297454833984	0.0027833658	1450.68
SA38_EXP_7	1729	17.516472935676575	273.2038879394531	0.0053316867	1451.52
SA38_EXP_7	1730	17.80015379190445	273.2611656188965	0.0027111897	1452.36
SA38_EXP_7	1731	17.624391615390778	273.1369113922119	0.0036145963	1453.2
SA38_EXP_7	1732	17.713940143585205	273.08664321899414	0.004672562	1454.04
SA38_EXP_7	1733	17.587821185588837	273.09207916259766	0.0046778335	1454.88
SA38_EXP_7	1734	17.60144978761673	273.4854984283447	0.00682508	1455.72
SA38_EXP_7	1735	17.565682530403137	272.80391693115234	0.0034511369	1456.56
SA38_EXP_7	1736	17.340034246444702	272.78889656066895	0.006828904	1457.4
SA38_EXP_7	1737	17.893438041210175	272.8803062438965	0.0031020069	1458.24
SA38_EXP_7	1738	17.821812629699707	273.28290939331055	0.005833008	1459.08
SA38_EXP_7	1739	18.417896330356598	273.0449867248535	0.0024503958	1459.92
SA38_EXP_7	1740	17.86455363035202	273.1350517272949	0.00463426	1460.76
SA38_EXP_7	1741	17.660076916217804	272.9948329925537	0.005066693	1461.6
SA38_EXP_7	1742	17.834433913230896	272.7894973754883	0.004002642	1462.44
SA38_EXP_7	1743	17.56792813539505	273.3237075805664	0.0067652958	1463.28
SA38_EXP_7	1744	17.545685172080994	272.9612731933594	0.007837069	1464.12
SA38_EXP_7	1745	18.1405708193779	273.3001899719238	0.0026573024	1464.96
SA38_EXP_7	1746	17.752613127231598	273.29612731933594	0.003195173	1465.8
SA38_EXP_7	1747	17.44113117456436	273.1674385070801	0.007193267	1466.64
SA38_EXP_7	1748	99.18825626373291	401.17260932922363	0.008443463	1467.48
SA38_EXP_7	1749	17.050257325172424	272.88814544677734	0.008274746	1468.32
SA38_EXP_7	1750	17.83209592103958	272.7901840209961	0.0039284546	1469.16
SA38_EXP_7	1751	153.30851078033447	17.735021710395813	0.021398943	1470.0
SA38_EXP_7	1752	17.536349594593048	273.2460021972656	0.008179221	1470.84
SA38_EXP_7	1753	17.69988238811493	273.0808639526367	0.0036698892	1471.68
SA38_EXP_7	1754	17.701904475688934	273.3156967163086	0.006430844	1472.52
SA38_EXP_7	1755	14.12125825881958	264.67111587524414	0.0065770363	1473.36
SA38_EXP_7	1756	17.30894446372986	273.00310134887695	0.0051753605	1474.2
SA38_EXP_7	1757	11.427619308233261	27.631266117095947	0.0017942566	1475.04
SA38_EXP_7	1758	99.58852529525757	404.88744735717773	0.0045143845	1475.88
SA38_EXP_7	1759	17.57967621088028	272.96796798706055	0.003685086	1476.72
SA38_EXP_7	1760	17.61949062347412	272.678861618042	0.0042047766	1477.56
SA38_EXP_7	1761	17.595115303993225	272.7252960205078	0.0036040978	1478.4
SA38_EXP_7	1762	17.366887629032135	272.6049613952637	0.0049788104	1479.24
SA38_EXP_7	1763	17.455516755580902	273.02247047424316	0.0052398085	1480.08
SA38_EXP_7	1764	13.971322774887085	262.8210639953613	0.010575102	1480.92
SA38_EXP_7	1765	14.045989513397217	262.86423683166504	0.010432142	1481.76
SA38_EXP_7	1766	13.918180763721466	265.2220344543457	0.009260407	1482.6
SA38_EXP_7	1767	11.643196642398834	28.382878303527832	0.0040026554	1483.44
SA38_EXP_7	1768	17.984551191329956	273.4888458251953	0.0031948981	1484.28
SA38_EXP_7	1769	17.20983237028122	273.2399368286133	0.005034606	1485.12
SA38_EXP_7	1770	17.51837432384491	273.2493495941162	0.004090775	1485.96
SA38_EXP_7	1771	17.82601922750473	273.2678031921387	0.0038859416	1486.8
SA38_EXP_7	1772	17.339102923870087	273.2801055908203	0.008083542	1487.64
SA38_EXP_7	1773	14.013855159282684	261.8760681152344	0.0032236367	1488.48
SA38_EXP_7	1774	13.916352391242981	267.34228134155273	0.016452326	1489.32
SA38_EXP_7	1775	17.039304971694946	273.2029151916504	0.005037428	1490.16
SA38_EXP_7	1776	17.33536124229431	272.68381118774414	0.004850056	1491.0
SA38_EXP_7	1777	17.741166055202484	272.9462242126465	0.004251837	1491.84
SA38_EXP_7	1778	13.79823237657547	266.6319465637207	0.007176746	1492.68
SA38_EXP_7	1779	17.13835746049881	273.31446647644043	0.00926217	1493.52
SA38_EXP_7	1780	17.399024963378906	273.03540229797363	0.006651174	1494.36
SA38_EXP_7	1781	17.668023705482483	273.2585048675537	0.0039603966	1495.2
SA38_EXP_7	1782	17.810562252998352	273.0965995788574	0.002887658	1496.04
SA38_EXP_7	1783	17.57780760526657	273.2460594177246	0.0037094622	1496.88
SA38_EXP_7	1784	17.91146844625473	273.36670875549316	0.003501914	1497.72
SA38_EXP_7	1785	17.991943657398224	273.24591636657715	0.0037943097	1498.56
SA38_EXP_7	1786	17.641349136829376	272.854642868042	0.0060722562	1499.4
SA38_EXP_7	1787	98.9775002002716	405.069522857666	0.0068174237	1500.24
SA38_EXP_7	1788	17.78072714805603	273.33226203918457	0.005272188	1501.08
SA38_EXP_7	1789	17.682795226573944	273.01780700683594	0.004924758	1501.92
SA38_EXP_7	1790	17.611289024353027	273.1106185913086	0.0049704853	1502.76
SA38_EXP_7	1791	17.457865178585052	273.17665100097656	0.0048281057	1503.6
SA38_EXP_7	1792	17.23698377609253	273.16280364990234	0.0076278597	1504.44
SA38_EXP_7	1793	18.297070264816284	273.13053131103516	0.0019624785	1505.28
SA38_EXP_7	1794	17.484942078590393	273.2161045074463	0.0061078845	1506.12
SA38_EXP_7	1795	17.381711304187775	272.99614906311035	0.0046608294	1506.96
SA38_EXP_7	1796	17.452844977378845	272.8607368469238	0.004522355	1507.8
SA38_EXP_7	1797	17.5867959856987	273.25687408447266	0.0045475187	1508.64
SA38_EXP_7	1798	17.9167702794075	273.1161689758301	0.0034451673	1509.48
SA38_EXP_7	1799	17.808528244495392	273.3720016479492	0.0045471345	1510.32
SA38_EXP_7	1800	18.069063127040863	273.3599281311035	0.0023986974	1511.16
SA38_EXP_7	1801	17.74900108575821	273.5456371307373	0.00414375	1512.0
SA38_EXP_7	1802	17.81076341867447	273.6082649230957	0.004363047	1512.84
SA38_EXP_7	1803	17.008307576179504	272.5408458709717	0.010140003	1513.68
SA38_EXP_7	1804	17.35565811395645	273.0802917480469	0.0060218	1514.52
SA38_EXP_7	1805	17.746293544769287	272.7929878234863	0.0031643095	1515.36
SA38_EXP_7	1806	17.740242183208466	273.0677318572998	0.0041422015	1516.2
SA38_EXP_7	1807	98.8590955734253	405.2842712402344	0.0035787213	1517.04
SA38_EXP_7	1808	98.25568795204163	405.79662322998047	0.008096652	1517.88
SA38_EXP_7	1809	98.1745958328247	405.208797454834	0.010856572	1518.72
SA38_EXP_7	1810	17.58897751569748	273.24849128723145	0.006322484	1519.56
SA38_EXP_7	1811	17.40480363368988	273.1498718261719	0.0053458265	1520.4
SA38_EXP_7	1812	17.422232031822205	273.1036949157715	0.009321573	1521.24
SA38_EXP_7	1813	17.949941754341125	273.3416175842285	0.0044240328	1522.08
SA38_EXP_7	1814	17.42507368326187	273.070592880249	0.0058883103	1522.92
SA38_EXP_7	1815	13.987673819065094	265.7761001586914	0.018089216	1523.76
SA38_EXP_7	1816	17.72131770849228	273.1922721862793	0.0028943468	1524.6
SA38_EXP_7	1817	17.483697831630707	273.30044746398926	0.0060088704	1525.44
SA38_EXP_7	1818	17.544150352478027	273.2138156890869	0.008052289	1526.28
SA38_EXP_7	1819	17.739808559417725	273.21475982666016	0.0044517955	1527.12
SA38_EXP_7	1820	17.396587133407593	273.08549880981445	0.0068826987	1527.96
SA38_EXP_7	1821	17.65880137681961	273.2666301727295	0.00426617	1528.8
SA38_EXP_7	1822	17.34020859003067	272.9101753234863	0.006100944	1529.64
SA38_EXP_7	1823	13.999700546264648	265.90344429016113	0.009094756	1530.48
SA38_EXP_7	1824	17.308177053928375	272.9850482940674	0.008012771	1531.32
SA38_EXP_7	1825	17.972834408283234	273.2303810119629	0.0036811035	1532.16
SA38_EXP_7	1826	17.567849159240723	273.0237007141113	0.007305437	1533.0
SA38_EXP_7	1827	17.952296137809753	272.95663833618164	0.0037999246	1533.84
SA38_EXP_7	1828	18.141989409923553	273.05768966674805	0.0023821318	1534.68
SA38_EXP_7	1829	17.98345446586609	273.19870948791504	0.0027538917	1535.52
SA38_EXP_7	1830	17.356590926647186	273.29792976379395	0.008694764	1536.36
SA38_EXP_7	1831	17.524662613868713	272.8530979156494	0.005500931	1537.2
SA38_EXP_7	1832	13.964219391345978	264.9301815032959	0.0052101314	1538.04
SA38_EXP_7	1833	17.922477424144745	273.47190856933594	0.004230798	1538.88
SA38_EXP_7	1834	18.034836649894714	273.5940170288086	0.003128975	1539.72
SA38_EXP_7	1835	18.010792136192322	272.96722412109375	0.0033611532	1540.56
SA38_EXP_7	1836	17.3933282494545	273.145694732666	0.0060313893	1541.4
SA38_EXP_7	1837	17.61445254087448	273.1150245666504	0.005939284	1542.24
SA38_EXP_7	1838	17.622601985931396	273.0912494659424	0.0053937305	1543.08
SA38_EXP_7	1839	14.122156798839569	252.64039993286133	0.006652094	1543.92
SA38_EXP_7	1840	13.880303502082825	263.91042709350586	0.01269625	1544.76
SA38_EXP_7	1841	17.87864714860916	273.07565689086914	0.003946923	1545.6
SA38_EXP_7	1842	17.74488389492035	273.02621841430664	0.005491867	1546.44
SA38_EXP_7	1843	13.951295614242554	264.56165313720703	0.005026305	1547.28
SA38_EXP_7	1844	17.392967641353607	272.94339179992676	0.005178244	1548.12
SA38_EXP_7	1845	14.119738340377808	263.7457466125488	0.008503347	1548.96
SA38_EXP_7	1846	687.2954845428467	408.32250595092773	0.04824757	1549.8
SA38_EXP_7	1847	17.880535125732422	272.8150177001953	0.0030636643	1550.64
SA38_EXP_7	1848	17.35740154981613	272.78697967529297	0.004929937	1551.48
SA38_EXP_7	1849	17.080314457416534	272.27577209472656	0.006213809	1552.32
SA38_EXP_7	1850	17.783768475055695	273.11187744140625	0.004310296	1553.16
SA38_EXP_7	1851	17.544153332710266	273.12066078186035	0.0062177614	1554.0
SA38_EXP_7	1852	14.066396653652191	264.71363067626953	0.0054878457	1554.84
SA38_EXP_7	1853	17.64678955078125	272.97637939453125	0.0036264684	1555.68
SA38_EXP_7	1854	17.83299297094345	272.6269340515137	0.0034661335	1556.52
SA38_EXP_7	1855	14.254525303840637	253.5520362854004	0.0048014815	1557.36
SA38_EXP_7	1856	17.70317107439041	273.10632705688477	0.0037606477	1558.2
SA38_EXP_7	1857	17.782701551914215	273.29094886779785	0.0027070385	1559.04
SA38_EXP_7	1858	17.40186959505081	272.89690017700195	0.003492427	1559.88
SA38_EXP_7	1859	18.091411888599396	273.37772369384766	0.003427662	1560.72
SA38_EXP_7	1860	18.25014054775238	273.4585189819336	0.0030306359	1561.56
SA38_EXP_7	1861	17.70704984664917	273.1058120727539	0.004780546	1562.4
SA38_EXP_7	1862	13.824492692947388	265.2512741088867	0.008703457	1563.24
SA38_EXP_7	1863	17.127881944179535	272.92362213134766	0.0066347644	1564.08
SA38_EXP_7	1864	17.77891367673874	273.3778667449951	0.003234859	1564.92
SA38_EXP_7	1865	17.21167266368866	272.98770904541016	0.0052147727	1565.76
SA38_EXP_7	1866	17.89311021566391	273.3404731750488	0.0036444804	1566.6
SA38_EXP_7	1867	18.09183955192566	273.41726303100586	0.0023511807	1567.44
SA38_EXP_7	1868	17.948636412620544	273.0497360229492	0.0022463517	1568.28
SA38_EXP_7	1869	17.12542027235031	273.1797409057617	0.0075783064	1569.12
SA38_EXP_7	1870	17.070026695728302	272.874813079834	0.009762556	1569.96
SA38_EXP_7	1871	14.10459578037262	250.4110336303711	0.019258734	1570.8
SA38_EXP_7	1872	13.939207792282104	261.5805244445801	0.00805213	1571.64
SA38_EXP_7	1873	17.50139743089676	273.44993591308594	0.005106897	1572.48
SA38_EXP_7	1874	17.59919971227646	273.3302307128906	0.005921911	1573.32
SA38_EXP_7	1875	17.84556657075882	273.24045181274414	0.002156634	1574.16
SA38_EXP_7	1876	17.414937913417816	273.16128730773926	0.005471545	1575.0
SA38_EXP_7	1877	17.41625666618347	273.0066204071045	0.0042966614	1575.84
SA38_EXP_7	1878	13.79821002483368	266.03857040405273	0.010276412	1576.68
SA38_EXP_7	1879	17.441071569919586	273.5345649719238	0.0070273066	1577.52
SA38_EXP_7	1880	13.92040103673935	265.07354736328125	0.0060819536	1578.36
SA38_EXP_7	1881	17.235110700130463	273.10718536376953	0.008539541	1579.2
SA38_EXP_7	1882	17.1901673078537	273.15216064453125	0.0046489104	1580.04
SA38_EXP_7	1883	17.160595953464508	273.1145668029785	0.0063699447	1580.88
SA38_EXP_7	1884	13.974203169345856	263.6312770843506	0.003755103	1581.72
SA38_EXP_7	1885	17.572394013404846	273.44038009643555	0.005076481	1582.56
SA38_EXP_7	1886	17.59619563817978	273.58460426330566	0.0051043904	1583.4
SA38_EXP_7	1887	17.90587306022644	273.5137367248535	0.0029334256	1584.24
SA38_EXP_7	1888	17.87504106760025	273.49754333496094	0.0060124174	1585.08
SA38_EXP_7	1889	13.936364650726318	264.1629123687744	0.007725856	1585.92
SA38_EXP_7	1890	17.740260064601898	273.3273124694824	0.0028574304	1586.76
SA38_EXP_7	1891	17.740797996520996	273.24328422546387	0.0037972669	1587.6
SA38_EXP_7	1892	17.672361433506012	273.06386947631836	0.0035890534	1588.44
SA38_EXP_7	1893	17.594680190086365	273.46927642822266	0.0063577145	1589.28
SA38_EXP_7	1894	17.60977804660797	273.0729103088379	0.005025514	1590.12
SA38_EXP_7	1895	17.539815604686737	273.0054187774658	0.00420628	1590.96
SA38_EXP_7	1896	18.000273406505585	273.24445724487305	0.0041473974	1591.8
SA38_EXP_7	1897	17.44590699672699	273.4174919128418	0.009207125	1592.64
SA38_EXP_7	1898	17.66592562198639	272.9036521911621	0.004239123	1593.48
SA38_EXP_7	1899	17.409245669841766	273.087100982666	0.0061204545	1594.32
SA38_EXP_7	1900	17.841072380542755	273.0925941467285	0.0058597634	1595.16
SA38_EXP_7	1901	18.05129200220108	273.00573348999023	0.00424055	1596.0
SA38_EXP_7	1902	18.052256107330322	273.6467742919922	0.003232569	1596.84
SA38_EXP_7	1903	17.882120609283447	273.5479259490967	0.003563806	1597.68
SA38_EXP_7	1904	18.015675246715546	273.6101818084717	0.0033427686	1598.52
SA38_EXP_7	1905	17.69068092107773	273.07714462280273	0.004528855	1599.36
SA38_EXP_7	1906	17.78142899274826	273.2717800140381	0.003637077	1600.2
SA38_EXP_7	1907	17.203444242477417	272.5532341003418	0.007872613	1601.04
SA38_EXP_7	1908	16.936905682086945	272.5851631164551	0.012054694	1601.88
SA38_EXP_7	1909	17.607903480529785	272.62001037597656	0.0044481936	1602.72
SA38_EXP_7	1910	17.461304366588593	272.9743194580078	0.0068301503	1603.56
SA38_EXP_7	1911	17.639853060245514	273.1486415863037	0.0062725083	1604.4
SA38_EXP_7	1912	17.742890119552612	272.8997039794922	0.005193215	1605.24
SA38_EXP_7	1913	18.13352406024933	273.61467361450195	0.0035957221	1606.08
SA38_EXP_7	1914	17.732249200344086	273.1811714172363	0.0042662635	1606.92
SA38_EXP_7	1915	17.39712357521057	272.755823135376	0.0065971366	1607.76
SA38_EXP_7	1916	17.549648880958557	273.1003761291504	0.005679228	1608.6
SA38_EXP_7	1917	17.42621213197708	273.11365127563477	0.0058007664	1609.44
SA38_EXP_7	1918	17.501182854175568	272.71053314208984	0.0054020556	1610.28
SA38_EXP_7	1919	17.54305511713028	273.1608009338379	0.0040490986	1611.12
SA38_EXP_7	1920	18.006767332553864	273.44767570495605	0.0039488864	1611.96
SA38_EXP_7	1921	17.940250039100647	273.2769012451172	0.0041239765	1612.8
SA38_EXP_7	1922	17.803366482257843	273.1690979003906	0.0073191645	1613.64
SA38_EXP_7	1923	193.12682151794434	11.537514925003052	0.0030898757	1614.48
SA38_EXP_7	1924	17.429594695568085	272.9632759094238	0.005798844	1615.32
SA38_EXP_7	1925	17.399734258651733	273.4135437011719	0.0066127707	1616.16
SA38_EXP_7	1926	17.295479774475098	273.004732131958	0.0046485257	1617.0
SA38_EXP_7	1927	17.743097245693207	273.19347381591797	0.0049131513	1617.84
SA38_EXP_7	1928	17.620663344860077	273.3659362792969	0.007100159	1618.68
SA38_EXP_7	1929	17.579887807369232	273.1175422668457	0.0068857633	1619.52
SA38_EXP_7	1930	19.005560874938965	283.1978416442871	0.0020087871	1620.36
SA38_EXP_7	1931	17.450425028800964	272.73290634155273	0.0048497645	1621.2
SA38_EXP_7	1932	17.341680824756622	273.2031726837158	0.0065193702	1622.04
SA38_EXP_7	1933	17.78162270784378	273.00018310546875	0.0065774843	1622.88
SA38_EXP_7	1934	17.7802175283432	273.1186294555664	0.0043959813	1623.72
SA38_EXP_7	1935	17.757834494113922	273.1669521331787	0.0042785923	1624.56
SA38_EXP_7	1936	17.707617580890656	272.66655921936035	0.0060375873	1625.4
SA38_EXP_7	1937	17.57049262523651	273.0511951446533	0.0042083077	1626.24
SA38_EXP_7	1938	17.676830291748047	272.97191619873047	0.003969933	1627.08
SA38_EXP_7	1939	17.44907647371292	273.2274055480957	0.0034833383	1627.92
SA38_EXP_7	1940	17.67883449792862	272.96971321105957	0.0039473563	1628.76
SA38_EXP_7	1941	17.712585628032684	273.09725761413574	0.004634639	1629.6
SA38_EXP_7	1942	17.720307409763336	272.7725028991699	0.0023380416	1630.44
SA38_EXP_7	1943	17.6631361246109	272.8118705749512	0.0038308674	1631.28
SA38_EXP_7	1944	13.868513703346252	261.73112869262695	0.010168506	1632.12
SA38_EXP_7	1945	17.10813194513321	272.7858066558838	0.006212864	1632.96
SA38_EXP_7	1946	17.270849645137787	272.6556587219238	0.0062168306	1633.8
SA38_EXP_7	1947	17.437590658664703	273.1779670715332	0.004607831	1634.64
SA38_EXP_7	1948	17.878422141075134	273.4006690979004	0.0034217767	1635.48
SA38_EXP_7	1949	13.962890207767487	264.05221939086914	0.0149530675	1636.32
SA38_EXP_7	1950	17.73792803287506	273.079891204834	0.0048414934	1637.16
SA38_EXP_7	1951	17.59452372789383	273.3631896972656	0.0046948395	1638.0
SA38_EXP_7	1952	17.5164133310318	273.2497215270996	0.0040093604	1638.84
SA38_EXP_7	1953	13.879556953907013	265.6043243408203	0.009557702	1639.68
SA38_EXP_7	1954	17.669476568698883	273.36055755615234	0.0037745798	1640.52
SA38_EXP_7	1955	17.64773577451706	273.3281993865967	0.0039613233	1641.36
SA38_EXP_7	1956	17.465585470199585	272.94373512268066	0.0037927888	1642.2
SA38_EXP_7	1957	18.041004240512848	272.7865791320801	0.004161645	1643.04
SA38_EXP_7	1958	99.01250004768372	404.9308490753174	0.004814893	1643.88
SA38_EXP_7	1959	17.691215872764587	273.1577968597412	0.003198908	1644.72
SA38_EXP_7	1960	13.971692323684692	262.98211097717285	0.0055916645	1645.56
SA38_EXP_7	1961	14.329341053962708	253.4066104888916	0.005178342	1646.4
SA38_EXP_7	1962	17.0980766415596	272.8713798522949	0.009563816	1647.24
SA38_EXP_7	1963	17.624005675315857	272.9151248931885	0.004710069	1648.08
SA38_EXP_7	1964	17.744630575180054	272.8359031677246	0.004146409	1648.92
SA38_EXP_7	1965	17.754440009593964	273.1955623626709	0.004753088	1649.76
SA38_EXP_7	1966	17.952460050582886	273.0559730529785	0.0043126396	1650.6
SA38_EXP_7	1967	14.02394026517868	263.4863090515137	0.005692246	1651.44
SA38_EXP_7	1968	13.795377314090729	265.00619888305664	0.013332899	1652.28
SA38_EXP_7	1969	17.35464781522751	273.0493640899658	0.0048724734	1653.12
SA38_EXP_7	1970	17.718559503555298	273.3547782897949	0.004773314	1653.96
SA38_EXP_7	1971	17.675413191318512	273.06535720825195	0.0043461006	1654.8
SA38_EXP_7	1972	17.768390476703644	273.1666946411133	0.005339927	1655.64
SA38_EXP_7	1973	17.925775051116943	273.1537055969238	0.0037749954	1656.48
SA38_EXP_7	1974	17.89773553609848	272.964563369751	0.002185018	1657.32
SA38_EXP_7	1975	17.713718116283417	273.5313892364502	0.006669427	1658.16
SA38_EXP_7	1976	17.578034102916718	273.30376625061035	0.00392108	1659.0
SA38_EXP_7	1977	13.769476115703583	262.22116470336914	0.0061468338	1659.84
SA38_EXP_7	1978	17.98495352268219	273.31689834594727	0.006538453	1660.68
SA38_EXP_7	1979	18.011561036109924	273.13785552978516	0.0025675725	1661.52
SA38_EXP_7	1980	99.14236068725586	408.07079315185547	0.0064229365	1662.36
SA38_EXP_7	1981	17.573286592960358	272.9080581665039	0.004390596	1663.2
SA38_EXP_7	1982	18.189649283885956	273.1958770751953	0.0021571387	1664.04
SA38_EXP_7	1983	100.48947334289551	400.6489849090576	0.0036318877	1664.88
SA38_EXP_7	1984	17.660140991210938	272.8603935241699	0.0051525687	1665.72
SA38_EXP_7	1985	17.70087629556656	272.9011917114258	0.0036286472	1666.56
SA38_EXP_7	1986	17.842859029769897	273.1978225708008	0.0049257297	1667.4
SA38_EXP_7	1987	17.591314017772675	273.04121017456055	0.006147859	1668.24
SA38_EXP_7	1988	17.83841997385025	272.9779815673828	0.00312722	1669.08
SA38_EXP_7	1989	11.40337884426117	27.036128640174866	0.0021155018	1669.92
SA38_EXP_7	1990	17.832233011722565	273.1564521789551	0.00442355	1670.76
SA38_EXP_7	1991	17.440813779830933	273.15796852111816	0.008477752	1671.6
SA38_EXP_7	1992	18.126115202903748	273.16137313842773	0.003656643	1672.44
SA38_EXP_7	1993	17.277781665325165	272.7164840698242	0.007172588	1673.28
SA38_EXP_7	1994	17.531155049800873	273.14887046813965	0.0066163326	1674.12
SA38_EXP_7	1995	96.62993550300598	409.6724510192871	0.9179086	1674.96
SA38_EXP_7	1996	17.41809993982315	273.52426528930664	0.010741778	1675.8
SA38_EXP_7	1997	17.844992876052856	273.18549156188965	0.0037582905	1676.64
SA38_EXP_7	1998	17.407144606113434	273.1303596496582	0.004611594	1677.48
SA38_EXP_7	1999	17.679888010025024	273.3226203918457	0.0068704896	1678.32
[truncated: 1,619 more rows]
