# Supplementary material for: Measuring inter-individual differences in behavioural types of gilthead seabreams in the laboratory using deep learning
Source: PeerJ. 2022 May 5;10:e13396. doi: 10.7717/peerj.13396 (PMC9080431; doi:10.7717/peerj.13396)
Supplement: Supplemental Information 1 [file peerj-10-13396-s001.zip › Raw validation data/d4/SA40_18.csv]

ID	sec	X	Y	%	seconds
SA40_18	1	281.87708854675293	274.25708770751953	0.99766904	0.0
SA40_18	2	360.4414939880371	312.5775718688965	0.9918395	0.72
SA40_18	3	345.0389623641968	356.67614936828613	0.99586934	1.44
SA40_18	4	16.94304347038269	393.6177349090576	0.0031299905	2.16
SA40_18	5	16.86895340681076	392.85816192626953	0.0035504233	2.88
SA40_18	6	667.9502487182617	134.21419143676758	0.005148633	3.6
SA40_18	7	16.87023937702179	396.3698959350586	0.006958749	4.32
SA40_18	8	666.7050361633301	135.67919254302979	0.0014100758	5.04
SA40_18	9	13.395154476165771	446.1740970611572	0.0017802861	5.76
SA40_18	10	13.602033257484436	445.3641700744629	0.003751363	6.48
SA40_18	11	11.979464441537857	430.9691619873047	0.0030990988	7.2
SA40_18	12	666.3837432861328	136.27723217010498	0.0030444537	7.92
SA40_18	13	12.880174815654755	434.67833518981934	0.00339997	8.64
SA40_18	14	12.406165897846222	431.07702255249023	0.007760715	9.36
SA40_18	15	17.92258620262146	425.7197570800781	0.007609697	10.08
SA40_18	16	12.415409088134766	430.9977149963379	0.01151441	10.8
SA40_18	17	170.94883918762207	51.994274854660034	0.0063441917	11.52
SA40_18	18	16.987894475460052	392.44606018066406	0.008567297	12.24
SA40_18	19	667.6411628723145	135.70910453796387	0.075283736	12.96
SA40_18	20	334.31057929992676	357.77761459350586	0.99505156	13.68
SA40_18	21	341.2899971008301	345.58387756347656	0.4866679	14.4
SA40_18	22	333.01849365234375	357.5727367401123	0.9665803	15.12
SA40_18	23	12.299272418022156	431.2767791748047	0.009624194	15.84
SA40_18	24	13.452261686325073	445.4204750061035	0.0026650904	16.56
SA40_18	25	12.144919484853745	432.29395866394043	0.006505272	17.28
SA40_18	26	16.922855377197266	392.1209907531738	0.006131903	18.0
SA40_18	27	12.45003417134285	430.8119773864746	0.006985622	18.72
SA40_18	28	667.0730590820312	132.59692668914795	0.006712788	19.44
SA40_18	29	12.528783082962036	431.011962890625	0.013131092	20.16
SA40_18	30	11.852782219648361	430.21090507507324	0.0017988295	20.88
SA40_18	31	16.90259873867035	396.4855098724365	0.0068194256	21.6
SA40_18	32	12.272907048463821	430.7599925994873	0.0049845777	22.32
SA40_18	33	12.44305595755577	431.683874130249	0.009380472	23.04
SA40_18	34	13.062845170497894	435.2256202697754	0.0049821353	23.76
SA40_18	35	16.643522679805756	393.89854431152344	0.004534805	24.48
SA40_18	36	16.80217683315277	395.1727294921875	0.007994784	25.2
SA40_18	37	12.074054777622223	430.07360458374023	0.0026710287	25.92
SA40_18	38	372.81761169433594	326.8963623046875	0.11872349	26.64
SA40_18	39	397.1991300582886	273.95702362060547	0.9894121	27.36
SA40_18	40	235.81771850585938	181.37463569641113	0.999329	28.08
SA40_18	41	144.40158605575562	174.5193386077881	0.99948657	28.8
SA40_18	42	115.62951803207397	305.6097221374512	0.99934536	29.52
SA40_18	43	119.29827928543091	299.24549102783203	0.99880886	30.24
SA40_18	44	126.26519203186035	211.17642402648926	0.998086	30.96
SA40_18	45	113.5465145111084	143.4113359451294	0.9971106	31.68
SA40_18	46	117.50466823577881	50.392009019851685	0.8259194	32.4
SA40_18	47	84.24503803253174	159.45496559143066	0.996581	33.12
SA40_18	48	668.0600166320801	136.87694549560547	0.20279542	33.84
SA40_18	49	113.28353881835938	344.17287826538086	0.9622892	34.56
SA40_18	50	134.8755955696106	263.0225658416748	0.99954957	35.28
SA40_18	51	118.74632835388184	196.80745124816895	0.9991697	36.0
SA40_18	52	123.9466905593872	99.36020135879517	0.99954337	36.72
SA40_18	53	157.3779821395874	49.31508779525757	0.9943931	37.44
SA40_18	54	122.16696739196777	54.884272813797	0.96758425	38.16
SA40_18	55	152.38481760025024	45.25228142738342	0.4013224	38.88
SA40_18	56	163.44385147094727	128.0934476852417	0.99956506	39.6
SA40_18	57	88.28599452972412	291.67402267456055	0.99737984	40.32
SA40_18	58	100.54709911346436	349.43713188171387	0.9292197	41.04
SA40_18	59	113.3901834487915	248.29696655273438	0.99188024	41.76
SA40_18	60	134.04909372329712	239.84742164611816	0.99861133	42.48
SA40_18	61	101.74516439437866	228.2201385498047	0.84053624	43.2
SA40_18	62	108.7580680847168	258.55825424194336	0.98824954	43.92
SA40_18	63	17.095187306404114	393.6635971069336	0.00523132	44.64
SA40_18	64	100.26167631149292	201.81020736694336	0.99145776	45.36
SA40_18	65	127.12396383285522	171.66420936584473	0.99913114	46.08
SA40_18	66	101.04275941848755	272.0452308654785	0.99757844	46.8
SA40_18	67	127.67065763473511	205.87635040283203	0.9992606	47.52
SA40_18	68	103.53474617004395	183.0880308151245	0.93000585	48.24
SA40_18	69	111.84097528457642	125.27039051055908	0.99746466	48.96
SA40_18	70	120.70465087890625	142.7285385131836	0.98649967	49.68
SA40_18	71	199.86220598220825	144.95121002197266	0.9872945	50.4
SA40_18	72	148.3556032180786	164.41231727600098	0.9970944	51.12
SA40_18	73	12.378500401973724	430.1305961608887	0.006764139	51.84
SA40_18	74	94.91122364997864	342.8388977050781	0.16107994	52.56
SA40_18	75	119.29564476013184	351.7386817932129	0.9988869	53.28
SA40_18	76	123.2263445854187	299.05457496643066	0.9981431	54.0
SA40_18	77	119.41630840301514	244.86811637878418	0.9991372	54.72
SA40_18	78	116.49569272994995	184.99225616455078	0.99736387	55.44
SA40_18	79	86.35197281837463	261.472806930542	0.7704976	56.16
SA40_18	80	102.80741453170776	270.8359622955322	0.9594771	56.88
SA40_18	81	133.95097255706787	173.66941452026367	0.96254694	57.6
SA40_18	82	131.641685962677	119.51406955718994	0.99932396	58.32
SA40_18	83	104.83323335647583	236.79937362670898	0.95516104	59.04
SA40_18	84	97.07670211791992	302.85593032836914	0.9898656	59.76
SA40_18	85	114.60480690002441	264.77808952331543	0.9903508	60.48
SA40_18	86	156.78489208221436	243.8821506500244	0.99083835	61.2
SA40_18	87	203.06220054626465	159.65060234069824	0.9989128	61.92
SA40_18	88	176.43728256225586	210.98153114318848	0.9973015	62.64
SA40_18	89	110.11059284210205	296.73059463500977	0.9901058	63.36
SA40_18	90	88.02222609519958	357.6569366455078	0.99759907	64.08
SA40_18	91	127.54800319671631	375.38578033447266	0.99943036	64.8
SA40_18	92	117.92361736297607	346.9305610656738	0.89986163	65.52
SA40_18	93	124.07560348510742	300.03381729125977	0.9984403	66.24
SA40_18	94	130.81690073013306	268.5270881652832	0.997664	66.96
SA40_18	95	124.70386028289795	281.28856658935547	0.94617224	67.68
SA40_18	96	116.66738986968994	263.7334728240967	0.8511494	68.4
SA40_18	97	155.1380157470703	263.85666847229004	0.97410756	69.12
SA40_18	98	234.37674045562744	273.7601852416992	0.9985852	69.84
SA40_18	99	358.0209255218506	288.02361488342285	0.8837199	70.56
SA40_18	100	326.4479160308838	325.4377841949463	0.9991198	71.28
SA40_18	101	179.20018434524536	293.38788986206055	0.999196	72.0
SA40_18	102	149.10924434661865	261.7976188659668	0.99822396	72.72
SA40_18	103	136.39378547668457	248.4122085571289	0.93742764	73.44
SA40_18	104	175.30319690704346	217.78066635131836	0.8071729	74.16
SA40_18	105	197.93787002563477	172.02927589416504	0.99848324	74.88
SA40_18	106	158.9850902557373	258.8650703430176	0.9975637	75.6
SA40_18	107	84.79629755020142	341.80063247680664	0.9571372	76.32
SA40_18	108	112.60031461715698	383.18756103515625	0.9977881	77.04
SA40_18	109	107.8704833984375	333.9495849609375	0.99051744	77.76
SA40_18	110	122.82438278198242	304.23654556274414	0.9833529	78.48
SA40_18	111	119.02347803115845	344.47537422180176	0.9698705	79.2
SA40_18	112	136.5017533302307	289.445858001709	0.9754989	79.92
SA40_18	113	125.71756839752197	310.93042373657227	0.98602146	80.64
SA40_18	114	138.5056495666504	386.97893142700195	0.9936324	81.36
SA40_18	115	132.6207399368286	284.6421432495117	0.4699609	82.08
SA40_18	116	143.13794374465942	234.05476570129395	0.9832986	82.8
SA40_18	117	103.70134115219116	281.77891731262207	0.4935079	83.52
SA40_18	118	120.76222896575928	349.52070236206055	0.9984322	84.24
SA40_18	119	127.70092487335205	307.08984375	0.9992113	84.96
SA40_18	120	131.79144859313965	262.8105926513672	0.9992963	85.68
SA40_18	121	114.60834741592407	277.6175308227539	0.96668005	86.4
SA40_18	122	99.80985522270203	338.1456184387207	0.98735785	87.12
SA40_18	123	119.04457807540894	400.95797538757324	0.73701465	87.84
SA40_18	124	144.6266531944275	335.15127182006836	0.99141395	88.56
SA40_18	125	176.01826190948486	149.02819633483887	0.99669564	89.28
SA40_18	126	158.4303379058838	146.06019973754883	0.9703677	90.0
SA40_18	127	95.17849683761597	293.4048557281494	0.9713752	90.72
SA40_18	128	124.56691265106201	358.7879276275635	0.9987317	91.44
SA40_18	129	124.73127841949463	372.4153518676758	0.99534154	92.16
SA40_18	130	135.86113452911377	306.1007881164551	0.98974353	92.88
SA40_18	131	147.78854846954346	266.60282135009766	0.98602885	93.6
SA40_18	132	168.80435943603516	238.88862133026123	0.9941473	94.32
SA40_18	133	222.0106601715088	276.24338150024414	0.9991043	95.04
SA40_18	134	331.5621852874756	289.99903678894043	0.9989888	95.76
SA40_18	135	346.50983810424805	346.7779541015625	0.9959352	96.48
SA40_18	136	16.72133058309555	395.64828872680664	0.0043765483	97.2
SA40_18	137	16.969822347164154	392.88777351379395	0.0034136563	97.92
SA40_18	138	12.260694056749344	430.4736328125	0.0028467714	98.64
SA40_18	139	12.535755336284637	431.0149097442627	0.009972236	99.36
SA40_18	140	16.757334768772125	396.4405059814453	0.011267934	100.08
SA40_18	141	16.735590994358063	396.4748954772949	0.009305765	100.8
SA40_18	142	12.313000857830048	429.8925304412842	0.006042084	101.52
SA40_18	143	661.5589618682861	134.54800128936768	0.0177392	102.24
SA40_18	144	662.3641490936279	135.9479570388794	0.025426457	102.96
SA40_18	145	11.814262717962265	430.4546356201172	0.0016744399	103.68
SA40_18	146	667.8191184997559	133.04709434509277	0.029965004	104.4
SA40_18	147	667.3583030700684	136.7098045349121	0.013982613	105.12
SA40_18	148	656.80251121521	31.525222063064575	0.00782522	105.84
SA40_18	149	668.7412261962891	136.26952171325684	0.047968276	106.56
SA40_18	150	667.676830291748	137.6594638824463	0.2197743	107.28
SA40_18	151	13.562408089637756	446.03490829467773	0.002289625	108.0
SA40_18	152	665.9048080444336	137.04593181610107	0.14644767	108.72
SA40_18	153	665.7738208770752	137.2847557067871	0.18615007	109.44
SA40_18	154	668.4563636779785	136.76227569580078	0.019475542	110.16
SA40_18	155	16.881386935710907	395.35343170166016	0.004993089	110.88
SA40_18	156	12.672978639602661	434.68334197998047	0.0033892337	111.6
SA40_18	157	16.643451154232025	391.3089179992676	0.0019076368	112.32
SA40_18	158	16.891732811927795	393.3130645751953	0.004004572	113.04
SA40_18	159	16.610173881053925	391.6486644744873	0.0018348335	113.76
SA40_18	160	12.20742091536522	431.0765075683594	0.007863888	114.48
SA40_18	161	669.0267562866211	132.57029056549072	0.018981798	115.2
SA40_18	162	16.89876616001129	391.7237663269043	0.00297797	115.92
SA40_18	163	654.8822402954102	32.3521614074707	0.018372124	116.64
SA40_18	164	16.65203422307968	394.3047523498535	0.0056677256	117.36
SA40_18	165	12.342415750026703	430.24417877197266	0.0059788874	118.08
SA40_18	166	11.93263828754425	430.3865718841553	0.002382866	118.8
SA40_18	167	12.094515562057495	430.98475456237793	0.006393038	119.52
SA40_18	168	667.8211688995361	135.75592517852783	0.044179123	120.24
SA40_18	169	664.8265361785889	138.24999332427979	0.14492407	120.96
SA40_18	170	16.991807520389557	392.53108978271484	0.00397217	121.68
SA40_18	171	666.0567760467529	133.9707326889038	0.0036483228	122.4
SA40_18	172	13.0552276968956	434.34542655944824	0.007177949	123.12
SA40_18	173	16.80617779493332	391.8867874145508	0.006354613	123.84
SA40_18	174	377.97818183898926	327.568416595459	0.96288145	124.56
SA40_18	175	451.34119987487793	273.36350440979004	0.9844557	125.28
SA40_18	176	298.9363670349121	231.90107345581055	0.9629056	126.0
SA40_18	177	168.04194450378418	200.5799388885498	0.99836904	126.72
SA40_18	178	88.23744654655457	211.0599660873413	0.98605573	127.44
SA40_18	179	96.3056206703186	311.6960048675537	0.98871535	128.16
SA40_18	180	113.70398998260498	319.18407440185547	0.99642724	128.88
SA40_18	181	117.0156478881836	284.6307849884033	0.99198204	129.6
SA40_18	182	126.47013664245605	242.0247459411621	0.99714285	130.32
SA40_18	183	129.16678190231323	265.95863342285156	0.98615533	131.04
SA40_18	184	146.4924931526184	199.83830451965332	0.99781513	131.76
SA40_18	185	131.4894437789917	311.4715003967285	0.5919236	132.48
SA40_18	186	132.28187561035156	321.1300849914551	0.9886325	133.2
SA40_18	187	165.73470830917358	205.49005508422852	0.99740005	133.92
SA40_18	188	151.24791860580444	123.28169345855713	0.9991339	134.64
SA40_18	189	89.33764100074768	216.63559913635254	0.99081355	135.36
SA40_18	190	117.34075546264648	310.04310607910156	0.9989041	136.08
SA40_18	191	114.1376256942749	322.1700096130371	0.98385215	136.8
SA40_18	192	115.53773880004883	269.89288330078125	0.8551512	137.52
SA40_18	193	124.76664781570435	254.7238540649414	0.9497869	138.24
SA40_18	194	142.49367713928223	217.89084434509277	0.99814534	138.96
SA40_18	195	109.18866395950317	224.34499740600586	0.025463114	139.68
SA40_18	196	151.94272994995117	205.70277214050293	0.83930415	140.4
SA40_18	197	204.57048416137695	134.3638801574707	0.9968976	141.12
SA40_18	198	183.46140384674072	182.36040115356445	0.99571747	141.84
SA40_18	199	105.8882474899292	301.04026794433594	0.9483382	142.56
SA40_18	200	90.52603840827942	360.7049560546875	0.99902534	143.28
SA40_18	201	127.95473337173462	382.3486804962158	0.99854517	144.0
SA40_18	202	127.10937261581421	315.84766387939453	0.99837923	144.72
SA40_18	203	127.37560272216797	277.8024387359619	0.986662	145.44
SA40_18	204	114.89558219909668	340.1814651489258	0.30450004	146.16
SA40_18	205	127.62653827667236	294.26342010498047	0.87908083	146.88
SA40_18	206	137.02104091644287	234.83725547790527	0.8503067	147.6
SA40_18	207	138.43650817871094	311.00340843200684	0.99565154	148.32
SA40_18	208	127.79453992843628	323.10261726379395	0.96966636	149.04
SA40_18	209	159.52439308166504	205.03397941589355	0.98661333	149.76
SA40_18	210	149.85239505767822	126.87921524047852	0.9995085	150.48
SA40_18	211	80.46486973762512	220.14784812927246	0.7350212	151.2
SA40_18	212	110.75334548950195	317.25528717041016	0.9973821	151.92
SA40_18	213	107.04565048217773	349.33216094970703	0.9976312	152.64
SA40_18	214	123.29583168029785	300.19786834716797	0.995086	153.36
SA40_18	215	101.20048522949219	339.23681259155273	0.64142585	154.08
SA40_18	216	129.47120666503906	269.8934555053711	0.8108079	154.8
SA40_18	217	134.1508388519287	259.7432327270508	0.90351516	155.52
SA40_18	218	147.51733541488647	346.8124580383301	0.99944156	156.24
SA40_18	219	144.12997961044312	292.46326446533203	0.9956214	156.96
SA40_18	220	164.94652032852173	213.75360488891602	0.99678	157.68
SA40_18	221	136.99851036071777	145.60021877288818	0.99911207	158.4
SA40_18	222	71.00034952163696	232.37999439239502	0.042630333	159.12
SA40_18	223	86.53045296669006	343.3725357055664	0.9915338	159.84
SA40_18	224	104.43580150604248	363.30382347106934	0.9950938	160.56
SA40_18	225	124.99672174453735	287.450008392334	0.99908805	161.28
SA40_18	226	92.53200888633728	300.91564178466797	0.87216	162.0
SA40_18	227	114.2932653427124	306.9503402709961	0.990712	162.72
SA40_18	228	141.11753702163696	241.45159721374512	0.9967512	163.44
SA40_18	229	125.82802772521973	292.64184951782227	0.45333424	164.16
SA40_18	230	148.2163429260254	355.34153938293457	0.99864703	164.88
SA40_18	231	141.9190764427185	335.40355682373047	0.9906941	165.6
SA40_18	232	140.42311906814575	291.43492698669434	0.9966306	166.32
SA40_18	233	115.88526964187622	328.2318878173828	0.32759866	167.04
SA40_18	234	110.89566946029663	400.74628829956055	0.682343	167.76
SA40_18	235	131.63377046585083	335.47828674316406	0.8673333	168.48
SA40_18	236	148.09128046035767	281.9908905029297	0.9967571	169.2
SA40_18	237	207.52947330474854	285.47741889953613	0.99883705	169.92
SA40_18	238	326.588773727417	290.2155876159668	0.99950004	170.64
SA40_18	239	661.5943908691406	135.88969230651855	0.016529903	171.36
SA40_18	240	363.36703300476074	343.0679512023926	0.99418277	172.08
SA40_18	241	332.6953887939453	371.1390209197998	0.9601308	172.8
SA40_18	242	11.816311627626419	430.8961486816406	0.001798495	173.52
SA40_18	243	16.87343716621399	390.54585456848145	0.0026903115	174.24
SA40_18	244	16.67409837245941	392.7941036224365	0.0032105807	174.96
SA40_18	245	655.8228492736816	33.49394202232361	0.005093774	175.68
SA40_18	246	666.6253089904785	137.78564929962158	0.09320353	176.4
SA40_18	247	16.7813777923584	394.34123039245605	0.0034839225	177.12
SA40_18	248	666.1993026733398	133.6609411239624	0.0046856725	177.84
SA40_18	249	668.8941955566406	135.72504043579102	0.041166577	178.56
SA40_18	250	11.98500469326973	431.1298656463623	0.0045579174	179.28
SA40_18	251	16.90581738948822	392.76649475097656	0.0031086581	180.0
SA40_18	252	16.77323877811432	394.7600841522217	0.0034332466	180.72
SA40_18	253	12.796472012996674	434.5466423034668	0.0035511774	181.44
SA40_18	254	16.820918023586273	397.2908020019531	0.005433696	182.16
SA40_18	255	668.1752681732178	131.72118186950684	0.0068680863	182.88
SA40_18	256	672.0530033111572	130.49208641052246	0.020550989	183.6
SA40_18	257	669.9722290039062	130.4823875427246	0.0013427568	184.32
SA40_18	258	667.5750732421875	136.71468257904053	0.15660565	185.04
SA40_18	259	667.2240734100342	133.71610164642334	0.025242401	185.76
SA40_18	260	11.958690732717514	430.85835456848145	0.0026167796	186.48
SA40_18	261	12.378224730491638	430.43649673461914	0.008922375	187.2
SA40_18	262	666.5016174316406	137.67651557922363	0.015947722	187.92
SA40_18	263	12.253117561340332	430.6170845031738	0.003907621	188.64
SA40_18	264	13.449656963348389	445.9562873840332	0.0017203384	189.36
SA40_18	265	11.853036284446716	431.35273933410645	0.0024346923	190.08
SA40_18	266	12.11053803563118	431.1540126800537	0.0049579996	190.8
SA40_18	267	16.84379279613495	390.8506393432617	0.0021304707	191.52
SA40_18	268	666.5238380432129	133.52073669433594	0.02839142	192.24
SA40_18	269	665.7366752624512	133.28279972076416	0.0060039456	192.96
SA40_18	270	667.1611785888672	137.27169513702393	0.0039826124	193.68
SA40_18	271	16.8966144323349	395.2716636657715	0.0063928505	194.4
SA40_18	272	330.44066429138184	362.99400329589844	0.09186463	195.12
SA40_18	273	367.6086187362671	350.6711196899414	0.9655605	195.84
SA40_18	274	521.8886852264404	344.5301628112793	0.9938933	196.56
SA40_18	275	652.6737213134766	364.793758392334	0.9990489	197.28
SA40_18	276	698.2049942016602	396.373929977417	0.99412197	198.0
SA40_18	277	729.0842056274414	404.1252136230469	0.9870085	198.72
SA40_18	278	717.6026344299316	419.0720844268799	0.9903239	199.44
SA40_18	279	634.5254898071289	419.01515007019043	0.9943144	200.16
SA40_18	280	583.7206363677979	416.2392997741699	0.99876785	200.88
SA40_18	281	482.9469680786133	414.05402183532715	0.9985833	201.6
SA40_18	282	438.27571868896484	396.30048751831055	0.99800867	202.32
SA40_18	283	410.4811191558838	392.58779525756836	0.99919266	203.04
SA40_18	284	374.75550174713135	386.07072830200195	0.998979	203.76
SA40_18	285	506.83555603027344	368.4785556793213	0.99724686	204.48
SA40_18	286	640.4816627502441	377.78846740722656	0.99855787	205.2
SA40_18	287	710.8536720275879	404.4956588745117	0.98654085	205.92
SA40_18	288	669.257926940918	402.68611907958984	0.98354995	206.64
SA40_18	289	422.4480152130127	401.88222885131836	0.9798395	207.36
SA40_18	290	172.2651481628418	351.5108871459961	0.99849546	208.08
SA40_18	291	117.20861196517944	274.10436630249023	0.9960445	208.8
SA40_18	292	135.17415523529053	220.8542776107788	0.99050385	209.52
SA40_18	293	131.24632835388184	351.4493751525879	0.99415874	210.24
SA40_18	294	148.06431531906128	257.9054260253906	0.9866375	210.96
SA40_18	295	131.96513652801514	227.54613876342773	0.85568553	211.68
SA40_18	296	111.17089986801147	166.78663730621338	0.9941777	212.4
SA40_18	297	79.77611422538757	240.44185638427734	0.74022466	213.12
SA40_18	298	96.61557674407959	350.3628158569336	0.9958788	213.84
SA40_18	299	133.0949902534485	269.0628433227539	0.99798113	214.56
SA40_18	300	128.80232334136963	265.6197166442871	0.99814796	215.28
SA40_18	301	118.37331056594849	316.68033599853516	0.9960146	216.0
SA40_18	302	144.31235790252686	210.86874961853027	0.99892634	216.72
SA40_18	303	119.04960870742798	270.16027450561523	0.86785567	217.44
SA40_18	304	123.97992610931396	288.7841033935547	0.9585453	218.16
SA40_18	305	119.77343559265137	276.30701065063477	0.9948968	218.88
SA40_18	306	126.24481916427612	242.10073471069336	0.9996177	219.6
SA40_18	307	114.76309299468994	332.76575088500977	0.98924875	220.32
SA40_18	308	116.22732877731323	236.12282752990723	0.015348159	221.04
SA40_18	309	122.42329120635986	196.72202110290527	0.3053829	221.76
SA40_18	310	129.61037158966064	328.707275390625	0.99523264	222.48
SA40_18	311	132.13257789611816	275.27358055114746	0.99945563	223.2
SA40_18	312	122.26262092590332	230.91144561767578	0.7041759	223.92
SA40_18	313	94.19476389884949	261.73264503479004	0.11554748	224.64
SA40_18	314	113.16207647323608	347.14696884155273	0.99566394	225.36
SA40_18	315	122.3497748374939	251.67022705078125	0.9988763	226.08
SA40_18	316	12.125644832849503	431.9865131378174	0.00491093	226.8
SA40_18	317	124.19869899749756	310.3168773651123	0.995342	227.52
SA40_18	318	112.46085166931152	280.84141731262207	0.98620087	228.24
SA40_18	319	120.23704051971436	182.22484588623047	0.6818994	228.96
SA40_18	320	167.2356367111206	176.40629768371582	0.9339985	229.68
SA40_18	321	194.1157341003418	136.77722454071045	0.97979	230.4
SA40_18	322	154.8210859298706	217.43030548095703	0.9936953	231.12
SA40_18	323	95.80090045928955	321.5672206878662	0.90139955	231.84
SA40_18	324	121.99059724807739	365.09819984436035	0.98935205	232.56
SA40_18	325	118.43386888504028	354.3280792236328	0.9943699	233.28
SA40_18	326	123.85704517364502	305.33580780029297	0.9969048	234.0
SA40_18	327	140.98670482635498	268.5080909729004	0.99315405	234.72
SA40_18	328	117.87022352218628	322.87221908569336	0.9945644	235.44
SA40_18	329	119.39492225646973	298.2638168334961	0.999201	236.16
SA40_18	330	98.74467253684998	338.184814453125	0.9004309	236.88
SA40_18	331	125.2496600151062	256.19333267211914	0.40661326	237.6
SA40_18	332	116.22939109802246	216.2497329711914	0.0055819736	238.32
SA40_18	333	164.44103717803955	215.3422737121582	0.7910827	239.04
SA40_18	334	204.67171669006348	163.8387966156006	0.9935041	239.76
SA40_18	335	196.1893916130066	222.35205173492432	0.07211505	240.48
SA40_18	336	142.3504114151001	252.13720321655273	0.99466103	241.2
SA40_18	337	99.26987886428833	322.5780487060547	0.83296096	241.92
SA40_18	338	116.02154970169067	375.0179100036621	0.9865594	242.64
SA40_18	339	111.87150478363037	364.4374465942383	0.98242456	243.36
SA40_18	340	132.94492959976196	303.0003547668457	0.99584204	244.08
SA40_18	341	142.7190661430359	267.9543685913086	0.8463566	244.8
SA40_18	342	142.04065799713135	309.45834159851074	0.9923443	245.52
SA40_18	343	151.95823907852173	373.6324882507324	0.99928373	246.24
SA40_18	344	137.71734237670898	323.0175304412842	0.9917251	246.96
SA40_18	345	153.3037304878235	287.8022575378418	0.9975504	247.68
SA40_18	346	220.71762084960938	286.1049270629883	0.99850464	248.4
SA40_18	347	345.9301948547363	297.54838943481445	0.99323374	249.12
SA40_18	348	360.48429012298584	339.7662162780762	0.99741626	249.84
SA40_18	349	328.37116718292236	387.6405143737793	0.018774457	250.56
SA40_18	350	669.3890571594238	133.35559844970703	0.005367538	251.28
SA40_18	351	16.771039366722107	390.9986686706543	0.0025437665	252.0
SA40_18	352	668.7902450561523	130.55263996124268	0.0046696686	252.72
SA40_18	353	16.770319640636444	394.8922920227051	0.0028343457	253.44
SA40_18	354	12.06638365983963	429.7224426269531	0.0026205983	254.16
SA40_18	355	16.72496795654297	392.6106834411621	0.002267911	254.88
SA40_18	356	14.865046739578247	424.6080780029297	0.0069811447	255.6
SA40_18	357	13.543987274169922	445.5696773529053	0.002099892	256.32
SA40_18	358	669.1764831542969	133.26604843139648	0.02181726	257.04
SA40_18	359	16.79522693157196	395.7402992248535	0.008476342	257.76
SA40_18	360	16.60892367362976	394.1322326660156	0.00375003	258.48
SA40_18	361	16.82085692882538	396.3771057128906	0.0069433283	259.2
SA40_18	362	13.524515926837921	445.2726745605469	0.0026133135	259.92
SA40_18	363	12.372919172048569	430.8053970336914	0.0048913206	260.64
SA40_18	364	656.043815612793	32.50465750694275	0.00606887	261.36
SA40_18	365	334.92541313171387	351.72414779663086	0.99361366	262.08
SA40_18	366	356.02149963378906	325.10796546936035	0.9807859	262.8
SA40_18	367	273.5767364501953	267.49460220336914	0.8562656	263.52
SA40_18	368	198.7859606742859	246.031494140625	0.99567115	264.24
SA40_18	369	140.195894241333	196.18005752563477	0.9910088	264.96
SA40_18	370	93.32857728004456	251.9403076171875	0.5827361	265.68
SA40_18	371	119.0953254699707	336.77470207214355	0.9968785	266.4
SA40_18	372	105.27657270431519	303.8376045227051	0.9663494	267.12
SA40_18	373	114.64966535568237	267.3350429534912	0.758823	267.84
SA40_18	374	99.03646111488342	229.25899028778076	0.015947228	268.56
SA40_18	375	117.37830638885498	234.72607612609863	0.95127755	269.28
SA40_18	376	91.24248027801514	250.98981857299805	0.097201355	270.0
SA40_18	377	108.91979932785034	196.74510955810547	0.9784299	270.72
SA40_18	378	663.6965751647949	133.2857322692871	0.045954578	271.44
SA40_18	379	164.33508396148682	198.16875457763672	0.8915179	272.16
SA40_18	380	187.97404766082764	146.06403350830078	0.04025848	272.88
SA40_18	381	186.26818656921387	237.96202182769775	0.8215342	273.6
SA40_18	382	194.2301869392395	250.56346893310547	0.99912137	274.32
SA40_18	383	130.41001558303833	267.63779640197754	0.9872432	275.04
SA40_18	384	91.1805808544159	347.647705078125	0.9403957	275.76
SA40_18	385	125.50233602523804	388.31565856933594	0.99889094	276.48
SA40_18	386	117.21385717391968	341.47976875305176	0.9528516	277.2
SA40_18	387	116.85858964920044	299.84962463378906	0.99172336	277.92
SA40_18	388	123.52604866027832	277.934045791626	0.9986891	278.64
SA40_18	389	118.17816495895386	265.18564224243164	0.019579904	279.36
SA40_18	390	12.430119514465332	430.5187225341797	0.008447907	280.08
SA40_18	391	118.4197187423706	346.2268924713135	0.92125314	280.8
SA40_18	392	131.85360431671143	317.56175994873047	0.99633324	281.52
SA40_18	393	158.19439888000488	233.88931274414062	0.9975662	282.24
SA40_18	394	142.5160050392151	220.10624885559082	0.99899024	282.96
SA40_18	395	107.96343088150024	342.6559638977051	0.31672448	283.68
SA40_18	396	108.15962553024292	364.58473205566406	0.9583049	284.4
SA40_18	397	125.44741630554199	291.63811683654785	0.9904259	285.12
SA40_18	398	121.68350219726562	288.6603355407715	0.960104	285.84
SA40_18	399	151.33459568023682	247.3022174835205	0.9983107	286.56
SA40_18	400	140.7417893409729	212.3056697845459	0.99267274	287.28
SA40_18	401	132.93224573135376	186.32609367370605	0.6536214	288.0
SA40_18	402	183.41357707977295	150.57462215423584	0.99016714	288.72
SA40_18	403	197.45001792907715	184.01756286621094	0.9788807	289.44
SA40_18	404	128.74233722686768	254.06630516052246	0.93004626	290.16
SA40_18	405	79.3390154838562	345.5387592315674	0.9716833	290.88
SA40_18	406	115.57458639144897	388.71665954589844	0.9968706	291.6
SA40_18	407	117.30141639709473	350.6831932067871	0.99889046	292.32
SA40_18	408	117.90690422058105	316.50166511535645	0.9984914	293.04
SA40_18	409	108.16400051116943	375.545654296875	0.9871021	293.76
SA40_18	410	111.96427345275879	307.2825050354004	0.30554464	294.48
SA40_18	411	131.138813495636	231.76194190979004	0.99770594	295.2
SA40_18	412	115.6234622001648	318.4900188446045	0.99720204	295.92
SA40_18	413	112.43159770965576	317.70944595336914	0.97928476	296.64
SA40_18	414	121.82846069335938	290.2895736694336	0.9991291	297.36
SA40_18	415	13.59516978263855	445.26323318481445	0.0019451929	298.08
SA40_18	416	115.23497104644775	255.63454627990723	0.9493495	298.8
SA40_18	417	124.83755350112915	234.83227729797363	0.8514113	299.52
SA40_18	418	121.75681591033936	346.07537269592285	0.41843244	300.24
SA40_18	419	118.91361474990845	308.49403381347656	0.9943944	300.96
SA40_18	420	146.02439403533936	251.2668228149414	0.9969068	301.68
SA40_18	421	129.22683954238892	280.131196975708	0.994467	302.4
SA40_18	422	111.85555458068848	379.1704559326172	0.98974824	303.12
SA40_18	423	128.1498908996582	387.4486541748047	0.7218331	303.84
SA40_18	424	136.64240837097168	302.6785469055176	0.9086457	304.56
SA40_18	425	152.85139083862305	282.41769790649414	0.998142	305.28
SA40_18	426	213.8237714767456	285.159215927124	0.9982944	306.0
SA40_18	427	355.0701856613159	302.06048011779785	0.88107127	306.72
SA40_18	428	346.4789152145386	342.0175552368164	0.9810129	307.44
SA40_18	429	16.816546022892	392.29780197143555	0.003420439	308.16
SA40_18	430	16.73877090215683	394.84262466430664	0.008476631	308.88
SA40_18	431	16.99267029762268	391.0868167877197	0.0027072704	309.6
SA40_18	432	661.1442565917969	135.0300407409668	0.008805939	310.32
SA40_18	433	654.975700378418	35.82651972770691	0.029183615	311.04
SA40_18	434	16.799601912498474	393.0417251586914	0.002567525	311.76
SA40_18	435	668.9375877380371	131.84755325317383	0.04865357	312.48
SA40_18	436	668.1440353393555	130.51640510559082	0.0059870463	313.2
SA40_18	437	12.131160497665405	430.07652282714844	0.0036523081	313.92
SA40_18	438	668.1763648986816	135.6974458694458	0.014334362	314.64
SA40_18	439	16.82182103395462	396.7902946472168	0.0052915188	315.36
SA40_18	440	16.631484031677246	393.73815536499023	0.004361351	316.08
SA40_18	441	12.314288318157196	430.1725673675537	0.0041025532	316.8
SA40_18	442	13.343419134616852	445.6051540374756	0.0025538416	317.52
SA40_18	443	668.1431770324707	132.26951122283936	0.013819902	318.24
SA40_18	444	667.5113677978516	132.34435558319092	0.003672247	318.96
SA40_18	445	670.478630065918	133.07251453399658	0.019714704	319.68
SA40_18	446	664.8136138916016	136.3491439819336	0.0335164	320.4
SA40_18	447	11.905304342508316	430.5128288269043	0.0019277381	321.12
SA40_18	448	664.3963813781738	136.26757621765137	0.0036182217	321.84
SA40_18	449	12.26920485496521	430.9206962585449	0.0036963983	322.56
SA40_18	450	16.71745628118515	396.4189338684082	0.0063918056	323.28
SA40_18	451	666.8148040771484	137.2135877609253	0.048552375	324.0
SA40_18	452	662.2506141662598	135.61758041381836	0.025697626	324.72
SA40_18	453	656.6691398620605	30.61910390853882	0.03147675	325.44
SA40_18	454	164.92016315460205	17.66704559326172	0.02097085	326.16
SA40_18	455	17.115677893161774	392.8466033935547	0.0037790274	326.88
SA40_18	456	667.3883438110352	131.31646156311035	0.004601458	327.6
SA40_18	457	665.4107093811035	133.02924156188965	0.006065204	328.32
SA40_18	458	12.386733293533325	430.34900665283203	0.008101428	329.04
SA40_18	459	16.850286722183228	395.1850891113281	0.008330136	329.76
SA40_18	460	12.42435798048973	430.1828956604004	0.0050330753	330.48
SA40_18	461	12.586712837219238	429.91347312927246	0.0070692385	331.2
SA40_18	462	16.63888692855835	391.560001373291	0.0028873505	331.92
SA40_18	463	667.1565055847168	134.82012748718262	0.028833885	332.64
SA40_18	464	12.996131181716919	435.78758239746094	0.0042136665	333.36
SA40_18	465	16.848981380462646	394.6963119506836	0.0044178646	334.08
SA40_18	466	661.8040084838867	135.10921955108643	0.042609446	334.8
SA40_18	467	12.095500528812408	430.4893112182617	0.004323959	335.52
SA40_18	468	16.685059666633606	395.6520938873291	0.005822907	336.24
SA40_18	469	16.670960187911987	395.14137268066406	0.00485053	336.96
SA40_18	470	12.529142200946808	430.4083442687988	0.006091121	337.68
SA40_18	471	12.654529511928558	434.3873977661133	0.0028752265	338.4
SA40_18	472	667.8132057189941	135.4191541671753	0.028665977	339.12
SA40_18	473	665.625524520874	135.22626399993896	0.02984826	339.84
SA40_18	474	667.849063873291	136.49707317352295	0.013484023	340.56
SA40_18	475	16.696034371852875	391.84741973876953	0.004494403	341.28
SA40_18	476	16.9208362698555	396.4273452758789	0.010046577	342.0
SA40_18	477	12.305344641208649	430.26288986206055	0.0040141307	342.72
SA40_18	478	13.505701720714569	444.7840118408203	0.0027821562	343.44
SA40_18	479	12.899532914161682	434.1620063781738	0.0031602373	344.16
SA40_18	480	667.8292751312256	135.84238529205322	0.120659485	344.88
SA40_18	481	667.656421661377	135.79456329345703	0.018874045	345.6
SA40_18	482	16.879618167877197	394.8094367980957	0.0052989232	346.32
SA40_18	483	16.771164536476135	393.57038497924805	0.0041766497	347.04
SA40_18	484	356.4542293548584	334.91795539855957	0.8849272	347.76
SA40_18	485	669.3910598754883	137.80066967010498	0.057456832	348.48
SA40_18	486	125.7172703742981	221.04028701782227	0.99940336	349.2
SA40_18	487	121.1133599281311	118.34042072296143	0.99970716	349.92
SA40_18	488	124.5678186416626	55.55414915084839	0.9954977	350.64
SA40_18	489	172.68755435943604	64.99360084533691	0.99125075	351.36
SA40_18	490	111.00293397903442	238.67809295654297	0.9880184	352.08
SA40_18	491	124.49792623519897	351.4969539642334	0.99891555	352.8
SA40_18	492	122.42473363876343	235.2583122253418	0.999608	353.52
SA40_18	493	120.32840251922607	176.77602767944336	0.99960357	354.24
SA40_18	494	119.68536376953125	48.57090711593628	0.059842117	354.96
SA40_18	495	100.91773271560669	87.73667335510254	0.55157965	355.68
SA40_18	496	664.2952919006348	134.81871128082275	0.049512673	356.4
SA40_18	497	118.8475251197815	232.06944465637207	0.8521241	357.12
SA40_18	498	125.71234703063965	323.7840270996094	0.99871457	357.84
SA40_18	499	125.36894083023071	262.92609214782715	0.98975384	358.56
SA40_18	500	102.27340459823608	290.7618713378906	0.8650099	359.28
SA40_18	501	124.78750944137573	278.91234397888184	0.9820796	360.0
SA40_18	502	156.39325380325317	191.87467575073242	0.9989717	360.72
SA40_18	503	144.86684799194336	192.35392570495605	0.89364964	361.44
SA40_18	504	176.46018266677856	149.62433338165283	0.9992606	362.16
SA40_18	505	102.97060012817383	230.05056381225586	0.8690954	362.88
SA40_18	506	97.59238362312317	323.05606842041016	0.9714196	363.6
SA40_18	507	110.02240180969238	333.2314109802246	0.97504133	364.32
SA40_18	508	112.909996509552	285.56705474853516	0.9962226	365.04
SA40_18	509	114.08171653747559	266.31174087524414	0.8393426	365.76
SA40_18	510	123.59719276428223	283.5725498199463	0.99606425	366.48
SA40_18	511	142.80489683151245	233.2613754272461	0.99852055	367.2
SA40_18	512	667.0098304748535	136.69195175170898	0.14720812	367.92
SA40_18	513	146.01174592971802	131.068696975708	0.9979407	368.64
SA40_18	514	115.23705720901489	107.32051134109497	0.99519354	369.36
SA40_18	515	106.60531520843506	317.59918212890625	0.95403224	370.08
SA40_18	516	120.40555477142334	263.4605312347412	0.51596195	370.8
SA40_18	517	106.38532638549805	285.5241394042969	0.9918996	371.52
SA40_18	518	129.58166599273682	271.7186737060547	0.99482983	372.24
SA40_18	519	111.76964044570923	294.28030014038086	0.9377009	372.96
SA40_18	520	112.4099850654602	359.7330093383789	0.9867662	373.68
SA40_18	521	138.40793371200562	291.17528915405273	0.98230207	374.4
SA40_18	522	159.41734313964844	215.32791137695312	0.9969187	375.12
SA40_18	523	123.76519441604614	230.61667442321777	0.99882084	375.84
SA40_18	524	113.03397417068481	353.84822845458984	0.9906521	376.56
SA40_18	525	125.5697250366211	280.15196800231934	0.5634865	377.28
SA40_18	526	16.880732774734497	393.5840034484863	0.0071408283	378.0
SA40_18	527	141.02604389190674	340.67081451416016	0.99827063	378.72
SA40_18	528	131.17613792419434	297.1597194671631	0.87859815	379.44
SA40_18	529	148.564875125885	241.79984092712402	0.9533134	380.16
SA40_18	530	160.9127640724182	243.93156051635742	0.99717665	380.88
SA40_18	531	142.22750663757324	276.0055446624756	0.9240872	381.6
SA40_18	532	184.5220923423767	282.70771980285645	0.9578244	382.32
SA40_18	533	252.97985076904297	277.0729064941406	0.99818546	383.04
SA40_18	534	369.37079429626465	317.4137878417969	0.026622167	383.76
SA40_18	535	334.648060798645	346.0898780822754	0.96969473	384.48
SA40_18	536	655.7521820068359	32.17183470726013	0.010650511	385.2
SA40_18	537	12.154603749513626	430.33936500549316	0.0029764357	385.92
SA40_18	538	669.6030139923096	131.1027431488037	0.005094614	386.64
SA40_18	539	16.797834634780884	393.8953399658203	0.0048431847	387.36
SA40_18	540	669.7464942932129	136.86996459960938	0.008786374	388.08
SA40_18	541	16.945981979370117	392.7000904083252	0.004904573	388.8
SA40_18	542	643.0511951446533	441.69971466064453	0.0025302712	389.52
SA40_18	543	12.336072325706482	429.96485710144043	0.005531394	390.24
SA40_18	544	16.792283952236176	395.9176254272461	0.0053727515	390.96
SA40_18	545	12.384255230426788	429.35834884643555	0.009607773	391.68
SA40_18	546	668.8720226287842	131.25559329986572	0.015969422	392.4
SA40_18	547	16.88467413187027	393.9591121673584	0.0025465894	393.12
SA40_18	548	12.372807413339615	430.48144340515137	0.010009204	393.84
SA40_18	549	12.231798470020294	430.9996032714844	0.0069502327	394.56
SA40_18	550	12.236658483743668	430.1433563232422	0.0039539607	395.28
SA40_18	551	12.079090625047684	429.91899490356445	0.0022407474	396.0
SA40_18	552	667.9296493530273	132.6862621307373	0.0043033455	396.72
SA40_18	553	12.345542013645172	431.35271072387695	0.009681438	397.44
SA40_18	554	16.620363295078278	392.3301315307617	0.0024795437	398.16
SA40_18	555	16.756106913089752	392.5476837158203	0.0029770911	398.88
SA40_18	556	16.65189415216446	392.7469253540039	0.0015952977	399.6
SA40_18	557	16.75250232219696	393.0574607849121	0.0037137817	400.32
SA40_18	558	17.012469470500946	392.24278450012207	0.0039464897	401.04
SA40_18	559	669.8073387145996	136.94118976593018	0.055347987	401.76
SA40_18	560	12.95897662639618	435.2480220794678	0.0055330126	402.48
SA40_18	561	16.72312319278717	395.56880950927734	0.0052612913	403.2
SA40_18	562	12.82740831375122	434.4756317138672	0.0031866753	403.92
SA40_18	563	669.3238258361816	132.81068801879883	0.055398896	404.64
SA40_18	564	666.9207572937012	135.21783828735352	0.008298467	405.36
SA40_18	565	16.733576357364655	396.4778137207031	0.0075822272	406.08
SA40_18	566	12.97142505645752	434.09912109375	0.0053316816	406.8
SA40_18	567	12.588764727115631	430.85289001464844	0.009213244	407.52
SA40_18	568	12.575116753578186	435.29248237609863	0.0036501777	408.24
SA40_18	569	12.290862947702408	430.0554084777832	0.0031693487	408.96
SA40_18	570	16.942475736141205	392.16922760009766	0.0041614594	409.68
SA40_18	571	16.70951545238495	395.1156234741211	0.006104412	410.4
SA40_18	572	668.7703132629395	137.11435317993164	0.03818011	411.12
SA40_18	573	12.982097268104553	433.81954193115234	0.0053214855	411.84
SA40_18	574	666.5439605712891	133.39359283447266	0.017938191	412.56
SA40_18	575	16.737155616283417	391.30640029907227	0.0035352646	413.28
SA40_18	576	12.008204311132431	429.6965217590332	0.002506487	414.0
SA40_18	577	664.2333030700684	134.5909595489502	0.002652285	414.72
SA40_18	578	667.7769184112549	133.3693027496338	0.07694507	415.44
SA40_18	579	668.2744979858398	136.59204483032227	0.004201643	416.16
SA40_18	580	12.142525613307953	430.8320617675781	0.004739162	416.88
SA40_18	581	330.4368019104004	357.7119827270508	0.33041	417.6
SA40_18	582	423.3377456665039	346.1082172393799	0.99679226	418.32
SA40_18	583	508.5331439971924	304.5029354095459	0.9989537	419.04
SA40_18	584	409.13853645324707	257.10110664367676	0.99296784	419.76
SA40_18	585	235.05620956420898	257.55992889404297	0.79485005	420.48
SA40_18	586	201.58939361572266	180.8935546875	0.99853575	421.2
SA40_18	587	200.86698532104492	170.96531867980957	0.9661655	421.92
SA40_18	588	193.02737712860107	191.7590618133545	0.98480463	422.64
SA40_18	589	119.18470859527588	284.7893714904785	0.99342537	423.36
SA40_18	590	95.2997624874115	350.71446418762207	0.9883724	424.08
SA40_18	591	112.83107995986938	378.1109046936035	0.99388945	424.8
SA40_18	592	134.57075357437134	280.04310607910156	0.9987424	425.52
SA40_18	593	110.6588363647461	334.53457832336426	0.9848011	426.24
SA40_18	594	115.88015556335449	341.083459854126	0.325839	426.96
SA40_18	595	136.65350675582886	287.40328788757324	0.9942986	427.68
SA40_18	596	145.64907550811768	280.6212043762207	0.7043897	428.4
SA40_18	597	140.30756950378418	241.1692714691162	0.9685006	429.12
SA40_18	598	140.05413055419922	236.6407012939453	0.094604015	429.84
SA40_18	599	156.01866245269775	151.54073238372803	0.9995328	430.56
SA40_18	600	98.88398051261902	145.02676963806152	0.9950054	431.28
SA40_18	601	103.8388729095459	303.35975646972656	0.8303569	432.0
SA40_18	602	113.64117860794067	337.1341609954834	0.9684028	432.72
SA40_18	603	121.72379493713379	282.1852684020996	0.99931383	433.44
SA40_18	604	115.57251214981079	289.84811782836914	0.9774554	434.16
SA40_18	605	130.64582347869873	242.62544631958008	0.99551845	434.88
SA40_18	606	92.86072254180908	308.22864532470703	0.98501277	435.6
SA40_18	607	120.80197334289551	275.1797676086426	0.9905592	436.32
SA40_18	608	151.09412670135498	200.950927734375	0.88740796	437.04
SA40_18	609	167.37873554229736	146.66789531707764	0.9989519	437.76
SA40_18	610	158.9465856552124	178.2794952392578	0.9828996	438.48
SA40_18	611	161.97421550750732	214.84130859375	0.92379457	439.2
SA40_18	612	264.7618532180786	274.04136657714844	0.99754554	439.92
SA40_18	613	352.22694873809814	316.32511138916016	0.97206455	440.64
SA40_18	614	334.57298278808594	367.6091766357422	0.9203133	441.36
SA40_18	615	16.71581268310547	393.70067596435547	0.002912116	442.08
SA40_18	616	12.470101565122604	430.5163764953613	0.0036664768	442.8
SA40_18	617	12.648060917854309	434.5865249633789	0.005664472	443.52
SA40_18	618	12.236955761909485	430.26549339294434	0.0028949496	444.24
SA40_18	619	11.969297379255295	430.09849548339844	0.001299966	444.96
SA40_18	620	11.943928897380829	431.0789680480957	0.0022992757	445.68
SA40_18	621	12.264186143875122	430.44050216674805	0.0047801826	446.4
SA40_18	622	55.05527853965759	413.0844497680664	0.001294161	447.12
SA40_18	623	665.7420635223389	134.62566375732422	0.019015644	447.84
SA40_18	624	668.8788414001465	136.9900131225586	0.11587056	448.56
SA40_18	625	12.164704501628876	431.6842460632324	0.0048501347	449.28
SA40_18	626	16.796685755252838	396.88161849975586	0.009161066	450.0
SA40_18	627	12.1853306889534	430.6684398651123	0.0052222703	450.72
SA40_18	628	16.836676001548767	391.5725898742676	0.0021381015	451.44
SA40_18	629	280.9558868408203	265.8427906036377	0.25204188	452.16
SA40_18	630	106.94284439086914	234.37582969665527	0.98675543	452.88
SA40_18	631	104.07997369766235	329.4861888885498	0.9235169	453.6
SA40_18	632	111.33160591125488	237.5412940979004	0.9925695	454.32
SA40_18	633	118.75267028808594	327.9374599456787	0.9983455	455.04
SA40_18	634	121.3901162147522	239.31967735290527	0.998541	455.76
SA40_18	635	119.48823928833008	267.83726692199707	0.62964267	456.48
SA40_18	636	119.0987229347229	227.20035552978516	0.9819281	457.2
SA40_18	637	111.74015998840332	237.06769466400146	0.9787738	457.92
SA40_18	638	112.29645013809204	288.5997676849365	0.9963021	458.64
SA40_18	639	107.24354982376099	208.98001670837402	0.9829731	459.36
SA40_18	640	100.03046989440918	219.39454078674316	0.06545499	460.08
SA40_18	641	127.19497680664062	213.5679531097412	0.99943334	460.8
SA40_18	642	106.64657354354858	334.74117279052734	0.82993454	461.52
SA40_18	643	137.50261068344116	244.2839527130127	0.997801	462.24
SA40_18	644	134.2446804046631	218.85809898376465	0.9985757	462.96
SA40_18	645	106.19542598724365	320.7373809814453	0.9970957	463.68
SA40_18	646	134.01389122009277	248.35390090942383	0.98864603	464.4
SA40_18	647	16.865670680999756	392.82846450805664	0.007718041	465.12
SA40_18	648	667.750358581543	131.06131553649902	0.016179591	465.84
SA40_18	649	139.27693367004395	320.5447769165039	0.99765414	466.56
SA40_18	650	148.64349365234375	280.72546005249023	0.9974298	467.28
SA40_18	651	163.70534896850586	231.06956005096436	0.99792814	468.0
SA40_18	652	122.86206483840942	317.73250579833984	0.9984652	468.72
SA40_18	653	131.4975619316101	307.49685287475586	0.9990314	469.44
SA40_18	654	144.75321769714355	281.0415458679199	0.99799466	470.16
SA40_18	655	142.01183319091797	318.4635829925537	0.9975677	470.88
SA40_18	656	87.83663511276245	357.58283615112305	0.9989011	471.6
SA40_18	657	126.21270418167114	346.5721893310547	0.9980123	472.32
SA40_18	658	111.98258399963379	332.8140449523926	0.9917161	473.04
SA40_18	659	129.2044758796692	294.09032821655273	0.9917892	473.76
SA40_18	660	127.29136943817139	326.5993309020996	0.15224348	474.48
SA40_18	661	139.06546831130981	357.4258232116699	0.9868413	475.2
SA40_18	662	145.32792568206787	288.46924781799316	0.96890366	475.92
SA40_18	663	143.66257190704346	249.76956367492676	0.9840267	476.64
SA40_18	664	118.77297163009644	224.44663524627686	0.9995147	477.36
SA40_18	665	87.97014951705933	323.1680202484131	0.9017823	478.08
SA40_18	666	115.7626748085022	380.4575729370117	0.99545765	478.8
SA40_18	667	124.43779706954956	328.46981048583984	0.9967789	479.52
SA40_18	668	112.2801423072815	298.6445617675781	0.9852174	480.24
SA40_18	669	124.0526795387268	282.94163703918457	0.79100573	480.96
SA40_18	670	125.9256362915039	292.0525646209717	0.4144721	481.68
SA40_18	671	136.02476119995117	373.02197456359863	0.99875	482.4
SA40_18	672	150.8286952972412	360.85166931152344	0.97993076	483.12
SA40_18	673	166.96829795837402	198.0933666229248	0.94338155	483.84
SA40_18	674	176.50082111358643	178.04702281951904	0.9149425	484.56
SA40_18	675	181.83412551879883	241.60941123962402	0.9978623	485.28
SA40_18	676	269.23582553863525	285.5302619934082	0.9974044	486.0
SA40_18	677	361.3879203796387	313.9865970611572	0.9879632	486.72
SA40_18	678	661.5476608276367	135.76383590698242	0.010105177	487.44
SA40_18	679	666.3197040557861	132.2977638244629	0.012440089	488.16
SA40_18	680	16.799329221248627	392.26696014404297	0.002943294	488.88
SA40_18	681	16.664673388004303	391.6344451904297	0.0033412327	489.6
SA40_18	682	656.7889213562012	33.781224489212036	0.051637173	490.32
SA40_18	683	667.2301769256592	133.10106754302979	0.045677908	491.04
SA40_18	684	12.372475117444992	430.83083152770996	0.004807982	491.76
SA40_18	685	668.254566192627	132.55657196044922	0.003780151	492.48
SA40_18	686	667.2186374664307	136.63235664367676	0.022750594	493.2
SA40_18	687	16.80384874343872	390.159330368042	0.0028741509	493.92
SA40_18	688	16.67059361934662	391.4673042297363	0.0024390845	494.64
SA40_18	689	12.254775315523148	432.3225402832031	0.005028936	495.36
SA40_18	690	16.75073355436325	390.79925537109375	0.0021719288	496.08
SA40_18	691	27.78347134590149	368.1749153137207	0.0026798309	496.8
SA40_18	692	16.83994084596634	392.8344440460205	0.0031086304	497.52
SA40_18	693	349.52895641326904	345.0938415527344	0.9925518	498.24
SA40_18	694	189.24903869628906	285.15907287597656	0.9981766	498.96
SA40_18	695	104.12843227386475	326.8611145019531	0.98607486	499.68
SA40_18	696	111.89935207366943	336.74102783203125	0.99847394	500.4
SA40_18	697	110.34393310546875	311.8563652038574	0.9442612	501.12
SA40_18	698	666.157054901123	136.86012268066406	0.23315565	501.84
SA40_18	699	109.90686416625977	304.8735523223877	0.84972084	502.56
SA40_18	700	120.38688659667969	277.01860427856445	0.9963084	503.28
SA40_18	701	98.33540320396423	293.8447952270508	0.94667953	504.0
SA40_18	702	108.78274440765381	334.960412979126	0.62256354	504.72
SA40_18	703	146.556293964386	262.9536724090576	0.9992199	505.44
SA40_18	704	134.3425750732422	339.95884895324707	0.9988023	506.16
SA40_18	705	133.57802629470825	315.3311347961426	0.99833006	506.88
SA40_18	706	141.0203218460083	288.8425827026367	0.99965227	507.6
SA40_18	707	123.45373630523682	326.31872177124023	0.9981895	508.32
SA40_18	708	111.43780946731567	304.0161323547363	0.99851805	509.04
SA40_18	709	102.04761028289795	329.49777603149414	0.46681517	509.76
SA40_18	710	118.79967451095581	251.53535842895508	0.9991916	510.48
SA40_18	711	118.67437362670898	196.5844488143921	0.99953043	511.2
SA40_18	712	118.71463060379028	63.25913429260254	0.96038294	511.92
SA40_18	713	107.11541175842285	74.68244075775146	0.99885964	512.64
SA40_18	714	92.01684594154358	211.45052433013916	0.1074736	513.36
SA40_18	715	115.95879793167114	182.59228706359863	0.90635955	514.08
SA40_18	716	105.95970153808594	320.46913146972656	0.983264	514.8
SA40_18	717	115.39372205734253	293.0265140533447	0.973957	515.52
SA40_18	718	109.89009141921997	321.40225410461426	0.9877793	516.24
SA40_18	719	113.05351257324219	292.9574203491211	0.9978629	516.96
SA40_18	720	122.80406951904297	237.82811164855957	0.9989537	517.68
SA40_18	721	113.77711296081543	306.7488098144531	0.9918542	518.4
SA40_18	722	131.39677047729492	251.4034938812256	0.99890876	519.12
SA40_18	723	17.07768887281418	392.6044464111328	0.0025042251	519.84
SA40_18	724	110.79096794128418	311.4045238494873	0.9284683	520.56
SA40_18	725	102.83148288726807	313.14697265625	0.94664955	521.28
SA40_18	726	117.70427227020264	263.65450859069824	0.99861145	522.0
SA40_18	727	92.86441802978516	315.4390525817871	0.9933129	522.72
SA40_18	728	118.04794073104858	285.0854301452637	0.999424	523.44
SA40_18	729	105.1374077796936	309.3406105041504	0.7771264	524.16
SA40_18	730	667.7614688873291	138.99856567382812	0.085392416	524.88
SA40_18	731	95.64459323883057	209.81330394744873	0.3889474	525.6
SA40_18	732	670.8759307861328	139.66873168945312	0.004279944	526.32
SA40_18	733	112.83766031265259	270.89741706848145	0.23781389	527.04
SA40_18	734	110.47688722610474	283.5769271850586	0.46874672	527.76
SA40_18	735	670.0728893280029	136.5241813659668	0.13021408	528.48
SA40_18	736	127.20246315002441	309.70730781555176	0.87188464	529.2
SA40_18	737	125.12357234954834	266.0131645202637	0.6323358	529.92
SA40_18	738	132.69964456558228	332.02025413513184	0.98190755	530.64
SA40_18	739	129.92594242095947	298.17792892456055	0.9851446	531.36
SA40_18	740	141.72828197479248	242.65056610107422	0.96094775	532.08
SA40_18	741	133.2549810409546	232.99095153808594	0.9434259	532.8
SA40_18	742	129.7932744026184	210.77293395996094	0.9995617	533.52
SA40_18	743	90.25233387947083	299.1427230834961	0.99662423	534.24
SA40_18	744	117.73223876953125	362.69542694091797	0.99900395	534.96
SA40_18	745	116.9607162475586	356.2892532348633	0.9975782	535.68
SA40_18	746	116.39794111251831	295.4340934753418	0.98161423	536.4
SA40_18	747	109.77146625518799	266.50508880615234	0.9942252	537.12
SA40_18	748	140.0960087776184	248.63033294677734	0.9967835	537.84
SA40_18	749	120.76420783996582	313.16067695617676	0.99608696	538.56
SA40_18	750	142.68062114715576	256.4911937713623	0.99878615	539.28
SA40_18	751	138.77639770507812	344.3253421783447	0.99852836	540.0
SA40_18	752	136.41090393066406	315.0090980529785	0.9950118	540.72
SA40_18	753	158.1897735595703	245.63035011291504	0.9971015	541.44
SA40_18	754	107.67199993133545	319.6077060699463	0.37729198	542.16
SA40_18	755	105.806565284729	364.9032211303711	0.99747664	542.88
SA40_18	756	118.65732669830322	367.0599174499512	0.9981546	543.6
SA40_18	757	117.86413192749023	390.87690353393555	0.9437715	544.32
SA40_18	758	134.81870889663696	397.9514694213867	0.9063863	545.04
SA40_18	759	136.99493408203125	316.1727046966553	0.98686594	545.76
SA40_18	760	137.84719705581665	281.20771408081055	0.8893025	546.48
SA40_18	761	180.6834578514099	275.9850883483887	0.997008	547.2
SA40_18	762	282.7807903289795	289.1861915588379	0.9993555	547.92
SA40_18	763	363.96448612213135	329.19301986694336	0.9813399	548.64
SA40_18	764	338.8832092285156	351.1669063568115	0.9943626	549.36
SA40_18	765	16.873236000537872	393.3771800994873	0.0044700434	550.08
SA40_18	766	663.8947486877441	137.2170639038086	0.030718477	550.8
SA40_18	767	12.141649425029755	430.72465896606445	0.0036611438	551.52
SA40_18	768	163.17763328552246	43.81120562553406	0.03337108	552.24
SA40_18	769	668.5260772705078	133.61638069152832	0.031365085	552.96
SA40_18	770	664.1249179840088	134.2096710205078	0.034147203	553.68
SA40_18	771	661.2096786499023	139.01943683624268	0.10070748	554.4
SA40_18	772	655.6271553039551	32.25649952888489	0.011647795	555.12
SA40_18	773	666.3091659545898	136.4853572845459	0.07801109	555.84
SA40_18	774	643.5441970825195	441.9455337524414	0.0019861385	556.56
SA40_18	775	12.146901339292526	430.78765869140625	0.009652273	557.28
SA40_18	776	12.134885042905807	430.4736042022705	0.0049993424	558.0
SA40_18	777	666.1535263061523	133.22994232177734	0.0047218213	558.72
SA40_18	778	16.70130342245102	391.41783714294434	0.0016273089	559.44
SA40_18	779	667.447566986084	131.0666799545288	0.0038083454	560.16
SA40_18	780	666.4360046386719	136.05019569396973	0.2867469	560.88
SA40_18	781	16.74908995628357	393.6105537414551	0.005631149	561.6
SA40_18	782	16.836488246917725	394.50865745544434	0.004095324	562.32
SA40_18	783	16.86537116765976	395.5743598937988	0.008575011	563.04
SA40_18	784	12.42966577410698	430.43975830078125	0.0061206426	563.76
SA40_18	785	12.185792624950409	430.9620952606201	0.0035062665	564.48
SA40_18	786	668.4894561767578	136.358642578125	0.0054070023	565.2
SA40_18	787	662.1089935302734	134.93104934692383	0.028594632	565.92
SA40_18	788	16.68010950088501	392.04291343688965	0.0017903893	566.64
SA40_18	789	16.70735627412796	396.42059326171875	0.013874343	567.36
SA40_18	790	12.24321573972702	429.5149898529053	0.0056044324	568.08
SA40_18	791	668.1877136230469	135.47357082366943	0.21021372	568.8
SA40_18	792	12.464991956949234	430.6795120239258	0.011037233	569.52
SA40_18	793	16.88791662454605	394.2615509033203	0.005589649	570.24
SA40_18	794	668.1775093078613	132.79077529907227	0.004231314	570.96
SA40_18	795	335.07208824157715	348.78210067749023	0.5712308	571.68
SA40_18	796	265.1210069656372	275.6454277038574	0.35846946	572.4
SA40_18	797	106.7184567451477	263.22936058044434	0.99594903	573.12
SA40_18	798	97.79281616210938	344.85443115234375	0.6817139	573.84
SA40_18	799	116.42484664916992	267.67473220825195	0.99914193	574.56
SA40_18	800	98.08900356292725	256.955623626709	0.025539478	575.28
SA40_18	801	123.97568225860596	176.07693672180176	0.9991621	576.0
SA40_18	802	122.44594097137451	59.94457483291626	0.9785429	576.72
SA40_18	803	103.12364101409912	53.82987856864929	0.6849508	577.44
SA40_18	804	89.84843492507935	247.56689071655273	0.015974054	578.16
SA40_18	805	124.48534965515137	249.28593635559082	0.9958015	578.88
SA40_18	806	112.99762725830078	306.71650886535645	0.9859752	579.6
SA40_18	807	115.55399894714355	259.3535327911377	0.940839	580.32
SA40_18	808	131.6811203956604	221.4982795715332	0.99816906	581.04
SA40_18	809	105.89699745178223	329.3033695220947	0.9255662	581.76
SA40_18	810	148.32594394683838	240.22899627685547	0.9992859	582.48
SA40_18	811	123.45031499862671	249.86143112182617	0.9493862	583.2
SA40_18	812	130.63626289367676	339.41980361938477	0.9992106	583.92
SA40_18	813	666.3287162780762	138.8542127609253	0.6609655	584.64
SA40_18	814	130.7626724243164	215.56180000305176	0.009454966	585.36
SA40_18	815	78.36887836456299	273.4045886993408	0.7348276	586.08
SA40_18	816	101.5789270401001	369.8148250579834	0.96959394	586.8
SA40_18	817	124.30121898651123	306.33484840393066	0.99936706	587.52
SA40_18	818	111.99946403503418	256.0243606567383	0.845489	588.24
SA40_18	819	96.42633199691772	360.1278305053711	0.98715174	588.96
SA40_18	820	130.8537244796753	328.617639541626	0.99587303	589.68
SA40_18	821	149.74751472473145	274.1883945465088	0.9989165	590.4
SA40_18	822	139.73419666290283	307.3433303833008	0.9995234	591.12
SA40_18	823	117.73375272750854	297.5715637207031	0.99933404	591.84
SA40_18	824	127.7693510055542	334.22770500183105	0.9934284	592.56
SA40_18	825	129.93205785751343	349.394588470459	0.9009274	593.28
SA40_18	826	132.3195219039917	304.9807548522949	0.9948277	594.0
SA40_18	827	142.59828329086304	270.20971298217773	0.99802005	594.72
SA40_18	828	141.62359237670898	300.6752300262451	0.99897456	595.44
SA40_18	829	99.87544417381287	340.84550857543945	0.99897975	596.16
SA40_18	830	119.67794895172119	348.1476402282715	0.9984504	596.88
SA40_18	831	123.91188144683838	376.7566108703613	0.9984195	597.6
SA40_18	832	115.67801237106323	329.54532623291016	0.9934815	598.32
SA40_18	833	122.35097885131836	275.9340763092041	0.9971066	599.04
SA40_18	834	126.8559455871582	296.8457221984863	0.9144942	599.76
SA40_18	835	121.40555381774902	311.6271114349365	0.98653895	600.48
SA40_18	836	146.9613790512085	280.00986099243164	0.9973099	601.2
SA40_18	837	187.2889280319214	213.36410522460938	0.99909043	601.92
SA40_18	838	131.82364702224731	212.4631404876709	0.9887368	602.64
SA40_18	839	79.3902575969696	315.7276439666748	0.95835745	603.36
SA40_18	840	115.50695896148682	368.2661533355713	0.9967133	604.08
SA40_18	841	104.3783187866211	324.83448028564453	0.9923524	604.8
SA40_18	842	108.52980613708496	295.2685546875	0.9942948	605.52
SA40_18	843	92.36149787902832	349.61992263793945	0.055543922	606.24
SA40_18	844	120.2515959739685	307.7159786224365	0.99562526	606.96
SA40_18	845	146.75140380859375	247.33766555786133	0.98878086	607.68
SA40_18	846	150.25198459625244	255.85484504699707	0.9986761	608.4
SA40_18	847	101.00371837615967	344.2870616912842	0.9901058	609.12
SA40_18	848	115.59467315673828	376.80959701538086	0.99127567	609.84
SA40_18	849	123.06857109069824	323.95946502685547	0.9808367	610.56
SA40_18	850	131.23860359191895	290.24837493896484	0.99968696	611.28
SA40_18	851	104.58550453186035	356.48457527160645	0.9766371	612.0
SA40_18	852	136.95828914642334	282.46341705322266	0.99908245	612.72
SA40_18	853	113.35331201553345	344.6879768371582	0.9957652	613.44
SA40_18	854	128.02337408065796	281.6375541687012	0.99748445	614.16
SA40_18	855	126.78214311599731	235.08931159973145	0.99945205	614.88
SA40_18	856	100.25604963302612	323.2477855682373	0.03582234	615.6
SA40_18	857	141.7654037475586	250.8457374572754	0.9864645	616.32
SA40_18	858	132.4026584625244	258.87614250183105	0.9909615	617.04
SA40_18	859	144.3305492401123	339.0428066253662	0.9897196	617.76
SA40_18	860	131.82156085968018	316.4054489135742	0.99376327	618.48
SA40_18	861	141.5026307106018	282.3837089538574	0.99753904	619.2
SA40_18	862	179.11051511764526	277.652006149292	0.989646	619.92
SA40_18	863	246.17295265197754	281.5297508239746	0.99841034	620.64
SA40_18	864	362.04965114593506	306.4189910888672	0.89574593	621.36
SA40_18	865	342.5961494445801	347.5093173980713	0.9961437	622.08
SA40_18	866	661.3121509552002	135.15923023223877	0.038323976	622.8
SA40_18	867	12.213260680437088	429.85745429992676	0.0031026318	623.52
SA40_18	868	16.666024923324585	395.76361656188965	0.0047048144	624.24
SA40_18	869	16.714920103549957	392.8510093688965	0.0019346036	624.96
SA40_18	870	671.6516494750977	128.11025619506836	0.005256716	625.68
SA40_18	871	16.730625927448273	394.5403003692627	0.0041512786	626.4
SA40_18	872	12.324772030115128	430.7897758483887	0.005350722	627.12
SA40_18	873	16.794288158416748	393.23856353759766	0.004357508	627.84
SA40_18	874	14.617849886417389	424.29001808166504	0.002659956	628.56
SA40_18	875	12.835755944252014	435.9880828857422	0.0020312073	629.28
SA40_18	876	166.40386581420898	33.933924436569214	0.036515452	630.0
SA40_18	877	12.112219631671906	430.38190841674805	0.0023516582	630.72
SA40_18	878	16.810278594493866	393.1688976287842	0.004219329	631.44
SA40_18	879	16.73915833234787	390.91790199279785	0.0023768162	632.16
SA40_18	880	16.70849472284317	395.95733642578125	0.0076820697	632.88
SA40_18	881	16.843867301940918	393.5259532928467	0.0036817573	633.6
SA40_18	882	666.3774490356445	136.5011501312256	0.5195479	634.32
SA40_18	883	16.589826345443726	395.06818771362305	0.0067966175	635.04
SA40_18	884	16.85100942850113	390.4265785217285	0.005681402	635.76
SA40_18	885	664.2882347106934	137.75507926940918	0.015792623	636.48
SA40_18	886	16.73133373260498	395.28273582458496	0.004625255	637.2
SA40_18	887	12.205345928668976	430.7830810546875	0.0048962086	637.92
SA40_18	888	12.270994484424591	430.98535537719727	0.005165687	638.64
SA40_18	889	12.594696879386902	434.8509407043457	0.0028058258	639.36
SA40_18	890	16.71234667301178	393.2970142364502	0.0030837525	640.08
SA40_18	891	665.178632736206	134.12322521209717	0.004020503	640.8
SA40_18	892	16.68640524148941	393.14083099365234	0.0024545675	641.52
SA40_18	893	12.56408542394638	435.4593086242676	0.0023673805	642.24
SA40_18	894	337.39705085754395	358.8566780090332	0.97640675	642.96
SA40_18	895	378.6367893218994	314.5302200317383	0.97164524	643.68
SA40_18	896	357.02409744262695	233.9267635345459	0.9946989	644.4
SA40_18	897	195.16210556030273	217.61375427246094	0.9947136	645.12
SA40_18	898	207.78322219848633	157.91467666625977	0.9992994	645.84
SA40_18	899	183.23462009429932	159.2931032180786	0.9969752	646.56
SA40_18	900	667.2994613647461	131.84959888458252	0.0037774746	647.28
SA40_18	901	106.29639625549316	345.0938129425049	0.99008894	648.0
SA40_18	902	105.35982847213745	312.95119285583496	0.9953408	648.72
SA40_18	903	113.52517604827881	286.6509819030762	0.98143	649.44
SA40_18	904	119.87760066986084	285.62816619873047	0.9968669	650.16
SA40_18	905	136.5054726600647	355.2395725250244	0.99795496	650.88
SA40_18	906	137.08627223968506	306.18184089660645	0.9886729	651.6
SA40_18	907	150.3658890724182	260.58271408081055	0.97273797	652.32
SA40_18	908	193.30695867538452	193.63497734069824	0.940745	653.04
SA40_18	909	165.44954776763916	172.91951179504395	0.99458367	653.76
SA40_18	910	107.12697505950928	278.69951248168945	0.9963652	654.48
SA40_18	911	109.08544063568115	352.35546112060547	0.89164704	655.2
SA40_18	912	126.9129991531372	347.33553886413574	0.030153157	655.92
SA40_18	913	134.41288471221924	288.42201232910156	0.9966774	656.64
SA40_18	914	151.38883590698242	239.84796524047852	0.998279	657.36
SA40_18	915	143.43687295913696	223.64893913269043	0.89265573	658.08
SA40_18	916	144.610595703125	194.44745063781738	0.63129616	658.8
SA40_18	917	201.65023803710938	143.428316116333	0.99332786	659.52
SA40_18	918	173.2736110687256	196.48369789123535	0.9988668	660.24
SA40_18	919	102.34111547470093	293.7477493286133	0.83213943	660.96
SA40_18	920	82.78433084487915	356.9483184814453	0.99868184	661.68
SA40_18	921	120.77145576477051	328.86096954345703	0.9978411	662.4
SA40_18	922	118.41297149658203	325.3114700317383	0.94560844	663.12
SA40_18	923	145.24271488189697	253.36240768432617	0.99458367	663.84
SA40_18	924	132.51688480377197	334.5974636077881	0.9986046	664.56
SA40_18	925	106.77785873413086	331.0191249847412	0.99832875	665.28
SA40_18	926	118.43172311782837	354.3738555908203	0.9707135	666.0
SA40_18	927	124.03490543365479	302.75184631347656	0.9993618	666.72
SA40_18	928	116.6344165802002	302.28498458862305	0.9971396	667.44
SA40_18	929	148.70054721832275	225.9982967376709	0.9942105	668.16
SA40_18	930	143.91666650772095	249.47965621948242	0.94854224	668.88
SA40_18	931	105.0699234008789	325.5439567565918	0.99652404	669.6
SA40_18	932	106.32069110870361	327.9214668273926	0.9951155	670.32
SA40_18	933	126.89242362976074	306.9478225708008	0.99804854	671.04
SA40_18	934	124.43841695785522	266.0708427429199	0.9982393	671.76
SA40_18	935	120.25128602981567	282.9026126861572	0.27881616	672.48
SA40_18	936	124.33218955993652	285.2589225769043	0.9765637	673.2
SA40_18	937	125.0849962234497	366.6156005859375	0.9849237	673.92
SA40_18	938	140.13537168502808	260.47691345214844	0.9978802	674.64
SA40_18	939	114.06443119049072	218.0163860321045	0.9988298	675.36
SA40_18	940	107.82148838043213	303.5730457305908	0.99286616	676.08
SA40_18	941	113.61103057861328	254.7612476348877	0.93533427	676.8
SA40_18	942	104.57736253738403	241.2316131591797	0.396288	677.52
SA40_18	943	96.69150114059448	236.09313011169434	0.16593021	678.24
SA40_18	944	99.708092212677	276.53514862060547	0.7323462	678.96
SA40_18	945	133.7874174118042	228.63900661468506	0.99813735	679.68
SA40_18	946	107.97194242477417	268.5603332519531	0.17193118	680.4
SA40_18	947	113.79735469818115	240.5661392211914	0.9966274	681.12
SA40_18	948	92.86300539970398	314.3620491027832	0.98627126	681.84
SA40_18	949	128.26101779937744	213.76489162445068	0.9995536	682.56
SA40_18	950	101.50260925292969	221.50259971618652	0.7343382	683.28
SA40_18	951	124.26536083221436	221.71317100524902	0.9990182	684.0
SA40_18	952	99.57300424575806	291.47068977355957	0.9649899	684.72
SA40_18	953	110.3644847869873	235.43894290924072	0.11279068	685.44
SA40_18	954	102.01742649078369	328.364953994751	0.96677375	686.16
SA40_18	955	137.21458911895752	271.4616107940674	0.0388363	686.88
SA40_18	956	164.3022894859314	105.52288055419922	0.96675926	687.6
SA40_18	957	135.9206199645996	183.43534469604492	0.77444595	688.32
SA40_18	958	106.24194145202637	336.59603118896484	0.9590555	689.04
SA40_18	959	125.53905248641968	331.62403106689453	0.99313354	689.76
SA40_18	960	131.3437819480896	285.22138595581055	0.9477157	690.48
SA40_18	961	140.876042842865	280.9558868408203	0.9994499	691.2
SA40_18	962	211.77294254302979	284.780330657959	0.998111	691.92
SA40_18	963	338.98282051086426	297.892370223999	0.9884403	692.64
SA40_18	964	357.9606056213379	337.45256423950195	0.9912209	693.36
SA40_18	965	16.841745376586914	395.2024841308594	0.008623892	694.08
SA40_18	966	16.870999336242676	394.12771224975586	0.005729893	694.8
SA40_18	967	12.47805804014206	430.4722595214844	0.009008826	695.52
SA40_18	968	669.2831993103027	133.11434268951416	0.0063535357	696.24
SA40_18	969	13.021999597549438	434.1821479797363	0.008386186	696.96
SA40_18	970	16.586005687713623	397.46910095214844	0.010091529	697.68
SA40_18	971	668.2823181152344	134.9216651916504	0.016115269	698.4
SA40_18	972	11.911390721797943	431.2678813934326	0.002945867	699.12
SA40_18	973	12.12601363658905	430.7651424407959	0.0047431192	699.84
SA40_18	974	669.1959381103516	137.3117208480835	0.0078058154	700.56
SA40_18	975	16.73852801322937	392.675199508667	0.0024478727	701.28
SA40_18	976	16.854815185070038	390.17852783203125	0.0016459799	702.0
SA40_18	977	12.397763133049011	431.7759704589844	0.0061574406	702.72
SA40_18	978	12.27274015545845	430.6930732727051	0.004722861	703.44
SA40_18	979	16.72019213438034	395.4484176635742	0.0070280326	704.16
SA40_18	980	16.71011447906494	393.5968780517578	0.002300979	704.88
SA40_18	981	16.60531759262085	393.8216972351074	0.0014682637	705.6
SA40_18	982	12.372250109910965	430.8864212036133	0.004337482	706.32
SA40_18	983	16.852694749832153	390.71508407592773	0.001990489	707.04
SA40_18	984	16.83609187602997	394.9471664428711	0.0058816876	707.76
SA40_18	985	16.629914939403534	392.7609443664551	0.0031386754	708.48
SA40_18	986	16.5788933634758	393.380069732666	0.0056514293	709.2
SA40_18	987	668.0825233459473	132.86823749542236	0.030140722	709.92
SA40_18	988	672.0101356506348	128.94397258758545	0.01199646	710.64
SA40_18	989	11.185552924871445	424.9053955078125	0.0021157537	711.36
SA40_18	990	11.845049262046814	430.89094161987305	0.0036711555	712.08
SA40_18	991	16.7849063873291	395.74899673461914	0.005586263	712.8
SA40_18	992	12.585452198982239	430.31810760498047	0.01119861	713.52
SA40_18	993	12.46335282921791	431.35202407836914	0.005403647	714.24
SA40_18	994	669.3680763244629	138.3259677886963	0.030944502	714.96
SA40_18	995	363.5810136795044	322.1908950805664	0.97339636	715.68
SA40_18	996	386.33008003234863	228.52289199829102	0.99502474	716.4
SA40_18	997	195.0841784477234	217.26805686950684	0.9990885	717.12
SA40_18	998	203.52230072021484	163.85601997375488	0.9995454	717.84
SA40_18	999	122.36776351928711	225.91249465942383	0.05275025	718.56
SA40_18	1000	93.0525541305542	314.7444248199463	0.98252684	719.28
SA40_18	1001	112.64586448669434	357.506046295166	0.99803025	720.0
SA40_18	1002	116.30847454071045	278.0281448364258	0.99886596	720.72
SA40_18	1003	111.75168752670288	281.3797187805176	0.6435607	721.44
SA40_18	1004	16.907106339931488	393.77697944641113	0.0058240467	722.16
SA40_18	1005	109.61331129074097	285.5643081665039	0.9957568	722.88
SA40_18	1006	112.7992033958435	272.08471298217773	0.99048036	723.6
SA40_18	1007	119.50368881225586	216.4418077468872	0.9989888	724.32
SA40_18	1008	667.3539161682129	135.54961681365967	0.07168853	725.04
SA40_18	1009	118.48797798156738	323.2279872894287	0.9975993	725.76
SA40_18	1010	132.5026512145996	274.3252944946289	0.99195004	726.48
SA40_18	1011	118.13706159591675	193.19592475891113	0.9552775	727.2
SA40_18	1012	127.47957706451416	277.5634288787842	0.99957365	727.92
SA40_18	1013	108.76283645629883	270.1167869567871	0.98564327	728.64
SA40_18	1014	117.8288459777832	221.9556713104248	0.99823964	729.36
SA40_18	1015	16.710859537124634	395.6168460845947	0.002904769	730.08
SA40_18	1016	100.14200210571289	248.85440826416016	0.8548949	730.8
SA40_18	1017	114.57797288894653	258.5665512084961	0.97871333	731.52
SA40_18	1018	118.43836307525635	283.0487251281738	0.98000014	732.24
SA40_18	1019	114.43551778793335	249.02512550354004	0.99685067	732.96
SA40_18	1020	97.43797183036804	291.1934280395508	0.86826277	733.68
SA40_18	1021	131.0374140739441	234.81122016906738	0.9984328	734.4
SA40_18	1022	114.53486680984497	228.6432695388794	0.9173359	735.12
SA40_18	1023	125.71461200714111	181.4480209350586	0.99757236	735.84
SA40_18	1024	116.98998212814331	190.05938529968262	0.97889006	736.56
SA40_18	1025	661.7854118347168	134.5787000656128	0.012074706	737.28
SA40_18	1026	199.27606582641602	162.55198001861572	0.9984456	738.0
SA40_18	1027	191.43818616867065	190.5848264694214	0.9639665	738.72
SA40_18	1028	118.08226108551025	274.1772651672363	0.9580071	739.44
SA40_18	1029	98.54354858398438	351.761999130249	0.9976572	740.16
SA40_18	1030	128.17120552062988	330.29943466186523	0.99650383	740.88
SA40_18	1031	120.54839134216309	292.3986625671387	0.99960464	741.6
SA40_18	1032	107.00387954711914	260.8952522277832	0.6083243	742.32
SA40_18	1033	100.83209276199341	361.6879463195801	0.599195	743.04
SA40_18	1034	134.77662801742554	276.95454597473145	0.9989864	743.76
SA40_18	1035	114.05622959136963	323.10401916503906	0.9990073	744.48
SA40_18	1036	110.85761785507202	355.6102180480957	0.9917287	745.2
SA40_18	1037	110.93522310256958	270.3119087219238	0.98633885	745.92
SA40_18	1038	122.50977754592896	278.26449394226074	0.99782676	746.64
SA40_18	1039	98.11381101608276	219.35697555541992	0.78038013	747.36
SA40_18	1040	107.67512321472168	286.75766944885254	0.96750826	748.08
SA40_18	1041	123.92017841339111	370.5154609680176	0.9980964	748.8
SA40_18	1042	127.40519046783447	305.6737232208252	0.9374947	749.52
SA40_18	1043	134.96495485305786	251.43756866455078	0.994266	750.24
SA40_18	1044	97.93887138366699	356.046781539917	0.99895704	750.96
SA40_18	1045	111.1508846282959	317.40400314331055	0.9985071	751.68
SA40_18	1046	111.69953346252441	293.0632781982422	0.54556376	752.4
SA40_18	1047	115.28464555740356	363.2958984375	0.99130297	753.12
SA40_18	1048	132.90570974349976	300.0164222717285	0.83099866	753.84
SA40_18	1049	154.1814088821411	254.08679008483887	0.998055	754.56
SA40_18	1050	164.8374319076538	221.09776496887207	0.9988416	755.28
SA40_18	1051	149.20365810394287	202.11959838867188	0.25220323	756.0
SA40_18	1052	77.87554264068604	163.8343620300293	0.9949049	756.72
SA40_18	1053	109.64270830154419	275.4905891418457	0.9975184	757.44
SA40_18	1054	106.08294010162354	335.32382011413574	0.9422042	758.16
SA40_18	1055	123.32019805908203	277.95361518859863	0.99697185	758.88
SA40_18	1056	111.20538711547852	298.14239501953125	0.992489	759.6
SA40_18	1057	130.66675662994385	254.88804817199707	0.9989153	760.32
SA40_18	1058	100.8852481842041	255.7335662841797	0.37955207	761.04
SA40_18	1059	110.56021451950073	273.82086753845215	0.9529211	761.76
SA40_18	1060	129.5191526412964	234.93237018585205	0.9995757	762.48
SA40_18	1061	164.667809009552	33.40858340263367	0.100785784	763.2
SA40_18	1062	119.54824924468994	259.332218170166	0.98447126	763.92
SA40_18	1063	117.60891675949097	249.44875717163086	0.99021626	764.64
SA40_18	1064	126.58553123474121	232.74231433868408	0.99928623	765.36
SA40_18	1065	101.20149850845337	308.7292957305908	0.9385407	766.08
SA40_18	1066	125.99537372589111	228.72403621673584	0.99960226	766.8
SA40_18	1067	99.41731691360474	256.3979244232178	0.9798924	767.52
SA40_18	1068	116.42487049102783	217.702374458313	0.99359107	768.24
SA40_18	1069	117.45209693908691	182.73845672607422	0.99783117	768.96
SA40_18	1070	108.31440687179565	348.72814178466797	0.9992632	769.68
SA40_18	1071	115.32424688339233	273.9941596984863	0.99616987	770.4
SA40_18	1072	117.62802600860596	230.82173824310303	0.9959877	771.12
SA40_18	1073	119.11393404006958	130.93518733978271	0.9984602	771.84
SA40_18	1074	122.87182807922363	50.78720569610596	0.99408	772.56
SA40_18	1075	138.44172954559326	80.1505708694458	0.93341905	773.28
SA40_18	1076	110.20777225494385	225.0012445449829	0.99591583	774.0
SA40_18	1077	103.1393051147461	365.50289154052734	0.99897206	774.72
SA40_18	1078	106.95258378982544	317.03338623046875	0.9823695	775.44
SA40_18	1079	115.93676805496216	236.74521446228027	0.9986356	776.16
SA40_18	1080	101.64518356323242	227.2881317138672	0.9823699	776.88
SA40_18	1081	668.6213493347168	137.06276893615723	0.0168228	777.6
SA40_18	1082	103.47951650619507	332.3177719116211	0.68481773	778.32
SA40_18	1083	137.52739429473877	227.98344612121582	0.998743	779.04
SA40_18	1084	124.1187334060669	359.445219039917	0.998611	779.76
SA40_18	1085	127.96241044998169	329.5739936828613	0.9891986	780.48
SA40_18	1086	128.6712408065796	255.023832321167	0.99956757	781.2
SA40_18	1087	108.81747007369995	184.37350273132324	0.99590045	781.92
SA40_18	1088	120.59179544448853	67.8160285949707	0.9923901	782.64
SA40_18	1089	151.9631266593933	94.70841407775879	0.99935	783.36
SA40_18	1090	106.74014091491699	287.0750427246094	0.99840873	784.08
SA40_18	1091	113.086998462677	353.87060165405273	0.9963062	784.8
SA40_18	1092	122.69076108932495	262.2876262664795	0.9984102	785.52
SA40_18	1093	118.56368780136108	200.09096145629883	0.9993549	786.24
SA40_18	1094	109.1576099395752	66.71138763427734	0.9549096	786.96
SA40_18	1095	127.66062021255493	53.835246562957764	0.99898523	787.68
SA40_18	1096	137.83857822418213	63.77703666687012	0.99069047	788.4
SA40_18	1097	127.35387086868286	47.52283573150635	0.10470752	789.12
SA40_18	1098	127.15139389038086	71.49000406265259	0.9971609	789.84
SA40_18	1099	82.29948282241821	308.7904357910156	0.985891	790.56
SA40_18	1100	101.36768817901611	337.24534034729004	0.6352664	791.28
SA40_18	1101	119.78689432144165	236.4920139312744	0.99610883	792.0
SA40_18	1102	104.74947690963745	338.9473342895508	0.97799575	792.72
SA40_18	1103	108.82935523986816	316.20532035827637	0.99666435	793.44
SA40_18	1104	12.474828213453293	430.53977966308594	0.008340076	794.16
SA40_18	1105	115.54665565490723	276.8039131164551	0.998483	794.88
SA40_18	1106	117.35899448394775	351.06030464172363	0.99665534	795.6
SA40_18	1107	117.72876977920532	257.7344512939453	0.99836296	796.32
SA40_18	1108	117.14416742324829	174.6994686126709	0.9996137	797.04
SA40_18	1109	80.38644790649414	291.8561267852783	0.9371983	797.76
SA40_18	1110	103.06153297424316	269.82221603393555	0.94450957	798.48
SA40_18	1111	116.32612943649292	233.64827156066895	0.070679836	799.2
SA40_18	1112	164.25769329071045	231.11626625061035	0.9897885	799.92
SA40_18	1113	203.6146640777588	161.87139987945557	0.99930274	800.64
SA40_18	1114	181.67657852172852	217.2356414794922	0.99933845	801.36
SA40_18	1115	112.67039775848389	292.214412689209	0.9649742	802.08
SA40_18	1116	80.35670518875122	382.09705352783203	0.99106103	802.8
SA40_18	1117	117.54331588745117	349.18124198913574	0.9959778	803.52
SA40_18	1118	115.34583568572998	310.4367256164551	0.9914056	804.24
SA40_18	1119	110.64691543579102	363.86999130249023	0.99669445	804.96
SA40_18	1120	113.49865198135376	344.8545455932617	0.39714852	805.68
SA40_18	1121	122.23813533782959	285.3719902038574	0.9522696	806.4
SA40_18	1122	147.76241779327393	278.85229110717773	0.99547356	807.12
SA40_18	1123	184.641432762146	283.9596176147461	0.9975211	807.84
SA40_18	1124	310.91148853302	289.33353424072266	0.9994289	808.56
SA40_18	1125	358.83355140686035	326.358060836792	0.9814229	809.28
SA40_18	1126	669.3578720092773	137.61672019958496	0.064739056	810.0
SA40_18	1127	16.849493980407715	394.3549346923828	0.0033028272	810.72
SA40_18	1128	12.329020351171494	430.9291076660156	0.0063851555	811.44
SA40_18	1129	13.183043897151947	434.52953338623047	0.006650664	812.16
SA40_18	1130	664.7589683532715	136.32588386535645	0.21805899	812.88
SA40_18	1131	660.8676910400391	134.7991418838501	0.013893387	813.6
SA40_18	1132	666.119909286499	136.03207111358643	0.010071102	814.32
SA40_18	1133	654.5491218566895	34.37782645225525	0.07104371	815.04
SA40_18	1134	12.010658532381058	430.2103328704834	0.0025658477	815.76
SA40_18	1135	669.3724632263184	136.42553329467773	0.008778826	816.48
SA40_18	1136	12.512201070785522	430.22546768188477	0.010688271	817.2
SA40_18	1137	16.919870674610138	391.1960792541504	0.004793477	817.92
SA40_18	1138	667.278242111206	134.5222806930542	0.034818456	818.64
SA40_18	1139	667.0181274414062	134.28184032440186	0.0028510669	819.36
SA40_18	1140	16.68584942817688	395.1547050476074	0.0051227496	820.08
SA40_18	1141	12.835696339607239	434.01798248291016	0.0051482497	820.8
SA40_18	1142	668.3099746704102	136.049165725708	0.05379853	821.52
SA40_18	1143	12.334142625331879	431.12491607666016	0.0076590874	822.24
SA40_18	1144	334.6998691558838	351.053466796875	0.97382915	822.96
SA40_18	1145	363.2885694503784	334.16908264160156	0.9458528	823.68
SA40_18	1146	462.0114326477051	322.70713806152344	0.9985241	824.4
SA40_18	1147	554.4857978820801	340.6688976287842	0.9981456	825.12
SA40_18	1148	586.2600803375244	377.1760940551758	0.99690706	825.84
SA40_18	1149	597.0243453979492	400.7167339324951	0.99186206	826.56
SA40_18	1150	582.0102691650391	408.5093021392822	0.9986797	827.28
SA40_18	1151	445.57948112487793	412.5318431854248	0.99614304	828.0
SA40_18	1152	282.1835994720459	404.74788665771484	0.9984584	828.72
SA40_18	1153	122.58574962615967	333.4163188934326	0.9982162	829.44
SA40_18	1154	105.06244897842407	295.9757137298584	0.99651814	830.16
SA40_18	1155	104.63074445724487	376.1671829223633	0.9961004	830.88
SA40_18	1156	122.98604249954224	306.6259002685547	0.99926025	831.6
SA40_18	1157	114.95985984802246	297.1339416503906	0.9970523	832.32
SA40_18	1158	114.85450267791748	330.95123291015625	0.99716693	833.04
SA40_18	1159	117.9524302482605	244.6002960205078	0.9981026	833.76
SA40_18	1160	102.80259847640991	345.1127243041992	0.84684205	834.48
SA40_18	1161	106.93198442459106	301.67627334594727	0.98881	835.2
SA40_18	1162	118.38213205337524	251.5752410888672	0.99432373	835.92
SA40_18	1163	121.43163681030273	219.60013389587402	0.99888223	836.64
SA40_18	1164	112.85725831985474	328.39837074279785	0.9850643	837.36
SA40_18	1165	133.98886919021606	251.30670547485352	0.99811375	838.08
SA40_18	1166	111.9741439819336	186.76898002624512	0.9967057	838.8
SA40_18	1167	113.74714374542236	56.10466003417969	0.9811659	839.52
SA40_18	1168	158.83846282958984	48.45824718475342	0.99687046	840.24
SA40_18	1169	93.26567649841309	233.5616683959961	0.99689037	840.96
SA40_18	1170	101.75466537475586	350.28024673461914	0.9968162	841.68
SA40_18	1171	121.21509313583374	273.6479187011719	0.18893063	842.4
SA40_18	1172	116.69845581054688	258.7647342681885	0.99858236	843.12
SA40_18	1173	110.72616577148438	219.5639419555664	0.99912244	843.84
SA40_18	1174	98.0430006980896	288.3518600463867	0.9883483	844.56
SA40_18	1175	114.68179225921631	217.97873497009277	0.9987282	845.28
SA40_18	1176	88.82712721824646	256.33612632751465	0.98847336	846.0
SA40_18	1177	125.39507150650024	193.50972175598145	0.99665606	846.72
SA40_18	1178	98.04844856262207	277.3008155822754	0.9899928	847.44
SA40_18	1179	94.44189071655273	224.58938598632812	0.8368978	848.16
SA40_18	1180	109.56673622131348	232.30220317840576	0.4535147	848.88
SA40_18	1181	116.68875217437744	231.96975231170654	0.82217366	849.6
SA40_18	1182	113.60441446304321	216.66744232177734	0.99648607	850.32
SA40_18	1183	98.33358526229858	259.273624420166	0.730252	851.04
SA40_18	1184	131.36825561523438	200.40704727172852	0.9974368	851.76
SA40_18	1185	668.8239097595215	136.84556007385254	0.011078594	852.48
SA40_18	1186	144.9493169784546	274.54516410827637	0.98965305	853.2
SA40_18	1187	194.92181539535522	282.2965335845947	0.9977715	853.92
SA40_18	1188	265.01028537750244	274.8035430908203	0.9986181	854.64
SA40_18	1189	372.3334312438965	306.91051483154297	0.69889987	855.36
SA40_18	1190	353.9534330368042	351.69347763061523	0.9935648	856.08
SA40_18	1191	16.90646857023239	391.8665885925293	0.00698092	856.8
SA40_18	1192	668.4765338897705	136.51435375213623	0.011687671	857.52
SA40_18	1193	667.3604011535645	134.49607372283936	0.12355509	858.24
SA40_18	1194	12.052720785140991	430.37967681884766	0.0052405833	858.96
SA40_18	1195	12.08825558423996	430.0668525695801	0.0030219376	859.68
SA40_18	1196	16.82354211807251	395.7077693939209	0.005940912	860.4
SA40_18	1197	12.27390244603157	430.5615234375	0.0064302254	861.12
SA40_18	1198	12.010738253593445	430.29069900512695	0.0020590043	861.84
SA40_18	1199	664.860200881958	138.0805206298828	0.31304923	862.56
SA40_18	1200	663.2403373718262	134.9974536895752	0.012735795	863.28
SA40_18	1201	12.375324219465256	430.7603073120117	0.0040089446	864.0
SA40_18	1202	12.132664769887924	429.92815017700195	0.0034984862	864.72
SA40_18	1203	12.890230119228363	434.88664627075195	0.0045153922	865.44
SA40_18	1204	670.7884788513184	131.63533687591553	0.01748739	866.16
SA40_18	1205	16.79789572954178	390.84385871887207	0.004562983	866.88
SA40_18	1206	667.6740169525146	132.43327617645264	0.023317588	867.6
SA40_18	1207	16.811367869377136	390.48903465270996	0.002991041	868.32
SA40_18	1208	12.598903477191925	435.4606246948242	0.0023649626	869.04
SA40_18	1209	16.73744022846222	391.33798599243164	0.0024346625	869.76
SA40_18	1210	666.4124488830566	138.74598026275635	0.013921455	870.48
SA40_18	1211	16.824424266815186	395.00415802001953	0.0025194918	871.2
SA40_18	1212	16.709354519844055	391.13144874572754	0.0029924316	871.92
SA40_18	1213	16.79561138153076	395.23120880126953	0.0051565985	872.64
SA40_18	1214	16.80031269788742	393.6426544189453	0.002776835	873.36
SA40_18	1215	12.176506966352463	430.92198371887207	0.005844137	874.08
SA40_18	1216	161.97071075439453	16.082165837287903	0.008659522	874.8
SA40_18	1217	12.147966772317886	431.42048835754395	0.0060747294	875.52
SA40_18	1218	667.348051071167	135.58433532714844	0.010411675	876.24
SA40_18	1219	16.90983474254608	393.94532203674316	0.006552378	876.96
SA40_18	1220	16.617576777935028	395.19264221191406	0.0047326824	877.68
SA40_18	1221	663.0070209503174	135.55622577667236	0.05404443	878.4
SA40_18	1222	16.83705598115921	393.57770919799805	0.0024688228	879.12
SA40_18	1223	668.4758186340332	133.61868381500244	0.06192959	879.84
SA40_18	1224	12.481579929590225	430.9411811828613	0.0117307445	880.56
SA40_18	1225	12.02375814318657	431.3873291015625	0.005349301	881.28
SA40_18	1226	639.2963409423828	441.3738441467285	0.0011060581	882.0
SA40_18	1227	668.5983180999756	133.38164806365967	0.0069591906	882.72
SA40_18	1228	16.813281178474426	395.27844429016113	0.0058894996	883.44
SA40_18	1229	16.850222647190094	394.0341567993164	0.004634845	884.16
SA40_18	1230	16.77340567111969	394.6890449523926	0.0035389268	884.88
SA40_18	1231	16.85977131128311	392.7582836151123	0.0069638253	885.6
SA40_18	1232	16.6841059923172	392.72812843322754	0.0032675753	886.32
SA40_18	1233	16.764487326145172	391.99493408203125	0.0032474326	887.04
SA40_18	1234	11.870842427015305	430.10839462280273	0.0013088275	887.76
SA40_18	1235	16.917963325977325	392.9934310913086	0.0026253136	888.48
SA40_18	1236	11.80964857339859	430.89282989501953	0.0021336407	889.2
SA40_18	1237	16.842912137508392	390.43230056762695	0.0022945057	889.92
SA40_18	1238	12.024366110563278	431.21898651123047	0.004282629	890.64
SA40_18	1239	12.500354647636414	430.6647777557373	0.016017508	891.36
SA40_18	1240	667.4835205078125	133.6728858947754	0.080353506	892.08
SA40_18	1241	12.456268072128296	431.5130424499512	0.0091683185	892.8
SA40_18	1242	651.0465621948242	33.69992136955261	0.07488759	893.52
SA40_18	1243	671.9036102294922	135.4533576965332	0.0033240533	894.24
SA40_18	1244	16.791898012161255	393.7566661834717	0.0025897992	894.96
SA40_18	1245	11.883538216352463	431.23043060302734	0.005483106	895.68
SA40_18	1246	665.1915550231934	136.85714721679688	0.44001922	896.4
SA40_18	1247	16.584046185016632	393.3752632141113	0.001827348	897.12
SA40_18	1248	165.1456356048584	15.053556561470032	0.0053518186	897.84
SA40_18	1249	16.810674965381622	392.283411026001	0.004154722	898.56
SA40_18	1250	16.874457895755768	391.17173194885254	0.0071038506	899.28
SA40_18	1251	12.358096241950989	429.99778747558594	0.0056371973	900.0
SA40_18	1252	12.115520238876343	430.95505714416504	0.0036001583	900.72
SA40_18	1253	12.331406027078629	429.9723243713379	0.004558571	901.44
SA40_18	1254	645.5685615539551	441.65013313293457	0.0015672318	902.16
SA40_18	1255	12.440530955791473	430.4303741455078	0.0071609886	902.88
SA40_18	1256	12.56638765335083	431.15241050720215	0.009580402	903.6
SA40_18	1257	666.973876953125	136.95951461791992	0.04305168	904.32
SA40_18	1258	662.1490955352783	135.7144546508789	0.011442241	905.04
SA40_18	1259	16.57591313123703	392.0832824707031	0.0044622966	905.76
SA40_18	1260	16.550718247890472	394.9515724182129	0.004207337	906.48
SA40_18	1261	16.682948172092438	395.39955139160156	0.005596035	907.2
SA40_18	1262	356.42504692077637	347.2931098937988	0.95794374	907.92
SA40_18	1263	442.2881603240967	338.71788024902344	0.9917705	908.64
SA40_18	1264	551.3103485107422	346.0540008544922	0.99858874	909.36
SA40_18	1265	637.1335029602051	377.9487991333008	0.9986267	910.08
SA40_18	1266	696.8316078186035	404.5147705078125	0.99364215	910.8
SA40_18	1267	698.9298820495605	411.086368560791	0.9818781	911.52
SA40_18	1268	719.5443630218506	416.63623809814453	0.99592954	912.24
SA40_18	1269	580.9753894805908	418.7424373626709	0.9935715	912.96
SA40_18	1270	372.1503734588623	414.1163635253906	0.9990773	913.68
SA40_18	1271	199.40319061279297	370.23911476135254	0.9787314	914.4
SA40_18	1272	127.76871919631958	307.9895210266113	0.9975418	915.12
SA40_18	1273	117.1635627746582	249.09513473510742	0.72377837	915.84
SA40_18	1274	150.4521608352661	245.9531593322754	0.95138067	916.56
SA40_18	1275	194.9145793914795	178.01291942596436	0.99877125	917.28
SA40_18	1276	123.29788208007812	220.35698890686035	0.57795995	918.0
SA40_18	1277	82.49103426933289	338.33072662353516	0.9943311	918.72
SA40_18	1278	117.24871397018433	364.3608570098877	0.9985677	919.44
SA40_18	1279	111.21021509170532	291.62896156311035	0.98761356	920.16
SA40_18	1280	152.19857692718506	280.0825023651123	0.998142	920.88
SA40_18	1281	206.63621425628662	282.00093269348145	0.9992256	921.6
SA40_18	1282	315.9952163696289	287.03335762023926	0.9990995	922.32
SA40_18	1283	363.9092683792114	342.3460006713867	0.99611557	923.04
SA40_18	1284	333.5496425628662	372.6072692871094	0.91614366	923.76
SA40_18	1285	12.491483241319656	431.39225006103516	0.0069274	924.48
SA40_18	1286	163.5682463645935	53.54967713356018	0.20572238	925.2
SA40_18	1287	667.0131683349609	135.17427921295166	0.014772854	925.92
SA40_18	1288	16.759681701660156	397.8818893432617	0.0056569087	926.64
SA40_18	1289	16.80222898721695	395.5942440032959	0.0038523613	927.36
SA40_18	1290	666.4989948272705	132.30889320373535	0.01650172	928.08
SA40_18	1291	16.692137718200684	395.45820236206055	0.0034786405	928.8
SA40_18	1292	16.95481687784195	393.73884201049805	0.007381877	929.52
SA40_18	1293	343.74091625213623	342.7741241455078	0.595006	930.24
SA40_18	1294	364.8656368255615	283.8046073913574	0.99677473	930.96
SA40_18	1295	228.3022403717041	273.65644454956055	0.9812588	931.68
SA40_18	1296	197.297203540802	207.91763305664062	0.9968832	932.4
SA40_18	1297	218.08834075927734	171.71015739440918	0.9010699	933.12
SA40_18	1298	196.93437814712524	189.6013069152832	0.9885924	933.84
SA40_18	1299	200.03457069396973	177.03123092651367	0.9966066	934.56
SA40_18	1300	204.28669452667236	164.32488441467285	0.99161375	935.28
SA40_18	1301	175.83301067352295	213.5939598083496	0.9982864	936.0
SA40_18	1302	96.62683010101318	321.1868190765381	0.077353194	936.72
SA40_18	1303	96.45814299583435	376.8230152130127	0.9732233	937.44
SA40_18	1304	119.51298713684082	357.57579803466797	0.97042614	938.16
SA40_18	1305	128.54832410812378	306.9207572937012	0.9981913	938.88
SA40_18	1306	124.9467134475708	268.5416793823242	0.98097044	939.6
SA40_18	1307	130.35743236541748	224.5737075805664	0.99685055	940.32
SA40_18	1308	127.79608964920044	354.1844844818115	0.9965004	941.04
SA40_18	1309	116.4115309715271	276.1927127838135	0.00960859	941.76
SA40_18	1310	119.90458965301514	250.38385391235352	0.063988194	942.48
SA40_18	1311	127.84779071807861	273.3775234222412	0.99936074	943.2
SA40_18	1312	116.47763252258301	319.4085502624512	0.9880954	943.92
SA40_18	1313	135.13996601104736	277.12961196899414	0.9915309	944.64
SA40_18	1314	188.1500244140625	213.66981983184814	0.8772336	945.36
SA40_18	1315	205.24823665618896	165.55655479431152	0.99853194	946.08
SA40_18	1316	143.22733879089355	231.4451265335083	0.98458916	946.8
SA40_18	1317	86.08197569847107	320.82115173339844	0.5241929	947.52
SA40_18	1318	118.90807151794434	347.40966796875	0.9987974	948.24
SA40_18	1319	666.4740562438965	131.9829511642456	0.042589925	948.96
SA40_18	1320	133.3443284034729	270.2051067352295	0.9934731	949.68
SA40_18	1321	143.9111351966858	227.06671714782715	0.991872	950.4
SA40_18	1322	12.324485182762146	430.07801055908203	0.0048130155	951.12
SA40_18	1323	105.87749481201172	346.2388801574707	0.9908627	951.84
SA40_18	1324	118.70898008346558	293.86250495910645	0.99927336	952.56
SA40_18	1325	117.91729927062988	264.42169189453125	0.9976515	953.28
SA40_18	1326	107.90836811065674	364.30652618408203	0.9971209	954.0
SA40_18	1327	123.39973449707031	324.61209297180176	0.9882089	954.72
SA40_18	1328	155.15984296798706	221.53324127197266	0.99770665	955.44
SA40_18	1329	117.86134243011475	241.05053901672363	0.9947695	956.16
SA40_18	1330	96.67181968688965	349.54816818237305	0.9983473	956.88
SA40_18	1331	120.87100744247437	371.6865348815918	0.997013	957.6
SA40_18	1332	131.88416957855225	292.175989151001	0.99913424	958.32
SA40_18	1333	113.55748176574707	272.9542350769043	0.9356962	959.04
SA40_18	1334	111.83276176452637	241.2938117980957	0.7904092	959.76
SA40_18	1335	153.95879745483398	210.19168853759766	0.987169	960.48
SA40_18	1336	203.04746627807617	144.92777824401855	0.67188275	961.2
SA40_18	1337	165.79017639160156	227.1503734588623	0.999014	961.92
SA40_18	1338	94.56726312637329	320.9165382385254	0.8191908	962.64
SA40_18	1339	115.64164161682129	369.45096015930176	0.9928256	963.36
SA40_18	1340	112.11274862289429	384.0969657897949	0.9975937	964.08
SA40_18	1341	110.36045551300049	368.589563369751	0.95723593	964.8
SA40_18	1342	141.88578128814697	319.5530891418457	0.9967738	965.52
SA40_18	1343	143.559467792511	361.6676902770996	0.99870145	966.24
SA40_18	1344	143.64299774169922	290.51971435546875	0.95589775	966.96
SA40_18	1345	149.0666389465332	273.7508296966553	0.9775024	967.68
SA40_18	1346	182.2504758834839	209.22429084777832	0.9741502	968.4
SA40_18	1347	191.18802547454834	169.2936086654663	0.996671	969.12
SA40_18	1348	117.73576736450195	243.77620697021484	0.39577198	969.84
SA40_18	1349	81.37351274490356	346.01311683654785	0.9973519	970.56
SA40_18	1350	102.71034240722656	354.3314838409424	0.9560637	971.28
SA40_18	1351	97.21400737762451	379.73462104797363	0.96961695	972.0
SA40_18	1352	121.35674953460693	400.6999111175537	0.94178826	972.72
SA40_18	1353	131.72147274017334	333.10054779052734	0.98330426	973.44
SA40_18	1354	135.90707778930664	282.1094512939453	0.9986815	974.16
SA40_18	1355	170.52440643310547	283.08088302612305	0.9969001	974.88
SA40_18	1356	254.82850074768066	283.2411575317383	0.99744487	975.6
SA40_18	1357	360.9539985656738	301.51159286499023	0.9631614	976.32
SA40_18	1358	351.78470611572266	352.2625923156738	0.99546117	977.04
SA40_18	1359	162.9878044128418	72.1665358543396	0.12209808	977.76
SA40_18	1360	666.1580085754395	137.42905139923096	0.047599718	978.48
SA40_18	1361	12.657593190670013	433.9980697631836	0.0063554863	979.2
SA40_18	1362	16.84277057647705	395.3974914550781	0.008117343	979.92
SA40_18	1363	12.38274797797203	430.97986221313477	0.005035277	980.64
SA40_18	1364	668.6628341674805	136.98512077331543	0.011609918	981.36
SA40_18	1365	13.412341475486755	445.0960922241211	0.0016903831	982.08
SA40_18	1366	16.827496886253357	393.09865951538086	0.0032197544	982.8
SA40_18	1367	12.641561031341553	434.4588088989258	0.0026257283	983.52
SA40_18	1368	16.666527092456818	393.79886627197266	0.0050975494	984.24
SA40_18	1369	12.444423884153366	430.31490325927734	0.006165698	984.96
SA40_18	1370	165.83563089370728	14.881498217582703	0.0052094446	985.68
SA40_18	1371	16.93635582923889	396.0410213470459	0.006539308	986.4
SA40_18	1372	667.7408218383789	135.99090099334717	0.002770798	987.12
SA40_18	1373	16.76565557718277	392.63465881347656	0.0043338514	987.84
SA40_18	1374	12.533619999885559	429.9176788330078	0.009509938	988.56
SA40_18	1375	330.20291328430176	358.0649185180664	0.41680613	989.28
SA40_18	1376	350.5607843399048	322.76424407958984	0.9940513	990.0
SA40_18	1377	257.8925848007202	261.56224250793457	0.32933462	990.72
SA40_18	1378	197.67181873321533	229.901704788208	0.9994455	991.44
SA40_18	1379	114.32737112045288	228.1940460205078	0.8446013	992.16
SA40_18	1380	110.48743724822998	289.5989227294922	0.99677354	992.88
SA40_18	1381	122.46153354644775	340.91503143310547	0.9973973	993.6
SA40_18	1382	126.30523443222046	259.2348289489746	0.9979171	994.32
SA40_18	1383	125.0505805015564	232.63808727264404	0.99521834	995.04
SA40_18	1384	126.43347978591919	349.011926651001	0.9990446	995.76
SA40_18	1385	126.83162689208984	272.1306324005127	0.9994837	996.48
SA40_18	1386	116.08415842056274	176.89611911773682	0.99874985	997.2
SA40_18	1387	119.96439695358276	236.27248764038086	0.9106726	997.92
SA40_18	1388	119.79923248291016	312.1424674987793	0.9960306	998.64
SA40_18	1389	149.92549419403076	212.3233938217163	0.9991991	999.36
SA40_18	1390	109.78580713272095	251.75768852233887	0.98769045	1000.08
SA40_18	1391	96.56670689582825	323.66283416748047	0.96491057	1000.8
SA40_18	1392	119.06362771987915	251.07467651367188	0.99932027	1001.52
SA40_18	1393	118.13263893127441	273.9176559448242	0.9762841	1002.24
SA40_18	1394	17.15559810400009	395.26782989501953	0.0065347156	1002.96
SA40_18	1395	120.54096460342407	343.201847076416	0.94498944	1003.68
SA40_18	1396	123.40404987335205	336.67367935180664	0.7769492	1004.4
SA40_18	1397	174.04175996780396	209.5033836364746	0.8975666	1005.12
SA40_18	1398	201.1965274810791	176.7816925048828	0.9740694	1005.84
SA40_18	1399	191.83218479156494	211.97230339050293	0.9935515	1006.56
SA40_18	1400	217.96746253967285	268.7855815887451	0.96864676	1007.28
SA40_18	1401	318.42668056488037	286.7582702636719	0.9991744	1008.0
SA40_18	1402	362.1534824371338	336.4401626586914	0.9961618	1008.72
SA40_18	1403	334.183931350708	377.4881172180176	0.9350259	1009.44
SA40_18	1404	669.6488380432129	131.85796737670898	0.0035550925	1010.16
SA40_18	1405	12.073323130607605	430.99010467529297	0.0033364405	1010.88
SA40_18	1406	16.907572746276855	394.08780097961426	0.006260999	1011.6
SA40_18	1407	12.144367396831512	430.8730888366699	0.005394403	1012.32
SA40_18	1408	16.92456603050232	392.20550537109375	0.0032819344	1013.04
SA40_18	1409	16.833947598934174	396.31994247436523	0.0061031855	1013.76
SA40_18	1410	16.870585083961487	394.4220542907715	0.0028792594	1014.48
SA40_18	1411	670.1250076293945	136.67741775512695	0.061185665	1015.2
SA40_18	1412	16.724860668182373	392.5286865234375	0.002045073	1015.92
SA40_18	1413	668.0723190307617	136.05443000793457	0.016859515	1016.64
SA40_18	1414	666.0993576049805	136.54139041900635	0.007969968	1017.36
SA40_18	1415	665.4590129852295	137.353835105896	0.022966882	1018.08
SA40_18	1416	12.361250817775726	430.6295871734619	0.005138882	1018.8
SA40_18	1417	12.287001311779022	431.0016059875488	0.009345162	1019.52
SA40_18	1418	667.8201198577881	132.97678470611572	0.009587172	1020.24
SA40_18	1419	662.2735977172852	134.1216802597046	0.009503117	1020.96
SA40_18	1420	12.479178607463837	431.18871688842773	0.0074202097	1021.68
SA40_18	1421	11.870505660772324	429.69921112060547	0.0016986034	1022.4
SA40_18	1422	666.3894653320312	133.02620887756348	0.018896252	1023.12
SA40_18	1423	13.518182933330536	445.20283699035645	0.002056374	1023.84
SA40_18	1424	655.9586524963379	31.703388690948486	0.029991971	1024.56
SA40_18	1425	11.975453048944473	430.26037216186523	0.0019707426	1025.28
SA40_18	1426	12.635281682014465	434.0098571777344	0.005175088	1026.0
SA40_18	1427	16.688263416290283	393.9443778991699	0.0032857037	1026.72
SA40_18	1428	12.018022686243057	431.01147651672363	0.0046827784	1027.44
SA40_18	1429	667.0555114746094	136.20217323303223	0.027052002	1028.16
SA40_18	1430	12.087607383728027	431.09521865844727	0.0044993064	1028.88
SA40_18	1431	12.060078978538513	431.1335563659668	0.0038873483	1029.6
SA40_18	1432	12.124840170145035	430.7932949066162	0.004688765	1030.32
SA40_18	1433	12.660668790340424	434.3524932861328	0.004271448	1031.04
SA40_18	1434	160.61224937438965	10.868747234344482	0.0037904887	1031.76
SA40_18	1435	656.7462921142578	31.586426496505737	0.0031390528	1032.48
SA40_18	1436	12.067350000143051	430.6797981262207	0.007965031	1033.2
SA40_18	1437	12.108999490737915	431.5262031555176	0.004454827	1033.92
SA40_18	1438	667.1585083007812	136.6372776031494	0.012792049	1034.64
SA40_18	1439	661.7987155914307	135.40008544921875	0.023499407	1035.36
SA40_18	1440	11.961383372545242	430.0205898284912	0.0029157195	1036.08
SA40_18	1441	660.1658821105957	138.12922954559326	0.0044601746	1036.8
SA40_18	1442	668.1191444396973	131.67838096618652	0.011015025	1037.52
SA40_18	1443	661.4682197570801	135.08082389831543	0.010759828	1038.24
SA40_18	1444	16.696147620677948	396.67917251586914	0.0045336215	1038.96
SA40_18	1445	12.568919360637665	429.4577407836914	0.009976772	1039.68
SA40_18	1446	12.178400158882141	429.70032691955566	0.003421702	1040.4
SA40_18	1447	12.840580940246582	434.47680473327637	0.0077284668	1041.12
SA40_18	1448	162.54470348358154	14.574357569217682	0.0062792352	1041.84
SA40_18	1449	668.0740356445312	133.01562309265137	0.04529745	1042.56
SA40_18	1450	12.560981512069702	434.124698638916	0.0032388514	1043.28
SA40_18	1451	13.552483916282654	445.3249740600586	0.0030571031	1044.0
SA40_18	1452	11.969878524541855	430.03772735595703	0.0013868812	1044.72
SA40_18	1453	634.637975692749	440.2612495422363	0.0028146196	1045.44
SA40_18	1454	665.9173011779785	137.2479486465454	0.006155658	1046.16
SA40_18	1455	13.489444553852081	445.0798988342285	0.0036678081	1046.88
SA40_18	1456	12.463974952697754	430.42688369750977	0.0034819017	1047.6
SA40_18	1457	665.3059005737305	136.77228927612305	0.071357876	1048.32
SA40_18	1458	16.763684153556824	396.419677734375	0.008577408	1049.04
SA40_18	1459	16.786369681358337	394.890775680542	0.005647465	1049.76
SA40_18	1460	668.0676460266113	136.14948749542236	0.049796626	1050.48
SA40_18	1461	661.5998268127441	135.55144786834717	0.007623685	1051.2
SA40_18	1462	12.141931056976318	429.7515678405762	0.0040088063	1051.92
SA40_18	1463	16.672644019126892	394.035587310791	0.0038630518	1052.64
SA40_18	1464	668.1400775909424	135.5262279510498	0.034944862	1053.36
SA40_18	1465	667.5743103027344	131.40792846679688	0.004742147	1054.08
SA40_18	1466	13.513077795505524	445.3788185119629	0.0016673601	1054.8
SA40_18	1467	667.2606468200684	133.6776638031006	0.0049484675	1055.52
SA40_18	1468	16.6308656334877	394.7373676300049	0.0029018207	1056.24
SA40_18	1469	16.729755699634552	394.16550636291504	0.004773129	1056.96
SA40_18	1470	669.6101188659668	132.14738845825195	0.026121572	1057.68
SA40_18	1471	12.692287564277649	434.20589447021484	0.0031970264	1058.4
SA40_18	1472	13.386088609695435	445.9394359588623	0.0024137304	1059.12
SA40_18	1473	666.2751197814941	136.53632640838623	0.03441454	1059.84
SA40_18	1474	12.121325731277466	430.8460807800293	0.004451037	1060.56
SA40_18	1475	662.6704216003418	134.0044069290161	0.0085918065	1061.28
SA40_18	1476	668.8931465148926	132.23974227905273	0.08500617	1062.0
SA40_18	1477	16.949471831321716	391.88758850097656	0.004818939	1062.72
SA40_18	1478	16.82194024324417	393.47511291503906	0.002338945	1063.44
SA40_18	1479	16.766415536403656	391.24420166015625	0.0026987637	1064.16
SA40_18	1480	16.771815717220306	393.44953536987305	0.0042837025	1064.88
SA40_18	1481	12.35857605934143	430.64406394958496	0.0026509708	1065.6
SA40_18	1482	12.213905900716782	430.6706714630127	0.0034094835	1066.32
SA40_18	1483	16.70796126127243	391.5113925933838	0.0020890397	1067.04
SA40_18	1484	16.705040633678436	392.0629692077637	0.001962912	1067.76
SA40_18	1485	16.736523807048798	395.2877998352051	0.0029003667	1068.48
SA40_18	1486	12.672895193099976	434.35020446777344	0.003332492	1069.2
SA40_18	1487	667.2067642211914	131.97346687316895	0.0075403433	1069.92
SA40_18	1488	666.7117118835449	135.57289123535156	0.0123342415	1070.64
SA40_18	1489	12.45478242635727	430.6087303161621	0.009460603	1071.36
SA40_18	1490	12.552517652511597	431.0854911804199	0.006070935	1072.08
SA40_18	1491	666.8274879455566	133.65993976593018	0.0075002415	1072.8
SA40_18	1492	16.770949959754944	391.79243087768555	0.0022974429	1073.52
SA40_18	1493	16.563181579113007	391.10206604003906	0.002563018	1074.24
SA40_18	1494	668.3034896850586	137.44969367980957	0.005981328	1074.96
SA40_18	1495	16.765494644641876	395.77131271362305	0.0022819499	1075.68
SA40_18	1496	11.95744201540947	431.0745620727539	0.003307945	1076.4
SA40_18	1497	16.608145833015442	393.4010982513428	0.0021706796	1077.12
SA40_18	1498	16.60570651292801	391.93336486816406	0.0017357391	1077.84
SA40_18	1499	16.73402190208435	394.2462158203125	0.0034594524	1078.56
SA40_18	1500	12.355086207389832	430.38814544677734	0.004421205	1079.28
SA40_18	1501	16.658757627010345	393.14197540283203	0.0021071476	1080.0
SA40_18	1502	656.671142578125	31.21700406074524	0.0077282693	1080.72
SA40_18	1503	666.290283203125	136.94463729858398	0.0093685705	1081.44
SA40_18	1504	13.41756135225296	445.565242767334	0.0017471286	1082.16
SA40_18	1505	669.162654876709	131.99881553649902	0.009911222	1082.88
SA40_18	1506	13.512399792671204	446.0877513885498	0.0027246675	1083.6
SA40_18	1507	12.130342423915863	431.759090423584	0.0041433075	1084.32
SA40_18	1508	17.06090271472931	391.7714309692383	0.0033151314	1085.04
SA40_18	1509	669.6798324584961	132.02387809753418	0.0053563486	1085.76
SA40_18	1510	12.06994578242302	430.0037956237793	0.0033481487	1086.48
SA40_18	1511	12.19237670302391	431.5494918823242	0.009523881	1087.2
SA40_18	1512	12.208501994609833	431.5254878997803	0.0065065995	1087.92
SA40_18	1513	163.1378173828125	47.621798515319824	0.32767984	1088.64
SA40_18	1514	367.42827892303467	347.1738052368164	0.94347394	1089.36
SA40_18	1515	387.5722408294678	328.66939544677734	0.9890209	1090.08
SA40_18	1516	250.45881271362305	344.3011665344238	0.9958832	1090.8
SA40_18	1517	120.70796489715576	301.15262031555176	0.99957734	1091.52
SA40_18	1518	106.79526329040527	256.7247676849365	0.95218545	1092.24
SA40_18	1519	98.84666204452515	271.30828857421875	0.8224144	1092.96
SA40_18	1520	102.48385667800903	264.23458099365234	0.76445144	1093.68
SA40_18	1521	136.98519468307495	251.6326904296875	0.9670711	1094.4
SA40_18	1522	172.09489345550537	233.3794641494751	0.5404612	1095.12
SA40_18	1523	150.36098957061768	187.03688621520996	0.99346054	1095.84
SA40_18	1524	104.83256578445435	250.47100067138672	0.89258075	1096.56
SA40_18	1525	121.2637186050415	364.9866199493408	0.99658847	1097.28
SA40_18	1526	123.23057651519775	316.69827461242676	0.9987166	1098.0
SA40_18	1527	120.28027772903442	269.97788429260254	0.31089887	1098.72
SA40_18	1528	112.36045360565186	274.08273696899414	0.8250979	1099.44
SA40_18	1529	139.95025157928467	283.68584632873535	0.9948019	1100.16
SA40_18	1530	191.58324003219604	285.7877254486084	0.99925166	1100.88
SA40_18	1531	297.81956672668457	289.7393989562988	0.9993438	1101.6
SA40_18	1532	354.05163764953613	326.4364814758301	0.98813045	1102.32
SA40_18	1533	12.141317874193192	430.2560520172119	0.004388754	1103.04
SA40_18	1534	16.76417887210846	394.83312606811523	0.0055651064	1103.76
SA40_18	1535	16.922293603420258	394.1938591003418	0.005580444	1104.48
SA40_18	1536	16.85498356819153	392.4232864379883	0.006621914	1105.2
SA40_18	1537	12.34239712357521	430.94593048095703	0.005181428	1105.92
SA40_18	1538	667.3809051513672	135.60107231140137	0.0050150454	1106.64
SA40_18	1539	53.90177369117737	411.0149574279785	0.0015869627	1107.36
SA40_18	1540	13.079054653644562	434.2994499206543	0.004387776	1108.08
SA40_18	1541	16.864703595638275	391.9239807128906	0.00258087	1108.8
SA40_18	1542	665.3152465820312	136.00845336914062	0.003806501	1109.52
SA40_18	1543	12.358162552118301	430.37793159484863	0.0037459773	1110.24
SA40_18	1544	673.9817142486572	127.36235618591309	0.0065871566	1110.96
SA40_18	1545	12.167991697788239	430.3476905822754	0.002871642	1111.68
SA40_18	1546	664.387321472168	134.15518283843994	0.0017785066	1112.4
SA40_18	1547	16.840164363384247	393.76667976379395	0.0029927674	1113.12
SA40_18	1548	662.6153945922852	134.38307762145996	0.014423308	1113.84
SA40_18	1549	16.773879528045654	392.3749351501465	0.0041554305	1114.56
SA40_18	1550	16.883429884910583	395.657958984375	0.005658341	1115.28
SA40_18	1551	157.36074447631836	27.8688383102417	0.080142386	1116.0
SA40_18	1552	16.761843860149384	394.3915843963623	0.0050936914	1116.72
SA40_18	1553	667.6138877868652	130.89928150177002	0.005511051	1117.44
SA40_18	1554	346.70073986053467	309.43410873413086	0.97502226	1118.16
SA40_18	1555	236.5769624710083	271.03065490722656	0.9531305	1118.88
SA40_18	1556	184.5090389251709	195.18339157104492	0.9985454	1119.6
SA40_18	1557	108.75896215438843	198.84535789489746	0.9911839	1120.32
SA40_18	1558	90.13693332672119	286.64634704589844	0.9756864	1121.04
SA40_18	1559	108.32834243774414	295.52624702453613	0.76596886	1121.76
SA40_18	1560	121.3437557220459	234.97198104858398	0.999091	1122.48
SA40_18	1561	106.61180019378662	303.063440322876	0.95771044	1123.2
SA40_18	1562	128.47554683685303	217.16626167297363	0.99826485	1123.92
SA40_18	1563	112.3295545578003	199.07129287719727	0.95034105	1124.64
SA40_18	1564	109.3040943145752	284.49302673339844	0.9903218	1125.36
SA40_18	1565	125.0274658203125	225.5139970779419	0.97021526	1126.08
SA40_18	1566	12.198085337877274	431.2031650543213	0.003934069	1126.8
SA40_18	1567	147.39396572113037	182.29312419891357	0.9726059	1127.52
SA40_18	1568	166.16631746292114	134.2570924758911	0.9941789	1128.24
SA40_18	1569	100.21917819976807	189.26965713500977	0.8724723	1128.96
SA40_18	1570	114.97805118560791	294.0003204345703	0.9983157	1129.68
SA40_18	1571	95.00483274459839	286.7687129974365	0.92521226	1130.4
SA40_18	1572	106.81630373001099	236.9985294342041	0.31101078	1131.12
SA40_18	1573	116.60199165344238	278.9757442474365	0.9767273	1131.84
SA40_18	1574	120.73173522949219	288.41508865356445	0.99858814	1132.56
SA40_18	1575	141.12024307250977	193.5511064529419	0.9946398	1133.28
SA40_18	1576	133.56258869171143	104.24851655960083	0.9998252	1134.0
SA40_18	1577	118.69111061096191	65.00254154205322	0.9954685	1134.72
SA40_18	1578	132.1878433227539	45.65558195114136	0.99903464	1135.44
SA40_18	1579	71.56391739845276	233.028302192688	0.94754446	1136.16
SA40_18	1580	90.75487852096558	295.16942024230957	0.98189515	1136.88
SA40_18	1581	143.72715950012207	276.5085983276367	0.9876935	1137.6
SA40_18	1582	198.7987995147705	180.2728271484375	0.99553925	1138.32
SA40_18	1583	217.44813919067383	184.26947593688965	0.9556877	1139.04
SA40_18	1584	189.33264017105103	251.26127243041992	0.992816	1139.76
SA40_18	1585	239.99948501586914	282.6606559753418	0.99462515	1140.48
SA40_18	1586	340.6567096710205	292.9664611816406	0.9341452	1141.2
SA40_18	1587	352.5733947753906	334.50822830200195	0.988962	1141.92
SA40_18	1588	16.88162088394165	393.57622146606445	0.0062513878	1142.64
SA40_18	1589	12.24900409579277	429.97398376464844	0.0033196278	1143.36
SA40_18	1590	17.050252854824066	390.59200286865234	0.002516408	1144.08
SA40_18	1591	11.942070722579956	430.7603645324707	0.0019979067	1144.8
SA40_18	1592	16.739702224731445	391.4103698730469	0.0020690754	1145.52
SA40_18	1593	16.623279452323914	395.07076263427734	0.003414054	1146.24
SA40_18	1594	13.51960301399231	445.44156074523926	0.0013822246	1146.96
SA40_18	1595	12.865808606147766	434.13265228271484	0.003356014	1147.68
SA40_18	1596	17.11372584104538	395.3822135925293	0.01094878	1148.4
SA40_18	1597	668.0099964141846	135.67834854125977	0.0044584554	1149.12
SA40_18	1598	666.9363021850586	137.2712230682373	0.6264442	1149.84
SA40_18	1599	668.8472747802734	133.99582386016846	0.013592189	1150.56
SA40_18	1600	11.918016523122787	431.28204345703125	0.0047724633	1151.28
SA40_18	1601	16.871745884418488	393.3164405822754	0.0029918943	1152.0
SA40_18	1602	12.314597517251968	431.25861167907715	0.008038414	1152.72
SA40_18	1603	667.563533782959	135.9660816192627	0.07711472	1153.44
SA40_18	1604	661.5019798278809	133.31544399261475	0.009023165	1154.16
SA40_18	1605	666.8759346008301	134.64134216308594	0.027454615	1154.88
SA40_18	1606	16.875872015953064	392.7956199645996	0.003756013	1155.6
SA40_18	1607	12.309855222702026	430.9016418457031	0.00860503	1156.32
SA40_18	1608	662.3146057128906	134.46450233459473	0.015369108	1157.04
SA40_18	1609	16.92686378955841	395.22314071655273	0.010219511	1157.76
SA40_18	1610	12.354284524917603	430.4274272918701	0.0032373138	1158.48
SA40_18	1611	12.081511318683624	430.2435493469238	0.0025418499	1159.2
SA40_18	1612	12.329071760177612	430.1033592224121	0.006620966	1159.92
SA40_18	1613	663.1377696990967	134.44539070129395	0.015537528	1160.64
SA40_18	1614	161.4652156829834	16.02126896381378	0.06451187	1161.36
SA40_18	1615	667.8507804870605	136.56696796417236	0.08373118	1162.08
SA40_18	1616	12.44385689496994	430.9007263183594	0.0059801005	1162.8
SA40_18	1617	17.016220092773438	390.7268714904785	0.0017606516	1163.52
SA40_18	1618	16.777095198631287	392.7212333679199	0.0025577326	1164.24
SA40_18	1619	666.6102409362793	138.80262851715088	0.7479566	1164.96
SA40_18	1620	666.7079925537109	134.39446449279785	0.005726314	1165.68
SA40_18	1621	16.779884696006775	395.4429531097412	0.008245505	1166.4
SA40_18	1622	13.462281227111816	446.19964599609375	0.0011033114	1167.12
SA40_18	1623	12.10489273071289	431.6148376464844	0.004859776	1167.84
SA40_18	1624	12.343008816242218	430.81872940063477	0.006545625	1168.56
SA40_18	1625	11.73461601138115	429.9869155883789	0.001597123	1169.28
SA40_18	1626	667.6498413085938	134.72966194152832	0.05264527	1170.0
SA40_18	1627	16.597241163253784	394.39138412475586	0.0047947555	1170.72
SA40_18	1628	16.854390501976013	396.01441383361816	0.0060128993	1171.44
SA40_18	1629	16.81346297264099	395.2261447906494	0.005751122	1172.16
SA40_18	1630	654.5890808105469	32.130292654037476	0.0048925094	1172.88
SA40_18	1631	670.1876163482666	136.9029664993286	0.03485218	1173.6
SA40_18	1632	16.97859913110733	393.8246154785156	0.0047636745	1174.32
SA40_18	1633	667.6553726196289	137.80307292938232	0.28393182	1175.04
SA40_18	1634	16.89295768737793	389.8307704925537	0.0043244255	1175.76
SA40_18	1635	16.92442297935486	393.43088150024414	0.008300213	1176.48
SA40_18	1636	668.8074111938477	136.30757331848145	0.10213781	1177.2
SA40_18	1637	668.6828136444092	137.72412300109863	0.39485034	1177.92
SA40_18	1638	665.8929824829102	136.93644046783447	0.38606924	1178.64
SA40_18	1639	662.8421783447266	135.03161430358887	0.025489427	1179.36
SA40_18	1640	662.3151779174805	135.59685230255127	0.011655641	1180.08
SA40_18	1641	667.4882888793945	136.84744834899902	0.1575272	1180.8
SA40_18	1642	666.5511608123779	138.44779014587402	0.1686076	1181.52
SA40_18	1643	16.85936599969864	391.431941986084	0.0021144373	1182.24
SA40_18	1644	666.0590648651123	135.52197933197021	0.0074937586	1182.96
SA40_18	1645	16.832134127616882	393.3963203430176	0.0062160883	1183.68
SA40_18	1646	12.24830448627472	430.9416961669922	0.0064942413	1184.4
SA40_18	1647	12.270832061767578	431.1554145812988	0.0072531984	1185.12
SA40_18	1648	16.877321898937225	395.2251434326172	0.008164106	1185.84
SA40_18	1649	16.910670697689056	392.13878631591797	0.003982253	1186.56
SA40_18	1650	13.412727415561676	445.1297664642334	0.0029925173	1187.28
SA40_18	1651	12.309309095144272	431.0276985168457	0.0047465195	1188.0
SA40_18	1652	17.129342257976532	391.39183044433594	0.0041195764	1188.72
SA40_18	1653	12.385079264640808	431.442174911499	0.008896928	1189.44
SA40_18	1654	16.917306184768677	393.72814178466797	0.004297035	1190.16
SA40_18	1655	335.7360363006592	330.95563888549805	0.99832743	1190.88
SA40_18	1656	158.92503261566162	276.9767761230469	0.9989753	1191.6
SA40_18	1657	119.49950456619263	261.0391330718994	0.99945134	1192.32
SA40_18	1658	108.877694606781	276.8525791168213	0.9935121	1193.04
SA40_18	1659	119.60663795471191	267.0944023132324	0.11942899	1193.76
SA40_18	1660	114.36377763748169	316.37789726257324	0.9312116	1194.48
SA40_18	1661	116.18709564208984	286.3487148284912	0.92377555	1195.2
SA40_18	1662	120.78588008880615	263.93943786621094	0.9986916	1195.92
SA40_18	1663	103.69154214859009	286.3700008392334	0.53030264	1196.64
SA40_18	1664	109.37607288360596	226.38472080230713	0.9672039	1197.36
SA40_18	1665	115.01439809799194	251.84529304504395	0.9866686	1198.08
SA40_18	1666	118.70055198669434	209.28744792938232	0.6914592	1198.8
SA40_18	1667	668.8720703125	138.02669048309326	0.02995939	1199.52
SA40_18	1668	127.06745862960815	237.91601657867432	0.02301267	1200.24
SA40_18	1669	124.77957010269165	321.9001007080078	0.33310828	1200.96
SA40_18	1670	121.37066125869751	302.26741790771484	0.98493344	1201.68
SA40_18	1671	160.7773780822754	265.3817939758301	0.9867655	1202.4
SA40_18	1672	184.66696739196777	192.3057746887207	0.9992841	1203.12
SA40_18	1673	104.8920750617981	222.39412307739258	0.088617735	1203.84
SA40_18	1674	95.0969398021698	305.8863830566406	0.9943445	1204.56
SA40_18	1675	95.35279273986816	342.7679443359375	0.6648416	1205.28
SA40_18	1676	111.14954948425293	292.0956802368164	0.9979108	1206.0
SA40_18	1677	121.0249662399292	277.73383140563965	0.5363536	1206.72
SA40_18	1678	159.56133604049683	264.91968154907227	0.9831597	1207.44
SA40_18	1679	196.45674228668213	189.27855491638184	0.998669	1208.16
SA40_18	1680	194.72315311431885	220.2304744720459	0.9994147	1208.88
SA40_18	1681	120.1187252998352	279.9286937713623	0.9937057	1209.6
SA40_18	1682	88.75065445899963	355.4563808441162	0.99807394	1210.32
SA40_18	1683	125.20053386688232	364.5974349975586	0.9984047	1211.04
SA40_18	1684	115.22949934005737	319.24421310424805	0.9960018	1211.76
SA40_18	1685	136.18803024291992	292.43282318115234	0.9748233	1212.48
SA40_18	1686	118.07135343551636	324.3618679046631	0.99520206	1213.2
SA40_18	1687	103.11404466629028	420.1754379272461	0.94580317	1213.92
SA40_18	1688	668.4730529785156	136.44458770751953	0.0720621	1214.64
SA40_18	1689	139.72947597503662	347.4961280822754	0.5762746	1215.36
SA40_18	1690	144.34659481048584	288.28625679016113	0.99683553	1216.08
SA40_18	1691	209.19523239135742	283.7189483642578	0.9993248	1216.8
SA40_18	1692	307.15088844299316	290.49007415771484	0.99969816	1217.52
SA40_18	1693	358.9306831359863	334.76463317871094	0.99412787	1218.24
SA40_18	1694	664.3910884857178	136.08346939086914	0.115295485	1218.96
SA40_18	1695	165.10915756225586	37.25309729576111	0.03772091	1219.68
SA40_18	1696	667.5700187683105	133.45280170440674	0.040385112	1220.4
SA40_18	1697	12.361620366573334	430.1942253112793	0.0056841173	1221.12
SA40_18	1698	16.909335553646088	394.1916275024414	0.003912277	1221.84
SA40_18	1699	662.1658325195312	134.98136043548584	0.011875128	1222.56
SA40_18	1700	12.533633410930634	430.286865234375	0.006570789	1223.28
SA40_18	1701	667.8814888000488	132.96303749084473	0.009157893	1224.0
SA40_18	1702	655.3969383239746	441.8108940124512	0.005691995	1224.72
SA40_18	1703	668.8442230224609	137.22232818603516	0.06268425	1225.44
SA40_18	1704	16.660621762275696	394.43349838256836	0.0018498203	1226.16
SA40_18	1705	12.440257519483566	429.748477935791	0.008942357	1226.88
SA40_18	1706	16.726654767990112	395.6829643249512	0.0018724024	1227.6
SA40_18	1707	13.132357597351074	434.94884490966797	0.006040942	1228.32
SA40_18	1708	12.291622161865234	431.20227813720703	0.003673692	1229.04
SA40_18	1709	12.14929148554802	430.21302223205566	0.0033753032	1229.76
SA40_18	1710	16.856233775615692	392.94857025146484	0.0020070986	1230.48
SA40_18	1711	16.54307246208191	394.7558784484863	0.002157116	1231.2
SA40_18	1712	16.779646277427673	390.9132671356201	0.0026701281	1231.92
SA40_18	1713	16.838493943214417	391.8507957458496	0.0034454716	1232.64
SA40_18	1714	665.4140472412109	136.83740615844727	0.010486538	1233.36
SA40_18	1715	12.140955775976181	430.7159900665283	0.0070615145	1234.08
SA40_18	1716	661.5890502929688	135.18324851989746	0.009117083	1234.8
SA40_18	1717	12.487039715051651	430.94661712646484	0.008523214	1235.52
SA40_18	1718	338.66729736328125	352.45147705078125	0.8778364	1236.24
SA40_18	1719	395.19290924072266	345.368127822876	0.99771035	1236.96
SA40_18	1720	523.9837169647217	344.13854598999023	0.9964774	1237.68
SA40_18	1721	617.1479225158691	356.4309883117676	0.99406874	1238.4
SA40_18	1722	490.12904167175293	361.59473419189453	0.9911606	1239.12
SA40_18	1723	228.67565155029297	347.2643280029297	0.99539125	1239.84
SA40_18	1724	120.58018445968628	288.17931175231934	0.9986053	1240.56
SA40_18	1725	101.56517028808594	280.95577239990234	0.9880404	1241.28
SA40_18	1726	118.17339658737183	236.9414234161377	0.999215	1242.0
SA40_18	1727	109.08071994781494	243.53845596313477	0.15490295	1242.72
SA40_18	1728	111.56623363494873	234.90374565124512	0.9755038	1243.44
SA40_18	1729	109.0017557144165	289.998722076416	0.6807982	1244.16
SA40_18	1730	112.03198432922363	246.45830154418945	0.49592304	1244.88
SA40_18	1731	113.13923597335815	240.4899787902832	0.003195773	1245.6
SA40_18	1732	174.84877109527588	206.50128364562988	0.8496606	1246.32
SA40_18	1733	200.26249885559082	141.66552543640137	0.9977926	1247.04
SA40_18	1734	207.86001682281494	155.92987060546875	0.9965467	1247.76
SA40_18	1735	138.89750242233276	238.77947330474854	0.982209	1248.48
SA40_18	1736	82.16544389724731	335.16966819763184	0.9596094	1249.2
SA40_18	1737	116.54837131500244	376.99562072753906	0.997654	1249.92
SA40_18	1738	117.90933609008789	340.9584331512451	0.95319575	1250.64
SA40_18	1739	122.09765911102295	284.82041358947754	0.9992736	1251.36
SA40_18	1740	110.03355979919434	296.55117988586426	0.99604696	1252.08
SA40_18	1741	100.1678466796875	388.3964538574219	0.99241567	1252.8
SA40_18	1742	129.84439134597778	329.04109954833984	0.96748435	1253.52
SA40_18	1743	142.80648231506348	283.7679862976074	0.99602085	1254.24
SA40_18	1744	173.01034927368164	282.7269744873047	0.99799335	1254.96
SA40_18	1745	256.329607963562	282.161865234375	0.9983358	1255.68
SA40_18	1746	367.8462505340576	305.11322021484375	0.7618898	1256.4
SA40_18	1747	356.9112539291382	354.9595069885254	0.9955733	1257.12
SA40_18	1748	16.94558709859848	391.4297676086426	0.0034888028	1257.84
SA40_18	1749	16.814744472503662	395.0214958190918	0.0047633373	1258.56
SA40_18	1750	671.1371421813965	131.6383409500122	0.006624235	1259.28
SA40_18	1751	672.1776008605957	127.73021221160889	0.0026934107	1260.0
SA40_18	1752	12.174005061388016	431.1467170715332	0.005497937	1260.72
SA40_18	1753	12.268638610839844	431.10151290893555	0.0049839295	1261.44
SA40_18	1754	27.73977518081665	368.25279235839844	0.0017863087	1262.16
SA40_18	1755	16.908518970012665	395.60359954833984	0.0022663136	1262.88
SA40_18	1756	16.94776564836502	390.3036689758301	0.003677955	1263.6
SA40_18	1757	669.679069519043	137.67996311187744	0.012294386	1264.32
SA40_18	1758	665.0796890258789	138.43324184417725	0.14872275	1265.04
SA40_18	1759	669.4629192352295	138.84517192840576	0.0033698892	1265.76
SA40_18	1760	16.78648591041565	392.52674102783203	0.0017893243	1266.48
SA40_18	1761	16.82550758123398	393.99513244628906	0.0040255706	1267.2
SA40_18	1762	17.05297827720642	391.8809509277344	0.0045317323	1267.92
SA40_18	1763	16.950474679470062	391.2905788421631	0.0038103506	1268.64
SA40_18	1764	669.2383766174316	138.35553646087646	0.25602368	1269.36
SA40_18	1765	14.871005713939667	424.1048812866211	0.0054299557	1270.08
SA40_18	1766	16.749927401542664	391.8397521972656	0.0032877796	1270.8
SA40_18	1767	667.6170349121094	130.64588069915771	0.007597222	1271.52
SA40_18	1768	643.4651374816895	442.132043838501	0.0011342128	1272.24
SA40_18	1769	12.122724205255508	430.03578186035156	0.0033464166	1272.96
SA40_18	1770	667.920970916748	135.63350200653076	0.006016511	1273.68
SA40_18	1771	12.261263281106949	430.9514808654785	0.008956792	1274.4
SA40_18	1772	654.5533180236816	34.36493396759033	0.013323511	1275.12
SA40_18	1773	669.7897911071777	135.79256057739258	0.0035141923	1275.84
SA40_18	1774	670.3761100769043	136.41586303710938	0.09858239	1276.56
SA40_18	1775	12.235353887081146	430.6834602355957	0.0069767367	1277.28
SA40_18	1776	13.449019193649292	446.14757537841797	0.0015605043	1278.0
SA40_18	1777	11.895912140607834	430.3861427307129	0.0027480165	1278.72
SA40_18	1778	651.398515701294	32.7799129486084	0.03540773	1279.44
SA40_18	1779	12.16219887137413	430.56690216064453	0.0062373094	1280.16
SA40_18	1780	12.220897525548935	430.2084159851074	0.0033450238	1280.88
SA40_18	1781	670.4998016357422	131.56156539916992	0.0050932053	1281.6
SA40_18	1782	338.6209964752197	363.37045669555664	0.98873574	1282.32
SA40_18	1783	394.4345951080322	293.15906524658203	0.92836916	1283.04
SA40_18	1784	324.4029998779297	218.87818336486816	0.9754682	1283.76
SA40_18	1785	204.71200942993164	180.59247493743896	0.9976615	1284.48
SA40_18	1786	181.41980171203613	154.2439842224121	0.99339914	1285.2
SA40_18	1787	119.47026252746582	202.2902011871338	0.71793044	1285.92
SA40_18	1788	94.78870630264282	275.2188205718994	0.8115277	1286.64
SA40_18	1789	120.6128478050232	363.2091808319092	0.99913293	1287.36
SA40_18	1790	117.85151958465576	301.4889907836914	0.97592545	1288.08
SA40_18	1791	12.815624475479126	434.85700607299805	0.0060568186	1288.8
SA40_18	1792	132.6986312866211	216.76857948303223	0.8792278	1289.52
SA40_18	1793	126.37960910797119	318.2240867614746	0.9970764	1290.24
SA40_18	1794	129.5614719390869	275.9607124328613	0.9941127	1290.96
SA40_18	1795	149.8598337173462	218.70838165283203	0.9977794	1291.68
SA40_18	1796	134.2423439025879	291.34586334228516	0.99875593	1292.4
SA40_18	1797	137.13393211364746	293.6520767211914	0.9967637	1293.12
SA40_18	1798	149.5908498764038	230.31314849853516	0.99926335	1293.84
SA40_18	1799	134.48259830474854	298.0979633331299	0.9985415	1294.56
SA40_18	1800	138.5499358177185	284.22460556030273	0.9964238	1295.28
SA40_18	1801	122.65998125076294	240.50053596496582	0.9816752	1296.0
SA40_18	1802	119.03009414672852	278.75633239746094	0.089873746	1296.72
SA40_18	1803	103.3407211303711	361.212100982666	0.994615	1297.44
SA40_18	1804	138.6431097984314	317.7168846130371	0.96575946	1298.16
SA40_18	1805	191.17695093154907	203.47392082214355	0.11847271	1298.88
SA40_18	1806	249.4101047515869	238.9760398864746	0.95564765	1299.6
SA40_18	1807	273.3789920806885	259.8306941986084	0.92443967	1300.32
SA40_18	1808	182.836651802063	248.19937705993652	0.99891305	1301.04
SA40_18	1809	180.25120496749878	224.4056510925293	0.9853695	1301.76
SA40_18	1810	194.11280155181885	171.87294960021973	0.7163176	1302.48
SA40_18	1811	207.2319746017456	151.7864227294922	0.99898225	1303.2
SA40_18	1812	139.5315647125244	229.44519996643066	0.97224313	1303.92
SA40_18	1813	101.30501985549927	327.821102142334	0.80034167	1304.64
SA40_18	1814	108.54482650756836	362.0577621459961	0.9966112	1305.36
SA40_18	1815	112.33129501342773	390.1760673522949	0.9422033	1306.08
SA40_18	1816	116.88066720962524	418.9532661437988	0.8264141	1306.8
SA40_18	1817	141.33739471435547	350.9527015686035	0.8531235	1307.52
SA40_18	1818	147.70281314849854	257.894868850708	0.99471384	1308.24
SA40_18	1819	147.97616004943848	242.65076637268066	0.97305465	1308.96
SA40_18	1820	153.56826782226562	156.90264701843262	0.99758065	1309.68
SA40_18	1821	91.53434038162231	237.57853031158447	0.042994693	1310.4
SA40_18	1822	111.87537908554077	345.3705024719238	0.9983974	1311.12
SA40_18	1823	110.41029691696167	365.9626579284668	0.99411005	1311.84
SA40_18	1824	113.321852684021	343.74956130981445	0.06969455	1312.56
SA40_18	1825	130.16362190246582	281.12683296203613	0.9978562	1313.28
SA40_18	1826	111.44517660140991	289.4720649719238	0.99103713	1314.0
SA40_18	1827	138.41220140457153	287.47547149658203	0.99794203	1314.72
SA40_18	1828	208.21003913879395	286.82533264160156	0.9986004	1315.44
SA40_18	1829	320.9220886230469	288.40516090393066	0.9994349	1316.16
SA40_18	1830	384.6978187561035	282.59450912475586	0.9987161	1316.88
SA40_18	1831	425.5950927734375	289.8214530944824	0.9981187	1317.6
SA40_18	1832	363.4441375732422	278.1595230102539	0.9990627	1318.32
SA40_18	1833	257.92791843414307	254.53033447265625	0.9862467	1319.04
SA40_18	1834	208.88218879699707	249.10932540893555	0.890321	1319.76
SA40_18	1835	177.02174186706543	278.3353328704834	0.99560463	1320.48
SA40_18	1836	210.56208610534668	281.1262893676758	0.9992478	1321.2
SA40_18	1837	295.11473178863525	287.18384742736816	0.99972886	1321.92
SA40_18	1838	359.71689224243164	324.4898986816406	0.9855781	1322.64
SA40_18	1839	345.73395252227783	360.7350540161133	0.98617524	1323.36
SA40_18	1840	12.157244235277176	430.92761993408203	0.0026293418	1324.08
SA40_18	1841	16.903507709503174	391.14355087280273	0.0021236693	1324.8
SA40_18	1842	665.7350540161133	137.47933387756348	0.017886292	1325.52
SA40_18	1843	27.887457609176636	368.882474899292	0.002833237	1326.24
SA40_18	1844	16.88951849937439	392.23262786865234	0.0031780046	1326.96
SA40_18	1845	12.035802006721497	430.78147888183594	0.0028826348	1327.68
SA40_18	1846	16.74272119998932	395.310115814209	0.0038152223	1328.4
SA40_18	1847	667.1533107757568	134.99718189239502	0.0043676686	1329.12
SA40_18	1848	665.9806251525879	135.7470417022705	0.061885852	1329.84
SA40_18	1849	666.4268493652344	136.0918951034546	0.19781815	1330.56
SA40_18	1850	11.795143783092499	429.86698150634766	0.001525636	1331.28
SA40_18	1851	17.042353749275208	389.66986656188965	0.0042693955	1332.0
SA40_18	1852	667.7522659301758	132.80596733093262	0.023805816	1332.72
SA40_18	1853	12.01983466744423	431.19598388671875	0.0031157476	1333.44
SA40_18	1854	338.38891983032227	351.4919185638428	0.9953395	1334.16
SA40_18	1855	341.6023015975952	353.16198348999023	0.699099	1334.88
SA40_18	1856	668.189287185669	132.1919059753418	0.0052563148	1335.6
SA40_18	1857	16.845595836639404	390.33485412597656	0.0029490087	1336.32
SA40_18	1858	668.8333511352539	137.3571252822876	0.048245654	1337.04
SA40_18	1859	667.6305770874023	137.85980701446533	0.15487397	1337.76
SA40_18	1860	12.332168966531754	430.2413749694824	0.0050293137	1338.48
SA40_18	1861	16.861602663993835	395.2422523498535	0.0055563427	1339.2
SA40_18	1862	12.309622764587402	430.7494354248047	0.006990725	1339.92
SA40_18	1863	16.905473172664642	391.8230438232422	0.0028754782	1340.64
SA40_18	1864	669.3630218505859	135.51353931427002	0.0023517446	1341.36
SA40_18	1865	16.818496584892273	393.53382110595703	0.005825011	1342.08
SA40_18	1866	656.160831451416	34.08371686935425	0.07640509	1342.8
SA40_18	1867	16.988444328308105	392.61938095092773	0.0055681025	1343.52
SA40_18	1868	16.78481549024582	390.14628410339355	0.0017923827	1344.24
SA40_18	1869	163.22073936462402	51.08884334564209	0.59088284	1344.96
SA40_18	1870	379.51345443725586	318.8465881347656	0.5399874	1345.68
SA40_18	1871	252.27928161621094	242.29001998901367	0.5169962	1346.4
SA40_18	1872	104.95622158050537	259.21093940734863	0.9968045	1347.12
SA40_18	1873	118.31893920898438	359.3407344818115	0.994548	1347.84
SA40_18	1874	122.70925045013428	268.33434104919434	0.99918014	1348.56
SA40_18	1875	122.16336727142334	210.67803382873535	0.9984041	1349.28
SA40_18	1876	112.76599168777466	206.0555076599121	0.9987735	1350.0
SA40_18	1877	124.06573295593262	94.65887546539307	0.999423	1350.72
SA40_18	1878	131.15864992141724	41.493319272994995	0.99828416	1351.44
SA40_18	1879	78.85516881942749	217.93931007385254	0.9753889	1352.16
SA40_18	1880	102.84764766693115	222.53746032714844	0.18628709	1352.88
SA40_18	1881	123.2635498046875	224.38676834106445	0.92270947	1353.6
SA40_18	1882	99.07209277153015	317.2272491455078	0.9761788	1354.32
SA40_18	1883	126.49784088134766	256.4311122894287	0.9971942	1355.04
SA40_18	1884	122.22495079040527	218.59268188476562	0.964645	1355.76
SA40_18	1885	115.84814786911011	237.84547805786133	0.7520421	1356.48
SA40_18	1886	139.33688402175903	135.16701221466064	0.9992588	1357.2
SA40_18	1887	125.91346502304077	72.87020444869995	0.9974936	1357.92
SA40_18	1888	153.24407815933228	49.5038115978241	0.9978382	1358.64
SA40_18	1889	84.45523977279663	203.00135135650635	0.8720787	1359.36
SA40_18	1890	92.0218825340271	237.17848777770996	0.114054136	1360.08
SA40_18	1891	16.943614184856415	392.67391204833984	0.004162942	1360.8
SA40_18	1892	113.40328454971313	222.65456199645996	0.9505931	1361.52
SA40_18	1893	101.34671926498413	247.52697944641113	0.119718544	1362.24
SA40_18	1894	138.11837434768677	204.0666103363037	0.99923134	1362.96
SA40_18	1895	666.0823822021484	139.11585330963135	0.0129411835	1363.68
SA40_18	1896	196.5322732925415	147.31807708740234	0.9976113	1364.4
SA40_18	1897	178.1952142715454	167.98361778259277	0.9976388	1365.12
SA40_18	1898	113.46602439880371	280.03578186035156	0.9697822	1365.84
SA40_18	1899	100.82048177719116	359.32997703552246	0.99886143	1366.56
SA40_18	1900	123.00664186477661	383.719425201416	0.9984602	1367.28
SA40_18	1901	123.13724756240845	311.95112228393555	0.99279976	1368.0
SA40_18	1902	138.13613653182983	279.6306610107422	0.99333596	1368.72
SA40_18	1903	113.72257471084595	360.24547576904297	0.7519652	1369.44
SA40_18	1904	132.52462148666382	361.0206985473633	0.4925209	1370.16
SA40_18	1905	147.13371992111206	258.08338165283203	0.986132	1370.88
SA40_18	1906	157.07257986068726	213.18248748779297	0.9814937	1371.6
SA40_18	1907	193.38796138763428	150.6455898284912	0.9991078	1372.32
SA40_18	1908	143.276047706604	159.92079734802246	0.96663475	1373.04
SA40_18	1909	105.62126636505127	276.8015956878662	0.9873067	1373.76
SA40_18	1910	82.25002884864807	355.2458095550537	0.9968495	1374.48
SA40_18	1911	112.63415813446045	361.27458572387695	0.9689423	1375.2
SA40_18	1912	122.19468355178833	309.9681758880615	0.99269205	1375.92
SA40_18	1913	123.80527257919312	290.5844306945801	0.9499289	1376.64
SA40_18	1914	102.88459062576294	375.325870513916	0.9234832	1377.36
SA40_18	1915	120.57232856750488	369.4830894470215	0.94347894	1378.08
SA40_18	1916	150.02487897872925	275.2306079864502	0.9971788	1378.8
SA40_18	1917	141.08589887619019	321.3128185272217	0.9989686	1379.52
SA40_18	1918	138.43462467193604	303.69781494140625	0.99453425	1380.24
SA40_18	1919	138.6953592300415	270.80366134643555	0.9841037	1380.96
SA40_18	1920	159.7661256790161	272.314453125	0.9982607	1381.68
SA40_18	1921	228.62727642059326	282.7671432495117	0.99701995	1382.4
SA40_18	1922	352.5639295578003	309.1058921813965	0.85693526	1383.12
SA40_18	1923	348.3624219894409	350.4941940307617	0.95771974	1383.84
SA40_18	1924	669.1795349121094	136.33545398712158	0.029734729	1384.56
SA40_18	1925	17.069391906261444	395.02198219299316	0.013093035	1385.28
SA40_18	1926	664.8845672607422	135.8284091949463	0.10131472	1386.0
SA40_18	1927	16.84173494577408	396.32981300354004	0.006563285	1386.72
SA40_18	1928	17.142385244369507	394.4629096984863	0.016041651	1387.44
SA40_18	1929	17.023198306560516	391.7666244506836	0.0072371755	1388.16
SA40_18	1930	16.979125142097473	392.34764099121094	0.0047184112	1388.88
SA40_18	1931	662.5823974609375	136.8632698059082	0.013382192	1389.6
SA40_18	1932	666.0008430480957	136.97121620178223	0.49785003	1390.32
SA40_18	1933	667.1009063720703	133.1184482574463	0.029040657	1391.04
SA40_18	1934	668.4682846069336	134.5329236984253	0.0033520989	1391.76
SA40_18	1935	669.0627098083496	134.01775360107422	0.022048395	1392.48
SA40_18	1936	16.80169254541397	394.3239212036133	0.0034700853	1393.2
SA40_18	1937	668.0835723876953	132.01204776763916	0.018584404	1393.92
SA40_18	1938	16.929994523525238	392.4770736694336	0.0048619146	1394.64
SA40_18	1939	668.9425468444824	136.32302284240723	0.03367066	1395.36
SA40_18	1940	161.77741289138794	54.89683985710144	0.0052521755	1396.08
SA40_18	1941	664.7727012634277	136.11627101898193	0.0042308364	1396.8
SA40_18	1942	12.000331282615662	430.33387184143066	0.001281823	1397.52
SA40_18	1943	661.7505073547363	134.4276237487793	0.007797606	1398.24
SA40_18	1944	668.3983325958252	131.37765884399414	0.0055441675	1398.96
SA40_18	1945	667.5548553466797	133.36519718170166	0.012398093	1399.68
SA40_18	1946	12.294246256351471	429.9997901916504	0.0052307635	1400.4
SA40_18	1947	16.748811304569244	392.3632049560547	0.0023599346	1401.12
SA40_18	1948	11.835958808660507	430.28154373168945	0.0023899137	1401.84
SA40_18	1949	13.33516240119934	446.1002540588379	0.0019285274	1402.56
SA40_18	1950	17.00732260942459	393.9009475708008	0.0052641467	1403.28
SA40_18	1951	12.537120282649994	429.9587059020996	0.00800338	1404.0
SA40_18	1952	12.528355419635773	435.3336811065674	0.0026229848	1404.72
SA40_18	1953	16.707228124141693	397.7252769470215	0.011011841	1405.44
SA40_18	1954	16.79707020521164	392.1668243408203	0.0018131274	1406.16
SA40_18	1955	12.157837301492691	429.8550796508789	0.003996594	1406.88
SA40_18	1956	669.3043231964111	132.92776107788086	0.084164664	1407.6
SA40_18	1957	12.693949043750763	434.3632221221924	0.0033162895	1408.32
SA40_18	1958	16.890808939933777	392.733736038208	0.0054462543	1409.04
SA40_18	1959	12.654240429401398	434.2159080505371	0.0036385546	1409.76
SA40_18	1960	12.403535097837448	430.1840400695801	0.011596487	1410.48
SA40_18	1961	666.0248756408691	135.65205574035645	0.08995053	1411.2
SA40_18	1962	351.9894599914551	347.00918197631836	0.940314	1411.92
SA40_18	1963	417.0149326324463	283.0641174316406	0.995141	1412.64
SA40_18	1964	348.97236824035645	227.5674819946289	0.99693954	1413.36
SA40_18	1965	208.35514068603516	220.3487777709961	0.9974227	1414.08
SA40_18	1966	212.42120265960693	168.17261695861816	0.9989209	1414.8
SA40_18	1967	192.40996837615967	223.9255714416504	0.9987348	1415.52
SA40_18	1968	119.81586217880249	270.42200088500977	0.78238237	1416.24
SA40_18	1969	87.14945316314697	346.32402420043945	0.99728346	1416.96
SA40_18	1970	102.50041484832764	353.95294189453125	0.90406895	1417.68
SA40_18	1971	114.80919122695923	265.8073139190674	0.9791535	1418.4
SA40_18	1972	655.9713363647461	30.580430030822754	0.028265143	1419.12
SA40_18	1973	12.126272916793823	430.764799118042	0.0038636555	1419.84
SA40_18	1974	116.60549640655518	294.3060779571533	0.9963303	1420.56
SA40_18	1975	134.7683548927307	237.8873348236084	0.9986228	1421.28
SA40_18	1976	125.96337795257568	207.0047378540039	0.9864529	1422.0
SA40_18	1977	114.66696262359619	326.727933883667	0.90317166	1422.72
SA40_18	1978	148.78826141357422	222.2173547744751	0.98644096	1423.44
SA40_18	1979	130.67307472229004	138.29236507415771	0.98632425	1424.16
SA40_18	1980	143.13218593597412	132.49505996704102	0.99721485	1424.88
SA40_18	1981	133.24134349822998	312.3892879486084	0.9963019	1425.6
SA40_18	1982	111.59727573394775	323.14836502075195	0.99659294	1426.32
SA40_18	1983	130.39462566375732	261.44408226013184	0.99540627	1427.04
SA40_18	1984	124.83872175216675	339.3236446380615	0.9554072	1427.76
SA40_18	1985	136.0075831413269	255.9945774078369	0.99958915	1428.48
SA40_18	1986	124.49246644973755	247.2235107421875	0.98426765	1429.2
SA40_18	1987	128.6426067352295	314.3899154663086	0.9989548	1429.92
SA40_18	1988	126.07340812683105	288.58019828796387	0.43096554	1430.64
SA40_18	1989	166.81675910949707	200.27624130249023	0.99929965	1431.36
SA40_18	1990	125.36542415618896	243.05225372314453	0.9968395	1432.08
SA40_18	1991	101.52177810668945	332.2269344329834	0.99531233	1432.8
SA40_18	1992	131.4826250076294	288.5177421569824	0.99935406	1433.52
SA40_18	1993	113.7326717376709	279.74401473999023	0.9736824	1434.24
SA40_18	1994	16.86546355485916	394.99162673950195	0.004060527	1434.96
SA40_18	1995	135.54658889770508	118.5190486907959	0.99898535	1435.68
SA40_18	1996	91.2088394165039	187.2389316558838	0.037747953	1436.4
SA40_18	1997	89.41630721092224	298.0528736114502	0.9902428	1437.12
SA40_18	1998	111.8680477142334	301.00213050842285	0.9043732	1437.84
SA40_18	1999	113.90353441238403	303.3531188964844	0.8160307	1438.56
[truncated: 1,693 more rows]
