# Supplementary material for: Measuring inter-individual differences in behavioural types of gilthead seabreams in the laboratory using deep learning
Source: PeerJ. 2022 May 5;10:e13396. doi: 10.7717/peerj.13396 (PMC9080431; doi:10.7717/peerj.13396)
Supplement: Supplemental Information 1 [file peerj-10-13396-s001.zip › Raw validation data/d4/SA40_26.csv]

ID	sec	X	Y	%	seconds
SA40_26	1	169.90573406219482	439.4791030883789	0.026964044	0.0
SA40_26	2	176.24940872192383	435.4452896118164	0.12879576	0.52
SA40_26	3	180.28063774108887	435.8850860595703	0.11399812	1.04
SA40_26	4	184.06976461410522	435.9751510620117	0.15322976	1.56
SA40_26	5	189.15488719940186	434.0490531921387	0.08108573	2.08
SA40_26	6	196.0010051727295	430.4084587097168	0.098077655	2.6
SA40_26	7	180.37174940109253	433.9347267150879	0.10036782	3.12
SA40_26	8	158.8691234588623	436.7822456359863	0.9562617	3.64
SA40_26	9	159.47778224945068	437.88293838500977	0.82117766	4.16
SA40_26	10	155.80791234970093	438.9034652709961	0.97337115	4.68
SA40_26	11	158.68748426437378	438.5093307495117	0.9725264	5.2
SA40_26	12	158.61185789108276	438.99850845336914	0.968832	5.72
SA40_26	13	162.9868984222412	438.3813285827637	0.9414896	6.24
SA40_26	14	164.0780806541443	437.43985176086426	0.90393263	6.76
SA40_26	15	174.15149211883545	437.30069160461426	0.26659253	7.28
SA40_26	16	192.88214445114136	438.28880310058594	0.013982068	7.8
SA40_26	17	201.46396160125732	432.9963970184326	0.025979277	8.32
SA40_26	18	103.38811874389648	468.67506980895996	0.026247988	8.84
SA40_26	19	199.87318515777588	430.9814929962158	0.021391217	9.36
SA40_26	20	196.50259017944336	430.95499992370605	0.068914846	9.88
SA40_26	21	172.74277210235596	434.5924186706543	0.15689054	10.4
SA40_26	22	169.967520236969	435.98682403564453	0.34596592	10.92
SA40_26	23	171.89183235168457	436.4747142791748	0.91743666	11.44
SA40_26	24	173.64158630371094	437.21609115600586	0.9651921	11.96
SA40_26	25	180.54327964782715	437.25165367126465	0.24950033	12.48
SA40_26	26	182.79316425323486	435.65099716186523	0.26111963	13.0
SA40_26	27	179.13224697113037	433.9849090576172	0.052208446	13.52
SA40_26	28	179.43285703659058	431.6220760345459	0.10356893	14.04
SA40_26	29	176.89491510391235	434.02748107910156	0.52622205	14.56
SA40_26	30	191.32543802261353	431.89541816711426	0.16769019	15.08
SA40_26	31	197.11380004882812	433.9548397064209	0.28353232	15.6
SA40_26	32	199.04354810714722	430.98243713378906	0.69529516	16.12
SA40_26	33	203.89080047607422	428.79953384399414	0.84068435	16.64
SA40_26	34	202.7097225189209	428.11798095703125	0.8648853	17.16
SA40_26	35	11.45443469285965	288.01305770874023	0.008754404	17.68
SA40_26	36	151.61457061767578	432.94933319091797	0.9597884	18.2
SA40_26	37	142.05431938171387	437.25683212280273	0.37894738	18.72
SA40_26	38	133.47386121749878	441.27628326416016	0.9898662	19.24
SA40_26	39	130.8459997177124	443.64309310913086	0.9944993	19.76
SA40_26	40	125.73611736297607	444.32641983032227	0.9945649	20.28
SA40_26	41	124.07625913619995	445.1374626159668	0.9345789	20.8
SA40_26	42	120.61572074890137	447.3859405517578	0.80109525	21.32
SA40_26	43	140.21711349487305	446.6974639892578	0.8527419	21.84
SA40_26	44	158.52656364440918	443.65118980407715	0.49779272	22.36
SA40_26	45	167.72617101669312	442.3598098754883	0.92709434	22.88
SA40_26	46	176.8941879272461	441.223726272583	0.7948251	23.4
SA40_26	47	175.02717971801758	440.64502716064453	0.72494453	23.92
SA40_26	48	185.14792919158936	440.7542037963867	0.40994054	24.44
SA40_26	49	177.38159894943237	440.15381813049316	0.7661325	24.96
SA40_26	50	182.78868198394775	437.6817512512207	0.22827855	25.48
SA40_26	51	166.67286157608032	438.93150329589844	0.9653146	26.0
SA40_26	52	161.8388295173645	438.58506202697754	0.96812236	26.52
SA40_26	53	159.72920656204224	438.9837455749512	0.9435932	27.04
SA40_26	54	158.96503925323486	438.7398147583008	0.9775752	27.56
SA40_26	55	158.87854099273682	439.59757804870605	0.9053655	28.08
SA40_26	56	158.51283073425293	438.5130500793457	0.97031087	28.6
SA40_26	57	156.57260417938232	438.7767219543457	0.9775758	29.12
SA40_26	58	156.6269874572754	439.0256881713867	0.98385584	29.64
SA40_26	59	158.7001919746399	438.28845977783203	0.98581463	30.16
SA40_26	60	158.75576734542847	440.7703113555908	0.90394133	30.68
SA40_26	61	158.09941291809082	439.18004035949707	0.94924575	31.2
SA40_26	62	158.70991945266724	438.7415599822998	0.88450366	31.72
SA40_26	63	168.35086345672607	436.74224853515625	0.7570316	32.24
SA40_26	64	164.1216516494751	436.27206802368164	0.94585454	32.76
SA40_26	65	162.24987506866455	438.28511238098145	0.94893324	33.28
SA40_26	66	174.20284748077393	437.44903564453125	0.24557428	33.8
SA40_26	67	173.9835023880005	435.4518127441406	0.5365931	34.32
SA40_26	68	177.4423122406006	435.8284378051758	0.697185	34.84
SA40_26	69	179.55849170684814	435.38984298706055	0.62247735	35.36
SA40_26	70	167.91396141052246	434.03228759765625	0.84854394	35.88
SA40_26	71	183.5355520248413	436.2499523162842	0.18033837	36.4
SA40_26	72	182.32910633087158	435.6332015991211	0.19834256	36.92
SA40_26	73	652.9976844787598	133.6335325241089	0.10604711	37.44
SA40_26	74	195.05343437194824	430.9018135070801	0.0071621174	37.96
SA40_26	75	10.49187034368515	290.21753311157227	0.0037348913	38.48
SA40_26	76	105.14442920684814	468.7997245788574	0.020650087	39.0
SA40_26	77	10.632370412349701	291.3332748413086	0.0062241824	39.52
SA40_26	78	160.00874042510986	438.18403244018555	0.8244478	40.04
SA40_26	79	150.47860145568848	440.26402473449707	0.9923975	40.56
SA40_26	80	147.22955226898193	441.62896156311035	0.97106737	41.08
SA40_26	81	148.46086502075195	439.2666721343994	0.99110436	41.6
SA40_26	82	149.6786594390869	438.1981945037842	0.96156174	42.12
SA40_26	83	150.8607029914856	438.4668731689453	0.972866	42.64
SA40_26	84	155.4781198501587	437.81304359436035	0.97679514	43.16
SA40_26	85	157.14467763900757	438.85451316833496	0.9828059	43.68
SA40_26	86	162.97085285186768	436.83706283569336	0.901859	44.2
SA40_26	87	669.4523811340332	127.45553970336914	0.09445372	44.72
SA40_26	88	182.22965002059937	435.4789924621582	0.008869109	45.24
SA40_26	89	178.21357250213623	429.1567039489746	0.08084206	45.76
SA40_26	90	174.63932037353516	427.3652458190918	0.6396956	46.28
SA40_26	91	173.13028573989868	426.7313575744629	0.52407444	46.8
SA40_26	92	152.96624898910522	436.05274200439453	0.8676467	47.32
SA40_26	93	149.04128313064575	441.66852951049805	0.9678592	47.84
SA40_26	94	149.44688081741333	439.599609375	0.9797095	48.36
SA40_26	95	155.53772449493408	439.6010398864746	0.81527895	48.88
SA40_26	96	155.79359531402588	437.77273178100586	0.947319	49.4
SA40_26	97	155.05720376968384	439.73419189453125	0.959929	49.92
SA40_26	98	159.0699553489685	440.10326385498047	0.962555	50.44
SA40_26	99	162.9957675933838	441.139554977417	0.71741295	50.96
SA40_26	100	165.70281982421875	437.5147819519043	0.9852695	51.48
SA40_26	101	171.4892864227295	435.72961807250977	0.53981465	52.0
SA40_26	102	169.37116384506226	436.09222412109375	0.55275124	52.52
SA40_26	103	177.09343433380127	437.1166133880615	0.21199381	53.04
SA40_26	104	172.68681526184082	436.61662101745605	0.68295085	53.56
SA40_26	105	176.01141929626465	435.8471202850342	0.7611355	54.08
SA40_26	106	183.550763130188	435.0941562652588	0.70107734	54.6
SA40_26	107	193.16635131835938	434.38671112060547	0.16576827	55.12
SA40_26	108	190.2836799621582	432.9628372192383	0.4992863	55.64
SA40_26	109	195.8827257156372	430.8591842651367	0.8036952	56.16
SA40_26	110	205.480694770813	427.0659828186035	0.94605154	56.68
SA40_26	111	210.51607131958008	425.91456413269043	0.87674016	57.2
SA40_26	112	213.5598659515381	425.9476089477539	0.24327044	57.72
SA40_26	113	224.84474182128906	422.7475833892822	0.70875853	58.24
SA40_26	114	223.5793113708496	423.3576965332031	0.8525239	58.76
SA40_26	115	218.84090900421143	424.9463653564453	0.2645995	59.28
SA40_26	116	222.94018268585205	429.9345874786377	0.7910917	59.8
SA40_26	117	222.0851182937622	427.8997993469238	0.5198012	60.32
SA40_26	118	210.73956489562988	433.87338638305664	0.25818142	60.84
SA40_26	119	196.17915153503418	434.4210147857666	0.2193959	61.36
SA40_26	120	173.67244958877563	436.342134475708	0.24283098	61.88
SA40_26	121	172.36549854278564	438.07926177978516	0.7069434	62.4
SA40_26	122	171.51137590408325	437.4436569213867	0.8376832	62.92
SA40_26	123	171.64865732192993	437.2511386871338	0.2429918	63.44
SA40_26	124	159.04942750930786	438.88206481933594	0.9036949	63.96
SA40_26	125	157.16755390167236	438.7550354003906	0.9786612	64.48
SA40_26	126	159.83306169509888	438.4779739379883	0.9411562	65.0
SA40_26	127	162.12778091430664	437.0272922515869	0.8682061	65.52
SA40_26	128	160.5778694152832	436.88438415527344	0.1574311	66.04
SA40_26	129	177.4148941040039	437.30335235595703	0.077767074	66.56
SA40_26	130	183.4506392478943	437.230281829834	0.34717658	67.08
SA40_26	131	199.30400848388672	430.40977478027344	0.004702258	67.6
SA40_26	132	102.49636173248291	468.9931297302246	0.13163668	68.12
SA40_26	133	652.5936126708984	128.74759197235107	0.05888972	68.64
SA40_26	134	199.57897663116455	429.81908798217773	0.5802749	69.16
SA40_26	135	100.17293691635132	468.684139251709	0.2593733	69.68
SA40_26	136	206.55958652496338	428.06559562683105	0.67096627	70.2
SA40_26	137	212.35711574554443	427.71583557128906	0.9442122	70.72
SA40_26	138	213.00175189971924	427.4693298339844	0.91016513	71.24
SA40_26	139	214.09597396850586	427.5292682647705	0.8269587	71.76
SA40_26	140	208.7557554244995	426.04448318481445	0.7764433	72.28
SA40_26	141	202.51333713531494	429.8957061767578	0.10364944	72.8
SA40_26	142	94.10489201545715	469.1276550292969	0.07777583	73.32
SA40_26	143	170.90225219726562	436.2590503692627	0.24873948	73.84
SA40_26	144	170.2517032623291	435.89155197143555	0.64474696	74.36
SA40_26	145	174.2862582206726	435.33385276794434	0.76333547	74.88
SA40_26	146	188.9050841331482	435.88159561157227	0.42992562	75.4
SA40_26	147	196.72905206680298	433.73497009277344	0.17325512	75.92
SA40_26	148	100.05829334259033	465.2742576599121	0.023084572	76.44
SA40_26	149	191.69334173202515	431.2675952911377	0.032790132	76.96
SA40_26	150	99.63088631629944	469.1514587402344	0.27148876	77.48
SA40_26	151	162.5112771987915	435.3933334350586	0.2273012	78.0
SA40_26	152	166.0481333732605	433.43433380126953	0.36419523	78.52
SA40_26	153	167.74334907531738	433.95652770996094	0.67293245	79.04
SA40_26	154	166.86363220214844	435.5160140991211	0.8119393	79.56
SA40_26	155	167.15803146362305	433.88806343078613	0.5755217	80.08
SA40_26	156	179.26758527755737	433.95320892333984	0.29651257	80.6
SA40_26	157	170.64944505691528	436.8680763244629	0.93338674	81.12
SA40_26	158	174.99749660491943	435.1595878601074	0.30164286	81.64
SA40_26	159	166.76528453826904	435.46457290649414	0.21103129	82.16
SA40_26	160	170.95682621002197	435.33708572387695	0.5209889	82.68
SA40_26	161	169.32997703552246	435.58353424072266	0.018925747	83.2
SA40_26	162	158.16214084625244	430.12109756469727	0.9536603	83.72
SA40_26	163	155.082106590271	430.72643280029297	0.96094745	84.24
SA40_26	164	148.30893278121948	435.3511333465576	0.9719015	84.76
SA40_26	165	152.71706581115723	437.21174240112305	0.9601182	85.28
SA40_26	166	157.31217861175537	440.53072929382324	0.9547705	85.8
SA40_26	167	162.71579265594482	441.08734130859375	0.8783499	86.32
SA40_26	168	171.9723105430603	438.3549499511719	0.909839	86.84
SA40_26	169	181.43130540847778	434.96500968933105	0.104424335	87.36
SA40_26	170	170.70152759552002	435.22705078125	0.50871027	87.88
SA40_26	171	174.8399019241333	434.813232421875	0.5773158	88.4
SA40_26	172	176.75518989562988	433.7287902832031	0.8700742	88.92
SA40_26	173	174.6941089630127	432.77212142944336	0.79829633	89.44
SA40_26	174	174.42489862442017	434.35895919799805	0.27544266	89.96
SA40_26	175	165.38145542144775	436.58995628356934	0.74551094	90.48
SA40_26	176	163.6491298675537	440.0515079498291	0.9681686	91.0
SA40_26	177	165.9855604171753	438.70737075805664	0.96772814	91.52
SA40_26	178	165.17738103866577	437.43398666381836	0.9697873	92.04
SA40_26	179	164.82641696929932	437.12013244628906	0.84475714	92.56
SA40_26	180	165.2097463607788	434.2535877227783	0.8304547	93.08
SA40_26	181	162.1185064315796	434.61673736572266	0.7429799	93.6
SA40_26	182	161.3903284072876	436.20283126831055	0.7388009	94.12
SA40_26	183	167.8567409515381	435.50662994384766	0.49258977	94.64
SA40_26	184	171.7061996459961	435.38283348083496	0.6988597	95.16
SA40_26	185	180.0713300704956	434.61925506591797	0.19612484	95.68
SA40_26	186	175.12786388397217	435.32426834106445	0.5561455	96.2
SA40_26	187	99.51905012130737	465.72092056274414	0.019068364	96.72
SA40_26	188	159.3697428703308	57.70166873931885	0.8054053	97.24
SA40_26	189	197.32801914215088	429.9890327453613	0.4100329	97.76
SA40_26	190	194.3613886833191	430.2865791320801	0.007795991	98.28
SA40_26	191	178.00819873809814	428.148250579834	0.14074977	98.8
SA40_26	192	166.08303785324097	424.1703701019287	0.9730032	99.32
SA40_26	193	154.1231393814087	436.61667823791504	0.9315001	99.84
SA40_26	194	152.27258205413818	436.992244720459	0.99303484	100.36
SA40_26	195	151.5619993209839	434.64426040649414	0.95343834	100.88
SA40_26	196	151.2643814086914	433.0967044830322	0.9738999	101.4
SA40_26	197	156.69721364974976	433.97729873657227	0.9531513	101.92
SA40_26	198	166.0969376564026	434.41640853881836	0.59366095	102.44
SA40_26	199	183.57012271881104	433.21234703063965	0.053320773	102.96
SA40_26	200	96.0489273071289	469.2399215698242	0.11599332	103.48
SA40_26	201	173.10385704040527	434.66588973999023	0.3237799	104.0
SA40_26	202	178.3418893814087	432.45397567749023	0.13279988	104.52
SA40_26	203	98.65145087242126	469.1693115234375	0.11957631	105.04
SA40_26	204	184.91644859313965	433.0633735656738	0.493819	105.56
SA40_26	205	196.60797119140625	431.10182762145996	0.7079621	106.08
SA40_26	206	198.4418272972107	429.7481918334961	0.6253159	106.6
SA40_26	207	196.3892698287964	431.92108154296875	0.76765555	107.12
SA40_26	208	200.47895908355713	432.6679229736328	0.4886534	107.64
SA40_26	209	200.30889511108398	431.9623374938965	0.4711739	108.16
SA40_26	210	202.87573337554932	429.32055473327637	0.24271575	108.68
SA40_26	211	199.3070125579834	429.58863258361816	0.9641577	109.2
SA40_26	212	200.72388648986816	428.4591865539551	0.6689381	109.72
SA40_26	213	202.41918563842773	430.3352737426758	0.5784787	110.24
SA40_26	214	202.67558097839355	431.2705993652344	0.22113714	110.76
SA40_26	215	197.1564769744873	432.0662498474121	0.4818119	111.28
SA40_26	216	97.61979579925537	465.31911849975586	0.4816576	111.8
SA40_26	217	200.9533166885376	429.8330497741699	0.09540937	112.32
SA40_26	218	195.92978954315186	431.1339569091797	0.02599568	112.84
SA40_26	219	195.04170417785645	430.7406234741211	0.011729529	113.36
SA40_26	220	187.72883415222168	435.5804443359375	0.06389524	113.88
SA40_26	221	189.9343967437744	432.136287689209	0.09930722	114.4
SA40_26	222	102.33378410339355	469.05378341674805	0.13360347	114.92
SA40_26	223	97.85943031311035	469.2220401763916	0.19146435	115.44
SA40_26	224	196.4040994644165	433.9368438720703	0.0782589	115.96
SA40_26	225	181.7561388015747	435.84434509277344	0.2644515	116.48
SA40_26	226	178.22167873382568	435.8890914916992	0.34256336	117.0
SA40_26	227	168.44801902770996	434.8065376281738	0.4749965	117.52
SA40_26	228	187.4469518661499	432.24964141845703	0.2319389	118.04
SA40_26	229	184.07206535339355	432.9754829406738	0.5469024	118.56
SA40_26	230	189.62438106536865	431.98628425598145	0.28275415	119.08
SA40_26	231	97.84412384033203	469.68807220458984	0.0899241	119.6
SA40_26	232	186.13072633743286	434.8293685913086	0.17044182	120.12
SA40_26	233	188.1852388381958	434.07734870910645	0.18207099	120.64
SA40_26	234	157.53872394561768	59.19529438018799	0.24399137	121.16
SA40_26	235	159.19780731201172	56.62371039390564	0.90395737	121.68
SA40_26	236	199.31840896606445	429.8836040496826	0.23798707	122.2
SA40_26	237	197.46417999267578	428.22200775146484	0.37771752	122.72
SA40_26	238	204.95843887329102	426.7782783508301	0.3336021	123.24
SA40_26	239	209.27505493164062	427.65878677368164	0.1744323	123.76
SA40_26	240	203.53562831878662	427.5373649597168	0.19572495	124.28
SA40_26	241	178.70330810546875	427.2594738006592	0.43338734	124.8
SA40_26	242	158.1944227218628	428.6501884460449	0.79934233	125.32
SA40_26	243	140.87622165679932	436.71924591064453	0.9866154	125.84
SA40_26	244	150.94491243362427	440.2971839904785	0.98172104	126.36
SA40_26	245	161.3610029220581	437.55455017089844	0.98306644	126.88
SA40_26	246	172.1848964691162	434.959659576416	0.6119369	127.4
SA40_26	247	180.09339570999146	435.17229080200195	0.641615	127.92
SA40_26	248	187.602436542511	434.19891357421875	0.34035537	128.44
SA40_26	249	195.4665184020996	429.94357109069824	0.78367376	128.96
SA40_26	250	198.4833002090454	427.4808597564697	0.93516606	129.48
SA40_26	251	204.17561531066895	427.52214431762695	0.95948714	130.0
SA40_26	252	199.32007789611816	426.49526596069336	0.8518335	130.52
SA40_26	253	202.00440883636475	425.6957530975342	0.9756762	131.04
SA40_26	254	186.14766597747803	430.46796798706055	0.010246165	131.56
SA40_26	255	155.14966249465942	431.79030418395996	0.98209804	132.08
SA40_26	256	152.0333170890808	429.7279930114746	0.92813885	132.6
SA40_26	257	144.8827862739563	428.92504692077637	0.9750875	133.12
SA40_26	258	146.0833191871643	434.95920181274414	0.97036517	133.64
SA40_26	259	149.48534965515137	436.5202331542969	0.951718	134.16
SA40_26	260	159.92834568023682	437.28126525878906	0.98175955	134.68
SA40_26	261	163.30316066741943	437.4200248718262	0.967744	135.2
SA40_26	262	169.4684624671936	435.0900650024414	0.76224107	135.72
SA40_26	263	181.29616975784302	434.7239112854004	0.46830717	136.24
SA40_26	264	98.18812608718872	469.0340995788574	0.49991044	136.76
SA40_26	265	186.02585792541504	432.6667785644531	0.5224687	137.28
SA40_26	266	187.69313097000122	433.6142921447754	0.15083066	137.8
SA40_26	267	99.7836709022522	468.5878086090088	0.20193122	138.32
SA40_26	268	202.4029016494751	428.8484859466553	0.5775308	138.84
SA40_26	269	197.46580123901367	429.9451446533203	0.3426709	139.36
SA40_26	270	197.8032350540161	429.1812515258789	0.7403436	139.88
SA40_26	271	205.1496982574463	428.98006439208984	0.16405939	140.4
SA40_26	272	100.82201957702637	468.85820388793945	0.17621832	140.92
SA40_26	273	199.28035736083984	431.1012840270996	0.7614637	141.44
SA40_26	274	205.75904846191406	430.8940601348877	0.2970821	141.96
SA40_26	275	201.0761260986328	430.2607727050781	0.89836997	142.48
SA40_26	276	207.79564380645752	427.7062511444092	0.66003877	143.0
SA40_26	277	201.73065662384033	429.34993743896484	0.9673702	143.52
SA40_26	278	201.4317512512207	428.79581451416016	0.96563894	144.04
SA40_26	279	201.4453887939453	429.371337890625	0.8518331	144.56
SA40_26	280	200.54757595062256	428.9660453796387	0.9004401	145.08
SA40_26	281	198.88190031051636	429.57956314086914	0.89515543	145.6
SA40_26	282	177.22840309143066	433.05599212646484	0.14307079	146.12
SA40_26	283	161.42045259475708	438.1761932373047	0.051241785	146.64
SA40_26	284	179.22942638397217	428.1122303009033	0.35338774	147.16
SA40_26	285	182.045578956604	426.60009384155273	0.92415076	147.68
SA40_26	286	151.51978731155396	424.7742748260498	0.963811	148.2
SA40_26	287	125.05180835723877	419.4792938232422	0.99467367	148.72
SA40_26	288	119.61644887924194	422.2543144226074	0.99352443	149.24
SA40_26	289	102.89039611816406	340.16578674316406	0.8999879	149.76
SA40_26	290	113.42281103134155	157.5155210494995	0.9982987	150.28
SA40_26	291	107.58795738220215	107.36193180084229	0.98371327	150.8
SA40_26	292	99.24302101135254	94.35105800628662	0.9849979	151.32
SA40_26	293	117.4539566040039	122.2193956375122	0.9990349	151.84
SA40_26	294	172.32041358947754	148.47118377685547	0.9996381	152.36
SA40_26	295	196.67726755142212	148.7724494934082	0.99898833	152.88
SA40_26	296	207.7408790588379	160.92939376831055	0.99330646	153.4
SA40_26	297	249.3992805480957	233.34477424621582	0.9818786	153.92
SA40_26	298	301.50671005249023	271.12741470336914	0.9991115	154.44
SA40_26	299	486.9429111480713	292.84006118774414	0.9984029	154.96
SA40_26	300	646.2506294250488	234.19000625610352	0.99872357	155.48
SA40_26	301	660.4322910308838	134.68531608581543	0.9995197	156.0
SA40_26	302	99.08410310745239	469.87887382507324	0.010858375	156.52
SA40_26	303	675.8870124816895	132.11382865905762	0.97455275	157.04
SA40_26	304	669.533109664917	280.67773818969727	0.9971205	157.56
SA40_26	305	582.90696144104	364.3135070800781	0.9991055	158.08
SA40_26	306	469.44355964660645	410.0042152404785	0.99747026	158.6
SA40_26	307	423.95076751708984	408.8898468017578	0.9995956	159.12
SA40_26	308	315.3696537017822	406.78364753723145	0.9988134	159.64
SA40_26	309	206.8490982055664	430.27607917785645	0.9941387	160.16
SA40_26	310	132.21006393432617	435.5258560180664	0.9918371	160.68
SA40_26	311	112.23891973495483	283.366756439209	0.99854785	161.2
SA40_26	312	103.86714935302734	114.04114007949829	0.9965341	161.72
SA40_26	313	113.43775987625122	79.4727087020874	0.93933403	162.24
SA40_26	314	109.68492031097412	139.35423374176025	0.9943869	162.76
SA40_26	315	129.9717903137207	282.01257705688477	0.9996117	163.28
SA40_26	316	114.10988569259644	293.19336891174316	0.8463483	163.8
SA40_26	317	105.05427122116089	131.13511562347412	0.99745566	164.32
SA40_26	318	96.71602845191956	84.77638721466064	0.43847033	164.84
SA40_26	319	105.64106702804565	221.98339462280273	0.8369149	165.36
SA40_26	320	110.02216339111328	352.83525466918945	0.9972696	165.88
SA40_26	321	110.61820983886719	406.0756301879883	0.99653816	166.4
SA40_26	322	129.07228469848633	427.0429229736328	0.9324255	166.92
SA40_26	323	120.97214460372925	429.21916007995605	0.9860621	167.44
SA40_26	324	125.53306818008423	426.4411926269531	0.96564764	167.96
SA40_26	325	115.13855457305908	385.0935745239258	0.9863935	168.48
SA40_26	326	85.59226393699646	271.11714363098145	0.57167554	169.0
SA40_26	327	101.08957290649414	127.25207805633545	0.99461865	169.52
SA40_26	328	95.36529183387756	87.91488647460938	0.18978532	170.04
SA40_26	329	112.95133829116821	152.48595714569092	0.9979005	170.56
SA40_26	330	132.00020790100098	281.54102325439453	0.99945086	171.08
SA40_26	331	149.0955948829651	305.89656829833984	0.99875295	171.6
SA40_26	332	109.46767330169678	146.17109298706055	0.99816006	172.12
SA40_26	333	116.64981842041016	84.12840843200684	0.9852791	172.64
SA40_26	334	86.5571916103363	110.41139602661133	0.9969202	173.16
SA40_26	335	116.63148403167725	246.47958755493164	0.98435783	173.68
SA40_26	336	124.89384412765503	353.8685131072998	0.995535	174.2
SA40_26	337	142.25600957870483	414.81021881103516	0.99160236	174.72
SA40_26	338	116.49069786071777	259.98610496520996	0.99518764	175.24
SA40_26	339	122.71521091461182	130.11789321899414	0.9890682	175.76
SA40_26	340	123.05742502212524	83.13713550567627	0.994599	176.28
SA40_26	341	104.23493385314941	174.78575706481934	0.98366123	176.8
SA40_26	342	129.15271520614624	343.98176193237305	0.99929655	177.32
SA40_26	343	129.4533133506775	362.9200744628906	0.99607205	177.84
SA40_26	344	102.55321264266968	153.86733055114746	0.95328254	178.36
SA40_26	345	98.79739284515381	85.72953701019287	0.985753	178.88
SA40_26	346	113.40473890304565	102.61449337005615	0.9792006	179.4
SA40_26	347	127.82454490661621	297.6829147338867	0.99875975	179.92
SA40_26	348	133.41599702835083	390.32981872558594	0.9985172	180.44
SA40_26	349	104.41524982452393	279.7910213470459	0.90491664	180.96
SA40_26	350	118.98722648620605	108.1124997138977	0.9907673	181.48
SA40_26	351	119.25764083862305	82.5600814819336	0.91691154	182.0
SA40_26	352	104.15451526641846	242.26198196411133	0.89250034	182.52
SA40_26	353	118.37873458862305	333.75500679016113	0.9911453	183.04
SA40_26	354	108.25707912445068	418.30936431884766	0.9690823	183.56
SA40_26	355	125.04405975341797	428.07881355285645	0.61479676	184.08
SA40_26	356	120.11305093765259	384.4021511077881	0.9873559	184.6
SA40_26	357	122.24135398864746	322.4684143066406	0.99561054	185.12
SA40_26	358	110.67419052124023	422.76577949523926	0.8962023	185.64
SA40_26	359	102.3155927658081	433.10534477233887	0.99196845	186.16
SA40_26	360	656.5573692321777	131.92919254302979	0.052155916	186.68
SA40_26	361	167.2411561012268	416.8477249145508	0.10332914	187.2
SA40_26	362	142.1109914779663	405.72529792785645	0.9717264	187.72
SA40_26	363	129.42631244659424	434.7898864746094	0.99542135	188.24
SA40_26	364	100.26023387908936	425.56434631347656	0.99041766	188.76
SA40_26	365	100.23636817932129	305.4793167114258	0.347141	189.28
SA40_26	366	95.3947901725769	329.39884185791016	0.9831823	189.8
SA40_26	367	96.28643989562988	425.0771141052246	0.9965938	190.32
SA40_26	368	113.79847526550293	353.5459899902344	0.9882824	190.84
SA40_26	369	120.80807685852051	309.69446182250977	0.25551307	191.36
SA40_26	370	147.911274433136	363.50521087646484	0.995634	191.88
SA40_26	371	142.37710237503052	423.61804962158203	0.9985459	192.4
SA40_26	372	137.94344663619995	430.47752380371094	0.94190776	192.92
SA40_26	373	146.57790660858154	421.6655731201172	0.9867208	193.44
SA40_26	374	97.29475975036621	466.5867233276367	0.054388784	193.96
SA40_26	375	154.1492462158203	406.47668838500977	0.87067074	194.48
SA40_26	376	171.90018892288208	423.8202667236328	0.87436265	195.0
SA40_26	377	155.01664876937866	424.63900566101074	0.035350323	195.52
SA40_26	378	149.1636037826538	435.96628189086914	0.9931678	196.04
SA40_26	379	100.24387836456299	440.0682735443115	0.9724273	196.56
SA40_26	380	125.09653568267822	432.6111888885498	0.97897846	197.08
SA40_26	381	156.41047954559326	425.17979621887207	0.99307644	197.6
SA40_26	382	161.6291046142578	429.0223217010498	0.9845425	198.12
SA40_26	383	130.38618564605713	437.7876091003418	0.99837756	198.64
SA40_26	384	113.12297582626343	439.64444160461426	0.99626356	199.16
SA40_26	385	103.04455757141113	432.8548049926758	0.5636972	199.68
SA40_26	386	104.11193370819092	443.84963035583496	0.99743646	200.2
SA40_26	387	124.78538751602173	438.79454612731934	0.89681196	200.72
SA40_26	388	11.250490695238113	287.9535484313965	0.006494183	201.24
SA40_26	389	168.89878511428833	419.1221809387207	0.9986891	201.76
SA40_26	390	213.11280727386475	410.1987648010254	0.9943099	202.28
SA40_26	391	210.0935459136963	411.7755889892578	0.99887973	202.8
SA40_26	392	206.4469814300537	413.9640426635742	0.99770856	203.32
SA40_26	393	188.67011070251465	403.1170463562012	0.9955865	203.84
SA40_26	394	206.27074241638184	410.3518295288086	0.9511325	204.36
SA40_26	395	102.978515625	466.46907806396484	0.4099992	204.88
SA40_26	396	215.10088443756104	426.7210865020752	0.9643315	205.4
SA40_26	397	197.94960021972656	431.1024856567383	0.9528663	205.92
SA40_26	398	185.26785373687744	431.86975479125977	0.41697583	206.44
SA40_26	399	171.6174602508545	444.84500885009766	0.49269426	206.96
SA40_26	400	179.10444736480713	446.66982650756836	0.0688427	207.48
SA40_26	401	185.77827215194702	449.42336082458496	0.05743838	208.0
SA40_26	402	181.29392862319946	437.71631240844727	0.53530496	208.52
SA40_26	403	136.46811246871948	441.35936737060547	0.9989772	209.04
SA40_26	404	185.80996990203857	441.1410713195801	0.9057985	209.56
SA40_26	405	215.5930995941162	431.47504806518555	0.95701206	210.08
SA40_26	406	101.99317932128906	466.20277404785156	0.067056105	210.6
SA40_26	407	190.5261754989624	438.8997173309326	0.88648236	211.12
SA40_26	408	158.08950662612915	421.09840393066406	0.9987231	211.64
SA40_26	409	162.75792121887207	440.45199394226074	0.6718233	212.16
SA40_26	410	164.41471576690674	442.794885635376	0.6654374	212.68
SA40_26	411	136.7475152015686	437.49555587768555	0.80574924	213.2
SA40_26	412	147.92418479919434	431.58851623535156	0.9918623	213.72
SA40_26	413	153.8524627685547	440.33068656921387	0.98053026	214.24
SA40_26	414	151.76278352737427	442.91845321655273	0.97713464	214.76
SA40_26	415	119.37330961227417	447.78531074523926	0.91853166	215.28
SA40_26	416	111.2317681312561	450.4968452453613	0.97736025	215.8
SA40_26	417	93.11466217041016	449.8521423339844	0.9957975	216.32
SA40_26	418	84.41745638847351	449.8014450073242	0.60622966	216.84
SA40_26	419	88.85890245437622	450.4891777038574	0.978674	217.36
SA40_26	420	95.14849185943604	450.47447204589844	0.9835534	217.88
SA40_26	421	92.96867847442627	451.48037910461426	0.97385806	218.4
SA40_26	422	96.30357623100281	451.54415130615234	0.7429004	218.92
SA40_26	423	102.46992111206055	455.2572441101074	0.47165024	219.44
SA40_26	424	119.14036273956299	451.8610382080078	0.45810044	219.96
SA40_26	425	138.3436918258667	451.7721176147461	0.1550236	220.48
SA40_26	426	148.01830053329468	450.1372718811035	0.7696064	221.0
SA40_26	427	162.61188983917236	446.619815826416	0.5855568	221.52
SA40_26	428	152.42714881896973	441.68163299560547	0.99382496	222.04
SA40_26	429	137.7289056777954	436.3482856750488	0.95888555	222.56
SA40_26	430	118.66930723190308	425.0210666656494	0.9536084	223.08
SA40_26	431	152.2188663482666	430.3579330444336	0.9904051	223.6
SA40_26	432	183.98690223693848	431.7996025085449	0.8098638	224.12
SA40_26	433	200.16062259674072	430.6544494628906	0.12275221	224.64
SA40_26	434	210.7539415359497	425.85439682006836	0.09543781	225.16
SA40_26	435	212.0617389678955	426.62964820861816	0.31928304	225.68
SA40_26	436	212.2922420501709	424.0038299560547	0.79746395	226.2
SA40_26	437	211.85383796691895	423.9851760864258	0.64224	226.72
SA40_26	438	215.11332988739014	425.88592529296875	0.928902	227.24
SA40_26	439	222.0576524734497	419.2844581604004	0.9842652	227.76
SA40_26	440	230.15713691711426	419.9725914001465	0.32948184	228.28
SA40_26	441	284.9534034729004	404.1644096374512	0.99342585	228.8
SA40_26	442	349.9765872955322	380.5975914001465	0.99763834	229.32
SA40_26	443	345.10278701782227	375.5544090270996	0.98834026	229.84
SA40_26	444	336.2720012664795	372.4405288696289	0.8972494	230.36
SA40_26	445	331.61981105804443	375.07381439208984	0.9964503	230.88
SA40_26	446	101.17318630218506	467.15646743774414	0.07325119	231.4
SA40_26	447	10.519620776176453	290.67626953125	0.0057408297	231.92
SA40_26	448	102.71565914154053	469.6150588989258	0.03573247	232.44
SA40_26	449	98.67250919342041	469.4703483581543	0.022566583	232.96
SA40_26	450	102.00104713439941	469.08056259155273	0.20342638	233.48
SA40_26	451	334.72208976745605	377.933349609375	0.9949315	234.0
SA40_26	452	402.3409843444824	407.2830390930176	0.9980731	234.52
SA40_26	453	406.646728515625	413.6985969543457	0.99725974	235.04
SA40_26	454	421.1294174194336	414.9359321594238	0.9891194	235.56
SA40_26	455	435.74018478393555	415.6332492828369	0.99843246	236.08
SA40_26	456	535.7010364532471	391.21118545532227	0.9992429	236.6
SA40_26	457	629.3600082397461	295.7782745361328	0.999223	237.12
SA40_26	458	701.5839576721191	159.20023441314697	0.9626543	237.64
SA40_26	459	673.1205463409424	137.68142223358154	0.99602735	238.16
SA40_26	460	598.4022617340088	87.87747859954834	0.7096995	238.68
SA40_26	461	378.35001945495605	123.1078290939331	0.99906486	239.2
SA40_26	462	234.05485153198242	190.46898365020752	0.99963737	239.72
SA40_26	463	178.40864658355713	300.07887840270996	0.99938846	240.24
SA40_26	464	122.81368970870972	426.37149810791016	0.9914042	240.76
SA40_26	465	110.85573434829712	439.9123191833496	0.9977276	241.28
SA40_26	466	142.26431846618652	431.3924217224121	0.9965442	241.8
SA40_26	467	170.15676498413086	419.1859245300293	0.981412	242.32
SA40_26	468	159.75921154022217	439.16616439819336	0.56465024	242.84
SA40_26	469	149.03863668441772	431.25417709350586	0.988735	243.36
SA40_26	470	99.91605281829834	444.1527557373047	0.82382774	243.88
SA40_26	471	101.29412412643433	445.6808280944824	0.8685708	244.4
SA40_26	472	106.61900043487549	445.65685272216797	0.98173976	244.92
SA40_26	473	113.64383697509766	449.57934379577637	0.95051485	245.44
SA40_26	474	105.85432052612305	449.73252296447754	0.95901006	245.96
SA40_26	475	116.96009635925293	450.28398513793945	0.9747431	246.48
SA40_26	476	120.85175514221191	451.22629165649414	0.97886866	247.0
SA40_26	477	123.23930263519287	451.0814094543457	0.9951166	247.52
SA40_26	478	122.70913124084473	449.8208999633789	0.9964804	248.04
SA40_26	479	125.48810243606567	449.937801361084	0.982495	248.56
SA40_26	480	123.93685579299927	449.5631504058838	0.98301804	249.08
SA40_26	481	126.00518465042114	449.42527770996094	0.9969681	249.6
SA40_26	482	126.82435512542725	449.43580627441406	0.9984106	250.12
SA40_26	483	130.96493482589722	449.4558906555176	0.99888414	250.64
SA40_26	484	126.97603702545166	447.83329010009766	0.98955464	251.16
SA40_26	485	130.7289719581604	447.5390625	0.9948484	251.68
SA40_26	486	131.25289678573608	445.68185806274414	0.99293184	252.2
SA40_26	487	131.57347440719604	442.798433303833	0.99536705	252.72
SA40_26	488	119.05134916305542	442.69426345825195	0.9934743	253.24
SA40_26	489	102.39014625549316	442.4549102783203	0.7436138	253.76
SA40_26	490	91.58540368080139	437.0156478881836	0.89615387	254.28
SA40_26	491	102.846360206604	438.02101135253906	0.955255	254.8
SA40_26	492	98.48909378051758	437.0277500152588	0.77350074	255.32
SA40_26	493	91.44704937934875	435.6579780578613	0.9718346	255.84
SA40_26	494	92.0068621635437	436.1433219909668	0.98382485	256.36
SA40_26	495	91.87289476394653	432.10853576660156	0.694906	256.88
SA40_26	496	89.45937752723694	433.5787582397461	0.9919022	257.4
SA40_26	497	102.35905647277832	432.4322319030762	0.7373278	257.92
SA40_26	498	143.3642864227295	428.66397857666016	0.9960802	258.44
SA40_26	499	199.7808337211609	421.2674331665039	0.9606316	258.96
SA40_26	500	283.2148790359497	396.1677074432373	0.98894453	259.48
SA40_26	501	352.7068853378296	380.23767471313477	0.9977348	260.0
SA40_26	502	351.2529134750366	370.22071838378906	0.99232906	260.52
SA40_26	503	328.58080863952637	367.0154857635498	0.43029615	261.04
SA40_26	504	10.73148176074028	289.40199851989746	0.0034881632	261.56
SA40_26	505	102.42476463317871	469.6999168395996	0.07141859	262.08
SA40_26	506	101.70696973800659	467.02423095703125	0.03104649	262.6
SA40_26	507	100.59541463851929	469.47710037231445	0.27112526	263.12
SA40_26	508	99.93738532066345	468.74170303344727	0.5645268	263.64
SA40_26	509	359.0376853942871	385.7705497741699	0.99799347	264.16
SA40_26	510	358.6177349090576	407.856502532959	0.9991924	264.68
SA40_26	511	326.6469955444336	410.3160095214844	0.9997695	265.2
SA40_26	512	279.45098876953125	424.7245216369629	0.9979972	265.72
SA40_26	513	217.07932949066162	427.46363639831543	0.8600404	266.24
SA40_26	514	192.40044355392456	422.8583335876465	0.9977264	266.76
SA40_26	515	121.3708758354187	431.4196586608887	0.9804545	267.28
SA40_26	516	96.52002453804016	439.42256927490234	0.68132496	267.8
SA40_26	517	102.01706886291504	447.91271209716797	0.61489266	268.32
SA40_26	518	112.90913820266724	445.9687614440918	0.9835613	268.84
SA40_26	519	116.88629388809204	444.1983890533447	0.96382713	269.36
SA40_26	520	118.8720703125	440.5199432373047	0.99086326	269.88
SA40_26	521	122.08058834075928	435.0775909423828	0.97275823	270.4
SA40_26	522	141.43664836883545	431.1544132232666	0.9800648	270.92
SA40_26	523	153.60040664672852	429.37700271606445	0.8762015	271.44
SA40_26	524	148.49992990493774	427.82278060913086	0.98056614	271.96
SA40_26	525	149.7473120689392	435.01587867736816	0.63354963	272.48
SA40_26	526	150.12083053588867	437.81338691711426	0.9816301	273.0
SA40_26	527	159.5233678817749	437.6626968383789	0.62992454	273.52
SA40_26	528	158.3124876022339	437.9720878601074	0.64653546	274.04
SA40_26	529	151.02994441986084	437.89392471313477	0.96929973	274.56
SA40_26	530	150.95151662826538	440.0113105773926	0.89790076	275.08
SA40_26	531	147.60645627975464	440.3143501281738	0.9778169	275.6
SA40_26	532	149.9223828315735	438.42827796936035	0.98276055	276.12
SA40_26	533	153.17740440368652	436.8818950653076	0.9627185	276.64
SA40_26	534	155.74524402618408	437.7366256713867	0.9841665	277.16
SA40_26	535	157.1365237236023	439.11827087402344	0.9855285	277.68
SA40_26	536	152.78552770614624	438.718900680542	0.9778668	278.2
SA40_26	537	155.19518852233887	438.2298946380615	0.9773907	278.72
SA40_26	538	155.5976390838623	440.0540542602539	0.9858517	279.24
SA40_26	539	157.1347951889038	439.9530029296875	0.97739196	279.76
SA40_26	540	160.1945996284485	439.585018157959	0.974702	280.28
SA40_26	541	156.87845945358276	440.1690101623535	0.9859359	280.8
SA40_26	542	159.27242040634155	440.98443031311035	0.9828476	281.32
SA40_26	543	160.68925857543945	439.5310592651367	0.9526073	281.84
SA40_26	544	163.44647407531738	438.4793472290039	0.8222693	282.36
SA40_26	545	160.22883653640747	63.04965019226074	0.85561764	282.88
SA40_26	546	169.69770193099976	438.6785888671875	0.79594517	283.4
SA40_26	547	173.52962493896484	438.23856353759766	0.89146084	283.92
SA40_26	548	174.1619110107422	436.86424255371094	0.79651517	284.44
SA40_26	549	179.07143831253052	436.0146903991699	0.28483614	284.96
SA40_26	550	181.1248779296875	437.39853858947754	0.7842066	285.48
SA40_26	551	194.17157173156738	436.3600730895996	0.5323742	286.0
SA40_26	552	190.52079916000366	438.32319259643555	0.64901626	286.52
SA40_26	553	197.7948546409607	435.09790420532227	0.39611706	287.04
SA40_26	554	198.23002815246582	432.2424602508545	0.09654825	287.56
SA40_26	555	196.8175768852234	428.61419677734375	0.5796264	288.08
SA40_26	556	179.52208518981934	434.3086624145508	0.56239736	288.6
SA40_26	557	184.21684503555298	432.2080135345459	0.37421057	289.12
SA40_26	558	159.08889770507812	433.5601043701172	0.9551183	289.64
SA40_26	559	151.3355016708374	437.2109127044678	0.9468721	290.16
SA40_26	560	142.6202893257141	444.02944564819336	0.85853016	290.68
SA40_26	561	153.80572080612183	444.7639846801758	0.750873	291.2
SA40_26	562	182.44104385375977	440.9131050109863	0.7424317	291.72
SA40_26	563	193.0050492286682	434.41211700439453	0.79987764	292.24
SA40_26	564	199.8746156692505	430.7952117919922	0.6931697	292.76
SA40_26	565	99.08433556556702	465.9799003601074	0.10650925	293.28
SA40_26	566	101.82408094406128	468.1039237976074	0.5902208	293.8
SA40_26	567	171.5855598449707	438.13751220703125	0.5548287	294.32
SA40_26	568	155.71386814117432	440.6758689880371	0.96218204	294.84
SA40_26	569	153.412127494812	439.5937156677246	0.9711029	295.36
SA40_26	570	152.28761434555054	441.8619632720947	0.7526162	295.88
SA40_26	571	152.82760858535767	440.1357650756836	0.97657007	296.4
SA40_26	572	154.19855117797852	440.03262519836426	0.99206275	296.92
SA40_26	573	160.20830869674683	439.9295425415039	0.9923505	297.44
SA40_26	574	175.35361051559448	437.20081329345703	0.93387395	297.96
SA40_26	575	169.19612884521484	436.90155029296875	0.45288977	298.48
SA40_26	576	166.07229709625244	437.1200752258301	0.6469304	299.0
SA40_26	577	174.01092052459717	436.02916717529297	0.5125328	299.52
SA40_26	578	179.48505878448486	436.07105255126953	0.50327855	300.04
SA40_26	579	196.7973232269287	431.4562225341797	0.49949348	300.56
SA40_26	580	200.31678676605225	435.0790786743164	0.50588185	301.08
SA40_26	581	200.7154941558838	434.62409019470215	0.28129536	301.6
SA40_26	582	201.0620355606079	434.3220806121826	0.90881085	302.12
SA40_26	583	100.82581043243408	469.09223556518555	0.23732576	302.64
SA40_26	584	102.54396200180054	468.2727813720703	0.6709902	303.16
SA40_26	585	200.95062255859375	429.0077018737793	0.8315839	303.68
SA40_26	586	197.0669388771057	434.1492748260498	0.45522222	304.2
SA40_26	587	198.57678413391113	432.3643398284912	0.79439354	304.72
SA40_26	588	199.4381070137024	431.8194580078125	0.42264387	305.24
SA40_26	589	202.60357856750488	432.14146614074707	0.44539517	305.76
SA40_26	590	98.93677234649658	465.8770179748535	0.67894375	306.28
SA40_26	591	203.46319675445557	429.6968936920166	0.41573527	306.8
SA40_26	592	158.81459712982178	60.23754358291626	0.42139953	307.32
SA40_26	593	160.66150665283203	439.7758483886719	0.5086649	307.84
SA40_26	594	147.81649112701416	440.14760971069336	0.95887977	308.36
SA40_26	595	148.89380931854248	442.0192337036133	0.9554031	308.88
SA40_26	596	152.24990844726562	440.491361618042	0.99273807	309.4
SA40_26	597	154.58722114562988	439.92862701416016	0.97139627	309.92
SA40_26	598	158.59954357147217	439.39361572265625	0.95204496	310.44
SA40_26	599	158.10260772705078	438.8873863220215	0.96396184	310.96
SA40_26	600	163.24427127838135	439.39722061157227	0.8054973	311.48
SA40_26	601	163.28892707824707	439.63788986206055	0.86696684	312.0
SA40_26	602	168.8323736190796	437.47607231140137	0.55379313	312.52
SA40_26	603	168.18952560424805	437.7253532409668	0.8233395	313.04
SA40_26	604	168.80719661712646	438.51024627685547	0.9322358	313.56
SA40_26	605	175.30267238616943	437.4718379974365	0.5763104	314.08
SA40_26	606	186.14532947540283	435.3768539428711	0.11480398	314.6
SA40_26	607	174.65808391571045	436.4567470550537	0.7721163	315.12
SA40_26	608	169.79775428771973	435.5968952178955	0.26673722	315.64
SA40_26	609	178.9868712425232	433.0247497558594	0.3887587	316.16
SA40_26	610	180.2012324333191	435.3830909729004	0.7602031	316.68
SA40_26	611	187.26794719696045	434.04659271240234	0.24020903	317.2
SA40_26	612	190.35015106201172	434.18858528137207	0.43387124	317.72
SA40_26	613	100.16793012619019	468.4684181213379	0.5670654	318.24
SA40_26	614	103.7036657333374	468.72745513916016	0.5615944	318.76
SA40_26	615	184.16478633880615	433.5274887084961	0.36052966	319.28
SA40_26	616	159.0113878250122	443.87752532958984	0.64765704	319.8
SA40_26	617	152.02057361602783	445.26878356933594	0.9511353	320.32
SA40_26	618	129.65435981750488	447.90513038635254	0.890369	320.84
SA40_26	619	123.91546964645386	434.08942222595215	0.9703193	321.36
SA40_26	620	108.21001529693604	446.97300910949707	0.94488406	321.88
SA40_26	621	118.94022226333618	447.45723724365234	0.98743975	322.4
SA40_26	622	109.44427251815796	449.0051078796387	0.76215327	322.92
SA40_26	623	118.55717897415161	448.7116813659668	0.9903521	323.44
SA40_26	624	119.19538974761963	448.3186626434326	0.90003943	323.96
SA40_26	625	125.02378225326538	448.22545051574707	0.8964043	324.48
SA40_26	626	150.08618831634521	447.4534606933594	0.9101925	325.0
SA40_26	627	148.99020195007324	448.915958404541	0.50816125	325.52
SA40_26	628	200.55649280548096	427.30542182922363	0.9985903	326.04
SA40_26	629	192.7801251411438	439.21348571777344	0.5766257	326.56
SA40_26	630	187.40949630737305	436.32545471191406	0.92606294	327.08
SA40_26	631	164.7449016571045	441.9762325286865	0.98862934	327.6
SA40_26	632	145.75371742248535	445.42476654052734	0.9981116	328.12
SA40_26	633	144.98183727264404	441.48616790771484	0.97769976	328.64
SA40_26	634	129.82769012451172	434.269495010376	0.886692	329.16
SA40_26	635	150.4394292831421	431.78455352783203	0.99637336	329.68
SA40_26	636	178.56628894805908	430.7271480560303	0.9838666	330.2
SA40_26	637	198.7046480178833	424.9012756347656	0.95875096	330.72
SA40_26	638	96.6376543045044	469.68652725219727	0.025119454	331.24
SA40_26	639	150.85556507110596	442.7242183685303	0.44454998	331.76
SA40_26	640	127.40750312805176	446.918363571167	0.5213499	332.28
SA40_26	641	137.59112358093262	444.4412040710449	0.9720908	332.8
SA40_26	642	110.91943979263306	445.0983238220215	0.9451268	333.32
SA40_26	643	109.98066663742065	446.01802825927734	0.9397128	333.84
SA40_26	644	121.92713022232056	447.5577735900879	0.94353145	334.36
SA40_26	645	119.83882188796997	449.17877197265625	0.9500731	334.88
SA40_26	646	113.97873163223267	446.09092712402344	0.9463594	335.4
SA40_26	647	114.62868452072144	447.297306060791	0.946301	335.92
SA40_26	648	105.39801120758057	442.41442680358887	0.88095677	336.44
SA40_26	649	104.53007221221924	447.6155376434326	0.76854545	336.96
SA40_26	650	117.73627996444702	452.5649070739746	0.32409218	337.48
SA40_26	651	157.63368606567383	56.71424388885498	0.27164307	338.0
SA40_26	652	127.78253555297852	445.74254035949707	0.97426456	338.52
SA40_26	653	125.46933889389038	447.5797462463379	0.9873674	339.04
SA40_26	654	132.69190788269043	446.2430763244629	0.99385154	339.56
SA40_26	655	129.21596765518188	445.5626106262207	0.9906633	340.08
SA40_26	656	122.19972610473633	444.1681480407715	0.8787342	340.6
SA40_26	657	109.89484786987305	447.0018768310547	0.97482854	341.12
SA40_26	658	102.4367094039917	447.2072982788086	0.9387334	341.64
SA40_26	659	131.07967376708984	442.0290756225586	0.9721096	342.16
SA40_26	660	133.0406665802002	433.5962677001953	0.9553774	342.68
SA40_26	661	108.25371742248535	446.50211334228516	0.9899014	343.2
SA40_26	662	92.65415072441101	450.5745506286621	0.9620994	343.72
SA40_26	663	85.11717319488525	449.54275131225586	0.74563456	344.24
SA40_26	664	87.02476620674133	447.69887924194336	0.9935999	344.76
SA40_26	665	93.38123202323914	449.2468070983887	0.9723194	345.28
SA40_26	666	92.34362840652466	445.3567314147949	0.99767214	345.8
SA40_26	667	93.49331855773926	445.2125644683838	0.9946439	346.32
SA40_26	668	92.28031635284424	444.6079730987549	0.99762875	346.84
SA40_26	669	89.12073373794556	443.8564682006836	0.991996	347.36
SA40_26	670	108.71893167495728	438.2699775695801	0.9894633	347.88
SA40_26	671	135.6701374053955	431.4722442626953	0.9924367	348.4
SA40_26	672	28.092974424362183	382.1792221069336	0.006786036	348.92
SA40_26	673	158.6677074432373	427.48735427856445	0.9713787	349.44
SA40_26	674	153.14083099365234	437.64781951904297	0.84068316	349.96
SA40_26	675	154.8914074897766	441.8451690673828	0.94566333	350.48
SA40_26	676	164.45493698120117	443.8718605041504	0.6027369	351.0
SA40_26	677	170.95937728881836	440.797176361084	0.916501	351.52
SA40_26	678	167.59936809539795	439.78397369384766	0.6620791	352.04
SA40_26	679	167.6931381225586	439.10688400268555	0.9498085	352.56
SA40_26	680	166.35591983795166	439.9024772644043	0.46027747	353.08
SA40_26	681	171.63236141204834	436.9826316833496	0.945338	353.6
SA40_26	682	178.19147109985352	437.9824161529541	0.91572684	354.12
SA40_26	683	181.85584545135498	435.1031970977783	0.4260239	354.64
SA40_26	684	178.99439334869385	436.728458404541	0.8356449	355.16
SA40_26	685	142.51395463943481	437.38019943237305	0.023111947	355.68
SA40_26	686	185.99212169647217	432.07262992858887	0.122672856	356.2
SA40_26	687	188.4476900100708	435.8498954772949	0.04001438	356.72
SA40_26	688	176.1346459388733	436.25996589660645	0.35532436	357.24
SA40_26	689	171.06043100357056	438.4489345550537	0.85625756	357.76
SA40_26	690	172.7066993713379	437.59368896484375	0.9110894	358.28
SA40_26	691	653.9449214935303	126.22439861297607	0.2627532	358.8
SA40_26	692	170.96126079559326	436.4409828186035	0.34574816	359.32
SA40_26	693	165.9911870956421	438.07119369506836	0.9420963	359.84
SA40_26	694	160.05098819732666	439.4522953033447	0.9436811	360.36
SA40_26	695	162.34219074249268	437.9941463470459	0.91180867	360.88
SA40_26	696	159.9347949028015	438.2695484161377	0.96702874	361.4
SA40_26	697	162.17002868652344	437.1522331237793	0.954151	361.92
SA40_26	698	169.132399559021	436.66173934936523	0.5248847	362.44
SA40_26	699	163.2001757621765	437.003173828125	0.85357124	362.96
SA40_26	700	168.21458339691162	438.14741134643555	0.93635714	363.48
SA40_26	701	165.26713371276855	437.08900451660156	0.9481549	364.0
SA40_26	702	165.4497742652893	435.39204597473145	0.77069813	364.52
SA40_26	703	171.3752031326294	435.3141117095947	0.90187055	365.04
SA40_26	704	184.7627878189087	435.5485153198242	0.36777103	365.56
SA40_26	705	166.1979079246521	434.4686222076416	0.63563055	366.08
SA40_26	706	153.0010461807251	435.6622123718262	0.98345023	366.6
SA40_26	707	155.56716918945312	435.1551818847656	0.87729454	367.12
SA40_26	708	150.59919357299805	437.8695487976074	0.94213545	367.64
SA40_26	709	156.61214590072632	440.302791595459	0.8188021	368.16
SA40_26	710	162.17668056488037	439.52550888061523	0.9163858	368.68
SA40_26	711	178.48836183547974	437.57861137390137	0.7657043	369.2
SA40_26	712	185.64373254776	436.8489360809326	0.5680807	369.72
SA40_26	713	96.81310653686523	464.16675567626953	0.06811556	370.24
SA40_26	714	193.10688972473145	436.508731842041	0.09312633	370.76
SA40_26	715	190.30535221099854	434.95837211608887	0.07966433	371.28
SA40_26	716	192.75715351104736	432.69304275512695	0.13118519	371.8
SA40_26	717	200.58646202087402	432.6998805999756	0.123730965	372.32
SA40_26	718	158.16422700881958	69.69839572906494	0.804458	372.84
SA40_26	719	195.34367322921753	434.2595100402832	0.6261548	373.36
SA40_26	720	193.89052391052246	432.60475158691406	0.6046508	373.88
SA40_26	721	96.9662070274353	469.01126861572266	0.2117977	374.4
SA40_26	722	169.27545070648193	433.56496810913086	0.39157096	374.92
SA40_26	723	163.4404182434082	435.97938537597656	0.9188509	375.44
SA40_26	724	159.4082236289978	434.7975826263428	0.9119151	375.96
SA40_26	725	140.7592535018921	438.6316680908203	0.992432	376.48
SA40_26	726	150.4774808883667	441.9928550720215	0.8842791	377.0
SA40_26	727	162.08021640777588	439.14238929748535	0.98297185	377.52
SA40_26	728	188.66205215454102	429.6390151977539	0.39910984	378.04
SA40_26	729	191.1936640739441	432.5475883483887	0.077741936	378.56
SA40_26	730	195.38766145706177	432.1746826171875	0.009031479	379.08
SA40_26	731	153.68971824645996	439.67597007751465	0.12150774	379.6
SA40_26	732	148.43242168426514	438.1629753112793	0.9622142	380.12
SA40_26	733	149.6550440788269	439.3627166748047	0.9465537	380.64
SA40_26	734	154.7891616821289	440.1057243347168	0.92291886	381.16
SA40_26	735	161.5936040878296	439.9340057373047	0.8509425	381.68
SA40_26	736	168.55368614196777	437.96287536621094	0.91610366	382.2
SA40_26	737	167.06067323684692	434.62657928466797	0.69726604	382.72
SA40_26	738	189.3739938735962	430.1882743835449	0.049164258	383.24
SA40_26	739	198.5661268234253	431.0571098327637	0.15988058	383.76
SA40_26	740	100.59056282043457	468.62208366394043	0.008707531	384.28
SA40_26	741	101.05414390563965	469.3973636627197	0.1646546	384.8
SA40_26	742	165.31453132629395	437.60796546936035	0.8969149	385.32
SA40_26	743	153.39354276657104	435.4401397705078	0.9251036	385.84
SA40_26	744	147.80339002609253	438.71535301208496	0.96833235	386.36
SA40_26	745	154.1527271270752	438.3526039123535	0.98070645	386.88
SA40_26	746	168.6445116996765	438.21533203125	0.970942	387.4
SA40_26	747	172.84958362579346	438.74095916748047	0.9538421	387.92
SA40_26	748	174.49603080749512	437.15566635131836	0.87190205	388.44
SA40_26	749	190.07110595703125	432.27699279785156	0.15395829	388.96
SA40_26	750	187.85245418548584	433.3420944213867	0.47366557	389.48
SA40_26	751	191.70451164245605	432.7510929107666	0.9055817	390.0
SA40_26	752	197.6970672607422	432.4193000793457	0.65202564	390.52
SA40_26	753	193.21722984313965	432.78465270996094	0.9383426	391.04
SA40_26	754	198.82818460464478	432.05617904663086	0.78855115	391.56
SA40_26	755	201.86800956726074	429.98090744018555	0.94131327	392.08
SA40_26	756	206.33552074432373	429.9191093444824	0.974099	392.6
SA40_26	757	210.04412174224854	426.09469413757324	0.8997326	393.12
SA40_26	758	209.94021892547607	427.7471923828125	0.9823643	393.64
SA40_26	759	206.71303272247314	430.38365364074707	0.033705324	394.16
SA40_26	760	176.41987800598145	437.67333984375	0.3625409	394.68
SA40_26	761	159.93372201919556	438.01626205444336	0.92727613	395.2
SA40_26	762	156.2968373298645	438.9283561706543	0.98012537	395.72
SA40_26	763	155.3147792816162	439.03650283813477	0.9947331	396.24
SA40_26	764	158.16634893417358	439.8827362060547	0.98887515	396.76
SA40_26	765	160.61466932296753	440.3236198425293	0.714048	397.28
SA40_26	766	161.77408695220947	439.17609214782715	0.9705151	397.8
SA40_26	767	165.23499488830566	436.50976181030273	0.94009316	398.32
SA40_26	768	162.8586769104004	439.3534469604492	0.9561613	398.84
SA40_26	769	160.92705726623535	439.63525772094727	0.948736	399.36
SA40_26	770	168.71329545974731	436.60125732421875	0.67202497	399.88
SA40_26	771	160.53128242492676	436.48481369018555	0.8865531	400.4
SA40_26	772	162.762713432312	435.19901275634766	0.37981698	400.92
SA40_26	773	171.9362735748291	437.70360946655273	0.92180216	401.44
SA40_26	774	177.0545482635498	433.90342712402344	0.43755764	401.96
SA40_26	775	159.26055908203125	51.90822958946228	0.37929994	402.48
SA40_26	776	187.1755838394165	434.443359375	0.73455036	403.0
SA40_26	777	200.27365684509277	431.79880142211914	0.04019988	403.52
SA40_26	778	196.66144847869873	430.93299865722656	0.126616	404.04
SA40_26	779	196.98951244354248	430.6779384613037	0.4073109	404.56
SA40_26	780	200.205397605896	430.0710868835449	0.0133297	405.08
SA40_26	781	196.09644412994385	432.0029067993164	0.1065328	405.6
SA40_26	782	191.28413200378418	434.29372787475586	0.2992067	406.12
SA40_26	783	189.52783346176147	432.096004486084	0.02823162	406.64
SA40_26	784	186.98649406433105	431.73829078674316	0.06247899	407.16
SA40_26	785	11.390630900859833	288.4438419342041	0.0058749267	407.68
SA40_26	786	160.4421615600586	433.8038635253906	0.49046338	408.2
SA40_26	787	155.09958267211914	435.1570415496826	0.9547491	408.72
SA40_26	788	142.91810989379883	439.54931259155273	0.98030853	409.24
SA40_26	789	145.95685005187988	439.3688678741455	0.9947529	409.76
SA40_26	790	146.23706340789795	441.20819091796875	0.99061567	410.28
SA40_26	791	151.66466236114502	440.3272819519043	0.9836357	410.8
SA40_26	792	158.14290046691895	437.66212463378906	0.9770816	411.32
SA40_26	793	158.58145952224731	438.1809425354004	0.9768415	411.84
SA40_26	794	162.70711421966553	436.47748947143555	0.9444375	412.36
SA40_26	795	164.4674301147461	435.99998474121094	0.8773015	412.88
SA40_26	796	169.55745220184326	438.2678031921387	0.8786975	413.4
SA40_26	797	181.80651664733887	435.0813674926758	0.6736111	413.92
SA40_26	798	191.42382144927979	433.5721778869629	0.37798512	414.44
SA40_26	799	190.86408615112305	434.92398262023926	0.74612415	414.96
SA40_26	800	192.9977536201477	434.7722053527832	0.06644409	415.48
SA40_26	801	192.5513505935669	434.1039276123047	0.07793275	416.0
SA40_26	802	203.89277935028076	434.09093856811523	0.69633126	416.52
SA40_26	803	216.4320945739746	423.2679748535156	0.14560801	417.04
SA40_26	804	98.65967035293579	469.0462875366211	0.2452574	417.56
SA40_26	805	101.76137685775757	469.07100677490234	0.24850874	418.08
SA40_26	806	142.6330327987671	435.98668098449707	0.01815227	418.6
SA40_26	807	174.5208740234375	435.60399055480957	0.36565068	419.12
SA40_26	808	163.13878297805786	437.0532989501953	0.7534534	419.64
SA40_26	809	160.84589958190918	438.95997047424316	0.9658486	420.16
SA40_26	810	164.80432748794556	440.46443939208984	0.94768554	420.68
SA40_26	811	162.4802589416504	438.6330986022949	0.9811608	421.2
SA40_26	812	170.95272541046143	436.35921478271484	0.81569356	421.72
SA40_26	813	176.0162115097046	436.8596076965332	0.85455984	422.24
SA40_26	814	176.99432373046875	438.5313034057617	0.9098371	422.76
SA40_26	815	184.44530963897705	436.0243320465088	0.44453382	423.28
SA40_26	816	173.01205396652222	436.80333137512207	0.5497498	423.8
SA40_26	817	171.16096019744873	435.811185836792	0.18369767	424.32
SA40_26	818	175.9925127029419	436.94766998291016	0.97148246	424.84
SA40_26	819	175.87592601776123	436.1069583892822	0.6893789	425.36
SA40_26	820	182.07721710205078	431.92840576171875	0.1702119	425.88
SA40_26	821	156.0452699661255	434.3090343475342	0.4056436	426.4
SA40_26	822	158.42407941818237	432.0480537414551	0.8088223	426.92
SA40_26	823	147.51651287078857	438.11954498291016	0.9603488	427.44
SA40_26	824	153.66851091384888	440.53181648254395	0.9707364	427.96
SA40_26	825	158.7708592414856	439.0835380554199	0.977589	428.48
SA40_26	826	163.45393657684326	438.77872467041016	0.8114717	429.0
SA40_26	827	164.84410762786865	437.48199462890625	0.98727953	429.52
SA40_26	828	98.34083914756775	465.0334167480469	0.10049233	430.04
SA40_26	829	171.39666080474854	434.46739196777344	0.4199463	430.56
SA40_26	830	178.87449264526367	435.00680923461914	0.094754934	431.08
SA40_26	831	183.25355052947998	433.77490997314453	0.107816726	431.6
SA40_26	832	172.1980333328247	435.03061294555664	0.78531873	432.12
SA40_26	833	175.69587230682373	433.73971939086914	0.062420253	432.64
SA40_26	834	170.9947109222412	435.88062286376953	0.851828	433.16
SA40_26	835	166.84472560882568	437.5276565551758	0.500772	433.68
SA40_26	836	182.79461860656738	436.2619400024414	0.65927655	434.2
SA40_26	837	176.71446800231934	436.0796070098877	0.6052886	434.72
SA40_26	838	185.59648990631104	434.22154426574707	0.14302929	435.24
SA40_26	839	188.44375610351562	433.66787910461426	0.85653627	435.76
SA40_26	840	199.1765260696411	431.4914131164551	0.94108206	436.28
SA40_26	841	196.13957405090332	432.97542572021484	0.85234535	436.8
SA40_26	842	196.49076461791992	431.6644477844238	0.29339835	437.32
SA40_26	843	184.4775915145874	433.24899673461914	0.69566196	437.84
SA40_26	844	195.05493640899658	433.1809616088867	0.26342502	438.36
SA40_26	845	196.06785774230957	432.34004974365234	0.614359	438.88
SA40_26	846	192.9894208908081	433.6736011505127	0.74251807	439.4
SA40_26	847	195.16369104385376	433.07095527648926	0.47351706	439.92
SA40_26	848	200.7425308227539	429.95927810668945	0.11591361	440.44
SA40_26	849	198.07159900665283	430.9299087524414	0.65674263	440.96
SA40_26	850	201.80494785308838	428.324031829834	0.78910005	441.48
SA40_26	851	199.91323947906494	431.0294437408447	0.3291585	442.0
SA40_26	852	203.74538898468018	430.1286792755127	0.45832938	442.52
SA40_26	853	203.83930206298828	428.7162780761719	0.8469021	443.04
SA40_26	854	203.7026882171631	428.1697368621826	0.62612456	443.56
SA40_26	855	201.79576873779297	428.34800720214844	0.034395356	444.08
SA40_26	856	192.60218143463135	433.5333251953125	0.024774104	444.6
SA40_26	857	167.92858839035034	437.3008346557617	0.46025342	445.12
SA40_26	858	164.9478554725647	437.74526596069336	0.6946482	445.64
SA40_26	859	165.83237648010254	438.5726737976074	0.7312306	446.16
SA40_26	860	165.2945041656494	438.1353950500488	0.9117162	446.68
SA40_26	861	167.54324436187744	436.7423915863037	0.9056658	447.2
SA40_26	862	178.26964855194092	438.50878715515137	0.6408036	447.72
SA40_26	863	169.5854663848877	438.20231437683105	0.96202886	448.24
SA40_26	864	170.34335136413574	438.80149841308594	0.96969205	448.76
SA40_26	865	171.9310760498047	437.09272384643555	0.9202182	449.28
SA40_26	866	179.67545986175537	437.9637336730957	0.5899824	449.8
SA40_26	867	169.74315643310547	436.02636337280273	0.27245086	450.32
SA40_26	868	185.32980680465698	436.613245010376	0.6070642	450.84
SA40_26	869	183.19802284240723	435.71142196655273	0.62083155	451.36
SA40_26	870	181.34756088256836	437.09747314453125	0.8115763	451.88
SA40_26	871	184.43725109100342	435.55938720703125	0.48115504	452.4
SA40_26	872	186.43293380737305	432.84244537353516	0.13799696	452.92
SA40_26	873	191.03450775146484	431.44506454467773	0.41193342	453.44
SA40_26	874	193.87357234954834	434.36450958251953	0.062104262	453.96
SA40_26	875	192.11490154266357	435.8324718475342	0.1254551	454.48
SA40_26	876	202.47881412506104	433.1839370727539	0.22918622	455.0
SA40_26	877	200.42073726654053	430.50825119018555	0.21416283	455.52
SA40_26	878	201.25722885131836	432.8089427947998	0.1281931	456.04
SA40_26	879	190.6233549118042	435.25036811828613	0.7546488	456.56
SA40_26	880	198.9408016204834	432.13897705078125	0.25566602	457.08
SA40_26	881	199.5271921157837	429.6522903442383	0.37930903	457.6
SA40_26	882	202.8332233428955	432.13634490966797	0.56043226	458.12
SA40_26	883	197.91520833969116	431.7970848083496	0.8253291	458.64
SA40_26	884	199.56941604614258	430.56424140930176	0.5624798	459.16
SA40_26	885	189.75082635879517	432.7866268157959	0.45066023	459.68
SA40_26	886	170.6732988357544	434.43506240844727	0.8358146	460.2
SA40_26	887	165.0702953338623	434.46593284606934	0.9042175	460.72
SA40_26	888	151.7479419708252	438.642053604126	0.7513644	461.24
SA40_26	889	160.8933925628662	440.6477737426758	0.98597056	461.76
SA40_26	890	196.48538827896118	437.17992782592773	0.11640588	462.28
SA40_26	891	188.25323581695557	438.4082508087158	0.9361899	462.8
SA40_26	892	177.8261661529541	434.6440029144287	0.23861007	463.32
SA40_26	893	159.1647982597351	437.08248138427734	0.9193797	463.84
SA40_26	894	157.89103507995605	440.890588760376	0.9434776	464.36
SA40_26	895	158.12780857086182	439.2990303039551	0.9814162	464.88
SA40_26	896	156.93674087524414	440.5923843383789	0.9493854	465.4
SA40_26	897	158.89545679092407	439.3038082122803	0.96888745	465.92
SA40_26	898	166.51465892791748	438.55533599853516	0.96942836	466.44
SA40_26	899	169.0707802772522	439.03982162475586	0.957285	466.96
SA40_26	900	180.57067394256592	436.44287109375	0.48016536	467.48
SA40_26	901	190.30096530914307	432.2318458557129	0.2044075	468.0
SA40_26	902	197.16486930847168	430.43317794799805	0.12920016	468.52
SA40_26	903	191.22090339660645	430.95288276672363	0.35320774	469.04
SA40_26	904	194.4749355316162	430.8412170410156	0.33185515	469.56
SA40_26	905	193.68780851364136	432.8785228729248	0.6313534	470.08
SA40_26	906	199.9459743499756	432.5003242492676	0.69706446	470.6
SA40_26	907	203.11620235443115	432.67879486083984	0.4770633	471.12
SA40_26	908	201.81152820587158	430.6065559387207	0.1897889	471.64
SA40_26	909	204.09226417541504	430.72608947753906	0.113248646	472.16
SA40_26	910	98.75987768173218	469.1337776184082	0.17203268	472.68
SA40_26	911	175.76645612716675	435.59532165527344	0.3610919	473.2
SA40_26	912	170.50986289978027	434.7375297546387	0.076300606	473.72
SA40_26	913	656.135082244873	125.09044647216797	0.22408757	474.24
SA40_26	914	174.12068843841553	436.5765380859375	0.47287074	474.76
SA40_26	915	177.74319648742676	437.67356872558594	0.6771548	475.28
SA40_26	916	175.22696256637573	435.5009937286377	0.7409346	475.8
SA40_26	917	173.42389822006226	434.57207679748535	0.46078613	476.32
SA40_26	918	171.62115573883057	434.7908020019531	0.21409671	476.84
SA40_26	919	174.7521162033081	436.07099533081055	0.8070981	477.36
SA40_26	920	191.1724090576172	434.7975826263428	0.049729455	477.88
SA40_26	921	97.12273478507996	464.8487091064453	0.00746058	478.4
SA40_26	922	198.23715686798096	432.5858688354492	0.0686502	478.92
SA40_26	923	204.4523000717163	429.61094856262207	0.15073174	479.44
SA40_26	924	200.93588829040527	430.55809020996094	0.94697046	479.96
SA40_26	925	97.94473052024841	465.4515266418457	0.07809643	480.48
SA40_26	926	200.92732906341553	431.9923782348633	0.009361341	481.0
SA40_26	927	96.33052349090576	469.06299591064453	0.06891983	481.52
SA40_26	928	188.73648643493652	431.57203674316406	0.08970919	482.04
SA40_26	929	172.49951362609863	439.1972351074219	0.8821378	482.56
SA40_26	930	166.97828769683838	437.71345138549805	0.24696589	483.08
SA40_26	931	166.30630493164062	437.8560447692871	0.44180518	483.6
SA40_26	932	164.94017839431763	436.5259552001953	0.4904702	484.12
SA40_26	933	167.2303318977356	438.3243942260742	0.76754344	484.64
SA40_26	934	169.24989223480225	436.9120216369629	0.8161781	485.16
SA40_26	935	175.9040117263794	435.2809524536133	0.5047608	485.68
SA40_26	936	189.90366458892822	435.25182723999023	0.17481059	486.2
SA40_26	937	195.26551961898804	432.8799819946289	0.12578611	486.72
SA40_26	938	659.4158172607422	124.1134786605835	0.04569676	487.24
SA40_26	939	158.49422216415405	432.8877925872803	0.22193016	487.76
SA40_26	940	149.29683208465576	433.9446258544922	0.7126596	488.28
SA40_26	941	126.74533128738403	439.9559783935547	0.99562955	488.8
SA40_26	942	122.51641750335693	444.22139167785645	0.9952625	489.32
SA40_26	943	127.61349678039551	443.2851791381836	0.9959978	489.84
SA40_26	944	144.98006105422974	442.00178146362305	0.9801239	490.36
SA40_26	945	150.12603998184204	440.76255798339844	0.9653368	490.88
SA40_26	946	156.99634552001953	439.96630668640137	0.9379341	491.4
SA40_26	947	165.18279314041138	437.54756927490234	0.80246747	491.92
SA40_26	948	11.206956952810287	288.29051971435547	0.008016573	492.44
SA40_26	949	154.48007583618164	431.9534111022949	0.7576995	492.96
SA40_26	950	148.55047464370728	436.50827407836914	0.93467677	493.48
SA40_26	951	143.90804767608643	438.519344329834	0.95946246	494.0
SA40_26	952	146.99045419692993	438.65824699401855	0.97747076	494.52
SA40_26	953	147.2344160079956	438.986291885376	0.95868444	495.04
SA40_26	954	149.621319770813	438.05253982543945	0.9795218	495.56
SA40_26	955	150.19304752349854	438.7049674987793	0.94779205	496.08
SA40_26	956	149.95898008346558	437.0464324951172	0.97717255	496.6
SA40_26	957	147.05513715744019	437.20149993896484	0.9788633	497.12
SA40_26	958	147.05533981323242	437.794132232666	0.9740751	497.64
SA40_26	959	148.52571487426758	436.50501251220703	0.95852727	498.16
SA40_26	960	147.3261833190918	436.16186141967773	0.99365604	498.68
SA40_26	961	147.7414608001709	436.65842056274414	0.982474	499.2
SA40_26	962	149.97118711471558	438.7668228149414	0.9456158	499.72
SA40_26	963	168.8098907470703	439.5058250427246	0.84506035	500.24
SA40_26	964	190.74478149414062	436.8669319152832	0.85966027	500.76
SA40_26	965	189.50395584106445	435.1223945617676	0.3511106	501.28
SA40_26	966	177.9227614402771	435.64476013183594	0.022153651	501.8
SA40_26	967	156.50086402893066	438.79557609558105	0.97562987	502.32
SA40_26	968	149.1420865058899	440.89542388916016	0.96341294	502.84
SA40_26	969	143.54623556137085	441.1585521697998	0.90549546	503.36
SA40_26	970	144.01592016220093	441.366491317749	0.9452372	503.88
SA40_26	971	141.2104606628418	441.4565849304199	0.97719073	504.4
SA40_26	972	145.1668381690979	443.8790702819824	0.9739993	504.92
SA40_26	973	154.34167385101318	442.6377010345459	0.95054466	505.44
SA40_26	974	185.66107749938965	438.0288791656494	0.67415047	505.96
SA40_26	975	100.92552900314331	468.5856056213379	0.25820234	506.48
SA40_26	976	98.47838282585144	465.1307487487793	0.040779468	507.0
SA40_26	977	193.56961250305176	432.81944274902344	0.14376178	507.52
SA40_26	978	186.6760015487671	429.1355609893799	0.7090418	508.04
SA40_26	979	159.15954113006592	432.1523666381836	0.5736813	508.56
SA40_26	980	166.06911420822144	429.1090965270996	0.6320272	509.08
SA40_26	981	156.3260316848755	437.76065826416016	0.95093906	509.6
SA40_26	982	166.99676513671875	440.9094429016113	0.8587382	510.12
SA40_26	983	162.89570331573486	441.2408638000488	0.92440325	510.64
SA40_26	984	100.0972032546997	466.63707733154297	0.7886683	511.16
SA40_26	985	187.30226755142212	435.428466796875	0.60712516	511.68
SA40_26	986	193.84160041809082	432.1449851989746	0.48023134	512.2
SA40_26	987	186.9685173034668	433.3421516418457	0.8523291	512.72
SA40_26	988	199.51224327087402	433.0236053466797	0.16725005	513.24
SA40_26	989	191.68238639831543	436.2420845031738	0.38957667	513.76
SA40_26	990	189.80908393859863	435.0406265258789	0.77346766	514.28
SA40_26	991	195.75319290161133	434.4777488708496	0.48977402	514.8
SA40_26	992	198.53434562683105	431.57981872558594	0.11281239	515.32
SA40_26	993	203.3306121826172	428.3444023132324	0.36630508	515.84
SA40_26	994	200.63769817352295	429.92008209228516	0.09338987	516.36
SA40_26	995	174.8119831085205	437.4895477294922	0.009328032	516.88
SA40_26	996	155.36391735076904	436.9548225402832	0.57543045	517.4
SA40_26	997	147.78900146484375	435.355281829834	0.8665997	517.92
SA40_26	998	145.93751430511475	437.3122215270996	0.9854812	518.44
SA40_26	999	149.51390027999878	439.6186637878418	0.9889337	518.96
SA40_26	1000	153.1191110610962	439.05704498291016	0.98403555	519.48
SA40_26	1001	156.8688154220581	439.3502426147461	0.9689904	520.0
SA40_26	1002	169.37175989151	435.552978515625	0.16536734	520.52
SA40_26	1003	180.7769775390625	434.6543312072754	0.7738506	521.04
SA40_26	1004	197.2452998161316	428.9495658874512	0.3735436	521.56
SA40_26	1005	200.5911350250244	427.2633361816406	0.4150767	522.08
SA40_26	1006	99.8154878616333	469.1532897949219	0.020789854	522.6
SA40_26	1007	195.453679561615	436.3186454772949	0.14043638	523.12
SA40_26	1008	191.85702800750732	439.41078186035156	0.627132	523.64
SA40_26	1009	190.56272506713867	436.1202621459961	0.31939375	524.16
SA40_26	1010	189.37902450561523	436.52292251586914	0.8444271	524.68
SA40_26	1011	188.10739517211914	434.0602111816406	0.9600743	525.2
SA40_26	1012	195.5808401107788	432.42579460144043	0.9888198	525.72
SA40_26	1013	199.53409433364868	429.4822883605957	0.6441447	526.24
SA40_26	1014	200.2340793609619	430.01209259033203	0.7516143	526.76
SA40_26	1015	201.5024185180664	430.2455234527588	0.56630987	527.28
SA40_26	1016	184.32178497314453	426.16201400756836	0.29260683	527.8
SA40_26	1017	160.18890142440796	423.5536766052246	0.95154697	528.32
SA40_26	1018	131.57789707183838	424.70641136169434	0.96980894	528.84
SA40_26	1019	122.7666974067688	444.05839920043945	0.995656	529.36
SA40_26	1020	139.99967575073242	438.7323188781738	0.9825001	529.88
SA40_26	1021	144.01570558547974	437.0767021179199	0.9756033	530.4
SA40_26	1022	125.18187761306763	442.7431869506836	0.9982445	530.92
SA40_26	1023	138.6511206626892	425.56360244750977	0.9789473	531.44
SA40_26	1024	113.16525936126709	231.43406867980957	0.9804653	531.96
SA40_26	1025	108.6316704750061	106.84755563735962	0.9877457	532.48
SA40_26	1026	112.94267177581787	89.66643333435059	0.9823713	533.0
SA40_26	1027	118.27472448348999	95.99251985549927	0.98783547	533.52
SA40_26	1028	163.4623885154724	150.46700477600098	0.99862194	534.04
SA40_26	1029	171.87880277633667	160.9520673751831	0.9989484	534.56
SA40_26	1030	191.7125940322876	164.00673866271973	0.9996692	535.08
SA40_26	1031	135.7481598854065	265.95096588134766	0.99950194	535.6
SA40_26	1032	115.91649055480957	368.50805282592773	0.99915195	536.12
SA40_26	1033	110.89495420455933	343.92505645751953	0.44805512	536.64
SA40_26	1034	103.68709564208984	153.05976390838623	0.9892994	537.16
SA40_26	1035	118.14302206039429	112.41012811660767	0.9775235	537.68
SA40_26	1036	118.40893030166626	85.7326340675354	0.9871438	538.2
SA40_26	1037	133.72902870178223	77.3489499092102	0.9786314	538.72
SA40_26	1038	143.22911500930786	174.36960697174072	0.9980413	539.24
SA40_26	1039	141.3993239402771	298.0286693572998	0.99944717	539.76
SA40_26	1040	119.27163600921631	356.6030502319336	0.9980422	540.28
SA40_26	1041	104.95467185974121	180.53667068481445	0.9972524	540.8
SA40_26	1042	120.22607326507568	103.92090797424316	0.99866843	541.32
SA40_26	1043	131.65059089660645	129.69845294952393	0.99962974	541.84
SA40_26	1044	141.59884452819824	237.74133682250977	0.9991936	542.36
SA40_26	1045	127.39213705062866	313.3894157409668	0.9973443	542.88
SA40_26	1046	107.72029161453247	134.8245620727539	0.8516503	543.4
SA40_26	1047	147.30234146118164	63.382601737976074	0.99648005	543.92
SA40_26	1048	100.63614845275879	469.7094440460205	0.106211014	544.44
SA40_26	1049	146.53828144073486	77.79892444610596	0.9790006	544.96
SA40_26	1050	102.0551323890686	468.78456115722656	0.5639329	545.48
SA40_26	1051	133.97767543792725	82.20653057098389	0.9927014	546.0
SA40_26	1052	145.14559507369995	83.58937740325928	0.9932453	546.52
SA40_26	1053	114.86480236053467	93.89615535736084	0.9960615	547.04
SA40_26	1054	105.75265884399414	467.06783294677734	0.14370494	547.56
SA40_26	1055	90.19087553024292	380.29701232910156	0.9909894	548.08
SA40_26	1056	118.08191537857056	242.0170783996582	0.9983386	548.6
SA40_26	1057	107.61271715164185	86.15545749664307	0.75408006	549.12
SA40_26	1058	110.32737493515015	64.82922792434692	0.9970343	549.64
SA40_26	1059	76.55119895935059	231.48382186889648	0.43266106	550.16
SA40_26	1060	86.28886938095093	347.8885746002197	0.9947634	550.68
SA40_26	1061	106.96816444396973	290.91527938842773	0.8537144	551.2
SA40_26	1062	125.27580261230469	349.5948028564453	0.9717406	551.72
SA40_26	1063	127.11930274963379	404.75366592407227	0.6393475	552.24
SA40_26	1064	142.5062894821167	406.069393157959	0.9801169	552.76
SA40_26	1065	120.99149227142334	436.7042541503906	0.9897754	553.28
SA40_26	1066	82.09746479988098	395.77022552490234	0.9825037	553.8
SA40_26	1067	112.26669549942017	293.98707389831543	0.99810493	554.32
SA40_26	1068	116.35723114013672	364.9957466125488	0.99861395	554.84
SA40_26	1069	114.39536809921265	275.9908962249756	0.9865746	555.36
SA40_26	1070	107.40339756011963	131.6100025177002	0.99875224	555.88
SA40_26	1071	118.62016916275024	60.96781253814697	0.99652797	556.4
SA40_26	1072	96.83904647827148	239.62822437286377	0.8650901	556.92
SA40_26	1073	104.53188419342041	380.4225540161133	0.9987858	557.44
SA40_26	1074	124.81666803359985	250.8405590057373	0.9984281	557.96
SA40_26	1075	100.95841884613037	119.46089744567871	0.9952081	558.48
SA40_26	1076	111.93116903305054	87.12722539901733	0.99428636	559.0
SA40_26	1077	101.8270492553711	313.48554611206055	0.5856387	559.52
SA40_26	1078	118.68036985397339	175.65948486328125	0.9985078	560.04
SA40_26	1079	114.03164863586426	88.33898305892944	0.9829805	560.56
SA40_26	1080	153.30750942230225	80.9644889831543	0.99819154	561.08
SA40_26	1081	150.22693872451782	190.4003620147705	0.99916184	561.6
SA40_26	1082	107.88415670394897	334.5670223236084	0.9830626	562.12
SA40_26	1083	102.29264497756958	291.04599952697754	0.840416	562.64
SA40_26	1084	113.60243558883667	117.20259189605713	0.9990521	563.16
SA40_26	1085	109.33575630187988	103.99611711502075	0.98465097	563.68
SA40_26	1086	78.55426073074341	259.73419189453125	0.8284321	564.2
SA40_26	1087	83.3084762096405	372.4130058288574	0.9659015	564.72
SA40_26	1088	113.73703479766846	321.7387390136719	0.8093777	565.24
SA40_26	1089	140.9968614578247	293.63139152526855	0.9967302	565.76
SA40_26	1090	148.6292600631714	281.22084617614746	0.9981698	566.28
SA40_26	1091	175.32193660736084	282.0480537414551	0.97113895	566.8
SA40_26	1092	201.78439617156982	272.99509048461914	0.9594459	567.32
SA40_26	1093	203.79233360290527	272.89255142211914	0.9987418	567.84
SA40_26	1094	139.89943265914917	286.88329696655273	0.99936646	568.36
SA40_26	1095	106.10071420669556	394.49289321899414	0.9827482	568.88
SA40_26	1096	104.07977104187012	432.12329864501953	0.99441683	569.4
SA40_26	1097	128.577721118927	435.49610137939453	0.9965239	569.92
SA40_26	1098	142.26222038269043	426.73473358154297	0.8442465	570.44
SA40_26	1099	146.32291793823242	428.9222717285156	0.940658	570.96
SA40_26	1100	150.91537237167358	419.5920753479004	0.258826	571.48
SA40_26	1101	122.03164100646973	438.33749771118164	0.98057693	572.0
SA40_26	1102	102.5758147239685	440.6036567687988	0.9987507	572.52
SA40_26	1103	118.67966651916504	440.9761333465576	0.5136199	573.04
SA40_26	1104	134.52436923980713	435.91358184814453	0.21842381	573.56
SA40_26	1105	133.73584747314453	432.57471084594727	0.31531715	574.08
SA40_26	1106	140.50524234771729	435.61758041381836	0.9945306	574.6
SA40_26	1107	117.16666221618652	436.864013671875	0.98227143	575.12
SA40_26	1108	107.36554861068726	442.50967025756836	0.98851705	575.64
SA40_26	1109	144.17459964752197	439.45655822753906	0.9444811	576.16
SA40_26	1110	130.80850839614868	436.9378852844238	0.8907259	576.68
SA40_26	1111	152.76892185211182	409.77527618408203	0.8044429	577.2
SA40_26	1112	148.17380905151367	436.12850189208984	0.9873324	577.72
SA40_26	1113	117.94421672821045	442.7485656738281	0.99143827	578.24
SA40_26	1114	141.6482925415039	443.31164360046387	0.9302506	578.76
SA40_26	1115	160.81055402755737	425.9497261047363	0.9805264	579.28
SA40_26	1116	150.9594440460205	444.95527267456055	0.9972485	579.8
SA40_26	1117	141.88940525054932	442.5839424133301	0.9838374	580.32
SA40_26	1118	138.26757669448853	433.31703186035156	0.98821545	580.84
SA40_26	1119	163.91980648040771	434.0389823913574	0.9927689	581.36
SA40_26	1120	138.0454182624817	439.9054527282715	0.9954331	581.88
SA40_26	1121	130.13315200805664	441.4160442352295	0.97114515	582.4
SA40_26	1122	169.4669485092163	440.1530456542969	0.99118257	582.92
SA40_26	1123	214.2225742340088	427.73242950439453	0.008612509	583.44
SA40_26	1124	101.22485160827637	469.4048309326172	0.04961222	583.96
SA40_26	1125	224.60169792175293	414.8672676086426	0.8781499	584.48
SA40_26	1126	191.42332077026367	431.4338493347168	0.17967273	585.0
SA40_26	1127	144.91180181503296	439.8565864562988	0.12705198	585.52
SA40_26	1128	165.42541980743408	438.5620594024658	0.60818255	586.04
SA40_26	1129	153.47931385040283	439.8991584777832	0.9222297	586.56
SA40_26	1130	158.97760391235352	438.3098602294922	0.739422	587.08
SA40_26	1131	159.36741828918457	439.6198081970215	0.028571758	587.6
SA40_26	1132	169.2676305770874	440.1280975341797	0.8491723	588.12
SA40_26	1133	95.90669274330139	469.0132427215576	0.14235727	588.64
SA40_26	1134	190.3617262840271	432.84650802612305	0.8724619	589.16
SA40_26	1135	200.49097537994385	430.4948329925537	0.29471874	589.68
SA40_26	1136	191.4047122001648	437.09558486938477	0.6630526	590.2
SA40_26	1137	190.7604217529297	443.3464050292969	0.8428778	590.72
SA40_26	1138	97.03418016433716	467.41241455078125	0.29100442	591.24
SA40_26	1139	207.572340965271	429.7389221191406	0.9037621	591.76
SA40_26	1140	205.9864044189453	429.6649932861328	0.7271975	592.28
SA40_26	1141	203.7609577178955	436.8170642852783	0.81983924	592.8
SA40_26	1142	654.5632362365723	132.95557022094727	0.1811329	593.32
SA40_26	1143	195.5514430999756	437.217378616333	0.8037558	593.84
SA40_26	1144	186.26878261566162	431.0455799102783	0.9625255	594.36
SA40_26	1145	163.14072608947754	434.0266227722168	0.087742485	594.88
SA40_26	1146	157.21536874771118	437.0896339416504	0.061990153	595.4
SA40_26	1147	157.85691738128662	440.3233051300049	0.86521125	595.92
SA40_26	1148	159.88454818725586	440.5963325500488	0.9737803	596.44
SA40_26	1149	165.35133123397827	440.1807403564453	0.92539066	596.96
SA40_26	1150	160.77215671539307	441.35533332824707	0.97677726	597.48
SA40_26	1151	161.05432510375977	439.96344566345215	0.98870313	598.0
SA40_26	1152	161.52304410934448	439.5933723449707	0.9890259	598.52
SA40_26	1153	161.18563413619995	439.7619152069092	0.966743	599.04
SA40_26	1154	163.13626766204834	440.07548332214355	0.74031943	599.56
SA40_26	1155	169.999361038208	440.5913543701172	0.23718573	600.08
SA40_26	1156	168.0503249168396	440.1225757598877	0.44856876	600.6
SA40_26	1157	168.90467405319214	439.46393966674805	0.3436347	601.12
SA40_26	1158	167.58978366851807	439.9856185913086	0.7346716	601.64
SA40_26	1159	168.75481605529785	439.62398529052734	0.2372179	602.16
SA40_26	1160	657.3916435241699	128.4034538269043	0.07807452	602.68
SA40_26	1161	174.37918186187744	436.2868881225586	0.11945353	603.2
SA40_26	1162	178.88131141662598	436.2270927429199	0.64401525	603.72
SA40_26	1163	179.25233840942383	435.3545951843262	0.6979575	604.24
SA40_26	1164	171.68906927108765	433.74378204345703	0.2403598	604.76
SA40_26	1165	186.48550510406494	433.33425521850586	0.36856005	605.28
SA40_26	1166	650.7570266723633	127.11658000946045	0.04465009	605.8
SA40_26	1167	100.3871202468872	466.3863945007324	0.11711332	606.32
SA40_26	1168	207.93681144714355	430.7838821411133	0.44283283	606.84
SA40_26	1169	225.81024169921875	427.6414489746094	0.0077535477	607.36
SA40_26	1170	229.56511974334717	423.7700843811035	0.7885296	607.88
SA40_26	1171	208.8113784790039	427.56205558776855	0.0861075	608.4
SA40_26	1172	192.69142150878906	438.526668548584	0.5201278	608.92
SA40_26	1173	169.38328742980957	436.7028522491455	0.35369587	609.44
SA40_26	1174	169.09180879592896	438.83151054382324	0.8483868	609.96
SA40_26	1175	167.69282817840576	438.00719261169434	0.9485029	610.48
SA40_26	1176	170.8239197731018	436.8609809875488	0.829179	611.0
SA40_26	1177	174.99101161956787	435.8714962005615	0.73443145	611.52
SA40_26	1178	173.64132404327393	438.233585357666	0.812672	612.04
SA40_26	1179	177.08957195281982	436.70044898986816	0.8206529	612.56
SA40_26	1180	179.649019241333	437.1705150604248	0.75286335	613.08
SA40_26	1181	95.6630527973175	469.0583610534668	0.13806558	613.6
SA40_26	1182	197.3980188369751	432.68946647644043	0.05278185	614.12
SA40_26	1183	191.81989431381226	433.50122451782227	0.22484604	614.64
SA40_26	1184	191.50038957595825	431.9110107421875	0.35582826	615.16
SA40_26	1185	197.7614164352417	429.2582702636719	0.92002887	615.68
SA40_26	1186	199.2734670639038	429.2963218688965	0.99103034	616.2
SA40_26	1187	202.7695655822754	426.53406143188477	0.9959645	616.72
SA40_26	1188	208.74614715576172	427.7002716064453	0.998063	617.24
SA40_26	1189	214.6178960800171	422.2067928314209	0.9962071	617.76
SA40_26	1190	212.6297950744629	425.6282329559326	0.96204776	618.28
SA40_26	1191	207.91010856628418	427.94294357299805	0.17004962	618.8
SA40_26	1192	206.77878856658936	430.60604095458984	0.33696324	619.32
SA40_26	1193	213.52314949035645	429.1549015045166	0.98457277	619.84
SA40_26	1194	193.75208616256714	434.65187072753906	0.511655	620.36
SA40_26	1195	173.54886531829834	438.8209533691406	0.17840362	620.88
SA40_26	1196	172.73473739624023	436.3153266906738	0.45661694	621.4
SA40_26	1197	163.2062315940857	438.1066703796387	0.92958844	621.92
SA40_26	1198	154.63696718215942	438.43088150024414	0.9918057	622.44
SA40_26	1199	160.66319942474365	437.05132484436035	0.9235155	622.96
SA40_26	1200	158.29002857208252	439.420166015625	0.9287624	623.48
SA40_26	1201	162.57227659225464	436.60717964172363	0.7820102	624.0
SA40_26	1202	156.39774799346924	436.2476921081543	0.86403584	624.52
SA40_26	1203	155.54282665252686	438.8207244873047	0.5567256	625.04
SA40_26	1204	152.64451503753662	440.1002597808838	0.95369405	625.56
SA40_26	1205	154.07452583312988	442.5794792175293	0.8779149	626.08
SA40_26	1206	151.67608261108398	442.59538650512695	0.9190534	626.6
SA40_26	1207	156.1856508255005	441.2501907348633	0.97885644	627.12
SA40_26	1208	156.51178359985352	441.5785217285156	0.9104611	627.64
SA40_26	1209	154.1321039199829	442.08086013793945	0.9731162	628.16
SA40_26	1210	155.23601770401	441.97763442993164	0.968557	628.68
SA40_26	1211	160.17824411392212	443.21044921875	0.80253685	629.2
SA40_26	1212	157.01427459716797	442.4065589904785	0.9407313	629.72
SA40_26	1213	161.38406991958618	437.95217514038086	0.86398023	630.24
SA40_26	1214	159.56450700759888	438.3807563781738	0.9838319	630.76
SA40_26	1215	160.60142517089844	438.6207962036133	0.8919792	631.28
SA40_26	1216	165.64364433288574	437.0724678039551	0.815714	631.8
SA40_26	1217	159.29715633392334	440.13261795043945	0.94760406	632.32
SA40_26	1218	158.66801738739014	438.50589752197266	0.93542314	632.84
SA40_26	1219	168.82728338241577	439.9433898925781	0.899523	633.36
SA40_26	1220	167.6074743270874	437.40468978881836	0.94009143	633.88
SA40_26	1221	165.17363786697388	434.98226165771484	0.83954453	634.4
SA40_26	1222	163.20266723632812	439.51818466186523	0.9551381	634.92
SA40_26	1223	171.5556263923645	436.55256271362305	0.87770194	635.44
SA40_26	1224	186.13178730010986	439.1912269592285	0.53651655	635.96
SA40_26	1225	188.76607418060303	440.1184844970703	0.92812705	636.48
SA40_26	1226	188.7977123260498	436.50821685791016	0.1250572	637.0
SA40_26	1227	97.29304909706116	466.1267280578613	0.1732182	637.52
SA40_26	1228	189.73276615142822	432.98961639404297	0.43494147	638.04
SA40_26	1229	194.33057308197021	431.7363739013672	0.49973416	638.56
SA40_26	1230	192.37130880355835	432.9250717163086	0.49027994	639.08
SA40_26	1231	196.31540775299072	433.65623474121094	0.08310327	639.6
SA40_26	1232	192.5862193107605	434.57974433898926	0.50992334	640.12
SA40_26	1233	201.17454528808594	432.3112106323242	0.76891464	640.64
SA40_26	1234	199.55564737319946	431.14145278930664	0.10972445	641.16
SA40_26	1235	196.81615829467773	434.6004867553711	0.008902006	641.68
SA40_26	1236	183.11054706573486	437.34169006347656	0.08937742	642.2
SA40_26	1237	186.5562915802002	436.7637348175049	0.19138512	642.72
SA40_26	1238	179.50063943862915	435.9993839263916	0.312886	643.24
SA40_26	1239	178.3193588256836	436.6270637512207	0.28039843	643.76
SA40_26	1240	186.958646774292	434.35415267944336	0.16433984	644.28
SA40_26	1241	104.79153394699097	465.8463478088379	0.009751563	644.8
SA40_26	1242	183.99600982666016	431.9753837585449	0.123301595	645.32
SA40_26	1243	169.6204423904419	437.1775245666504	0.84275866	645.84
SA40_26	1244	165.32044410705566	439.31934356689453	0.9417319	646.36
SA40_26	1245	163.15516233444214	438.23229789733887	0.8991862	646.88
SA40_26	1246	167.624831199646	436.6413688659668	0.93463105	647.4
SA40_26	1247	169.9845790863037	438.49365234375	0.81321305	647.92
SA40_26	1248	174.19296503067017	438.554162979126	0.8318356	648.44
SA40_26	1249	182.9660177230835	437.99288749694824	0.6714475	648.96
SA40_26	1250	181.225848197937	436.3205337524414	0.37108588	649.48
SA40_26	1251	100.56028366088867	468.78101348876953	0.13265061	650.0
SA40_26	1252	198.28755855560303	428.9352607727051	0.05086528	650.52
SA40_26	1253	203.25119495391846	428.9882469177246	0.9499566	651.04
SA40_26	1254	203.02002429962158	429.04706954956055	0.27965373	651.56
SA40_26	1255	189.63401317596436	431.4715576171875	0.0451657	652.08
SA40_26	1256	178.31774950027466	436.7277717590332	0.052995436	652.6
SA40_26	1257	167.99477338790894	437.57423400878906	0.8346876	653.12
SA40_26	1258	162.90998458862305	436.51256561279297	0.58491594	653.64
SA40_26	1259	152.94978618621826	439.0157890319824	0.9534071	654.16
SA40_26	1260	162.64808177947998	440.5319595336914	0.8879017	654.68
SA40_26	1261	170.53093910217285	439.2732238769531	0.71894443	655.2
SA40_26	1262	176.35390758514404	434.619197845459	0.6477286	655.72
SA40_26	1263	181.65926933288574	433.24828147888184	0.5214414	656.24
SA40_26	1264	188.64634037017822	430.6497001647949	0.07485645	656.76
SA40_26	1265	197.24429845809937	430.0606155395508	0.1611139	657.28
SA40_26	1266	199.84012842178345	429.9055480957031	0.04421894	657.8
SA40_26	1267	174.1075873374939	434.88670349121094	0.09369335	658.32
SA40_26	1268	156.0268998146057	434.93242263793945	0.35511628	658.84
SA40_26	1269	148.13978672027588	437.5822448730469	0.9535897	659.36
SA40_26	1270	144.27913427352905	440.69692611694336	0.9937953	659.88
SA40_26	1271	144.56355571746826	442.88975715637207	0.9918914	660.4
SA40_26	1272	151.9383668899536	444.3481636047363	0.9819979	660.92
SA40_26	1273	158.41082334518433	442.6734924316406	0.9078285	661.44
SA40_26	1274	156.83276653289795	441.98020935058594	0.91680497	661.96
SA40_26	1275	159.98332500457764	440.94675064086914	0.9548905	662.48
SA40_26	1276	174.18465614318848	437.5942897796631	0.71449554	663.0
SA40_26	1277	175.48482418060303	438.3354663848877	0.6966434	663.52
SA40_26	1278	174.6981382369995	436.55284881591797	0.5418222	664.04
SA40_26	1279	174.70122575759888	436.5809154510498	0.8444006	664.56
SA40_26	1280	173.81134033203125	436.116943359375	0.8844771	665.08
SA40_26	1281	170.30253410339355	438.2408809661865	0.8330786	665.6
SA40_26	1282	167.79183149337769	438.30305099487305	0.72019994	666.12
SA40_26	1283	168.5476541519165	439.0224266052246	0.87735337	666.64
SA40_26	1284	171.67996168136597	436.8662452697754	0.37530476	667.16
SA40_26	1285	173.2370138168335	438.7027359008789	0.5805713	667.68
SA40_26	1286	193.09104681015015	433.03258895874023	0.3230292	668.2
SA40_26	1287	199.04751777648926	432.42897033691406	0.3558289	668.72
SA40_26	1288	193.9238429069519	434.70688819885254	0.29237667	669.24
SA40_26	1289	201.6706943511963	434.8517417907715	0.6559309	669.76
SA40_26	1290	206.23745918273926	431.99695587158203	0.92749256	670.28
SA40_26	1291	208.25870037078857	428.1420135498047	0.9672121	670.8
SA40_26	1292	203.83920669555664	431.9754981994629	0.06028038	671.32
SA40_26	1293	165.50782918930054	440.0669860839844	0.8902109	671.84
SA40_26	1294	149.97286796569824	440.8821487426758	0.9859055	672.36
SA40_26	1295	147.99377918243408	440.1060676574707	0.9945569	672.88
SA40_26	1296	148.335599899292	442.08014488220215	0.98524666	673.4
SA40_26	1297	144.69504356384277	441.47252082824707	0.9910759	673.92
SA40_26	1298	152.17978954315186	442.21057891845703	0.9549352	674.44
SA40_26	1299	154.32461500167847	439.9793529510498	0.9748983	674.96
SA40_26	1300	155.53005933761597	440.77234268188477	0.96457535	675.48
SA40_26	1301	158.94485712051392	441.30818367004395	0.9627502	676.0
SA40_26	1302	161.29766702651978	442.1575927734375	0.89082134	676.52
SA40_26	1303	165.08334875106812	438.92560958862305	0.95234555	677.04
SA40_26	1304	169.93718147277832	440.2488327026367	0.95547694	677.56
SA40_26	1305	180.13125658035278	438.2424259185791	0.730183	678.08
SA40_26	1306	201.9183874130249	432.3142433166504	0.056732904	678.6
SA40_26	1307	207.51852989196777	433.61812591552734	0.7266064	679.12
SA40_26	1308	204.49979305267334	431.37210845947266	0.44506872	679.64
SA40_26	1309	209.51025485992432	428.3748149871826	0.59732103	680.16
SA40_26	1310	236.31138801574707	420.9235382080078	0.4693563	680.68
SA40_26	1311	245.54009437561035	427.62142181396484	0.09622439	681.2
SA40_26	1312	250.7817268371582	420.8788776397705	0.39132053	681.72
SA40_26	1313	219.13762092590332	425.3141784667969	0.9815954	682.24
SA40_26	1314	195.4923152923584	430.45955657958984	0.9891396	682.76
SA40_26	1315	202.82855033874512	426.75121307373047	0.74990875	683.28
SA40_26	1316	200.3234624862671	430.89134216308594	0.9922042	683.8
SA40_26	1317	197.426176071167	433.6578941345215	0.09447244	684.32
SA40_26	1318	171.67737483978271	443.6347961425781	0.51652	684.84
SA40_26	1319	192.31568574905396	427.93490409851074	0.9292901	685.36
SA40_26	1320	153.7214756011963	435.8835983276367	0.63521034	685.88
SA40_26	1321	158.95941257476807	437.7327346801758	0.8145598	686.4
SA40_26	1322	160.6367826461792	443.5495948791504	0.43911955	686.92
SA40_26	1323	183.08125734329224	436.4802646636963	0.86407644	687.44
SA40_26	1324	205.07259368896484	434.68339920043945	0.2904915	687.96
SA40_26	1325	209.65704917907715	427.8247547149658	0.90674883	688.48
SA40_26	1326	211.6037368774414	424.4941520690918	0.5322871	689.0
SA40_26	1327	209.13386344909668	430.51197052001953	0.91830844	689.52
SA40_26	1328	198.030686378479	439.57157135009766	0.13625373	690.04
SA40_26	1329	180.03251552581787	438.07886123657227	0.90449345	690.56
SA40_26	1330	171.4900016784668	437.2543144226074	0.8517411	691.08
SA40_26	1331	175.6419062614441	438.12246322631836	0.65455836	691.6
SA40_26	1332	169.84143257141113	438.21255683898926	0.6963642	692.12
SA40_26	1333	169.52030658721924	438.8828659057617	0.6488755	692.64
SA40_26	1334	168.81967782974243	438.77655029296875	0.82831216	693.16
SA40_26	1335	167.61600971221924	438.48106384277344	0.96628743	693.68
SA40_26	1336	167.84896850585938	438.86741638183594	0.9399655	694.2
SA40_26	1337	172.27466106414795	438.914794921875	0.78687173	694.72
SA40_26	1338	173.14071655273438	438.72716903686523	0.6347399	695.24
SA40_26	1339	172.17577695846558	438.0753421783447	0.9478793	695.76
SA40_26	1340	174.8833417892456	439.923677444458	0.86883736	696.28
SA40_26	1341	178.8264513015747	439.3249797821045	0.9503293	696.8
SA40_26	1342	177.2404909133911	440.03185272216797	0.9524298	697.32
SA40_26	1343	184.37397480010986	436.05852127075195	0.09892404	697.84
SA40_26	1344	179.71550226211548	438.3534336090088	0.77200574	698.36
SA40_26	1345	179.26442623138428	438.8903331756592	0.87619567	698.88
SA40_26	1346	176.83043479919434	438.6204242706299	0.7450605	699.4
SA40_26	1347	182.55009651184082	436.5816879272461	0.64665836	699.92
SA40_26	1348	182.95660018920898	435.3929328918457	0.57235765	700.44
SA40_26	1349	188.68589401245117	434.2400550842285	0.08159737	700.96
SA40_26	1350	190.54021835327148	433.48586082458496	0.1061578	701.48
SA40_26	1351	195.34313678741455	434.2504692077637	0.28981695	702.0
SA40_26	1352	193.08559894561768	435.96479415893555	0.5679593	702.52
SA40_26	1353	199.25611019134521	435.822229385376	0.107164	703.04
SA40_26	1354	192.93229579925537	437.06119537353516	0.558607	703.56
SA40_26	1355	187.62341737747192	437.83355712890625	0.8857383	704.08
SA40_26	1356	191.87065362930298	433.7618637084961	0.28349635	704.6
SA40_26	1357	189.51830863952637	435.8520698547363	0.5801369	705.12
SA40_26	1358	187.44590282440186	436.1139106750488	0.22065544	705.64
SA40_26	1359	188.70322704315186	437.1734046936035	0.2411707	706.16
SA40_26	1360	190.45116901397705	435.1493167877197	0.061032504	706.68
SA40_26	1361	183.14812183380127	436.29112243652344	0.56756747	707.2
SA40_26	1362	187.08045482635498	436.21204376220703	0.22002333	707.72
SA40_26	1363	191.6182041168213	433.68804931640625	0.023988374	708.24
SA40_26	1364	189.47941064834595	434.8912811279297	0.13318388	708.76
SA40_26	1365	186.2868070602417	431.8494987487793	0.160057	709.28
SA40_26	1366	195.13797760009766	432.63845443725586	0.04178814	709.8
SA40_26	1367	188.18786144256592	435.7291030883789	0.3374853	710.32
SA40_26	1368	196.4003562927246	433.15235137939453	0.05075353	710.84
SA40_26	1369	11.410204321146011	287.5660800933838	0.0057817344	711.36
SA40_26	1370	160.31404733657837	439.0920066833496	0.63333845	711.88
SA40_26	1371	158.9810013771057	439.365291595459	0.9816483	712.4
SA40_26	1372	155.43252229690552	439.9822998046875	0.99411136	712.92
SA40_26	1373	156.99974298477173	441.11658096313477	0.7997199	713.44
SA40_26	1374	155.26938438415527	440.65412521362305	0.9821072	713.96
SA40_26	1375	157.62059688568115	441.119441986084	0.98410624	714.48
SA40_26	1376	160.96999645233154	440.0549125671387	0.97414213	715.0
SA40_26	1377	161.84195280075073	439.5112895965576	0.9752045	715.52
SA40_26	1378	173.65601062774658	437.65119552612305	0.49996856	716.04
SA40_26	1379	171.97352647781372	437.25969314575195	0.6450898	716.56
SA40_26	1380	164.15876150131226	438.1848335266113	0.7675171	717.08
SA40_26	1381	171.4211344718933	437.43773460388184	0.45330635	717.6
SA40_26	1382	168.69995594024658	438.8704776763916	0.91742283	718.12
SA40_26	1383	173.5199213027954	435.74864387512207	0.5687664	718.64
SA40_26	1384	99.69565868377686	469.14384841918945	0.1674947	719.16
SA40_26	1385	176.90755128860474	437.550630569458	0.44829208	719.68
SA40_26	1386	181.69161081314087	435.97618103027344	0.5608676	720.2
SA40_26	1387	179.353928565979	435.3487014770508	0.09983057	720.72
SA40_26	1388	176.14604234695435	435.22024154663086	0.7754729	721.24
SA40_26	1389	180.36596775054932	436.68725967407227	0.30312952	721.76
SA40_26	1390	157.7965497970581	72.52607345581055	0.13425249	722.28
SA40_26	1391	193.3225154876709	436.058349609375	0.06112234	722.8
SA40_26	1392	160.5210542678833	57.21161127090454	0.9548105	723.32
SA40_26	1393	191.4341688156128	433.44340324401855	0.3191728	723.84
SA40_26	1394	196.88467979431152	429.72822189331055	0.12207436	724.36
SA40_26	1395	197.53578901290894	431.1486625671387	0.36893433	724.88
SA40_26	1396	199.53628778457642	428.45483779907227	0.9427791	725.4
SA40_26	1397	201.64353847503662	430.2151107788086	0.7587438	725.92
SA40_26	1398	196.16155624389648	431.1880302429199	0.8036366	726.44
SA40_26	1399	202.2101640701294	430.24892807006836	0.6581334	726.96
SA40_26	1400	102.54846811294556	468.9067840576172	0.1495004	727.48
SA40_26	1401	201.23541355133057	432.76954650878906	0.13452081	728.0
SA40_26	1402	205.6532859802246	431.86946868896484	0.14128356	728.52
SA40_26	1403	195.9789514541626	431.87607765197754	0.78913695	729.04
SA40_26	1404	196.71621322631836	432.3116683959961	0.16264993	729.56
SA40_26	1405	187.29814291000366	434.3068313598633	0.5344201	730.08
SA40_26	1406	197.6798415184021	431.6180419921875	0.11483276	730.6
SA40_26	1407	197.69845008850098	433.09947967529297	0.067957796	731.12
SA40_26	1408	190.07010459899902	433.2966613769531	0.020963043	731.64
SA40_26	1409	198.96764755249023	430.4864501953125	0.056319643	732.16
SA40_26	1410	197.59899377822876	431.3788318634033	0.23637836	732.68
SA40_26	1411	197.89687395095825	431.8696403503418	0.046406485	733.2
SA40_26	1412	198.34201335906982	433.2483959197998	0.056016907	733.72
SA40_26	1413	100.55674314498901	468.9335060119629	0.2585639	734.24
SA40_26	1414	187.89517879486084	436.3596439361572	0.25779173	734.76
SA40_26	1415	188.58025074005127	440.23438453674316	0.2181187	735.28
SA40_26	1416	187.5339388847351	438.6826515197754	0.6809711	735.8
SA40_26	1417	176.60303115844727	433.86969566345215	0.20574377	736.32
SA40_26	1418	175.07253885269165	435.230712890625	0.388442	736.84
SA40_26	1419	178.0868649482727	434.1090774536133	0.556581	737.36
SA40_26	1420	183.40585231781006	433.21852684020996	0.29451397	737.88
SA40_26	1421	185.95044612884521	434.9847221374512	0.52927643	738.4
SA40_26	1422	191.96720123291016	432.6928424835205	0.8372469	738.92
SA40_26	1423	156.266188621521	58.065587282180786	0.67076594	739.44
SA40_26	1424	198.47935438156128	433.48960876464844	0.023963535	739.96
SA40_26	1425	184.8987102508545	438.31003189086914	0.38238612	740.48
SA40_26	1426	171.36880159378052	436.8025016784668	0.5800163	741.0
SA40_26	1427	162.81758546829224	439.9134635925293	0.8951597	741.52
SA40_26	1428	159.29133892059326	439.9281692504883	0.9643151	742.04
SA40_26	1429	162.87806034088135	440.412654876709	0.8810785	742.56
SA40_26	1430	164.55202102661133	439.3336486816406	0.96189994	743.08
SA40_26	1431	166.59553050994873	440.18795013427734	0.9123565	743.6
SA40_26	1432	169.38183307647705	439.1158390045166	0.93830466	744.12
SA40_26	1433	174.49593544006348	438.17596435546875	0.68903303	744.64
SA40_26	1434	178.77438068389893	436.836519241333	0.35502067	745.16
SA40_26	1435	164.83705043792725	437.4619674682617	0.611458	745.68
SA40_26	1436	175.92345476150513	437.3489570617676	0.59152985	746.2
SA40_26	1437	170.22840976715088	435.60522079467773	0.58720756	746.72
SA40_26	1438	169.74496841430664	437.04068183898926	0.51387644	747.24
SA40_26	1439	168.69196891784668	436.9880962371826	0.009088562	747.76
SA40_26	1440	171.6878056526184	438.07994842529297	0.044127386	748.28
SA40_26	1441	157.04286098480225	435.31886100769043	0.8820379	748.8
SA40_26	1442	158.54302644729614	438.4935665130615	0.77728766	749.32
SA40_26	1443	156.85527324676514	439.1458511352539	0.9639594	749.84
SA40_26	1444	153.75173091888428	439.78145599365234	0.98521346	750.36
SA40_26	1445	156.90399408340454	437.3077583312988	0.905974	750.88
SA40_26	1446	157.6110601425171	439.71776962280273	0.9743614	751.4
SA40_26	1447	159.99720096588135	442.5678062438965	0.46152315	751.92
SA40_26	1448	159.4428300857544	441.0329246520996	0.88881946	752.44
SA40_26	1449	167.78018474578857	439.63090896606445	0.702607	752.96
SA40_26	1450	164.10596370697021	439.4688320159912	0.9716257	753.48
SA40_26	1451	169.7070598602295	438.8877868652344	0.92830414	754.0
SA40_26	1452	166.792631149292	439.1506576538086	0.9690175	754.52
SA40_26	1453	170.33863067626953	438.3383274078369	0.9661539	755.04
SA40_26	1454	179.8314929008484	437.292537689209	0.20811905	755.56
SA40_26	1455	178.95609140396118	438.5629463195801	0.74247813	756.08
SA40_26	1456	191.04599952697754	435.88282585144043	0.12791589	756.6
SA40_26	1457	142.4815535545349	438.03711891174316	0.10414604	757.12
SA40_26	1458	99.43739175796509	465.09057998657227	0.039332297	757.64
SA40_26	1459	658.5021018981934	127.88100242614746	0.01599426	758.16
SA40_26	1460	183.13751220703125	429.75236892700195	0.0109290425	758.68
SA40_26	1461	171.3398575782776	434.56947326660156	0.10483258	759.2
SA40_26	1462	157.2985053062439	438.15404891967773	0.7280995	759.72
SA40_26	1463	157.15878009796143	438.5547351837158	0.8755464	760.24
SA40_26	1464	153.63264083862305	439.99711990356445	0.97243696	760.76
SA40_26	1465	156.20664358139038	440.1817989349365	0.96789235	761.28
SA40_26	1466	155.58326244354248	441.8694877624512	0.9550773	761.8
SA40_26	1467	152.49948501586914	441.7107582092285	0.97688895	762.32
SA40_26	1468	154.1606903076172	439.0353584289551	0.9654018	762.84
SA40_26	1469	154.30601835250854	441.1163520812988	0.96016574	763.36
SA40_26	1470	152.79830694198608	439.1872787475586	0.9801358	763.88
SA40_26	1471	154.7422170639038	439.8113250732422	0.9941632	764.4
SA40_26	1472	164.54918384552002	441.39015197753906	0.5214455	764.92
SA40_26	1473	169.99281644821167	439.3428325653076	0.88945836	765.44
SA40_26	1474	175.3239393234253	438.45462799072266	0.8872739	765.96
SA40_26	1475	176.2232542037964	436.77783966064453	0.4304534	766.48
SA40_26	1476	200.45363903045654	434.47717666625977	0.2636131	767.0
SA40_26	1477	196.59414291381836	432.9170036315918	0.12164398	767.52
SA40_26	1478	201.4080047607422	434.5251274108887	0.24884842	768.04
SA40_26	1479	199.2983102798462	429.5624542236328	0.3261381	768.56
SA40_26	1480	202.5052547454834	428.99316787719727	0.19859496	769.08
SA40_26	1481	98.02669882774353	469.27276611328125	0.021159139	769.6
SA40_26	1482	162.4694585800171	437.58745193481445	0.49433145	770.12
SA40_26	1483	151.5721082687378	438.5691261291504	0.9160527	770.64
SA40_26	1484	154.17872667312622	440.84341049194336	0.95762604	771.16
SA40_26	1485	155.2454948425293	439.72944259643555	0.99098223	771.68
SA40_26	1486	157.69721269607544	440.18909454345703	0.9910808	772.2
SA40_26	1487	159.8991870880127	440.64977645874023	0.9528082	772.72
SA40_26	1488	182.56773948669434	437.440881729126	0.16777436	773.24
SA40_26	1489	188.1846308708191	435.3521919250488	0.14906883	773.76
SA40_26	1490	199.71442222595215	429.1830253601074	0.12251688	774.28
SA40_26	1491	203.2339572906494	427.65432357788086	0.90360314	774.8
SA40_26	1492	205.53560256958008	427.37903594970703	0.09073509	775.32
SA40_26	1493	207.85531997680664	426.5324306488037	0.22851864	775.84
SA40_26	1494	198.0388879776001	429.3802070617676	0.043095637	776.36
SA40_26	1495	173.64532947540283	435.15764236450195	0.2559081	776.88
SA40_26	1496	175.2216935157776	434.7805881500244	0.21947467	777.4
SA40_26	1497	173.80964756011963	435.4918670654297	0.21655934	777.92
SA40_26	1498	195.43054103851318	432.5781440734863	0.3755229	778.44
SA40_26	1499	203.32543849945068	430.05054473876953	0.8335421	778.96
SA40_26	1500	207.18846321105957	427.0773696899414	0.94493526	779.48
SA40_26	1501	208.45849514007568	428.7308120727539	0.6581888	780.0
SA40_26	1502	213.6425018310547	428.73467445373535	0.7378621	780.52
SA40_26	1503	211.3966464996338	429.58019256591797	0.93674535	781.04
SA40_26	1504	212.92262077331543	430.48991203308105	0.6567905	781.56
SA40_26	1505	209.95378494262695	427.0818328857422	0.19422399	782.08
SA40_26	1506	193.56694221496582	434.56398010253906	0.028383806	782.6
SA40_26	1507	175.25967359542847	437.57277488708496	0.39192596	783.12
SA40_26	1508	162.01229095458984	438.0037307739258	0.96835953	783.64
SA40_26	1509	156.03609085083008	439.1341209411621	0.9654969	784.16
SA40_26	1510	160.53009033203125	440.64562797546387	0.8899564	784.68
SA40_26	1511	159.13453102111816	438.9626884460449	0.941105	785.2
SA40_26	1512	156.63681030273438	439.3473243713379	0.9437931	785.72
SA40_26	1513	154.67684268951416	438.38544845581055	0.94111204	786.24
SA40_26	1514	164.28407430648804	439.3853187561035	0.73065054	786.76
SA40_26	1515	161.5472435951233	440.2250289916992	0.6921661	787.28
SA40_26	1516	169.94304656982422	437.84814834594727	0.9045877	787.8
SA40_26	1517	167.44399070739746	438.4617805480957	0.86296916	788.32
SA40_26	1518	162.77260780334473	437.0888900756836	0.30485806	788.84
SA40_26	1519	165.1366949081421	438.1959915161133	0.6589841	789.36
SA40_26	1520	164.57440853118896	436.9856071472168	0.6803197	789.88
SA40_26	1521	167.26233959197998	437.40909576416016	0.832345	790.4
SA40_26	1522	169.1836953163147	436.69755935668945	0.39706662	790.92
SA40_26	1523	170.4003930091858	437.4200248718262	0.3407364	791.44
SA40_26	1524	173.00853729248047	436.51737213134766	0.806154	791.96
SA40_26	1525	179.25689220428467	438.2163619995117	0.6782318	792.48
SA40_26	1526	177.6834487915039	437.3705863952637	0.7942754	793.0
SA40_26	1527	170.47131061553955	436.2436294555664	0.42260402	793.52
SA40_26	1528	175.25898218154907	438.5530471801758	0.6174622	794.04
SA40_26	1529	173.27476739883423	436.1034965515137	0.2175227	794.56
SA40_26	1530	174.4298219680786	437.22716331481934	0.54883033	795.08
SA40_26	1531	174.94070529937744	437.7488136291504	0.66605455	795.6
SA40_26	1532	175.16443729400635	438.4117126464844	0.796332	796.12
SA40_26	1533	186.73839569091797	434.52115058898926	0.28667492	796.64
SA40_26	1534	190.75026512145996	435.69225311279297	0.06514673	797.16
SA40_26	1535	199.50757026672363	430.60455322265625	0.24702589	797.68
SA40_26	1536	197.97329902648926	431.62888526916504	0.101054154	798.2
SA40_26	1537	103.7898302078247	465.5317497253418	0.19276406	798.72
SA40_26	1538	195.89951038360596	433.1829071044922	0.04631576	799.24
SA40_26	1539	183.0012559890747	434.25161361694336	0.52892935	799.76
SA40_26	1540	186.88247203826904	431.7443561553955	0.46756113	800.28
SA40_26	1541	101.35835409164429	468.96763801574707	0.22673957	800.8
SA40_26	1542	192.83357858657837	435.3769111633301	0.47955114	801.32
SA40_26	1543	161.17913722991943	57.24671959877014	0.13817464	801.84
SA40_26	1544	102.51075029373169	468.52209091186523	0.25339395	802.36
SA40_26	1545	105.63353300094604	465.17629623413086	0.13684589	802.88
SA40_26	1546	145.44953107833862	438.71280670166016	0.086917736	803.4
SA40_26	1547	199.59368705749512	432.67696380615234	0.03741731	803.92
SA40_26	1548	187.7422571182251	433.5051727294922	0.65598655	804.44
SA40_26	1549	187.08575963974	433.42689514160156	0.69891053	804.96
SA40_26	1550	186.7574691772461	432.4259376525879	0.1275844	805.48
SA40_26	1551	183.54535102844238	435.32092094421387	0.72400856	806.0
SA40_26	1552	174.13733005523682	437.7305030822754	0.76882416	806.52
SA40_26	1553	182.05747604370117	438.91427993774414	0.76662284	807.04
SA40_26	1554	176.09827518463135	437.1511173248291	0.44886675	807.56
SA40_26	1555	106.8510890007019	469.3731880187988	0.057193093	808.08
SA40_26	1556	182.04419612884521	437.66841888427734	0.14160962	808.6
SA40_26	1557	179.18901443481445	436.51885986328125	0.046661325	809.12
SA40_26	1558	186.5486741065979	432.8949451446533	0.12519844	809.64
SA40_26	1559	174.3621587753296	434.5854377746582	0.84828883	810.16
SA40_26	1560	177.13040113449097	434.1532516479492	0.5725276	810.68
SA40_26	1561	169.87202167510986	433.1199645996094	0.41217935	811.2
SA40_26	1562	155.14850616455078	427.5839424133301	0.88929486	811.72
SA40_26	1563	154.46377992630005	421.29063606262207	0.75965655	812.24
SA40_26	1564	145.59221267700195	429.7968864440918	0.86946476	812.76
SA40_26	1565	136.3175868988037	438.44367027282715	0.9611245	813.28
SA40_26	1566	124.20204877853394	442.09407806396484	0.9860799	813.8
SA40_26	1567	125.35245418548584	444.2226791381836	0.99274194	814.32
SA40_26	1568	118.58967542648315	445.2785110473633	0.989451	814.84
SA40_26	1569	113.82142305374146	445.34860610961914	0.19576235	815.36
SA40_26	1570	138.18421363830566	442.4803161621094	0.99799514	815.88
SA40_26	1571	152.9644250869751	444.68536376953125	0.9752632	816.4
SA40_26	1572	128.21022272109985	439.62324142456055	0.99907386	816.92
SA40_26	1573	115.12550115585327	439.5585823059082	0.54562074	817.44
SA40_26	1574	114.8537278175354	445.3890609741211	0.64243406	817.96
SA40_26	1575	117.14403629302979	447.30053901672363	0.16721708	818.48
SA40_26	1576	118.5300350189209	449.1953659057617	0.33292657	819.0
SA40_26	1577	126.61168575286865	442.24785804748535	0.99134094	819.52
SA40_26	1578	139.8343324661255	439.25230979919434	0.9486482	820.04
SA40_26	1579	153.87532711029053	433.85278701782227	0.8971363	820.56
SA40_26	1580	172.54842519760132	430.3883743286133	0.9874176	821.08
SA40_26	1581	189.78651762008667	429.68067169189453	0.1647339	821.6
SA40_26	1582	186.36902570724487	427.1803379058838	0.7179881	822.12
SA40_26	1583	183.1308364868164	427.82684326171875	0.679181	822.64
SA40_26	1584	191.17307662963867	427.39877700805664	0.2139724	823.16
SA40_26	1585	200.95117092132568	426.04808807373047	0.31685212	823.68
SA40_26	1586	140.6004548072815	441.45572662353516	0.109894276	824.2
SA40_26	1587	128.14165353775024	442.6432800292969	0.82961875	824.72
SA40_26	1588	128.13163995742798	450.5167007446289	0.78533447	825.24
SA40_26	1589	121.0281252861023	449.45557594299316	0.95578	825.76
SA40_26	1590	116.52978658676147	448.61037254333496	0.9525788	826.28
SA40_26	1591	113.33690881729126	447.15728759765625	0.93345064	826.8
SA40_26	1592	113.36115598678589	450.42205810546875	0.972658	827.32
SA40_26	1593	81.55367970466614	457.55836486816406	0.031462613	827.84
SA40_26	1594	93.7909185886383	448.35923194885254	0.59646624	828.36
SA40_26	1595	71.0615336894989	455.40842056274414	0.005232122	828.88
SA40_26	1596	128.75819206237793	454.2854690551758	0.4384823	829.4
SA40_26	1597	137.7211332321167	452.8710079193115	0.70100826	829.92
SA40_26	1598	120.25232315063477	442.62250900268555	0.9530263	830.44
SA40_26	1599	121.69606685638428	448.70887756347656	0.8811512	830.96
SA40_26	1600	117.08024740219116	447.8122615814209	0.99320567	831.48
SA40_26	1601	113.01488876342773	449.0283679962158	0.66223073	832.0
SA40_26	1602	91.5076494216919	451.96306228637695	0.021141982	832.52
SA40_26	1603	95.14797925949097	451.6183090209961	0.78424454	833.04
SA40_26	1604	98.48971366882324	449.7065734863281	0.9525112	833.56
SA40_26	1605	119.8740005493164	447.54289627075195	0.99406236	834.08
SA40_26	1606	127.26660966873169	447.3699760437012	0.9964741	834.6
SA40_26	1607	146.43151760101318	449.1405773162842	0.85511404	835.12
SA40_26	1608	167.23361015319824	444.389591217041	0.65581906	835.64
SA40_26	1609	163.40537071228027	445.13036727905273	0.84391475	836.16
SA40_26	1610	81.19237422943115	463.5413360595703	0.02184309	836.68
SA40_26	1611	137.2950315475464	446.1244297027588	0.980876	837.2
SA40_26	1612	124.58792924880981	448.2157516479492	0.9824242	837.72
SA40_26	1613	135.84485054016113	449.30980682373047	0.99523985	838.24
SA40_26	1614	133.7965488433838	448.7907886505127	0.99624985	838.76
SA40_26	1615	148.38824272155762	449.4913673400879	0.41054592	839.28
SA40_26	1616	201.25389099121094	440.2447700500488	0.6625663	839.8
SA40_26	1617	216.4179801940918	429.1670036315918	0.99109846	840.32
SA40_26	1618	212.0391607284546	435.3757095336914	0.7664865	840.84
SA40_26	1619	188.1343126296997	440.7436180114746	0.9801041	841.36
SA40_26	1620	144.24870014190674	445.85474967956543	0.55183893	841.88
SA40_26	1621	130.0492525100708	444.45980072021484	0.97304934	842.4
SA40_26	1622	129.08332347869873	442.0161724090576	0.99380684	842.92
SA40_26	1623	131.1384916305542	438.37074279785156	0.9625922	843.44
SA40_26	1624	143.4525489807129	433.359432220459	0.97522223	843.96
SA40_26	1625	138.5884165763855	437.8594779968262	0.26972365	844.48
SA40_26	1626	131.06141090393066	441.3830280303955	0.98922276	845.0
SA40_26	1627	124.40286874771118	441.78357124328613	0.9477689	845.52
SA40_26	1628	114.44394588470459	444.58580017089844	0.3371091	846.04
SA40_26	1629	108.70598554611206	443.76108169555664	0.18645945	846.56
SA40_26	1630	92.06256866455078	444.11075592041016	0.020306883	847.08
SA40_26	1631	85.3009581565857	446.03919982910156	0.028625814	847.6
SA40_26	1632	99.3448257446289	443.77495765686035	0.5733743	848.12
SA40_26	1633	103.54796648025513	445.0180435180664	0.61456686	848.64
SA40_26	1634	95.83320021629333	441.6258430480957	0.5602642	849.16
SA40_26	1635	125.77611207962036	443.51935386657715	0.71744424	849.68
SA40_26	1636	148.85931015014648	438.837890625	0.90373963	850.2
SA40_26	1637	100.85135698318481	469.8698043823242	0.01014605	850.72
SA40_26	1638	200.24466514587402	427.0291328430176	0.105478525	851.24
SA40_26	1639	200.79326629638672	435.7072448730469	0.9731233	851.76
SA40_26	1640	10.611344128847122	290.9576225280762	0.00705078	852.28
SA40_26	1641	152.04157829284668	447.4049949645996	0.15954103	852.8
SA40_26	1642	150.71805715560913	448.41113090515137	0.9547504	853.32
SA40_26	1643	118.87962818145752	448.1185054779053	0.93342847	853.84
SA40_26	1644	112.46645450592041	447.2053527832031	0.915148	854.36
SA40_26	1645	109.35338735580444	451.7845916748047	0.1720065	854.88
SA40_26	1646	132.96586275100708	456.7577934265137	0.05165554	855.4
SA40_26	1647	160.4614019393921	453.17662239074707	0.15566993	855.92
SA40_26	1648	204.18243408203125	445.69355964660645	0.43117815	856.44
SA40_26	1649	215.63444137573242	449.10738945007324	0.20725808	856.96
SA40_26	1650	187.58320808410645	449.3148994445801	0.6836406	857.48
SA40_26	1651	179.68428134918213	447.71982192993164	0.5131357	858.0
SA40_26	1652	171.78248167037964	451.21788024902344	0.3162775	858.52
SA40_26	1653	153.04373502731323	453.5994243621826	0.8691556	859.04
SA40_26	1654	139.36703205108643	453.4016990661621	0.82206744	859.56
SA40_26	1655	114.6135926246643	450.3141689300537	0.95567083	860.08
SA40_26	1656	113.92819881439209	450.34595489501953	0.8533763	860.6
SA40_26	1657	109.28717851638794	447.7888298034668	0.96887577	861.12
SA40_26	1658	98.24502468109131	454.0177917480469	0.2920088	861.64
SA40_26	1659	86.58785820007324	450.5753517150879	0.30004713	862.16
SA40_26	1660	91.3908302783966	449.417781829834	0.7502373	862.68
SA40_26	1661	109.19872522354126	446.85742378234863	0.9411116	863.2
SA40_26	1662	130.1520824432373	440.87533950805664	0.94857657	863.72
SA40_26	1663	145.22442817687988	446.4177703857422	0.8122084	864.24
SA40_26	1664	150.9108304977417	434.08467292785645	0.057771415	864.76
SA40_26	1665	149.55624341964722	441.9154357910156	0.95194167	865.28
SA40_26	1666	155.8774471282959	437.59843826293945	0.6765394	865.8
SA40_26	1667	158.71132612228394	440.62219619750977	0.8323126	866.32
SA40_26	1668	160.47918796539307	440.3279685974121	0.1378096	866.84
SA40_26	1669	169.46572065353394	438.94752502441406	0.030801883	867.36
SA40_26	1670	165.59442281723022	439.8782730102539	0.17362545	867.88
SA40_26	1671	158.55180025100708	441.0999584197998	0.7841763	868.4
SA40_26	1672	163.63184452056885	440.84386825561523	0.34080768	868.92
SA40_26	1673	184.735906124115	437.7111339569092	0.11586418	869.44
SA40_26	1674	169.27177906036377	438.47957611083984	0.87216306	869.96
SA40_26	1675	167.5133228302002	439.3601703643799	0.7803375	870.48
SA40_26	1676	96.19420766830444	465.9639358520508	0.098089576	871.0
SA40_26	1677	96.07005715370178	469.57414627075195	0.13586439	871.52
SA40_26	1678	156.07149600982666	441.67945861816406	0.66266423	872.04
SA40_26	1679	157.42838382720947	441.0303783416748	0.95857763	872.56
SA40_26	1680	156.8764567375183	439.58991050720215	0.96619576	873.08
SA40_26	1681	156.18380308151245	441.7971611022949	0.58075106	873.6
SA40_26	1682	157.11238384246826	441.2750244140625	0.9030033	874.12
SA40_26	1683	154.51347827911377	441.86997413635254	0.7690797	874.64
SA40_26	1684	160.28904914855957	441.5097999572754	0.58950615	875.16
SA40_26	1685	160.02575159072876	441.21557235717773	0.9018113	875.68
SA40_26	1686	159.38981771469116	441.2725067138672	0.9089118	876.2
SA40_26	1687	159.0873122215271	443.6300468444824	0.08007388	876.72
SA40_26	1688	152.8052806854248	443.135461807251	0.28196695	877.24
SA40_26	1689	165.32628536224365	443.32921028137207	0.013195678	877.76
SA40_26	1690	95.09344100952148	467.18713760375977	0.23351155	878.28
SA40_26	1691	156.42471313476562	437.1265697479248	0.15728295	878.8
SA40_26	1692	169.90933418273926	439.26429748535156	0.53964174	879.32
SA40_26	1693	176.24895572662354	437.55048751831055	0.74630153	879.84
SA40_26	1694	165.41197299957275	437.6426124572754	0.8281841	880.36
SA40_26	1695	177.71987915039062	441.6221809387207	0.66840345	880.88
SA40_26	1696	182.7131152153015	439.1487121582031	0.7198221	881.4
SA40_26	1697	175.8257031440735	440.95848083496094	0.9233817	881.92
SA40_26	1698	176.2556791305542	439.1876220703125	0.95271826	882.44
SA40_26	1699	175.4328489303589	439.07094955444336	0.55300957	882.96
SA40_26	1700	175.38378238677979	438.39792251586914	0.7852167	883.48
SA40_26	1701	175.44026374816895	436.5114498138428	0.11989953	884.0
SA40_26	1702	177.67150402069092	439.0971279144287	0.9236007	884.52
SA40_26	1703	178.36685180664062	439.05452728271484	0.8413527	885.04
SA40_26	1704	180.3064227104187	439.05933380126953	0.7688344	885.56
SA40_26	1705	178.36642265319824	437.42889404296875	0.81286544	886.08
SA40_26	1706	188.3399248123169	434.9066734313965	0.07960223	886.6
SA40_26	1707	187.09691762924194	436.50498390197754	0.22110319	887.12
SA40_26	1708	190.52153825759888	436.8481922149658	0.34313786	887.64
SA40_26	1709	191.02648496627808	435.84468841552734	0.43616495	888.16
SA40_26	1710	189.6175980567932	434.3379020690918	0.037207972	888.68
SA40_26	1711	194.7497844696045	434.3011665344238	0.043387447	889.2
SA40_26	1712	190.3472661972046	436.0210990905762	0.12067819	889.72
SA40_26	1713	194.28186416625977	437.28343963623047	0.036611527	890.24
SA40_26	1714	198.65949153900146	434.26197052001953	0.10974925	890.76
SA40_26	1715	198.9519476890564	433.8992500305176	0.06822052	891.28
SA40_26	1716	181.61072731018066	437.02348709106445	0.71463054	891.8
SA40_26	1717	178.06239128112793	439.6377468109131	0.9532468	892.32
SA40_26	1718	183.98337364196777	437.25379943847656	0.32750368	892.84
SA40_26	1719	173.12631607055664	437.5271415710449	0.20166431	893.36
SA40_26	1720	178.43657732009888	438.92638206481934	0.8958523	893.88
SA40_26	1721	187.23913431167603	435.5035400390625	0.104586236	894.4
SA40_26	1722	187.49866485595703	433.9448547363281	0.02086601	894.92
SA40_26	1723	190.9540891647339	435.4639434814453	0.038996723	895.44
SA40_26	1724	201.34053230285645	433.53349685668945	0.05751969	895.96
SA40_26	1725	197.47185707092285	431.74673080444336	0.32570976	896.48
SA40_26	1726	189.32149410247803	435.38941383361816	0.20181882	897.0
SA40_26	1727	193.5084342956543	433.1898021697998	0.02419489	897.52
SA40_26	1728	178.1226396560669	435.9573554992676	0.1461101	898.04
SA40_26	1729	177.26269960403442	438.2406806945801	0.9476771	898.56
SA40_26	1730	143.27207803726196	438.06724548339844	0.034569405	899.08
SA40_26	1731	193.10081005096436	434.8290824890137	0.12701218	899.6
SA40_26	1732	190.51432609558105	435.57286262512207	0.007763665	900.12
SA40_26	1733	101.58509016036987	469.55323219299316	0.1661784	900.64
SA40_26	1734	166.42208099365234	435.9360694885254	0.43331364	901.16
SA40_26	1735	159.49361324310303	437.6868438720703	0.8270451	901.68
SA40_26	1736	162.74343729019165	440.0782299041748	0.77195346	902.2
SA40_26	1737	163.91618251800537	437.90431022644043	0.9017141	902.72
SA40_26	1738	166.02213382720947	438.36602210998535	0.9616302	903.24
SA40_26	1739	181.53142929077148	435.20862579345703	0.29756597	903.76
SA40_26	1740	169.34802532196045	434.9847221374512	0.9257364	904.28
SA40_26	1741	173.0915069580078	435.67617416381836	0.21776333	904.8
SA40_26	1742	180.48148155212402	433.7215805053711	0.30041274	905.32
SA40_26	1743	178.98064851760864	436.7585563659668	0.10162362	905.84
SA40_26	1744	182.59743452072144	436.5366268157959	0.67946553	906.36
SA40_26	1745	658.6994171142578	128.09409141540527	0.1943466	906.88
SA40_26	1746	187.50890493392944	436.21816635131836	0.23224606	907.4
SA40_26	1747	182.65726566314697	435.7738208770752	0.7823225	907.92
SA40_26	1748	177.54279375076294	437.1869659423828	0.006747581	908.44
SA40_26	1749	176.74665451049805	439.28452491760254	0.5588478	908.96
SA40_26	1750	176.3516664505005	438.830509185791	0.08982236	909.48
SA40_26	1751	172.1461534500122	436.18749618530273	0.14499465	910.0
SA40_26	1752	167.67555475234985	438.8550567626953	0.19736795	910.52
SA40_26	1753	175.1470446586609	437.2310256958008	0.11597739	911.04
SA40_26	1754	175.0098705291748	437.4370765686035	0.9185017	911.56
SA40_26	1755	187.66813278198242	434.18097496032715	0.09618832	912.08
SA40_26	1756	669.7088718414307	125.57404518127441	0.014638129	912.6
SA40_26	1757	181.1807632446289	436.2442874908447	0.2258809	913.12
SA40_26	1758	178.0184030532837	437.5872802734375	0.18992329	913.64
SA40_26	1759	173.85411262512207	437.4762725830078	0.6021781	914.16
SA40_26	1760	181.01052045822144	436.4834690093994	0.14502585	914.68
SA40_26	1761	196.11742496490479	428.30617904663086	0.16159599	915.2
SA40_26	1762	189.4608736038208	427.8359127044678	0.020279223	915.72
SA40_26	1763	653.5499572753906	125.21515846252441	0.41541702	916.24
SA40_26	1764	179.4006109237671	425.42564392089844	0.97607034	916.76
SA40_26	1765	188.54328393936157	429.15209770202637	0.8798561	917.28
SA40_26	1766	198.1348156929016	430.7029724121094	0.8278405	917.8
SA40_26	1767	205.78219890594482	429.0260124206543	0.68726724	918.32
SA40_26	1768	206.5927028656006	426.308012008667	0.13865866	918.84
SA40_26	1769	191.89162254333496	431.4397430419922	0.015928986	919.36
SA40_26	1770	161.83507442474365	437.3533630371094	0.8893051	919.88
SA40_26	1771	157.65328407287598	438.21996688842773	0.976708	920.4
SA40_26	1772	159.6827268600464	439.29840087890625	0.95484245	920.92
SA40_26	1773	159.88459587097168	438.77832412719727	0.98723155	921.44
SA40_26	1774	161.1188292503357	438.45096588134766	0.9379895	921.96
SA40_26	1775	158.84346961975098	439.127254486084	0.9714857	922.48
SA40_26	1776	158.86934995651245	439.4725799560547	0.9719529	923.0
SA40_26	1777	157.13365077972412	439.5903968811035	0.96563107	923.52
SA40_26	1778	158.05553197860718	440.54125785827637	0.9698448	924.04
SA40_26	1779	156.3697338104248	440.0386619567871	0.96411663	924.56
SA40_26	1780	156.44632577896118	439.51847076416016	0.9847439	925.08
SA40_26	1781	156.09240531921387	437.87970542907715	0.9697502	925.6
SA40_26	1782	158.6100935935974	436.44118309020996	0.7941883	926.12
SA40_26	1783	163.98836374282837	439.4186782836914	0.8023745	926.64
SA40_26	1784	170.0534462928772	438.7240219116211	0.9385097	927.16
SA40_26	1785	178.89678478240967	437.358341217041	0.6672072	927.68
SA40_26	1786	176.7131805419922	438.4212112426758	0.624933	928.2
SA40_26	1787	182.82148838043213	435.897159576416	0.11165537	928.72
SA40_26	1788	191.8198585510254	434.54200744628906	0.13989483	929.24
SA40_26	1789	189.1257405281067	434.41572189331055	0.048843846	929.76
SA40_26	1790	195.64800262451172	437.09197998046875	0.39358073	930.28
SA40_26	1791	198.45893383026123	436.2791061401367	0.5574009	930.8
SA40_26	1792	197.17674255371094	436.8094825744629	0.4209772	931.32
SA40_26	1793	197.1266746520996	435.72638511657715	0.18489608	931.84
SA40_26	1794	193.33622455596924	435.9035396575928	0.34216917	932.36
SA40_26	1795	199.17364120483398	432.30016708374023	0.06205517	932.88
SA40_26	1796	198.30505847930908	431.44248962402344	0.07499685	933.4
SA40_26	1797	198.10986518859863	431.17916107177734	0.06403613	933.92
SA40_26	1798	195.63870429992676	431.6583824157715	0.29041997	934.44
SA40_26	1799	191.70093536376953	433.11561584472656	0.4540264	934.96
SA40_26	1800	184.1838836669922	432.9506492614746	0.30262646	935.48
SA40_26	1801	182.8519344329834	436.14274978637695	0.13406515	936.0
SA40_26	1802	184.98331308364868	436.442813873291	0.18092139	936.52
SA40_26	1803	176.91946029663086	437.02016830444336	0.011390066	937.04
SA40_26	1804	183.28180313110352	437.2939682006836	0.07487435	937.56
SA40_26	1805	187.40921020507812	436.52320861816406	0.010587893	938.08
SA40_26	1806	174.98795986175537	440.0992012023926	0.95444334	938.6
SA40_26	1807	183.89533758163452	436.56028747558594	0.53336453	939.12
SA40_26	1808	184.63715314865112	433.0212879180908	0.050781965	939.64
SA40_26	1809	186.1801266670227	434.91153717041016	0.08714534	940.16
SA40_26	1810	197.64432907104492	434.70394134521484	0.028756417	940.68
SA40_26	1811	200.04777908325195	430.26354789733887	0.11957565	941.2
SA40_26	1812	198.9762306213379	431.5873432159424	0.028698727	941.72
SA40_26	1813	192.29567050933838	430.18052101135254	0.39950663	942.24
SA40_26	1814	183.54531526565552	432.7976703643799	0.3429961	942.76
SA40_26	1815	194.18766498565674	429.8020076751709	0.16540281	943.28
SA40_26	1816	197.94480800628662	429.4331932067871	0.013961577	943.8
SA40_26	1817	198.02649021148682	430.88476181030273	0.05169371	944.32
SA40_26	1818	104.12825345993042	468.53227615356445	0.044836916	944.84
SA40_26	1819	176.1075735092163	436.9785690307617	0.007336743	945.36
SA40_26	1820	157.2667121887207	438.5666084289551	0.6028244	945.88
SA40_26	1821	154.8679232597351	440.6813049316406	0.15383379	946.4
SA40_26	1822	159.10747051239014	441.3571071624756	0.8188071	946.92
SA40_26	1823	158.49709510803223	439.44780349731445	0.97329324	947.44
SA40_26	1824	168.4505820274353	438.5009765625	0.78839403	947.96
SA40_26	1825	179.22972440719604	435.65760612487793	0.23407577	948.48
SA40_26	1826	179.36475276947021	437.47610092163086	0.41179547	949.0
SA40_26	1827	190.23491144180298	436.0978603363037	0.026115306	949.52
SA40_26	1828	194.79196071624756	435.2277946472168	0.014839552	950.04
SA40_26	1829	189.6303653717041	436.2162780761719	0.083023734	950.56
SA40_26	1830	181.379497051239	436.97510719299316	0.12186649	951.08
SA40_26	1831	180.55405616760254	437.72483825683594	0.7800849	951.6
SA40_26	1832	173.5060453414917	437.1156120300293	0.8109475	952.12
SA40_26	1833	170.4764723777771	436.88140869140625	0.6964908	952.64
SA40_26	1834	175.07165670394897	435.5724334716797	0.30149537	953.16
SA40_26	1835	184.09537076950073	436.06990814208984	0.036400575	953.68
SA40_26	1836	180.54019212722778	436.1179447174072	0.074584104	954.2
SA40_26	1837	178.64960432052612	436.5715026855469	0.025568053	954.72
SA40_26	1838	192.16456413269043	435.54880142211914	0.0411467	955.24
SA40_26	1839	175.51804780960083	435.6283378601074	0.05240034	955.76
SA40_26	1840	159.04556512832642	439.8621368408203	0.844332	956.28
SA40_26	1841	148.91083240509033	441.5822410583496	0.96253353	956.8
SA40_26	1842	191.76199436187744	433.687219619751	0.20296174	957.32
SA40_26	1843	213.41626644134521	429.142370223999	0.0776351	957.84
SA40_26	1844	101.69055461883545	469.50708389282227	0.026586091	958.36
SA40_26	1845	233.12256336212158	425.2061462402344	0.0096879685	958.88
SA40_26	1846	206.5277338027954	426.5555191040039	0.33014983	959.4
SA40_26	1847	180.0365686416626	436.8368911743164	0.5040437	959.92
SA40_26	1848	162.40918636322021	438.1306457519531	0.89509475	960.44
SA40_26	1849	160.16054153442383	439.53566551208496	0.9401049	960.96
SA40_26	1850	159.64781045913696	440.2137279510498	0.96439105	961.48
SA40_26	1851	161.50846481323242	440.5780220031738	0.87416977	962.0
SA40_26	1852	160.45382022857666	439.92310523986816	0.94444823	962.52
SA40_26	1853	164.43305015563965	440.3477668762207	0.83201605	963.04
SA40_26	1854	163.19273710250854	438.83663177490234	0.9546625	963.56
SA40_26	1855	164.43588733673096	438.3194160461426	0.93318886	964.08
SA40_26	1856	164.38353061676025	439.12731170654297	0.9775663	964.6
SA40_26	1857	164.92390632629395	438.87511253356934	0.9750591	965.12
SA40_26	1858	168.0204153060913	437.8700637817383	0.6868288	965.64
SA40_26	1859	167.72198677062988	439.0864562988281	0.91898316	966.16
SA40_26	1860	167.2599196434021	439.13795471191406	0.9782562	966.68
SA40_26	1861	166.29531383514404	439.4759273529053	0.9757085	967.2
SA40_26	1862	165.39040803909302	438.44141006469727	0.9600394	967.72
SA40_26	1863	164.8165225982666	437.70538330078125	0.9400056	968.24
SA40_26	1864	172.8781223297119	436.2444591522217	0.73724264	968.76
SA40_26	1865	167.65711307525635	438.4743404388428	0.8966908	969.28
SA40_26	1866	171.77321910858154	439.33542251586914	0.89951223	969.8
SA40_26	1867	177.39211320877075	437.42076873779297	0.41675553	970.32
SA40_26	1868	174.24054145812988	437.5701141357422	0.8010065	970.84
SA40_26	1869	182.19611644744873	436.4773464202881	0.24469048	971.36
SA40_26	1870	184.92997884750366	433.1381034851074	0.13933682	971.88
SA40_26	1871	194.71065998077393	434.988956451416	0.11971067	972.4
SA40_26	1872	184.79126691818237	435.4816246032715	0.47272682	972.92
SA40_26	1873	181.3814640045166	434.9381446838379	0.33297452	973.44
SA40_26	1874	186.5894317626953	438.23387145996094	0.5954972	973.96
SA40_26	1875	185.98378896713257	438.4368324279785	0.87321174	974.48
SA40_26	1876	187.63079643249512	434.0635299682617	0.22821718	975.0
SA40_26	1877	188.22829723358154	434.6491813659668	0.44299877	975.52
SA40_26	1878	186.3031506538391	435.867919921875	0.7525911	976.04
SA40_26	1879	188.58330249786377	433.5479164123535	0.33739248	976.56
SA40_26	1880	186.21737957000732	434.9234390258789	0.041308135	977.08
SA40_26	1881	183.47594738006592	432.50636100769043	0.07238496	977.6
SA40_26	1882	180.10433912277222	436.09445571899414	0.193541	978.12
SA40_26	1883	178.3409833908081	436.7226219177246	0.14501446	978.64
SA40_26	1884	172.09867238998413	435.1269721984863	0.4991662	979.16
SA40_26	1885	177.9942512512207	435.82237243652344	0.4943803	979.68
SA40_26	1886	183.5085153579712	432.4075698852539	0.090292014	980.2
SA40_26	1887	162.0095133781433	431.39442443847656	0.26613164	980.72
SA40_26	1888	162.35922574996948	427.1847152709961	0.91439784	981.24
SA40_26	1889	153.83026599884033	432.6931571960449	0.9019331	981.76
SA40_26	1890	142.33194589614868	438.83585929870605	0.99047345	982.28
SA40_26	1891	145.3829050064087	440.82916259765625	0.9664502	982.8
SA40_26	1892	133.85318517684937	442.86014556884766	0.9913591	983.32
SA40_26	1893	145.79851627349854	443.24066162109375	0.93298995	983.84
SA40_26	1894	179.19235229492188	440.7011032104492	0.5753802	984.36
SA40_26	1895	187.55555152893066	440.90166091918945	0.58619237	984.88
SA40_26	1896	195.09464502334595	437.5224781036377	0.5310119	985.4
SA40_26	1897	200.10199546813965	434.2284393310547	0.84545773	985.92
SA40_26	1898	177.11150646209717	438.4031867980957	0.6014735	986.44
SA40_26	1899	157.13008642196655	439.2421531677246	0.89447075	986.96
SA40_26	1900	150.82263946533203	439.6718215942383	0.8904558	987.48
SA40_26	1901	156.7882537841797	440.5725860595703	0.89518714	988.0
SA40_26	1902	156.60533905029297	440.1280975341797	0.88719934	988.52
SA40_26	1903	160.7290506362915	440.2470016479492	0.92167485	989.04
SA40_26	1904	164.2328977584839	440.6172466278076	0.90970045	989.56
SA40_26	1905	166.22906923294067	440.26997566223145	0.8059865	990.08
SA40_26	1906	174.37546253204346	438.9773368835449	0.86461043	990.6
SA40_26	1907	177.73815393447876	437.9781246185303	0.77125233	991.12
SA40_26	1908	173.19096326828003	437.17251777648926	0.3898544	991.64
SA40_26	1909	190.56837558746338	434.3367290496826	0.3754373	992.16
SA40_26	1910	191.2973165512085	436.5663528442383	0.6943813	992.68
SA40_26	1911	194.5975422859192	434.02673721313477	0.4404204	993.2
SA40_26	1912	200.21028518676758	436.20203018188477	0.18212917	993.72
SA40_26	1913	195.40143013000488	435.5188751220703	0.34871456	994.24
SA40_26	1914	202.80303955078125	430.78911781311035	0.4356022	994.76
SA40_26	1915	200.19373893737793	430.1150321960449	0.84142876	995.28
SA40_26	1916	205.39214611053467	428.84016036987305	0.2901387	995.8
SA40_26	1917	199.57551956176758	429.724760055542	0.42570016	996.32
SA40_26	1918	205.3666353225708	430.35999298095703	0.9286354	996.84
SA40_26	1919	206.80785179138184	431.8393135070801	0.62955844	997.36
SA40_26	1920	108.5065484046936	468.5647201538086	0.09706122	997.88
SA40_26	1921	99.88672137260437	465.33677101135254	0.42160073	998.4
SA40_26	1922	204.24530506134033	432.6345634460449	0.1757268	998.92
SA40_26	1923	208.2244873046875	432.9665279388428	0.07650155	999.44
SA40_26	1924	202.50065326690674	432.9020118713379	0.1278819	999.96
SA40_26	1925	196.44126892089844	432.1494197845459	0.17558709	1000.48
SA40_26	1926	183.53805541992188	437.933406829834	0.86518455	1001.0
SA40_26	1927	176.35693550109863	438.5459232330322	0.55707026	1001.52
SA40_26	1928	178.3313751220703	434.6641731262207	0.6347892	1002.04
SA40_26	1929	175.03559589385986	438.1075859069824	0.8421726	1002.56
SA40_26	1930	192.982280254364	436.15410804748535	0.028309962	1003.08
SA40_26	1931	181.95570707321167	437.4769592285156	0.4546689	1003.6
SA40_26	1932	182.21784830093384	437.05163955688477	0.7636887	1004.12
SA40_26	1933	183.07058811187744	434.40138816833496	0.3381977	1004.64
SA40_26	1934	189.2017960548401	435.7440948486328	0.09363705	1005.16
SA40_26	1935	188.609516620636	436.5980529785156	0.41342166	1005.68
SA40_26	1936	193.03419589996338	434.472713470459	0.5847603	1006.2
SA40_26	1937	188.9145851135254	436.1363410949707	0.046612076	1006.72
SA40_26	1938	191.1584973335266	435.0117015838623	0.25359735	1007.24
SA40_26	1939	192.59761571884155	436.003360748291	0.27842498	1007.76
SA40_26	1940	191.98635816574097	436.1356544494629	0.79517525	1008.28
SA40_26	1941	200.17666816711426	431.5734672546387	0.8085788	1008.8
SA40_26	1942	199.0810990333557	431.00855827331543	0.035257753	1009.32
SA40_26	1943	192.97715425491333	435.4288101196289	0.07088477	1009.84
SA40_26	1944	196.43874168395996	432.3845958709717	0.16618209	1010.36
SA40_26	1945	198.41456413269043	434.6213150024414	0.036647495	1010.88
SA40_26	1946	193.88279914855957	431.8997383117676	0.27355897	1011.4
SA40_26	1947	187.78191804885864	433.3659267425537	0.35820982	1011.92
SA40_26	1948	195.2033519744873	430.2805423736572	0.053378485	1012.44
SA40_26	1949	190.7465696334839	431.4466953277588	0.25488976	1012.96
SA40_26	1950	189.6056890487671	432.0859909057617	0.21933377	1013.48
SA40_26	1951	188.0462884902954	436.56017303466797	0.06492064	1014.0
SA40_26	1952	196.3695526123047	433.6036777496338	0.054844204	1014.52
SA40_26	1953	184.37328338623047	436.65000915527344	0.61870474	1015.04
SA40_26	1954	202.2519588470459	432.6649761199951	0.030804265	1015.56
SA40_26	1955	192.81935691833496	434.57648277282715	0.017512674	1016.08
SA40_26	1956	198.2982873916626	430.76568603515625	0.20900446	1016.6
SA40_26	1957	197.0630168914795	429.51026916503906	0.090520486	1017.12
SA40_26	1958	199.68252182006836	429.0570831298828	0.16559929	1017.64
SA40_26	1959	201.76222324371338	427.13911056518555	0.20892929	1018.16
SA40_26	1960	106.65932893753052	465.6920528411865	0.00854425	1018.68
SA40_26	1961	166.2136435508728	436.23212814331055	0.15098166	1019.2
SA40_26	1962	162.5466823577881	437.74675369262695	0.714308	1019.72
SA40_26	1963	163.3025884628296	439.2144012451172	0.89147055	1020.24
SA40_26	1964	181.19314908981323	436.0342597961426	0.12164066	1020.76
SA40_26	1965	183.60772132873535	436.1008930206299	0.0819467	1021.28
SA40_26	1966	179.75358963012695	436.41626358032227	0.14935568	1021.8
SA40_26	1967	180.36212921142578	434.974422454834	0.23988685	1022.32
SA40_26	1968	184.62705612182617	437.79870986938477	0.04359428	1022.84
SA40_26	1969	184.37447547912598	433.0876064300537	0.06117419	1023.36
SA40_26	1970	173.92702102661133	436.4004707336426	0.3460841	1023.88
SA40_26	1971	168.9302682876587	434.09156799316406	0.29000604	1024.4
SA40_26	1972	98.5421895980835	469.15048599243164	0.064457886	1024.92
SA40_26	1973	176.15606784820557	436.1230945587158	0.7071121	1025.44
SA40_26	1974	165.75982570648193	435.1003646850586	0.28673896	1025.96
SA40_26	1975	188.26309442520142	431.5690040588379	0.11659104	1026.48
SA40_26	1976	182.13300704956055	434.0994644165039	0.22172655	1027.0
SA40_26	1977	180.9346318244934	434.3892288208008	0.38827804	1027.52
SA40_26	1978	182.51118659973145	434.813175201416	0.5486809	1028.04
SA40_26	1979	190.02065658569336	433.06437492370605	0.3368147	1028.56
SA40_26	1980	200.2582550048828	430.7882881164551	0.096417	1029.08
SA40_26	1981	196.15633487701416	432.30454444885254	0.23440962	1029.6
SA40_26	1982	187.2309684753418	433.65039825439453	0.5525854	1030.12
SA40_26	1983	201.58138275146484	430.53136825561523	0.07060458	1030.64
SA40_26	1984	201.2545108795166	432.43297576904297	0.26505387	1031.16
SA40_26	1985	199.9228835105896	434.18249130249023	0.10314038	1031.68
SA40_26	1986	195.16193866729736	432.4970054626465	0.029449709	1032.2
SA40_26	1987	193.6344027519226	441.0403060913086	0.70334685	1032.72
SA40_26	1988	221.42581939697266	427.6384162902832	0.10793326	1033.24
SA40_26	1989	208.1350803375244	427.8163719177246	0.9020166	1033.76
SA40_26	1990	185.38901805877686	435.99117279052734	0.0071119005	1034.28
SA40_26	1991	167.0132040977478	435.2116584777832	0.3689716	1034.8
SA40_26	1992	158.99027585983276	438.5526466369629	0.88008726	1035.32
SA40_26	1993	155.6055188179016	438.30519676208496	0.97657233	1035.84
SA40_26	1994	158.6369276046753	438.9690113067627	0.9624989	1036.36
SA40_26	1995	158.86554718017578	439.42440032958984	0.9586907	1036.88
SA40_26	1996	161.32559776306152	438.3020210266113	0.8662961	1037.4
SA40_26	1997	162.63108253479004	438.944091796875	0.97167665	1037.92
SA40_26	1998	189.00232315063477	438.2208824157715	0.31221035	1038.44
SA40_26	1999	189.44631814956665	437.2845268249512	0.15711436	1038.96
[truncated: 1,671 more rows]
