# Supplementary material for: Measuring inter-individual differences in behavioural types of gilthead seabreams in the laboratory using deep learning
Source: PeerJ. 2022 May 5;10:e13396. doi: 10.7717/peerj.13396 (PMC9080431; doi:10.7717/peerj.13396)
Supplement: Supplemental Information 1 [file peerj-10-13396-s001.zip › Raw validation data/d4/SA45_SOC_1.csv]

ID	sec	X	Y	%	seconds
SA45_SOC_1	1	1313.763427734375	995.8653044700623	0.18142004	0.0
SA45_SOC_1	2	1606.3993835449219	153.62087666988373	0.420905	0.6006
SA45_SOC_1	3	186.38019561767578	314.4427764415741	0.021968745	1.2012
SA45_SOC_1	4	168.0515956878662	126.94944620132446	0.015638363	1.8018
SA45_SOC_1	5	1888.9031982421875	62.284421771764755	0.02002287	2.4024
SA45_SOC_1	6	173.1565761566162	118.83922666311264	0.006274637	3.003
SA45_SOC_1	7	174.95956420898438	125.43197304010391	0.009791326	3.6036
SA45_SOC_1	8	1891.4852142333984	59.17324170470238	0.044038147	4.2042
SA45_SOC_1	9	144.64425086975098	125.59208482503891	0.011868673	4.8048
SA45_SOC_1	10	157.80797481536865	116.5814396739006	0.0075200917	5.4054
SA45_SOC_1	11	154.91549491882324	120.66067725419998	0.011988352	6.006
SA45_SOC_1	12	153.33239078521729	120.45008093118668	0.010678674	6.6066
SA45_SOC_1	13	156.45901679992676	121.47245317697525	0.0100744385	7.2072
SA45_SOC_1	14	158.27848434448242	117.1498292684555	0.0076120803	7.8078
SA45_SOC_1	15	153.19064140319824	117.48997628688812	0.009489791	8.4084
SA45_SOC_1	16	151.09923362731934	119.28654670715332	0.011076061	9.009
SA45_SOC_1	17	155.9128189086914	121.34013444185257	0.015025345	9.6096
SA45_SOC_1	18	1879.8579025268555	117.351453602314	0.010827658	10.2102
SA45_SOC_1	19	158.21170806884766	116.4739528298378	0.012972261	10.8108
SA45_SOC_1	20	153.8362455368042	117.96138793230057	0.012049306	11.4114
SA45_SOC_1	21	154.04322624206543	122.4263083934784	0.008495816	12.012
SA45_SOC_1	22	141.1428451538086	124.99935418367386	0.014839643	12.6126
SA45_SOC_1	23	153.15427780151367	115.43893933296204	0.01792253	13.2132
SA45_SOC_1	24	155.32313346862793	115.30369967222214	0.012772318	13.8138
SA45_SOC_1	25	151.50099277496338	119.29368406534195	0.009642291	14.4144
SA45_SOC_1	26	127.73506164550781	164.04314160346985	0.008261345	15.015
SA45_SOC_1	27	157.78706073760986	117.9147657752037	0.007041592	15.6156
SA45_SOC_1	28	1775.793113708496	163.07324945926666	0.23858275	16.2162
SA45_SOC_1	29	1722.4407577514648	97.16808289289474	0.015690912	16.8168
SA45_SOC_1	30	1786.021614074707	347.4823236465454	0.9730732	17.4174
SA45_SOC_1	31	1864.9676513671875	701.6177272796631	0.432852	18.018
SA45_SOC_1	32	1808.1195831298828	798.7425756454468	0.80184406	18.6186
SA45_SOC_1	33	1801.9232940673828	464.7166585922241	0.054645564	19.2192
SA45_SOC_1	34	1785.7043838500977	225.32860279083252	0.028447997	19.8198
SA45_SOC_1	35	154.21317100524902	117.78899699449539	0.0144786285	20.4204
SA45_SOC_1	36	154.95253086090088	117.87959396839142	0.0130946245	21.021
SA45_SOC_1	37	158.33842277526855	117.51559674739838	0.014288984	21.6216
SA45_SOC_1	38	155.27534008026123	120.40712803602219	0.011166894	22.2222
SA45_SOC_1	39	150.43461799621582	120.45504570007324	0.015158787	22.8228
SA45_SOC_1	40	1877.735824584961	135.806143283844	0.024995336	23.4234
SA45_SOC_1	41	163.3352565765381	117.70202100276947	0.00671427	24.024
SA45_SOC_1	42	152.8411102294922	118.48653495311737	0.012097467	24.6246
SA45_SOC_1	43	1880.7728576660156	136.4202457666397	0.010974396	25.2252
SA45_SOC_1	44	88.07727813720703	125.5979186296463	0.03693851	25.8258
SA45_SOC_1	45	127.40289688110352	125.79738646745682	0.20287155	26.4264
SA45_SOC_1	46	71.95732355117798	581.9143652915955	0.11370387	27.027
SA45_SOC_1	47	152.6382064819336	124.87692475318909	0.0146198245	27.6276
SA45_SOC_1	48	73.18096160888672	676.6814231872559	0.024739543	28.2282
SA45_SOC_1	49	1878.1809997558594	136.4124083518982	0.027065648	28.8288
SA45_SOC_1	50	160.9987735748291	120.21035581827164	0.012394498	29.4294
SA45_SOC_1	51	32.96238899230957	504.61241483688354	0.014678807	30.03
SA45_SOC_1	52	139.2756700515747	125.90412497520447	0.0113818	30.6306
SA45_SOC_1	53	1878.6772155761719	137.34575271606445	0.01864278	31.2312
SA45_SOC_1	54	1878.721046447754	134.98923361301422	0.012678415	31.8318
SA45_SOC_1	55	142.42034912109375	117.32462614774704	0.011236994	32.4324
SA45_SOC_1	56	149.61304664611816	121.24746948480606	0.013002885	33.033
SA45_SOC_1	57	147.99962997436523	122.11951464414597	0.010989813	33.6336
SA45_SOC_1	58	1878.5277557373047	135.03625810146332	0.022107294	34.2342
SA45_SOC_1	59	141.64667129516602	118.90071898698807	0.018205367	34.8348
SA45_SOC_1	60	157.08257675170898	119.10153061151505	0.0120152505	35.4354
SA45_SOC_1	61	138.61867904663086	123.5859802365303	0.0073818387	36.036
SA45_SOC_1	62	1880.0471878051758	136.80328130722046	0.023137089	36.6366
SA45_SOC_1	63	154.97503280639648	118.44300270080566	0.020026417	37.2372
SA45_SOC_1	64	184.86318111419678	265.7407110929489	0.02981655	37.8378
SA45_SOC_1	65	149.5407485961914	118.2593384385109	0.010709938	38.4384
SA45_SOC_1	66	122.63428688049316	174.57850992679596	0.00877964	39.039
SA45_SOC_1	67	123.80138397216797	172.18611896038055	0.014158197	39.6396
SA45_SOC_1	68	157.45737075805664	118.83715063333511	0.01545745	40.2402
SA45_SOC_1	69	162.07873821258545	118.45228046178818	0.01096487	40.8408
SA45_SOC_1	70	150.1402187347412	119.7426375746727	0.0100611895	41.4414
SA45_SOC_1	71	1880.5254364013672	138.1930786371231	0.012610229	42.042
SA45_SOC_1	72	1877.0373916625977	135.2068144083023	0.039250497	42.6426
SA45_SOC_1	73	124.64020729064941	173.09154152870178	0.014805259	43.2432
SA45_SOC_1	74	124.01340007781982	176.14934027194977	0.008458975	43.8438
SA45_SOC_1	75	150.3032398223877	120.64404487609863	0.014649723	44.4444
SA45_SOC_1	76	1880.1502990722656	136.5065860748291	0.01458499	45.045
SA45_SOC_1	77	121.7642068862915	173.04017186164856	0.024225615	45.6456
SA45_SOC_1	78	155.3859043121338	118.67987930774689	0.010215831	46.2462
SA45_SOC_1	79	152.4045181274414	118.15268039703369	0.008802893	46.8468
SA45_SOC_1	80	1880.101318359375	135.74719369411469	0.011976764	47.4474
SA45_SOC_1	81	151.24239921569824	118.00546735525131	0.014980077	48.048
SA45_SOC_1	82	147.91348457336426	118.56316298246384	0.025860498	48.6486
SA45_SOC_1	83	125.5893087387085	174.35309171676636	0.014824	49.2492
SA45_SOC_1	84	149.72917556762695	121.0245618224144	0.013386273	49.8498
SA45_SOC_1	85	1879.906883239746	135.91610848903656	0.020969247	50.4504
SA45_SOC_1	86	122.41330146789551	175.49527823925018	0.01476353	51.051
SA45_SOC_1	87	154.80777740478516	117.69576877355576	0.0102747725	51.6516
SA45_SOC_1	88	157.94126987457275	117.73067504167557	0.011264937	52.2522
SA45_SOC_1	89	1880.2734375	138.43471884727478	0.01579077	52.8528
SA45_SOC_1	90	1878.5323333740234	136.72880172729492	0.022651974	53.4534
SA45_SOC_1	91	150.8155632019043	117.84141272306442	0.018366974	54.054
SA45_SOC_1	92	1878.9781951904297	137.5390487909317	0.016234225	54.6546
SA45_SOC_1	93	1880.6419372558594	137.22783744335175	0.014080789	55.2552
SA45_SOC_1	94	153.2001256942749	119.94828522205353	0.0128828045	55.8558
SA45_SOC_1	95	1878.5768508911133	135.67433953285217	0.016583502	56.4564
SA45_SOC_1	96	122.5764513015747	177.95239627361298	0.013958847	57.057
SA45_SOC_1	97	157.52829551696777	118.4938895702362	0.011128827	57.6576
SA45_SOC_1	98	1879.4488906860352	138.8397216796875	0.023175605	58.2582
SA45_SOC_1	99	1877.7050399780273	135.76322257518768	0.026565667	58.8588
SA45_SOC_1	100	154.17709350585938	116.88108801841736	0.0093974415	59.4594
SA45_SOC_1	101	156.3086986541748	116.84364706277847	0.008475051	60.06
SA45_SOC_1	102	153.6408519744873	116.977559030056	0.0118349	60.6606
SA45_SOC_1	103	1880.4684448242188	137.0591801404953	0.013296284	61.2612
SA45_SOC_1	104	1877.643814086914	134.5836916565895	0.06360642	61.8618
SA45_SOC_1	105	124.16750907897949	176.06287121772766	0.01703139	62.4624
SA45_SOC_1	106	159.1952133178711	120.0555145740509	0.009566508	63.063
SA45_SOC_1	107	1881.4611053466797	138.74924540519714	0.014257319	63.6636
SA45_SOC_1	108	122.19160079956055	170.20310819149017	0.024584819	64.2642
SA45_SOC_1	109	125.74394702911377	177.06770181655884	0.024729583	64.8648
SA45_SOC_1	110	153.74093055725098	119.2910286784172	0.012636712	65.4654
SA45_SOC_1	111	1881.474838256836	137.97208607196808	0.010967986	66.066
SA45_SOC_1	112	150.43496131896973	120.8221971988678	0.018126205	66.6666
SA45_SOC_1	113	1878.0641555786133	136.7639011144638	0.04777642	67.2672
SA45_SOC_1	114	158.30995559692383	120.59187859296799	0.020115297	67.8678
SA45_SOC_1	115	152.07392692565918	122.84933567047119	0.014032414	68.4684
SA45_SOC_1	116	1879.5031356811523	139.76638734340668	0.020085827	69.069
SA45_SOC_1	117	153.9748191833496	119.84228700399399	0.017956268	69.6696
SA45_SOC_1	118	1877.0860290527344	135.37354052066803	0.021224834	70.2702
SA45_SOC_1	119	1863.1440353393555	142.3276287317276	0.014139911	70.8708
SA45_SOC_1	120	155.54603576660156	120.27817279100418	0.01754817	71.4714
SA45_SOC_1	121	1878.5398864746094	140.46295166015625	0.028085986	72.072
SA45_SOC_1	122	1877.6997756958008	135.49221217632294	0.04660602	72.6726
SA45_SOC_1	123	154.7651767730713	121.08491957187653	0.020286333	73.2732
SA45_SOC_1	124	160.46064376831055	121.18925213813782	0.011642137	73.8738
SA45_SOC_1	125	1880.734748840332	136.90970599651337	0.015971407	74.4744
SA45_SOC_1	126	1877.6907348632812	137.7171367406845	0.023249984	75.075
SA45_SOC_1	127	1877.3594284057617	136.00458920001984	0.03123612	75.6756
SA45_SOC_1	128	155.58523178100586	119.08192902803421	0.019975387	76.2762
SA45_SOC_1	129	149.0939998626709	121.16507202386856	0.017325567	76.8768
SA45_SOC_1	130	1879.6739959716797	137.3148536682129	0.03878913	77.4774
SA45_SOC_1	131	1879.5024490356445	138.82615506649017	0.02573534	78.078
SA45_SOC_1	132	146.6378402709961	120.88150084018707	0.01043163	78.6786
SA45_SOC_1	133	151.9808578491211	122.69537150859833	0.019262832	79.2792
SA45_SOC_1	134	153.03889274597168	122.08587974309921	0.018332398	79.8798
SA45_SOC_1	135	1878.369026184082	136.90809667110443	0.028032988	80.4804
SA45_SOC_1	136	1877.175636291504	137.1184355020523	0.040774617	81.081
SA45_SOC_1	137	140.27215003967285	124.3949156999588	0.029606357	81.6816
SA45_SOC_1	138	154.4026279449463	122.40359276533127	0.020688841	82.2822
SA45_SOC_1	139	1880.1105880737305	138.38491022586823	0.021339511	82.8828
SA45_SOC_1	140	1878.4627532958984	134.10231828689575	0.026299544	83.4834
SA45_SOC_1	141	155.97530364990234	119.07809883356094	0.011813972	84.084
SA45_SOC_1	142	149.96981620788574	120.21186053752899	0.0148990685	84.6846
SA45_SOC_1	143	150.9679412841797	122.00734466314316	0.011931168	85.2852
SA45_SOC_1	144	1879.0532684326172	137.4772185087204	0.036720455	85.8858
SA45_SOC_1	145	1878.229751586914	137.34618723392487	0.023217317	86.4864
SA45_SOC_1	146	1877.9428482055664	134.3753081560135	0.011600565	87.087
SA45_SOC_1	147	121.62733554840088	169.5328724384308	0.014095147	87.6876
SA45_SOC_1	148	125.04990577697754	174.1788500547409	0.015165763	88.2882
SA45_SOC_1	149	122.90186405181885	173.56832027435303	0.02193306	88.8888
SA45_SOC_1	150	1879.0911483764648	137.8494554758072	0.02772633	89.4894
SA45_SOC_1	151	123.36419105529785	177.76317179203033	0.0073179654	90.09
SA45_SOC_1	152	152.87198066711426	116.27862900495529	0.011332961	90.6906
SA45_SOC_1	153	150.20758152008057	116.29839956760406	0.018708032	91.2912
SA45_SOC_1	154	123.13047409057617	170.1121973991394	0.012253932	91.8918
SA45_SOC_1	155	1878.2926940917969	136.58331871032715	0.013256187	92.4924
SA45_SOC_1	156	156.0234832763672	117.44171261787415	0.0138204	93.093
SA45_SOC_1	157	153.07571411132812	116.95649296045303	0.014052814	93.6936
SA45_SOC_1	158	1878.2399368286133	134.5244523882866	0.022516	94.2942
SA45_SOC_1	159	1877.948226928711	133.98535251617432	0.027373912	94.8948
SA45_SOC_1	160	150.6661033630371	120.48224329948425	0.013324809	95.4954
SA45_SOC_1	161	152.10110664367676	119.83767628669739	0.0149981715	96.096
SA45_SOC_1	162	153.38534832000732	118.82625550031662	0.016724845	96.6966
SA45_SOC_1	163	1879.1046524047852	137.38939762115479	0.018003358	97.2972
SA45_SOC_1	164	1876.5806579589844	132.24403828382492	0.021413675	97.8978
SA45_SOC_1	165	154.20877933502197	117.95954525470734	0.008933828	98.4984
SA45_SOC_1	166	151.68082237243652	119.86589580774307	0.017252337	99.099
SA45_SOC_1	167	1878.340187072754	135.78166544437408	0.028180359	99.6996
SA45_SOC_1	168	1877.482681274414	134.45950001478195	0.029586129	100.3002
SA45_SOC_1	169	1878.094596862793	133.63262057304382	0.008535787	100.9008
SA45_SOC_1	170	158.06453704833984	118.08035731315613	0.011748558	101.5014
SA45_SOC_1	171	153.4017276763916	118.2579705119133	0.024355954	102.102
SA45_SOC_1	172	1877.4443435668945	135.49444913864136	0.028675772	102.7026
SA45_SOC_1	173	124.4391918182373	176.71332836151123	0.009934406	103.3032
SA45_SOC_1	174	1878.1484985351562	134.17551040649414	0.0118138995	103.9038
SA45_SOC_1	175	151.1997413635254	118.58238637447357	0.013590521	104.5044
SA45_SOC_1	176	1877.9071426391602	136.08753383159637	0.03891318	105.105
SA45_SOC_1	177	1878.0205535888672	134.61386650800705	0.012939874	105.7056
SA45_SOC_1	178	155.8736228942871	118.78912031650543	0.012721725	106.3062
SA45_SOC_1	179	155.68199157714844	119.61705386638641	0.012500449	106.9068
SA45_SOC_1	180	1881.3963317871094	139.25030887126923	0.020552441	107.5074
SA45_SOC_1	181	125.52772521972656	174.1879427433014	0.014605654	108.108
SA45_SOC_1	182	1877.5079727172852	134.15996432304382	0.014739259	108.7086
SA45_SOC_1	183	150.71143627166748	120.99713087081909	0.017305724	109.3092
SA45_SOC_1	184	1880.6678009033203	138.32903444766998	0.017092036	109.9098
SA45_SOC_1	185	1879.9385833740234	137.48806536197662	0.02550188	110.5104
SA45_SOC_1	186	1879.9213027954102	137.02900528907776	0.010883466	111.111
SA45_SOC_1	187	126.18288516998291	174.06463623046875	0.0147963865	111.7116
SA45_SOC_1	188	154.34486389160156	118.22997629642487	0.014261676	112.3122
SA45_SOC_1	189	1880.3362655639648	139.18009400367737	0.017867228	112.9128
SA45_SOC_1	190	1879.4407653808594	136.94908618927002	0.025535364	113.5134
SA45_SOC_1	191	1878.6243438720703	137.46426343917847	0.018098341	114.114
SA45_SOC_1	192	148.72970581054688	121.16134643554688	0.020439643	114.7146
SA45_SOC_1	193	149.40078735351562	116.30692094564438	0.016493294	115.3152
SA45_SOC_1	194	148.95132064819336	115.61713993549347	0.02392786	115.9158
SA45_SOC_1	195	1878.7487411499023	137.71919667720795	0.024623461	116.5164
SA45_SOC_1	196	1877.695655822754	133.6521577835083	0.009246061	117.117
SA45_SOC_1	197	1880.2325820922852	138.84844422340393	0.009451439	117.7176
SA45_SOC_1	198	153.0006980895996	115.75008630752563	0.022181982	118.3182
SA45_SOC_1	199	1878.2648849487305	134.1183552145958	0.023408746	118.9188
SA45_SOC_1	200	1877.0566177368164	133.96536469459534	0.05273474	119.5194
SA45_SOC_1	201	153.2256317138672	121.52099847793579	0.012370192	120.12
SA45_SOC_1	202	150.78595161437988	117.05409049987793	0.013673263	120.7206
SA45_SOC_1	203	1878.5821151733398	138.95044326782227	0.040121224	121.3212
SA45_SOC_1	204	1878.80859375	136.6022765636444	0.031597577	121.9218
SA45_SOC_1	205	152.23051071166992	120.41455507278442	0.014654956	122.5224
SA45_SOC_1	206	124.16882514953613	176.27036154270172	0.017429063	123.123
SA45_SOC_1	207	141.8912172317505	121.86742186546326	0.014293429	123.7236
SA45_SOC_1	208	138.81649017333984	123.31306278705597	0.012536205	124.3242
SA45_SOC_1	209	1878.1782531738281	134.416643679142	0.02120554	124.9248
SA45_SOC_1	210	157.73491859436035	123.49274396896362	0.023275344	125.5254
SA45_SOC_1	211	140.26019096374512	122.90529996156693	0.01820566	126.126
SA45_SOC_1	212	154.75404739379883	115.86656123399734	0.020849947	126.7266
SA45_SOC_1	213	1877.8615951538086	135.02016484737396	0.023038242	127.3272
SA45_SOC_1	214	155.8425521850586	120.57201147079468	0.015851662	127.9278
SA45_SOC_1	215	155.15264511108398	120.26374518871307	0.022105215	128.5284
SA45_SOC_1	216	1879.8981857299805	138.4679675102234	0.018281111	129.129
SA45_SOC_1	217	1879.394187927246	139.04423475265503	0.0306053	129.7296
SA45_SOC_1	218	1878.2030868530273	137.1294754743576	0.027241364	130.3302
SA45_SOC_1	219	142.23132133483887	125.64041286706924	0.009656604	130.9308
SA45_SOC_1	220	159.13055419921875	120.79762279987335	0.017179528	131.5314
SA45_SOC_1	221	1880.353775024414	140.22300124168396	0.027755687	132.132
SA45_SOC_1	222	141.246600151062	120.92614352703094	0.016512195	132.7326
SA45_SOC_1	223	1877.6907348632812	135.05220651626587	0.022872783	133.3332
SA45_SOC_1	224	153.03251266479492	121.19039475917816	0.017876511	133.9338
SA45_SOC_1	225	154.63255405426025	117.24242180585861	0.016894778	134.5344
SA45_SOC_1	226	1879.5232772827148	136.39633119106293	0.026840944	135.135
SA45_SOC_1	227	1877.6155471801758	135.20810186862946	0.022950849	135.7356
SA45_SOC_1	228	151.0183811187744	119.82899397611618	0.020427806	136.3362
SA45_SOC_1	229	152.68173694610596	119.34508591890335	0.029274685	136.9368
SA45_SOC_1	230	1878.9926147460938	137.41847813129425	0.035335857	137.5374
SA45_SOC_1	231	1879.1205596923828	138.10316562652588	0.033250753	138.138
SA45_SOC_1	232	1877.8146743774414	134.61525857448578	0.022688821	138.7386
SA45_SOC_1	233	151.83045387268066	122.79102981090546	0.015312271	139.3392
SA45_SOC_1	234	152.30961799621582	119.73306208848953	0.021383742	139.9398
SA45_SOC_1	235	1878.705711364746	134.0757241845131	0.031700075	140.5404
SA45_SOC_1	236	1877.9276275634766	139.42292511463165	0.05548222	141.141
SA45_SOC_1	237	150.23879528045654	120.48840701580048	0.011196345	141.7416
SA45_SOC_1	238	153.0142879486084	117.23665237426758	0.015116567	142.3422
SA45_SOC_1	239	1879.6120834350586	137.57548391819	0.019331684	142.9428
SA45_SOC_1	240	1876.9073867797852	134.3502026796341	0.0662267	143.5434
SA45_SOC_1	241	1878.9177703857422	136.2814736366272	0.01500571	144.144
SA45_SOC_1	242	154.51822757720947	119.22008156776428	0.019844199	144.7446
SA45_SOC_1	243	151.52950286865234	116.29679828882217	0.01952431	145.3452
SA45_SOC_1	244	1879.8811340332031	139.33653652668	0.033519007	145.9458
SA45_SOC_1	245	1877.7896118164062	137.15606153011322	0.056419358	146.5464
SA45_SOC_1	246	161.97346687316895	121.96821391582489	0.0133228665	147.147
SA45_SOC_1	247	1879.4068908691406	138.34884524345398	0.01770855	147.7476
SA45_SOC_1	248	1879.8826217651367	140.5428546667099	0.03382768	148.3482
SA45_SOC_1	249	1878.7113189697266	137.10976123809814	0.03174463	148.9488
SA45_SOC_1	250	1878.5402297973633	137.51130402088165	0.025222756	149.5494
SA45_SOC_1	251	151.03952407836914	120.25499850511551	0.024754696	150.15
SA45_SOC_1	252	153.79039764404297	115.02422422170639	0.012914163	150.7506
SA45_SOC_1	253	1880.0088500976562	137.7591723203659	0.030208835	151.3512
SA45_SOC_1	254	1879.5382690429688	135.10479927062988	0.018461918	151.9518
SA45_SOC_1	255	161.60717010498047	118.65348637104034	0.010997581	152.5524
SA45_SOC_1	256	125.03681659698486	172.3270958662033	0.011653516	153.153
SA45_SOC_1	257	1879.9590682983398	137.36258625984192	0.01767383	153.7536
SA45_SOC_1	258	1877.8631973266602	136.2351894378662	0.05409862	154.3542
SA45_SOC_1	259	1876.746711730957	133.149975836277	0.057540286	154.9548
SA45_SOC_1	260	154.6451711654663	120.6203556060791	0.012923192	155.5554
SA45_SOC_1	261	1879.7084426879883	139.29953813552856	0.016405657	156.156
SA45_SOC_1	262	1881.2967681884766	139.7628790140152	0.016321175	156.7566
SA45_SOC_1	263	1878.6482620239258	134.58304792642593	0.022890769	157.3572
SA45_SOC_1	264	1877.222900390625	135.40345788002014	0.026278881	157.9578
SA45_SOC_1	265	1879.665870666504	137.32985258102417	0.019889558	158.5584
SA45_SOC_1	266	1879.8749542236328	140.34336268901825	0.029854037	159.159
SA45_SOC_1	267	1879.2653274536133	137.12817192077637	0.05045595	159.7596
SA45_SOC_1	268	1877.8411102294922	138.48060071468353	0.04050338	160.3602
SA45_SOC_1	269	156.26097679138184	122.08682119846344	0.014499737	160.9608
SA45_SOC_1	270	1880.2140426635742	137.4598377943039	0.013308838	161.5614
SA45_SOC_1	271	1879.812355041504	139.5738959312439	0.02721276	162.162
SA45_SOC_1	272	1878.0077362060547	136.47233963012695	0.032071516	162.7626
SA45_SOC_1	273	156.01952075958252	119.72105652093887	0.011281956	163.3632
SA45_SOC_1	274	154.72088813781738	120.54285854101181	0.013470893	163.9638
SA45_SOC_1	275	153.5987949371338	117.26814687252045	0.009749068	164.5644
SA45_SOC_1	276	1879.2511367797852	134.91808533668518	0.013060694	165.165
SA45_SOC_1	277	1876.8189239501953	132.43592619895935	0.029295068	165.7656
SA45_SOC_1	278	151.4531421661377	120.19662827253342	0.017560676	166.3662
SA45_SOC_1	279	154.4569730758667	118.4865590929985	0.013262863	166.9668
SA45_SOC_1	280	1879.8130416870117	138.58327567577362	0.05119931	167.5674
SA45_SOC_1	281	1878.519630432129	135.66968858242035	0.02169169	168.168
SA45_SOC_1	282	153.07630062103271	121.6837415099144	0.013196195	168.7686
SA45_SOC_1	283	154.7464942932129	118.74151647090912	0.01151637	169.3692
SA45_SOC_1	284	1880.0257873535156	138.65775525569916	0.017855896	169.9698
SA45_SOC_1	285	1880.1995086669922	138.8250607252121	0.03620887	170.5704
SA45_SOC_1	286	1878.1582260131836	134.88498955965042	0.02274089	171.171
SA45_SOC_1	287	155.12351989746094	122.5665932893753	0.014489144	171.7716
SA45_SOC_1	288	154.54110145568848	117.10595905780792	0.014979305	172.3722
SA45_SOC_1	289	1878.42041015625	127.74236887693405	0.032235548	172.9728
SA45_SOC_1	290	1879.4303512573242	137.44371235370636	0.021604476	173.5734
SA45_SOC_1	291	1877.4810791015625	133.8774472475052	0.02242151	174.174
SA45_SOC_1	292	153.73103141784668	119.00339394807816	0.010647125	174.7746
SA45_SOC_1	293	153.4541130065918	118.06757122278214	0.015322533	175.3752
SA45_SOC_1	294	1880.6895446777344	138.96146714687347	0.025583241	175.9758
SA45_SOC_1	295	1878.5018920898438	137.8127145767212	0.03266177	176.5764
SA45_SOC_1	296	1878.4450149536133	136.41506373882294	0.013665831	177.177
SA45_SOC_1	297	152.62310028076172	115.7043331861496	0.02305215	177.7776
SA45_SOC_1	298	1878.8168334960938	139.17467057704926	0.052667093	178.3782
SA45_SOC_1	299	1878.1543350219727	136.52023315429688	0.051330946	178.9788
SA45_SOC_1	300	149.62918281555176	120.9866863489151	0.014233447	179.5794
SA45_SOC_1	301	1877.7956771850586	135.04910051822662	0.014879912	180.18
SA45_SOC_1	302	1879.837417602539	139.47299122810364	0.022111082	180.7806
SA45_SOC_1	303	140.10891437530518	120.9194728732109	0.011801085	181.3812
SA45_SOC_1	304	1878.8901901245117	135.14448523521423	0.013428045	181.9818
SA45_SOC_1	305	1879.3455505371094	136.45391285419464	0.041485477	182.5824
SA45_SOC_1	306	154.54115867614746	119.1378128528595	0.013305375	183.183
SA45_SOC_1	307	1878.0112838745117	124.57712352275848	0.028584985	183.7836
SA45_SOC_1	308	1878.5536193847656	135.85809230804443	0.074026935	184.3842
SA45_SOC_1	309	1878.365364074707	135.85257232189178	0.031806733	184.9848
SA45_SOC_1	310	155.89920043945312	119.1423511505127	0.010460949	185.5854
SA45_SOC_1	311	1879.7673797607422	138.4422665834427	0.026768325	186.186
SA45_SOC_1	312	1879.9757766723633	136.84058547019958	0.021842023	186.7866
SA45_SOC_1	313	1879.5135498046875	138.71948897838593	0.021000415	187.3872
SA45_SOC_1	314	1878.431396484375	136.93091690540314	0.01774225	187.9878
SA45_SOC_1	315	153.5533046722412	114.50619846582413	0.021332162	188.5884
SA45_SOC_1	316	151.92591190338135	116.54162496328354	0.017233763	189.189
SA45_SOC_1	317	1880.2819061279297	136.7178100347519	0.015357531	189.7896
SA45_SOC_1	318	1878.2097244262695	134.32772040367126	0.017825799	190.3902
SA45_SOC_1	319	161.2382411956787	119.62069094181061	0.012123151	190.9908
SA45_SOC_1	320	1877.9104614257812	122.96441048383713	0.020964172	191.5914
SA45_SOC_1	321	153.45219612121582	116.91013634204865	0.01563377	192.192
SA45_SOC_1	322	1878.7707138061523	136.67498588562012	0.05051258	192.7926
SA45_SOC_1	323	1878.2355880737305	133.5494989156723	0.018278357	193.3932
SA45_SOC_1	324	180.5036973953247	266.2761175632477	0.018268084	193.9938
SA45_SOC_1	325	1880.6411361694336	136.46340787410736	0.024921624	194.5944
SA45_SOC_1	326	1878.0163192749023	135.20493149757385	0.037708294	195.195
SA45_SOC_1	327	1876.2351608276367	134.4404697418213	0.08031865	195.7956
SA45_SOC_1	328	155.8670711517334	118.84982407093048	0.018105684	196.3962
SA45_SOC_1	329	153.67534160614014	114.88269209861755	0.021681871	196.9968
SA45_SOC_1	330	140.80718994140625	119.01099801063538	0.016303144	197.5974
SA45_SOC_1	331	1878.6122131347656	136.5451616048813	0.031421747	198.198
SA45_SOC_1	332	156.2501049041748	118.91962051391602	0.01872091	198.7986
SA45_SOC_1	333	152.42497444152832	117.15718388557434	0.014707883	199.3992
SA45_SOC_1	334	1878.7310028076172	138.2113927602768	0.02060461	199.9998
SA45_SOC_1	335	1880.3507995605469	137.93043673038483	0.03163415	200.6004
SA45_SOC_1	336	1878.2415390014648	135.99931061267853	0.04158074	201.201
SA45_SOC_1	337	153.8350009918213	117.27286219596863	0.018961983	201.8016
SA45_SOC_1	338	124.12130355834961	171.78663611412048	0.014412087	202.4022
SA45_SOC_1	339	1878.5874938964844	135.8327615261078	0.040526904	203.0028
SA45_SOC_1	340	1879.5829010009766	134.6142527461052	0.013823269	203.6034
SA45_SOC_1	341	1876.2350463867188	117.35398024320602	0.020488687	204.204
SA45_SOC_1	342	155.56737899780273	115.7318365573883	0.018687857	204.8046
SA45_SOC_1	343	156.64296627044678	113.76052558422089	0.014951347	205.4052
SA45_SOC_1	344	1878.8146591186523	136.01242661476135	0.040658943	206.0058
SA45_SOC_1	345	154.26323890686035	120.2354371547699	0.017550621	206.6064
SA45_SOC_1	346	155.43076515197754	119.10035580396652	0.011464381	207.207
SA45_SOC_1	347	1878.3267974853516	138.14072728157043	0.02120816	207.8076
SA45_SOC_1	348	1879.6829223632812	139.108527302742	0.024337787	208.4082
SA45_SOC_1	349	1879.141845703125	134.03270691633224	0.01841124	209.0088
SA45_SOC_1	350	1877.3572540283203	132.63668149709702	0.041036334	209.6094
SA45_SOC_1	351	157.07639694213867	117.5832849740982	0.012613197	210.21
SA45_SOC_1	352	153.67682933807373	115.9605860710144	0.017224073	210.8106
SA45_SOC_1	353	1879.5311737060547	136.24978601932526	0.026596995	211.4112
SA45_SOC_1	354	1876.8426132202148	121.77781462669373	0.041716922	212.0118
SA45_SOC_1	355	152.05450057983398	118.60711365938187	0.014882324	212.6124
SA45_SOC_1	356	155.03585815429688	117.95577943325043	0.0121803675	213.213
SA45_SOC_1	357	152.92209148406982	115.52649468183517	0.011308517	213.8136
SA45_SOC_1	358	1877.9747772216797	134.11429971456528	0.040243395	214.4142
SA45_SOC_1	359	1877.420425415039	137.21132576465607	0.043363433	215.0148
SA45_SOC_1	360	151.95393562316895	115.40791153907776	0.017790178	215.6154
SA45_SOC_1	361	1879.9663925170898	136.750608086586	0.019614609	216.216
SA45_SOC_1	362	1880.8134841918945	139.02518033981323	0.040878944	216.8166
SA45_SOC_1	363	1878.244285583496	133.85909289121628	0.027912838	217.4172
SA45_SOC_1	364	153.46172332763672	119.47289049625397	0.013522107	218.0178
SA45_SOC_1	365	153.02656173706055	117.72588729858398	0.018466236	218.6184
SA45_SOC_1	366	123.63016605377197	175.30726075172424	0.012738242	219.219
SA45_SOC_1	367	1878.2603073120117	136.42624855041504	0.039160937	219.8196
SA45_SOC_1	368	1879.25537109375	137.81712412834167	0.02198108	220.4202
SA45_SOC_1	369	1877.988624572754	134.64199751615524	0.013869725	221.0208
SA45_SOC_1	370	125.126953125	175.8382898569107	0.017100997	221.6214
SA45_SOC_1	371	158.51357460021973	119.92684096097946	0.01358217	222.222
SA45_SOC_1	372	1878.4616088867188	135.83250403404236	0.033771284	222.8226
SA45_SOC_1	373	156.45453929901123	118.27264755964279	0.016920542	223.4232
SA45_SOC_1	374	155.63947677612305	115.9477436542511	0.016657991	224.0238
SA45_SOC_1	375	1880.5800247192383	138.6309117078781	0.012512639	224.6244
SA45_SOC_1	376	1879.4500350952148	135.88120222091675	0.047582686	225.225
SA45_SOC_1	377	1878.0595779418945	137.13790833950043	0.053050864	225.8256
SA45_SOC_1	378	156.60351276397705	116.43784761428833	0.015956959	226.4262
SA45_SOC_1	379	1878.5540771484375	122.9500874876976	0.020512348	227.0268
SA45_SOC_1	380	1880.1206588745117	136.83023750782013	0.061460856	227.6274
SA45_SOC_1	381	150.81250190734863	122.24893659353256	0.019699126	228.228
SA45_SOC_1	382	1875.966682434082	131.09588116407394	0.024698947	228.8286
SA45_SOC_1	383	1876.637191772461	119.03904050588608	0.015171926	229.4292
SA45_SOC_1	384	1879.8677444458008	139.85937416553497	0.024486054	230.0298
SA45_SOC_1	385	1879.922218322754	140.44616639614105	0.05310071	230.6304
SA45_SOC_1	386	1877.8403091430664	135.6724888086319	0.045883033	231.231
SA45_SOC_1	387	154.04600143432617	118.59399765729904	0.016300641	231.8316
SA45_SOC_1	388	158.8809299468994	115.29755204916	0.013304137	232.4322
SA45_SOC_1	389	157.8556251525879	114.79937732219696	0.010326954	233.0328
SA45_SOC_1	390	1879.779396057129	133.29817056655884	0.021986734	233.6334
SA45_SOC_1	391	1877.6851272583008	135.9866452217102	0.026967691	234.234
SA45_SOC_1	392	155.84641456604004	117.85798072814941	0.015550371	234.8346
SA45_SOC_1	393	159.87696647644043	116.701640188694	0.013787944	235.4352
SA45_SOC_1	394	1879.5946884155273	137.68633425235748	0.016218347	236.0358
SA45_SOC_1	395	1878.0078506469727	133.446783721447	0.031125072	236.6364
SA45_SOC_1	396	1878.2035446166992	138.39910447597504	0.018033097	237.237
SA45_SOC_1	397	1879.1477966308594	138.17228615283966	0.018082451	237.8376
SA45_SOC_1	398	1879.9247360229492	137.30553567409515	0.03585029	238.4382
SA45_SOC_1	399	1877.3350524902344	133.80126178264618	0.058072552	239.0388
SA45_SOC_1	400	1878.3011627197266	137.90468752384186	0.0306492	239.6394
SA45_SOC_1	401	1876.992416381836	134.27153080701828	0.031853966	240.24
SA45_SOC_1	402	1879.2986297607422	137.54168808460236	0.013544356	240.8406
SA45_SOC_1	403	1880.1355361938477	138.92067074775696	0.032603927	241.4412
SA45_SOC_1	404	1880.1188278198242	137.63739466667175	0.033559807	242.0418
SA45_SOC_1	405	1877.5217056274414	134.9557113647461	0.018680448	242.6424
SA45_SOC_1	406	1877.417221069336	137.2510439157486	0.021257538	243.243
SA45_SOC_1	407	1879.998779296875	136.50510549545288	0.019285884	243.8436
SA45_SOC_1	408	1877.724609375	121.9654780626297	0.024093883	244.4442
SA45_SOC_1	409	1877.903938293457	137.28258669376373	0.045906126	245.0448
SA45_SOC_1	410	1877.5653076171875	134.44259405136108	0.023487952	245.6454
SA45_SOC_1	411	1879.9018478393555	137.13121354579926	0.010634656	246.246
SA45_SOC_1	412	1880.6669998168945	138.182972073555	0.07559489	246.8466
SA45_SOC_1	413	1879.4032287597656	139.24631774425507	0.021856051	247.4472
SA45_SOC_1	414	1877.0149612426758	133.7860295176506	0.028173124	248.0478
SA45_SOC_1	415	1877.9690551757812	134.83339458703995	0.012148538	248.6484
SA45_SOC_1	416	1880.2973556518555	138.92430782318115	0.016709184	249.249
SA45_SOC_1	417	1879.866943359375	137.8228372335434	0.028635517	249.8496
SA45_SOC_1	418	1876.0268783569336	133.37636768817902	0.05264011	250.4502
SA45_SOC_1	419	1876.5705871582031	132.32122153043747	0.034698572	251.0508
SA45_SOC_1	420	1879.3146514892578	137.9496842622757	0.019450817	251.6514
SA45_SOC_1	421	1879.3810272216797	138.01207780838013	0.04348879	252.252
SA45_SOC_1	422	1878.196907043457	136.39251708984375	0.06615751	252.8526
SA45_SOC_1	423	1877.4881744384766	134.61776912212372	0.019941939	253.4532
SA45_SOC_1	424	1877.9162979125977	137.4122017621994	0.020706238	254.0538
SA45_SOC_1	425	1878.7750625610352	136.69899702072144	0.027052505	254.6544
SA45_SOC_1	426	1878.5517883300781	139.51132535934448	0.09137925	255.255
SA45_SOC_1	427	1876.893424987793	134.6198531985283	0.04168373	255.8556
SA45_SOC_1	428	1877.1370697021484	135.47447741031647	0.025723618	256.4562
SA45_SOC_1	429	1879.6714782714844	139.0016520023346	0.011984157	257.0568
SA45_SOC_1	430	1880.2799606323242	137.65897572040558	0.028335124	257.6574
SA45_SOC_1	431	1878.6524963378906	135.64973294734955	0.020071713	258.258
SA45_SOC_1	432	1876.9753646850586	135.02663433551788	0.0398109	258.8586
SA45_SOC_1	433	1876.9021224975586	134.11854833364487	0.01959124	259.4592
SA45_SOC_1	434	1879.870491027832	138.552006483078	0.018858489	260.0598
SA45_SOC_1	435	1879.8425674438477	136.61355793476105	0.031988602	260.6604
SA45_SOC_1	436	1879.0968704223633	137.68184423446655	0.01727096	261.261
SA45_SOC_1	437	1876.2843704223633	134.00002151727676	0.043097954	261.8616
SA45_SOC_1	438	1879.3438339233398	138.55747818946838	0.022848539	262.4622
SA45_SOC_1	439	1879.1802978515625	138.14582884311676	0.030176466	263.0628
SA45_SOC_1	440	1878.0037307739258	135.912407040596	0.05223055	263.6634
SA45_SOC_1	441	1878.4895324707031	136.1375194787979	0.02266254	264.264
SA45_SOC_1	442	1877.4734115600586	132.2367560863495	0.009437186	264.8646
SA45_SOC_1	443	1878.149299621582	123.87246429920197	0.019948851	265.4652
SA45_SOC_1	444	1878.650779724121	136.2857061624527	0.02356855	266.0658
SA45_SOC_1	445	1879.4064331054688	138.79626989364624	0.050262623	266.6664
SA45_SOC_1	446	1876.329460144043	136.69819235801697	0.061915576	267.267
SA45_SOC_1	447	1877.8770446777344	136.12691402435303	0.023896987	267.8676
SA45_SOC_1	448	1879.4245147705078	138.01058113574982	0.05284436	268.4682
SA45_SOC_1	449	1878.497543334961	134.75580900907516	0.05504578	269.0688
SA45_SOC_1	450	1878.3406448364258	137.13802099227905	0.05612232	269.6694
SA45_SOC_1	451	156.88871383666992	116.46740287542343	0.022832545	270.27
SA45_SOC_1	452	124.716796875	174.7275334596634	0.009891439	270.8706
SA45_SOC_1	453	1878.7889099121094	136.22043192386627	0.047053542	271.4712
SA45_SOC_1	454	1877.032127380371	133.7866973876953	0.031007979	272.0718
SA45_SOC_1	455	1877.134666442871	134.49900895357132	0.068408504	272.6724
SA45_SOC_1	456	1876.69189453125	135.16104519367218	0.02900667	273.273
SA45_SOC_1	457	1880.5794525146484	138.5062211751938	0.025574755	273.8736
SA45_SOC_1	458	1879.9015045166016	136.66088819503784	0.041704576	274.4742
SA45_SOC_1	459	1877.9127502441406	136.9923609495163	0.06547062	275.0748
SA45_SOC_1	460	1877.4364471435547	134.10262405872345	0.027391436	275.6754
SA45_SOC_1	461	1879.4286346435547	138.05662393569946	0.012878143	276.276
SA45_SOC_1	462	1879.1293716430664	134.8464623093605	0.06887479	276.8766
SA45_SOC_1	463	1879.1830444335938	138.30177247524261	0.022694627	277.4772
SA45_SOC_1	464	1877.7919006347656	137.6855617761612	0.037034154	278.0778
SA45_SOC_1	465	124.90041732788086	174.00414168834686	0.017573765	278.6784
SA45_SOC_1	466	1878.4685897827148	126.60492986440659	0.03363151	279.279
SA45_SOC_1	467	1880.1741027832031	141.2381798028946	0.06908465	279.8796
SA45_SOC_1	468	1878.5311889648438	136.09712541103363	0.048030764	280.4802
SA45_SOC_1	469	1877.0413970947266	134.57539558410645	0.044295967	281.0808
SA45_SOC_1	470	1879.7893524169922	136.2973576784134	0.0141961295	281.6814
SA45_SOC_1	471	1880.980339050293	139.19372498989105	0.023166254	282.282
SA45_SOC_1	472	1879.2763137817383	136.29397809505463	0.035544034	282.8826
SA45_SOC_1	473	1877.2754287719727	137.16854989528656	0.10693373	283.4832
SA45_SOC_1	474	1877.3883819580078	133.00843566656113	0.01663078	284.0838
SA45_SOC_1	475	1880.2021408081055	136.63079380989075	0.018718602	284.6844
SA45_SOC_1	476	1880.5000305175781	142.0450472831726	0.034685712	285.285
SA45_SOC_1	477	1878.3829879760742	136.48725807666779	0.049237113	285.8856
SA45_SOC_1	478	1876.2910079956055	133.49877297878265	0.059662286	286.4862
SA45_SOC_1	479	1876.0247039794922	121.75311952829361	0.021229694	287.0868
SA45_SOC_1	480	1880.3422164916992	136.131774187088	0.02750567	287.6874
SA45_SOC_1	481	1879.5784378051758	138.13718676567078	0.01620446	288.288
SA45_SOC_1	482	1877.2136306762695	137.68625378608704	0.042641103	288.8886
SA45_SOC_1	483	1876.8255615234375	133.60238939523697	0.020890635	289.4892
SA45_SOC_1	484	1879.8352432250977	138.21633338928223	0.013634981	290.0898
SA45_SOC_1	485	1880.1876068115234	137.54926800727844	0.027598407	290.6904
SA45_SOC_1	486	1878.2932662963867	136.7932552099228	0.043334216	291.291
SA45_SOC_1	487	1877.834701538086	135.67002654075623	0.019057535	291.8916
SA45_SOC_1	488	1878.2496643066406	136.67448699474335	0.014509961	292.4922
SA45_SOC_1	489	1878.3152389526367	138.84612679481506	0.045927648	293.0928
SA45_SOC_1	490	1879.6514511108398	138.26726853847504	0.03640902	293.6934
SA45_SOC_1	491	1877.765121459961	137.86265194416046	0.0345837	294.294
SA45_SOC_1	492	1877.0344161987305	134.14576202630997	0.030760854	294.8946
SA45_SOC_1	493	1878.4006118774414	122.93252170085907	0.012731119	295.4952
SA45_SOC_1	494	1879.8970413208008	137.82460749149323	0.027680894	296.0958
SA45_SOC_1	495	1878.295555114746	139.82432305812836	0.052434895	296.6964
SA45_SOC_1	496	1878.4724807739258	135.74614763259888	0.01997113	297.297
SA45_SOC_1	497	1877.325782775879	134.3713653087616	0.03312493	297.8976
SA45_SOC_1	498	1880.4034423828125	143.93389642238617	0.025079025	298.4982
SA45_SOC_1	499	1879.002342224121	137.66069769859314	0.06448621	299.0988
SA45_SOC_1	500	1877.3532485961914	137.8160458803177	0.043823898	299.6994
SA45_SOC_1	501	1876.270980834961	135.30588448047638	0.05384459	300.3
SA45_SOC_1	502	1878.6266326904297	137.97192513942719	0.027398044	300.9006
SA45_SOC_1	503	1878.8029861450195	140.07104873657227	0.07179872	301.5012
SA45_SOC_1	504	1877.611083984375	122.5154972076416	0.024507077	302.1018
SA45_SOC_1	505	1876.285629272461	134.8241651058197	0.0526413	302.7024
SA45_SOC_1	506	1876.9168853759766	133.52918922901154	0.012060869	303.303
SA45_SOC_1	507	1879.1851043701172	138.5122561454773	0.031207921	303.9036
SA45_SOC_1	508	1878.3927154541016	138.1480175256729	0.09775463	304.5042
SA45_SOC_1	509	1876.7701721191406	135.64233005046844	0.09645363	305.1048
SA45_SOC_1	510	1877.4476623535156	138.78022491931915	0.037233427	305.7054
SA45_SOC_1	511	1879.3207168579102	139.94225442409515	0.01794904	306.306
SA45_SOC_1	512	1880.1349639892578	139.7293084859848	0.030375583	306.9066
SA45_SOC_1	513	1879.8051452636719	136.8296903371811	0.02372501	307.5072
SA45_SOC_1	514	1878.4467315673828	136.08050107955933	0.025087828	308.1078
SA45_SOC_1	515	123.16452026367188	172.80480802059174	0.010924888	308.7084
SA45_SOC_1	516	1880.7467651367188	142.00841903686523	0.020557916	309.309
SA45_SOC_1	517	1880.002212524414	139.52228486537933	0.05124116	309.9096
SA45_SOC_1	518	1878.4397506713867	136.63642644882202	0.026749257	310.5102
SA45_SOC_1	519	1877.1199035644531	134.94123548269272	0.037557602	311.1108
SA45_SOC_1	520	1879.324836730957	136.16344571113586	0.011316134	311.7114
SA45_SOC_1	521	1879.2899322509766	139.64134275913239	0.03459085	312.312
SA45_SOC_1	522	1879.932861328125	138.11948418617249	0.022259653	312.9126
SA45_SOC_1	523	1877.7743911743164	136.39430344104767	0.04125418	313.5132
SA45_SOC_1	524	1877.3189163208008	134.1601413488388	0.022573618	314.1138
SA45_SOC_1	525	1880.6627655029297	138.71924757957458	0.021118883	314.7144
SA45_SOC_1	526	1879.236831665039	139.2237228155136	0.049834523	315.315
SA45_SOC_1	527	1877.7374267578125	137.1263211965561	0.061123658	315.9156
SA45_SOC_1	528	1876.8379211425781	135.47645688056946	0.05450749	316.5162
SA45_SOC_1	529	156.20166778564453	117.13335782289505	0.009661143	317.1168
SA45_SOC_1	530	1879.5138931274414	138.22328567504883	0.03337414	317.7174
SA45_SOC_1	531	1879.724235534668	139.07711327075958	0.04158029	318.318
SA45_SOC_1	532	1878.3808135986328	135.4316532611847	0.021364799	318.9186
SA45_SOC_1	533	1876.186294555664	131.9026118516922	0.025418056	319.5192
SA45_SOC_1	534	1880.1421737670898	136.83720588684082	0.013416887	320.1198
SA45_SOC_1	535	1879.8035430908203	138.5432517528534	0.022011757	320.7204
SA45_SOC_1	536	1878.270378112793	136.78842723369598	0.053724036	321.321
SA45_SOC_1	537	1878.742904663086	137.6973420381546	0.028951881	321.9216
SA45_SOC_1	538	1879.1352081298828	136.94137752056122	0.016645307	322.5222
SA45_SOC_1	539	1879.5676803588867	138.57419908046722	0.020696755	323.1228
SA45_SOC_1	540	1880.2274322509766	136.48024141788483	0.028432768	323.7234
SA45_SOC_1	541	1876.8665313720703	131.83196246623993	0.039047364	324.324
SA45_SOC_1	542	1877.2327423095703	134.72378343343735	0.03316871	324.9246
SA45_SOC_1	543	1880.1441192626953	137.18039453029633	0.011481368	325.5252
SA45_SOC_1	544	1879.602928161621	138.06339919567108	0.063192055	326.1258
SA45_SOC_1	545	1878.6885452270508	136.9442743062973	0.044671062	326.7264
SA45_SOC_1	546	1877.4689483642578	135.7520055770874	0.041590657	327.327
SA45_SOC_1	547	159.5221710205078	116.45302355289459	0.015365442	327.9276
SA45_SOC_1	548	1880.602684020996	139.93319392204285	0.031405948	328.5282
SA45_SOC_1	549	1878.918228149414	138.67785573005676	0.046464875	329.1288
SA45_SOC_1	550	1878.3096313476562	137.29612112045288	0.03945001	329.7294
SA45_SOC_1	551	1877.2621536254883	135.41678309440613	0.015714053	330.33
SA45_SOC_1	552	1878.1391143798828	137.2377508878708	0.026330186	330.9306
SA45_SOC_1	553	1879.7592544555664	138.41476321220398	0.035119854	331.5312
SA45_SOC_1	554	1878.7080001831055	137.08959639072418	0.025536686	332.1318
SA45_SOC_1	555	1878.7732315063477	137.80141711235046	0.025234869	332.7324
SA45_SOC_1	556	1878.4907913208008	135.77012658119202	0.01562991	333.333
SA45_SOC_1	557	151.0736846923828	118.89493346214294	0.020010674	333.9336
SA45_SOC_1	558	1879.8283767700195	136.62311732769012	0.056727264	334.5342
SA45_SOC_1	559	1879.5903396606445	136.28015398979187	0.033717457	335.1348
SA45_SOC_1	560	1876.8814086914062	134.0822258591652	0.03985562	335.7354
SA45_SOC_1	561	1879.0554428100586	139.5050811767578	0.0151383765	336.336
SA45_SOC_1	562	1879.7597122192383	139.1520595550537	0.02946514	336.9366
SA45_SOC_1	563	1878.6906051635742	136.65871560573578	0.058295246	337.5372
SA45_SOC_1	564	1877.314338684082	134.57559674978256	0.02241571	338.1378
SA45_SOC_1	565	1875.7438659667969	116.54336303472519	0.016448615	338.7384
SA45_SOC_1	566	154.92319107055664	120.15335351228714	0.010558875	339.339
SA45_SOC_1	567	1879.038963317871	137.66251623630524	0.053122435	339.9396
SA45_SOC_1	568	1879.1649627685547	135.76100170612335	0.03370455	340.5402
SA45_SOC_1	569	1878.1875228881836	136.46496891975403	0.031080686	341.1408
SA45_SOC_1	570	1878.9050674438477	137.2823292016983	0.019913824	341.7414
SA45_SOC_1	571	1879.2966842651367	141.6599678993225	0.036583204	342.342
SA45_SOC_1	572	1877.9239654541016	134.9957513809204	0.11487188	342.9426
SA45_SOC_1	573	1878.3825302124023	138.33889961242676	0.041167185	343.5432
SA45_SOC_1	574	1876.4643859863281	135.8279013633728	0.04474082	344.1438
SA45_SOC_1	575	1880.7149505615234	137.1296364068985	0.020872187	344.7444
SA45_SOC_1	576	1880.5504989624023	140.52655220031738	0.027952624	345.345
SA45_SOC_1	577	1877.3709869384766	137.30286419391632	0.03088237	345.9456
SA45_SOC_1	578	1878.3558654785156	136.5220034122467	0.030095331	346.5462
SA45_SOC_1	579	1878.460807800293	133.68134289979935	0.009503696	347.1468
SA45_SOC_1	580	1879.4554138183594	136.3526862859726	0.068360634	347.7474
SA45_SOC_1	581	1879.8907470703125	139.07395899295807	0.03928516	348.348
SA45_SOC_1	582	1877.4449157714844	136.5351676940918	0.061569106	348.9486
SA45_SOC_1	583	1878.1206893920898	134.7885426878929	0.023765244	349.5492
SA45_SOC_1	584	1879.0221405029297	137.43704974651337	0.031369604	350.1498
SA45_SOC_1	585	1880.0229263305664	139.76962208747864	0.049419783	350.7504
SA45_SOC_1	586	1878.5350799560547	136.27902746200562	0.047434714	351.351
SA45_SOC_1	587	1878.2529830932617	137.39364624023438	0.027196366	351.9516
SA45_SOC_1	588	1877.6097106933594	136.1782193183899	0.0402533	352.5522
SA45_SOC_1	589	153.53352069854736	118.50175112485886	0.020208003	353.1528
SA45_SOC_1	590	1878.9727020263672	137.3004823923111	0.03862853	353.7534
SA45_SOC_1	591	1877.1703720092773	137.38337874412537	0.08011188	354.354
SA45_SOC_1	592	1876.5190887451172	134.35264080762863	0.049539853	354.9546
SA45_SOC_1	593	1880.4374313354492	140.01856863498688	0.011042689	355.5552
SA45_SOC_1	594	1879.3263244628906	136.015967130661	0.09018502	356.1558
SA45_SOC_1	595	1877.856330871582	134.67074006795883	0.048561864	356.7564
SA45_SOC_1	596	1877.8106689453125	135.5982667207718	0.043915536	357.357
SA45_SOC_1	597	1876.4366912841797	119.34489279985428	0.020652529	357.9576
SA45_SOC_1	598	1880.5324172973633	138.83447527885437	0.019503254	358.5582
SA45_SOC_1	599	1879.8985290527344	137.55874693393707	0.04309965	359.1588
SA45_SOC_1	600	1877.962989807129	136.05063199996948	0.04995635	359.7594
SA45_SOC_1	601	1877.3881530761719	134.88058000802994	0.024854958	360.36
SA45_SOC_1	602	1879.8029708862305	137.36437261104584	0.026503136	360.9606
SA45_SOC_1	603	1879.8146438598633	140.53780138492584	0.026700934	361.5612
SA45_SOC_1	604	1878.2731246948242	138.8918799161911	0.062258422	362.1618
SA45_SOC_1	605	1877.0496368408203	135.88184595108032	0.07539929	362.7624
SA45_SOC_1	606	1878.5254669189453	136.7152351140976	0.022952998	363.363
SA45_SOC_1	607	154.07913208007812	116.20208948850632	0.019771209	363.9636
SA45_SOC_1	608	1880.1640319824219	138.70762825012207	0.04747788	364.5642
SA45_SOC_1	609	1878.7600708007812	135.65243661403656	0.05723119	365.1648
SA45_SOC_1	610	1877.4306106567383	136.99937760829926	0.037988726	365.7654
SA45_SOC_1	611	1879.4110107421875	136.83923363685608	0.019444589	366.366
SA45_SOC_1	612	1878.9347076416016	137.1701431274414	0.021670947	366.9666
SA45_SOC_1	613	1877.8620529174805	136.81551218032837	0.061803203	367.5672
SA45_SOC_1	614	1878.9194869995117	135.38548171520233	0.030534828	368.1678
SA45_SOC_1	615	1876.8904495239258	124.80222791433334	0.049321	368.7684
SA45_SOC_1	616	1878.3010482788086	136.86210215091705	0.022600332	369.369
SA45_SOC_1	617	1879.6789169311523	139.06518816947937	0.03592999	369.9696
SA45_SOC_1	618	1876.875343322754	134.67045038938522	0.051042166	370.5702
SA45_SOC_1	619	1878.4382629394531	135.60901701450348	0.035708405	371.1708
SA45_SOC_1	620	1878.2609939575195	137.92642951011658	0.03760579	371.7714
SA45_SOC_1	621	1880.8211517333984	141.99173033237457	0.014569011	372.372
SA45_SOC_1	622	1877.8482055664062	135.47098517417908	0.076339334	372.9726
SA45_SOC_1	623	1877.2438430786133	135.21054804325104	0.030769754	373.5732
SA45_SOC_1	624	1877.8620529174805	134.0577158331871	0.018592387	374.1738
SA45_SOC_1	625	150.93658447265625	116.35046929121017	0.016889853	374.7744
SA45_SOC_1	626	1880.0153732299805	140.1706498861313	0.048706744	375.375
SA45_SOC_1	627	1877.8282928466797	132.723488509655	0.02916121	375.9756
SA45_SOC_1	628	1877.3060989379883	137.77827501296997	0.049427804	376.57620000000003
SA45_SOC_1	629	1876.153793334961	122.99394965171814	0.031330798	377.1768
SA45_SOC_1	630	1879.9029922485352	136.68940544128418	0.03732939	377.7774
SA45_SOC_1	631	1879.0192794799805	138.71149063110352	0.09821251	378.378
SA45_SOC_1	632	1877.9534912109375	134.88421708345413	0.031486787	378.97860000000003
SA45_SOC_1	633	1878.3940887451172	133.46617609262466	0.016560102	379.5792
SA45_SOC_1	634	154.33935642242432	120.0654923915863	0.01524928	380.1798
SA45_SOC_1	635	1879.6409225463867	138.60377848148346	0.03602365	380.7804
SA45_SOC_1	636	1878.0401229858398	134.2036011815071	0.037345175	381.38100000000003
SA45_SOC_1	637	1878.8113403320312	138.03380370140076	0.041839764	381.9816
SA45_SOC_1	638	1875.5904006958008	121.31100565195084	0.026580358	382.5822
SA45_SOC_1	639	153.85568618774414	116.16471290588379	0.018880954	383.1828
SA45_SOC_1	640	1877.6227569580078	137.4962568283081	0.114487655	383.78340000000003
SA45_SOC_1	641	1878.3943176269531	138.80996525287628	0.042945202	384.384
SA45_SOC_1	642	1877.1909713745117	133.7756010890007	0.038334012	384.9846
SA45_SOC_1	643	1879.0242004394531	136.8237680196762	0.022334753	385.5852
SA45_SOC_1	644	1880.5057525634766	138.45119833946228	0.02437196	386.18580000000003
SA45_SOC_1	645	1879.3265533447266	139.85200345516205	0.05680161	386.7864
SA45_SOC_1	646	1877.9426193237305	136.71998262405396	0.024601081	387.387
SA45_SOC_1	647	1876.7015075683594	133.18955719470978	0.027755681	387.9876
SA45_SOC_1	648	154.3620729446411	119.43338960409164	0.011026392	388.58820000000003
SA45_SOC_1	649	1880.0372314453125	141.20103657245636	0.068892	389.1888
SA45_SOC_1	650	1879.1189575195312	137.6494002342224	0.03806758	389.7894
SA45_SOC_1	651	1876.980972290039	135.10771214962006	0.032024287	390.39
SA45_SOC_1	652	1879.1329193115234	137.1668440103531	0.026272004	390.99060000000003
SA45_SOC_1	653	1879.5423889160156	138.05102348327637	0.02383929	391.5912
SA45_SOC_1	654	1877.9669952392578	134.56921577453613	0.14943326	392.1918
SA45_SOC_1	655	1879.1804122924805	137.66145408153534	0.0233902	392.7924
SA45_SOC_1	656	1876.450309753418	133.3729800581932	0.027299045	393.39300000000003
SA45_SOC_1	657	1880.028076171875	138.62371802330017	0.016166791	393.9936
SA45_SOC_1	658	1880.4796600341797	139.07675921916962	0.029110476	394.5942
SA45_SOC_1	659	1878.9413452148438	136.6536945104599	0.032119025	395.1948
SA45_SOC_1	660	1877.8340148925781	136.4690887928009	0.059278477	395.79540000000003
SA45_SOC_1	661	1878.138542175293	137.74932324886322	0.016605236	396.396
SA45_SOC_1	662	1879.555320739746	138.6531525850296	0.031165736	396.9966
SA45_SOC_1	663	1878.4367752075195	137.47317910194397	0.054448735	397.5972
SA45_SOC_1	664	1879.1286849975586	140.71170508861542	0.03651544	398.19780000000003
SA45_SOC_1	665	1876.6780471801758	133.19259881973267	0.024046961	398.7984
SA45_SOC_1	666	1879.9594116210938	136.3085263967514	0.022150168	399.399
SA45_SOC_1	667	1880.1988220214844	139.70880568027496	0.027489513	399.9996
SA45_SOC_1	668	1878.5860061645508	136.29238486289978	0.045700163	400.60020000000003
SA45_SOC_1	669	1878.5722732543945	133.75716626644135	0.013299005	401.2008
SA45_SOC_1	670	1879.812240600586	139.05355274677277	0.017092526	401.8014
SA45_SOC_1	671	1878.8826370239258	136.44100606441498	0.04262449	402.402
SA45_SOC_1	672	1879.0821075439453	136.63822889328003	0.09724739	403.00260000000003
SA45_SOC_1	673	1876.4556884765625	134.91991996765137	0.07393206	403.6032
SA45_SOC_1	674	1878.431396484375	135.34534513950348	0.014661671	404.2038
SA45_SOC_1	675	1879.6490478515625	135.64939498901367	0.021940107	404.8044
SA45_SOC_1	676	1880.4537963867188	139.6651929616928	0.036453918	405.40500000000003
SA45_SOC_1	677	1877.6049041748047	134.91099625825882	0.06490178	406.0056
SA45_SOC_1	678	1878.0955123901367	135.95560133457184	0.046328902	406.6062
SA45_SOC_1	679	1877.1181869506836	134.51346069574356	0.02932743	407.2068
SA45_SOC_1	680	1879.2803192138672	138.14570009708405	0.024789492	407.80740000000003
SA45_SOC_1	681	1878.6787033081055	137.13259756565094	0.056895595	408.408
SA45_SOC_1	682	1878.1248092651367	137.53674745559692	0.07628653	409.0086
SA45_SOC_1	683	1876.7887115478516	134.87209886312485	0.04086393	409.6092
SA45_SOC_1	684	1879.8549270629883	136.50531470775604	0.025511272	410.20980000000003
SA45_SOC_1	685	1877.8369903564453	126.51188671588898	0.03466569	410.8104
SA45_SOC_1	686	1877.7607727050781	136.15607500076294	0.058174953	411.411
SA45_SOC_1	687	1878.7695693969727	136.76248490810394	0.02140098	412.0116
SA45_SOC_1	688	1877.2895050048828	133.2863500714302	0.026659172	412.61220000000003
SA45_SOC_1	689	154.2230987548828	115.73529660701752	0.016929485	413.2128
SA45_SOC_1	690	1881.9773483276367	139.61322784423828	0.05767017	413.8134
SA45_SOC_1	691	1879.9023056030273	138.92752647399902	0.029542586	414.414
SA45_SOC_1	692	153.86143684387207	119.5385992527008	0.012420638	415.01460000000003
SA45_SOC_1	693	155.12323379516602	116.98444694280624	0.019647619	415.6152
SA45_SOC_1	694	1878.8056182861328	136.417236328125	0.03900582	416.2158
SA45_SOC_1	695	1877.3757934570312	134.0530487895012	0.1360228	416.8164
SA45_SOC_1	696	1876.973762512207	137.0718616247177	0.09811071	417.41700000000003
SA45_SOC_1	697	156.98713302612305	122.53631383180618	0.018501481	418.0176
SA45_SOC_1	698	1879.768295288086	140.00031888484955	0.022326495	418.6182
SA45_SOC_1	699	1879.5945739746094	140.50875306129456	0.049382094	419.2188
SA45_SOC_1	700	1876.4302825927734	134.5080453157425	0.07600185	419.81940000000003
SA45_SOC_1	701	1877.7127075195312	136.72358751296997	0.023755034	420.42
SA45_SOC_1	702	153.8064479827881	119.90636229515076	0.012914685	421.0206
SA45_SOC_1	703	1879.1887664794922	138.3145022392273	0.025937917	421.6212
SA45_SOC_1	704	1878.5752487182617	133.97792547941208	0.060189735	422.22180000000003
SA45_SOC_1	705	1878.369026184082	136.05193555355072	0.039054774	422.8224
SA45_SOC_1	706	1877.328987121582	135.29294550418854	0.02557441	423.423
SA45_SOC_1	707	1879.5195007324219	136.9863098859787	0.02876023	424.0236
SA45_SOC_1	708	1879.8565292358398	138.02327871322632	0.08187008	424.62420000000003
SA45_SOC_1	709	1878.18603515625	138.47876608371735	0.04586416	425.2248
SA45_SOC_1	710	1877.8271484375	137.95967817306519	0.071154006	425.8254
SA45_SOC_1	711	1878.2357025146484	136.5238058567047	0.01974764	426.426
SA45_SOC_1	712	145.4000186920166	119.0253934264183	0.016390022	427.02660000000003
SA45_SOC_1	713	1879.3093872070312	139.63017404079437	0.08960205	427.6272
SA45_SOC_1	714	1878.5567092895508	135.52439868450165	0.029218603	428.2278
SA45_SOC_1	715	158.4935474395752	121.25540345907211	0.01457568	428.8284
SA45_SOC_1	716	1878.9450073242188	137.69759953022003	0.025283193	429.42900000000003
SA45_SOC_1	717	1878.7422180175781	136.58364057540894	0.059123613	430.0296
SA45_SOC_1	718	1878.3931732177734	136.23707234859467	0.06425545	430.6302
SA45_SOC_1	719	1877.182960510254	133.9339828491211	0.03709115	431.2308
SA45_SOC_1	720	1877.1720886230469	135.85001349449158	0.01925296	431.83140000000003
SA45_SOC_1	721	1880.5220031738281	141.79313957691193	0.018422702	432.432
SA45_SOC_1	722	1879.2778015136719	137.62542128562927	0.0580559	433.0326
SA45_SOC_1	723	1879.0738677978516	134.7029909491539	0.024561513	433.6332
SA45_SOC_1	724	1877.8327560424805	136.99414730072021	0.025107874	434.23380000000003
SA45_SOC_1	725	1878.7035369873047	138.3450311422348	0.03780486	434.8344
SA45_SOC_1	726	1878.431510925293	137.89263367652893	0.04598244	435.435
SA45_SOC_1	727	1879.1255950927734	138.24431955814362	0.04215496	436.0356
SA45_SOC_1	728	1877.5502014160156	134.8048934340477	0.022495596	436.63620000000003
SA45_SOC_1	729	1878.1916427612305	138.26182901859283	0.02105225	437.2368
SA45_SOC_1	730	1879.804801940918	138.38756561279297	0.02381989	437.8374
SA45_SOC_1	731	1878.5139083862305	136.91701233386993	0.20040046	438.438
SA45_SOC_1	732	1878.3050537109375	135.72504937648773	0.019072602	439.03860000000003
SA45_SOC_1	733	155.83050727844238	124.9867531657219	0.022154644	439.6392
SA45_SOC_1	734	1878.7050247192383	136.6736501455307	0.028841687	440.2398
SA45_SOC_1	735	1879.8796463012695	137.46621072292328	0.029682072	440.8404
SA45_SOC_1	736	1879.1328048706055	139.8593419790268	0.046514694	441.44100000000003
SA45_SOC_1	737	1878.4371185302734	139.393812417984	0.029914843	442.0416
SA45_SOC_1	738	1877.7266693115234	135.68687617778778	0.01975339	442.6422
SA45_SOC_1	739	1879.4546127319336	137.14144885540009	0.030177739	443.2428
SA45_SOC_1	740	1879.317741394043	137.63224482536316	0.061225582	443.84340000000003
SA45_SOC_1	741	1878.435173034668	137.94202387332916	0.03963323	444.444
SA45_SOC_1	742	1878.8769149780273	138.58351707458496	0.043518517	445.0446
SA45_SOC_1	743	159.0058135986328	121.02890700101852	0.013920976	445.6452
SA45_SOC_1	744	1879.1225051879883	137.3691201210022	0.018685382	446.24580000000003
SA45_SOC_1	745	1878.6153030395508	134.74755316972733	0.11664343	446.8464
SA45_SOC_1	746	1879.2981719970703	138.92116963863373	0.038230136	447.447
SA45_SOC_1	747	157.8372287750244	123.73794883489609	0.018400393	448.0476
SA45_SOC_1	748	154.21305656433105	116.55787110328674	0.017395198	448.64820000000003
SA45_SOC_1	749	1879.7486114501953	138.28891396522522	0.03109607	449.2488
SA45_SOC_1	750	1878.207778930664	135.65053761005402	0.041888703	449.8494
SA45_SOC_1	751	1877.6012420654297	137.33007788658142	0.045503963	450.45
SA45_SOC_1	752	1878.072624206543	135.7839024066925	0.02798864	451.05060000000003
SA45_SOC_1	753	155.96364498138428	116.03647381067276	0.025583275	451.6512
SA45_SOC_1	754	1879.3787384033203	135.93517899513245	0.10288077	452.2518
SA45_SOC_1	755	156.5998077392578	121.15708976984024	0.026323855	452.8524
SA45_SOC_1	756	155.03588676452637	120.2719447016716	0.02094885	453.45300000000003
SA45_SOC_1	757	1879.5398712158203	135.73967814445496	0.024851352	454.0536
SA45_SOC_1	758	1878.881607055664	137.76247143745422	0.03206431	454.6542
SA45_SOC_1	759	1877.6376342773438	135.63441216945648	0.053995986	455.2548
SA45_SOC_1	760	1877.750129699707	134.66899394989014	0.031026108	455.85540000000003
SA45_SOC_1	761	1877.8241729736328	137.55380630493164	0.027396165	456.456
SA45_SOC_1	762	159.1479206085205	115.30392497777939	0.020631079	457.0566
SA45_SOC_1	763	1878.1649780273438	134.303717315197	0.0464116	457.6572
SA45_SOC_1	764	1878.0002975463867	133.94850701093674	0.05678565	458.25780000000003
SA45_SOC_1	765	154.86419677734375	121.42571032047272	0.018390032	458.8584
SA45_SOC_1	766	1878.4723663330078	137.0333343744278	0.024266792	459.459
SA45_SOC_1	767	1879.3880081176758	139.03977692127228	0.076760374	460.0596
SA45_SOC_1	768	1878.1922149658203	137.58201777935028	0.037097353	460.66020000000003
SA45_SOC_1	769	1878.0300521850586	135.40040016174316	0.027367722	461.2608
SA45_SOC_1	770	1877.486572265625	133.79840523004532	0.039175116	461.8614
SA45_SOC_1	771	1880.203514099121	140.1777470111847	0.014285774	462.462
SA45_SOC_1	772	1879.3534469604492	140.23235142230988	0.061205283	463.06260000000003
SA45_SOC_1	773	1879.2210388183594	136.6624492406845	0.012383702	463.6632
SA45_SOC_1	774	1876.0454177856445	133.60494017601013	0.057813097	464.2638
SA45_SOC_1	775	1878.5865783691406	139.78228747844696	0.025285369	464.8644
SA45_SOC_1	776	1879.4449996948242	140.34991264343262	0.030077878	465.46500000000003
SA45_SOC_1	777	1879.2118835449219	136.2135761976242	0.01941264	466.0656
SA45_SOC_1	778	1878.2492065429688	137.43904531002045	0.02987556	466.6662
SA45_SOC_1	779	1877.7480697631836	135.39185464382172	0.013733288	467.2668
SA45_SOC_1	780	1877.9177856445312	136.43967032432556	0.024823528	467.86740000000003
SA45_SOC_1	781	1878.6795043945312	136.17181420326233	0.072076604	468.468
SA45_SOC_1	782	1879.4985580444336	136.64680659770966	0.011975556	469.0686
SA45_SOC_1	783	1878.0972290039062	136.47443175315857	0.023805074	469.6692
SA45_SOC_1	784	1879.3048095703125	139.41027581691742	0.01780289	470.26980000000003
SA45_SOC_1	785	1879.647102355957	138.7491810321808	0.039658118	470.8704
SA45_SOC_1	786	1878.9712142944336	137.9685938358307	0.046313502	471.471
SA45_SOC_1	787	1877.2280502319336	136.60929322242737	0.09572029	472.0716
SA45_SOC_1	788	1876.1304473876953	134.04686093330383	0.06911549	472.67220000000003
SA45_SOC_1	789	123.73515129089355	174.6520882844925	0.020436382	473.2728
SA45_SOC_1	790	1878.4149169921875	135.42523205280304	0.06363388	473.8734
SA45_SOC_1	791	1878.724708557129	134.65780913829803	0.05127072	474.474
SA45_SOC_1	792	1878.2933807373047	136.46672308444977	0.033406395	475.07460000000003
SA45_SOC_1	793	155.69695472717285	117.20981687307358	0.018702788	475.6752
SA45_SOC_1	794	152.0077657699585	114.33607667684555	0.031545497	476.2758
SA45_SOC_1	795	1879.013557434082	134.89436388015747	0.07940269	476.8764
SA45_SOC_1	796	1877.54150390625	134.06181156635284	0.08732656	477.47700000000003
SA45_SOC_1	797	1876.783332824707	135.02188682556152	0.028005634	478.0776
SA45_SOC_1	798	1878.9848327636719	135.59226393699646	0.033399228	478.6782
SA45_SOC_1	799	1880.6021118164062	138.81210565567017	0.029421415	479.2788
SA45_SOC_1	800	1879.119758605957	136.90656781196594	0.03944216	479.87940000000003
SA45_SOC_1	801	1876.6030883789062	133.96909028291702	0.049109064	480.48
SA45_SOC_1	802	122.94751167297363	172.8287708759308	0.0147682605	481.0806
SA45_SOC_1	803	146.79908752441406	117.41447478532791	0.020037396	481.6812
SA45_SOC_1	804	1877.735252380371	134.01148796081543	0.05345238	482.28180000000003
SA45_SOC_1	805	1878.7013626098633	139.4322109222412	0.051524673	482.8824
SA45_SOC_1	806	162.64843940734863	119.92000937461853	0.015431976	483.483
SA45_SOC_1	807	156.95125579833984	112.26962238550186	0.019229254	484.0836
SA45_SOC_1	808	1879.1691970825195	137.54875302314758	0.029338807	484.68420000000003
SA45_SOC_1	809	1879.0620803833008	136.22579097747803	0.03953154	485.2848
SA45_SOC_1	810	1876.8888473510742	134.36710059642792	0.051888026	485.8854
SA45_SOC_1	811	163.1378173828125	118.88646841049194	0.018139567	486.486
SA45_SOC_1	812	1879.0126419067383	139.5341455936432	0.03127721	487.08660000000003
SA45_SOC_1	813	1878.6013412475586	136.22542083263397	0.050623007	487.6872
SA45_SOC_1	814	1878.5462951660156	134.9873587489128	0.02161272	488.2878
SA45_SOC_1	815	1876.1343383789062	133.39176088571548	0.0330418	488.8884
SA45_SOC_1	816	1879.3891525268555	139.93974387645721	0.01684084	489.48900000000003
SA45_SOC_1	817	1880.3482818603516	138.17399203777313	0.020567326	490.0896
SA45_SOC_1	818	1879.3374252319336	136.75323128700256	0.044815745	490.6902
SA45_SOC_1	819	1877.1240234375	135.38693010807037	0.05151842	491.2908
SA45_SOC_1	820	167.8597068786621	119.90771412849426	0.01540865	491.89140000000003
SA45_SOC_1	821	1880.7249069213867	140.85184514522552	0.032303	492.492
SA45_SOC_1	822	1879.7192001342773	139.11979258060455	0.017872352	493.0926
SA45_SOC_1	823	1879.031982421875	140.1174134016037	0.030935049	493.6932
SA45_SOC_1	824	1878.1836318969727	136.87272369861603	0.03358313	494.29380000000003
SA45_SOC_1	825	142.74493217468262	119.56330239772797	0.025827901	494.8944
SA45_SOC_1	826	1880.2099227905273	140.78335225582123	0.011430327	495.495
SA45_SOC_1	827	1878.8693618774414	134.99878495931625	0.028633142	496.0956
SA45_SOC_1	828	1879.1733169555664	138.13672006130219	0.026441779	496.69620000000003
SA45_SOC_1	829	155.70796966552734	119.6082267165184	0.01920015	497.2968
SA45_SOC_1	830	1880.4512786865234	137.82188773155212	0.01518025	497.8974
SA45_SOC_1	831	1880.0949096679688	139.19932544231415	0.026734198	498.498
SA45_SOC_1	832	1879.6338272094727	137.69093692302704	0.02112138	499.09860000000003
SA45_SOC_1	833	156.47515296936035	117.1747174859047	0.021374725	499.6992
SA45_SOC_1	834	163.53883266448975	119.61690902709961	0.017636761	500.2998
SA45_SOC_1	835	1880.8842086791992	138.56203258037567	0.016645033	500.9004
SA45_SOC_1	836	1879.5731735229492	141.3154274225235	0.03987529	501.50100000000003
SA45_SOC_1	837	1878.3811569213867	137.07630336284637	0.0283773	502.1016
SA45_SOC_1	838	157.52098560333252	116.43685787916183	0.018769247	502.7022
SA45_SOC_1	839	1879.2732238769531	139.04568314552307	0.02803891	503.3028
SA45_SOC_1	840	1879.866600036621	135.40752947330475	0.058747903	503.90340000000003
SA45_SOC_1	841	1879.5439910888672	137.1246635913849	0.028701873	504.504
SA45_SOC_1	842	1876.7231369018555	136.22648298740387	0.051263697	505.1046
SA45_SOC_1	843	152.5307035446167	117.29118436574936	0.019575244	505.7052
SA45_SOC_1	844	1878.9923858642578	137.69438087940216	0.034867022	506.30580000000003
SA45_SOC_1	845	1881.3954162597656	141.51192605495453	0.025997618	506.9064
SA45_SOC_1	846	1879.053955078125	139.55571055412292	0.07227462	507.507
SA45_SOC_1	847	1876.4842987060547	133.66272300481796	0.042957336	508.1076
SA45_SOC_1	848	1878.7122344970703	137.53824412822723	0.025682785	508.70820000000003
SA45_SOC_1	849	1879.961929321289	139.15392637252808	0.038715906	509.3088
SA45_SOC_1	850	1878.5638046264648	135.53381323814392	0.029170308	509.9094
SA45_SOC_1	851	1878.1284713745117	135.93817234039307	0.024108902	510.51
SA45_SOC_1	852	155.23198127746582	114.49418485164642	0.017242253	511.11060000000003
SA45_SOC_1	853	1881.3402557373047	137.51597106456757	0.0129994275	511.7112
SA45_SOC_1	854	1880.9973907470703	137.95145452022552	0.033416774	512.3118000000001
SA45_SOC_1	855	1878.786849975586	135.42069375514984	0.06312641	512.9124
SA45_SOC_1	856	1878.1400299072266	136.6916584968567	0.018422034	513.513
SA45_SOC_1	857	162.4871063232422	116.27261012792587	0.011289581	514.1136
SA45_SOC_1	858	1880.4104232788086	138.04893136024475	0.021021137	514.7142
SA45_SOC_1	859	1880.6752395629883	136.508726477623	0.015762782	515.3148
SA45_SOC_1	860	1878.7814712524414	137.30556786060333	0.027939217	515.9154
SA45_SOC_1	861	124.47958946228027	172.68061637878418	0.017050767	516.516
SA45_SOC_1	862	1880.691032409668	140.5991166830063	0.011146147	517.1166000000001
SA45_SOC_1	863	1880.3881072998047	138.37086081504822	0.011464263	517.7172
SA45_SOC_1	864	1879.826431274414	137.3807394504547	0.034080442	518.3178
SA45_SOC_1	865	153.45989227294922	117.6100641489029	0.026173994	518.9184
SA45_SOC_1	866	1878.4218978881836	135.79832196235657	0.018216673	519.519
SA45_SOC_1	867	1880.265884399414	140.5505794286728	0.028761294	520.1196
SA45_SOC_1	868	1880.2022552490234	139.63379502296448	0.03219233	520.7202
SA45_SOC_1	869	1879.6538543701172	136.69363796710968	0.011897122	521.3208
SA45_SOC_1	870	155.48020362854004	115.48524767160416	0.017174864	521.9214000000001
SA45_SOC_1	871	1879.98046875	136.28935933113098	0.0066879615	522.522
SA45_SOC_1	872	1882.031593322754	140.33879220485687	0.025413463	523.1226
SA45_SOC_1	873	1880.3105163574219	139.84062552452087	0.014939639	523.7232
SA45_SOC_1	874	1878.4669876098633	137.9363751411438	0.032080565	524.3238
SA45_SOC_1	875	124.6272611618042	168.0661976337433	0.014018033	524.9244
SA45_SOC_1	876	1881.8124389648438	139.23558354377747	0.010933929	525.525
SA45_SOC_1	877	1880.6378173828125	138.186753988266	0.08177074	526.1256
SA45_SOC_1	878	1879.0624237060547	138.07431042194366	0.020347936	526.7262000000001
SA45_SOC_1	879	1878.5282135009766	136.72350704669952	0.012132777	527.3268
SA45_SOC_1	880	1880.1997375488281	138.2756370306015	0.017314086	527.9274
SA45_SOC_1	881	1881.3662338256836	140.1626193523407	0.014990636	528.528
SA45_SOC_1	882	1879.5349502563477	137.09051370620728	0.041459434	529.1286
SA45_SOC_1	883	1879.3535614013672	138.1029886007309	0.020545857	529.7292
SA45_SOC_1	884	1878.6782455444336	137.3511439561844	0.016119841	530.3298
SA45_SOC_1	885	162.6906967163086	116.98484122753143	0.013342737	530.9304
SA45_SOC_1	886	1881.4651107788086	138.6964112520218	0.017795093	531.5310000000001
SA45_SOC_1	887	1879.5397567749023	136.99620723724365	0.020808319	532.1316
SA45_SOC_1	888	1877.7476119995117	135.2854460477829	0.021543238	532.7322
SA45_SOC_1	889	162.72791862487793	115.5681037902832	0.011681508	533.3328
SA45_SOC_1	890	1880.4168319702148	139.2173820734024	0.024747502	533.9334
SA45_SOC_1	891	1880.7590103149414	140.1822853088379	0.022200037	534.534
SA45_SOC_1	892	158.28309059143066	120.10938674211502	0.013604354	535.1346
SA45_SOC_1	893	164.47983741760254	115.70412397384644	0.012531319	535.7352
SA45_SOC_1	894	157.1182107925415	114.49898064136505	0.020645536	536.3358000000001
SA45_SOC_1	895	1881.0435104370117	138.1239902973175	0.019730505	536.9364
SA45_SOC_1	896	1878.753547668457	137.28150844573975	0.038662475	537.537
SA45_SOC_1	897	157.08107471466064	116.55925512313843	0.017335013	538.1376
SA45_SOC_1	898	161.82154655456543	115.32013088464737	0.010382414	538.7382
SA45_SOC_1	899	1881.1912536621094	140.2466583251953	0.011122275	539.3388
SA45_SOC_1	900	1880.2532958984375	136.93296074867249	0.024645006	539.9394
SA45_SOC_1	901	1877.010726928711	133.8916978240013	0.04907614	540.54
SA45_SOC_1	902	165.24470329284668	115.13817250728607	0.013846566	541.1406000000001
SA45_SOC_1	903	160.85410594940186	115.12638419866562	0.01373159	541.7412
SA45_SOC_1	904	1880.1697540283203	138.10030102729797	0.06364281	542.3418
SA45_SOC_1	905	1878.8248443603516	134.59490060806274	0.02716888	542.9424
SA45_SOC_1	906	158.53496074676514	115.45904785394669	0.016331224	543.543
SA45_SOC_1	907	1880.002098083496	138.31080079078674	0.01834024	544.1436
SA45_SOC_1	908	155.88809967041016	116.14029139280319	0.011278537	544.7442
SA45_SOC_1	909	1880.5898666381836	137.45504200458527	0.025402317	545.3448
SA45_SOC_1	910	1878.4069061279297	136.59968554973602	0.029935813	545.9454000000001
SA45_SOC_1	911	161.4032220840454	116.86262100934982	0.014927046	546.546
SA45_SOC_1	912	1881.0518646240234	141.0565835237503	0.014327789	547.1466
SA45_SOC_1	913	1880.6644821166992	140.65948247909546	0.041215517	547.7472
SA45_SOC_1	914	1880.5073547363281	137.29636251926422	0.014523644	548.3478
SA45_SOC_1	915	156.21713161468506	117.1202901005745	0.022740366	548.9484
SA45_SOC_1	916	1879.7473526000977	136.7075103521347	0.0124537945	549.549
SA45_SOC_1	917	152.6905632019043	119.3501552939415	0.0148790665	550.1496
SA45_SOC_1	918	1879.8423385620117	139.606693983078	0.045246497	550.7502000000001
SA45_SOC_1	919	1877.8551864624023	136.09242618083954	0.0445093	551.3508
SA45_SOC_1	920	1878.2881164550781	134.6281573176384	0.016996674	551.9514
SA45_SOC_1	921	145.16488552093506	117.92451024055481	0.009272384	552.552
SA45_SOC_1	922	1881.0472869873047	136.6964703798294	0.029784117	553.1526
SA45_SOC_1	923	1879.4938659667969	138.50775003433228	0.02760422	553.7532
SA45_SOC_1	924	157.1095848083496	116.89910441637039	0.011530291	554.3538
SA45_SOC_1	925	160.56838989257812	117.82239854335785	0.01809341	554.9544
SA45_SOC_1	926	1881.1152648925781	139.73437786102295	0.015020968	555.5550000000001
SA45_SOC_1	927	1880.6529235839844	135.47732591629028	0.024971988	556.1556
SA45_SOC_1	928	1878.6665725708008	137.11787223815918	0.026649427	556.7562
SA45_SOC_1	929	155.3279972076416	118.20374429225922	0.008630002	557.3568
SA45_SOC_1	930	1880.8462142944336	141.20742559432983	0.011831889	557.9574
SA45_SOC_1	931	1881.8853378295898	138.39438915252686	0.009749685	558.558
SA45_SOC_1	932	152.8480625152588	120.82912534475327	0.015042424	559.1586
SA45_SOC_1	933	157.70696640014648	117.44100451469421	0.01570862	559.7592
SA45_SOC_1	934	163.2718849182129	117.17906266450882	0.013281134	560.3598000000001
SA45_SOC_1	935	155.39709091186523	115.84363639354706	0.010743126	560.9604
SA45_SOC_1	936	1880.339584350586	136.90762996673584	0.02208049	561.561
SA45_SOC_1	937	1879.387435913086	137.62835025787354	0.04087373	562.1616
SA45_SOC_1	938	156.71669483184814	113.62207531929016	0.017558547	562.7622
SA45_SOC_1	939	159.72281455993652	117.357037961483	0.01297424	563.3628
SA45_SOC_1	940	1880.482521057129	138.50567400455475	0.017684529	563.9634
SA45_SOC_1	941	1879.7959899902344	137.36693143844604	0.025475102	564.564
SA45_SOC_1	942	156.3156795501709	116.65970116853714	0.023885915	565.1646000000001
SA45_SOC_1	943	162.95116424560547	114.90101426839828	0.01499519	565.7652
SA45_SOC_1	944	161.37207984924316	116.19195073843002	0.01090869	566.3658
SA45_SOC_1	945	1880.3553771972656	137.6701444387436	0.029660312	566.9664
SA45_SOC_1	946	1878.6088943481445	138.70725810527802	0.045612965	567.567
SA45_SOC_1	947	1877.9863357543945	137.75988042354584	0.022620238	568.1676
SA45_SOC_1	948	1879.0187072753906	138.03822934627533	0.015767531	568.7682
SA45_SOC_1	949	1881.057243347168	141.92050158977509	0.037930846	569.3688
SA45_SOC_1	950	156.12250328063965	119.93674635887146	0.016709529	569.9694000000001
SA45_SOC_1	951	1878.7239074707031	137.4515175819397	0.017825466	570.57
SA45_SOC_1	952	159.97385501861572	114.28385406732559	0.011989737	571.1706
SA45_SOC_1	953	1881.4608764648438	138.6129355430603	0.01648421	571.7712
SA45_SOC_1	954	154.4385051727295	120.36799728870392	0.011306854	572.3718
SA45_SOC_1	955	1878.8531112670898	134.43861097097397	0.042886484	572.9724
SA45_SOC_1	956	125.82052230834961	171.38663828372955	0.023111485	573.573
SA45_SOC_1	957	159.28021430969238	118.70485603809357	0.013251522	574.1736
SA45_SOC_1	958	152.09630012512207	116.8905508518219	0.01278054	574.7742000000001
SA45_SOC_1	959	1880.779037475586	135.50231873989105	0.054051805	575.3748
SA45_SOC_1	960	1877.7299880981445	135.06194293498993	0.030782968	575.9754
SA45_SOC_1	961	1878.0400085449219	136.9291466474533	0.016781863	576.576
SA45_SOC_1	962	159.1347885131836	116.52364879846573	0.010773758	577.1766
SA45_SOC_1	963	1880.6747817993164	140.26880264282227	0.029828046	577.7772
SA45_SOC_1	964	1878.5401153564453	132.75717169046402	0.029205415	578.3778
SA45_SOC_1	965	1876.969871520996	135.17913401126862	0.03629682	578.9784
SA45_SOC_1	966	153.45843315124512	114.7532057762146	0.008834272	579.5790000000001
SA45_SOC_1	967	152.8961706161499	119.13382977247238	0.013131105	580.1796
SA45_SOC_1	968	1880.1240921020508	137.8192001581192	0.05258894	580.7802
SA45_SOC_1	969	1878.885612487793	135.356787443161	0.03234969	581.3808
SA45_SOC_1	970	1877.9910278320312	134.53844547271729	0.015552042	581.9814
SA45_SOC_1	971	1880.3451919555664	138.91037106513977	0.015336426	582.582
SA45_SOC_1	972	1880.8037567138672	137.08937108516693	0.028016623	583.1826
SA45_SOC_1	973	1880.0238418579102	138.1419986486435	0.030383913	583.7832
SA45_SOC_1	974	155.45790195465088	114.56844717264175	0.01364053	584.3838000000001
SA45_SOC_1	975	155.11030197143555	116.80385649204254	0.01205036	584.9844
SA45_SOC_1	976	154.0320110321045	115.0751593708992	0.024642685	585.585
SA45_SOC_1	977	1881.254997253418	140.21408557891846	0.03646395	586.1856
SA45_SOC_1	978	1878.120231628418	135.01863598823547	0.07388587	586.7862
SA45_SOC_1	979	1877.875099182129	135.63928842544556	0.020161713	587.3868
SA45_SOC_1	980	157.0471715927124	119.54717695713043	0.009750458	587.9874
SA45_SOC_1	981	1880.2646255493164	141.0609930753708	0.015246395	588.588
SA45_SOC_1	982	1880.1286697387695	139.3700748682022	0.06237079	589.1886000000001
SA45_SOC_1	983	1877.4196243286133	137.4754160642624	0.033092964	589.7892
SA45_SOC_1	984	161.30767822265625	117.18603909015656	0.014641019	590.3898
SA45_SOC_1	985	154.3600559234619	119.18930321931839	0.014511297	590.9904
SA45_SOC_1	986	1879.8092651367188	137.7889609336853	0.0834807	591.591
SA45_SOC_1	987	1878.4543991088867	137.0572167634964	0.030667784	592.1916
SA45_SOC_1	988	1878.1537628173828	137.9509073495865	0.030538708	592.7922
SA45_SOC_1	989	1879.4195938110352	137.80114352703094	0.020255707	593.3928
SA45_SOC_1	990	151.95974349975586	119.85531449317932	0.014488485	593.9934000000001
SA45_SOC_1	991	1878.7441635131836	134.9933534860611	0.07978763	594.594
SA45_SOC_1	992	156.25924587249756	115.25177478790283	0.016608873	595.1946
SA45_SOC_1	993	164.45417404174805	118.50810796022415	0.009793606	595.7952
SA45_SOC_1	994	1880.9701538085938	137.79407858848572	0.022224035	596.3958
SA45_SOC_1	995	1881.3814544677734	139.4948136806488	0.05729923	596.9964
SA45_SOC_1	996	152.44826316833496	117.9243814945221	0.0140976915	597.597
SA45_SOC_1	997	1879.9003601074219	137.26879477500916	0.010861162	598.1976
SA45_SOC_1	998	160.03223419189453	118.51810187101364	0.012805502	598.7982000000001
SA45_SOC_1	999	151.5904998779297	120.12266367673874	0.013195071	599.3988
SA45_SOC_1	1000	1879.9119186401367	136.61436259746552	0.014596137	599.9994
SA45_SOC_1	1001	1878.4194946289062	136.92000567913055	0.039529797	600.6
SA45_SOC_1	1002	156.12874031066895	116.14514350891113	0.014967656	601.2006
SA45_SOC_1	1003	153.40859413146973	119.0151098370552	0.012893906	601.8012
SA45_SOC_1	1004	1881.046028137207	137.7415019273758	0.025752518	602.4018
SA45_SOC_1	1005	155.4763126373291	118.57364773750305	0.019442447	603.0024
SA45_SOC_1	1006	162.30414390563965	119.41078662872314	0.0122493785	603.6030000000001
SA45_SOC_1	1007	1879.3201446533203	137.9614806175232	0.013044571	604.2036
SA45_SOC_1	1008	150.94636917114258	118.45185399055481	0.017251013	604.8042
SA45_SOC_1	1009	1881.4059448242188	140.22858560085297	0.016988685	605.4048
SA45_SOC_1	1010	1879.5588684082031	138.42112004756927	0.023283562	606.0054
SA45_SOC_1	1011	158.44785690307617	117.04875558614731	0.012220341	606.606
SA45_SOC_1	1012	1880.0555419921875	138.38981866836548	0.008294767	607.2066
SA45_SOC_1	1013	155.34607887268066	123.15851926803589	0.01009086	607.8072
SA45_SOC_1	1014	1879.9778366088867	135.9982806444168	0.021374851	608.4078000000001
SA45_SOC_1	1015	1877.940673828125	136.05721414089203	0.030461773	609.0084
SA45_SOC_1	1016	161.8163251876831	117.03400611877441	0.010762717	609.609
SA45_SOC_1	1017	154.75625038146973	116.9098225235939	0.011456743	610.2096
SA45_SOC_1	1018	1880.7227325439453	139.69794273376465	0.04099692	610.8102
SA45_SOC_1	1019	1877.3372268676758	135.25008916854858	0.06788091	611.4108
SA45_SOC_1	1020	162.9905891418457	118.92489105463028	0.016050898	612.0114
SA45_SOC_1	1021	152.66045093536377	119.79837656021118	0.010269518	612.612
SA45_SOC_1	1022	153.50256443023682	120.02821236848831	0.014241238	613.2126000000001
SA45_SOC_1	1023	1880.1884078979492	138.31744730472565	0.032387637	613.8132
SA45_SOC_1	1024	1879.0112686157227	140.3859132528305	0.026265495	614.4138
SA45_SOC_1	1025	157.35980987548828	117.417371571064	0.013770625	615.0144
SA45_SOC_1	1026	154.0188217163086	117.56889760494232	0.010107638	615.615
SA45_SOC_1	1027	1879.9083709716797	137.3553603887558	0.040617883	616.2156
SA45_SOC_1	1028	1879.409065246582	137.55298554897308	0.049407776	616.8162
SA45_SOC_1	1029	158.23287963867188	115.66152513027191	0.015555874	617.4168
SA45_SOC_1	1030	154.10399436950684	118.46890479326248	0.016311366	618.0174000000001
SA45_SOC_1	1031	1880.3923416137695	140.4799622297287	0.031323057	618.618
SA45_SOC_1	1032	1879.717025756836	136.7648023366928	0.026196191	619.2186
SA45_SOC_1	1033	1877.4800491333008	137.20725417137146	0.053125773	619.8192
SA45_SOC_1	1034	152.03179836273193	117.45293766260147	0.012608631	620.4198
SA45_SOC_1	1035	153.34027290344238	118.34324061870575	0.014693227	621.0204
SA45_SOC_1	1036	1880.7431030273438	142.32601940631866	0.021393942	621.621
SA45_SOC_1	1037	154.64884757995605	116.4535465836525	0.02296381	622.2216
SA45_SOC_1	1038	1876.970443725586	135.14508068561554	0.039437734	622.8222000000001
SA45_SOC_1	1039	153.07175159454346	120.14271587133408	0.0129715465	623.4228
SA45_SOC_1	1040	154.8449993133545	118.64540755748749	0.021124152	624.0234
SA45_SOC_1	1041	1878.2323837280273	138.0691123008728	0.053848404	624.624
SA45_SOC_1	1042	1879.0386199951172	139.31273460388184	0.03332816	625.2246
SA45_SOC_1	1043	156.49725437164307	115.94800114631653	0.013757903	625.8252
SA45_SOC_1	1044	1879.2521667480469	138.45514118671417	0.057987414	626.4258
SA45_SOC_1	1045	1879.6064758300781	142.3489362001419	0.031583354	627.0264
SA45_SOC_1	1046	1877.7583694458008	137.97303557395935	0.046517916	627.6270000000001
SA45_SOC_1	1047	1877.9594421386719	137.92271196842194	0.03554482	628.2276
SA45_SOC_1	1048	1878.9871215820312	136.18903398513794	0.017628122	628.8282
SA45_SOC_1	1049	1879.753074645996	139.95944201946259	0.020135494	629.4288
SA45_SOC_1	1050	1878.8868713378906	141.03925108909607	0.06383819	630.0294
SA45_SOC_1	1051	1877.453269958496	137.3650163412094	0.0310107	630.63
SA45_SOC_1	1052	158.10848236083984	115.24998039007187	0.016948232	631.2306
SA45_SOC_1	1053	152.33119010925293	117.08613216876984	0.012546682	631.8312
SA45_SOC_1	1054	1880.3996658325195	141.9866931438446	0.03300577	632.4318000000001
SA45_SOC_1	1055	1879.353904724121	139.9127233028412	0.07925473	633.0324
SA45_SOC_1	1056	1876.2823104858398	136.1009556055069	0.058816485	633.633
SA45_SOC_1	1057	1878.6772155761719	137.49469578266144	0.01733005	634.2336
SA45_SOC_1	1058	1879.9787521362305	140.38493156433105	0.031139083	634.8342
SA45_SOC_1	1059	1878.9379119873047	137.93054938316345	0.06650688	635.4348
SA45_SOC_1	1060	1878.0951690673828	139.36791837215424	0.058669068	636.0354
SA45_SOC_1	1061	1876.4595794677734	132.7544116973877	0.021713307	636.636
SA45_SOC_1	1062	147.29307174682617	118.66407573223114	0.018972667	637.2366000000001
SA45_SOC_1	1063	1879.577980041504	141.45429611206055	0.07744644	637.8372
SA45_SOC_1	1064	1877.9729461669922	138.45900356769562	0.07341007	638.4378
SA45_SOC_1	1065	1877.6388931274414	137.91876912117004	0.059561443	639.0384
SA45_SOC_1	1066	156.94865226745605	120.13181269168854	0.020421045	639.639
SA45_SOC_1	1067	156.1169672012329	117.59765625	0.01846473	640.2396
SA45_SOC_1	1068	1879.7197723388672	142.50673055648804	0.048779245	640.8402
SA45_SOC_1	1069	1877.4078369140625	138.31138014793396	0.085958414	641.4408
SA45_SOC_1	1070	1877.4213409423828	134.68549758195877	0.022279255	642.0414000000001
SA45_SOC_1	1071	1879.680519104004	141.44549310207367	0.020252727	642.642
SA45_SOC_1	1072	1880.0071334838867	140.54594457149506	0.029776027	643.2426
SA45_SOC_1	1073	1879.1688537597656	139.65812802314758	0.045154803	643.8432
SA45_SOC_1	1074	1878.2458877563477	136.43268585205078	0.040438328	644.4438
SA45_SOC_1	1075	1878.3194732666016	136.6195124387741	0.020272536	645.0444
SA45_SOC_1	1076	1879.8427963256836	138.27830851078033	0.028333066	645.645
SA45_SOC_1	1077	1879.3900680541992	136.61552131175995	0.11028676	646.2456
SA45_SOC_1	1078	1879.2049026489258	140.18867433071136	0.049433235	646.8462000000001
SA45_SOC_1	1079	1878.1108474731445	139.73154544830322	0.041513037	647.4468
SA45_SOC_1	1080	153.95879745483398	122.19087213277817	0.015023572	648.0474
SA45_SOC_1	1081	155.11703968048096	114.91627871990204	0.02861033	648.648
SA45_SOC_1	1082	1878.6972427368164	136.72447264194489	0.032905973	649.2486
SA45_SOC_1	1083	1878.0157470703125	137.7248615026474	0.078881875	649.8492
SA45_SOC_1	1084	1876.4933395385742	133.77222150564194	0.029678803	650.4498
SA45_SOC_1	1085	1879.3135070800781	140.24480760097504	0.022581864	651.0504
SA45_SOC_1	1086	1879.8440551757812	139.4424945116043	0.028826393	651.6510000000001
SA45_SOC_1	1087	1877.9469680786133	136.79299771785736	0.053847015	652.2516
SA45_SOC_1	1088	1878.4160614013672	139.48794186115265	0.02568667	652.8522
SA45_SOC_1	1089	151.54114723205566	121.5388298034668	0.016010018	653.4528
SA45_SOC_1	1090	1879.972915649414	139.95211958885193	0.025999563	654.0534
SA45_SOC_1	1091	1879.94384765625	142.12709069252014	0.019555222	654.654
SA45_SOC_1	1092	1878.9089584350586	137.03296422958374	0.059662756	655.2546
SA45_SOC_1	1093	155.11457920074463	118.05373102426529	0.018071728	655.8552
SA45_SOC_1	1094	1879.460792541504	140.32173335552216	0.031997338	656.4558000000001
SA45_SOC_1	1095	1880.0713348388672	143.36228013038635	0.02675423	657.0564
SA45_SOC_1	1096	1878.9430618286133	139.36672747135162	0.04223747	657.657
SA45_SOC_1	1097	1875.996208190918	136.18256449699402	0.08267495	658.2576
SA45_SOC_1	1098	1878.4656143188477	138.0556422472	0.033709873	658.8582
SA45_SOC_1	1099	1878.9712142944336	142.43218660354614	0.075106435	659.4588
SA45_SOC_1	1100	1879.537239074707	142.55452752113342	0.062313456	660.0594
SA45_SOC_1	1101	1877.3793411254883	140.27060508728027	0.07367782	660.66
SA45_SOC_1	1102	1876.5557098388672	135.49028098583221	0.038799312	661.2606000000001
SA45_SOC_1	1103	155.00473022460938	118.24219912290573	0.01514543	661.8612
SA45_SOC_1	1104	1880.0102233886719	138.8060224056244	0.0525184	662.4618
SA45_SOC_1	1105	1879.8786163330078	139.5991462469101	0.035228617	663.0624
SA45_SOC_1	1106	1877.508659362793	139.3076652288437	0.03665618	663.663
SA45_SOC_1	1107	1877.2243881225586	136.5414923429489	0.025075948	664.2636
SA45_SOC_1	1108	1879.2582321166992	139.9204158782959	0.020673756	664.8642
SA45_SOC_1	1109	1879.6366882324219	139.94302690029144	0.058924694	665.4648
SA45_SOC_1	1110	1878.8428115844727	137.8075647354126	0.04167998	666.0654000000001
SA45_SOC_1	1111	152.61663436889648	118.04939389228821	0.018467199	666.666
SA45_SOC_1	1112	156.27768516540527	115.2252933382988	0.01593887	667.2666
SA45_SOC_1	1113	1880.0349426269531	140.98511338233948	0.024222143	667.8672
SA45_SOC_1	1114	155.14968395233154	118.04137945175171	0.015190945	668.4678
SA45_SOC_1	1115	1878.6632537841797	139.14917886257172	0.03203278	669.0684
SA45_SOC_1	1116	154.02827739715576	120.21592408418655	0.015950445	669.669
SA45_SOC_1	1117	152.40961074829102	116.0349690914154	0.02551547	670.2696
SA45_SOC_1	1118	153.36326122283936	115.51144748926163	0.015965473	670.8702000000001
SA45_SOC_1	1119	1879.9873352050781	138.11546087265015	0.018164061	671.4708
SA45_SOC_1	1120	156.99874877929688	120.92810690402985	0.012823768	672.0714
SA45_SOC_1	1121	153.3896255493164	116.4952602982521	0.017025037	672.672
SA45_SOC_1	1122	153.92436504364014	117.00684875249863	0.015999347	673.2726
SA45_SOC_1	1123	1880.3001022338867	137.3346483707428	0.03925279	673.8732
SA45_SOC_1	1124	1878.2954406738281	137.80556917190552	0.042600885	674.4738
SA45_SOC_1	1125	155.16162872314453	118.60948741436005	0.010702914	675.0744
SA45_SOC_1	1126	1880.815315246582	139.00129795074463	0.010108087	675.6750000000001
SA45_SOC_1	1127	1880.6785583496094	139.38721418380737	0.032109007	676.2756
SA45_SOC_1	1128	1878.577995300293	137.9173046350479	0.044203285	676.8762
SA45_SOC_1	1129	1879.3672943115234	138.36901009082794	0.030076055	677.4768
SA45_SOC_1	1130	152.4906349182129	119.90870386362076	0.01294284	678.0774
SA45_SOC_1	1131	154.53879833221436	116.85213625431061	0.018991418	678.678
SA45_SOC_1	1132	1878.7601852416992	138.97324740886688	0.037641216	679.2786
SA45_SOC_1	1133	1880.2998733520508	137.27606892585754	0.01699905	679.8792
SA45_SOC_1	1134	152.6539421081543	118.34019094705582	0.017503891	680.4798000000001
SA45_SOC_1	1135	1880.2925491333008	139.84962165355682	0.011114643	681.0804
SA45_SOC_1	1136	1880.9447479248047	140.81767916679382	0.024800736	681.681
SA45_SOC_1	1137	1878.8803482055664	135.9181845188141	0.024858588	682.2816
SA45_SOC_1	1138	1878.570556640625	137.7715802192688	0.02080081	682.8822
SA45_SOC_1	1139	1879.28466796875	136.89897179603577	0.01175141	683.4828
SA45_SOC_1	1140	155.83717346191406	115.8474263548851	0.01496088	684.0834
SA45_SOC_1	1141	1880.8166885375977	139.48504507541656	0.028507642	684.684
SA45_SOC_1	1142	1879.533576965332	138.75426650047302	0.027055088	685.2846000000001
SA45_SOC_1	1143	154.9105739593506	119.6879768371582	0.0141645605	685.8852
SA45_SOC_1	1144	124.35161590576172	165.71608364582062	0.012920924	686.4858
SA45_SOC_1	1145	1881.203956604004	138.77645909786224	0.02973232	687.0864
SA45_SOC_1	1146	1878.9785385131836	137.46827065944672	0.040555757	687.687
SA45_SOC_1	1147	1878.3781814575195	136.8166869878769	0.026381545	688.2876
SA45_SOC_1	1148	160.76637268066406	117.3456197977066	0.012274138	688.8882
SA45_SOC_1	1149	1880.994987487793	139.7544300556183	0.023922555	689.4888
SA45_SOC_1	1150	1879.7924423217773	137.95913100242615	0.05684153	690.0894000000001
SA45_SOC_1	1151	1879.387435913086	137.6390039920807	0.08170868	690.69
SA45_SOC_1	1152	1877.4627685546875	134.46374863386154	0.020001689	691.2906
SA45_SOC_1	1153	1879.4328689575195	138.56612026691437	0.028908512	691.8912
SA45_SOC_1	1154	1880.0967407226562	138.84915232658386	0.031526867	692.4918
SA45_SOC_1	1155	1878.9692687988281	138.12996089458466	0.040449195	693.0924
SA45_SOC_1	1156	1878.5016632080078	136.24315559864044	0.028735911	693.693
SA45_SOC_1	1157	155.3136920928955	118.81853073835373	0.01639108	694.2936
SA45_SOC_1	1158	1880.2376174926758	138.56661915779114	0.019401886	694.8942000000001
SA45_SOC_1	1159	1880.317726135254	140.55244624614716	0.047366858	695.4948
SA45_SOC_1	1160	1879.676170349121	136.23572051525116	0.0650885	696.0954
SA45_SOC_1	1161	1879.2391204833984	138.93748819828033	0.022792289	696.696
SA45_SOC_1	1162	1879.2597198486328	139.05020534992218	0.029195039	697.2966
SA45_SOC_1	1163	1879.8788452148438	138.73081862926483	0.01955172	697.8972
SA45_SOC_1	1164	1879.3304443359375	135.2353799343109	0.019132946	698.4978
SA45_SOC_1	1165	1878.8826370239258	136.60670220851898	0.07859309	699.0984
SA45_SOC_1	1166	153.5752773284912	118.49884629249573	0.016262839	699.6990000000001
SA45_SOC_1	1167	154.0645408630371	116.8578976392746	0.014963269	700.2996
SA45_SOC_1	1168	1879.9122619628906	138.15611243247986	0.045711163	700.9002
SA45_SOC_1	1169	1879.830093383789	137.73912012577057	0.026865266	701.5008
SA45_SOC_1	1170	1877.8660583496094	136.03375017642975	0.030907217	702.1014
SA45_SOC_1	1171	158.82322311401367	117.90367752313614	0.014915132	702.702
SA45_SOC_1	1172	154.73150253295898	114.89463329315186	0.027057	703.3026
SA45_SOC_1	1173	1878.6689758300781	135.52851855754852	0.04448366	703.9032
SA45_SOC_1	1174	1877.5720596313477	135.4966700077057	0.064627536	704.5038000000001
SA45_SOC_1	1175	1877.3605728149414	134.06188398599625	0.02113276	705.1044
SA45_SOC_1	1176	150.1896858215332	114.37021046876907	0.037373777	705.705
SA45_SOC_1	1177	1879.0838241577148	137.98407554626465	0.037992388	706.3056
SA45_SOC_1	1178	1878.1359100341797	137.65533864498138	0.042324033	706.9062
SA45_SOC_1	1179	1878.2867431640625	136.2934309244156	0.024390573	707.5068
SA45_SOC_1	1180	1879.2027282714844	137.34980821609497	0.017667174	708.1074
SA45_SOC_1	1181	1880.4843521118164	139.18974995613098	0.019680701	708.708
SA45_SOC_1	1182	1879.694595336914	139.0788835287094	0.048652045	709.3086000000001
SA45_SOC_1	1183	1879.4034576416016	137.16402769088745	0.06042032	709.9092
SA45_SOC_1	1184	1877.6576614379883	132.39426881074905	0.01779797	710.5098
SA45_SOC_1	1185	155.50907135009766	117.3272493481636	0.013268398	711.1104
SA45_SOC_1	1186	1880.4597473144531	137.7815741300583	0.04280607	711.711
SA45_SOC_1	1187	1878.2310104370117	136.55172765254974	0.022371672	712.3116
SA45_SOC_1	1188	1879.423599243164	139.2181384563446	0.028232785	712.9122
SA45_SOC_1	1189	1877.472038269043	136.0288256406784	0.031570926	713.5128
SA45_SOC_1	1190	1880.4302215576172	138.00279200077057	0.027369315	714.1134000000001
SA45_SOC_1	1191	1878.9763641357422	141.7349624633789	0.058821995	714.714
SA45_SOC_1	1192	1877.6802062988281	137.19936847686768	0.11849205	715.3146
SA45_SOC_1	1193	1877.9854202270508	135.35216867923737	0.02665472	715.9152
SA45_SOC_1	1194	153.7641191482544	117.1980768442154	0.013748934	716.5158
SA45_SOC_1	1195	1880.0580596923828	139.47550177574158	0.016085546	717.1164
SA45_SOC_1	1196	1878.3238220214844	135.69329738616943	0.058824904	717.717
SA45_SOC_1	1197	1877.5331497192383	133.60746681690216	0.023056213	718.3176
SA45_SOC_1	1198	159.52826499938965	120.78724265098572	0.011774026	718.9182
SA45_SOC_1	1199	155.98458766937256	113.87827187776566	0.017448287	719.5188
SA45_SOC_1	1200	1878.4115982055664	138.6587369441986	0.10490272	720.1194
SA45_SOC_1	1201	1878.9593124389648	138.55371236801147	0.04805639	720.72
SA45_SOC_1	1202	156.03395462036133	119.92114394903183	0.011906364	721.3206
SA45_SOC_1	1203	1879.0518951416016	138.33494067192078	0.023627704	721.9212
SA45_SOC_1	1204	1879.7617721557617	139.66253757476807	0.033688836	722.5218
SA45_SOC_1	1205	1878.885841369629	134.88301008939743	0.036863893	723.1224
SA45_SOC_1	1206	1877.607765197754	137.0585685968399	0.050262906	723.723
SA45_SOC_1	1207	1878.8177490234375	136.75068855285645	0.016342957	724.3236
SA45_SOC_1	1208	1879.3756484985352	138.7627798318863	0.0244005	724.9242
SA45_SOC_1	1209	1879.7051239013672	137.84980952739716	0.033541687	725.5248
SA45_SOC_1	1210	1877.7561950683594	137.49508202075958	0.05520819	726.1254
SA45_SOC_1	1211	1878.2948684692383	140.21196126937866	0.027395949	726.726
SA45_SOC_1	1212	156.7192268371582	117.38981187343597	0.017935729	727.3266
SA45_SOC_1	1213	1880.0104522705078	139.04618203639984	0.016496768	727.9272
SA45_SOC_1	1214	1879.4189071655273	136.1774468421936	0.025947908	728.5278
SA45_SOC_1	1215	1876.914939880371	137.03761518001556	0.09329946	729.1284
SA45_SOC_1	1216	1877.7774810791016	136.8824601173401	0.028733762	729.729
SA45_SOC_1	1217	155.30101776123047	114.5618087053299	0.016334213	730.3296
SA45_SOC_1	1218	1878.9355087280273	138.41431260108948	0.032817457	730.9302
SA45_SOC_1	1219	1878.9447784423828	138.61116528511047	0.09806558	731.5308
SA45_SOC_1	1220	1876.7003631591797	136.03964030742645	0.071036905	732.1314
SA45_SOC_1	1221	154.5648193359375	118.47750663757324	0.014042854	732.732
SA45_SOC_1	1222	1879.8015975952148	137.37943589687347	0.033895634	733.3326
SA45_SOC_1	1223	1879.8262023925781	136.58693969249725	0.060102794	733.9332
SA45_SOC_1	1224	1877.1746063232422	135.7535344362259	0.06471756	734.5338
SA45_SOC_1	1225	1878.2291793823242	136.93257451057434	0.02805554	735.1344
SA45_SOC_1	1226	157.22983360290527	118.45749467611313	0.014417357	735.735
SA45_SOC_1	1227	1880.6023406982422	139.4624662399292	0.043810856	736.3356
SA45_SOC_1	1228	1879.072036743164	138.19303035736084	0.033955935	736.9362
SA45_SOC_1	1229	1877.9270553588867	135.72004437446594	0.028058114	737.5368
SA45_SOC_1	1230	154.37430381774902	116.78319275379181	0.01636851	738.1374
SA45_SOC_1	1231	1880.2823638916016	139.97445702552795	0.015222017	738.738
SA45_SOC_1	1232	1879.2314529418945	138.51917624473572	0.12012256	739.3386
SA45_SOC_1	1233	1878.9507293701172	135.76978862285614	0.036655564	739.9392
SA45_SOC_1	1234	156.6543674468994	117.28985667228699	0.027218536	740.5398
SA45_SOC_1	1235	1879.5675659179688	136.87602281570435	0.023255743	741.1404
SA45_SOC_1	1236	1879.522476196289	141.30421042442322	0.035647836	741.741
SA45_SOC_1	1237	1880.551528930664	136.43410205841064	0.022359053	742.3416
SA45_SOC_1	1238	1878.2350158691406	137.38732159137726	0.029902404	742.9422
SA45_SOC_1	1239	1877.9889678955078	137.0166939496994	0.019509904	743.5428
SA45_SOC_1	1240	159.82555389404297	117.84319907426834	0.012004974	744.1434
SA45_SOC_1	1241	1879.4500350952148	138.84131491184235	0.14302786	744.744
SA45_SOC_1	1242	1877.8582763671875	137.31577098369598	0.055566765	745.3446
SA45_SOC_1	1243	1877.4287796020508	134.94965225458145	0.024077272	745.9452
SA45_SOC_1	1244	1878.1392288208008	137.43254363536835	0.019432137	746.5458
SA45_SOC_1	1245	1879.665641784668	137.26409554481506	0.040930636	747.1464
SA45_SOC_1	1246	1878.944091796875	136.35603368282318	0.02615229	747.747
SA45_SOC_1	1247	1879.237289428711	137.91653215885162	0.03754545	748.3476
SA45_SOC_1	1248	153.38642120361328	115.57724475860596	0.022359671	748.9482
SA45_SOC_1	1249	1880.0600051879883	136.92050457000732	0.026460394	749.5488
SA45_SOC_1	1250	158.52510452270508	117.12718605995178	0.015829097	750.1494
SA45_SOC_1	1251	1878.8970565795898	138.62938284873962	0.070680805	750.75
SA45_SOC_1	1252	155.25821685791016	116.87024921178818	0.017675616	751.3506
SA45_SOC_1	1253	157.2406768798828	116.02984338998795	0.020041537	751.9512
SA45_SOC_1	1254	1880.797462463379	140.41655480861664	0.0175376	752.5518
SA45_SOC_1	1255	1878.984375	138.4625279903412	0.06714626	753.1524000000001
SA45_SOC_1	1256	1878.9580535888672	137.5094211101532	0.03514486	753.753
SA45_SOC_1	1257	1878.830680847168	137.83699929714203	0.015700318	754.3536
SA45_SOC_1	1258	1880.562400817871	137.28516161441803	0.0155010065	754.9542
SA45_SOC_1	1259	1879.9058532714844	139.25104916095734	0.027641693	755.5548
SA45_SOC_1	1260	1878.1998825073242	136.18974208831787	0.04947238	756.1554
SA45_SOC_1	1261	1878.1157684326172	137.97474145889282	0.022269966	756.756
SA45_SOC_1	1262	1878.0004119873047	135.44317603111267	0.013395811	757.3566
SA45_SOC_1	1263	1879.1445922851562	137.25968599319458	0.042386174	757.9572000000001
SA45_SOC_1	1264	1879.5322036743164	137.83360362052917	0.0497502	758.5578
SA45_SOC_1	1265	1877.464714050293	137.02165067195892	0.09323166	759.1584
SA45_SOC_1	1266	1877.431755065918	133.66096079349518	0.020101326	759.759
SA45_SOC_1	1267	157.8640079498291	114.0252435207367	0.020838214	760.3596
SA45_SOC_1	1268	1880.6604766845703	139.62019622325897	0.028513499	760.9602
SA45_SOC_1	1269	1879.0668869018555	137.70495414733887	0.038208786	761.5608
SA45_SOC_1	1270	1877.4103546142578	135.18578052520752	0.060275085	762.1614
SA45_SOC_1	1271	157.41713047027588	114.50119346380234	0.01668483	762.7620000000001
SA45_SOC_1	1272	1879.9241638183594	139.6422117948532	0.025191544	763.3626
SA45_SOC_1	1273	1879.171257019043	137.72149801254272	0.058395285	763.9632
SA45_SOC_1	1274	1877.2714233398438	135.08172154426575	0.067332596	764.5638
SA45_SOC_1	1275	1877.7964782714844	138.1378948688507	0.02563473	765.1644
SA45_SOC_1	1276	1880.625228881836	139.98293817043304	0.02058848	765.765
SA45_SOC_1	1277	1879.3278121948242	137.33728766441345	0.034126826	766.3656
SA45_SOC_1	1278	1878.3897399902344	136.56986474990845	0.058369566	766.9662
SA45_SOC_1	1279	1878.7544631958008	136.54704451560974	0.026490295	767.5668000000001
SA45_SOC_1	1280	1877.5802993774414	135.9920847415924	0.032823205	768.1674
SA45_SOC_1	1281	1880.0911331176758	138.5950881242752	0.016341968	768.768
SA45_SOC_1	1282	1879.6935653686523	136.59781873226166	0.055115912	769.3686
SA45_SOC_1	1283	1877.4309539794922	136.23256623744965	0.07948896	769.9692
SA45_SOC_1	1284	1877.8661727905273	136.8800300359726	0.038528692	770.5698
SA45_SOC_1	1285	159.23598289489746	115.52335649728775	0.015811302	771.1704
SA45_SOC_1	1286	1880.2048873901367	140.45294165611267	0.03256773	771.771
SA45_SOC_1	1287	1879.5323181152344	138.35298120975494	0.039905258	772.3716000000001
SA45_SOC_1	1288	1878.3890533447266	138.19333612918854	0.023574026	772.9722
SA45_SOC_1	1289	1877.610855102539	134.82970923185349	0.022425916	773.5728
SA45_SOC_1	1290	1880.3203582763672	137.3420512676239	0.014474812	774.1734
SA45_SOC_1	1291	1880.0233840942383	137.53583014011383	0.033918347	774.774
SA45_SOC_1	1292	1878.2138442993164	137.61452615261078	0.049546607	775.3746
SA45_SOC_1	1293	1879.1558074951172	135.97298204898834	0.024020474	775.9752
SA45_SOC_1	1294	154.48182106018066	113.64487141370773	0.016234774	776.5758
SA45_SOC_1	1295	1880.1625442504883	139.0293002128601	0.020621466	777.1764000000001
SA45_SOC_1	1296	1879.2939376831055	139.58229660987854	0.034239523	777.777
SA45_SOC_1	1297	1877.5205612182617	134.9401491880417	0.031983	778.3776
SA45_SOC_1	1298	1877.8656005859375	136.8082058429718	0.03519403	778.9782
SA45_SOC_1	1299	1879.98779296875	136.5889835357666	0.043457303	779.5788
SA45_SOC_1	1300	1880.6952667236328	137.5523740053177	0.029231505	780.1794
SA45_SOC_1	1301	1879.738540649414	138.7317842245102	0.030950522	780.78
SA45_SOC_1	1302	1878.369255065918	137.12506592273712	0.027759867	781.3806
SA45_SOC_1	1303	162.4851894378662	117.82766103744507	0.01083221	781.9812000000001
SA45_SOC_1	1304	162.85778045654297	116.55419379472733	0.01438617	782.5818
SA45_SOC_1	1305	1879.9665069580078	136.09775304794312	0.03448102	783.1824
SA45_SOC_1	1306	1878.698959350586	137.72962510585785	0.046770006	783.783
SA45_SOC_1	1307	155.72745323181152	117.8094032406807	0.013565958	784.3836
SA45_SOC_1	1308	158.39605808258057	116.40863835811615	0.014653682	784.9842
SA45_SOC_1	1309	1878.9305877685547	135.51067113876343	0.08149491	785.5848
SA45_SOC_1	1310	1878.6934661865234	135.50370275974274	0.03116473	786.1854
SA45_SOC_1	1311	1877.5812149047852	135.34264147281647	0.030738473	786.7860000000001
SA45_SOC_1	1312	1877.6307678222656	136.58769607543945	0.020308726	787.3866
SA45_SOC_1	1313	142.3846435546875	120.04660695791245	0.013799322	787.9872
SA45_SOC_1	1314	1879.8954391479492	139.91972386837006	0.035887104	788.5878
SA45_SOC_1	1315	1879.0877151489258	138.80560398101807	0.06006997	789.1884
SA45_SOC_1	1316	1877.8654861450195	136.1767065525055	0.02796247	789.789
SA45_SOC_1	1317	161.11321449279785	116.91268712282181	0.014795177	790.3896
SA45_SOC_1	1318	1880.3387832641602	139.30843770503998	0.02290692	790.9902
SA45_SOC_1	1319	1879.9056243896484	137.05250144004822	0.023849413	791.5908000000001
SA45_SOC_1	1320	1878.8423538208008	139.4638341665268	0.027845738	792.1914
SA45_SOC_1	1321	125.39159774780273	169.58676874637604	0.015468789	792.792
SA45_SOC_1	1322	1881.603126525879	136.48442566394806	0.019601494	793.3926
SA45_SOC_1	1323	1882.2969818115234	138.23933064937592	0.020373551	793.9932
SA45_SOC_1	1324	1879.2670440673828	134.5682743191719	0.0224718	794.5938
SA45_SOC_1	1325	125.48317909240723	174.2790788412094	0.027110035	795.1944
SA45_SOC_1	1326	161.88403129577637	117.23452001810074	0.011975093	795.795
SA45_SOC_1	1327	1880.5247497558594	140.18128752708435	0.0072854557	796.3956000000001
SA45_SOC_1	1328	1879.0937805175781	136.10439956188202	0.023658182	796.9962
SA45_SOC_1	1329	1878.837661743164	137.39229440689087	0.035437956	797.5968
SA45_SOC_1	1330	159.6210765838623	116.33174479007721	0.021360086	798.1974
SA45_SOC_1	1331	156.5957736968994	114.73016828298569	0.015560782	798.798
SA45_SOC_1	1332	152.935209274292	116.97360813617706	0.017133247	799.3986
SA45_SOC_1	1333	1879.5135498046875	138.73077034950256	0.030149056	799.9992
SA45_SOC_1	1334	157.152099609375	116.00061804056168	0.015809279	800.5998
SA45_SOC_1	1335	165.90087890625	118.54328781366348	0.009835116	801.2004000000001
SA45_SOC_1	1336	1880.8584594726562	140.86158156394958	0.018796466	801.801
SA45_SOC_1	1337	1880.302848815918	137.648965716362	0.026146268	802.4016
SA45_SOC_1	1338	157.0909309387207	118.32204580307007	0.01834818	803.0022
SA45_SOC_1	1339	157.4771547317505	112.89281755685806	0.012477431	803.6028
SA45_SOC_1	1340	1880.2068328857422	139.49553787708282	0.013316385	804.2034
SA45_SOC_1	1341	150.10891914367676	121.20936870574951	0.016006367	804.804
SA45_SOC_1	1342	1879.900245666504	135.38969814777374	0.01756219	805.4046
SA45_SOC_1	1343	155.9077548980713	117.51439779996872	0.018020907	806.0052000000001
SA45_SOC_1	1344	153.6266326904297	114.43138897418976	0.024906496	806.6058
SA45_SOC_1	1345	124.1231632232666	173.7612622976303	0.009950559	807.2064
SA45_SOC_1	1346	150.28773307800293	120.3414112329483	0.010943876	807.807
SA45_SOC_1	1347	1878.134880065918	136.3044548034668	0.03220297	808.4076
SA45_SOC_1	1348	157.68359184265137	117.92498499155045	0.011862876	809.0082
SA45_SOC_1	1349	1880.0553131103516	136.50479972362518	0.01323471	809.6088
SA45_SOC_1	1350	1880.21484375	140.69174945354462	0.0428402	810.2094
SA45_SOC_1	1351	1878.7384414672852	136.6992223262787	0.037804373	810.8100000000001
SA45_SOC_1	1352	159.82921600341797	119.00405377149582	0.013654794	811.4106
SA45_SOC_1	1353	160.0079870223999	115.24805724620819	0.014434265	812.0112
SA45_SOC_1	1354	154.07644271850586	115.89077353477478	0.012620319	812.6118
SA45_SOC_1	1355	1880.8565139770508	138.79055678844452	0.014615505	813.2124
SA45_SOC_1	1356	1879.6483612060547	138.60762476921082	0.025914164	813.813
SA45_SOC_1	1357	157.98620223999023	114.08488512039185	0.032834776	814.4136
SA45_SOC_1	1358	155.29223442077637	115.08283585309982	0.015336742	815.0142
SA45_SOC_1	1359	150.25257110595703	122.66236424446106	0.01429833	815.6148000000001
SA45_SOC_1	1360	1880.22216796875	139.85593020915985	0.025401426	816.2154
SA45_SOC_1	1361	154.14010047912598	117.16970443725586	0.030528901	816.816
SA45_SOC_1	1362	159.3416976928711	115.42897760868073	0.016458957	817.4166
SA45_SOC_1	1363	1879.7481536865234	136.61701798439026	0.019758757	818.0172
SA45_SOC_1	1364	1879.797477722168	140.1340216398239	0.023768404	818.6178
SA45_SOC_1	1365	1878.2379913330078	138.71721982955933	0.093403235	819.2184
SA45_SOC_1	1366	1877.5405883789062	138.43692362308502	0.034007326	819.819
SA45_SOC_1	1367	1879.2129135131836	139.03041064739227	0.009275079	820.4196000000001
SA45_SOC_1	1368	1879.9686813354492	140.94677925109863	0.0314737	821.0202
SA45_SOC_1	1369	1878.3629608154297	138.43676269054413	0.05644462	821.6208
SA45_SOC_1	1370	1877.6668167114258	135.87746858596802	0.08548521	822.2214
SA45_SOC_1	1371	1877.9255676269531	135.58259189128876	0.027873272	822.822
SA45_SOC_1	1372	1880.819091796875	138.2655143737793	0.014173825	823.4226
SA45_SOC_1	1373	1877.8660583496094	134.66377168893814	0.06794304	824.0232
SA45_SOC_1	1374	1878.3942031860352	134.1791233420372	0.03262838	824.6238
SA45_SOC_1	1375	1877.0751571655273	135.14693140983582	0.028031457	825.2244000000001
SA45_SOC_1	1376	145.2326774597168	119.80256080627441	0.009186213	825.825
SA45_SOC_1	1377	150.07540225982666	117.41103887557983	0.0131478375	826.4256
SA45_SOC_1	1378	1880.156364440918	138.55606198310852	0.018731697	827.0262
SA45_SOC_1	1379	1878.5810852050781	139.63546872138977	0.037277658	827.6268
SA45_SOC_1	1380	1878.4086227416992	137.39036321640015	0.020894974	828.2274
SA45_SOC_1	1381	1880.116195678711	137.93005049228668	0.013726714	828.828
SA45_SOC_1	1382	1880.013656616211	139.37343835830688	0.07697151	829.4286
SA45_SOC_1	1383	1879.610366821289	137.30209171772003	0.033069476	830.0292000000001
SA45_SOC_1	1384	159.12207126617432	120.87115287780762	0.022121454	830.6298
SA45_SOC_1	1385	1876.5265274047852	135.3348684310913	0.046317246	831.2304
SA45_SOC_1	1386	1879.965476989746	140.72522342205048	0.07952823	831.831
SA45_SOC_1	1387	1878.2164764404297	136.24627768993378	0.06867604	832.4316
SA45_SOC_1	1388	1878.0224990844727	137.59943068027496	0.06309619	833.0322
SA45_SOC_1	1389	144.42523956298828	121.2268379330635	0.021311475	833.6328
SA45_SOC_1	1390	158.62947463989258	120.90026557445526	0.02006103	834.2334
SA45_SOC_1	1391	1879.8647689819336	141.68739080429077	0.053027224	834.8340000000001
SA45_SOC_1	1392	1878.9496994018555	136.64168894290924	0.0714333	835.4346
SA45_SOC_1	1393	1877.911720275879	138.2411652803421	0.049460925	836.0352
SA45_SOC_1	1394	1877.7046966552734	139.4654756784439	0.04615202	836.6358
SA45_SOC_1	1395	1879.4024276733398	138.32079470157623	0.030285042	837.2364
SA45_SOC_1	1396	1879.321060180664	139.25219178199768	0.04909066	837.837
SA45_SOC_1	1397	1877.0497512817383	138.8076800107956	0.049143434	838.4376
SA45_SOC_1	1398	1877.6968002319336	137.5080692768097	0.018758856	839.0382
SA45_SOC_1	1399	1880.3885650634766	142.12160289287567	0.025109354	839.6388000000001
SA45_SOC_1	1400	1879.8655700683594	140.70208132266998	0.038714845	840.2394
SA45_SOC_1	1401	1878.6679458618164	139.94785487651825	0.0567535	840.84
SA45_SOC_1	1402	1878.3748626708984	139.9199491739273	0.04768351	841.4406
SA45_SOC_1	1403	1878.134422302246	134.72125679254532	0.011504662	842.0412
SA45_SOC_1	1404	1879.1615295410156	140.36166071891785	0.021010034	842.6418
SA45_SOC_1	1405	1878.4283065795898	139.3638950586319	0.087775014	843.2424
SA45_SOC_1	1406	1877.6198959350586	137.09725677967072	0.041874606	843.843
SA45_SOC_1	1407	1877.391128540039	139.8540633916855	0.040906053	844.4436000000001
SA45_SOC_1	1408	1879.2094802856445	137.21275806427002	0.018684492	845.0442
SA45_SOC_1	1409	1879.723777770996	138.40333700180054	0.047420938	845.6448
SA45_SOC_1	1410	1878.0083084106445	137.50708758831024	0.051693525	846.2454
SA45_SOC_1	1411	1877.534294128418	140.3240829706192	0.081796095	846.846
SA45_SOC_1	1412	156.70586585998535	112.41317421197891	0.01959187	847.4466
SA45_SOC_1	1413	1880.5270385742188	141.80145978927612	0.018884802	848.0472
SA45_SOC_1	1414	1879.053726196289	139.08007442951202	0.029951602	848.6478
SA45_SOC_1	1415	1878.914909362793	138.756245970726	0.03070665	849.2484000000001
SA45_SOC_1	1416	1877.376823425293	134.33613717556	0.031947486	849.849
SA45_SOC_1	1417	156.44535541534424	114.82264012098312	0.010081493	850.4496
SA45_SOC_1	1418	1882.0069885253906	143.16533088684082	0.020110108	851.0502
SA45_SOC_1	1419	1878.401985168457	135.5780053138733	0.03978964	851.6508
SA45_SOC_1	1420	1877.3794555664062	136.4483606815338	0.07758975	852.2514
SA45_SOC_1	1421	1877.6940536499023	134.16441410779953	0.016482444	852.852
SA45_SOC_1	1422	156.74975395202637	118.5942953824997	0.013789118	853.4526
SA45_SOC_1	1423	1880.082778930664	139.13158893585205	0.046818096	854.0532000000001
SA45_SOC_1	1424	1879.4867706298828	139.0459406375885	0.038518522	854.6538
SA45_SOC_1	1425	1878.5697555541992	138.87696146965027	0.022841394	855.2544
SA45_SOC_1	1426	1878.8838958740234	141.68731033802032	0.023831716	855.855
SA45_SOC_1	1427	1879.211082458496	138.0942338705063	0.045703024	856.4556
SA45_SOC_1	1428	1879.2057037353516	141.9540560245514	0.09152766	857.0562
SA45_SOC_1	1429	1878.335838317871	138.08077991008759	0.07376293	857.6568
SA45_SOC_1	1430	1877.9458236694336	135.9320890903473	0.018692628	858.2574
SA45_SOC_1	1431	151.71186447143555	118.62737506628036	0.024440581	858.8580000000001
SA45_SOC_1	1432	1880.3293991088867	139.34577405452728	0.060189717	859.4586
SA45_SOC_1	1433	1878.6379623413086	136.9097864627838	0.055418383	860.0592
SA45_SOC_1	1434	1877.7373123168945	137.73524165153503	0.03613553	860.6598
SA45_SOC_1	1435	155.28781414031982	117.01468616724014	0.010207349	861.2604
SA45_SOC_1	1436	1880.2563858032227	142.82923936843872	0.023254951	861.861
SA45_SOC_1	1437	1880.1839447021484	140.33993482589722	0.06479189	862.4616
SA45_SOC_1	1438	1878.8903045654297	140.49542784690857	0.038206037	863.0622
SA45_SOC_1	1439	1877.8691482543945	137.939110994339	0.022254892	863.6628000000001
SA45_SOC_1	1440	1879.8147583007812	141.59308433532715	0.03325433	864.2634
SA45_SOC_1	1441	1880.6862258911133	142.18782663345337	0.04327278	864.864
SA45_SOC_1	1442	1879.6426391601562	140.99184036254883	0.029986812	865.4646
SA45_SOC_1	1443	1876.797866821289	136.11413598060608	0.034783915	866.0652
SA45_SOC_1	1444	1877.676887512207	135.761838555336	0.027120762	866.6658
SA45_SOC_1	1445	155.66704273223877	118.40229481458664	0.020131275	867.2664
SA45_SOC_1	1446	1880.3423309326172	136.23155236244202	0.07987246	867.867
SA45_SOC_1	1447	1878.7394714355469	139.03198778629303	0.046414975	868.4676000000001
SA45_SOC_1	1448	1878.764762878418	139.84266936779022	0.020484334	869.0682
SA45_SOC_1	1449	1879.358024597168	140.13020753860474	0.03227185	869.6688
SA45_SOC_1	1450	1879.7578811645508	140.59433698654175	0.06834925	870.2694
SA45_SOC_1	1451	1879.738540649414	138.6702597141266	0.025518514	870.87
SA45_SOC_1	1452	1878.7916564941406	138.71871650218964	0.017246293	871.4706
SA45_SOC_1	1453	161.23220443725586	118.8548532128334	0.014547059	872.0712
SA45_SOC_1	1454	159.51739311218262	118.63284677267075	0.011611516	872.6718
SA45_SOC_1	1455	1879.558982849121	140.85936069488525	0.05833823	873.2724000000001
SA45_SOC_1	1456	1878.3082580566406	138.4256100654602	0.08245763	873.873
SA45_SOC_1	1457	1877.4640274047852	139.17001962661743	0.090275824	874.4736
SA45_SOC_1	1458	1878.3206176757812	139.83410775661469	0.030726628	875.0742
SA45_SOC_1	1459	1879.4229125976562	139.0199339389801	0.040964656	875.6748
SA45_SOC_1	1460	1879.1904830932617	137.93661653995514	0.07067537	876.2754
SA45_SOC_1	1461	1876.7744064331055	136.58605456352234	0.07102388	876.876
SA45_SOC_1	1462	1877.2643280029297	136.64822280406952	0.032468937	877.4766
SA45_SOC_1	1463	1880.0910186767578	139.3359088897705	0.018581297	878.0772000000001
SA45_SOC_1	1464	1878.541030883789	140.2315467596054	0.044497907	878.6778
SA45_SOC_1	1465	1877.2271347045898	136.65062069892883	0.12444422	879.2784
SA45_SOC_1	1466	1876.6804504394531	135.5974942445755	0.03743581	879.879
SA45_SOC_1	1467	1878.413314819336	139.30021405220032	0.023091147	880.4796
SA45_SOC_1	1468	1880.5904388427734	142.26583063602448	0.028545221	881.0802
SA45_SOC_1	1469	1877.8868865966797	135.32941281795502	0.08566661	881.6808
SA45_SOC_1	1470	1877.7778244018555	137.53539562225342	0.06030043	882.2814
SA45_SOC_1	1471	1878.4033584594727	137.24761605262756	0.020786509	882.8820000000001
SA45_SOC_1	1472	1879.761085510254	141.20345056056976	0.023752471	883.4826
SA45_SOC_1	1473	1878.6855697631836	137.15889394283295	0.06465695	884.0832
SA45_SOC_1	1474	1878.1772232055664	139.07455444335938	0.06602016	884.6838
SA45_SOC_1	1475	1878.8733673095703	138.97403597831726	0.021819059	885.2844
SA45_SOC_1	1476	152.11668491363525	118.63799661397934	0.017322004	885.885
SA45_SOC_1	1477	1879.639663696289	141.66569709777832	0.03222348	886.4856
SA45_SOC_1	1478	1880.1173400878906	140.26880264282227	0.10415307	887.0862
SA45_SOC_1	1479	1878.6899185180664	140.8822613954544	0.056662124	887.6868000000001
SA45_SOC_1	1480	1877.3359680175781	136.38659477233887	0.021791857	888.2874
SA45_SOC_1	1481	1879.7766494750977	143.99291038513184	0.028650025	888.888
SA45_SOC_1	1482	1880.2171325683594	142.15488374233246	0.06409201	889.4886
SA45_SOC_1	1483	1879.471321105957	138.70650172233582	0.036559924	890.0892
SA45_SOC_1	1484	1877.0190811157227	136.7415314912796	0.06604695	890.6898
SA45_SOC_1	1485	1877.9101181030273	137.19804883003235	0.041811094	891.2904
SA45_SOC_1	1486	1879.2765426635742	139.02482628822327	0.057581633	891.891
SA45_SOC_1	1487	1878.1406021118164	138.0783498287201	0.1478539	892.4916000000001
SA45_SOC_1	1488	1877.486457824707	139.7286969423294	0.097214036	893.0922
SA45_SOC_1	1489	1877.7668380737305	135.95666348934174	0.029769424	893.6928
SA45_SOC_1	1490	1879.2650985717773	142.8229308128357	0.023869006	894.2934
SA45_SOC_1	1491	150.08794784545898	118.69085490703583	0.016737694	894.894
SA45_SOC_1	1492	1878.5949325561523	140.98001182079315	0.09135828	895.4946
SA45_SOC_1	1493	1877.5677108764648	137.0351207256317	0.06579059	896.0952
SA45_SOC_1	1494	1878.10546875	135.52845418453217	0.022423642	896.6958
SA45_SOC_1	1495	1880.0850677490234	140.79868912696838	0.020727122	897.2964000000001
SA45_SOC_1	1496	1879.9462509155273	141.21228575706482	0.07226234	897.897
SA45_SOC_1	1497	1877.9312896728516	138.92992436885834	0.044960655	898.4976
SA45_SOC_1	1498	1878.892707824707	137.46582448482513	0.02079	899.0982
SA45_SOC_1	1499	1879.4242858886719	137.793048620224	0.018726312	899.6988
SA45_SOC_1	1500	1880.0296783447266	140.97801625728607	0.029623164	900.2994
SA45_SOC_1	1501	1878.969955444336	138.86017620563507	0.045825507	900.9
SA45_SOC_1	1502	1878.6540985107422	139.74520862102509	0.03337731	901.5006
SA45_SOC_1	1503	1877.878646850586	136.64986431598663	0.022369917	902.1012000000001
SA45_SOC_1	1504	1879.5426177978516	141.92582845687866	0.03522235	902.7018
SA45_SOC_1	1505	1879.274024963379	140.85691452026367	0.08467426	903.3024
SA45_SOC_1	1506	1878.3000183105469	137.89895832538605	0.05184262	903.903
SA45_SOC_1	1507	1876.7033386230469	136.74249708652496	0.040942315	904.5036
SA45_SOC_1	1508	1879.592170715332	138.87974560260773	0.03493967	905.1042
SA45_SOC_1	1509	1879.2328262329102	140.6309813261032	0.03730784	905.7048
SA45_SOC_1	1510	1879.164047241211	138.85919451713562	0.06672454	906.3054
SA45_SOC_1	1511	1876.644630432129	137.90774524211884	0.18190299	906.9060000000001
SA45_SOC_1	1512	1878.1997680664062	136.2111461162567	0.03153817	907.5066
SA45_SOC_1	1513	1880.3125762939453	141.0269397497177	0.018283064	908.1072
SA45_SOC_1	1514	1880.2195358276367	141.58711373806	0.046924736	908.7078
SA45_SOC_1	1515	1878.4136581420898	137.51223742961884	0.06825202	909.3084
SA45_SOC_1	1516	1877.2261047363281	137.01304078102112	0.039024234	909.909
SA45_SOC_1	1517	1877.3558807373047	135.45057892799377	0.034028206	910.5096
SA45_SOC_1	1518	1880.7619857788086	140.39495766162872	0.020115303	911.1102
SA45_SOC_1	1519	1878.5864639282227	141.08069121837616	0.06957364	911.7108000000001
SA45_SOC_1	1520	1878.2394790649414	138.46056461334229	0.06633281	912.3114
SA45_SOC_1	1521	1878.0523681640625	135.2679044008255	0.024068292	912.912
SA45_SOC_1	1522	1879.7333908081055	139.70458924770355	0.0110303955	913.5126
SA45_SOC_1	1523	1879.805030822754	141.88545048236847	0.0470963	914.1132
SA45_SOC_1	1524	1877.9711151123047	135.37703275680542	0.063911274	914.7138
SA45_SOC_1	1525	1878.1427764892578	137.4622678756714	0.047173012	915.3144
SA45_SOC_1	1526	1877.8337860107422	135.4242342710495	0.03150431	915.915
SA45_SOC_1	1527	151.3490867614746	119.0350091457367	0.012018805	916.5156000000001
SA45_SOC_1	1528	1879.6524810791016	140.40097653865814	0.07152723	917.1162
SA45_SOC_1	1529	1878.065528869629	137.29010224342346	0.035672545	917.7168
SA45_SOC_1	1530	1877.574462890625	137.07192599773407	0.057345346	918.3174
SA45_SOC_1	1531	1878.5985946655273	139.66860473155975	0.04248286	918.918
SA45_SOC_1	1532	1879.500846862793	141.01662397384644	0.021859989	919.5186
SA45_SOC_1	1533	1877.5352096557617	136.40141665935516	0.10773721	920.1192
SA45_SOC_1	1534	1876.8874740600586	137.8294837474823	0.07671237	920.7198
SA45_SOC_1	1535	1878.1266403198242	136.81482017040253	0.05851255	921.3204000000001
SA45_SOC_1	1536	1879.3367385864258	139.35882568359375	0.040729173	921.921
SA45_SOC_1	1537	1880.4907608032227	140.8049976825714	0.075719856	922.5216
SA45_SOC_1	1538	1877.336540222168	135.06815493106842	0.06505646	923.1222
SA45_SOC_1	1539	1877.5465393066406	136.31269454956055	0.034285326	923.7228
SA45_SOC_1	1540	1879.6733093261719	139.54314172267914	0.026409037	924.3234
SA45_SOC_1	1541	1880.2399063110352	144.83210921287537	0.0884386	924.924
SA45_SOC_1	1542	1879.0163040161133	140.6641173362732	0.02521045	925.5246
SA45_SOC_1	1543	1878.2468032836914	137.78406858444214	0.057543132	926.1252000000001
SA45_SOC_1	1544	1878.6170196533203	138.6080914735794	0.036543008	926.7258
SA45_SOC_1	1545	1879.8479461669922	140.4907125234604	0.03422918	927.3264
SA45_SOC_1	1546	1879.6624374389648	140.50469756126404	0.040054966	927.927
SA45_SOC_1	1547	1877.4380493164062	135.42005002498627	0.06341357	928.5276
SA45_SOC_1	1548	1877.7513885498047	136.97214782238007	0.047797404	929.1282
SA45_SOC_1	1549	1878.918113708496	138.18678617477417	0.025582872	929.7288
SA45_SOC_1	1550	1880.2391052246094	139.62224006652832	0.034274142	930.3294
SA45_SOC_1	1551	1878.9941024780273	138.61238837242126	0.072311975	930.9300000000001
SA45_SOC_1	1552	1877.8257751464844	139.83161330223083	0.06618059	931.5306
SA45_SOC_1	1553	1878.1341934204102	136.67419731616974	0.021611622	932.1312
SA45_SOC_1	1554	155.3765058517456	116.80769473314285	0.022413556	932.7318
SA45_SOC_1	1555	1879.2378616333008	139.61371064186096	0.03586714	933.3324
SA45_SOC_1	1556	1879.3273544311523	142.34360933303833	0.059612516	933.933
SA45_SOC_1	1557	1877.9315185546875	138.71855556964874	0.07602907	934.5336
SA45_SOC_1	1558	1878.0939102172852	137.21843898296356	0.026844129	935.1342
SA45_SOC_1	1559	1879.2648696899414	139.10965383052826	0.04413464	935.7348000000001
SA45_SOC_1	1560	1879.4292068481445	141.4183920621872	0.04293379	936.3354
SA45_SOC_1	1561	1877.5510025024414	139.07712936401367	0.045435306	936.936
SA45_SOC_1	1562	1878.8469314575195	136.21859729290009	0.016953325	937.5366
SA45_SOC_1	1563	1879.2414093017578	140.73476672172546	0.021249156	938.1372
SA45_SOC_1	1564	1879.2541122436523	138.0845296382904	0.04859205	938.7378
SA45_SOC_1	1565	1878.8470458984375	140.35285770893097	0.04254021	939.3384
SA45_SOC_1	1566	1877.218894958496	136.46467924118042	0.06849927	939.939
SA45_SOC_1	1567	1877.6709365844727	136.74362361431122	0.03669164	940.5396000000001
SA45_SOC_1	1568	1879.8126983642578	140.82276463508606	0.025308859	941.1402
SA45_SOC_1	1569	1879.4467163085938	138.4820169210434	0.053772658	941.7408
SA45_SOC_1	1570	1877.9205322265625	137.47651040554047	0.08821294	942.3414
SA45_SOC_1	1571	1877.782859802246	138.0201405286789	0.035427608	942.942
SA45_SOC_1	1572	1878.3017349243164	139.19089257717133	0.03258699	943.5426
SA45_SOC_1	1573	1879.0710067749023	140.92207610607147	0.05696611	944.1432
SA45_SOC_1	1574	1878.4333419799805	138.05483758449554	0.041322865	944.7438
SA45_SOC_1	1575	1878.5682678222656	139.31365191936493	0.05880472	945.3444000000001
SA45_SOC_1	1576	154.37114238739014	119.53786700963974	0.014089058	945.945
SA45_SOC_1	1577	1879.6427536010742	140.60734033584595	0.012329305	946.5456
SA45_SOC_1	1578	1879.8334121704102	138.25088560581207	0.07533951	947.1462
SA45_SOC_1	1579	1878.7578964233398	139.82731640338898	0.045861457	947.7468
SA45_SOC_1	1580	1878.4229278564453	138.99457097053528	0.040232833	948.3474
SA45_SOC_1	1581	1879.4867706298828	139.93741035461426	0.015143245	948.948
SA45_SOC_1	1582	1880.057487487793	141.92417085170746	0.023832904	949.5486
SA45_SOC_1	1583	1878.5356521606445	138.31290900707245	0.045692325	950.1492000000001
SA45_SOC_1	1584	1878.716812133789	138.2394915819168	0.043047663	950.7498
SA45_SOC_1	1585	1877.2896194458008	136.56823933124542	0.04880418	951.3504
SA45_SOC_1	1586	154.52406406402588	118.21422100067139	0.012134298	951.951
SA45_SOC_1	1587	1879.7758483886719	139.05266761779785	0.041228045	952.5516
SA45_SOC_1	1588	1877.3535919189453	138.0936062335968	0.06797626	953.1522
SA45_SOC_1	1589	1877.7708435058594	138.34599673748016	0.029534888	953.7528
SA45_SOC_1	1590	1879.4181060791016	139.21744644641876	0.020493971	954.3534
SA45_SOC_1	1591	1879.050636291504	141.53986394405365	0.043542095	954.9540000000001
SA45_SOC_1	1592	1878.9050674438477	139.91660177707672	0.03452894	955.5546
SA45_SOC_1	1593	1877.8779602050781	137.81440436840057	0.051206015	956.1552
SA45_SOC_1	1594	1876.3833618164062	134.54345047473907	0.05310615	956.7558
SA45_SOC_1	1595	1879.6549987792969	139.67657089233398	0.025427438	957.3564
SA45_SOC_1	1596	1880.3598403930664	142.240709066391	0.05145329	957.957
SA45_SOC_1	1597	1878.6605072021484	139.46676313877106	0.06818455	958.5576
SA45_SOC_1	1598	1878.2143020629883	141.54102265834808	0.050340433	959.1582
SA45_SOC_1	1599	1877.8040313720703	137.37523555755615	0.015822714	959.7588000000001
SA45_SOC_1	1600	1880.4987716674805	138.2921326160431	0.046021864	960.3594
SA45_SOC_1	1601	1878.5988235473633	142.85625994205475	0.10264716	960.96
SA45_SOC_1	1602	1878.7837600708008	138.7054717540741	0.09627469	961.5606
SA45_SOC_1	1603	1877.5071716308594	136.39068245887756	0.038706787	962.1612
SA45_SOC_1	1604	1879.8298645019531	139.106724858284	0.022148343	962.7618
SA45_SOC_1	1605	1879.5423889160156	142.9818034172058	0.04078643	963.3624
SA45_SOC_1	1606	1878.6908340454102	141.6729712486267	0.10818224	963.963
SA45_SOC_1	1607	1877.519187927246	138.63739728927612	0.052939724	964.5636000000001
SA45_SOC_1	1608	1877.5679397583008	123.39803516864777	0.028050482	965.1642
SA45_SOC_1	1609	1879.7998809814453	140.00109136104584	0.027733272	965.7648
SA45_SOC_1	1610	1879.6194076538086	138.99663090705872	0.046475068	966.3654
SA45_SOC_1	1611	1878.1283569335938	138.88183772563934	0.06508384	966.966
SA45_SOC_1	1612	1876.8217849731445	135.39026141166687	0.046612944	967.5666
SA45_SOC_1	1613	1878.7306594848633	140.80293774604797	0.021277802	968.1672
SA45_SOC_1	1614	1880.6698608398438	141.18491113185883	0.023431748	968.7678
SA45_SOC_1	1615	1877.7545928955078	137.29042410850525	0.09142305	969.3684000000001
SA45_SOC_1	1616	1876.7605590820312	139.6419221162796	0.08301647	969.969
SA45_SOC_1	1617	1877.9167556762695	137.6361232995987	0.022122111	970.5696
SA45_SOC_1	1618	1879.504508972168	140.1645666360855	0.024987621	971.1702
SA45_SOC_1	1619	1879.1843032836914	138.60805928707123	0.060471278	971.7708
SA45_SOC_1	1620	1877.8149032592773	139.75494503974915	0.070237465	972.3714
SA45_SOC_1	1621	1876.6791915893555	136.52649343013763	0.033968113	972.972
SA45_SOC_1	1622	1878.9666366577148	138.07524383068085	0.025080483	973.5726
SA45_SOC_1	1623	1880.0368881225586	140.01736164093018	0.046701163	974.1732000000001
SA45_SOC_1	1624	1878.5235214233398	134.41847026348114	0.048489965	974.7738
SA45_SOC_1	1625	1876.8571472167969	137.05351531505585	0.093430616	975.3744
SA45_SOC_1	1626	160.25286197662354	751.6434144973755	0.021526178	975.975
SA45_SOC_1	1627	155.7169246673584	116.96268886327744	0.013725366	976.5756
SA45_SOC_1	1628	1878.9373397827148	138.8389492034912	0.06789537	977.1762
SA45_SOC_1	1629	1877.310676574707	135.56096255779266	0.046753816	977.7768
SA45_SOC_1	1630	1877.8191375732422	138.24037671089172	0.05073643	978.3774
SA45_SOC_1	1631	1878.065414428711	138.10788094997406	0.017107818	978.9780000000001
SA45_SOC_1	1632	1879.2562866210938	139.73363757133484	0.044692043	979.5786
SA45_SOC_1	1633	1877.3808288574219	134.2515993118286	0.19082156	980.1792
SA45_SOC_1	1634	1876.5577697753906	137.36752688884735	0.15447077	980.7798
SA45_SOC_1	1635	1877.9802703857422	138.23427736759186	0.031728055	981.3804
SA45_SOC_1	1636	154.65009212493896	115.02041816711426	0.014733098	981.981
SA45_SOC_1	1637	1880.4281616210938	140.86571753025055	0.078622386	982.5816
SA45_SOC_1	1638	1878.611183166504	138.27566921710968	0.052725334	983.1822
SA45_SOC_1	1639	1876.8363189697266	136.9495689868927	0.04406163	983.7828000000001
SA45_SOC_1	1640	1878.6337280273438	138.61161589622498	0.038351774	984.3834
SA45_SOC_1	1641	1878.5160827636719	141.87885224819183	0.050647374	984.984
SA45_SOC_1	1642	1879.6868133544922	139.7590810060501	0.027404115	985.5846
SA45_SOC_1	1643	1878.2461166381836	138.28497111797333	0.03360322	986.1852
SA45_SOC_1	1644	1877.6489639282227	134.61459070444107	0.023821464	986.7858
SA45_SOC_1	1645	156.3618564605713	113.39200615882874	0.013825608	987.3864
SA45_SOC_1	1646	1880.4357147216797	138.3158379793167	0.07944596	987.987
SA45_SOC_1	1647	1879.910774230957	136.3510125875473	0.020002363	988.5876000000001
SA45_SOC_1	1648	1877.746238708496	139.18479323387146	0.030527674	989.1882
SA45_SOC_1	1649	1877.8062057495117	136.83004438877106	0.03303012	989.7888
SA45_SOC_1	1650	154.20029640197754	113.97755920886993	0.016656267	990.3894
SA45_SOC_1	1651	1880.273323059082	142.74524867534637	0.038168	990.99
SA45_SOC_1	1652	1879.401741027832	140.3744226694107	0.020572606	991.5906
SA45_SOC_1	1653	1876.92626953125	134.82258796691895	0.0467342	992.1912
SA45_SOC_1	1654	1878.7659072875977	140.14248669147491	0.03507079	992.7918
SA45_SOC_1	1655	154.23468589782715	117.46458113193512	0.025520304	993.3924000000001
SA45_SOC_1	1656	1877.0451736450195	138.83832156658173	0.1241789	993.993
SA45_SOC_1	1657	1876.4270782470703	135.24162411689758	0.08360017	994.5936
SA45_SOC_1	1658	1877.1512603759766	135.38224697113037	0.031109707	995.1942
SA45_SOC_1	1659	1879.636116027832	140.55523037910461	0.025723785	995.7948
SA45_SOC_1	1660	1880.4174041748047	137.72552132606506	0.10467888	996.3954
SA45_SOC_1	1661	1878.3780670166016	139.61810410022736	0.12174283	996.996
SA45_SOC_1	1662	1877.4811935424805	135.65573573112488	0.042706873	997.5966
SA45_SOC_1	1663	153.97398948669434	114.56041663885117	0.014928717	998.1972000000001
SA45_SOC_1	1664	1879.903335571289	144.3154674768448	0.032784328	998.7978
SA45_SOC_1	1665	1877.4833679199219	135.94726502895355	0.117772184	999.3984
SA45_SOC_1	1666	1877.7449798583984	139.64803755283356	0.0615313	999.999
SA45_SOC_1	1667	1878.5933303833008	139.591566324234	0.028248107	1000.5996
SA45_SOC_1	1668	143.59116554260254	117.42396175861359	0.018102635	1001.2002
SA45_SOC_1	1669	1878.1304168701172	140.55788576602936	0.09884297	1001.8008
SA45_SOC_1	1670	1879.222068786621	138.8069236278534	0.050816935	1002.4014
SA45_SOC_1	1671	1877.8155899047852	137.28850901126862	0.023873491	1003.0020000000001
SA45_SOC_1	1672	154.41232681274414	118.84523749351501	0.017663725	1003.6026
SA45_SOC_1	1673	153.42893600463867	114.40212339162827	0.019901583	1004.2032
SA45_SOC_1	1674	1879.811782836914	140.65631210803986	0.020853981	1004.8038
SA45_SOC_1	1675	1877.4629974365234	137.15982735157013	0.08303563	1005.4044
SA45_SOC_1	1676	161.02721214294434	118.98895829916	0.013137855	1006.005
SA45_SOC_1	1677	156.5364933013916	113.67968112230301	0.020364014	1006.6056
SA45_SOC_1	1678	1879.775733947754	139.53786313533783	0.06713807	1007.2062
SA45_SOC_1	1679	1879.255714416504	139.66205477714539	0.031977627	1007.8068000000001
SA45_SOC_1	1680	1877.929916381836	138.68372976779938	0.018327296	1008.4074
SA45_SOC_1	1681	1878.5937881469727	137.56344616413116	0.021924222	1009.008
SA45_SOC_1	1682	153.86592864990234	114.10091400146484	0.025128366	1009.6086
SA45_SOC_1	1683	1880.398292541504	137.99424648284912	0.025716735	1010.2092
SA45_SOC_1	1684	1876.471824645996	136.9414097070694	0.085905656	1010.8098
SA45_SOC_1	1685	1877.7729034423828	134.9604830145836	0.026244259	1011.4104
SA45_SOC_1	1686	1880.101318359375	142.17722117900848	0.01131138	1012.011
SA45_SOC_1	1687	1879.4208526611328	140.8124327659607	0.09438911	1012.6116000000001
SA45_SOC_1	1688	1878.7378692626953	138.86595368385315	0.062655635	1013.2122
SA45_SOC_1	1689	1877.1297454833984	137.21653997898102	0.10018359	1013.8128
SA45_SOC_1	1690	1877.0710372924805	124.4043704867363	0.015606816	1014.4134
SA45_SOC_1	1691	1879.911117553711	141.22958600521088	0.042605616	1015.014
SA45_SOC_1	1692	1877.7707290649414	135.1616084575653	0.17413454	1015.6146
SA45_SOC_1	1693	1876.8295669555664	140.19327700138092	0.10160591	1016.2152
SA45_SOC_1	1694	1878.0635833740234	137.293803691864	0.020103185	1016.8158
SA45_SOC_1	1695	154.79507446289062	112.88158446550369	0.021854421	1017.4164000000001
SA45_SOC_1	1696	1880.071907043457	143.64473283290863	0.05011571	1018.017
SA45_SOC_1	1697	1878.665771484375	136.4249610900879	0.035912063	1018.6176
SA45_SOC_1	1698	1877.4054336547852	136.79014921188354	0.07328153	1019.2182
SA45_SOC_1	1699	1877.6937103271484	138.8187199831009	0.036522783	1019.8188
SA45_SOC_1	1700	1879.5894241333008	141.80490374565125	0.04453642	1020.4194
SA45_SOC_1	1701	1878.0147171020508	136.47974252700806	0.16052824	1021.02
SA45_SOC_1	1702	1878.4035873413086	136.3389104604721	0.03224742	1021.6206
SA45_SOC_1	1703	1878.3596420288086	136.64996087551117	0.016372917	1022.2212000000001
SA45_SOC_1	1704	1878.537940979004	135.87743639945984	0.018795587	1022.8218
SA45_SOC_1	1705	1879.9206161499023	142.36129581928253	0.03784852	1023.4224
SA45_SOC_1	1706	1880.7792663574219	141.18516862392426	0.03028884	1024.023
SA45_SOC_1	1707	1878.8374328613281	137.7830547094345	0.01390742	1024.6236000000001
SA45_SOC_1	1708	166.92795753479004	117.87472575902939	0.017964847	1025.2242
SA45_SOC_1	1709	1880.471534729004	141.68875873088837	0.024088053	1025.8248
SA45_SOC_1	1710	1878.3413314819336	139.97957468032837	0.1077646	1026.4254
SA45_SOC_1	1711	1877.882308959961	139.19102132320404	0.08517	1027.026
SA45_SOC_1	1712	1877.431983947754	137.57694840431213	0.045506738	1027.6266
SA45_SOC_1	1713	1876.1880111694336	121.86801731586456	0.02668309	1028.2272
SA45_SOC_1	1714	1879.8023986816406	138.85676443576813	0.028796732	1028.8278
SA45_SOC_1	1715	1878.5710144042969	136.8002074956894	0.07267241	1029.4284
SA45_SOC_1	1716	1876.552619934082	136.84079468250275	0.05607727	1030.029
SA45_SOC_1	1717	157.60321140289307	120.30134707689285	0.024956493	1030.6296
SA45_SOC_1	1718	1879.8794174194336	141.45025670528412	0.024596546	1031.2302
SA45_SOC_1	1719	1879.5368957519531	140.85493505001068	0.041576494	1031.8308
SA45_SOC_1	1720	1877.537498474121	137.88449048995972	0.07623127	1032.4314
SA45_SOC_1	1721	1876.5791702270508	138.05200517177582	0.08669495	1033.032
SA45_SOC_1	1722	1878.636131286621	138.62252712249756	0.0235088	1033.6326
SA45_SOC_1	1723	1880.0264739990234	140.6562477350235	0.037480526	1034.2332000000001
SA45_SOC_1	1724	1880.709228515625	139.77765262126923	0.038378846	1034.8338
SA45_SOC_1	1725	1878.7931442260742	139.43728029727936	0.052927535	1035.4344
SA45_SOC_1	1726	1877.4737548828125	121.22357100248337	0.014811171	1036.035
SA45_SOC_1	1727	160.25699615478516	116.5962615609169	0.013482144	1036.6356
SA45_SOC_1	1728	1879.4871139526367	141.51506423950195	0.03936977	1037.2362
SA45_SOC_1	1729	1878.226661682129	138.0621761083603	0.05057784	1037.8368
SA45_SOC_1	1730	1878.1590270996094	139.95178163051605	0.05651183	1038.4374
SA45_SOC_1	1731	156.85815811157227	118.91748011112213	0.018044582	1039.038
SA45_SOC_1	1732	1879.8719787597656	143.04007709026337	0.022806298	1039.6386
SA45_SOC_1	1733	1879.3488693237305	138.46349358558655	0.031856842	1040.2392
SA45_SOC_1	1734	1878.5125350952148	137.69972383975983	0.040305357	1040.8398
SA45_SOC_1	1735	1878.204689025879	139.08543348312378	0.040877227	1041.4404
SA45_SOC_1	1736	1879.7764205932617	139.99158024787903	0.018438311	1042.041
SA45_SOC_1	1737	1879.4441986083984	141.11157417297363	0.024518525	1042.6416
SA45_SOC_1	1738	1878.7219619750977	136.92515552043915	0.07192375	1043.2422
SA45_SOC_1	1739	1877.398681640625	138.06935369968414	0.03673552	1043.8428000000001
SA45_SOC_1	1740	1877.4746704101562	135.476553440094	0.033029065	1044.4434
SA45_SOC_1	1741	1880.2729797363281	140.18202781677246	0.01661495	1045.044
SA45_SOC_1	1742	1877.9466247558594	138.0935901403427	0.22327909	1045.6446
SA45_SOC_1	1743	1878.8203811645508	139.09162938594818	0.077195466	1046.2452
SA45_SOC_1	1744	1877.8647994995117	137.63728201389313	0.027541928	1046.8458
SA45_SOC_1	1745	1878.7543487548828	140.88103830814362	0.022611741	1047.4464
SA45_SOC_1	1746	1879.1908264160156	140.45749604701996	0.036050096	1048.047
SA45_SOC_1	1747	1879.3970489501953	140.72099089622498	0.07312991	1048.6476
SA45_SOC_1	1748	1877.6895904541016	139.00009095668793	0.055160332	1049.2482
SA45_SOC_1	1749	156.60449981689453	118.68308991193771	0.014786636	1049.8488
SA45_SOC_1	1750	1880.5574798583984	139.85760390758514	0.016145442	1050.4494
SA45_SOC_1	1751	1878.77197265625	137.1538084745407	0.16361216	1051.05
SA45_SOC_1	1752	1878.6114120483398	140.8351081609726	0.061892126	1051.6506
SA45_SOC_1	1753	1877.2369766235352	136.8890744447708	0.036902845	1052.2512
SA45_SOC_1	1754	1878.6997604370117	138.21942329406738	0.026310898	1052.8518
SA45_SOC_1	1755	1879.3120193481445	141.38470888137817	0.04445787	1053.4524000000001
SA45_SOC_1	1756	1877.5905990600586	138.03483366966248	0.05483884	1054.053
SA45_SOC_1	1757	1876.8095397949219	137.15477406978607	0.04329645	1054.6536
SA45_SOC_1	1758	1877.4475479125977	135.55217564105988	0.026064206	1055.2542
SA45_SOC_1	1759	1879.0960693359375	139.4511204957962	0.022196338	1055.8548
SA45_SOC_1	1760	1879.369125366211	139.4580888748169	0.06162293	1056.4554
SA45_SOC_1	1761	1877.9231643676758	140.21332919597626	0.06976103	1057.056
SA45_SOC_1	1762	1877.7564239501953	138.3915889263153	0.026508246	1057.6566
SA45_SOC_1	1763	1878.9491271972656	138.6303162574768	0.016701616	1058.2572
SA45_SOC_1	1764	1880.7656478881836	141.4469736814499	0.01632183	1058.8578
SA45_SOC_1	1765	1878.3329772949219	140.0838428735733	0.061579667	1059.4584
SA45_SOC_1	1766	1877.951431274414	139.3192845582962	0.07704094	1060.059
SA45_SOC_1	1767	155.6502914428711	115.81313967704773	0.022457493	1060.6596
SA45_SOC_1	1768	153.13794136047363	114.63295698165894	0.01796892	1061.2602
SA45_SOC_1	1769	1879.1643905639648	142.11241364479065	0.060743704	1061.8608
SA45_SOC_1	1770	1878.229751586914	137.82711803913116	0.027729036	1062.4614
SA45_SOC_1	1771	1877.0487213134766	137.20063984394073	0.044703428	1063.0620000000001
SA45_SOC_1	1772	1877.8847122192383	137.3573076725006	0.024270115	1063.6626
SA45_SOC_1	1773	1880.2047729492188	140.50194561481476	0.019386867	1064.2632
SA45_SOC_1	1774	1880.4028701782227	139.46858167648315	0.030553505	1064.8638
SA45_SOC_1	1775	1878.6300659179688	140.12550830841064	0.038756877	1065.4644
SA45_SOC_1	1776	161.04540824890137	749.6174669265747	0.11835281	1066.065
SA45_SOC_1	1777	1879.5434188842773	143.417689204216	0.022689836	1066.6656
SA45_SOC_1	1778	1879.778709411621	139.9884420633316	0.056305993	1067.2662
SA45_SOC_1	1779	1879.6335983276367	140.37418127059937	0.07271033	1067.8668
SA45_SOC_1	1780	1878.2048034667969	138.91601979732513	0.034865603	1068.4674
SA45_SOC_1	1781	156.62009239196777	116.8696054816246	0.01624845	1069.068
SA45_SOC_1	1782	1879.3494415283203	142.21262633800507	0.014620547	1069.6686
SA45_SOC_1	1783	1879.910659790039	140.5724984407425	0.09445535	1070.2692
SA45_SOC_1	1784	1878.3112335205078	140.35792708396912	0.062414818	1070.8698
SA45_SOC_1	1785	1878.4546279907227	137.6438319683075	0.02541501	1071.4704
SA45_SOC_1	1786	155.10626792907715	115.1893812417984	0.01391162	1072.071
SA45_SOC_1	1787	1880.4739379882812	140.35543262958527	0.018242495	1072.6716000000001
SA45_SOC_1	1788	1880.1483535766602	139.97749865055084	0.017536301	1073.2722
SA45_SOC_1	1789	1877.9641342163086	139.33901488780975	0.04576992	1073.8728
SA45_SOC_1	1790	1878.3393859863281	136.72889828681946	0.02048619	1074.4734
SA45_SOC_1	1791	1879.6808624267578	141.94077908992767	0.015696576	1075.074
SA45_SOC_1	1792	1879.7409439086914	140.4702740907669	0.05676601	1075.6746
SA45_SOC_1	1793	1877.7667236328125	138.93064856529236	0.045510344	1076.2752
SA45_SOC_1	1794	140.75437545776367	117.06709384918213	0.016968137	1076.8758
SA45_SOC_1	1795	1879.7305297851562	139.1523653268814	0.015284155	1077.4764
SA45_SOC_1	1796	1879.5769500732422	141.43960297107697	0.025453553	1078.077
SA45_SOC_1	1797	1879.2430114746094	140.28652131557465	0.07788691	1078.6776
SA45_SOC_1	1798	1878.0931091308594	138.4718781709671	0.052991692	1079.2782
SA45_SOC_1	1799	156.31545066833496	115.2744260430336	0.012717732	1079.8788
SA45_SOC_1	1800	1879.8296356201172	138.90612244606018	0.015793683	1080.4794
SA45_SOC_1	1801	1880.55908203125	141.49377286434174	0.024759743	1081.08
SA45_SOC_1	1802	154.6402931213379	119.80623006820679	0.015493382	1081.6806
SA45_SOC_1	1803	1877.6860427856445	136.81539952754974	0.037128534	1082.2812000000001
SA45_SOC_1	1804	1877.6685333251953	136.6080379486084	0.019759042	1082.8818
SA45_SOC_1	1805	1879.984130859375	143.24298083782196	0.02304558	1083.4824
SA45_SOC_1	1806	1878.833999633789	141.43966734409332	0.07472229	1084.083
SA45_SOC_1	1807	1877.5000762939453	139.53406512737274	0.03847184	1084.6836
SA45_SOC_1	1808	1878.5527038574219	136.72720849514008	0.017138153	1085.2842
SA45_SOC_1	1809	1880.2571868896484	141.99232578277588	0.017287776	1085.8848
SA45_SOC_1	1810	1879.958267211914	140.43948769569397	0.041299976	1086.4854
SA45_SOC_1	1811	1879.4721221923828	142.84760177135468	0.034219943	1087.086
SA45_SOC_1	1812	1877.6645278930664	138.5889083147049	0.037894793	1087.6866
SA45_SOC_1	1813	1878.6710357666016	136.59844636917114	0.014384857	1088.2872
SA45_SOC_1	1814	1879.423599243164	139.62458968162537	0.018458584	1088.8878
SA45_SOC_1	1815	1879.5501708984375	137.83891439437866	0.06469898	1089.4884
SA45_SOC_1	1816	1878.1560516357422	139.66194212436676	0.035309058	1090.089
SA45_SOC_1	1817	1878.1620025634766	135.97747206687927	0.020056516	1090.6896
SA45_SOC_1	1818	1879.921531677246	139.71395552158356	0.019481327	1091.2902
SA45_SOC_1	1819	1880.1462936401367	141.1418777704239	0.027622154	1091.8908000000001
SA45_SOC_1	1820	1879.4655990600586	140.29228270053864	0.032117482	1092.4914
SA45_SOC_1	1821	1878.6118698120117	137.7404236793518	0.021264335	1093.092
SA45_SOC_1	1822	159.1648292541504	111.69190675020218	0.018869607	1093.6926
SA45_SOC_1	1823	1879.683494567871	143.81813764572144	0.026215663	1094.2932
SA45_SOC_1	1824	1879.2375183105469	141.03455185890198	0.039307807	1094.8938
SA45_SOC_1	1825	1877.7655792236328	137.33062505722046	0.041082706	1095.4944
SA45_SOC_1	1826	1877.4369049072266	136.14376366138458	0.02012314	1096.095
SA45_SOC_1	1827	1879.9365234375	140.01071512699127	0.014796538	1096.6956
SA45_SOC_1	1828	1879.687843322754	139.0952342748642	0.063408665	1097.2962
SA45_SOC_1	1829	1877.8222274780273	136.75501763820648	0.09631707	1097.8968
SA45_SOC_1	1830	1877.1688842773438	138.63301992416382	0.094114244	1098.4974
SA45_SOC_1	1831	164.0456771850586	119.00461703538895	0.011778997	1099.098
SA45_SOC_1	1832	1879.5712280273438	138.85719895362854	0.021094095	1099.6986
SA45_SOC_1	1833	1879.8549270629883	140.41385114192963	0.05974677	1100.2992
SA45_SOC_1	1834	1877.5869369506836	139.76732075214386	0.037870653	1100.8998
SA45_SOC_1	1835	1877.5289154052734	137.66959726810455	0.028972728	1101.5004000000001
SA45_SOC_1	1836	1880.1623153686523	140.0395381450653	0.01098502	1102.101
SA45_SOC_1	1837	1880.6827926635742	142.6647663116455	0.020144664	1102.7016
SA45_SOC_1	1838	1878.6680603027344	139.68579232692719	0.091711625	1103.3022
SA45_SOC_1	1839	1879.0114974975586	138.61137449741364	0.030179124	1103.9028
SA45_SOC_1	1840	1877.2993469238281	136.18616938591003	0.019701736	1104.5034
SA45_SOC_1	1841	1880.7195281982422	141.04985654354095	0.011428085	1105.104
SA45_SOC_1	1842	1879.7888946533203	139.40565705299377	0.05098187	1105.7046
SA45_SOC_1	1843	1878.841781616211	139.87540304660797	0.0747836	1106.3052
SA45_SOC_1	1844	1879.0048599243164	139.4127058982849	0.01820102	1106.9058
SA45_SOC_1	1845	1878.5165405273438	137.29422211647034	0.018672239	1107.5064
SA45_SOC_1	1846	1880.6055450439453	142.72445619106293	0.022518402	1108.107
SA45_SOC_1	1847	1878.7414169311523	141.77513122558594	0.07930222	1108.7076
SA45_SOC_1	1848	1877.7159118652344	139.1339546442032	0.0646328	1109.3082
SA45_SOC_1	1849	1878.4184646606445	137.300643324852	0.017278658	1109.9088
SA45_SOC_1	1850	153.8063621520996	117.63244986534119	0.016565453	1110.5094
SA45_SOC_1	1851	1880.3261947631836	141.7555296421051	0.054950327	1111.1100000000001
SA45_SOC_1	1852	1879.3442916870117	140.87913930416107	0.04056805	1111.7106
SA45_SOC_1	1853	1877.6741409301758	139.16503071784973	0.054185778	1112.3112
SA45_SOC_1	1854	1877.2400665283203	137.2182136774063	0.044434234	1112.9118
SA45_SOC_1	1855	1880.8652114868164	141.84907972812653	0.017502489	1113.5124
SA45_SOC_1	1856	1880.298728942871	139.5965874195099	0.05169582	1114.113
SA45_SOC_1	1857	1878.094367980957	137.362602353096	0.036877673	1114.7136
SA45_SOC_1	1858	153.3639907836914	115.09750485420227	0.016141001	1115.3142
SA45_SOC_1	1859	158.53886604309082	117.8411391377449	0.016515346	1115.9148
SA45_SOC_1	1860	154.71452236175537	117.81807750463486	0.017378123	1116.5154
SA45_SOC_1	1861	1878.2971572875977	138.53897094726562	0.02793207	1117.116
SA45_SOC_1	1862	1878.2836532592773	139.25362408161163	0.023357263	1117.7166
SA45_SOC_1	1863	154.30011749267578	119.13741856813431	0.009219408	1118.3172
SA45_SOC_1	1864	1880.412254333496	141.30300343036652	0.015690269	1118.9178
SA45_SOC_1	1865	1880.577507019043	142.25316524505615	0.022767577	1119.5184
SA45_SOC_1	1866	1879.5938873291016	141.1533522605896	0.02467732	1120.119
SA45_SOC_1	1867	1877.4507522583008	135.32933235168457	0.01900957	1120.7196000000001
SA45_SOC_1	1868	160.19943237304688	118.47055435180664	0.009185731	1121.3202
SA45_SOC_1	1869	1879.4390487670898	140.29905796051025	0.04643516	1121.9208
SA45_SOC_1	1870	1879.877815246582	140.95155894756317	0.04415409	1122.5214
SA45_SOC_1	1871	188.1029748916626	752.9505729675293	0.021085087	1123.122
SA45_SOC_1	1872	154.74071502685547	117.40365207195282	0.015533961	1123.7226
SA45_SOC_1	1873	151.61581993103027	117.4066212773323	0.021985432	1124.3232
SA45_SOC_1	1874	1880.625114440918	141.6731321811676	0.06617472	1124.9238
SA45_SOC_1	1875	1879.4155883789062	141.57166421413422	0.03274422	1125.5244
SA45_SOC_1	1876	1877.8367614746094	136.96587145328522	0.019314704	1126.125
SA45_SOC_1	1877	159.07485008239746	118.81249576807022	0.012975344	1126.7256
SA45_SOC_1	1878	153.93738269805908	118.37288439273834	0.014725431	1127.3262
SA45_SOC_1	1879	1879.6283340454102	139.38903272151947	0.050849322	1127.9268
SA45_SOC_1	1880	1878.086929321289	139.73933458328247	0.036832765	1128.5274
SA45_SOC_1	1881	1878.775405883789	138.44778656959534	0.01535089	1129.128
SA45_SOC_1	1882	1880.5601119995117	141.81399643421173	0.02241384	1129.7286
SA45_SOC_1	1883	1880.1548767089844	142.9918134212494	0.0568083	1130.3292000000001
SA45_SOC_1	1884	1879.009666442871	137.9314023256302	0.020737743	1130.9298000000001
SA45_SOC_1	1885	1878.5723876953125	138.3432126045227	0.014857388	1131.5304
SA45_SOC_1	1886	154.2280912399292	116.53033554553986	0.011547906	1132.131
SA45_SOC_1	1887	1881.1477661132812	142.84689366817474	0.023192305	1132.7316
SA45_SOC_1	1888	1878.3206176757812	142.20367848873138	0.077254355	1133.3322
SA45_SOC_1	1889	1877.500877380371	138.94112527370453	0.045386437	1133.9328
SA45_SOC_1	1890	1879.827003479004	138.23923408985138	0.007260293	1134.5334
SA45_SOC_1	1891	151.10873222351074	116.97652906179428	0.013568759	1135.134
SA45_SOC_1	1892	1880.32470703125	141.2502658367157	0.033665273	1135.7346
SA45_SOC_1	1893	1879.5101165771484	139.0149289369583	0.04933984	1136.3352
SA45_SOC_1	1894	1878.4398651123047	139.4836288690567	0.022772735	1136.9358
SA45_SOC_1	1895	1879.043083190918	138.3710217475891	0.016946817	1137.5364
SA45_SOC_1	1896	1881.0728073120117	143.27643871307373	0.021264758	1138.137
SA45_SOC_1	1897	1880.3843307495117	142.81240582466125	0.04261425	1138.7376
SA45_SOC_1	1898	1878.303108215332	139.39358711242676	0.064670846	1139.3382
SA45_SOC_1	1899	160.49752235412598	116.25951826572418	0.009530287	1139.9388000000001
SA45_SOC_1	1900	152.88501262664795	120.18971621990204	0.012051099	1140.5394000000001
SA45_SOC_1	1901	1880.540542602539	142.49720335006714	0.03762545	1141.14
SA45_SOC_1	1902	157.3392391204834	117.95630246400833	0.015232305	1141.7406
SA45_SOC_1	1903	1878.6705780029297	138.85209739208221	0.03769814	1142.3412
SA45_SOC_1	1904	160.70317268371582	119.66711193323135	0.0114860935	1142.9418
SA45_SOC_1	1905	1880.2307510375977	141.85300648212433	0.016692864	1143.5424
SA45_SOC_1	1906	1880.280647277832	140.85696280002594	0.06538307	1144.143
SA45_SOC_1	1907	1878.7138366699219	137.79541432857513	0.036319394	1144.7436
SA45_SOC_1	1908	1877.2203826904297	135.21062850952148	0.030615443	1145.3442
SA45_SOC_1	1909	154.49297904968262	120.16090124845505	0.009462631	1145.9448
SA45_SOC_1	1910	1880.603256225586	140.81206262111664	0.03526867	1146.5454
SA45_SOC_1	1911	1879.9358367919922	139.36350882053375	0.02862867	1147.146
SA45_SOC_1	1912	1875.673484802246	135.7799756526947	0.07431516	1147.7466
SA45_SOC_1	1913	1878.702049255371	136.9312709569931	0.023709558	1148.3472
SA45_SOC_1	1914	1879.6202087402344	138.24399769306183	0.032686684	1148.9478
SA45_SOC_1	1915	1879.4246292114258	139.91100132465363	0.041829642	1149.5484000000001
SA45_SOC_1	1916	1877.7997970581055	124.75908190011978	0.028393725	1150.1490000000001
SA45_SOC_1	1917	1876.5607452392578	133.15824776887894	0.051206607	1150.7496
SA45_SOC_1	1918	1880.049934387207	140.1825749874115	0.013538172	1151.3502
SA45_SOC_1	1919	1880.2027130126953	141.62107050418854	0.020738915	1151.9508
SA45_SOC_1	1920	1879.8516082763672	141.15645825862885	0.062448658	1152.5514
SA45_SOC_1	1921	1877.0851135253906	136.4130198955536	0.07775639	1153.152
SA45_SOC_1	1922	1878.2659149169922	134.68522399663925	0.029888023	1153.7526
SA45_SOC_1	1923	1879.2276763916016	140.6919425725937	0.042769447	1154.3532
SA45_SOC_1	1924	1880.0340270996094	139.83581364154816	0.025507776	1154.9538
SA45_SOC_1	1925	1877.999382019043	135.38411378860474	0.040593594	1155.5544
SA45_SOC_1	1926	1878.0479049682617	139.54438090324402	0.036883753	1156.155
SA45_SOC_1	1927	1879.3674087524414	139.31707978248596	0.040683612	1156.7556
SA45_SOC_1	1928	1865.5888366699219	142.61936724185944	0.035325337	1157.3562
SA45_SOC_1	1929	1878.218765258789	138.87033104896545	0.08214469	1157.9568
SA45_SOC_1	1930	1876.893539428711	136.60451352596283	0.09481801	1158.5574
SA45_SOC_1	1931	1876.8755722045898	137.73199081420898	0.03822157	1159.1580000000001
SA45_SOC_1	1932	1879.3405151367188	139.28458750247955	0.029355504	1159.7586000000001
SA45_SOC_1	1933	1878.6040878295898	140.82501769065857	0.084457934	1160.3592
SA45_SOC_1	1934	1878.006362915039	136.19127094745636	0.053041182	1160.9598
SA45_SOC_1	1935	1876.6487503051758	135.92006742954254	0.076614685	1161.5604
SA45_SOC_1	1936	1879.0324401855469	137.5319355726242	0.015261559	1162.161
SA45_SOC_1	1937	1879.5112609863281	141.30478978157043	0.025522558	1162.7616
SA45_SOC_1	1938	1878.2141876220703	139.50323045253754	0.07446814	1163.3622
SA45_SOC_1	1939	1876.8151473999023	136.79243445396423	0.09328829	1163.9628
SA45_SOC_1	1940	1877.0165634155273	134.7189313173294	0.04279441	1164.5634
SA45_SOC_1	1941	1879.145393371582	139.78083908557892	0.023164393	1165.164
SA45_SOC_1	1942	1879.9064254760742	141.07507467269897	0.027205821	1165.7646
SA45_SOC_1	1943	1878.065414428711	136.98183596134186	0.0612195	1166.3652
SA45_SOC_1	1944	1878.947982788086	139.58303689956665	0.029921759	1166.9658
SA45_SOC_1	1945	1878.3881378173828	136.2439602613449	0.017633623	1167.5664
SA45_SOC_1	1946	1864.7399139404297	140.5298352241516	0.03686173	1168.167
SA45_SOC_1	1947	1879.7006607055664	142.2683733701706	0.09221791	1168.7676000000001
SA45_SOC_1	1948	1877.9207611083984	138.2211935520172	0.107541	1169.3682000000001
SA45_SOC_1	1949	1877.3340225219727	137.92090952396393	0.07581326	1169.9688
SA45_SOC_1	1950	1877.9679107666016	137.79552698135376	0.05001777	1170.5694
SA45_SOC_1	1951	1879.5729446411133	141.7361694574356	0.06464366	1171.17
SA45_SOC_1	1952	1878.2080078125	134.78777021169662	0.12803656	1171.7706
SA45_SOC_1	1953	1877.6973724365234	137.14136838912964	0.05438816	1172.3712
SA45_SOC_1	1954	1877.7484130859375	135.0400722026825	0.025013931	1172.9718
SA45_SOC_1	1955	1880.225944519043	140.22288858890533	0.021064162	1173.5724
SA45_SOC_1	1956	1879.1791534423828	140.48015534877777	0.10247659	1174.173
SA45_SOC_1	1957	1877.6197814941406	139.82992351055145	0.08121566	1174.7736
SA45_SOC_1	1958	1877.310791015625	137.63501286506653	0.05854747	1175.3742
SA45_SOC_1	1959	1878.4598922729492	138.4647810459137	0.026526252	1175.9748
SA45_SOC_1	1960	1879.1376113891602	140.16440570354462	0.061275635	1176.5754
SA45_SOC_1	1961	1877.6673889160156	137.96317040920258	0.08049512	1177.176
SA45_SOC_1	1962	1876.9790267944336	137.62847900390625	0.043628782	1177.7766
SA45_SOC_1	1963	1877.6970291137695	136.14149451255798	0.020744076	1178.3772000000001
SA45_SOC_1	1964	1879.6537399291992	140.97566664218903	0.033854377	1178.9778000000001
SA45_SOC_1	1965	1879.9064254760742	136.99874997138977	0.07803621	1179.5784
SA45_SOC_1	1966	1878.9307022094727	140.1958841085434	0.08525155	1180.179
SA45_SOC_1	1967	1878.6835098266602	138.69810104370117	0.04179428	1180.7796
SA45_SOC_1	1968	153.19026947021484	119.92204517126083	0.022107463	1181.3802
SA45_SOC_1	1969	1880.160255432129	140.05091607570648	0.038972158	1181.9808
SA45_SOC_1	1970	1878.3718872070312	138.4064269065857	0.09529059	1182.5814
SA45_SOC_1	1971	1878.5055541992188	138.0488508939743	0.056266345	1183.182
SA45_SOC_1	1972	1878.2471466064453	135.2734887599945	0.031015875	1183.7826
SA45_SOC_1	1973	1879.6719360351562	138.70371758937836	0.02315051	1184.3832
SA45_SOC_1	1974	1879.7731018066406	138.96606981754303	0.050528187	1184.9838
SA45_SOC_1	1975	1879.02099609375	138.52384328842163	0.08336524	1185.5844
SA45_SOC_1	1976	1876.820068359375	137.1554660797119	0.061364233	1186.185
SA45_SOC_1	1977	1878.412971496582	140.90884745121002	0.031403035	1186.7856
SA45_SOC_1	1978	1879.8056030273438	139.05875086784363	0.044762436	1187.3862
SA45_SOC_1	1979	1879.269905090332	137.56771087646484	0.06707503	1187.9868000000001
SA45_SOC_1	1980	1878.5623168945312	137.53772914409637	0.1428116	1188.5874000000001
SA45_SOC_1	1981	1877.0465469360352	136.63698971271515	0.039450288	1189.188
SA45_SOC_1	1982	1879.024887084961	140.92560052871704	0.01994081	1189.7886
SA45_SOC_1	1983	1879.7039794921875	138.25814366340637	0.04646723	1190.3892
SA45_SOC_1	1984	1878.980941772461	139.0521204471588	0.03093298	1190.9898
SA45_SOC_1	1985	1876.6565322875977	138.3983963727951	0.09629333	1191.5904
SA45_SOC_1	1986	1877.8606796264648	137.7179253101349	0.04606177	1192.191
SA45_SOC_1	1987	1879.833755493164	142.54833161830902	0.022956463	1192.7916
SA45_SOC_1	1988	1878.841438293457	138.42673659324646	0.04586656	1193.3922
SA45_SOC_1	1989	1877.1288299560547	134.66915488243103	0.027899254	1193.9928
SA45_SOC_1	1990	1876.948471069336	135.68611979484558	0.03775992	1194.5934
SA45_SOC_1	1991	151.37815475463867	119.78367537260056	0.014230016	1195.194
SA45_SOC_1	1992	1879.7250366210938	142.3738807439804	0.060367662	1195.7946
SA45_SOC_1	1993	1879.0324401855469	139.61840987205505	0.038260464	1196.3952
SA45_SOC_1	1994	1879.533348083496	137.21760213375092	0.0147811305	1196.9958
SA45_SOC_1	1995	1879.4353866577148	138.5391479730606	0.015817463	1197.5964000000001
SA45_SOC_1	1996	154.61196899414062	118.43556761741638	0.017334906	1198.1970000000001
SA45_SOC_1	1997	1879.4478607177734	139.15201127529144	0.05119491	1198.7976
SA45_SOC_1	1998	1877.2875595092773	136.47602498531342	0.07691868	1199.3982
SA45_SOC_1	1999	1876.0422134399414	134.74241137504578	0.03417341	1199.9988
[truncated: 1,513 more rows]
