# Supplementary material for: Measuring inter-individual differences in behavioural types of gilthead seabreams in the laboratory using deep learning
Source: PeerJ. 2022 May 5;10:e13396. doi: 10.7717/peerj.13396 (PMC9080431; doi:10.7717/peerj.13396)
Supplement: Supplemental Information 1 [file peerj-10-13396-s001.zip › Raw validation data/d4/SA45_SOC_2.csv]

ID	sec	X	Y	%	seconds
SA45_SOC_2	1	1756.5986251831055	746.1415815353394	0.0824956	0.0
SA45_SOC_2	2	1768.6135482788086	734.4941854476929	0.095131695	0.6006
SA45_SOC_2	3	1757.5368118286133	741.2837362289429	0.8692328	1.2012
SA45_SOC_2	4	1764.1472625732422	739.7835874557495	0.78003997	1.8018
SA45_SOC_2	5	1767.8883361816406	738.3283710479736	0.25068954	2.4024
SA45_SOC_2	6	1880.8675003051758	145.37493467330933	0.04847396	3.003
SA45_SOC_2	7	1769.5051574707031	729.4905352592468	0.08719113	3.6036
SA45_SOC_2	8	1777.3851013183594	729.1454315185547	0.31725293	4.2042
SA45_SOC_2	9	1782.5816345214844	734.6980547904968	0.54532	4.8048
SA45_SOC_2	10	1787.490119934082	732.2862553596497	0.8249077	5.4054
SA45_SOC_2	11	1789.4631958007812	730.5160617828369	0.14572011	6.006
SA45_SOC_2	12	1775.2995300292969	736.089928150177	0.1958399	6.6066
SA45_SOC_2	13	1783.4230041503906	734.4695949554443	0.45515582	7.2072
SA45_SOC_2	14	1785.2024459838867	733.2461214065552	0.3810971	7.8078
SA45_SOC_2	15	1785.0543594360352	726.9401407241821	0.66294426	8.4084
SA45_SOC_2	16	1775.7690811157227	732.9972553253174	0.18027394	9.009
SA45_SOC_2	17	1781.1832809448242	737.031512260437	0.12908848	9.6096
SA45_SOC_2	18	1782.9544830322266	733.1566429138184	0.40257636	10.2102
SA45_SOC_2	19	1781.5449142456055	731.6689825057983	0.61652905	10.8108
SA45_SOC_2	20	1779.7151184082031	725.0171899795532	0.27592865	11.4114
SA45_SOC_2	21	1771.1360549926758	737.3135948181152	0.25597864	12.012
SA45_SOC_2	22	1761.9903945922852	737.3093461990356	0.75665945	12.6126
SA45_SOC_2	23	1756.1686706542969	741.4979696273804	0.8766352	13.2132
SA45_SOC_2	24	1713.1205749511719	742.7506685256958	0.93069375	13.8138
SA45_SOC_2	25	1776.0417938232422	735.9152841567993	0.8748509	14.4144
SA45_SOC_2	26	1774.0434265136719	731.7672157287598	0.2791312	15.015
SA45_SOC_2	27	1767.3955535888672	739.0239858627319	0.23531145	15.6156
SA45_SOC_2	28	1776.532974243164	731.43550157547	0.81312925	16.2162
SA45_SOC_2	29	1879.4488906860352	141.24484241008759	0.04578499	16.8168
SA45_SOC_2	30	1775.5064392089844	733.0205583572388	0.29879904	17.4174
SA45_SOC_2	31	1717.1250915527344	741.0100221633911	0.12593184	18.018
SA45_SOC_2	32	1717.49267578125	745.9460163116455	0.9519563	18.6186
SA45_SOC_2	33	1713.9047241210938	747.3441338539124	0.942665	19.2192
SA45_SOC_2	34	1878.5362243652344	137.96865820884705	0.07750702	19.8198
SA45_SOC_2	35	1878.9725875854492	139.39677357673645	0.041654445	20.4204
SA45_SOC_2	36	1773.113021850586	729.1669964790344	0.17722209	21.021
SA45_SOC_2	37	1780.3406524658203	731.0201025009155	0.10834988	21.6216
SA45_SOC_2	38	1784.5685577392578	716.1642265319824	0.320447	22.2222
SA45_SOC_2	39	1783.8384246826172	720.5383729934692	0.0675782	22.8228
SA45_SOC_2	40	1876.8336868286133	136.64530992507935	0.12179873	23.4234
SA45_SOC_2	41	1776.9146347045898	727.9050922393799	0.07016276	24.024
SA45_SOC_2	42	1879.6079635620117	143.75674188137054	0.06409459	24.6246
SA45_SOC_2	43	1880.2451705932617	144.4223266839981	0.03613719	25.2252
SA45_SOC_2	44	1738.8922119140625	726.4256715774536	0.056996133	25.8258
SA45_SOC_2	45	1786.0042190551758	726.327760219574	0.219763	26.4264
SA45_SOC_2	46	1775.8978271484375	720.904655456543	0.045597646	27.027
SA45_SOC_2	47	1763.1892776489258	731.8484544754028	0.043750633	27.6276
SA45_SOC_2	48	1761.0819625854492	733.6837291717529	0.06977177	28.2282
SA45_SOC_2	49	1877.1410751342773	136.97507679462433	0.04319888	28.8288
SA45_SOC_2	50	1700.624656677246	731.6303586959839	0.14082873	29.4294
SA45_SOC_2	51	1880.3697967529297	146.33552491664886	0.054798838	30.03
SA45_SOC_2	52	1878.6774444580078	141.46551311016083	0.103571855	30.6306
SA45_SOC_2	53	1756.5434646606445	728.537814617157	0.21515651	31.2312
SA45_SOC_2	54	1877.2334289550781	137.59872257709503	0.06735036	31.8318
SA45_SOC_2	55	1757.4839401245117	722.5611019134521	0.08088591	32.4324
SA45_SOC_2	56	1879.8168182373047	146.08611166477203	0.048512693	33.033
SA45_SOC_2	57	1711.1480712890625	718.9952874183655	0.0753762	33.6336
SA45_SOC_2	58	1877.9328918457031	138.7086260318756	0.04669258	34.2342
SA45_SOC_2	59	1708.3214950561523	726.0920906066895	0.41096774	34.8348
SA45_SOC_2	60	1709.530906677246	727.2797727584839	0.35487553	35.4354
SA45_SOC_2	61	1707.9949951171875	730.4700994491577	0.39799836	36.036
SA45_SOC_2	62	1706.5407943725586	733.4603548049927	0.7883046	36.6366
SA45_SOC_2	63	1762.5970458984375	739.5378112792969	0.9821364	37.2372
SA45_SOC_2	64	1731.8499755859375	742.5113296508789	0.9669485	37.8378
SA45_SOC_2	65	1736.1781311035156	750.194571018219	0.9248373	38.4384
SA45_SOC_2	66	1743.7124633789062	750.3398609161377	0.8684446	39.039
SA45_SOC_2	67	1739.963493347168	747.78244972229	0.12709916	39.6396
SA45_SOC_2	68	1761.2784576416016	745.4747414588928	0.056777094	40.2402
SA45_SOC_2	69	1758.094139099121	739.5929789543152	0.23922543	40.8408
SA45_SOC_2	70	1784.5708465576172	741.017746925354	0.124922305	41.4414
SA45_SOC_2	71	1768.4706115722656	738.1460666656494	0.4913445	42.042
SA45_SOC_2	72	1770.4118728637695	741.3282823562622	0.29049945	42.6426
SA45_SOC_2	73	1780.5847549438477	736.3958930969238	0.7349017	43.2432
SA45_SOC_2	74	1784.1077041625977	732.6405000686646	0.7554472	43.8438
SA45_SOC_2	75	1779.9659729003906	730.6840753555298	0.5604625	44.4444
SA45_SOC_2	76	1780.0029373168945	731.3760852813721	0.31983465	45.045
SA45_SOC_2	77	1782.0856475830078	731.4694905281067	0.70370376	45.6456
SA45_SOC_2	78	1785.7408905029297	729.3567037582397	0.8608933	46.2462
SA45_SOC_2	79	1778.1677627563477	726.839075088501	0.1802245	46.8468
SA45_SOC_2	80	1768.1411361694336	738.0836892127991	0.75550735	47.4474
SA45_SOC_2	81	1767.1490478515625	738.3627462387085	0.7257758	48.048
SA45_SOC_2	82	1778.5099411010742	734.7758173942566	0.4367009	48.6486
SA45_SOC_2	83	1777.5059509277344	736.051561832428	0.75552434	49.2492
SA45_SOC_2	84	1769.6498107910156	731.6857194900513	0.39253408	49.8498
SA45_SOC_2	85	1772.9693984985352	738.107635974884	0.091515556	50.4504
SA45_SOC_2	86	1767.1759414672852	746.3403654098511	0.17732011	51.051
SA45_SOC_2	87	1782.6990509033203	734.1768908500671	0.21823253	51.6516
SA45_SOC_2	88	1784.23095703125	728.7913799285889	0.46266797	52.2522
SA45_SOC_2	89	1768.4344482421875	738.6023426055908	0.50272036	52.8528
SA45_SOC_2	90	1767.8416442871094	739.1665720939636	0.18633455	53.4534
SA45_SOC_2	91	1772.4839401245117	738.9325761795044	0.12491065	54.054
SA45_SOC_2	92	1769.2596817016602	743.1631708145142	0.09855996	54.6546
SA45_SOC_2	93	1768.6580657958984	737.4932599067688	0.11632175	55.2552
SA45_SOC_2	94	1760.701560974121	741.5774059295654	0.18990092	55.8558
SA45_SOC_2	95	1760.1261520385742	741.8715906143188	0.43520838	56.4564
SA45_SOC_2	96	1721.6722869873047	740.9575581550598	0.59076244	57.057
SA45_SOC_2	97	1714.6904754638672	739.660120010376	0.7692239	57.6576
SA45_SOC_2	98	1723.3222961425781	734.6882700920105	0.5062003	58.2582
SA45_SOC_2	99	1776.3562774658203	729.0891695022583	0.72226995	58.8588
SA45_SOC_2	100	1773.0604934692383	735.2922177314758	0.22645934	59.4594
SA45_SOC_2	101	1777.8666687011719	730.4843902587891	0.77980095	60.06
SA45_SOC_2	102	1772.0086669921875	725.7614707946777	0.06426599	60.6606
SA45_SOC_2	103	1773.2793045043945	733.8317227363586	0.4854732	61.2612
SA45_SOC_2	104	1778.4093475341797	732.2851610183716	0.1132942	61.8618
SA45_SOC_2	105	1716.4290618896484	738.4448862075806	0.07277796	62.4624
SA45_SOC_2	106	1708.304100036621	742.393913269043	0.96784735	63.063
SA45_SOC_2	107	1878.8389205932617	141.57782793045044	0.04541427	63.6636
SA45_SOC_2	108	1878.9429473876953	137.87526905536652	0.08321666	64.2642
SA45_SOC_2	109	1708.413963317871	744.382266998291	0.48176527	64.8648
SA45_SOC_2	110	1711.461181640625	738.3264398574829	0.6401665	65.4654
SA45_SOC_2	111	1787.4327850341797	727.4454045295715	0.5013832	66.066
SA45_SOC_2	112	1779.4805145263672	729.8908066749573	0.27973658	66.6666
SA45_SOC_2	113	1779.239845275879	724.8247146606445	0.33936587	67.2672
SA45_SOC_2	114	1773.475456237793	729.1436290740967	0.33525363	67.8678
SA45_SOC_2	115	1779.5642852783203	726.303813457489	0.6626626	68.4684
SA45_SOC_2	116	1780.048713684082	729.8283004760742	0.560499	69.069
SA45_SOC_2	117	1854.565200805664	709.236466884613	0.45303923	69.6696
SA45_SOC_2	118	1723.9432525634766	738.8988447189331	0.94696075	70.2702
SA45_SOC_2	119	1718.5561752319336	745.8332347869873	0.96881515	70.8708
SA45_SOC_2	120	1714.9898529052734	737.909688949585	0.45250407	71.4714
SA45_SOC_2	121	1718.0767822265625	745.5825662612915	0.9000638	72.072
SA45_SOC_2	122	1736.993408203125	749.0157079696655	0.9882505	72.6726
SA45_SOC_2	123	1747.7255630493164	746.3111400604248	0.97724	73.2732
SA45_SOC_2	124	1746.1980056762695	750.5693507194519	0.96660936	73.8738
SA45_SOC_2	125	1756.9037246704102	745.317542552948	0.17614973	74.4744
SA45_SOC_2	126	1746.9329452514648	748.741865158081	0.3349759	75.075
SA45_SOC_2	127	1756.5279006958008	747.1200513839722	0.78131497	75.6756
SA45_SOC_2	128	1763.1318283081055	747.9023766517639	0.8949293	76.2762
SA45_SOC_2	129	1760.4335403442383	743.0847644805908	0.6605136	76.8768
SA45_SOC_2	130	1762.0986557006836	741.913754940033	0.43035492	77.4774
SA45_SOC_2	131	1758.0183792114258	743.6025810241699	0.46638796	78.078
SA45_SOC_2	132	1767.1559143066406	744.1780757904053	0.790317	78.6786
SA45_SOC_2	133	1759.7314453125	745.1018285751343	0.2668096	79.2792
SA45_SOC_2	134	1760.8941650390625	739.626259803772	0.18632652	79.8798
SA45_SOC_2	135	1756.8212127685547	743.5938262939453	0.7369107	80.4804
SA45_SOC_2	136	1766.9558715820312	744.9722456932068	0.6036563	81.081
SA45_SOC_2	137	1767.4262237548828	738.0071496963501	0.22967078	81.6816
SA45_SOC_2	138	1770.6388092041016	740.5204010009766	0.46869212	82.2822
SA45_SOC_2	139	1751.066665649414	743.9261198043823	0.45997575	82.8828
SA45_SOC_2	140	1773.7421035766602	746.2985873222351	0.7802258	83.4834
SA45_SOC_2	141	1726.2772750854492	748.4487104415894	0.49002334	84.084
SA45_SOC_2	142	1724.267692565918	743.2279300689697	0.6227214	84.6846
SA45_SOC_2	143	1772.182960510254	741.3868618011475	0.37400815	85.2852
SA45_SOC_2	144	1715.1870346069336	735.8776903152466	0.3032179	85.8858
SA45_SOC_2	145	1772.6617813110352	745.9702205657959	0.56862587	86.4864
SA45_SOC_2	146	1772.1196746826172	744.6681475639343	0.74142057	87.087
SA45_SOC_2	147	1772.885971069336	739.9769639968872	0.62426126	87.6876
SA45_SOC_2	148	1775.9477233886719	738.5366821289062	0.21541442	88.2882
SA45_SOC_2	149	1712.6164627075195	743.1556391716003	0.7390798	88.8888
SA45_SOC_2	150	1771.0431289672852	741.1875629425049	0.661992	89.4894
SA45_SOC_2	151	1710.0793075561523	737.252311706543	0.30030364	90.09
SA45_SOC_2	152	1708.5760116577148	741.5792083740234	0.55714	90.6906
SA45_SOC_2	153	1712.4271774291992	738.9267826080322	0.34632877	91.2912
SA45_SOC_2	154	1758.4226989746094	741.094479560852	0.33661196	91.8918
SA45_SOC_2	155	1709.9827194213867	736.5796780586243	0.29800716	92.4924
SA45_SOC_2	156	1710.436134338379	737.6939105987549	0.82247204	93.093
SA45_SOC_2	157	1709.0190124511719	728.3620119094849	0.10986706	93.6936
SA45_SOC_2	158	1709.7113800048828	738.0533695220947	0.39410144	94.2942
SA45_SOC_2	159	1707.8774642944336	743.485164642334	0.7564392	94.8948
SA45_SOC_2	160	1708.3751678466797	741.6955304145813	0.85032314	95.4954
SA45_SOC_2	161	1709.1363143920898	737.9762506484985	0.810281	96.096
SA45_SOC_2	162	1706.9197082519531	738.634786605835	0.6097935	96.6966
SA45_SOC_2	163	1713.0596923828125	736.7104196548462	0.7629406	97.2972
SA45_SOC_2	164	1711.9785690307617	743.6370849609375	0.59619254	97.8978
SA45_SOC_2	165	1709.9418640136719	741.7515993118286	0.63703376	98.4984
SA45_SOC_2	166	1754.505386352539	750.1692080497742	0.5112711	99.099
SA45_SOC_2	167	1711.4007568359375	743.0762672424316	0.88477516	99.6996
SA45_SOC_2	168	1773.4435272216797	742.5260066986084	0.3031498	100.3002
SA45_SOC_2	169	1772.1600723266602	740.3999590873718	0.25677267	100.9008
SA45_SOC_2	170	1770.9169006347656	743.0628776550293	0.29649308	101.5014
SA45_SOC_2	171	1769.051513671875	741.5873193740845	0.17890052	102.102
SA45_SOC_2	172	1769.3790435791016	741.6487312316895	0.5392631	102.7026
SA45_SOC_2	173	1773.6625671386719	745.1931095123291	0.64979005	103.3032
SA45_SOC_2	174	1764.590835571289	742.5493097305298	0.2675412	103.9038
SA45_SOC_2	175	1765.5131149291992	747.7153730392456	0.39668918	104.5044
SA45_SOC_2	176	1761.8452835083008	749.1490888595581	0.8680591	105.105
SA45_SOC_2	177	1765.2734756469727	743.0138254165649	0.7947139	105.7056
SA45_SOC_2	178	1760.5429458618164	738.443341255188	0.4913149	106.3062
SA45_SOC_2	179	1769.1387176513672	727.4767541885376	0.09652027	106.9068
SA45_SOC_2	180	1877.8484344482422	133.36698532104492	0.045681544	107.5074
SA45_SOC_2	181	1775.9162521362305	736.3363480567932	0.24042577	108.108
SA45_SOC_2	182	1775.6078338623047	730.8204174041748	0.18218796	108.7086
SA45_SOC_2	183	1710.2909088134766	719.9765253067017	0.20735697	109.3092
SA45_SOC_2	184	1706.9815063476562	727.2260212898254	0.43719938	109.9098
SA45_SOC_2	185	1714.60693359375	743.3628559112549	0.9462307	110.5104
SA45_SOC_2	186	1701.8994140625	735.7613682746887	0.66432	111.111
SA45_SOC_2	187	1709.2888641357422	725.7858681678772	0.87876123	111.7116
SA45_SOC_2	188	1709.9756240844727	718.8382172584534	0.16773435	112.3122
SA45_SOC_2	189	1773.812484741211	734.2282605171204	0.105092935	112.9128
SA45_SOC_2	190	1877.3228073120117	138.84693145751953	0.048048187	113.5134
SA45_SOC_2	191	1710.391731262207	743.5586786270142	0.883445	114.114
SA45_SOC_2	192	1717.9389953613281	743.1267356872559	0.9658225	114.7146
SA45_SOC_2	193	1716.5207290649414	740.8233404159546	0.89474994	115.3152
SA45_SOC_2	194	1714.5703125	742.1102857589722	0.70827025	115.9158
SA45_SOC_2	195	1707.8591537475586	753.2194590568542	0.94805354	116.5164
SA45_SOC_2	196	1708.4826278686523	742.8487730026245	0.68748677	117.117
SA45_SOC_2	197	1879.7848892211914	141.61695063114166	0.06458484	117.7176
SA45_SOC_2	198	1878.3012771606445	139.19930934906006	0.08900559	118.3182
SA45_SOC_2	199	1776.991310119629	726.1564636230469	0.12051587	118.9188
SA45_SOC_2	200	1786.0482788085938	725.2208018302917	0.2602585	119.5194
SA45_SOC_2	201	1780.3866577148438	729.1386723518372	0.1292872	120.12
SA45_SOC_2	202	1783.6041641235352	720.0696730613708	0.30253404	120.7206
SA45_SOC_2	203	1712.823143005371	728.4540009498596	0.09289262	121.3212
SA45_SOC_2	204	1877.3634338378906	138.57611417770386	0.06749652	121.9218
SA45_SOC_2	205	1760.635986328125	735.5499029159546	0.09764313	122.5224
SA45_SOC_2	206	1879.973030090332	146.22636437416077	0.0389391	123.123
SA45_SOC_2	207	1879.0303802490234	140.2208286523819	0.06479747	123.7236
SA45_SOC_2	208	1750.9470748901367	741.1455273628235	0.10556075	124.3242
SA45_SOC_2	209	1762.7246475219727	739.9441337585449	0.12808342	124.9248
SA45_SOC_2	210	1776.4320373535156	724.1742897033691	0.076502755	125.5254
SA45_SOC_2	211	1791.3443756103516	718.0625867843628	0.07739881	126.126
SA45_SOC_2	212	1779.2552947998047	726.146936416626	0.047407396	126.7266
SA45_SOC_2	213	1766.0912704467773	727.3207139968872	0.06249483	127.3272
SA45_SOC_2	214	1780.1162338256836	725.4799032211304	0.28363267	127.9278
SA45_SOC_2	215	1783.1696319580078	719.0108013153076	0.2702885	128.5284
SA45_SOC_2	216	1763.5523986816406	732.7651262283325	0.055386905	129.129
SA45_SOC_2	217	1771.190071105957	732.7119541168213	0.049206395	129.7296
SA45_SOC_2	218	1877.8301239013672	138.85745644569397	0.042487226	130.3302
SA45_SOC_2	219	1877.926254272461	139.40189123153687	0.06323789	130.9308
SA45_SOC_2	220	1710.4385375976562	742.2377443313599	0.8909845	131.5314
SA45_SOC_2	221	1718.602523803711	751.7512392997742	0.13603814	132.132
SA45_SOC_2	222	1750.9225845336914	751.1472272872925	0.6664414	132.7326
SA45_SOC_2	223	1740.3964233398438	751.5865731239319	0.8282992	133.3332
SA45_SOC_2	224	1710.3618621826172	733.3417797088623	0.43548858	133.9338
SA45_SOC_2	225	1706.7125701904297	733.3828496932983	0.5342403	134.5344
SA45_SOC_2	226	1706.4209747314453	732.5462579727173	0.22740124	135.135
SA45_SOC_2	227	1704.0447235107422	733.6296558380127	0.80235916	135.7356
SA45_SOC_2	228	1709.3090057373047	733.8901090621948	0.6119935	136.3362
SA45_SOC_2	229	1709.513168334961	741.3430881500244	0.94160265	136.9368
SA45_SOC_2	230	1713.4489059448242	740.712103843689	0.97939336	137.5374
SA45_SOC_2	231	1709.9566268920898	744.8156261444092	0.9674974	138.138
SA45_SOC_2	232	1709.0924835205078	744.6383428573608	0.98449755	138.7386
SA45_SOC_2	233	1714.4280624389648	741.478271484375	0.8984926	139.3392
SA45_SOC_2	234	1711.9466400146484	739.5262241363525	0.9746225	139.9398
SA45_SOC_2	235	1712.4767303466797	743.7351894378662	0.9623178	140.5404
SA45_SOC_2	236	1710.8120727539062	741.8637371063232	0.9682254	141.141
SA45_SOC_2	237	1709.9129104614258	741.1903953552246	0.9654201	141.7416
SA45_SOC_2	238	1710.6697082519531	742.0379304885864	0.97018427	142.3422
SA45_SOC_2	239	1708.8619995117188	739.5384550094604	0.5948142	142.9428
SA45_SOC_2	240	1707.8736877441406	743.5197973251343	0.6233764	143.5434
SA45_SOC_2	241	1709.8894500732422	739.1851758956909	0.9025956	144.144
SA45_SOC_2	242	1712.2715377807617	738.7941741943359	0.43776146	144.7446
SA45_SOC_2	243	1709.637565612793	737.4815440177917	0.43856907	145.3452
SA45_SOC_2	244	1713.1037521362305	742.3528432846069	0.8234004	145.9458
SA45_SOC_2	245	1712.0962142944336	745.8240938186646	0.9437152	146.5464
SA45_SOC_2	246	1709.1668701171875	745.0285720825195	0.942142	147.147
SA45_SOC_2	247	1712.306900024414	741.585967540741	0.787064	147.7476
SA45_SOC_2	248	1710.1471710205078	739.2331981658936	0.70607424	148.3482
SA45_SOC_2	249	1710.9914016723633	744.621090888977	0.9750959	148.9488
SA45_SOC_2	250	1711.9968795776367	741.1372232437134	0.8603807	149.5494
SA45_SOC_2	251	1773.0786895751953	737.324538230896	0.3666772	150.15
SA45_SOC_2	252	1710.3466415405273	732.5612568855286	0.1836349	150.7506
SA45_SOC_2	253	1710.4788208007812	732.8811264038086	0.29634133	151.3512
SA45_SOC_2	254	1759.1622161865234	743.4417772293091	0.41186228	151.9518
SA45_SOC_2	255	1753.143539428711	751.5723466873169	0.7667306	152.5524
SA45_SOC_2	256	1712.7909851074219	744.9249315261841	0.88449174	153.153
SA45_SOC_2	257	1750.2786254882812	748.6933922767639	0.9541342	153.7536
SA45_SOC_2	258	1754.021987915039	749.3952512741089	0.90586746	154.3542
SA45_SOC_2	259	1739.5400619506836	748.6388683319092	0.7453792	154.9548
SA45_SOC_2	260	1774.288673400879	734.1472148895264	0.615965	155.5554
SA45_SOC_2	261	1772.0849990844727	737.3844051361084	0.18127815	156.156
SA45_SOC_2	262	1770.234603881836	739.7094297409058	0.44704032	156.7566
SA45_SOC_2	263	1775.9175109863281	740.322003364563	0.8934487	157.3572
SA45_SOC_2	264	1713.5349655151367	741.0207080841064	0.93349487	157.9578
SA45_SOC_2	265	1717.7150344848633	740.8546900749207	0.85460556	158.5584
SA45_SOC_2	266	1769.5323944091797	736.5523195266724	0.2243469	159.159
SA45_SOC_2	267	1772.7837753295898	731.6075706481934	0.16766565	159.7596
SA45_SOC_2	268	1775.661392211914	733.7501621246338	0.12122602	160.3602
SA45_SOC_2	269	1775.397720336914	734.3194127082825	0.16301204	160.9608
SA45_SOC_2	270	1780.411148071289	724.0685892105103	0.17015952	161.5614
SA45_SOC_2	271	1775.5824279785156	734.8022747039795	0.12556112	162.162
SA45_SOC_2	272	1767.5119400024414	737.4926805496216	0.050904684	162.7626
SA45_SOC_2	273	1781.0752487182617	732.6376032829285	0.30751792	163.3632
SA45_SOC_2	274	1784.6824264526367	732.1351718902588	0.60664755	163.9638
SA45_SOC_2	275	1774.7734451293945	729.8201251029968	0.089723274	164.5644
SA45_SOC_2	276	1781.096534729004	732.881190776825	0.038189344	165.165
SA45_SOC_2	277	1714.6560287475586	740.6253290176392	0.96850365	165.7656
SA45_SOC_2	278	1757.3789978027344	739.5495915412903	0.057578214	166.3662
SA45_SOC_2	279	1766.8292999267578	730.434308052063	0.087736525	166.9668
SA45_SOC_2	280	1879.4375610351562	141.0231739282608	0.05296182	167.5674
SA45_SOC_2	281	1772.4494934082031	726.4805173873901	0.12556197	168.168
SA45_SOC_2	282	1769.2414855957031	735.1349544525146	0.1523791	168.7686
SA45_SOC_2	283	1879.8774719238281	144.710653424263	0.059995078	169.3692
SA45_SOC_2	284	1878.7963485717773	140.25979042053223	0.056955773	169.9698
SA45_SOC_2	285	1877.9560089111328	135.9919399023056	0.06845048	170.5704
SA45_SOC_2	286	1774.500846862793	724.084038734436	0.07963141	171.171
SA45_SOC_2	287	1778.8910293579102	724.8503351211548	0.053276174	171.7716
SA45_SOC_2	288	1879.511375427246	142.00587630271912	0.062682524	172.3722
SA45_SOC_2	289	1879.522933959961	141.95795059204102	0.05628722	172.9728
SA45_SOC_2	290	1878.416748046875	138.01508724689484	0.036248956	173.5734
SA45_SOC_2	291	1775.4992294311523	725.9195709228516	0.040969003	174.174
SA45_SOC_2	292	1879.6644973754883	142.0163208246231	0.04240503	174.7746
SA45_SOC_2	293	1879.6028137207031	141.93976521492004	0.046603527	175.3752
SA45_SOC_2	294	1878.658790588379	140.3720086812973	0.07051745	175.9758
SA45_SOC_2	295	1788.900260925293	720.9930396080017	0.09015435	176.5764
SA45_SOC_2	296	137.0547580718994	743.5598373413086	0.04504547	177.177
SA45_SOC_2	297	1880.1218032836914	143.30366849899292	0.029720197	177.7776
SA45_SOC_2	298	1878.845443725586	140.44145107269287	0.0488006	178.3782
SA45_SOC_2	299	1878.387336730957	135.578311085701	0.038146418	178.9788
SA45_SOC_2	300	1878.816146850586	139.6701979637146	0.044899162	179.5794
SA45_SOC_2	301	1879.9015045166016	143.80758047103882	0.039116737	180.18
SA45_SOC_2	302	1733.7656021118164	732.7935147285461	0.02554155	180.7806
SA45_SOC_2	303	1876.4966583251953	136.6855752468109	0.11279957	181.3812
SA45_SOC_2	304	1876.9872665405273	139.74554657936096	0.07636704	181.9818
SA45_SOC_2	305	1711.171760559082	722.7718591690063	0.039252568	182.5824
SA45_SOC_2	306	1724.1329956054688	737.9839754104614	0.19697905	183.183
SA45_SOC_2	307	1722.1053314208984	726.5392255783081	0.26219833	183.7836
SA45_SOC_2	308	1731.3661193847656	730.6852984428406	0.38381588	184.3842
SA45_SOC_2	309	1724.0906524658203	735.0640153884888	0.67030555	184.9848
SA45_SOC_2	310	1714.596290588379	727.8309345245361	0.44017684	185.5854
SA45_SOC_2	311	1725.6175231933594	740.0255012512207	0.5903033	186.186
SA45_SOC_2	312	1714.1369247436523	743.8462972640991	0.9117152	186.7866
SA45_SOC_2	313	1717.906379699707	744.9571180343628	0.8703621	187.3872
SA45_SOC_2	314	1730.9321594238281	742.5536870956421	0.9765523	187.9878
SA45_SOC_2	315	1778.5198974609375	736.3879752159119	0.94100225	188.5884
SA45_SOC_2	316	1772.3241806030273	735.1730632781982	0.87498087	189.189
SA45_SOC_2	317	1737.8334045410156	746.5970849990845	0.9502715	189.7896
SA45_SOC_2	318	1756.4580917358398	740.1044225692749	0.71307206	190.3902
SA45_SOC_2	319	1762.6629638671875	741.8717837333679	0.40460995	190.9908
SA45_SOC_2	320	1758.7882232666016	741.8148136138916	0.58700967	191.5914
SA45_SOC_2	321	1769.2797088623047	739.3602061271667	0.5335887	192.192
SA45_SOC_2	322	1754.4748306274414	739.6089434623718	0.5073302	192.7926
SA45_SOC_2	323	1767.7460861206055	736.3060283660889	0.22824576	193.3932
SA45_SOC_2	324	1760.1699829101562	733.2189559936523	0.24232258	193.9938
SA45_SOC_2	325	1715.1301574707031	724.7247433662415	0.10079894	194.5944
SA45_SOC_2	326	1714.0817642211914	739.6961688995361	0.50827044	195.195
SA45_SOC_2	327	1713.4757995605469	739.26100730896	0.7233178	195.7956
SA45_SOC_2	328	1713.4429550170898	731.9085788726807	0.8210063	196.3962
SA45_SOC_2	329	1778.3698654174805	733.0628514289856	0.880131	196.9968
SA45_SOC_2	330	1770.8030319213867	735.5855011940002	0.13410875	197.5974
SA45_SOC_2	331	1774.8798751831055	736.2480282783508	0.08979063	198.198
SA45_SOC_2	332	1877.3678970336914	137.41049587726593	0.089500874	198.7986
SA45_SOC_2	333	1778.6160278320312	727.0604538917542	0.65734076	199.3992
SA45_SOC_2	334	1781.8561935424805	730.9158182144165	0.3772506	199.9998
SA45_SOC_2	335	1774.2688751220703	736.154043674469	0.15061386	200.6004
SA45_SOC_2	336	1774.098129272461	734.6700525283813	0.45647597	201.201
SA45_SOC_2	337	1769.1014099121094	740.2711486816406	0.84535617	201.8016
SA45_SOC_2	338	1779.5275497436523	733.5707545280457	0.5108402	202.4022
SA45_SOC_2	339	1770.8098983764648	728.0990481376648	0.07745855	203.0028
SA45_SOC_2	340	1758.1811141967773	742.6476716995239	0.10827607	203.6034
SA45_SOC_2	341	1745.0470733642578	751.5811014175415	0.43319207	204.204
SA45_SOC_2	342	1772.4410247802734	739.1656064987183	0.63082707	204.8046
SA45_SOC_2	343	1764.9184799194336	744.1345596313477	0.47061023	205.4052
SA45_SOC_2	344	1876.5222930908203	136.3157844543457	0.08198416	206.0058
SA45_SOC_2	345	1877.0410537719727	137.97179639339447	0.07187774	206.6064
SA45_SOC_2	346	1770.1799011230469	734.6610403060913	0.19403836	207.207
SA45_SOC_2	347	1768.7837219238281	732.3343420028687	0.05720793	207.8076
SA45_SOC_2	348	1718.3082962036133	739.9067330360413	0.143687	208.4082
SA45_SOC_2	349	1703.8644790649414	744.6464538574219	0.89745003	209.0088
SA45_SOC_2	350	1878.15673828125	141.70750737190247	0.07594204	209.6094
SA45_SOC_2	351	1759.1869354248047	734.7091913223267	0.097861715	210.21
SA45_SOC_2	352	1784.542236328125	717.8809905052185	0.3196841	210.8106
SA45_SOC_2	353	1768.4829711914062	728.4907579421997	0.16501465	211.4112
SA45_SOC_2	354	1878.3556365966797	140.018230676651	0.08678485	212.0118
SA45_SOC_2	355	1752.5166320800781	739.7469592094421	0.08077071	212.6124
SA45_SOC_2	356	1778.536148071289	724.8550987243652	0.06652282	213.213
SA45_SOC_2	357	1781.7889022827148	721.9619178771973	0.13446648	213.8136
SA45_SOC_2	358	1764.5681762695312	729.6242380142212	0.09665443	214.4142
SA45_SOC_2	359	1761.207275390625	730.4240083694458	0.051536277	215.0148
SA45_SOC_2	360	1759.138526916504	735.3453254699707	0.05806296	215.6154
SA45_SOC_2	361	1764.3303680419922	728.8296175003052	0.11697266	216.216
SA45_SOC_2	362	1878.7637329101562	141.2055104970932	0.06241829	216.8166
SA45_SOC_2	363	1787.4401092529297	723.4567880630493	0.12911715	217.4172
SA45_SOC_2	364	1785.083885192871	725.5704760551453	0.124117896	218.0178
SA45_SOC_2	365	1776.570053100586	722.8897905349731	0.16331062	218.6184
SA45_SOC_2	366	1800.7114791870117	718.5409426689148	0.71018386	219.219
SA45_SOC_2	367	1771.442642211914	727.1950578689575	0.25015944	219.8196
SA45_SOC_2	368	1788.7110900878906	722.863655090332	0.6905068	220.4202
SA45_SOC_2	369	1793.2090759277344	724.6612071990967	0.7861368	221.0208
SA45_SOC_2	370	1785.0684356689453	729.7526621818542	0.64866585	221.6214
SA45_SOC_2	371	1710.8911514282227	740.6519150733948	0.2690165	222.222
SA45_SOC_2	372	1714.8473739624023	735.52170753479	0.19799057	222.8226
SA45_SOC_2	373	1877.333106994629	137.18173027038574	0.07862746	223.4232
SA45_SOC_2	374	1747.9012298583984	711.6843152046204	0.09520967	224.0238
SA45_SOC_2	375	1880.4182052612305	141.9765704870224	0.022194544	224.6244
SA45_SOC_2	376	1772.9474258422852	711.2427806854248	0.16256523	225.225
SA45_SOC_2	377	1788.8499069213867	713.3995985984802	0.566018	225.8256
SA45_SOC_2	378	1784.5669555664062	721.617329120636	0.07010859	226.4262
SA45_SOC_2	379	1785.8993911743164	724.3596839904785	0.09837693	227.0268
SA45_SOC_2	380	1782.2547912597656	726.7922115325928	0.23305203	227.6274
SA45_SOC_2	381	1878.6115264892578	137.8255409002304	0.029079124	228.228
SA45_SOC_2	382	1879.413185119629	139.41404163837433	0.028337764	228.8286
SA45_SOC_2	383	1780.3995895385742	724.2451643943787	0.025679605	229.4292
SA45_SOC_2	384	1879.7446060180664	140.03474235534668	0.030335443	230.0298
SA45_SOC_2	385	1732.3396682739258	745.1388430595398	0.80923504	230.6304
SA45_SOC_2	386	1747.28759765625	751.3796138763428	0.5797003	231.231
SA45_SOC_2	387	1757.0894622802734	747.8923988342285	0.7486027	231.8316
SA45_SOC_2	388	1772.5112915039062	744.594247341156	0.36869153	232.4322
SA45_SOC_2	389	1768.8856887817383	732.9632663726807	0.1679839	233.0328
SA45_SOC_2	390	1761.463623046875	737.3314905166626	0.12072003	233.6334
SA45_SOC_2	391	1771.061782836914	733.5475158691406	0.17167127	234.234
SA45_SOC_2	392	1720.3411102294922	741.1437892913818	0.08026608	234.8346
SA45_SOC_2	393	1708.6657333374023	738.2797694206238	0.92569894	235.4352
SA45_SOC_2	394	1708.2832717895508	730.4216909408569	0.93044734	236.0358
SA45_SOC_2	395	1767.6318740844727	736.3643503189087	0.58410144	236.6364
SA45_SOC_2	396	1760.9465789794922	741.8871688842773	0.9417691	237.237
SA45_SOC_2	397	1772.9562377929688	735.4604244232178	0.63324213	237.8376
SA45_SOC_2	398	1759.7371673583984	742.0524144172668	0.37354138	238.4382
SA45_SOC_2	399	1768.234977722168	737.843964099884	0.05382205	239.0388
SA45_SOC_2	400	1775.6678009033203	730.6321907043457	0.24388346	239.6394
SA45_SOC_2	401	1772.9560089111328	737.0034456253052	0.06324941	240.24
SA45_SOC_2	402	1710.904884338379	740.5187273025513	0.82467943	240.8406
SA45_SOC_2	403	1879.1664505004883	140.10326743125916	0.037220918	241.4412
SA45_SOC_2	404	1878.2213973999023	137.82180726528168	0.06032075	242.0418
SA45_SOC_2	405	1760.0072479248047	733.6279821395874	0.11647026	242.6424
SA45_SOC_2	406	1786.073112487793	721.9702863693237	0.16086057	243.243
SA45_SOC_2	407	1780.652847290039	719.0509700775146	0.08508107	243.8436
SA45_SOC_2	408	1879.5547485351562	141.88184559345245	0.061899114	244.4442
SA45_SOC_2	409	1764.5868301391602	731.4855194091797	0.11408213	245.0448
SA45_SOC_2	410	1782.4520874023438	723.9977788925171	0.06412367	245.6454
SA45_SOC_2	411	1879.434700012207	144.3103176355362	0.06852212	246.246
SA45_SOC_2	412	1879.438591003418	140.5935001373291	0.04241842	246.8466
SA45_SOC_2	413	1733.1472778320312	742.9855012893677	0.03320502	247.4472
SA45_SOC_2	414	1877.6462173461914	139.34855818748474	0.08983963	248.0478
SA45_SOC_2	415	1879.9397277832031	142.67888009548187	0.03919336	248.6484
SA45_SOC_2	416	1879.2561721801758	139.5058536529541	0.062256653	249.249
SA45_SOC_2	417	1772.9530334472656	716.5207242965698	0.2773103	249.8496
SA45_SOC_2	418	1877.3120498657227	139.16577100753784	0.0378289	250.4502
SA45_SOC_2	419	152.59936809539795	744.2166352272034	0.062151883	251.0508
SA45_SOC_2	420	1879.7576522827148	141.305610537529	0.04193242	251.6514
SA45_SOC_2	421	1701.401023864746	752.0147824287415	0.03565419	252.252
SA45_SOC_2	422	1699.9102020263672	745.4399156570435	0.056640297	252.8526
SA45_SOC_2	423	1878.0029296875	139.8805046081543	0.05462909	253.4532
SA45_SOC_2	424	1726.4820098876953	742.8142690658569	0.049043074	254.0538
SA45_SOC_2	425	1879.7002029418945	142.71927416324615	0.055173926	254.6544
SA45_SOC_2	426	1878.7724304199219	141.007000207901	0.041723005	255.255
SA45_SOC_2	427	1878.2275772094727	137.38864123821259	0.05956903	255.8556
SA45_SOC_2	428	1708.1929779052734	722.7498435974121	0.6558528	256.4562
SA45_SOC_2	429	1709.7315216064453	731.9231271743774	0.75974476	257.0568
SA45_SOC_2	430	1717.0406341552734	731.3088798522949	0.15274175	257.6574
SA45_SOC_2	431	1715.23681640625	741.2454986572266	0.7036423	258.258
SA45_SOC_2	432	1718.3113861083984	747.2195076942444	0.9490597	258.8586
SA45_SOC_2	433	1715.599365234375	739.8795032501221	0.7060382	259.4592
SA45_SOC_2	434	1718.8774108886719	738.9545917510986	0.6694317	260.0598
SA45_SOC_2	435	1721.6899108886719	745.4819512367249	0.9281714	260.6604
SA45_SOC_2	436	1734.6307754516602	751.9714593887329	0.94691145	261.261
SA45_SOC_2	437	1732.368507385254	752.630124092102	0.8374592	261.8616
SA45_SOC_2	438	1749.9176788330078	755.4230117797852	0.4183801	262.4622
SA45_SOC_2	439	1753.9130401611328	746.9660067558289	0.7042852	263.0628
SA45_SOC_2	440	1736.5969848632812	747.2377896308899	0.9057762	263.6634
SA45_SOC_2	441	1728.4840393066406	749.4358062744141	0.3312659	264.264
SA45_SOC_2	442	1760.5169677734375	739.7171545028687	0.18873282	264.8646
SA45_SOC_2	443	1777.0408630371094	728.8395309448242	0.2663761	265.4652
SA45_SOC_2	444	1711.2363052368164	725.9275531768799	0.3624068	266.0658
SA45_SOC_2	445	1755.8798217773438	743.4496307373047	0.6032016	266.6664
SA45_SOC_2	446	1769.0779495239258	739.6429967880249	0.91699654	267.267
SA45_SOC_2	447	1755.981330871582	736.5857291221619	0.5144383	267.8676
SA45_SOC_2	448	1725.4400253295898	743.3421277999878	0.9127488	268.4682
SA45_SOC_2	449	1713.0547714233398	739.3318819999695	0.76106447	269.0688
SA45_SOC_2	450	1717.0946502685547	740.4126405715942	0.28475142	269.6694
SA45_SOC_2	451	1763.935546875	739.7170257568359	0.5976003	270.27
SA45_SOC_2	452	1768.5216522216797	737.1066999435425	0.6444177	270.8706
SA45_SOC_2	453	1768.9399337768555	737.4402809143066	0.26627594	271.4712
SA45_SOC_2	454	1760.5761337280273	746.5012979507446	0.44772506	272.0718
SA45_SOC_2	455	1776.2969970703125	734.1715478897095	0.15353389	272.6724
SA45_SOC_2	456	1707.6389694213867	742.7285242080688	0.9856747	273.273
SA45_SOC_2	457	1880.0761413574219	143.8461399078369	0.07094955	273.8736
SA45_SOC_2	458	1779.3006134033203	726.4161443710327	0.05181371	274.4742
SA45_SOC_2	459	1781.1632537841797	722.5719165802002	0.12527075	275.0748
SA45_SOC_2	460	1783.0817413330078	722.5393438339233	0.1485509	275.6754
SA45_SOC_2	461	1770.3632354736328	717.3542261123657	0.050712753	276.276
SA45_SOC_2	462	1879.3477249145508	141.56173467636108	0.052848883	276.8766
SA45_SOC_2	463	1878.0830383300781	137.21829414367676	0.08191599	277.4772
SA45_SOC_2	464	1780.9576034545898	718.3618569374084	0.2773878	278.0778
SA45_SOC_2	465	1879.2609786987305	141.10623121261597	0.04450024	278.6784
SA45_SOC_2	466	1879.921875	144.19779360294342	0.036427513	279.279
SA45_SOC_2	467	1760.6858825683594	733.7027835845947	0.040786766	279.8796
SA45_SOC_2	468	1878.134422302246	137.39939153194427	0.045337986	280.4802
SA45_SOC_2	469	1877.6359176635742	138.14080774784088	0.05739285	281.0808
SA45_SOC_2	470	1881.2198638916016	142.05763220787048	0.02091137	281.6814
SA45_SOC_2	471	1879.925193786621	139.851633310318	0.05170781	282.282
SA45_SOC_2	472	1877.6450729370117	134.64065372943878	0.027584884	282.8826
SA45_SOC_2	473	1877.4330139160156	139.41732466220856	0.0965886	283.4832
SA45_SOC_2	474	1717.0121383666992	724.8928213119507	0.04165446	284.0838
SA45_SOC_2	475	1879.4317245483398	142.55324006080627	0.052796632	284.6844
SA45_SOC_2	476	1878.764877319336	139.14636254310608	0.060018986	285.285
SA45_SOC_2	477	1875.7630920410156	136.49083077907562	0.10427262	285.8856
SA45_SOC_2	478	1720.8050537109375	724.5037508010864	0.40489373	286.4862
SA45_SOC_2	479	1725.6143188476562	741.283929347992	0.43738684	287.0868
SA45_SOC_2	480	1721.8404006958008	733.517324924469	0.50053936	287.6874
SA45_SOC_2	481	1762.9669189453125	740.370283126831	0.57772064	288.288
SA45_SOC_2	482	1759.8731231689453	739.8787307739258	0.70924675	288.8886
SA45_SOC_2	483	1732.866096496582	748.8917255401611	0.42874587	289.4892
SA45_SOC_2	484	1753.3634948730469	745.5488348007202	0.13635664	290.0898
SA45_SOC_2	485	1753.0358505249023	740.423583984375	0.53146476	290.6904
SA45_SOC_2	486	1753.5266876220703	746.9846105575562	0.8438975	291.291
SA45_SOC_2	487	1752.6422882080078	746.4100170135498	0.93702346	291.8916
SA45_SOC_2	488	1756.534767150879	742.5503396987915	0.46583685	292.4922
SA45_SOC_2	489	1776.3011169433594	726.0161304473877	0.041243535	293.0928
SA45_SOC_2	490	1787.3154830932617	728.8048982620239	0.24265708	293.6934
SA45_SOC_2	491	1742.7116775512695	740.8641529083252	0.16603644	294.294
SA45_SOC_2	492	1712.303810119629	731.5935373306274	0.11357522	294.8946
SA45_SOC_2	493	1701.2387466430664	724.8794317245483	0.1722005	295.4952
SA45_SOC_2	494	1711.662483215332	740.6466364860535	0.93581474	296.0958
SA45_SOC_2	495	1714.4613647460938	744.8367404937744	0.8148088	296.6964
SA45_SOC_2	496	1710.7514190673828	739.0708494186401	0.8164158	297.297
SA45_SOC_2	497	1712.9486846923828	734.6696662902832	0.7536259	297.8976
SA45_SOC_2	498	1708.9948654174805	725.5575370788574	0.086305805	298.4982
SA45_SOC_2	499	1769.4564056396484	740.6327962875366	0.14346798	299.0988
SA45_SOC_2	500	1755.6281661987305	742.3099708557129	0.96670234	299.6994
SA45_SOC_2	501	1766.974983215332	742.0499682426453	0.85521376	300.3
SA45_SOC_2	502	1775.2598190307617	734.3949222564697	0.7862487	300.9006
SA45_SOC_2	503	1711.7511749267578	724.6330118179321	0.10145583	301.5012
SA45_SOC_2	504	1705.7294082641602	739.2630672454834	0.90533864	302.1018
SA45_SOC_2	505	1761.8052291870117	738.3216762542725	0.103692755	302.7024
SA45_SOC_2	506	1784.5004653930664	728.0122089385986	0.079500794	303.303
SA45_SOC_2	507	1785.1178741455078	722.8281211853027	0.19811788	303.9036
SA45_SOC_2	508	1786.640968322754	711.6571497917175	0.25380874	304.5042
SA45_SOC_2	509	1877.0068359375	136.33398592472076	0.050956283	305.1048
SA45_SOC_2	510	1787.735481262207	719.2170524597168	0.15862086	305.7054
SA45_SOC_2	511	1782.6958465576172	723.4704995155334	0.22927251	306.306
SA45_SOC_2	512	1775.5778503417969	718.6427807807922	0.14129803	306.9066
SA45_SOC_2	513	1877.2619247436523	138.61375629901886	0.16888364	307.5072
SA45_SOC_2	514	1764.4932174682617	734.5398259162903	0.052142978	308.1078
SA45_SOC_2	515	1878.2841110229492	140.75852036476135	0.044510964	308.7084
SA45_SOC_2	516	1880.1866912841797	142.25181341171265	0.06972307	309.309
SA45_SOC_2	517	1781.561050415039	716.3808417320251	0.13990735	309.9096
SA45_SOC_2	518	1876.7510604858398	135.06419599056244	0.05331011	310.5102
SA45_SOC_2	519	1878.5132217407227	138.11473667621613	0.044020638	311.1108
SA45_SOC_2	520	1880.7378387451172	143.25860738754272	0.03698202	311.7114
SA45_SOC_2	521	1879.042739868164	142.98391163349152	0.033124063	312.312
SA45_SOC_2	522	1762.0115661621094	728.9939618110657	0.13412873	312.9126
SA45_SOC_2	523	1772.515640258789	719.0809035301208	0.29482892	313.5132
SA45_SOC_2	524	1779.8427200317383	705.773069858551	0.9103772	314.1138
SA45_SOC_2	525	1782.6313018798828	704.770975112915	0.9484432	314.7144
SA45_SOC_2	526	1773.3063125610352	701.9187998771667	0.79189974	315.315
SA45_SOC_2	527	1773.5187149047852	705.7804727554321	0.75167215	315.9156
SA45_SOC_2	528	1768.0317306518555	702.4919128417969	0.18339111	316.5162
SA45_SOC_2	529	1776.3427734375	702.2870779037476	0.38357815	317.1168
SA45_SOC_2	530	1717.7465057373047	713.8032174110413	0.123820275	317.7174
SA45_SOC_2	531	1760.3258514404297	710.193886756897	0.22900401	318.318
SA45_SOC_2	532	1762.5041198730469	710.2836871147156	0.27766415	318.9186
SA45_SOC_2	533	1759.515495300293	710.9923052787781	0.22249757	319.5192
SA45_SOC_2	534	1782.974967956543	717.3350429534912	0.2356289	320.1198
SA45_SOC_2	535	1787.5458526611328	713.2468414306641	0.5742653	320.7204
SA45_SOC_2	536	1780.9649276733398	726.8471217155457	0.098315895	321.321
SA45_SOC_2	537	1780.6478118896484	725.2982425689697	0.08402113	321.9216
SA45_SOC_2	538	1879.727554321289	141.38998746871948	0.03483142	322.5222
SA45_SOC_2	539	1765.997543334961	731.1699628829956	0.022114027	323.1228
SA45_SOC_2	540	1877.3588562011719	135.53057849407196	0.055539135	323.7234
SA45_SOC_2	541	1706.9173049926758	728.7425208091736	0.6716511	324.324
SA45_SOC_2	542	1710.465202331543	751.7776966094971	0.86747056	324.9246
SA45_SOC_2	543	1709.6856307983398	753.9732027053833	0.8943377	325.5252
SA45_SOC_2	544	1712.545509338379	753.1998252868652	0.98714113	326.1258
SA45_SOC_2	545	1724.3902587890625	743.4315419197083	0.95920146	326.7264
SA45_SOC_2	546	1717.1026611328125	743.1968379020691	0.9628505	327.327
SA45_SOC_2	547	1753.7240982055664	744.2805576324463	0.69579583	327.9276
SA45_SOC_2	548	1756.168098449707	740.1776790618896	0.8536166	328.5282
SA45_SOC_2	549	1739.3894577026367	739.068853855133	0.93639493	329.1288
SA45_SOC_2	550	1764.2185592651367	738.4304666519165	0.18280034	329.7294
SA45_SOC_2	551	1879.0073776245117	140.35163462162018	0.04193045	330.33
SA45_SOC_2	552	1771.4152908325195	715.8687543869019	0.09153354	330.9306
SA45_SOC_2	553	1767.4377822875977	696.0911107063293	0.9206635	331.5312
SA45_SOC_2	554	1877.9463958740234	136.1266726255417	0.029652163	332.1318
SA45_SOC_2	555	1730.9408569335938	706.1717319488525	0.6889095	332.7324
SA45_SOC_2	556	1778.0732345581055	728.5686492919922	0.14358367	333.333
SA45_SOC_2	557	1879.324951171875	141.3651716709137	0.06098315	333.9336
SA45_SOC_2	558	1781.8551635742188	716.5817499160767	0.14807558	334.5342
SA45_SOC_2	559	1780.5239868164062	728.1933546066284	0.11157743	335.1348
SA45_SOC_2	560	1760.3851318359375	733.1213021278381	0.07566036	335.7354
SA45_SOC_2	561	1776.6705322265625	722.0676827430725	0.08226623	336.336
SA45_SOC_2	562	1790.7710266113281	699.3198680877686	0.14155583	336.9366
SA45_SOC_2	563	1789.5000457763672	697.3629927635193	0.77027124	337.5372
SA45_SOC_2	564	1786.5364837646484	712.4401187896729	0.62483853	338.1378
SA45_SOC_2	565	1786.5579986572266	718.7577509880066	0.64040476	338.7384
SA45_SOC_2	566	1783.7578582763672	719.2918539047241	0.12494934	339.339
SA45_SOC_2	567	1712.794189453125	721.8828678131104	0.18879889	339.9396
SA45_SOC_2	568	1791.18896484375	691.1569833755493	0.9036054	340.5402
SA45_SOC_2	569	1799.3146133422852	695.3707766532898	0.6151752	341.1408
SA45_SOC_2	570	1781.3556289672852	717.4746036529541	0.12138659	341.7414
SA45_SOC_2	571	1879.06494140625	142.11304128170013	0.049571674	342.342
SA45_SOC_2	572	1760.888442993164	735.6577920913696	0.02585127	342.9426
SA45_SOC_2	573	1791.767463684082	692.8758716583252	0.10105957	343.5432
SA45_SOC_2	574	1774.1095733642578	705.9408903121948	0.14416017	344.1438
SA45_SOC_2	575	1879.7248077392578	141.4700835943222	0.035305794	344.7444
SA45_SOC_2	576	1800.560302734375	696.6586875915527	0.07790461	345.345
SA45_SOC_2	577	1765.2144241333008	730.6153893470764	0.09428273	345.9456
SA45_SOC_2	578	1771.849708557129	728.2182669639587	0.07185587	346.5462
SA45_SOC_2	579	1768.3525085449219	728.941240310669	0.15718338	347.1468
SA45_SOC_2	580	1880.7049942016602	138.60830068588257	0.032960493	347.7474
SA45_SOC_2	581	1710.354995727539	739.7750902175903	0.903132	348.348
SA45_SOC_2	582	1711.8704223632812	751.2824106216431	0.99154073	348.9486
SA45_SOC_2	583	1709.802474975586	754.076714515686	0.941107	349.5492
SA45_SOC_2	584	1712.259292602539	733.1469225883484	0.36604378	350.1498
SA45_SOC_2	585	1717.3965454101562	740.5556130409241	0.98351914	350.7504
SA45_SOC_2	586	1715.7449340820312	744.9953556060791	0.9749112	351.351
SA45_SOC_2	587	1726.3316345214844	743.0499386787415	0.92705786	351.9516
SA45_SOC_2	588	1766.7814636230469	741.1967039108276	0.9498042	352.5522
SA45_SOC_2	589	1762.8347396850586	737.7943325042725	0.9166418	353.1528
SA45_SOC_2	590	1759.2073059082031	743.2284450531006	0.21975198	353.7534
SA45_SOC_2	591	814.9891662597656	649.087929725647	0.7784577	354.354
SA45_SOC_2	592	853.7852096557617	639.2620325088501	0.98172116	354.9546
SA45_SOC_2	593	972.8546905517578	661.2959504127502	0.99933606	355.5552
SA45_SOC_2	594	1150.9802627563477	650.7134771347046	0.9995116	356.1558
SA45_SOC_2	595	1316.9411087036133	642.1837949752808	0.9996069	356.7564
SA45_SOC_2	596	1439.3537521362305	657.0162391662598	0.99913776	357.357
SA45_SOC_2	597	1461.229591369629	656.9281768798828	0.9996032	357.9576
SA45_SOC_2	598	1464.052505493164	660.7578563690186	0.9988343	358.5582
SA45_SOC_2	599	1494.0656661987305	655.9413385391235	0.9994099	359.1588
SA45_SOC_2	600	1519.8900604248047	632.3421907424927	0.9948201	359.7594
SA45_SOC_2	601	1498.1785583496094	628.550877571106	0.99917066	360.36
SA45_SOC_2	602	1496.0099029541016	619.9555993080139	0.99860245	360.9606
SA45_SOC_2	603	1485.885887145996	562.2284531593323	0.9991874	361.5612
SA45_SOC_2	604	1479.1101837158203	531.1279821395874	0.99879056	362.1618
SA45_SOC_2	605	1497.1446990966797	515.8969724178314	0.9993205	362.7624
SA45_SOC_2	606	1485.6087112426758	519.0064144134521	0.9993857	363.363
SA45_SOC_2	607	1495.0128936767578	503.68441343307495	0.9884693	363.9636
SA45_SOC_2	608	1479.6544647216797	484.92695331573486	0.9987367	364.5642
SA45_SOC_2	609	1409.1047286987305	489.58054304122925	0.99949145	365.1648
SA45_SOC_2	610	1343.1789779663086	528.1827235221863	0.9982526	365.7654
SA45_SOC_2	611	1322.621726989746	568.3447265625	0.99990165	366.366
SA45_SOC_2	612	1331.5808486938477	582.7196717262268	0.9997998	366.9666
SA45_SOC_2	613	1349.5770263671875	596.2884736061096	0.998896	367.5672
SA45_SOC_2	614	1260.315055847168	610.0570893287659	0.99970824	368.1678
SA45_SOC_2	615	1088.8413619995117	615.8508539199829	0.9998411	368.7684
SA45_SOC_2	616	905.2082061767578	637.7657461166382	0.9997522	369.369
SA45_SOC_2	617	844.4930076599121	642.0478391647339	0.99955684	369.9696
SA45_SOC_2	618	819.4461822509766	659.6224451065063	0.9979062	370.5702
SA45_SOC_2	619	826.8740272521973	663.590075969696	0.9987644	371.1708
SA45_SOC_2	620	967.1709823608398	660.1545524597168	0.9995491	371.7714
SA45_SOC_2	621	1172.7399444580078	651.521487236023	0.9989806	372.372
SA45_SOC_2	622	1329.5376205444336	648.1484055519104	0.9860713	372.9726
SA45_SOC_2	623	1361.5692901611328	661.4911937713623	0.9977858	373.5732
SA45_SOC_2	624	1356.8195343017578	653.3230304718018	0.9992292	374.1738
SA45_SOC_2	625	1330.2230072021484	642.5065612792969	0.99915826	374.7744
SA45_SOC_2	626	1332.2032928466797	620.2570581436157	0.99888784	375.375
SA45_SOC_2	627	1357.467155456543	608.7911939620972	0.99871814	375.9756
SA45_SOC_2	628	1345.2563095092773	608.7606811523438	0.99804676	376.57620000000003
SA45_SOC_2	629	1363.9478302001953	599.6378660202026	0.9962368	377.1768
SA45_SOC_2	630	1390.891227722168	589.8516869544983	0.99595946	377.7774
SA45_SOC_2	631	1362.982406616211	577.1033191680908	0.99909675	378.378
SA45_SOC_2	632	1318.5812759399414	579.7317981719971	0.99705756	378.97860000000003
SA45_SOC_2	633	1374.9112701416016	605.9650254249573	0.99925584	379.5792
SA45_SOC_2	634	1387.972755432129	642.9307794570923	0.9991652	380.1798
SA45_SOC_2	635	1386.9819259643555	669.4968795776367	0.9970753	380.7804
SA45_SOC_2	636	1389.048728942871	673.0169248580933	0.99881256	381.38100000000003
SA45_SOC_2	637	1436.9193649291992	669.5290660858154	0.9960051	381.9816
SA45_SOC_2	638	1491.6875839233398	656.4233636856079	0.9921334	382.5822
SA45_SOC_2	639	1543.2873916625977	631.4633703231812	0.53457266	383.1828
SA45_SOC_2	640	1565.1884078979492	618.043463230133	0.88868654	383.78340000000003
SA45_SOC_2	641	1588.927345275879	545.0767135620117	0.9879453	384.384
SA45_SOC_2	642	1517.0023727416992	528.9046669006348	0.9984043	384.9846
SA45_SOC_2	643	1471.457862854004	525.9303760528564	0.99838734	385.5852
SA45_SOC_2	644	1520.141830444336	545.0850820541382	0.96682894	386.18580000000003
SA45_SOC_2	645	1733.4716033935547	681.251392364502	0.98545146	386.7864
SA45_SOC_2	646	1739.4351196289062	673.5715627670288	0.8930964	387.387
SA45_SOC_2	647	1435.8784103393555	685.0576400756836	0.995214	387.9876
SA45_SOC_2	648	1429.020767211914	690.5299258232117	0.99649376	388.58820000000003
SA45_SOC_2	649	1429.9994659423828	691.5861582756042	0.994756	389.1888
SA45_SOC_2	650	1415.193214416504	703.9379239082336	0.9892587	389.7894
SA45_SOC_2	651	1403.6965942382812	704.1514492034912	0.9982982	390.39
SA45_SOC_2	652	1393.83544921875	717.4985504150391	0.98997074	390.99060000000003
SA45_SOC_2	653	1392.5152587890625	694.5682382583618	0.9960324	391.5912
SA45_SOC_2	654	1396.1542510986328	686.0113906860352	0.9839945	392.1918
SA45_SOC_2	655	1397.8175354003906	681.5287756919861	0.9972439	392.7924
SA45_SOC_2	656	1407.6989364624023	667.567298412323	0.99422544	393.39300000000003
SA45_SOC_2	657	1371.6349411010742	659.1115808486938	0.99823135	393.9936
SA45_SOC_2	658	1341.9346618652344	641.2622308731079	0.998485	394.5942
SA45_SOC_2	659	1355.2191925048828	610.4811143875122	0.9984231	395.1948
SA45_SOC_2	660	1359.942398071289	568.9058017730713	0.9984086	395.79540000000003
SA45_SOC_2	661	1354.1041946411133	536.8403148651123	0.99920005	396.396
SA45_SOC_2	662	1340.8800888061523	522.3888945579529	0.999416	396.9966
SA45_SOC_2	663	1329.7935104370117	533.2445347309113	0.99672014	397.5972
SA45_SOC_2	664	1352.3286437988281	552.8431248664856	0.98165107	398.19780000000003
SA45_SOC_2	665	1360.9209823608398	576.8912744522095	0.98214066	398.7984
SA45_SOC_2	666	1377.1259307861328	586.0942339897156	0.9956442	399.399
SA45_SOC_2	667	1360.1067352294922	602.8535556793213	0.98938483	399.9996
SA45_SOC_2	668	1361.4970779418945	622.8404116630554	0.75120574	400.60020000000003
SA45_SOC_2	669	1370.9408569335938	662.868390083313	0.99746156	401.2008
SA45_SOC_2	670	1361.3545989990234	680.9100866317749	0.9983596	401.8014
SA45_SOC_2	671	1372.4211502075195	677.4151468276978	0.9987556	402.402
SA45_SOC_2	672	1374.9966430664062	599.201545715332	0.99594516	403.00260000000003
SA45_SOC_2	673	1375.283546447754	524.5097923278809	0.9981213	403.6032
SA45_SOC_2	674	1364.8402404785156	500.6275963783264	0.9934842	404.2038
SA45_SOC_2	675	1351.8685913085938	490.74511528015137	0.998896	404.8044
SA45_SOC_2	676	1351.9804000854492	494.2636799812317	0.9978759	405.40500000000003
SA45_SOC_2	677	1368.7711715698242	524.727019071579	0.9735545	406.0056
SA45_SOC_2	678	1400.885238647461	595.5357599258423	0.99047285	406.6062
SA45_SOC_2	679	1382.735366821289	623.6993408203125	0.99913317	407.2068
SA45_SOC_2	680	1357.987403869629	631.0679912567139	0.9978956	407.80740000000003
SA45_SOC_2	681	1318.315658569336	651.2965679168701	0.9985176	408.408
SA45_SOC_2	682	1269.8102188110352	660.4023885726929	0.998478	409.0086
SA45_SOC_2	683	1228.2852172851562	667.3369717597961	0.9987697	409.6092
SA45_SOC_2	684	1173.0442428588867	666.6142559051514	0.99763834	410.20980000000003
SA45_SOC_2	685	1126.4228439331055	660.241584777832	0.996161	410.8104
SA45_SOC_2	686	1021.790657043457	668.7820816040039	0.99179924	411.411
SA45_SOC_2	687	907.5883483886719	683.1362342834473	0.99772483	412.0116
SA45_SOC_2	688	848.4983825683594	705.2734708786011	0.9923968	412.61220000000003
SA45_SOC_2	689	1708.7871551513672	725.1001024246216	0.5977065	413.2128
SA45_SOC_2	690	1708.9835357666016	734.76886510849	0.4229856	413.8134
SA45_SOC_2	691	1711.9759368896484	741.4182758331299	0.4615016	414.414
SA45_SOC_2	692	1768.498878479004	740.2044582366943	0.5705194	415.01460000000003
SA45_SOC_2	693	1757.6132583618164	743.1052350997925	0.8254891	415.6152
SA45_SOC_2	694	1757.2351455688477	741.7659544944763	0.4645452	416.2158
SA45_SOC_2	695	1769.1606903076172	738.4641337394714	0.45860374	416.8164
SA45_SOC_2	696	1766.601448059082	744.4816589355469	0.37493238	417.41700000000003
SA45_SOC_2	697	1878.5643768310547	139.15717720985413	0.034471575	418.0176
SA45_SOC_2	698	1878.9245223999023	141.95151329040527	0.08625625	418.6182
SA45_SOC_2	699	1878.3742904663086	136.75192773342133	0.06095119	419.2188
SA45_SOC_2	700	1879.1468811035156	139.61142539978027	0.039359663	419.81940000000003
SA45_SOC_2	701	1877.9447937011719	136.6359919309616	0.033909656	420.42
SA45_SOC_2	702	1880.0482177734375	143.1314867734909	0.02776061	421.0206
SA45_SOC_2	703	1727.2095108032227	694.6538543701172	0.7211942	421.6212
SA45_SOC_2	704	849.9127578735352	582.4842596054077	0.9964133	422.22180000000003
SA45_SOC_2	705	1019.0731430053711	605.0529885292053	0.999566	422.8224
SA45_SOC_2	706	1264.37255859375	648.4507012367249	0.99980634	423.423
SA45_SOC_2	707	1434.151954650879	701.6054320335388	0.9977913	424.0236
SA45_SOC_2	708	1481.850357055664	718.103334903717	0.99767905	424.62420000000003
SA45_SOC_2	709	1508.73046875	711.4899730682373	0.9923699	425.2248
SA45_SOC_2	710	1491.6069030761719	695.8056163787842	0.9916186	425.8254
SA45_SOC_2	711	1462.9886627197266	696.5777063369751	0.9982126	426.426
SA45_SOC_2	712	1454.0310287475586	669.1322064399719	0.99785125	427.02660000000003
SA45_SOC_2	713	1482.2431182861328	649.7108030319214	0.99759007	427.6272
SA45_SOC_2	714	1448.0278015136719	656.163489818573	0.99917823	428.2278
SA45_SOC_2	715	1469.5220947265625	628.3515787124634	0.9949063	428.8284
SA45_SOC_2	716	1475.196533203125	626.4996957778931	0.999374	429.42900000000003
SA45_SOC_2	717	1499.5991134643555	597.1220397949219	0.99407154	430.0296
SA45_SOC_2	718	1527.304344177246	551.8562865257263	0.9975159	430.6302
SA45_SOC_2	719	1539.5782470703125	558.6607074737549	0.9930714	431.2308
SA45_SOC_2	720	1485.9072875976562	642.8949880599976	0.9988599	431.83140000000003
SA45_SOC_2	721	1478.3349609375	695.8922624588013	0.99784875	432.432
SA45_SOC_2	722	1472.2349166870117	719.2299914360046	0.9988965	433.0326
SA45_SOC_2	723	1472.4640274047852	736.824746131897	0.9983524	433.6332
SA45_SOC_2	724	1458.1048965454102	747.1622800827026	0.99354964	434.23380000000003
SA45_SOC_2	725	1469.3721771240234	735.6539297103882	0.99451387	434.8344
SA45_SOC_2	726	1497.4666213989258	718.3978414535522	0.9847258	435.435
SA45_SOC_2	727	1477.8128814697266	719.6333527565002	0.99768054	436.0356
SA45_SOC_2	728	1465.6646347045898	711.7007303237915	0.9986382	436.63620000000003
SA45_SOC_2	729	1478.5137176513672	691.3068437576294	0.9983551	437.2368
SA45_SOC_2	730	1475.291976928711	652.3300766944885	0.9964774	437.8374
SA45_SOC_2	731	1480.84716796875	581.388373374939	0.9982728	438.438
SA45_SOC_2	732	1503.4194946289062	593.667140007019	0.9987331	439.03860000000003
SA45_SOC_2	733	1500.8124160766602	645.2130603790283	0.99916065	439.6392
SA45_SOC_2	734	1512.1059036254883	679.8329973220825	0.9985025	440.2398
SA45_SOC_2	735	1522.8706741333008	718.0256366729736	0.53552604	440.8404
SA45_SOC_2	736	1509.9908065795898	744.2823600769043	0.99470323	441.44100000000003
SA45_SOC_2	737	1517.8926086425781	752.5421905517578	0.9697897	442.0416
SA45_SOC_2	738	1522.3517990112305	750.440411567688	0.9068382	442.6422
SA45_SOC_2	739	1502.387466430664	752.8030300140381	0.93778557	443.2428
SA45_SOC_2	740	1494.5063781738281	760.9527826309204	0.9900193	443.84340000000003
SA45_SOC_2	741	1496.4858627319336	751.8393015861511	0.9756377	444.444
SA45_SOC_2	742	1518.3007049560547	752.5796556472778	0.9800484	445.0446
SA45_SOC_2	743	1521.7579650878906	723.5946750640869	0.66611683	445.6452
SA45_SOC_2	744	1497.7307510375977	716.5467309951782	0.35677898	446.24580000000003
SA45_SOC_2	745	1461.540184020996	714.5941042900085	0.79548854	446.8464
SA45_SOC_2	746	1343.9563751220703	687.0916986465454	0.997743	447.447
SA45_SOC_2	747	1276.860122680664	669.5697498321533	0.99918205	448.0476
SA45_SOC_2	748	1234.592514038086	667.4540662765503	0.99068767	448.64820000000003
SA45_SOC_2	749	1277.541618347168	682.0337176322937	0.9980652	449.2488
SA45_SOC_2	750	1295.1065826416016	685.390899181366	0.9993311	449.8494
SA45_SOC_2	751	1325.2272033691406	681.4477300643921	0.99903536	450.45
SA45_SOC_2	752	1330.3176498413086	683.0626559257507	0.9989705	451.05060000000003
SA45_SOC_2	753	1332.850227355957	681.2521648406982	0.99806374	451.6512
SA45_SOC_2	754	1344.9992752075195	683.4599018096924	0.9970155	452.2518
SA45_SOC_2	755	1352.1543502807617	682.8360629081726	0.9991642	452.8524
SA45_SOC_2	756	1384.0886306762695	696.3942432403564	0.99650383	453.45300000000003
SA45_SOC_2	757	1416.6965103149414	697.5797367095947	0.98834	454.0536
SA45_SOC_2	758	1438.32275390625	705.9325218200684	0.9311541	454.6542
SA45_SOC_2	759	1377.143669128418	708.4426188468933	0.9946765	455.2548
SA45_SOC_2	760	1370.0413513183594	677.2773241996765	0.99874675	455.85540000000003
SA45_SOC_2	761	1377.055549621582	644.5704245567322	0.99827385	456.456
SA45_SOC_2	762	1388.8645935058594	592.9102420806885	0.9971877	457.0566
SA45_SOC_2	763	1382.1034240722656	568.2291126251221	0.9946753	457.6572
SA45_SOC_2	764	1378.1335830688477	552.5947093963623	0.9980775	458.25780000000003
SA45_SOC_2	765	1403.7360763549805	556.5236520767212	0.99471927	458.8584
SA45_SOC_2	766	1385.225944519043	590.9330892562866	0.9980013	459.459
SA45_SOC_2	767	1362.6316452026367	618.4195947647095	0.99929523	460.0596
SA45_SOC_2	768	1350.9323501586914	612.5670576095581	0.99119335	460.66020000000003
SA45_SOC_2	769	1724.1803741455078	746.5283346176147	0.95605516	461.2608
SA45_SOC_2	770	1343.8916015625	556.3489437103271	0.99128515	461.8614
SA45_SOC_2	771	1332.3576736450195	526.4346420764923	0.9959919	462.462
SA45_SOC_2	772	1318.0867767333984	499.00501012802124	0.9935134	463.06260000000003
SA45_SOC_2	773	1300.3461456298828	477.3017120361328	0.99872106	463.6632
SA45_SOC_2	774	1280.2790451049805	474.31222915649414	0.9899115	464.2638
SA45_SOC_2	775	1294.3452072143555	478.8562560081482	0.9977658	464.8644
SA45_SOC_2	776	1301.8297576904297	483.9990162849426	0.9989813	465.46500000000003
SA45_SOC_2	777	1333.1608200073242	500.39289236068726	0.9978085	466.0656
SA45_SOC_2	778	1337.2937393188477	521.1317217350006	0.9964186	466.6662
SA45_SOC_2	779	1355.6538391113281	556.5477275848389	0.9963994	467.2668
SA45_SOC_2	780	1340.4367446899414	599.8613691329956	0.9994547	467.86740000000003
SA45_SOC_2	781	1213.458023071289	639.2572689056396	0.9966685	468.468
SA45_SOC_2	782	1256.901969909668	673.2214379310608	0.99941576	469.0686
SA45_SOC_2	783	1386.1349487304688	701.0338640213013	0.99969447	469.6692
SA45_SOC_2	784	1415.530128479004	710.6616854667664	0.9995989	470.26980000000003
SA45_SOC_2	785	1456.911506652832	716.043848991394	0.9980829	470.8704
SA45_SOC_2	786	1489.2289352416992	734.7400903701782	0.9953779	471.471
SA45_SOC_2	787	1495.1901626586914	733.6451053619385	0.9979234	472.0716
SA45_SOC_2	788	1499.2111587524414	717.9281115531921	0.9939634	472.67220000000003
SA45_SOC_2	789	1503.8248443603516	669.3086528778076	0.99871373	473.2728
SA45_SOC_2	790	1529.128189086914	577.5433087348938	0.99882764	473.8734
SA45_SOC_2	791	1538.378791809082	586.2427425384521	0.9883067	474.474
SA45_SOC_2	792	1566.3427734375	633.7789964675903	0.97964853	475.07460000000003
SA45_SOC_2	793	1556.2454223632812	610.1178574562073	0.9911992	475.6752
SA45_SOC_2	794	1531.5403747558594	530.5527448654175	0.9968652	476.2758
SA45_SOC_2	795	1499.2988204956055	486.7875909805298	0.99880576	476.8764
SA45_SOC_2	796	1499.6427154541016	509.58510160446167	0.99698025	477.47700000000003
SA45_SOC_2	797	1501.0244750976562	593.7477993965149	0.9991491	478.0776
SA45_SOC_2	798	1493.4423065185547	661.774435043335	0.99935645	478.6782
SA45_SOC_2	799	1502.3890686035156	698.8397741317749	0.99841166	479.2788
SA45_SOC_2	800	1789.581527709961	658.4051513671875	0.992892	479.87940000000003
SA45_SOC_2	801	1539.8708724975586	612.0565795898438	0.9636971	480.48
SA45_SOC_2	802	1528.6728286743164	534.6243381500244	0.9865514	481.0806
SA45_SOC_2	803	1495.7797622680664	513.7021100521088	0.99594444	481.6812
SA45_SOC_2	804	1544.1438674926758	621.3401985168457	0.47916102	482.28180000000003
SA45_SOC_2	805	1543.128547668457	680.1674151420593	0.7499531	482.8824
SA45_SOC_2	806	1501.2886047363281	679.4465661048889	0.95569825	483.483
SA45_SOC_2	807	1456.2984466552734	676.5365839004517	0.97130626	484.0836
SA45_SOC_2	808	1427.0021438598633	661.8038535118103	0.98059654	484.68420000000003
SA45_SOC_2	809	1406.832389831543	650.738582611084	0.98054206	485.2848
SA45_SOC_2	810	1401.4265441894531	609.9636840820312	0.9873261	485.8854
SA45_SOC_2	811	1404.1484069824219	563.6003065109253	0.99770975	486.486
SA45_SOC_2	812	1385.4663848876953	524.1087484359741	0.9940738	487.08660000000003
SA45_SOC_2	813	1380.138816833496	501.75299763679504	0.99815947	487.6872
SA45_SOC_2	814	1404.8056411743164	525.8941340446472	0.9819958	488.2878
SA45_SOC_2	815	1412.2329711914062	572.0356822013855	0.9796163	488.8884
SA45_SOC_2	816	1409.5251846313477	618.8739395141602	0.99328107	489.48900000000003
SA45_SOC_2	817	1373.5526275634766	664.3415021896362	0.99798703	490.0896
SA45_SOC_2	818	1416.8238830566406	691.8896126747131	0.99806684	490.6902
SA45_SOC_2	819	1458.7141799926758	706.5146470069885	0.9978048	491.2908
SA45_SOC_2	820	1497.762222290039	711.8468570709229	0.9784483	491.89140000000003
SA45_SOC_2	821	1489.3898391723633	717.8044509887695	0.9726855	492.492
SA45_SOC_2	822	1509.7497940063477	711.6715049743652	0.9796531	493.0926
SA45_SOC_2	823	1540.627326965332	707.2201108932495	0.9618184	493.6932
SA45_SOC_2	824	1523.6123657226562	709.6200013160706	0.9946478	494.29380000000003
SA45_SOC_2	825	1513.2673645019531	706.7699503898621	0.99760133	494.8944
SA45_SOC_2	826	1520.0569152832031	704.2314004898071	0.8449699	495.495
SA45_SOC_2	827	1485.337028503418	714.4840908050537	0.9946681	496.0956
SA45_SOC_2	828	1445.053367614746	722.3086953163147	0.9918733	496.69620000000003
SA45_SOC_2	829	1402.5603103637695	721.888210773468	0.99919134	497.2968
SA45_SOC_2	830	1449.2179870605469	718.8445258140564	0.9979062	497.8974
SA45_SOC_2	831	1450.605697631836	710.9245204925537	0.9983884	498.498
SA45_SOC_2	832	1468.8006591796875	707.8023648262024	0.9967841	499.09860000000003
SA45_SOC_2	833	1494.8799133300781	704.0985345840454	0.9898573	499.6992
SA45_SOC_2	834	1409.8222732543945	677.7668809890747	0.99906594	500.2998
SA45_SOC_2	835	1354.1386413574219	670.6172275543213	0.999037	500.9004
SA45_SOC_2	836	1342.5762176513672	673.0726718902588	0.9979583	501.50100000000003
SA45_SOC_2	837	1335.900993347168	681.1592102050781	0.9987204	502.1016
SA45_SOC_2	838	1308.5319900512695	695.6720423698425	0.9976497	502.7022
SA45_SOC_2	839	1323.2635116577148	710.9255504608154	0.99869615	503.3028
SA45_SOC_2	840	1325.8107376098633	715.9514737129211	0.99888545	503.90340000000003
SA45_SOC_2	841	1322.5476837158203	719.5665979385376	0.9986065	504.504
SA45_SOC_2	842	1335.4181671142578	705.18070936203	0.99869686	505.1046
SA45_SOC_2	843	1348.5856246948242	679.7802114486694	0.99928397	505.7052
SA45_SOC_2	844	1353.910903930664	652.9982042312622	0.9990681	506.30580000000003
SA45_SOC_2	845	1352.0918655395508	630.0793504714966	0.9985274	506.9064
SA45_SOC_2	846	1346.7085647583008	619.5960760116577	0.9988275	507.507
SA45_SOC_2	847	1348.5484313964844	608.2540011405945	0.99920446	508.1076
SA45_SOC_2	848	1349.4711685180664	602.0889973640442	0.9990471	508.70820000000003
SA45_SOC_2	849	1358.6786270141602	583.1441473960876	0.9989084	509.3088
SA45_SOC_2	850	1393.608169555664	585.4035758972168	0.99661213	509.9094
SA45_SOC_2	851	1438.4819412231445	602.4822521209717	0.98963785	510.51
SA45_SOC_2	852	1450.3570175170898	612.9412579536438	0.9963832	511.11060000000003
SA45_SOC_2	853	1458.2599639892578	620.8356428146362	0.99099016	511.7112
SA45_SOC_2	854	1478.818359375	613.1762194633484	0.96299845	512.3118000000001
SA45_SOC_2	855	1486.347541809082	617.5608587265015	0.9667787	512.9124
SA45_SOC_2	856	1499.765281677246	619.0433692932129	0.99520856	513.513
SA45_SOC_2	857	1500.1956939697266	604.4058465957642	0.99809796	514.1136
SA45_SOC_2	858	1506.7169952392578	617.1262121200562	0.99756074	514.7142
SA45_SOC_2	859	1503.8842391967773	642.3906898498535	0.9941703	515.3148
SA45_SOC_2	860	1548.680763244629	662.0565819740295	0.9712034	515.9154
SA45_SOC_2	861	1503.0804061889648	690.1367998123169	0.99520326	516.516
SA45_SOC_2	862	1479.7572326660156	708.6081218719482	0.9975624	517.1166000000001
SA45_SOC_2	863	1485.640640258789	724.1697192192078	0.9966628	517.7172
SA45_SOC_2	864	1506.2557983398438	718.1429243087769	0.9908749	518.3178
SA45_SOC_2	865	1519.984130859375	677.3163986206055	0.8343746	518.9184
SA45_SOC_2	866	1519.8092651367188	611.0424470901489	0.9832153	519.519
SA45_SOC_2	867	1499.5473861694336	634.4771862030029	0.9297998	520.1196
SA45_SOC_2	868	1490.4521942138672	688.7672638893127	0.98092735	520.7202
SA45_SOC_2	869	1482.0317459106445	726.9188976287842	0.9893085	521.3208
SA45_SOC_2	870	1436.714744567871	737.8213691711426	0.9954334	521.9214000000001
SA45_SOC_2	871	1439.9235534667969	723.9625024795532	0.9991227	522.522
SA45_SOC_2	872	1454.812889099121	726.2295269966125	0.993555	523.1226
SA45_SOC_2	873	1505.5654907226562	698.6028814315796	0.978885	523.7232
SA45_SOC_2	874	1475.3003311157227	699.8012495040894	0.9987165	524.3238
SA45_SOC_2	875	1476.1883926391602	699.7564458847046	0.9991529	524.9244
SA45_SOC_2	876	1467.7605056762695	680.2326250076294	0.998626	525.525
SA45_SOC_2	877	1453.626823425293	670.3257465362549	0.99919325	526.1256
SA45_SOC_2	878	1459.3010330200195	620.7260799407959	0.99957675	526.7262000000001
SA45_SOC_2	879	1468.6476516723633	603.8630533218384	0.99947995	527.3268
SA45_SOC_2	880	1454.9426651000977	598.8483953475952	0.9992537	527.9274
SA45_SOC_2	881	1446.101188659668	582.391369342804	0.99956053	528.528
SA45_SOC_2	882	1451.7525100708008	570.9766817092896	0.99914265	529.1286
SA45_SOC_2	883	1461.1360931396484	551.6777157783508	0.9991301	529.7292
SA45_SOC_2	884	1468.4999084472656	557.3977088928223	0.9983758	530.3298
SA45_SOC_2	885	1518.7847900390625	618.8897109031677	0.98954725	530.9304
SA45_SOC_2	886	1510.4794692993164	681.7809247970581	0.9769859	531.5310000000001
SA45_SOC_2	887	1484.4780349731445	705.6670475006104	0.99041384	532.1316
SA45_SOC_2	888	1446.6426086425781	714.933671951294	0.9986166	532.7322
SA45_SOC_2	889	1448.4735488891602	668.8743925094604	0.99787617	533.3328
SA45_SOC_2	890	1468.8554763793945	626.1309671401978	0.9973622	533.9334
SA45_SOC_2	891	1467.279052734375	612.123076915741	0.9984584	534.534
SA45_SOC_2	892	1461.3853454589844	608.8939332962036	0.9978471	535.1346
SA45_SOC_2	893	1462.6107788085938	607.0536375045776	0.9980248	535.7352
SA45_SOC_2	894	1463.0514907836914	607.1350049972534	0.9984118	536.3358000000001
SA45_SOC_2	895	1465.1013565063477	603.5238718986511	0.99756217	536.9364
SA45_SOC_2	896	1462.5463485717773	600.0582218170166	0.9988123	537.537
SA45_SOC_2	897	1451.8931579589844	591.1634159088135	0.9990903	538.1376
SA45_SOC_2	898	1753.985824584961	649.8259019851685	0.9716087	538.7382
SA45_SOC_2	899	1476.606788635254	607.5797581672668	0.99211687	539.3388
SA45_SOC_2	900	1402.126235961914	648.7222909927368	0.99952984	539.9394
SA45_SOC_2	901	1284.7969436645508	672.7482318878174	0.9996339	540.54
SA45_SOC_2	902	1253.2349395751953	684.0354609489441	0.99948907	541.1406000000001
SA45_SOC_2	903	1235.4481887817383	696.1424160003662	0.9993767	541.7412
SA45_SOC_2	904	1219.6389770507812	700.9304809570312	0.99925476	542.3418
SA45_SOC_2	905	1201.772346496582	707.694411277771	0.9987233	542.9424
SA45_SOC_2	906	1198.9207077026367	709.3085646629333	0.9991239	543.543
SA45_SOC_2	907	1193.148422241211	711.8661689758301	0.99942625	544.1436
SA45_SOC_2	908	1185.270767211914	708.5923504829407	0.99909127	544.7442
SA45_SOC_2	909	1171.9289016723633	707.7207398414612	0.99922466	545.3448
SA45_SOC_2	910	1148.3560180664062	709.9474668502808	0.9960012	545.9454000000001
SA45_SOC_2	911	1160.57373046875	711.3939929008484	0.99701285	546.546
SA45_SOC_2	912	1150.6892395019531	712.0403623580933	0.997456	547.1466
SA45_SOC_2	913	1150.0907135009766	713.8769245147705	0.99926	547.7472
SA45_SOC_2	914	1208.0879974365234	716.460599899292	0.9991165	548.3478
SA45_SOC_2	915	1295.1437759399414	728.0807018280029	0.9992194	548.9484
SA45_SOC_2	916	1394.7382736206055	729.840338230133	0.9960963	549.549
SA45_SOC_2	917	1420.9235000610352	715.0711727142334	0.9974057	550.1496
SA45_SOC_2	918	1424.256362915039	709.6578526496887	0.9979982	550.7502000000001
SA45_SOC_2	919	1421.8235778808594	691.3137316703796	0.9891867	551.3508
SA45_SOC_2	920	1424.0578079223633	672.7650332450867	0.9772346	551.9514
SA45_SOC_2	921	1416.9304275512695	675.9672045707703	0.99549884	552.552
SA45_SOC_2	922	1412.7030944824219	673.1029272079468	0.99327976	553.1526
SA45_SOC_2	923	1405.3478622436523	665.409836769104	0.98951924	553.7532
SA45_SOC_2	924	1402.107925415039	670.8637118339539	0.9904709	554.3538
SA45_SOC_2	925	1400.9664916992188	630.963385105133	0.9962936	554.9544
SA45_SOC_2	926	1397.5639343261719	575.7773637771606	0.9953134	555.5550000000001
SA45_SOC_2	927	1387.2245407104492	560.239520072937	0.9950676	556.1556
SA45_SOC_2	928	1384.8847961425781	572.5019359588623	0.99237293	556.7562
SA45_SOC_2	929	1377.601318359375	615.2834701538086	0.98841465	557.3568
SA45_SOC_2	930	1373.1163787841797	639.7141885757446	0.992105	557.9574
SA45_SOC_2	931	1367.6178359985352	656.2832880020142	0.9592307	558.558
SA45_SOC_2	932	1365.1266860961914	663.4906840324402	0.9847869	559.1586
SA45_SOC_2	933	1356.3898086547852	668.5045695304871	0.9789499	559.7592
SA45_SOC_2	934	1370.9428024291992	662.5389933586121	0.99628323	560.3598000000001
SA45_SOC_2	935	1375.0984954833984	646.9074869155884	0.99202603	560.9604
SA45_SOC_2	936	1373.6006927490234	618.6790180206299	0.9917882	561.561
SA45_SOC_2	937	1367.9354095458984	589.0640830993652	0.99125016	562.1616
SA45_SOC_2	938	1367.9969787597656	564.6913003921509	0.95631665	562.7622
SA45_SOC_2	939	1358.177261352539	550.1418399810791	0.9968624	563.3628
SA45_SOC_2	940	1346.488151550293	533.5267782211304	0.99168944	563.9634
SA45_SOC_2	941	1344.3210983276367	521.5367245674133	0.99119276	564.564
SA45_SOC_2	942	1340.570068359375	580.0428485870361	0.9912128	565.1646000000001
SA45_SOC_2	943	1345.8899688720703	628.477041721344	0.9996424	565.7652
SA45_SOC_2	944	1350.5083465576172	630.0036478042603	0.9987715	566.3658
SA45_SOC_2	945	1371.9015884399414	555.2539587020874	0.996151	566.9664
SA45_SOC_2	946	1354.914321899414	527.5549578666687	0.9979584	567.567
SA45_SOC_2	947	1362.344627380371	514.5932579040527	0.9679134	568.1676
SA45_SOC_2	948	1363.6257934570312	542.8593850135803	0.9989807	568.7682
SA45_SOC_2	949	1350.2618408203125	594.8478698730469	0.9993488	569.3688
SA45_SOC_2	950	1352.4673461914062	643.0107307434082	0.9976901	569.9694000000001
SA45_SOC_2	951	1338.6593627929688	645.6312274932861	0.9975636	570.57
SA45_SOC_2	952	1351.7928314208984	624.0967798233032	0.9988223	571.1706
SA45_SOC_2	953	1362.6104736328125	543.019609451294	0.9981693	571.7712
SA45_SOC_2	954	1352.5940322875977	508.2455635070801	0.99906	572.3718
SA45_SOC_2	955	1349.7201919555664	477.9140281677246	0.9995653	572.9724
SA45_SOC_2	956	1343.3340454101562	465.91354608535767	0.9993206	573.573
SA45_SOC_2	957	1330.7827377319336	473.68687748908997	0.99407333	574.1736
SA45_SOC_2	958	1332.011375427246	519.2515468597412	0.9961119	574.7742000000001
SA45_SOC_2	959	1362.8660202026367	568.9397263526917	0.99383026	575.3748
SA45_SOC_2	960	1364.7857666015625	594.2466259002686	0.9955603	575.9754
SA45_SOC_2	961	1353.0366897583008	652.9351186752319	0.9944291	576.576
SA45_SOC_2	962	1335.490493774414	683.0237102508545	0.99789953	577.1766
SA45_SOC_2	963	1332.2119903564453	693.4832310676575	0.9944823	577.7772
SA45_SOC_2	964	1338.717041015625	686.3678884506226	0.9987161	578.3778
SA45_SOC_2	965	1330.7185363769531	666.4255142211914	0.9967434	578.9784
SA45_SOC_2	966	1337.083396911621	639.3461680412292	0.995427	579.5790000000001
SA45_SOC_2	967	1342.1618270874023	607.9204845428467	0.9974482	580.1796
SA45_SOC_2	968	1338.343620300293	578.9017081260681	0.99530196	580.7802
SA45_SOC_2	969	1330.1082229614258	569.7433590888977	0.9984769	581.3808
SA45_SOC_2	970	1335.0830841064453	531.715579032898	0.9910643	581.9814
SA45_SOC_2	971	1329.4167709350586	516.7231678962708	0.99178207	582.582
SA45_SOC_2	972	1327.2393035888672	503.533136844635	0.9927158	583.1826
SA45_SOC_2	973	1328.2331085205078	500.3996193408966	0.9963031	583.7832
SA45_SOC_2	974	1321.8058776855469	475.86052894592285	0.98828864	584.3838000000001
SA45_SOC_2	975	1313.2199478149414	431.35045051574707	0.96059793	584.9844
SA45_SOC_2	976	1318.3867263793945	414.50358152389526	0.9924346	585.585
SA45_SOC_2	977	1299.9213409423828	380.1436471939087	0.99519944	586.1856
SA45_SOC_2	978	1327.0182037353516	367.4355125427246	0.9972114	586.7862
SA45_SOC_2	979	1318.2170104980469	401.1956191062927	0.9992586	587.3868
SA45_SOC_2	980	1275.7450103759766	464.35707092285156	0.99963343	587.9874
SA45_SOC_2	981	1225.5113983154297	550.7665801048279	0.99727505	588.588
SA45_SOC_2	982	1200.0077819824219	598.397912979126	0.99580294	589.1886000000001
SA45_SOC_2	983	1253.9113998413086	598.8599824905396	0.99778	589.7892
SA45_SOC_2	984	1304.2944717407227	592.2549891471863	0.999432	590.3898
SA45_SOC_2	985	1349.6879196166992	588.5998892784119	0.99760664	590.9904
SA45_SOC_2	986	1379.6296691894531	625.7697701454163	0.99275345	591.591
SA45_SOC_2	987	1395.4918670654297	677.4878239631653	0.9975473	592.1916
SA45_SOC_2	988	1385.8986282348633	702.6281261444092	0.989778	592.7922
SA45_SOC_2	989	1370.6168746948242	704.5247483253479	0.9912178	593.3928
SA45_SOC_2	990	1364.2683792114258	692.2931027412415	0.9949232	593.9934000000001
SA45_SOC_2	991	1360.9777450561523	704.10799741745	0.99550277	594.594
SA45_SOC_2	992	1346.0588836669922	710.6112813949585	0.9981073	595.1946
SA45_SOC_2	993	1337.995719909668	701.0934734344482	0.99655724	595.7952
SA45_SOC_2	994	1338.8478469848633	708.1144452095032	0.99824536	596.3958
SA45_SOC_2	995	1352.1858215332031	707.8087377548218	0.9985189	596.9964
SA45_SOC_2	996	1361.253890991211	658.6607122421265	0.99712497	597.597
SA45_SOC_2	997	1373.6635208129883	558.9566946029663	0.9953961	598.1976
SA45_SOC_2	998	1346.7485046386719	522.3601198196411	0.9971355	598.7982000000001
SA45_SOC_2	999	1352.2024154663086	520.714681148529	0.99042493	599.3988
SA45_SOC_2	1000	1365.9282302856445	583.8787722587585	0.99534863	599.9994
SA45_SOC_2	1001	1361.6881942749023	634.3757343292236	0.99550277	600.6
SA45_SOC_2	1002	1358.323745727539	663.1896114349365	0.99600214	601.2006
SA45_SOC_2	1003	1364.341163635254	599.7675776481628	0.9982621	601.8012
SA45_SOC_2	1004	1349.7735214233398	526.9096183776855	0.9991248	602.4018
SA45_SOC_2	1005	1344.9897766113281	496.85176491737366	0.9910439	603.0024
SA45_SOC_2	1006	1342.463607788086	524.7054219245911	0.9953654	603.6030000000001
SA45_SOC_2	1007	1343.5651016235352	613.3726215362549	0.9994018	604.2036
SA45_SOC_2	1008	1332.0881652832031	656.0122776031494	0.99854374	604.8042
SA45_SOC_2	1009	1338.003158569336	659.2388463020325	0.99735177	605.4048
SA45_SOC_2	1010	1355.9428024291992	608.1712818145752	0.99834204	606.0054
SA45_SOC_2	1011	1348.791847229004	536.0088729858398	0.99813867	606.606
SA45_SOC_2	1012	1372.8908157348633	560.1410293579102	0.998879	607.2066
SA45_SOC_2	1013	1374.404296875	631.0333585739136	0.9967001	607.8072
SA45_SOC_2	1014	1368.9452362060547	660.0215578079224	0.99724007	608.4078000000001
SA45_SOC_2	1015	1372.1070098876953	681.3545823097229	0.99900216	609.0084
SA45_SOC_2	1016	1388.0940628051758	692.4346590042114	0.99635196	609.609
SA45_SOC_2	1017	1433.5431289672852	706.6092753410339	0.9964715	610.2096
SA45_SOC_2	1018	1400.9149932861328	711.4267587661743	0.9963851	610.8102
SA45_SOC_2	1019	1407.5506210327148	728.0787706375122	0.97838	611.4108
SA45_SOC_2	1020	1413.3136367797852	694.7130131721497	0.998066	612.0114
SA45_SOC_2	1021	1410.0209426879883	687.5987005233765	0.9971933	612.612
SA45_SOC_2	1022	1410.3121948242188	679.3162107467651	0.9875322	613.2126000000001
SA45_SOC_2	1023	1411.8744277954102	655.4815864562988	0.9943763	613.8132
SA45_SOC_2	1024	1394.6059799194336	652.8334736824036	0.99540675	614.4138
SA45_SOC_2	1025	1385.588722229004	660.766224861145	0.99268734	615.0144
SA45_SOC_2	1026	1382.6211547851562	665.4124760627747	0.9946114	615.615
SA45_SOC_2	1027	1372.8102493286133	649.9720931053162	0.9957222	616.2156
SA45_SOC_2	1028	1367.644386291504	640.3787755966187	0.9969202	616.8162
SA45_SOC_2	1029	1361.2012481689453	604.9994945526123	0.99722064	617.4168
SA45_SOC_2	1030	1353.050193786621	592.9574275016785	0.99846894	618.0174000000001
SA45_SOC_2	1031	1370.8295059204102	630.3791999816895	0.99945265	618.618
SA45_SOC_2	1032	1415.7413864135742	671.1103892326355	0.99831367	619.2186
SA45_SOC_2	1033	1489.2748260498047	652.8026390075684	0.98646694	619.8192
SA45_SOC_2	1034	1554.4901275634766	679.2450785636902	0.9928438	620.4198
SA45_SOC_2	1035	1538.0805587768555	718.9496469497681	0.96276325	621.0204
SA45_SOC_2	1036	1497.9557418823242	739.1096019744873	0.9781009	621.621
SA45_SOC_2	1037	1502.1454238891602	751.0465478897095	0.60907817	622.2216
SA45_SOC_2	1038	1507.3760604858398	749.8196625709534	0.9855461	622.8222000000001
SA45_SOC_2	1039	1507.610206604004	740.8539819717407	0.9704775	623.4228
SA45_SOC_2	1040	1507.2420501708984	734.007396697998	0.9880604	624.0234
SA45_SOC_2	1041	1508.2935333251953	684.1990327835083	0.998899	624.624
SA45_SOC_2	1042	1510.5344009399414	612.2660493850708	0.99616206	625.2246
SA45_SOC_2	1043	1539.2368698120117	655.675220489502	0.91438925	625.8252
SA45_SOC_2	1044	1544.4461059570312	646.5010356903076	0.28440875	626.4258
SA45_SOC_2	1045	1494.3217849731445	606.3266086578369	0.9883139	627.0264
SA45_SOC_2	1046	1476.4129257202148	588.9299297332764	0.995708	627.6270000000001
SA45_SOC_2	1047	1447.789649963379	587.568633556366	0.9938862	628.2276
SA45_SOC_2	1048	1421.8533325195312	627.9742884635925	0.99916184	628.8282
SA45_SOC_2	1049	1365.0873184204102	671.8244791030884	0.9991648	629.4288
SA45_SOC_2	1050	1311.7957305908203	675.1479935646057	0.9945503	630.0294
SA45_SOC_2	1051	1281.8364715576172	694.5619297027588	0.99832076	630.63
SA45_SOC_2	1052	1263.4253311157227	698.9929819107056	0.9990823	631.2306
SA45_SOC_2	1053	1236.0476303100586	696.5952157974243	0.99875784	631.8312
SA45_SOC_2	1054	1216.5681838989258	689.8300623893738	0.9965947	632.4318000000001
SA45_SOC_2	1055	1224.6836471557617	631.8326139450073	0.9955662	633.0324
SA45_SOC_2	1056	1256.250343322754	571.5795993804932	0.9944208	633.633
SA45_SOC_2	1057	1283.6038970947266	526.3502490520477	0.99592847	634.2336
SA45_SOC_2	1058	1306.3905715942383	505.3800630569458	0.99034494	634.8342
SA45_SOC_2	1059	1334.710464477539	474.9805498123169	0.99749786	635.4348
SA45_SOC_2	1060	1347.9444122314453	450.32697200775146	0.9984932	636.0354
SA45_SOC_2	1061	1340.9049224853516	450.7166862487793	0.9935601	636.636
SA45_SOC_2	1062	1334.161033630371	495.86450815200806	0.9984328	637.2366000000001
SA45_SOC_2	1063	1350.5156707763672	563.9398741722107	0.9990626	637.8372
SA45_SOC_2	1064	1351.2387084960938	606.7918968200684	0.99803156	638.4378
SA45_SOC_2	1065	1338.2157897949219	610.3383350372314	0.99697936	639.0384
SA45_SOC_2	1066	1358.203468322754	541.1299395561218	0.9990332	639.639
SA45_SOC_2	1067	1363.2361221313477	459.974684715271	0.9984706	640.2396
SA45_SOC_2	1068	1345.2512741088867	430.22971630096436	0.99819666	640.8402
SA45_SOC_2	1069	1344.191551208496	443.07480454444885	0.9995528	641.4408
SA45_SOC_2	1070	1359.957046508789	482.76833295822144	0.9961408	642.0414000000001
SA45_SOC_2	1071	1375.6620025634766	539.5536375045776	0.9969748	642.642
SA45_SOC_2	1072	1386.9697952270508	601.0827827453613	0.98731196	643.2426
SA45_SOC_2	1073	1375.7027435302734	585.8656454086304	0.9783725	643.8432
SA45_SOC_2	1074	1361.7271041870117	494.83524799346924	0.9918612	644.4438
SA45_SOC_2	1075	1358.276710510254	434.1942572593689	0.99386674	645.0444
SA45_SOC_2	1076	1344.092674255371	426.3697814941406	0.990364	645.645
SA45_SOC_2	1077	1331.9960403442383	419.71824645996094	0.9984061	646.2456
SA45_SOC_2	1078	1285.261459350586	452.47751355171204	0.99917716	646.8462000000001
SA45_SOC_2	1079	1213.9621353149414	499.42501187324524	0.99868494	647.4468
SA45_SOC_2	1080	1138.1887435913086	558.451817035675	0.9995283	648.0474
SA45_SOC_2	1081	1043.8192749023438	613.3842086791992	0.9988877	648.648
SA45_SOC_2	1082	937.3561477661133	645.3025388717651	0.99653167	649.2486
SA45_SOC_2	1083	877.4094200134277	661.2281656265259	0.9967187	649.8492
SA45_SOC_2	1084	861.4496040344238	656.8277549743652	0.9987596	650.4498
SA45_SOC_2	1085	849.3144607543945	672.661714553833	0.9959382	651.0504
SA45_SOC_2	1086	837.4815559387207	674.620521068573	0.995713	651.6510000000001
SA45_SOC_2	1087	830.9308433532715	684.4036746025085	0.99294347	652.2516
SA45_SOC_2	1088	835.1071929931641	679.3600487709045	0.9951504	652.8522
SA45_SOC_2	1089	829.56298828125	679.1868209838867	0.99720615	653.4528
SA45_SOC_2	1090	826.7496871948242	670.6599712371826	0.99436826	654.0534
SA45_SOC_2	1091	1879.148941040039	137.90830850601196	0.017764717	654.654
SA45_SOC_2	1092	870.6654739379883	579.3951916694641	0.37637272	655.2546
SA45_SOC_2	1093	1132.3521423339844	558.1291151046753	0.99380493	655.8552
SA45_SOC_2	1094	1289.6020889282227	520.2173030376434	0.9900713	656.4558000000001
SA45_SOC_2	1095	1344.1841125488281	465.82754373550415	0.9980471	657.0564
SA45_SOC_2	1096	1339.8114395141602	428.04718136787415	0.998044	657.657
SA45_SOC_2	1097	1315.3289794921875	399.1775894165039	0.9950295	658.2576
SA45_SOC_2	1098	1316.8405151367188	375.1021456718445	0.9937156	658.8582
SA45_SOC_2	1099	1354.4779586791992	440.61227917671204	0.9973742	659.4588
SA45_SOC_2	1100	1357.8028106689453	515.0526881217957	0.99944574	660.0594
SA45_SOC_2	1101	1343.0466842651367	532.7804374694824	0.9979937	660.66
SA45_SOC_2	1102	1296.5417861938477	548.0005359649658	0.9986933	661.2606000000001
SA45_SOC_2	1103	1239.323959350586	565.6657791137695	0.9990584	661.8612
SA45_SOC_2	1104	1167.4015045166016	565.7359457015991	0.99464107	662.4618
SA45_SOC_2	1105	1107.5629806518555	530.7365298271179	0.99602133	663.0624
SA45_SOC_2	1106	1051.3998413085938	491.0094952583313	0.99866235	663.663
SA45_SOC_2	1107	1011.1102294921875	492.26109981536865	0.99686086	664.2636
SA45_SOC_2	1108	941.9684600830078	533.9961540699005	0.9982072	664.8642
SA45_SOC_2	1109	887.611198425293	588.5999536514282	0.9983022	665.4648
SA45_SOC_2	1110	814.3675231933594	622.6163291931152	0.769572	666.0654000000001
SA45_SOC_2	1111	819.122142791748	606.8321299552917	0.9503472	666.666
SA45_SOC_2	1112	819.5828819274902	605.2517080307007	0.97648376	667.2666
SA45_SOC_2	1113	835.2652931213379	597.6695966720581	0.9134922	667.8672
SA45_SOC_2	1114	882.883358001709	582.025408744812	0.99085677	668.4678
SA45_SOC_2	1115	1054.3204879760742	563.1939196586609	0.99872667	669.0684
SA45_SOC_2	1116	1207.4515914916992	557.0324563980103	0.9996519	669.669
SA45_SOC_2	1117	1291.8502807617188	589.1058611869812	0.9998084	670.2696
SA45_SOC_2	1118	1354.9781799316406	645.1061367988586	0.9997632	670.8702000000001
SA45_SOC_2	1119	1367.2272491455078	676.6988039016724	0.9997031	671.4708
SA45_SOC_2	1120	1421.9662857055664	709.529299736023	0.99888724	672.0714
SA45_SOC_2	1121	1446.3652038574219	709.6720790863037	0.99872005	672.672
SA45_SOC_2	1122	1459.1046524047852	673.6673498153687	0.99110293	673.2726
SA45_SOC_2	1123	1483.9938354492188	632.3138666152954	0.9981437	673.8732
SA45_SOC_2	1124	1481.9266891479492	599.735906124115	0.99643046	674.4738
SA45_SOC_2	1125	1514.5305633544922	529.7112607955933	0.9709575	675.0744
SA45_SOC_2	1126	1490.0703048706055	515.5886578559875	0.9954378	675.6750000000001
SA45_SOC_2	1127	1484.9078750610352	536.4854907989502	0.99072886	676.2756
SA45_SOC_2	1128	1476.5461349487305	598.92165184021	0.9973793	676.8762
SA45_SOC_2	1129	1456.786880493164	658.3987784385681	0.999413	677.4768
SA45_SOC_2	1130	1440.1747512817383	693.1893038749695	0.9993807	678.0774
SA45_SOC_2	1131	1440.483055114746	717.1853756904602	0.99958235	678.678
SA45_SOC_2	1132	1436.2437057495117	726.1642527580261	0.99857545	679.2786
SA45_SOC_2	1133	1460.826416015625	722.6446580886841	0.99218446	679.8792
SA45_SOC_2	1134	1507.37548828125	682.6385021209717	0.9496672	680.4798000000001
SA45_SOC_2	1135	1460.8657836914062	657.4117469787598	0.6869044	681.0804
SA45_SOC_2	1136	1454.729347229004	654.7839117050171	0.9146688	681.681
SA45_SOC_2	1137	1430.800552368164	687.7918195724487	0.99135005	682.2816
SA45_SOC_2	1138	1421.297378540039	688.3076405525208	0.9912437	682.8822
SA45_SOC_2	1139	1419.0718460083008	695.0785875320435	0.9909897	683.4828
SA45_SOC_2	1140	1410.2810668945312	690.1658964157104	0.9950624	684.0834
SA45_SOC_2	1141	1393.9647674560547	660.359001159668	0.99721634	684.684
SA45_SOC_2	1142	1397.226676940918	615.3406977653503	0.96244246	685.2846000000001
SA45_SOC_2	1143	1396.8286514282227	614.8477292060852	0.9933114	685.8852
SA45_SOC_2	1144	1397.5591278076172	622.7396035194397	0.9938491	686.4858
SA45_SOC_2	1145	1369.588279724121	665.273494720459	0.9876732	687.0864
SA45_SOC_2	1146	1368.4808349609375	664.074547290802	0.88601196	687.687
SA45_SOC_2	1147	1364.1848373413086	667.1400547027588	0.99788576	688.2876
SA45_SOC_2	1148	1367.0531845092773	613.1256866455078	0.9982692	688.8882
SA45_SOC_2	1149	1336.8218994140625	545.1734662055969	0.9964011	689.4888
SA45_SOC_2	1150	1351.8010711669922	525.3658246994019	0.9808671	690.0894000000001
SA45_SOC_2	1151	1359.532470703125	589.2345428466797	0.9960712	690.69
SA45_SOC_2	1152	1350.0679779052734	616.0714602470398	0.99881685	691.2906
SA45_SOC_2	1153	1334.417724609375	587.1364331245422	0.9982686	691.8912
SA45_SOC_2	1154	1336.4807510375977	557.0864009857178	0.99316835	692.4918
SA45_SOC_2	1155	1352.7644348144531	569.0225744247437	0.9930878	693.0924
SA45_SOC_2	1156	1339.4755554199219	628.4382247924805	0.9955291	693.693
SA45_SOC_2	1157	1328.4014511108398	652.3139834403992	0.9987545	694.2936
SA45_SOC_2	1158	1337.7402877807617	672.0918846130371	0.99315923	694.8942000000001
SA45_SOC_2	1159	1362.0095443725586	700.0687837600708	0.99442333	695.4948
SA45_SOC_2	1160	1362.0095443725586	704.0743947029114	0.99686974	696.0954
SA45_SOC_2	1161	1369.4891738891602	715.7201814651489	0.9957879	696.696
SA45_SOC_2	1162	1393.8420867919922	715.9429121017456	0.98971575	697.2966
SA45_SOC_2	1163	1420.3515243530273	709.2875146865845	0.99670607	697.8972
SA45_SOC_2	1164	1421.0830307006836	702.1730732917786	0.99829334	698.4978
SA45_SOC_2	1165	1391.5270614624023	711.1964964866638	0.9975502	699.0984
SA45_SOC_2	1166	1359.1235733032227	711.5878200531006	0.9991787	699.6990000000001
SA45_SOC_2	1167	1382.6252746582031	710.2895450592041	0.9969007	700.2996
SA45_SOC_2	1168	1400.141716003418	716.3303089141846	0.99647254	700.9002
SA45_SOC_2	1169	1386.870460510254	712.215006351471	0.45644972	701.5008
SA45_SOC_2	1170	1383.592300415039	718.5265874862671	0.98460394	702.1014
SA45_SOC_2	1171	1387.2843933105469	712.9909586906433	0.9969152	702.702
SA45_SOC_2	1172	1373.917236328125	694.9739170074463	0.99787664	703.3026
SA45_SOC_2	1173	1395.2874755859375	537.5842094421387	0.9969639	703.9032
SA45_SOC_2	1174	1378.5478591918945	445.5185329914093	0.99804425	704.5038000000001
SA45_SOC_2	1175	1373.4553527832031	371.55454874038696	0.9987955	705.1044
SA45_SOC_2	1176	1742.0882034301758	593.7068581581116	0.9889676	705.705
SA45_SOC_2	1177	1753.8048934936523	560.4306435585022	0.9765752	706.3056
SA45_SOC_2	1178	1444.1654205322266	321.47916555404663	0.98658246	706.9062
SA45_SOC_2	1179	1496.857795715332	408.1209325790405	0.9569887	707.5068
SA45_SOC_2	1180	1495.7472610473633	493.52445244789124	0.9105954	708.1074
SA45_SOC_2	1181	1513.762435913086	529.8376250267029	0.99859303	708.708
SA45_SOC_2	1182	1542.5674438476562	571.886465549469	0.9964122	709.3086000000001
SA45_SOC_2	1183	1518.006477355957	640.2549862861633	0.9955794	709.9092
SA45_SOC_2	1184	1485.4965591430664	683.1502676010132	0.99646026	710.5098
SA45_SOC_2	1185	1509.990463256836	619.9465870857239	0.98294073	711.1104
SA45_SOC_2	1186	1487.387466430664	525.8537399768829	0.99315214	711.711
SA45_SOC_2	1187	1451.5198516845703	510.2295398712158	0.9926065	712.3116
SA45_SOC_2	1188	1436.4602279663086	482.0960533618927	0.995105	712.9122
SA45_SOC_2	1189	1424.2251205444336	454.83514308929443	0.9916082	713.5128
SA45_SOC_2	1190	1412.9829025268555	435.15801787376404	0.9974293	714.1134000000001
SA45_SOC_2	1191	1417.583999633789	430.38260221481323	0.9788669	714.714
SA45_SOC_2	1192	1409.4487380981445	478.99523735046387	0.87598974	715.3146
SA45_SOC_2	1193	1409.8227310180664	526.3293921947479	0.99384046	715.9152
SA45_SOC_2	1194	1376.5399932861328	521.0303664207458	0.9884642	716.5158
SA45_SOC_2	1195	1371.7743301391602	466.3331937789917	0.9892869	717.1164
SA45_SOC_2	1196	1374.9626541137695	389.3125855922699	0.98671395	717.717
SA45_SOC_2	1197	1377.7436828613281	344.311888217926	0.9691738	718.3176
SA45_SOC_2	1198	1377.9315948486328	338.8538932800293	0.99263424	718.9182
SA45_SOC_2	1199	1343.8940048217773	366.0816192626953	0.99743795	719.5188
SA45_SOC_2	1200	1350.7962799072266	399.7433638572693	0.997024	720.1194
SA45_SOC_2	1201	1358.279685974121	446.0867214202881	0.9989888	720.72
SA45_SOC_2	1202	1362.6694107055664	520.051349401474	0.9987852	721.3206
SA45_SOC_2	1203	1357.7904510498047	593.476402759552	0.9988959	721.9212
SA45_SOC_2	1204	1349.1775131225586	610.2061128616333	0.99909806	722.5218
SA45_SOC_2	1205	1392.2290420532227	465.082426071167	0.9957207	723.1224
SA45_SOC_2	1206	1403.884162902832	332.01802611351013	0.9817918	723.723
SA45_SOC_2	1207	1386.4432525634766	297.9197680950165	0.9838552	724.3236
SA45_SOC_2	1208	1364.9664688110352	295.79120993614197	0.99320316	724.9242
SA45_SOC_2	1209	1379.4931411743164	275.49484848976135	0.9873948	725.5248
SA45_SOC_2	1210	1402.3992919921875	176.50039851665497	0.7112924	726.1254
SA45_SOC_2	1211	1407.9339981079102	244.23244714736938	0.05849081	726.726
SA45_SOC_2	1212	1391.5522384643555	313.70351672172546	0.99677235	727.3266
SA45_SOC_2	1213	1411.2737274169922	407.33883261680603	0.99386865	727.9272
SA45_SOC_2	1214	1440.7209777832031	500.6143355369568	0.9866453	728.5278
SA45_SOC_2	1215	1431.7261505126953	531.1577868461609	0.98242986	729.1284
SA45_SOC_2	1216	1412.966423034668	534.7494149208069	0.9890934	729.729
SA45_SOC_2	1217	1725.6940841674805	748.6792945861816	0.9913583	730.3296
SA45_SOC_2	1218	1372.5849151611328	503.229296207428	0.99637383	730.9302
SA45_SOC_2	1219	1362.5883865356445	432.5914978981018	0.99334407	731.5308
SA45_SOC_2	1220	1340.4082489013672	381.1236619949341	0.9979747	732.1314
SA45_SOC_2	1221	1303.5555267333984	398.2152771949768	0.99873525	732.732
SA45_SOC_2	1222	1237.6702880859375	450.3719365596771	0.9985942	733.3326
SA45_SOC_2	1223	1178.5869598388672	506.6639828681946	0.99679285	733.9332
SA45_SOC_2	1224	1144.599266052246	566.7724800109863	0.99040514	734.5338
SA45_SOC_2	1225	1172.204475402832	609.9011778831482	0.9997489	735.1344
SA45_SOC_2	1226	1276.0747146606445	641.8233060836792	0.99972063	735.735
SA45_SOC_2	1227	1362.034034729004	674.2234039306641	0.99754983	736.3356
SA45_SOC_2	1228	1375.7331848144531	698.8238739967346	0.99432254	736.9362
SA45_SOC_2	1229	1376.0968780517578	705.5670118331909	0.9977952	737.5368
SA45_SOC_2	1230	1380.1445388793945	705.2196550369263	0.9964057	738.1374
SA45_SOC_2	1231	1385.3416442871094	688.3132410049438	0.99846894	738.738
SA45_SOC_2	1232	1355.9384536743164	676.7904710769653	0.9953082	739.3386
SA45_SOC_2	1233	1377.3843383789062	701.3543772697449	0.99409336	739.9392
SA45_SOC_2	1234	1437.143898010254	712.204384803772	0.99668056	740.5398
SA45_SOC_2	1235	1425.3606033325195	703.1225109100342	0.9974847	741.1404
SA45_SOC_2	1236	1392.3407363891602	604.8204731941223	0.99711645	741.741
SA45_SOC_2	1237	1427.8350448608398	562.2299337387085	0.97616094	742.3416
SA45_SOC_2	1238	1432.6078033447266	605.8273959159851	0.8388106	742.9422
SA45_SOC_2	1239	1399.8188781738281	587.8944253921509	0.99065304	743.5428
SA45_SOC_2	1240	1387.9541015625	539.3747127056122	0.9831286	744.1434
SA45_SOC_2	1241	1380.9615325927734	464.2499542236328	0.99072474	744.744
SA45_SOC_2	1242	1374.294548034668	420.82430362701416	0.9791656	745.3446
SA45_SOC_2	1243	1374.6245956420898	379.4789958000183	0.99327105	745.9452
SA45_SOC_2	1244	1325.5234909057617	398.02878856658936	0.99721885	746.5458
SA45_SOC_2	1245	1247.2368621826172	444.76221442222595	0.999694	747.1464
SA45_SOC_2	1246	1164.6655654907227	493.08822870254517	0.999537	747.747
SA45_SOC_2	1247	1084.7431182861328	549.5089244842529	0.9892469	748.3476
SA45_SOC_2	1248	1006.124267578125	598.9933633804321	0.99938416	748.9482
SA45_SOC_2	1249	926.0790252685547	647.6170063018799	0.9989454	749.5488
SA45_SOC_2	1250	862.3848152160645	679.142017364502	0.9961444	750.1494
SA45_SOC_2	1251	823.7032127380371	720.077075958252	0.5784678	750.75
SA45_SOC_2	1252	813.6047172546387	717.5824928283691	0.92710495	751.3506
SA45_SOC_2	1253	1878.8732528686523	139.5314258337021	0.04366043	751.9512
SA45_SOC_2	1254	1878.811912536621	137.3747044801712	0.056690354	752.5518
SA45_SOC_2	1255	848.0960655212402	639.144036769867	0.32717404	753.1524000000001
SA45_SOC_2	1256	887.9897689819336	644.5681715011597	0.99706537	753.753
SA45_SOC_2	1257	981.2635803222656	627.032961845398	0.9992054	754.3536
SA45_SOC_2	1258	1066.6944122314453	610.4383063316345	0.9991788	754.9542
SA45_SOC_2	1259	1130.705223083496	595.6294870376587	0.9982999	755.5548
SA45_SOC_2	1260	1182.5307083129883	594.1700220108032	0.9978904	756.1554
SA45_SOC_2	1261	1253.7943267822266	625.0225281715393	0.9991529	756.756
SA45_SOC_2	1262	1337.2747421264648	664.8280334472656	0.99901474	757.3566
SA45_SOC_2	1263	1361.4253234863281	668.0300760269165	0.9982722	757.9572000000001
SA45_SOC_2	1264	1403.0956649780273	687.4685382843018	0.99773216	758.5578
SA45_SOC_2	1265	1460.4115676879883	715.145845413208	0.99605846	759.1584
SA45_SOC_2	1266	1469.4894790649414	736.5827679634094	0.9925728	759.759
SA45_SOC_2	1267	1465.2972793579102	750.3594303131104	0.96581817	760.3596
SA45_SOC_2	1268	1476.6698455810547	738.2549858093262	0.9913598	760.9602
SA45_SOC_2	1269	1476.1221313476562	718.6591958999634	0.99877506	761.5608
SA45_SOC_2	1270	1452.0562362670898	720.208911895752	0.99718624	762.1614
SA45_SOC_2	1271	1453.2848739624023	716.2872433662415	0.9988186	762.7620000000001
SA45_SOC_2	1272	1478.0807876586914	711.7871189117432	0.99907696	763.3626
SA45_SOC_2	1273	1475.2974700927734	707.7879452705383	0.99737465	763.9632
SA45_SOC_2	1274	1449.7362899780273	718.8506412506104	0.99843067	764.5638
SA45_SOC_2	1275	1449.660873413086	722.0230722427368	0.9983095	765.1644
SA45_SOC_2	1276	1453.0253219604492	722.4478054046631	0.99745625	765.765
SA45_SOC_2	1277	1478.909912109375	738.9334774017334	0.9982665	766.3656
SA45_SOC_2	1278	1458.823127746582	744.4915080070496	0.92365086	766.9662
SA45_SOC_2	1279	1478.250617980957	740.2954173088074	0.9338274	767.5668000000001
SA45_SOC_2	1280	1476.7113876342773	745.07981300354	0.9834722	768.1674
SA45_SOC_2	1281	1469.0839004516602	749.6012449264526	0.9916644	768.768
SA45_SOC_2	1282	1460.4337692260742	749.8212718963623	0.9956418	769.3686
SA45_SOC_2	1283	1461.0478591918945	748.0399417877197	0.98293084	769.9692
SA45_SOC_2	1284	1477.9268646240234	727.1015882492065	0.9986701	770.5698
SA45_SOC_2	1285	1501.2954711914062	677.9114627838135	0.99585956	771.1704
SA45_SOC_2	1286	1544.2559051513672	630.5553889274597	0.9402281	771.771
SA45_SOC_2	1287	1496.7140579223633	605.3829002380371	0.75428087	772.3716000000001
SA45_SOC_2	1288	1463.7388229370117	599.9704170227051	0.97955865	772.9722
SA45_SOC_2	1289	1435.0028228759766	610.4701709747314	0.899305	773.5728
SA45_SOC_2	1290	1423.22021484375	638.4157204627991	0.9561834	774.1734
SA45_SOC_2	1291	1418.9996337890625	651.1994934082031	0.940872	774.774
SA45_SOC_2	1292	1410.3503036499023	652.8489875793457	0.9338963	775.3746
SA45_SOC_2	1293	1407.235336303711	657.2054958343506	0.97766656	775.9752
SA45_SOC_2	1294	1402.4838638305664	641.1733961105347	0.9872075	776.5758
SA45_SOC_2	1295	1393.2965469360352	631.5368843078613	0.9962289	777.1764000000001
SA45_SOC_2	1296	1376.3093948364258	602.5042676925659	0.99112284	777.777
SA45_SOC_2	1297	1390.0552368164062	591.502468585968	0.98717934	778.3776
SA45_SOC_2	1298	1356.595344543457	590.8388471603394	0.997886	778.9782
SA45_SOC_2	1299	1297.3473358154297	631.3998985290527	0.9988312	779.5788
SA45_SOC_2	1300	1222.2308349609375	647.2804641723633	0.9933074	780.1794
SA45_SOC_2	1301	1202.4623107910156	649.8547410964966	0.99550444	780.78
SA45_SOC_2	1302	1160.3042221069336	686.9124841690063	0.9976133	781.3806
SA45_SOC_2	1303	1155.849380493164	700.7096171379089	0.9984875	781.9812000000001
SA45_SOC_2	1304	1130.9357070922852	705.9169435501099	0.9986186	782.5818
SA45_SOC_2	1305	1099.9781799316406	708.9081645011902	0.99701047	783.1824
SA45_SOC_2	1306	1036.039695739746	710.9940433502197	0.9966324	783.783
SA45_SOC_2	1307	1010.482063293457	693.8064479827881	0.997929	784.3836
SA45_SOC_2	1308	989.8043060302734	690.2587223052979	0.9830111	784.9842
SA45_SOC_2	1309	959.7042274475098	672.5633525848389	0.9964295	785.5848
SA45_SOC_2	1310	1013.0854797363281	642.9124975204468	0.98212516	786.1854
SA45_SOC_2	1311	1156.2325286865234	646.9723105430603	0.99918133	786.7860000000001
SA45_SOC_2	1312	1264.0562438964844	648.0668449401855	0.9991917	787.3866
SA45_SOC_2	1313	1289.2777633666992	647.6504158973694	0.9990539	787.9872
SA45_SOC_2	1314	1313.5602951049805	634.5474815368652	0.99145824	788.5878
SA45_SOC_2	1315	1314.4706726074219	617.7584838867188	0.9921374	789.1884
SA45_SOC_2	1316	1319.4930267333984	594.296772480011	0.9950315	789.789
SA45_SOC_2	1317	1319.1716766357422	546.6813397407532	0.9945253	790.3896
SA45_SOC_2	1318	1317.333641052246	518.5117077827454	0.9969087	790.9902
SA45_SOC_2	1319	1323.3892822265625	506.5171802043915	0.9968285	791.5908000000001
SA45_SOC_2	1320	1313.9260482788086	498.04707527160645	0.9958117	792.1914
SA45_SOC_2	1321	1304.505729675293	484.96673583984375	0.99456394	792.792
SA45_SOC_2	1322	1303.4081268310547	472.86821365356445	0.99557674	793.3926
SA45_SOC_2	1323	1294.354476928711	448.08595418930054	0.99301165	793.9932
SA45_SOC_2	1324	1305.1075744628906	414.10459756851196	0.97256947	794.5938
SA45_SOC_2	1325	1298.5348892211914	416.615434885025	0.9958175	795.1944
SA45_SOC_2	1326	1299.3582916259766	447.38551139831543	0.99243563	795.795
SA45_SOC_2	1327	1262.7716445922852	505.3147566318512	0.99947315	796.3956000000001
SA45_SOC_2	1328	1199.6765899658203	579.3138241767883	0.9992679	796.9962
SA45_SOC_2	1329	1112.6129150390625	638.7997055053711	0.99891746	797.5968
SA45_SOC_2	1330	1030.1953125	675.8919525146484	0.99847573	798.1974
SA45_SOC_2	1331	957.1378326416016	687.6066827774048	0.9972523	798.798
SA45_SOC_2	1332	881.561393737793	694.2072343826294	0.99790466	799.3986
SA45_SOC_2	1333	833.6940765380859	717.7434253692627	0.9601076	799.9992
SA45_SOC_2	1334	1770.6065368652344	727.6028609275818	0.038098928	800.5998
SA45_SOC_2	1335	1879.2067337036133	138.26712369918823	0.03483427	801.2004000000001
SA45_SOC_2	1336	1732.412338256836	657.5305795669556	0.9861028	801.801
SA45_SOC_2	1337	1744.3479537963867	611.4422678947449	0.905001	802.4016
SA45_SOC_2	1338	1758.182029724121	577.4426937103271	0.9572589	803.0022
SA45_SOC_2	1339	1719.0313339233398	559.4675588607788	0.5723246	803.6028
SA45_SOC_2	1340	1739.2219161987305	559.2134141921997	0.9496521	804.2034
SA45_SOC_2	1341	1735.985984802246	588.5524463653564	0.53046376	804.804
SA45_SOC_2	1342	1765.3396224975586	638.186616897583	0.39155143	805.4046
SA45_SOC_2	1343	1733.7551879882812	708.589518070221	0.3480505	806.0052000000001
SA45_SOC_2	1344	1879.6479034423828	141.7101949453354	0.042833883	806.6058
SA45_SOC_2	1345	1879.3518447875977	138.27074468135834	0.030583957	807.2064
SA45_SOC_2	1346	1878.2881164550781	134.99920338392258	0.05674748	807.807
SA45_SOC_2	1347	1877.479362487793	136.29692316055298	0.033763703	808.4076
SA45_SOC_2	1348	1878.9765930175781	138.3687847852707	0.041407175	809.0082
SA45_SOC_2	1349	1778.3894348144531	721.0072016716003	0.08985526	809.6088
SA45_SOC_2	1350	1880.6758117675781	136.20321214199066	0.022679958	810.2094
SA45_SOC_2	1351	1877.797508239746	125.36434918642044	0.039586004	810.8100000000001
SA45_SOC_2	1352	1776.4567565917969	726.308126449585	0.12345058	811.4106
SA45_SOC_2	1353	1780.858497619629	727.0687580108643	0.09159011	812.0112
SA45_SOC_2	1354	1785.9091186523438	701.5143442153931	0.48927236	812.6118
SA45_SOC_2	1355	1878.2765579223633	134.47729110717773	0.049330868	813.2124
SA45_SOC_2	1356	1877.3824310302734	138.25848162174225	0.061883934	813.813
SA45_SOC_2	1357	1784.377098083496	716.2580823898315	0.14906776	814.4136
SA45_SOC_2	1358	1775.8880996704102	725.2970838546753	0.06624207	815.0142
SA45_SOC_2	1359	1880.0251007080078	141.99308216571808	0.034222785	815.6148000000001
SA45_SOC_2	1360	1878.2097244262695	136.08051717281342	0.036121443	816.2154
SA45_SOC_2	1361	1718.1607818603516	715.7898330688477	0.08058244	816.816
SA45_SOC_2	1362	1879.0633392333984	140.74356973171234	0.03925397	817.4166
SA45_SOC_2	1363	873.1292724609375	582.3356866836548	0.8590791	818.0172
SA45_SOC_2	1364	963.7153244018555	567.9234051704407	0.9955011	818.6178
SA45_SOC_2	1365	1043.7795639038086	554.0300345420837	0.99532074	819.2184
SA45_SOC_2	1366	1088.8505172729492	537.0859944820404	0.99760973	819.819
SA45_SOC_2	1367	1165.0282287597656	502.29170322418213	0.9987663	820.4196000000001
SA45_SOC_2	1368	1227.9743957519531	475.0969684123993	0.99549806	821.0202
SA45_SOC_2	1369	1282.884864807129	446.64618730545044	0.99493474	821.6208
SA45_SOC_2	1370	1315.103759765625	432.4407684803009	0.99588877	822.2214
SA45_SOC_2	1371	1333.370132446289	422.1937108039856	0.9880052	822.822
SA45_SOC_2	1372	1320.5544662475586	401.17701530456543	0.99332	823.4226
SA45_SOC_2	1373	1322.039794921875	379.83404517173767	0.9841059	824.0232
SA45_SOC_2	1374	1326.7221450805664	348.3838677406311	0.99314415	824.6238
SA45_SOC_2	1375	1331.451416015625	331.6736948490143	0.9815537	825.2244000000001
SA45_SOC_2	1376	1331.0061264038086	319.1834306716919	0.99329364	825.825
SA45_SOC_2	1377	1327.785758972168	316.60165429115295	0.9544049	826.4256
SA45_SOC_2	1378	1356.5891647338867	405.7003140449524	0.99931204	827.0262
SA45_SOC_2	1379	1280.320701599121	510.19819021224976	0.9988513	827.6268
SA45_SOC_2	1380	1215.0604248046875	584.1349768638611	0.99653494	828.2274
SA45_SOC_2	1381	1209.671745300293	650.7522296905518	0.9989035	828.828
SA45_SOC_2	1382	1340.1315307617188	695.805037021637	0.99888986	829.4286
SA45_SOC_2	1383	1432.0033264160156	712.4420499801636	0.9963158	830.0292000000001
SA45_SOC_2	1384	1470.6685638427734	725.9948229789734	0.96727717	830.6298
SA45_SOC_2	1385	1489.1618728637695	729.3461465835571	0.8853003	831.2304
SA45_SOC_2	1386	1487.9856491088867	743.2839345932007	0.9660154	831.831
SA45_SOC_2	1387	1497.9406356811523	742.0093488693237	0.9612573	832.4316
SA45_SOC_2	1388	1485.6510543823242	742.7715253829956	0.98311263	833.0322
SA45_SOC_2	1389	1514.4892501831055	735.8283162117004	0.60189897	833.6328
SA45_SOC_2	1390	1527.103157043457	741.186854839325	0.82142717	834.2334
SA45_SOC_2	1391	1532.5954055786133	740.9684371948242	0.9554269	834.8340000000001
SA45_SOC_2	1392	1534.0298080444336	750.6344318389893	0.97362196	835.4346
SA45_SOC_2	1393	1507.855224609375	764.5417714118958	0.5863575	836.0352
SA45_SOC_2	1394	1470.4352188110352	762.4958682060242	0.99731535	836.6358
SA45_SOC_2	1395	1527.5075912475586	736.1143898963928	0.98067904	837.2364
SA45_SOC_2	1396	1526.0623168945312	719.7549533843994	0.9613414	837.837
SA45_SOC_2	1397	1495.3135299682617	700.1434564590454	0.71328557	838.4376
SA45_SOC_2	1398	1470.7387161254883	704.9903583526611	0.91163063	839.0382
SA45_SOC_2	1399	1465.0648498535156	706.0826396942139	0.9940555	839.6388000000001
SA45_SOC_2	1400	1443.955192565918	714.5073938369751	0.9926475	840.2394
SA45_SOC_2	1401	1429.3972778320312	713.4444665908813	0.99483526	840.84
SA45_SOC_2	1402	1423.161849975586	712.2460985183716	0.91473854	841.4406
SA45_SOC_2	1403	1396.4910507202148	718.5074687004089	0.98829544	842.0412
SA45_SOC_2	1404	1377.890625	717.2772359848022	0.9967359	842.6418
SA45_SOC_2	1405	1373.5176086425781	720.062141418457	0.9869489	843.2424
SA45_SOC_2	1406	1354.661865234375	718.5802745819092	0.9964616	843.843
SA45_SOC_2	1407	1356.4177322387695	716.2715363502502	0.99557036	844.4436000000001
SA45_SOC_2	1408	1343.726463317871	713.0674982070923	0.99829715	845.0442
SA45_SOC_2	1409	1351.0038757324219	695.5135560035706	0.99811494	845.6448
SA45_SOC_2	1410	1368.9273834228516	645.5102062225342	0.9984004	846.2454
SA45_SOC_2	1411	1369.2938232421875	621.3324093818665	0.99761957	846.846
SA45_SOC_2	1412	1367.5785827636719	605.1008820533752	0.9980995	847.4466
SA45_SOC_2	1413	1372.7540588378906	602.0768308639526	0.99801195	848.0472
SA45_SOC_2	1414	1367.8366470336914	600.0780487060547	0.9955937	848.6478
SA45_SOC_2	1415	1341.244010925293	612.8873133659363	0.9951572	849.2484000000001
SA45_SOC_2	1416	1341.5913391113281	630.4230380058289	0.9958917	849.849
SA45_SOC_2	1417	1336.5426635742188	658.3346629142761	0.99746513	850.4496
SA45_SOC_2	1418	1348.5510635375977	673.2909607887268	0.98181874	851.0502
SA45_SOC_2	1419	1342.4763107299805	682.8639364242554	0.9978763	851.6508
SA45_SOC_2	1420	1318.2616424560547	686.0158967971802	0.99583983	852.2514
SA45_SOC_2	1421	1262.4074935913086	690.8598375320435	0.9989613	852.852
SA45_SOC_2	1422	1185.2081680297852	698.8923025131226	0.99592835	853.4526
SA45_SOC_2	1423	1164.784927368164	706.1172723770142	0.9984718	854.0532000000001
SA45_SOC_2	1424	1135.770492553711	704.5752811431885	0.99835545	854.6538
SA45_SOC_2	1425	1093.0765914916992	705.2742433547974	0.9974986	855.2544
SA45_SOC_2	1426	1028.2270431518555	719.2623710632324	0.99910885	855.855
SA45_SOC_2	1427	962.3640060424805	720.2819108963013	0.9984548	856.4556
SA45_SOC_2	1428	942.4084854125977	713.271496295929	0.99924684	857.0562
SA45_SOC_2	1429	902.3887825012207	699.7795557975769	0.9994155	857.6568
SA45_SOC_2	1430	832.4584579467773	695.1215887069702	0.99976176	858.2574
SA45_SOC_2	1431	749.8491096496582	709.8869562149048	0.99944586	858.8580000000001
SA45_SOC_2	1432	735.1250839233398	710.7601118087769	0.9995395	859.4586
SA45_SOC_2	1433	716.4121627807617	716.0753917694092	0.99956137	860.0592
SA45_SOC_2	1434	708.3994102478027	718.3875417709351	0.9995946	860.6598
SA45_SOC_2	1435	637.0412635803223	722.3061847686768	0.99889475	861.2604
SA45_SOC_2	1436	566.6460800170898	737.3966360092163	0.9642886	861.861
SA45_SOC_2	1437	519.9553871154785	736.6649079322815	0.99684733	862.4616
SA45_SOC_2	1438	511.7549514770508	735.8596658706665	0.99753666	863.0622
SA45_SOC_2	1439	523.5785293579102	728.3385157585144	0.9118539	863.6628000000001
SA45_SOC_2	1440	501.17431640625	709.5340633392334	0.969068	864.2634
SA45_SOC_2	1441	493.4201431274414	684.8878240585327	0.1758119	864.864
SA45_SOC_2	1442	530.0274467468262	672.7768135070801	0.99396604	865.4646
SA45_SOC_2	1443	532.2787857055664	661.4499950408936	0.9969649	866.0652
SA45_SOC_2	1444	532.0432090759277	657.3751831054688	0.9934487	866.6658
SA45_SOC_2	1445	649.3428039550781	650.0779867172241	0.99866545	867.2664
SA45_SOC_2	1446	898.3610916137695	643.6243343353271	0.99967825	867.867
SA45_SOC_2	1447	1192.5565338134766	654.1425633430481	0.9996748	868.4676000000001
SA45_SOC_2	1448	1403.8534927368164	653.1376361846924	0.9995907	869.0682
SA45_SOC_2	1449	1439.3108367919922	659.1629505157471	0.9992174	869.6688
SA45_SOC_2	1450	1464.7681045532227	613.0978775024414	0.9992586	870.2694
SA45_SOC_2	1451	1469.5297622680664	565.2137517929077	0.9983896	870.87
SA45_SOC_2	1452	1487.8246307373047	561.2622141838074	0.9968868	871.4706
SA45_SOC_2	1453	1496.5843963623047	575.9746670722961	0.99760664	872.0712
SA45_SOC_2	1454	1511.5402221679688	581.3630104064941	0.9913065	872.6718
SA45_SOC_2	1455	1541.1761856079102	592.6207566261292	0.9946614	873.2724000000001
SA45_SOC_2	1456	1498.0717849731445	619.9480032920837	0.9972596	873.873
SA45_SOC_2	1457	1437.854118347168	661.315712928772	0.9988569	874.4736
SA45_SOC_2	1458	1367.5065994262695	670.1279926300049	0.9963697	875.0742
SA45_SOC_2	1459	1332.9185485839844	630.130205154419	0.9971629	875.6748
SA45_SOC_2	1460	1337.9597854614258	492.41649627685547	0.9985897	876.2754
SA45_SOC_2	1461	1367.7021789550781	449.9217438697815	0.9992754	876.876
SA45_SOC_2	1462	1369.9896240234375	484.5180559158325	0.9986248	877.4766
SA45_SOC_2	1463	1379.2036056518555	562.6067090034485	0.9988403	878.0772000000001
SA45_SOC_2	1464	1396.5623474121094	632.3863506317139	0.99347055	878.6778
SA45_SOC_2	1465	1424.3649673461914	615.6561255455017	0.98511064	879.2784
SA45_SOC_2	1466	1393.0683517456055	509.6183502674103	0.9858773	879.879
SA45_SOC_2	1467	1382.0742416381836	465.08886337280273	0.97896224	880.4796
SA45_SOC_2	1468	1386.049575805664	480.51608204841614	0.99434197	881.0802
SA45_SOC_2	1469	1330.4493713378906	504.9144208431244	0.999137	881.6808
SA45_SOC_2	1470	1267.1746444702148	523.6284613609314	0.98118055	882.2814
SA45_SOC_2	1471	1211.8076705932617	555.7440304756165	0.9962877	882.8820000000001
SA45_SOC_2	1472	1170.509033203125	590.254533290863	0.9992268	883.4826
SA45_SOC_2	1473	1129.123306274414	614.9605107307434	0.99383235	884.0832
SA45_SOC_2	1474	1132.723388671875	624.6000480651855	0.99512476	884.6838
SA45_SOC_2	1475	1118.122329711914	605.1431751251221	0.9756304	885.2844
SA45_SOC_2	1476	1133.3144760131836	611.4357662200928	0.99804294	885.885
SA45_SOC_2	1477	1249.017105102539	618.2172060012817	0.9994727	886.4856
SA45_SOC_2	1478	1392.9257583618164	684.3244314193726	0.999617	887.0862
SA45_SOC_2	1479	1447.1676635742188	721.7815446853638	0.99859875	887.6868000000001
SA45_SOC_2	1480	1461.0040283203125	748.8210439682007	0.9905082	888.2874
SA45_SOC_2	1481	1516.6593933105469	749.1457414627075	0.9650118	888.888
SA45_SOC_2	1482	1512.271499633789	748.9245557785034	0.9826785	889.4886
SA45_SOC_2	1483	1515.1250839233398	729.5455741882324	0.93306625	890.0892
SA45_SOC_2	1484	1519.3270111083984	730.3981304168701	0.962788	890.6898
SA45_SOC_2	1485	1527.506446838379	738.3036518096924	0.96736556	891.2904
SA45_SOC_2	1486	1493.0244827270508	743.4457683563232	0.9520721	891.891
SA45_SOC_2	1487	1486.1932754516602	750.122344493866	0.997101	892.4916000000001
SA45_SOC_2	1488	1482.3674011230469	749.7688722610474	0.98199904	893.0922
SA45_SOC_2	1489	1529.6163940429688	733.9481091499329	0.9891481	893.6928
SA45_SOC_2	1490	1504.3746185302734	716.3958406448364	0.9958817	894.2934
SA45_SOC_2	1491	1473.1807708740234	702.0925426483154	0.9880046	894.894
SA45_SOC_2	1492	1452.4322891235352	696.6249561309814	0.9953884	895.4946
SA45_SOC_2	1493	1423.9624786376953	691.4170503616333	0.9973578	896.0952
SA45_SOC_2	1494	1406.6001892089844	662.2379207611084	0.95929426	896.6958
SA45_SOC_2	1495	1389.917335510254	654.493203163147	0.9819532	897.2964000000001
SA45_SOC_2	1496	1371.3177108764648	645.3300905227661	0.9951873	897.897
SA45_SOC_2	1497	1371.339340209961	630.8120441436768	0.9938817	898.4976
SA45_SOC_2	1498	1359.8704147338867	621.5909957885742	0.99735475	899.0982
SA45_SOC_2	1499	1352.10205078125	611.9334983825684	0.9930165	899.6988
SA45_SOC_2	1500	1351.75048828125	596.5055394172668	0.9957865	900.2994
SA45_SOC_2	1501	1340.6565856933594	601.0961723327637	0.97573936	900.9
SA45_SOC_2	1502	1321.267433166504	616.6834545135498	0.9834471	901.5006
SA45_SOC_2	1503	1319.6035766601562	627.6506853103638	0.9961307	902.1012000000001
SA45_SOC_2	1504	1317.297592163086	629.6340823173523	0.9974235	902.7018
SA45_SOC_2	1505	1318.315315246582	626.7263531684875	0.99334645	903.3024
SA45_SOC_2	1506	1318.6174392700195	616.8305468559265	0.99110585	903.903
SA45_SOC_2	1507	1328.4765243530273	604.3195867538452	0.888041	904.5036
SA45_SOC_2	1508	1319.9143981933594	609.1846418380737	0.9974015	905.1042
SA45_SOC_2	1509	1316.7721939086914	608.2976460456848	0.9979583	905.7048
SA45_SOC_2	1510	1319.311866760254	610.1182436943054	0.9972051	906.3054
SA45_SOC_2	1511	1325.676383972168	615.7282876968384	0.9959247	906.9060000000001
SA45_SOC_2	1512	1324.0327835083008	634.1504287719727	0.9991216	907.5066
SA45_SOC_2	1513	1334.5158004760742	660.0519418716431	0.99747074	908.1072
SA45_SOC_2	1514	1373.6293029785156	692.660608291626	0.9962173	908.7078
SA45_SOC_2	1515	1382.4263763427734	698.7323355674744	0.99812585	909.3084
SA45_SOC_2	1516	1383.017463684082	703.5446691513062	0.99787664	909.909
SA45_SOC_2	1517	1383.1142807006836	703.5292840003967	0.99828595	910.5096
SA45_SOC_2	1518	1366.9580841064453	714.7244596481323	0.96504295	911.1102
SA45_SOC_2	1519	1351.9392013549805	710.5967330932617	0.9942245	911.7108000000001
SA45_SOC_2	1520	1265.9444046020508	704.6795010566711	0.9986994	912.3114
SA45_SOC_2	1521	1209.748878479004	690.7551026344299	0.999316	912.912
SA45_SOC_2	1522	1194.6068572998047	678.1667017936707	0.9991553	913.5126
SA45_SOC_2	1523	1176.145362854004	613.6547040939331	0.99649185	914.1132
SA45_SOC_2	1524	1250.6061172485352	549.4482207298279	0.97832197	914.7138
SA45_SOC_2	1525	1341.4227676391602	490.14902114868164	0.99839836	915.3144
SA45_SOC_2	1526	1349.4685363769531	461.12635016441345	0.997323	915.915
SA45_SOC_2	1527	1346.7176055908203	423.2839322090149	0.92052317	916.5156000000001
SA45_SOC_2	1528	1331.2453079223633	423.3738613128662	0.98867744	917.1162
SA45_SOC_2	1529	1309.6236419677734	447.9604911804199	0.99757665	917.7168
SA45_SOC_2	1530	1363.260612487793	507.05427646636963	0.9979169	918.3174
SA45_SOC_2	1531	1371.1921691894531	569.5468926429749	0.98680985	918.918
SA45_SOC_2	1532	1353.2711791992188	617.5018930435181	0.9978067	919.5186
SA45_SOC_2	1533	1336.549186706543	642.4563503265381	0.981696	920.1192
SA45_SOC_2	1534	1331.1591339111328	678.2203245162964	0.983013	920.7198
SA45_SOC_2	1535	1335.369644165039	701.3091230392456	0.99075365	921.3204000000001
SA45_SOC_2	1536	1343.3102416992188	714.8622179031372	0.9488099	921.921
SA45_SOC_2	1537	1330.2099609375	719.7137546539307	0.98275673	922.5216
SA45_SOC_2	1538	1321.7879104614258	720.5464839935303	0.9961985	923.1222
SA45_SOC_2	1539	1323.8622665405273	712.3729133605957	0.99897575	923.7228
SA45_SOC_2	1540	1314.9990463256836	699.6103191375732	0.9982383	924.3234
SA45_SOC_2	1541	1306.8224716186523	679.4528102874756	0.99651635	924.924
SA45_SOC_2	1542	1322.4269485473633	633.5387563705444	0.9981071	925.5246
SA45_SOC_2	1543	1311.4077758789062	605.2090930938721	0.9976494	926.1252000000001
SA45_SOC_2	1544	1286.641845703125	591.5979337692261	0.9990834	926.7258
SA45_SOC_2	1545	1295.5286407470703	579.5139598846436	0.99180704	927.3264
SA45_SOC_2	1546	1295.800437927246	605.2405071258545	0.99339056	927.927
SA45_SOC_2	1547	1290.7224655151367	616.5175652503967	0.98854744	928.5276
SA45_SOC_2	1548	1296.6791152954102	622.8888201713562	0.99870396	929.1282
SA45_SOC_2	1549	1307.691535949707	565.4557943344116	0.9963672	929.7288
SA45_SOC_2	1550	1309.5102310180664	527.3404347896576	0.99764246	930.3294
SA45_SOC_2	1551	1279.9748611450195	505.1286542415619	0.99842453	930.9300000000001
SA45_SOC_2	1552	1210.0396728515625	512.2800779342651	0.9955467	931.5306
SA45_SOC_2	1553	1192.123146057129	514.8257732391357	0.99131924	932.1312
SA45_SOC_2	1554	1139.3933486938477	537.6168465614319	0.9949344	932.7318
SA45_SOC_2	1555	1132.089614868164	538.2635378837585	0.99444985	933.3324
SA45_SOC_2	1556	1113.3235931396484	559.6255302429199	0.997399	933.933
SA45_SOC_2	1557	1078.1396484375	603.0311608314514	0.9993748	934.5336
SA45_SOC_2	1558	1032.4452209472656	652.3047780990601	0.9990202	935.1342
SA45_SOC_2	1559	1027.7812957763672	662.0100402832031	0.998884	935.7348000000001
SA45_SOC_2	1560	1013.3993911743164	655.1723384857178	0.9957385	936.3354
SA45_SOC_2	1561	958.4480667114258	631.7236948013306	0.9886933	936.936
SA45_SOC_2	1562	912.5331115722656	559.6283626556396	0.9945074	937.5366
SA45_SOC_2	1563	845.811710357666	492.11490869522095	0.99913967	938.1372
SA45_SOC_2	1564	799.2364311218262	466.26959323883057	0.9997037	938.7378
SA45_SOC_2	1565	748.0397987365723	456.4162087440491	0.99908805	939.3384
SA45_SOC_2	1566	683.8536643981934	448.9819300174713	0.9989792	939.939
SA45_SOC_2	1567	652.5121307373047	437.41902351379395	0.9985378	940.5396000000001
SA45_SOC_2	1568	644.1954231262207	438.41732025146484	0.9868938	941.1402
SA45_SOC_2	1569	642.8932571411133	442.2292971611023	0.9903735	941.7408
SA45_SOC_2	1570	637.5588226318359	443.42238664627075	0.99616736	942.3414
SA45_SOC_2	1571	636.045970916748	432.4876642227173	0.9972868	942.942
SA45_SOC_2	1572	622.254810333252	434.0405344963074	0.9949528	943.5426
SA45_SOC_2	1573	596.4568519592285	434.1422438621521	0.99756	944.1432
SA45_SOC_2	1574	595.2784538269043	430.74605226516724	0.99847835	944.7438
SA45_SOC_2	1575	615.3415489196777	431.87705397605896	0.99938285	945.3444000000001
SA45_SOC_2	1576	664.6878433227539	441.59058809280396	0.9993311	945.945
SA45_SOC_2	1577	749.9657249450684	484.6378540992737	0.9993894	946.5456
SA45_SOC_2	1578	841.600513458252	556.6057276725769	0.99957234	947.1462
SA45_SOC_2	1579	910.4768371582031	643.1509351730347	0.9970708	947.7468
SA45_SOC_2	1580	945.150146484375	663.1227278709412	0.9971745	948.3474
SA45_SOC_2	1581	969.5491790771484	621.2737655639648	0.9979365	948.948
SA45_SOC_2	1582	999.2317199707031	605.5162167549133	0.99719715	949.5486
SA45_SOC_2	1583	1018.0447769165039	571.5944695472717	0.9958234	950.1492000000001
SA45_SOC_2	1584	1019.9704742431641	529.3299150466919	0.99605405	950.7498
SA45_SOC_2	1585	1006.0343170166016	511.86310172080994	0.9941251	951.3504
SA45_SOC_2	1586	957.5643539428711	537.7594327926636	0.999022	951.951
SA45_SOC_2	1587	897.3546409606934	589.1101741790771	0.99886656	952.5516
SA45_SOC_2	1588	858.5615158081055	629.0806674957275	0.9958936	953.1522
SA45_SOC_2	1589	822.099781036377	639.9158048629761	0.64646214	953.7528
SA45_SOC_2	1590	1763.675193786621	728.22425365448	0.114655405	954.3534
SA45_SOC_2	1591	1779.7695922851562	697.7998280525208	0.60051566	954.9540000000001
SA45_SOC_2	1592	1722.0498275756836	719.0672564506531	0.37116244	955.5546
SA45_SOC_2	1593	1779.440803527832	706.3626623153687	0.8436937	956.1552
SA45_SOC_2	1594	1780.9925079345703	718.4548759460449	0.23145697	956.7558
SA45_SOC_2	1595	1711.402816772461	743.477954864502	0.61256397	957.3564
SA45_SOC_2	1596	1880.4176330566406	141.26875698566437	0.042647704	957.957
SA45_SOC_2	1597	1780.0799560546875	714.9303889274597	0.04587262	958.5576
SA45_SOC_2	1598	1712.9932022094727	722.2573900222778	0.4912052	959.1582
SA45_SOC_2	1599	1770.036392211914	730.9750413894653	0.08701895	959.7588000000001
SA45_SOC_2	1600	1753.6056518554688	735.2093052864075	0.22791971	960.3594
SA45_SOC_2	1601	1718.8243103027344	719.3151569366455	0.18771917	960.96
SA45_SOC_2	1602	1763.2296752929688	734.5769047737122	0.19603	961.5606
SA45_SOC_2	1603	1713.9538192749023	745.93745470047	0.609549	962.1612
SA45_SOC_2	1604	1719.6918869018555	725.5555415153503	0.25785348	962.7618
SA45_SOC_2	1605	1878.9501571655273	138.60535562038422	0.06867563	963.3624
SA45_SOC_2	1606	1769.366569519043	732.7736234664917	0.052620314	963.963
SA45_SOC_2	1607	1716.060791015625	740.051121711731	0.566051	964.5636000000001
SA45_SOC_2	1608	1723.175926208496	707.4819803237915	0.8706917	965.1642
SA45_SOC_2	1609	1719.4248962402344	697.4790573120117	0.97203404	965.7648
SA45_SOC_2	1610	1734.6878814697266	741.5111017227173	0.99488306	966.3654
SA45_SOC_2	1611	1748.6912155151367	745.7971858978271	0.65371877	966.966
SA45_SOC_2	1612	891.060905456543	575.7002449035645	0.99762744	967.5666
SA45_SOC_2	1613	964.5209884643555	552.7471446990967	0.9993747	968.1672
SA45_SOC_2	1614	1030.4057693481445	531.4889860153198	0.99887055	968.7678
SA45_SOC_2	1615	1070.005874633789	508.7396264076233	0.99841666	969.3684000000001
SA45_SOC_2	1616	1118.071174621582	489.527370929718	0.99919933	969.969
SA45_SOC_2	1617	1167.4647903442383	488.83095145225525	0.9964882	970.5696
SA45_SOC_2	1618	1214.0359497070312	498.1426692008972	0.99906546	971.1702
SA45_SOC_2	1619	1263.1079864501953	544.2461729049683	0.99887866	971.7708
SA45_SOC_2	1620	1306.5019226074219	611.0533261299133	0.9980621	972.3714
SA45_SOC_2	1621	1330.781478881836	659.2432880401611	0.99944097	972.972
SA45_SOC_2	1622	1343.012924194336	689.9342823028564	0.99765587	973.5726
SA45_SOC_2	1623	1347.3479461669922	700.6032085418701	0.9979419	974.1732000000001
SA45_SOC_2	1624	1344.1558456420898	689.1984987258911	0.9979639	974.7738
SA45_SOC_2	1625	1335.4911804199219	680.7985925674438	0.99712104	975.3744
SA45_SOC_2	1626	1344.51416015625	649.8877000808716	0.99204916	975.975
SA45_SOC_2	1627	1335.9711456298828	644.0087699890137	0.9973068	976.5756
SA45_SOC_2	1628	1350.2101135253906	650.5902671813965	0.9947194	977.1762
SA45_SOC_2	1629	1357.0063018798828	621.3507556915283	0.99684924	977.7768
SA45_SOC_2	1630	1358.4458541870117	597.7240562438965	0.9924581	978.3774
SA45_SOC_2	1631	1353.7799835205078	579.1219925880432	0.9963774	978.9780000000001
SA45_SOC_2	1632	1336.1838912963867	558.0833458900452	0.9950901	979.5786
SA45_SOC_2	1633	1325.746078491211	523.7759721279144	0.99652845	980.1792
SA45_SOC_2	1634	1325.240478515625	502.8746008872986	0.9965155	980.7798
SA45_SOC_2	1635	1310.7118606567383	478.95033717155457	0.9980751	981.3804
SA45_SOC_2	1636	1318.5663986206055	459.7759008407593	0.99332494	981.981
SA45_SOC_2	1637	1316.4717864990234	448.79682540893555	0.9981365	982.5816
SA45_SOC_2	1638	1292.907600402832	450.18399953842163	0.9991385	983.1822
SA45_SOC_2	1639	1243.4812545776367	461.2116765975952	0.9973623	983.7828000000001
SA45_SOC_2	1640	1180.2000045776367	472.31322169303894	0.9939772	984.3834
SA45_SOC_2	1641	1139.036636352539	490.924072265625	0.99545974	984.984
SA45_SOC_2	1642	1115.8094787597656	499.12577390670776	0.99551046	985.5846
SA45_SOC_2	1643	1090.7806777954102	552.776370048523	0.99466586	986.1852
SA45_SOC_2	1644	1082.7402877807617	610.9335279464722	0.99777406	986.7858
SA45_SOC_2	1645	1074.9919509887695	614.5617198944092	0.99919647	987.3864
SA45_SOC_2	1646	1148.694190979004	625.7202672958374	0.99913067	987.987
SA45_SOC_2	1647	1274.6824264526367	640.5816793441772	0.99868876	988.5876000000001
SA45_SOC_2	1648	1330.829086303711	659.5477724075317	0.9968569	989.1882
SA45_SOC_2	1649	1354.0553283691406	656.2574744224548	0.99839896	989.7888
SA45_SOC_2	1650	1376.1492919921875	627.8646612167358	0.99828017	990.3894
SA45_SOC_2	1651	1370.6592178344727	584.3402624130249	0.9763855	990.99
SA45_SOC_2	1652	1358.3224868774414	570.9925818443298	0.9904571	991.5906
SA45_SOC_2	1653	1366.7828750610352	544.0551781654358	0.98279136	992.1912
SA45_SOC_2	1654	1363.1460571289062	524.1220092773438	0.9944891	992.7918
SA45_SOC_2	1655	1354.4551849365234	482.54830598831177	0.9967796	993.3924000000001
SA45_SOC_2	1656	1345.7724380493164	445.89189648628235	0.9945972	993.993
SA45_SOC_2	1657	1346.967658996582	422.8669238090515	0.9958819	994.5936
SA45_SOC_2	1658	1329.3505096435547	400.7281744480133	0.9942853	995.1942
SA45_SOC_2	1659	1309.4391632080078	386.32596731185913	0.9803175	995.7948
SA45_SOC_2	1660	1273.9801025390625	387.20221281051636	0.99823725	996.3954
SA45_SOC_2	1661	1232.0159912109375	405.47133922576904	0.99932075	996.996
SA45_SOC_2	1662	1170.8945846557617	440.6404423713684	0.99881685	997.5966
SA45_SOC_2	1663	1117.2972106933594	471.04111433029175	0.99787664	998.1972000000001
SA45_SOC_2	1664	1103.612937927246	479.02987003326416	0.9991216	998.7978
SA45_SOC_2	1665	1063.5041427612305	480.7248115539551	0.9980155	999.3984
SA45_SOC_2	1666	1059.2659378051758	482.1491611003876	0.9988669	999.999
SA45_SOC_2	1667	1044.5039749145508	495.2294683456421	0.98702544	1000.5996
SA45_SOC_2	1668	1026.503677368164	495.64557552337646	0.9711033	1001.2002
SA45_SOC_2	1669	1020.1113510131836	520.8716225624084	0.9967675	1001.8008
SA45_SOC_2	1670	1050.0082397460938	538.660558462143	0.9899949	1002.4014
SA45_SOC_2	1671	1146.936378479004	543.5615015029907	0.99769163	1003.0020000000001
SA45_SOC_2	1672	1261.8501663208008	556.0104703903198	0.99966073	1003.6026
SA45_SOC_2	1673	1319.8776626586914	612.4792528152466	0.999496	1004.2032
SA45_SOC_2	1674	1335.5059432983398	652.9932475090027	0.9991762	1004.8038
SA45_SOC_2	1675	1346.5569305419922	672.7693462371826	0.9990375	1005.4044
SA45_SOC_2	1676	1359.1128158569336	663.486692905426	0.9970106	1006.005
SA45_SOC_2	1677	1377.9369735717773	595.8633542060852	0.9962733	1006.6056
SA45_SOC_2	1678	1361.7640686035156	518.67032289505	0.9812719	1007.2062
SA45_SOC_2	1679	1362.784309387207	503.5720181465149	0.99527067	1007.8068000000001
SA45_SOC_2	1680	1357.4654388427734	481.73344016075134	0.98709536	1008.4074
SA45_SOC_2	1681	1349.9907302856445	460.0481986999512	0.98775977	1009.008
SA45_SOC_2	1682	1359.8307037353516	440.7718276977539	0.98879457	1009.6086
SA45_SOC_2	1683	1755.2082824707031	727.6935625076294	0.9882705	1010.2092
SA45_SOC_2	1684	1345.5553436279297	404.1684937477112	0.9919652	1010.8098
SA45_SOC_2	1685	1321.794776916504	385.2920079231262	0.9969404	1011.4104
SA45_SOC_2	1686	1289.728775024414	390.1080107688904	0.9959746	1012.011
SA45_SOC_2	1687	1245.5546951293945	404.3180322647095	0.99783677	1012.6116000000001
SA45_SOC_2	1688	1183.1008529663086	419.61029291152954	0.9974814	1013.2122
SA45_SOC_2	1689	1174.1293716430664	430.843802690506	0.997869	1013.8128
SA45_SOC_2	1690	1090.0550079345703	458.02653193473816	0.99908805	1014.4134
SA45_SOC_2	1691	1042.6993560791016	471.7097246646881	0.99770796	1015.014
SA45_SOC_2	1692	1025.837516784668	478.4608769416809	0.9979024	1015.6146
SA45_SOC_2	1693	1019.9349975585938	478.9521074295044	0.99686426	1016.2152
SA45_SOC_2	1694	986.2986373901367	478.1316411495209	0.9973035	1016.8158
SA45_SOC_2	1695	992.5752639770508	481.4776539802551	0.9994174	1017.4164000000001
SA45_SOC_2	1696	939.4073295593262	520.0076079368591	0.99949443	1018.017
SA45_SOC_2	1697	872.6452445983887	599.3223094940186	0.9978231	1018.6176
SA45_SOC_2	1698	829.6206665039062	657.7726221084595	0.9816538	1019.2182
SA45_SOC_2	1699	1721.8048095703125	739.6854829788208	0.0668274	1019.8188
SA45_SOC_2	1700	1762.4804306030273	728.5034394264221	0.10074614	1020.4194
SA45_SOC_2	1701	1720.261116027832	714.6678113937378	0.9649975	1021.02
SA45_SOC_2	1702	1711.8808364868164	750.4205846786499	0.2763556	1021.6206
SA45_SOC_2	1703	1754.6462631225586	731.4154815673828	0.31013644	1022.2212000000001
SA45_SOC_2	1704	1776.4075469970703	721.4764165878296	0.26530138	1022.8218
SA45_SOC_2	1705	1768.8090133666992	729.0833759307861	0.06433456	1023.4224
SA45_SOC_2	1706	1721.5228271484375	695.4487323760986	0.33995384	1024.023
SA45_SOC_2	1707	1757.592430114746	732.9024982452393	0.2574738	1024.6236000000001
SA45_SOC_2	1708	1769.435806274414	725.5810976028442	0.029064965	1025.2242
SA45_SOC_2	1709	1720.6883239746094	719.9611401557922	0.09463224	1025.8248
SA45_SOC_2	1710	1783.9185333251953	665.8294200897217	0.24588647	1026.4254
SA45_SOC_2	1711	1770.4895782470703	705.4991626739502	0.4159644	1027.026
SA45_SOC_2	1712	1708.7521362304688	740.1778721809387	0.21650177	1027.6266
SA45_SOC_2	1713	1719.5043182373047	719.1830635070801	0.2672745	1028.2272
SA45_SOC_2	1714	1715.5217742919922	716.5187931060791	0.058104552	1028.8278
SA45_SOC_2	1715	1716.232566833496	722.5398588180542	0.19828327	1029.4284
SA45_SOC_2	1716	1876.0863876342773	134.73572462797165	0.076307304	1030.029
SA45_SOC_2	1717	1763.5458755493164	709.4718790054321	0.28046644	1030.6296
SA45_SOC_2	1718	1764.5930099487305	714.554386138916	0.23635979	1031.2302
SA45_SOC_2	1719	1752.5495910644531	712.6218438148499	0.20224577	1031.8308
SA45_SOC_2	1720	1751.2971496582031	698.0127739906311	0.83620393	1032.4314
SA45_SOC_2	1721	1761.122932434082	694.5811772346497	0.6083429	1033.032
SA45_SOC_2	1722	1715.2986145019531	696.4115595817566	0.36703438	1033.6326
SA45_SOC_2	1723	1728.3163833618164	656.3742470741272	0.059390835	1034.2332000000001
SA45_SOC_2	1724	1766.341209411621	655.0106334686279	0.09497892	1034.8338
SA45_SOC_2	1725	1772.9634475708008	711.2293910980225	0.05749695	1035.4344
SA45_SOC_2	1726	1716.2350845336914	722.7428913116455	0.26794967	1036.035
SA45_SOC_2	1727	1715.1572799682617	720.0130891799927	0.047030453	1036.6356
SA45_SOC_2	1728	1719.217414855957	721.5822458267212	0.39053637	1037.2362
SA45_SOC_2	1729	1719.2594146728516	719.8056793212891	0.10599963	1037.8368
SA45_SOC_2	1730	882.6093292236328	583.1595325469971	0.98172045	1038.4374
SA45_SOC_2	1731	1013.302116394043	565.7437992095947	0.99954814	1039.038
SA45_SOC_2	1732	1150.3387069702148	543.0366039276123	0.99906	1039.6386
SA45_SOC_2	1733	1227.546615600586	558.9319109916687	0.9996958	1040.2392
SA45_SOC_2	1734	1269.5383071899414	620.4756689071655	0.99811375	1040.8398
SA45_SOC_2	1735	1292.9233932495117	649.5357728004456	0.9989837	1041.4404
SA45_SOC_2	1736	1293.3787536621094	657.4408435821533	0.9984345	1042.041
SA45_SOC_2	1737	1294.3295288085938	639.6271562576294	0.9935045	1042.6416
SA45_SOC_2	1738	1304.0137481689453	618.7578105926514	0.99317485	1043.2422
SA45_SOC_2	1739	1297.953758239746	612.7794885635376	0.9883348	1043.8428000000001
SA45_SOC_2	1740	1311.92138671875	613.7068462371826	0.99794036	1044.4434
SA45_SOC_2	1741	1307.1735763549805	593.6790490150452	0.9955428	1045.044
SA45_SOC_2	1742	1317.6206588745117	559.5603203773499	0.99304056	1045.6446
SA45_SOC_2	1743	1325.7614135742188	514.9921774864197	0.9942179	1046.2452
SA45_SOC_2	1744	1342.7359771728516	481.33912324905396	0.9956922	1046.8458
SA45_SOC_2	1745	1341.785659790039	464.1074323654175	0.97643375	1047.4464
SA45_SOC_2	1746	1337.483253479004	462.7270817756653	0.99512947	1048.047
SA45_SOC_2	1747	1368.497428894043	460.0830566883087	0.99060166	1048.6476
SA45_SOC_2	1748	1381.3375854492188	504.58415508270264	0.99067444	1049.2482
SA45_SOC_2	1749	1377.1167755126953	529.8662066459656	0.992554	1049.8488
SA45_SOC_2	1750	1324.6820068359375	549.9603724479675	0.99786806	1050.4494
SA45_SOC_2	1751	1270.6438064575195	561.4340257644653	0.9987411	1051.05
SA45_SOC_2	1752	1237.1968460083008	562.6986980438232	0.99093235	1051.6506
SA45_SOC_2	1753	1189.7967910766602	572.3001909255981	0.9759923	1052.2512
SA45_SOC_2	1754	1126.81640625	583.4825563430786	0.9996362	1052.8518
SA45_SOC_2	1755	1047.370948791504	599.5393109321594	0.99945	1053.4524000000001
SA45_SOC_2	1756	961.9839477539062	620.9019470214844	0.9985563	1054.053
SA45_SOC_2	1757	874.185619354248	629.3800020217896	0.99662566	1054.6536
SA45_SOC_2	1758	826.0947418212891	653.6102628707886	0.88014644	1055.2542
SA45_SOC_2	1759	1720.55419921875	740.9323239326477	0.1232051	1055.8548
SA45_SOC_2	1760	1718.0437088012695	742.1655178070068	0.18311174	1056.4554
SA45_SOC_2	1761	1878.2017135620117	137.4366796016693	0.05159439	1057.056
SA45_SOC_2	1762	1725.933952331543	742.0804166793823	0.3320042	1057.6566
SA45_SOC_2	1763	1760.1074981689453	737.9202461242676	0.14983438	1058.2572
SA45_SOC_2	1764	1772.1543502807617	725.1657629013062	0.030403705	1058.8578
SA45_SOC_2	1765	1717.518081665039	717.0362234115601	0.116568215	1059.4584
SA45_SOC_2	1766	1712.618293762207	669.2212343215942	0.8666323	1060.059
SA45_SOC_2	1767	1722.714958190918	699.9384927749634	0.91438156	1060.6596
SA45_SOC_2	1768	1723.6907958984375	709.1318607330322	0.9674301	1061.2602
SA45_SOC_2	1769	1878.7284851074219	138.9738428592682	0.0319093	1061.8608
SA45_SOC_2	1770	1877.4234008789062	135.17852246761322	0.059988644	1062.4614
SA45_SOC_2	1771	1719.1924667358398	739.4470453262329	0.84167284	1063.0620000000001
SA45_SOC_2	1772	1715.251235961914	731.65198802948	0.86583674	1063.6626
SA45_SOC_2	1773	1716.9355773925781	729.3806505203247	0.97081876	1064.2632
SA45_SOC_2	1774	1720.3036880493164	728.9080238342285	0.5891612	1064.8638
SA45_SOC_2	1775	1769.9832916259766	725.6006669998169	0.073495	1065.4644
SA45_SOC_2	1776	1729.8699188232422	739.1793823242188	0.14745557	1066.065
SA45_SOC_2	1777	1780.1594924926758	710.9282541275024	0.16321103	1066.6656
SA45_SOC_2	1778	1787.6959991455078	680.860390663147	0.13817322	1067.2662
SA45_SOC_2	1779	1719.8310470581055	716.2543487548828	0.19063789	1067.8668
SA45_SOC_2	1780	1770.2500534057617	729.2025947570801	0.19905068	1068.4674
SA45_SOC_2	1781	1716.8437957763672	729.0674114227295	0.050245393	1069.068
SA45_SOC_2	1782	1766.4349365234375	728.2550239562988	0.039548893	1069.6686
SA45_SOC_2	1783	1720.0126647949219	721.6367053985596	0.09309061	1070.2692
SA45_SOC_2	1784	1791.2234115600586	660.7264423370361	0.14341469	1070.8698
SA45_SOC_2	1785	1747.2504043579102	733.1597971916199	0.44984347	1071.4704
SA45_SOC_2	1786	856.4640998840332	608.9247035980225	0.8742684	1072.071
SA45_SOC_2	1787	907.0901298522949	602.7349805831909	0.9974674	1072.6716000000001
SA45_SOC_2	1788	995.3041076660156	579.5209121704102	0.99888307	1073.2722
SA45_SOC_2	1789	1115.4432678222656	542.7862572669983	0.99768054	1073.8728
SA45_SOC_2	1790	1222.6841354370117	511.5565574169159	0.99921477	1074.4734
SA45_SOC_2	1791	1272.689094543457	506.4249336719513	0.9994324	1075.074
SA45_SOC_2	1792	1314.722671508789	504.23789262771606	0.999091	1075.6746
SA45_SOC_2	1793	1380.6782913208008	515.0423240661621	0.9992902	1076.2752
SA45_SOC_2	1794	1428.570899963379	550.3177070617676	0.9989159	1076.8758
SA45_SOC_2	1795	1445.2673721313477	584.3409061431885	0.9991486	1077.4764
SA45_SOC_2	1796	1487.7820587158203	611.5480971336365	0.9907459	1078.077
SA45_SOC_2	1797	1497.0149230957031	636.606388092041	0.98980767	1078.6776
SA45_SOC_2	1798	1491.0701751708984	692.0986318588257	0.99674726	1079.2782
SA45_SOC_2	1799	1513.311882019043	726.8785357475281	0.975226	1079.8788
SA45_SOC_2	1800	1506.4980697631836	732.4498271942139	0.7210366	1080.4794
SA45_SOC_2	1801	1493.1321716308594	738.5744047164917	0.9061526	1081.08
SA45_SOC_2	1802	1474.442024230957	739.5063328742981	0.98633873	1081.6806
SA45_SOC_2	1803	1480.4085159301758	727.8626704216003	0.99093914	1082.2812000000001
SA45_SOC_2	1804	1474.2202377319336	732.0423460006714	0.9946498	1082.8818
SA45_SOC_2	1805	1477.2930908203125	727.3129892349243	0.99669254	1083.4824
SA45_SOC_2	1806	1495.6623458862305	707.2382640838623	0.99851555	1084.083
SA45_SOC_2	1807	1496.1555862426758	658.3956241607666	0.9994661	1084.6836
SA45_SOC_2	1808	1516.3193893432617	602.187294960022	0.99789524	1085.2842
SA45_SOC_2	1809	1508.9659881591797	515.5102837085724	0.99921846	1085.8848
SA45_SOC_2	1810	1505.3043365478516	500.7963824272156	0.99962103	1086.4854
SA45_SOC_2	1811	1514.9263000488281	448.85656356811523	0.9990387	1087.086
SA45_SOC_2	1812	1514.208984375	398.4463119506836	0.98843944	1087.6866
SA45_SOC_2	1813	1518.5346221923828	318.92645359039307	0.9952958	1088.2872
SA45_SOC_2	1814	1499.5138549804688	287.9340326786041	0.982722	1088.8878
SA45_SOC_2	1815	1475.3606414794922	257.66207456588745	0.9915372	1089.4884
SA45_SOC_2	1816	1497.0326614379883	239.57064986228943	0.77622575	1090.089
SA45_SOC_2	1817	1484.4810104370117	216.60543143749237	0.48965746	1090.6896
SA45_SOC_2	1818	1517.5241088867188	242.92881309986115	0.394464	1091.2902
SA45_SOC_2	1819	1539.4158554077148	375.62910318374634	0.9926225	1091.8908000000001
SA45_SOC_2	1820	1500.0414276123047	518.5837411880493	0.9987231	1092.4914
SA45_SOC_2	1821	1450.2988815307617	612.5857257843018	0.97722185	1093.092
SA45_SOC_2	1822	1418.4855651855469	675.2344465255737	0.99345654	1093.6926
SA45_SOC_2	1823	1399.200553894043	695.2387475967407	0.99604875	1094.2932
SA45_SOC_2	1824	1403.0109786987305	695.6691455841064	0.998047	1094.8938
SA45_SOC_2	1825	1392.8228759765625	697.0974540710449	0.9982559	1095.4944
SA45_SOC_2	1826	1357.855224609375	696.1982274055481	0.99696785	1096.095
SA45_SOC_2	1827	1356.7948150634766	706.242413520813	0.99742186	1096.6956
SA45_SOC_2	1828	1364.087905883789	682.9346179962158	0.9978131	1097.2962
SA45_SOC_2	1829	1368.3562088012695	621.3851952552795	0.9977744	1097.8968
SA45_SOC_2	1830	1368.4588623046875	554.1014242172241	0.997056	1098.4974
SA45_SOC_2	1831	1342.9864883422852	533.9218997955322	0.99749386	1099.098
SA45_SOC_2	1832	1362.568130493164	568.4411573410034	0.99936527	1099.6986
SA45_SOC_2	1833	1357.6146697998047	621.6984987258911	0.99909174	1100.2992
SA45_SOC_2	1834	1351.4492797851562	647.0185947418213	0.99911815	1100.8998
SA45_SOC_2	1835	1334.443130493164	656.0353231430054	0.99765575	1101.5004000000001
SA45_SOC_2	1836	1326.3622283935547	671.8550562858582	0.9981659	1102.101
SA45_SOC_2	1837	1334.007225036621	678.565878868103	0.9981042	1102.7016
SA45_SOC_2	1838	1340.5712127685547	682.8412771224976	0.9931973	1103.3022
SA45_SOC_2	1839	1354.7021484375	696.4895796775818	0.9592512	1103.9028
SA45_SOC_2	1840	1350.9133529663086	706.2526488304138	0.9943969	1104.5034
SA45_SOC_2	1841	1345.071029663086	715.5606651306152	0.9893686	1105.104
SA45_SOC_2	1842	1330.1201248168945	721.6180372238159	0.9943494	1105.7046
SA45_SOC_2	1843	1324.6925354003906	714.4862794876099	0.99880254	1106.3052
SA45_SOC_2	1844	1321.0316848754883	694.9829936027527	0.9977646	1106.9058
SA45_SOC_2	1845	1322.8874588012695	641.0864281654358	0.9951534	1107.5064
SA45_SOC_2	1846	1325.6668853759766	603.5810995101929	0.99734795	1108.107
SA45_SOC_2	1847	1340.782814025879	575.842444896698	0.99482673	1108.7076
SA45_SOC_2	1848	1335.6329727172852	551.2321901321411	0.99488884	1109.3082
SA45_SOC_2	1849	1330.678367614746	520.4551291465759	0.9844599	1109.9088
SA45_SOC_2	1850	1326.1129760742188	509.04597759246826	0.99527586	1110.5094
SA45_SOC_2	1851	1321.7639923095703	501.62492752075195	0.9961528	1111.1100000000001
SA45_SOC_2	1852	1302.5370025634766	475.9650385379791	0.9985122	1111.7106
SA45_SOC_2	1853	1247.596778869629	477.29997396469116	0.99570626	1112.3112
SA45_SOC_2	1854	1209.4713592529297	484.93557929992676	0.98750395	1112.9118
SA45_SOC_2	1855	1203.534049987793	493.0584239959717	0.9967146	1113.5124
SA45_SOC_2	1856	1185.5207061767578	494.5631432533264	0.99419796	1114.113
SA45_SOC_2	1857	1146.9895935058594	500.4714274406433	0.99469084	1114.7136
SA45_SOC_2	1858	1079.505615234375	526.2902855873108	0.99901414	1115.3142
SA45_SOC_2	1859	942.6552200317383	582.6083064079285	0.999496	1115.9148
SA45_SOC_2	1860	841.2072372436523	641.9885516166687	0.9901072	1116.5154
SA45_SOC_2	1861	1864.691276550293	144.31308567523956	0.031755522	1117.116
SA45_SOC_2	1862	1726.750259399414	550.3962421417236	0.85039634	1117.7166
SA45_SOC_2	1863	1721.1821365356445	718.0479097366333	0.14485785	1118.3172
SA45_SOC_2	1864	1706.0512161254883	668.2498455047607	0.09035664	1118.9178
SA45_SOC_2	1865	1729.5452499389648	713.7486934661865	0.12427256	1119.5184
SA45_SOC_2	1866	1710.0325012207031	747.571177482605	0.20753911	1120.119
SA45_SOC_2	1867	1726.3354110717773	716.3811635971069	0.72436655	1120.7196000000001
SA45_SOC_2	1868	1721.7686462402344	718.008770942688	0.2170723	1121.3202
SA45_SOC_2	1869	1725.395278930664	711.9160580635071	0.77743334	1121.9208
SA45_SOC_2	1870	1722.2082138061523	722.6023006439209	0.82352966	1122.5214
SA45_SOC_2	1871	1722.0132064819336	715.72829246521	0.14437598	1123.122
SA45_SOC_2	1872	1722.246437072754	723.7221336364746	0.5837178	1123.7226
SA45_SOC_2	1873	1722.271842956543	717.935836315155	0.076790825	1124.3232
SA45_SOC_2	1874	1721.7984008789062	720.8665466308594	0.851436	1124.9238
SA45_SOC_2	1875	1722.5951385498047	720.4519200325012	0.6225068	1125.5244
SA45_SOC_2	1876	1717.2938919067383	726.5070390701294	0.79344606	1126.125
SA45_SOC_2	1877	1718.972282409668	723.0860638618469	0.8132463	1126.7256
SA45_SOC_2	1878	1769.0019607543945	721.9689989089966	0.09034922	1127.3262
SA45_SOC_2	1879	1718.290786743164	719.176754951477	0.64652205	1127.9268
SA45_SOC_2	1880	1718.8829040527344	724.2421388626099	0.5244524	1128.5274
SA45_SOC_2	1881	1721.4391708374023	722.4355745315552	0.85813344	1129.128
SA45_SOC_2	1882	1719.960823059082	717.9776787757874	0.6699979	1129.7286
SA45_SOC_2	1883	1719.393196105957	716.0874938964844	0.25175384	1130.3292000000001
SA45_SOC_2	1884	1878.4871292114258	136.48128747940063	0.0717059	1130.9298000000001
SA45_SOC_2	1885	1723.868522644043	719.2618560791016	0.36576694	1131.5304
SA45_SOC_2	1886	1722.9473876953125	719.9304342269897	0.7591951	1132.131
SA45_SOC_2	1887	1724.036750793457	717.134199142456	0.06907951	1132.7316
SA45_SOC_2	1888	1723.2148361206055	719.00545835495	0.41557297	1133.3322
SA45_SOC_2	1889	1722.7158737182617	719.0335893630981	0.30968153	1133.9328
SA45_SOC_2	1890	1722.4188995361328	717.7174830436707	0.8267087	1134.5334
SA45_SOC_2	1891	1719.704475402832	715.641131401062	0.6732468	1135.134
SA45_SOC_2	1892	1724.212417602539	711.5072894096375	0.09740392	1135.7346
SA45_SOC_2	1893	1764.601707458496	732.6401782035828	0.09083337	1136.3352
SA45_SOC_2	1894	1715.6961822509766	723.9498853683472	0.7164538	1136.9358
SA45_SOC_2	1895	1760.0180053710938	735.7195901870728	0.08748018	1137.5364
SA45_SOC_2	1896	1721.052589416504	723.5720157623291	0.2725052	1138.137
SA45_SOC_2	1897	1722.8485107421875	718.6451625823975	0.078343846	1138.7376
SA45_SOC_2	1898	1725.3382873535156	719.6139764785767	0.21491146	1139.3382
SA45_SOC_2	1899	1725.9418487548828	720.9637498855591	0.5454936	1139.9388000000001
SA45_SOC_2	1900	1796.4117050170898	704.6343755722046	0.73618686	1140.5394000000001
SA45_SOC_2	1901	1722.403907775879	723.2242727279663	0.48265377	1141.14
SA45_SOC_2	1902	1723.1103515625	715.2574682235718	0.047828015	1141.7406
SA45_SOC_2	1903	1717.7571487426758	720.2606678009033	0.24815805	1142.3412
SA45_SOC_2	1904	1768.729362487793	715.4035949707031	0.27958044	1142.9418
SA45_SOC_2	1905	1720.9180068969727	715.9416246414185	0.7989309	1143.5424
SA45_SOC_2	1906	1722.0144653320312	722.0497226715088	0.6158888	1144.143
SA45_SOC_2	1907	1717.9149627685547	722.4835324287415	0.34258214	1144.7436
SA45_SOC_2	1908	1720.693244934082	719.5620918273926	0.42842337	1145.3442
SA45_SOC_2	1909	1784.2942428588867	700.861988067627	0.26819363	1145.9448
SA45_SOC_2	1910	1778.4791564941406	688.9464139938354	0.62787414	1146.5454
SA45_SOC_2	1911	1723.4553909301758	711.1007738113403	0.18697385	1147.146
SA45_SOC_2	1912	1717.9076385498047	719.0531587600708	0.60762006	1147.7466
SA45_SOC_2	1913	1718.309326171875	715.6805920600891	0.07089085	1148.3472
SA45_SOC_2	1914	1781.1357879638672	694.4533967971802	0.21373692	1148.9478
SA45_SOC_2	1915	1719.9807357788086	724.3590402603149	0.8058714	1149.5484000000001
SA45_SOC_2	1916	1720.7425689697266	716.8731021881104	0.13822062	1150.1490000000001
SA45_SOC_2	1917	1721.8234634399414	718.8794803619385	0.75397605	1150.7496
SA45_SOC_2	1918	1722.279052734375	718.0918765068054	0.11033145	1151.3502
SA45_SOC_2	1919	1723.773078918457	721.1155414581299	0.09918579	1151.9508
SA45_SOC_2	1920	923.9122581481934	577.2769331932068	0.99919146	1152.5514
SA45_SOC_2	1921	1038.3169555664062	558.8318753242493	0.99827695	1153.152
SA45_SOC_2	1922	1120.8500289916992	539.401330947876	0.9978131	1153.7526
SA45_SOC_2	1923	1170.3511047363281	529.5252871513367	0.99953413	1154.3532
SA45_SOC_2	1924	1201.424331665039	524.5279455184937	0.9992943	1154.9538
SA45_SOC_2	1925	1213.176612854004	523.4227895736694	0.9992442	1155.5544
SA45_SOC_2	1926	1262.3907852172852	526.1453819274902	0.9942471	1156.155
SA45_SOC_2	1927	1307.9961776733398	555.5785918235779	0.99832517	1156.7556
SA45_SOC_2	1928	1339.526023864746	616.824688911438	0.9993406	1157.3562
SA45_SOC_2	1929	1374.2750930786133	675.5724048614502	0.9994956	1157.9568
SA45_SOC_2	1930	1419.3340301513672	699.517879486084	0.9979984	1158.5574
SA45_SOC_2	1931	1429.3413162231445	714.6155405044556	0.99919456	1159.1580000000001
SA45_SOC_2	1932	1416.9455337524414	720.0341391563416	0.9978537	1159.7586000000001
SA45_SOC_2	1933	1402.1715545654297	727.06618309021	0.99478537	1160.3592
SA45_SOC_2	1934	1443.0864715576172	719.9528360366821	0.9960075	1160.9598
SA45_SOC_2	1935	1427.303123474121	719.4224667549133	0.9987031	1161.5604
SA45_SOC_2	1936	1422.6301574707031	721.8759155273438	0.998338	1162.161
SA45_SOC_2	1937	1478.558006286621	717.0693111419678	0.94246876	1162.7616
SA45_SOC_2	1938	1485.959358215332	705.130820274353	0.95474637	1163.3622
SA45_SOC_2	1939	1459.4888305664062	699.0680408477783	0.96893936	1163.9628
SA45_SOC_2	1940	1429.2852401733398	689.3670272827148	0.9949366	1164.5634
SA45_SOC_2	1941	1422.1866989135742	691.5846133232117	0.99449545	1165.164
SA45_SOC_2	1942	1405.4742050170898	671.6732025146484	0.9868233	1165.7646
SA45_SOC_2	1943	1368.2981872558594	700.2360248565674	0.9958106	1166.3652
SA45_SOC_2	1944	1369.5352935791016	720.1188540458679	0.9783401	1166.9658
SA45_SOC_2	1945	1359.4025802612305	706.4738988876343	0.9970805	1167.5664
SA45_SOC_2	1946	1376.9379043579102	692.8908061981201	0.9978382	1168.167
SA45_SOC_2	1947	1384.2507934570312	670.575385093689	0.97629344	1168.7676000000001
SA45_SOC_2	1948	1387.8089904785156	615.261390209198	0.98043674	1169.3682000000001
SA45_SOC_2	1949	1376.4414596557617	612.0164752006531	0.9941625	1169.9688
SA45_SOC_2	1950	1367.9573822021484	587.8402876853943	0.9986212	1170.5694
SA45_SOC_2	1951	1368.5642623901367	563.5600090026855	0.9978265	1171.17
SA45_SOC_2	1952	1383.3015060424805	559.0021419525146	0.99252033	1171.7706
SA45_SOC_2	1953	1357.2933197021484	548.9012432098389	0.9943422	1172.3712
SA45_SOC_2	1954	1326.9645309448242	531.2870478630066	0.9949473	1172.9718
SA45_SOC_2	1955	1283.0754089355469	525.323531627655	0.99789536	1173.5724
SA45_SOC_2	1956	1230.8063507080078	537.3160636425018	0.9944041	1174.173
SA45_SOC_2	1957	1189.522933959961	532.94677734375	0.99201316	1174.7736
SA45_SOC_2	1958	1138.2586669921875	524.3196988105774	0.98314226	1175.3742
SA45_SOC_2	1959	1087.5723266601562	510.62955379486084	0.98976654	1175.9748
SA45_SOC_2	1960	1027.441177368164	491.77637100219727	0.99860436	1176.5754
SA45_SOC_2	1961	967.3495101928711	471.9194197654724	0.99879116	1177.176
SA45_SOC_2	1962	921.035270690918	453.30267906188965	0.9992842	1177.7766
SA45_SOC_2	1963	915.8726119995117	446.2604320049286	0.99846786	1178.3772000000001
SA45_SOC_2	1964	910.1986312866211	440.5899739265442	0.996678	1178.9778000000001
SA45_SOC_2	1965	890.5341911315918	433.08037877082825	0.9969902	1179.5784
SA45_SOC_2	1966	890.3598976135254	446.2296938896179	0.99338526	1180.179
SA45_SOC_2	1967	922.7704238891602	486.1545467376709	0.99865365	1180.7796
SA45_SOC_2	1968	900.2986907958984	562.6520276069641	0.99832815	1181.3802
SA45_SOC_2	1969	857.2018432617188	628.0734872817993	0.9969285	1181.9808
SA45_SOC_2	1970	1877.0492935180664	135.9195041656494	0.06272882	1182.5814
SA45_SOC_2	1971	1779.6727752685547	687.8693890571594	0.5462278	1183.182
SA45_SOC_2	1972	1768.1153869628906	714.6250033378601	0.061240233	1183.7826
SA45_SOC_2	1973	1770.2723693847656	720.619740486145	0.18908688	1184.3832
SA45_SOC_2	1974	1759.3568801879883	718.2635593414307	0.07327243	1184.9838
SA45_SOC_2	1975	1876.7605590820312	136.5794724225998	0.075466484	1185.5844
SA45_SOC_2	1976	1788.761100769043	684.8892402648926	0.5194398	1186.185
SA45_SOC_2	1977	1778.4801864624023	722.6662874221802	0.09707501	1186.7856
SA45_SOC_2	1978	1879.7471237182617	139.10258889198303	0.033360407	1187.3862
SA45_SOC_2	1979	1879.6971130371094	139.84004616737366	0.04005183	1187.9868000000001
SA45_SOC_2	1980	1877.6200103759766	136.48130357265472	0.054526217	1188.5874000000001
SA45_SOC_2	1981	1722.535629272461	713.8222074508667	0.2828792	1189.188
SA45_SOC_2	1982	1784.5179748535156	702.9770922660828	0.7701996	1189.7886
SA45_SOC_2	1983	1776.272964477539	698.3447456359863	0.31015995	1190.3892
SA45_SOC_2	1984	1877.446517944336	135.87016224861145	0.031212103	1190.9898
SA45_SOC_2	1985	1877.8461456298828	138.3819329738617	0.06055108	1191.5904
SA45_SOC_2	1986	1775.7704544067383	724.3255019187927	0.106579736	1192.191
SA45_SOC_2	1987	1773.6759567260742	717.2297286987305	0.058700696	1192.7916
SA45_SOC_2	1988	1785.4072952270508	716.7930221557617	0.09745533	1193.3922
SA45_SOC_2	1989	1780.7038879394531	718.0876922607422	0.10612045	1193.9928
SA45_SOC_2	1990	1774.6641540527344	713.9754152297974	0.2813408	1194.5934
SA45_SOC_2	1991	1776.1530303955078	704.1718554496765	0.15379101	1195.194
SA45_SOC_2	1992	1880.6417083740234	141.9095742702484	0.022838056	1195.7946
SA45_SOC_2	1993	1878.4809494018555	133.63898545503616	0.025825344	1196.3952
SA45_SOC_2	1994	1785.3199768066406	705.0415349006653	0.05970584	1196.9958
SA45_SOC_2	1995	1767.7189636230469	714.8208904266357	0.117237285	1197.5964000000001
SA45_SOC_2	1996	1771.4788055419922	725.6838369369507	0.10055986	1198.1970000000001
SA45_SOC_2	1997	1787.6339721679688	710.9025049209595	0.18701583	1198.7976
SA45_SOC_2	1998	1782.1430969238281	710.6894946098328	0.18259683	1199.3982
SA45_SOC_2	1999	1773.8206100463867	711.8032121658325	0.25584808	1199.9988
[truncated: 1,513 more rows]
