# Supplementary material for: Measuring inter-individual differences in behavioural types of gilthead seabreams in the laboratory using deep learning
Source: PeerJ. 2022 May 5;10:e13396. doi: 10.7717/peerj.13396 (PMC9080431; doi:10.7717/peerj.13396)
Supplement: Supplemental Information 1 [file peerj-10-13396-s001.zip › Raw validation data/d4/SA45_SOC_3.csv]

ID	sec	X	Y	%	seconds
SA45_SOC_3	1	1142.962760925293	604.1818284988403	0.9914507	0.0
SA45_SOC_3	2	1151.9338989257812	540.9171223640442	0.99835134	0.6006
SA45_SOC_3	3	1162.4468994140625	503.3038401603699	0.996151	1.2012
SA45_SOC_3	4	1221.0122680664062	502.66345739364624	0.99515873	1.8018
SA45_SOC_3	5	1274.743537902832	505.58077812194824	0.99411434	2.4024
SA45_SOC_3	6	1299.5154190063477	505.4342007637024	0.99214125	3.003
SA45_SOC_3	7	1301.151237487793	515.4835689067841	0.99861705	3.6036
SA45_SOC_3	8	1303.2706832885742	518.5256123542786	0.95660204	4.2042
SA45_SOC_3	9	1309.350700378418	529.3492591381073	0.994194	4.8048
SA45_SOC_3	10	1338.7019348144531	559.7681164741516	0.998078	5.4054
SA45_SOC_3	11	1342.4382019042969	569.1067743301392	0.9982998	6.006
SA45_SOC_3	12	1334.8744583129883	590.1534032821655	0.9928865	6.6066
SA45_SOC_3	13	1376.1940383911133	611.479926109314	0.99517196	7.2072
SA45_SOC_3	14	1336.094741821289	619.9994373321533	0.998151	7.8078
SA45_SOC_3	15	1325.2593612670898	613.5338115692139	0.9991021	8.4084
SA45_SOC_3	16	1293.0073928833008	614.6440529823303	0.9985892	9.009
SA45_SOC_3	17	1277.2177505493164	609.4550728797913	0.997373	9.6096
SA45_SOC_3	18	1211.5732955932617	592.5249695777893	0.9993807	10.2102
SA45_SOC_3	19	1170.201416015625	573.8104462623596	0.99899143	10.8108
SA45_SOC_3	20	1169.937515258789	561.1610198020935	0.9980106	11.4114
SA45_SOC_3	21	1145.1943588256836	532.7001321315765	0.9948666	12.012
SA45_SOC_3	22	1115.690803527832	502.6907515525818	0.9960544	12.6126
SA45_SOC_3	23	1125.4074096679688	478.08497071266174	0.9968549	13.2132
SA45_SOC_3	24	1138.725471496582	462.88737058639526	0.984115	13.8138
SA45_SOC_3	25	1123.3125686645508	438.9903688430786	0.9989831	14.4144
SA45_SOC_3	26	1108.1536102294922	441.7338180541992	0.9994386	15.015
SA45_SOC_3	27	1017.205810546875	503.48440647125244	0.9982638	15.6156
SA45_SOC_3	28	895.0538063049316	575.9605050086975	0.9985709	16.2162
SA45_SOC_3	29	837.7614784240723	618.8163256645203	0.9775409	16.8168
SA45_SOC_3	30	1780.4966354370117	716.3107395172119	0.09609343	17.4174
SA45_SOC_3	31	1782.0513153076172	714.2881393432617	0.20957705	18.018
SA45_SOC_3	32	1783.4345626831055	715.2434349060059	0.52384573	18.6186
SA45_SOC_3	33	1778.961296081543	719.4393968582153	0.079137646	19.2192
SA45_SOC_3	34	1717.3403549194336	702.5400638580322	0.549175	19.8198
SA45_SOC_3	35	1878.204231262207	136.9852316379547	0.05409538	20.4204
SA45_SOC_3	36	1774.6666717529297	723.8299584388733	0.09266103	21.021
SA45_SOC_3	37	1779.5114135742188	724.5763635635376	0.10774514	21.6216
SA45_SOC_3	38	1880.2587890625	139.56267893314362	0.055300042	22.2222
SA45_SOC_3	39	1878.4614944458008	135.95618069171906	0.035543017	22.8228
SA45_SOC_3	40	1877.3389434814453	137.918398976326	0.06866606	23.4234
SA45_SOC_3	41	1716.5154647827148	733.9373588562012	0.42525628	24.024
SA45_SOC_3	42	1720.4851913452148	718.648509979248	0.05270308	24.6246
SA45_SOC_3	43	1878.423957824707	136.72456920146942	0.044523094	25.2252
SA45_SOC_3	44	1747.529296875	742.8257274627686	0.8089848	25.8258
SA45_SOC_3	45	1722.5617218017578	718.8313293457031	0.24149145	26.4264
SA45_SOC_3	46	1769.4700241088867	736.6943264007568	0.9022238	27.027
SA45_SOC_3	47	1775.2582168579102	734.4016170501709	0.9773269	27.6276
SA45_SOC_3	48	1779.5979309082031	733.1944942474365	0.257237	28.2282
SA45_SOC_3	49	1768.4100723266602	734.4542741775513	0.36907026	28.8288
SA45_SOC_3	50	1736.6107177734375	745.288896560669	0.5726156	29.4294
SA45_SOC_3	51	1773.152847290039	738.9295506477356	0.38187578	30.03
SA45_SOC_3	52	1719.4092178344727	719.5507621765137	0.7920247	30.6306
SA45_SOC_3	53	1723.0715560913086	725.3994369506836	0.09184166	31.2312
SA45_SOC_3	54	1773.5087585449219	715.7674312591553	0.1154903	31.8318
SA45_SOC_3	55	1773.4444427490234	706.3671684265137	0.5954606	32.4324
SA45_SOC_3	56	1786.7987823486328	707.9117345809937	0.45809293	33.033
SA45_SOC_3	57	1773.6209106445312	716.6158676147461	0.10382773	33.6336
SA45_SOC_3	58	1877.625617980957	135.49824714660645	0.036118984	34.2342
SA45_SOC_3	59	1765.6305313110352	722.7580833435059	0.03997035	34.8348
SA45_SOC_3	60	1779.9476623535156	722.7649068832397	0.08174835	35.4354
SA45_SOC_3	61	1782.5619506835938	714.1787052154541	0.23309746	36.036
SA45_SOC_3	62	1776.8872833251953	725.1096940040588	0.2906452	36.6366
SA45_SOC_3	63	1878.7945175170898	136.11262321472168	0.033667307	37.2372
SA45_SOC_3	64	1720.5481338500977	717.8067684173584	0.05542528	37.8378
SA45_SOC_3	65	1879.4517517089844	137.95544564723969	0.022724539	38.4384
SA45_SOC_3	66	1772.8629684448242	723.9536190032959	0.04103485	39.039
SA45_SOC_3	67	1864.6602630615234	143.3218377828598	0.03467419	39.6396
SA45_SOC_3	68	1766.0220336914062	728.6931467056274	0.055198092	40.2402
SA45_SOC_3	69	1879.4245147705078	140.44672966003418	0.04152281	40.8408
SA45_SOC_3	70	1715.6343841552734	718.1458854675293	0.080221675	41.4414
SA45_SOC_3	71	1719.6580123901367	717.3534536361694	0.45729226	42.042
SA45_SOC_3	72	1713.8610076904297	736.8672323226929	0.7511857	42.6426
SA45_SOC_3	73	1716.4328384399414	742.7308416366577	0.98736215	43.2432
SA45_SOC_3	74	1717.7772903442383	743.395299911499	0.6715422	43.8438
SA45_SOC_3	75	1752.0272827148438	736.9153833389282	0.6427778	44.4444
SA45_SOC_3	76	1877.8240585327148	138.14856469631195	0.074344784	45.045
SA45_SOC_3	77	1770.5221939086914	727.305908203125	0.04324374	45.6456
SA45_SOC_3	78	1767.5412368774414	738.4065198898315	0.043675307	46.2462
SA45_SOC_3	79	1879.8308944702148	140.41565358638763	0.05589533	46.8468
SA45_SOC_3	80	1877.0720672607422	136.96348965168	0.05887383	47.4474
SA45_SOC_3	81	1718.9237594604492	722.5064492225647	0.06611348	48.048
SA45_SOC_3	82	1716.2195205688477	724.0770220756531	0.41078022	48.6486
SA45_SOC_3	83	1774.6608352661133	722.5621318817139	0.042913947	49.2492
SA45_SOC_3	84	1775.3878784179688	722.4709796905518	0.0389497	49.8498
SA45_SOC_3	85	1876.6671752929688	137.33577489852905	0.053534586	50.4504
SA45_SOC_3	86	1775.5973052978516	722.3942470550537	0.1968642	51.051
SA45_SOC_3	87	1783.073387145996	718.5695886611938	0.27463043	51.6516
SA45_SOC_3	88	1790.6767272949219	692.2802925109863	0.499137	52.2522
SA45_SOC_3	89	1789.9717712402344	687.4172329902649	0.39301053	52.8528
SA45_SOC_3	90	1781.3898468017578	714.1583633422852	0.075980954	53.4534
SA45_SOC_3	91	1776.529197692871	694.9894952774048	0.24310097	54.054
SA45_SOC_3	92	1769.505729675293	710.7754969596863	0.045071997	54.6546
SA45_SOC_3	93	1878.9201736450195	137.47189164161682	0.039082196	55.2552
SA45_SOC_3	94	1878.746337890625	135.39010047912598	0.029242033	55.8558
SA45_SOC_3	95	1774.31396484375	715.9578466415405	0.08039105	56.4564
SA45_SOC_3	96	1765.3038024902344	728.6349534988403	0.09289006	57.057
SA45_SOC_3	97	1761.6957092285156	720.2557754516602	0.043265566	57.6576
SA45_SOC_3	98	1759.6614074707031	716.7784738540649	0.20516762	58.2582
SA45_SOC_3	99	1784.8797225952148	707.060980796814	0.744284	58.8588
SA45_SOC_3	100	1773.7321472167969	717.2713136672974	0.1343866	59.4594
SA45_SOC_3	101	1786.0594940185547	701.313886642456	0.47488204	60.06
SA45_SOC_3	102	1790.8618927001953	688.8630509376526	0.07999799	60.6606
SA45_SOC_3	103	1787.9447937011719	677.2982454299927	0.054822877	61.2612
SA45_SOC_3	104	1792.9772186279297	702.0433616638184	0.06756339	61.8618
SA45_SOC_3	105	1722.3834228515625	718.9234471321106	0.073330045	62.4624
SA45_SOC_3	106	1776.189079284668	684.5174217224121	0.12589757	63.063
SA45_SOC_3	107	1719.7880172729492	710.031988620758	0.15252079	63.6636
SA45_SOC_3	108	1780.3355026245117	693.5147738456726	0.9002665	64.2642
SA45_SOC_3	109	1757.1843338012695	729.0677976608276	0.098810226	64.8648
SA45_SOC_3	110	1878.581771850586	138.3585011959076	0.048434258	65.4654
SA45_SOC_3	111	1758.534164428711	718.0073547363281	0.065517746	66.066
SA45_SOC_3	112	1775.6090927124023	707.1599864959717	0.09599449	66.6666
SA45_SOC_3	113	1781.3008117675781	713.3578205108643	0.21415906	67.2672
SA45_SOC_3	114	1783.4307861328125	699.7846412658691	0.5091238	67.8678
SA45_SOC_3	115	1784.3072891235352	705.7557535171509	0.1257042	68.4684
SA45_SOC_3	116	1718.2312774658203	717.0443344116211	0.031110616	69.069
SA45_SOC_3	117	1783.3504486083984	716.17027759552	0.32923445	69.6696
SA45_SOC_3	118	1786.2675476074219	719.9573421478271	0.79228956	70.2702
SA45_SOC_3	119	1780.1720809936523	722.5886535644531	0.20487402	70.8708
SA45_SOC_3	120	1774.5909118652344	719.8408913612366	0.089477226	71.4714
SA45_SOC_3	121	1786.4935684204102	715.0394368171692	0.17705302	72.072
SA45_SOC_3	122	1780.733871459961	709.0808129310608	0.13771972	72.6726
SA45_SOC_3	123	1778.2995986938477	723.4279489517212	0.13914028	73.2732
SA45_SOC_3	124	1789.8094940185547	707.1708011627197	0.04146779	73.8738
SA45_SOC_3	125	1878.628921508789	136.58190250396729	0.07011615	74.4744
SA45_SOC_3	126	1877.6250457763672	136.4639389514923	0.06099312	75.075
SA45_SOC_3	127	1774.3497848510742	723.279504776001	0.041528434	75.6756
SA45_SOC_3	128	1773.7448501586914	722.0459890365601	0.19955449	76.2762
SA45_SOC_3	129	1777.024269104004	709.6332621574402	0.13758132	76.8768
SA45_SOC_3	130	1879.6608352661133	137.77916014194489	0.028300814	77.4774
SA45_SOC_3	131	1769.4116592407227	719.2482089996338	0.07658595	78.078
SA45_SOC_3	132	1770.014877319336	724.8350787162781	0.09294382	78.6786
SA45_SOC_3	133	1783.6422729492188	718.0798387527466	0.5022495	79.2792
SA45_SOC_3	134	1777.4734497070312	716.3254165649414	0.06310554	79.8798
SA45_SOC_3	135	1878.8661575317383	136.13885521888733	0.052120805	80.4804
SA45_SOC_3	136	1783.982276916504	724.0730953216553	0.2791821	81.081
SA45_SOC_3	137	1779.2602157592773	723.2129430770874	0.085216805	81.6816
SA45_SOC_3	138	1778.18115234375	717.4910831451416	0.06740973	82.2822
SA45_SOC_3	139	1718.2571411132812	708.1793975830078	0.26402184	82.8828
SA45_SOC_3	140	1876.710548400879	132.9972106218338	0.07302372	83.4834
SA45_SOC_3	141	1718.3779907226562	718.592119216919	0.26263714	84.084
SA45_SOC_3	142	1777.9479217529297	722.217607498169	0.1554603	84.6846
SA45_SOC_3	143	1723.788185119629	713.6272859573364	0.03613932	85.2852
SA45_SOC_3	144	1874.2356491088867	616.4980602264404	0.03840191	85.8858
SA45_SOC_3	145	1775.8647537231445	722.9208183288574	0.10358947	86.4864
SA45_SOC_3	146	1876.6473770141602	571.6547226905823	0.02811968	87.087
SA45_SOC_3	147	1771.7736053466797	724.573917388916	0.039513778	87.6876
SA45_SOC_3	148	1878.369026184082	137.615105509758	0.08379852	88.2882
SA45_SOC_3	149	1783.641357421875	694.1995096206665	0.32496506	88.8888
SA45_SOC_3	150	1779.9433135986328	702.3601412773132	0.5220584	89.4894
SA45_SOC_3	151	1773.4983444213867	672.5281405448914	0.045898862	90.09
SA45_SOC_3	152	1787.3008346557617	690.3360986709595	0.08853908	90.6906
SA45_SOC_3	153	1781.2726593017578	670.4288721084595	0.21047172	91.2912
SA45_SOC_3	154	1878.5307312011719	138.85948419570923	0.04482183	91.8918
SA45_SOC_3	155	1776.2721633911133	706.533830165863	0.045316152	92.4924
SA45_SOC_3	156	1719.4025802612305	715.1167488098145	0.06586186	93.093
SA45_SOC_3	157	1804.5255661010742	668.3125448226929	0.09026616	93.6936
SA45_SOC_3	158	1877.1250534057617	132.95806378126144	0.07595433	94.2942
SA45_SOC_3	159	1761.5316009521484	728.2272791862488	0.06715246	94.8948
SA45_SOC_3	160	1785.0874328613281	712.2995281219482	0.19713312	95.4954
SA45_SOC_3	161	1777.0697021484375	715.0561738014221	0.081548244	96.096
SA45_SOC_3	162	1784.2064666748047	691.1867880821228	0.029460486	96.6966
SA45_SOC_3	163	1876.6345596313477	135.04800617694855	0.0662172	97.2972
SA45_SOC_3	164	1775.2974700927734	709.4710421562195	0.07270634	97.8978
SA45_SOC_3	165	1879.6714782714844	137.73986041545868	0.04072096	98.4984
SA45_SOC_3	166	1740.9133529663086	735.6332659721375	0.060592845	99.099
SA45_SOC_3	167	1876.2382507324219	133.98751705884933	0.053824198	99.6996
SA45_SOC_3	168	1769.9022674560547	728.3520984649658	0.080697894	100.3002
SA45_SOC_3	169	1719.598159790039	716.5312814712524	0.05820735	100.9008
SA45_SOC_3	170	1724.970817565918	717.9265666007996	0.062811464	101.5014
SA45_SOC_3	171	1878.757095336914	135.4567587375641	0.020958995	102.102
SA45_SOC_3	172	1711.7445373535156	723.1907987594604	0.7483779	102.7026
SA45_SOC_3	173	1715.6316375732422	735.1009654998779	0.9407465	103.3032
SA45_SOC_3	174	1717.444725036621	728.909182548523	0.9679937	103.9038
SA45_SOC_3	175	1879.0324401855469	127.17071235179901	0.05053655	104.5044
SA45_SOC_3	176	1738.652229309082	738.6389064788818	0.8803053	105.105
SA45_SOC_3	177	1725.2740859985352	724.8328256607056	0.34201244	105.7056
SA45_SOC_3	178	1877.9837036132812	125.83024889230728	0.03775481	106.3062
SA45_SOC_3	179	1771.6119003295898	729.5990037918091	0.32957476	106.9068
SA45_SOC_3	180	1758.076057434082	714.5366191864014	0.4983584	107.5074
SA45_SOC_3	181	1762.3523712158203	692.6647281646729	0.14700699	108.108
SA45_SOC_3	182	1737.3140716552734	649.375741481781	0.84630543	108.7086
SA45_SOC_3	183	1734.2676544189453	598.9154076576233	0.6632748	109.3092
SA45_SOC_3	184	1715.302963256836	695.3367233276367	0.12972888	109.9098
SA45_SOC_3	185	1877.8371047973633	135.4668813943863	0.03874425	110.5104
SA45_SOC_3	186	1768.7094497680664	725.9723567962646	0.05395484	111.111
SA45_SOC_3	187	138.69276523590088	742.1024322509766	0.05012919	111.7116
SA45_SOC_3	188	1775.9917831420898	722.4927377700806	0.038754348	112.3122
SA45_SOC_3	189	1879.0513229370117	136.26692533493042	0.03814206	112.9128
SA45_SOC_3	190	1774.0049743652344	724.6673226356506	0.041170955	113.5134
SA45_SOC_3	191	1777.2705459594727	725.714864730835	0.12551756	114.114
SA45_SOC_3	192	1778.9349746704102	722.7364540100098	0.10625077	114.7146
SA45_SOC_3	193	1780.792465209961	719.3675565719604	0.09373235	115.3152
SA45_SOC_3	194	1878.2975006103516	136.85532689094543	0.04845997	115.9158
SA45_SOC_3	195	1787.3516464233398	688.756513595581	0.8634857	116.5164
SA45_SOC_3	196	1778.0374145507812	705.7599377632141	0.16154216	117.117
SA45_SOC_3	197	1782.1453857421875	708.0155682563782	0.13571963	117.7176
SA45_SOC_3	198	1879.430809020996	137.04144537448883	0.051339865	118.3182
SA45_SOC_3	199	1767.0435333251953	716.3344287872314	0.38874146	118.9188
SA45_SOC_3	200	1766.985855102539	715.8581972122192	0.43461722	119.5194
SA45_SOC_3	201	1773.28857421875	719.0783929824829	0.20324093	120.12
SA45_SOC_3	202	1777.4031829833984	715.5087161064148	0.3515649	120.7206
SA45_SOC_3	203	1787.3632049560547	712.5504541397095	0.21817493	121.3212
SA45_SOC_3	204	1773.3353805541992	720.4759311676025	0.31501114	121.9218
SA45_SOC_3	205	1786.1049270629883	717.1311092376709	0.29549983	122.5224
SA45_SOC_3	206	1768.8805389404297	745.8054256439209	0.062069457	123.123
SA45_SOC_3	207	1882.4102783203125	697.0988702774048	0.09225236	123.7236
SA45_SOC_3	208	1720.1298522949219	717.8303289413452	0.9523387	124.3242
SA45_SOC_3	209	1713.277587890625	720.7923889160156	0.82487	124.9248
SA45_SOC_3	210	1715.5403137207031	718.3114528656006	0.54608184	125.5254
SA45_SOC_3	211	1785.139045715332	722.4543070793152	0.61505747	126.126
SA45_SOC_3	212	1774.1139221191406	727.6898288726807	0.8846828	126.7266
SA45_SOC_3	213	1744.0607070922852	744.6143960952759	0.8388351	127.3272
SA45_SOC_3	214	1750.6222915649414	720.575966835022	0.05045836	127.9278
SA45_SOC_3	215	1748.1762313842773	718.8497400283813	0.0876758	128.5284
SA45_SOC_3	216	1747.9274368286133	736.9649505615234	0.6006546	129.129
SA45_SOC_3	217	1763.98681640625	736.8696141242981	0.6634809	129.7296
SA45_SOC_3	218	1748.869972229004	740.7133913040161	0.9294662	130.3302
SA45_SOC_3	219	1877.6530838012695	137.00336873531342	0.034658782	130.9308
SA45_SOC_3	220	1770.2755737304688	727.0905160903931	0.2742347	131.5314
SA45_SOC_3	221	1879.6265029907227	137.6191771030426	0.018239897	132.132
SA45_SOC_3	222	1876.7702865600586	136.89267933368683	0.05553052	132.7326
SA45_SOC_3	223	1771.5519332885742	725.7373309135437	0.07311045	133.3332
SA45_SOC_3	224	1774.1206741333008	724.7390985488892	0.05275978	133.9338
SA45_SOC_3	225	1879.156608581543	137.68713891506195	0.06042088	134.5344
SA45_SOC_3	226	1878.621940612793	136.90297901630402	0.067174785	135.135
SA45_SOC_3	227	1774.372673034668	724.8422884941101	0.08571741	135.7356
SA45_SOC_3	228	1784.1676712036133	718.602032661438	0.31347153	136.3362
SA45_SOC_3	229	1782.755355834961	719.0115737915039	0.07542406	136.9368
SA45_SOC_3	230	1778.6138534545898	717.9330682754517	0.11661597	137.5374
SA45_SOC_3	231	1770.948600769043	728.2329440116882	0.085244365	138.138
SA45_SOC_3	232	1750.5623245239258	725.0319957733154	0.13751751	138.7386
SA45_SOC_3	233	1763.6590576171875	725.8224964141846	0.08599676	139.3392
SA45_SOC_3	234	1879.625244140625	138.20727288722992	0.051017303	139.9398
SA45_SOC_3	235	1711.8326568603516	735.933051109314	0.19341794	140.5404
SA45_SOC_3	236	1768.8030624389648	723.6399936676025	0.15716498	141.141
SA45_SOC_3	237	1777.3118591308594	723.9597988128662	0.09510066	141.7416
SA45_SOC_3	238	1777.5967025756836	719.2801380157471	0.24527447	142.3422
SA45_SOC_3	239	1779.759292602539	721.3938903808594	0.078803174	142.9428
SA45_SOC_3	240	1877.5790405273438	138.17452311515808	0.07169322	143.5434
SA45_SOC_3	241	1781.4017486572266	708.184289932251	0.19037369	144.144
SA45_SOC_3	242	1777.1105575561523	719.2928838729858	0.104091555	144.7446
SA45_SOC_3	243	1785.3458404541016	697.7727270126343	0.2684014	145.3452
SA45_SOC_3	244	1780.0391006469727	706.7575907707214	0.07070586	145.9458
SA45_SOC_3	245	1773.6716079711914	720.1865100860596	0.09613921	146.5464
SA45_SOC_3	246	1776.3103866577148	724.9420022964478	0.05345098	147.147
SA45_SOC_3	247	1780.810317993164	711.0541033744812	0.09969584	147.7476
SA45_SOC_3	248	1878.5089874267578	135.99388718605042	0.07542078	148.3482
SA45_SOC_3	249	1778.5600662231445	690.5084896087646	0.38363624	148.9488
SA45_SOC_3	250	1779.5236587524414	703.2405710220337	0.5152113	149.5494
SA45_SOC_3	251	1756.2146759033203	700.2570748329163	0.50045186	150.15
SA45_SOC_3	252	1719.2986679077148	702.4150514602661	0.94081545	150.7506
SA45_SOC_3	253	1716.4102935791016	716.203236579895	0.3890894	151.3512
SA45_SOC_3	254	1738.154411315918	726.2185192108154	0.6832903	151.9518
SA45_SOC_3	255	1725.2431869506836	735.3651523590088	0.16624497	152.5524
SA45_SOC_3	256	1728.698387145996	740.6522369384766	0.27162507	153.153
SA45_SOC_3	257	1729.6119689941406	733.7367081642151	0.23560438	153.7536
SA45_SOC_3	258	1733.686180114746	735.439567565918	0.9148346	154.3542
SA45_SOC_3	259	1776.482276916504	730.3502368927002	0.412315	154.9548
SA45_SOC_3	260	1774.1223907470703	727.5080394744873	0.23636246	155.5554
SA45_SOC_3	261	1727.8409957885742	731.9584035873413	0.63446146	156.156
SA45_SOC_3	262	1730.6164169311523	738.1904196739197	0.9312213	156.7566
SA45_SOC_3	263	1752.788314819336	738.4802913665771	0.98233336	157.3572
SA45_SOC_3	264	1768.7626647949219	732.3738670349121	0.4283951	157.9578
SA45_SOC_3	265	1879.8656845092773	139.99792098999023	0.04127846	158.5584
SA45_SOC_3	266	1881.1617279052734	139.20389592647552	0.056122214	159.159
SA45_SOC_3	267	1724.6056365966797	699.4695997238159	0.17926703	159.7596
SA45_SOC_3	268	1878.0950546264648	137.1228128671646	0.054400347	160.3602
SA45_SOC_3	269	1765.1976013183594	737.8980374336243	0.048657876	160.9608
SA45_SOC_3	270	1773.0386352539062	722.0108413696289	0.030300064	161.5614
SA45_SOC_3	271	1879.2093658447266	137.8601574897766	0.03020719	162.162
SA45_SOC_3	272	1877.3407745361328	122.70614594221115	0.033054557	162.7626
SA45_SOC_3	273	1762.8570556640625	741.4420294761658	0.026616285	163.3632
SA45_SOC_3	274	1879.1865921020508	126.0594892501831	0.037124086	163.9638
SA45_SOC_3	275	1880.5503845214844	136.63884043693542	0.036832917	164.5644
SA45_SOC_3	276	1879.3266677856445	137.02054023742676	0.051275827	165.165
SA45_SOC_3	277	1758.010139465332	735.381760597229	0.12921415	165.7656
SA45_SOC_3	278	1767.9996871948242	728.9803791046143	0.050829064	166.3662
SA45_SOC_3	279	1880.1579666137695	139.4730395078659	0.054705627	166.9668
SA45_SOC_3	280	1788.885726928711	687.8660416603088	0.16408563	167.5674
SA45_SOC_3	281	1878.1718444824219	135.5104297399521	0.024723953	168.168
SA45_SOC_3	282	1773.8188934326172	717.595431804657	0.04675617	168.7686
SA45_SOC_3	283	1879.4837951660156	137.92546391487122	0.024651399	169.3692
SA45_SOC_3	284	1779.9639129638672	673.4063172340393	0.02960092	169.9698
SA45_SOC_3	285	1878.695068359375	135.5430829524994	0.04157628	170.5704
SA45_SOC_3	286	1768.400001525879	730.2361679077148	0.027263146	171.171
SA45_SOC_3	287	1773.4344863891602	725.124306678772	0.037228197	171.7716
SA45_SOC_3	288	1879.5196151733398	140.0901997089386	0.025661834	172.3722
SA45_SOC_3	289	1879.2780303955078	137.75265455245972	0.091461405	172.9728
SA45_SOC_3	290	1878.0021286010742	138.19076120853424	0.051738307	173.5734
SA45_SOC_3	291	1724.7771835327148	741.9745874404907	0.067847855	174.174
SA45_SOC_3	292	1773.4965133666992	726.3276314735413	0.03571264	174.7746
SA45_SOC_3	293	1878.779182434082	136.73631727695465	0.030391509	175.3752
SA45_SOC_3	294	1878.379898071289	139.99452531337738	0.06178396	175.9758
SA45_SOC_3	295	1878.1249237060547	134.23013895750046	0.023413658	176.5764
SA45_SOC_3	296	1771.2974166870117	723.2010340690613	0.113234535	177.177
SA45_SOC_3	297	1773.9642333984375	727.3100280761719	0.069794275	177.7776
SA45_SOC_3	298	1767.6690673828125	722.4944758415222	0.035146147	178.3782
SA45_SOC_3	299	1877.079734802246	133.5557833313942	0.072261795	178.9788
SA45_SOC_3	300	1760.8382034301758	724.5787453651428	0.09484238	179.5794
SA45_SOC_3	301	1777.123031616211	717.9832792282104	0.15464064	180.18
SA45_SOC_3	302	1779.4350814819336	717.4184060096741	0.09553882	180.7806
SA45_SOC_3	303	1879.2634963989258	139.31963860988617	0.03392473	181.3812
SA45_SOC_3	304	1765.0394439697266	733.6793518066406	0.12946129	181.9818
SA45_SOC_3	305	1878.5675811767578	138.92804145812988	0.049438555	182.5824
SA45_SOC_3	306	1880.2899169921875	139.12994742393494	0.023829177	183.183
SA45_SOC_3	307	1879.584846496582	135.4552298784256	0.046022616	183.7836
SA45_SOC_3	308	1879.0935516357422	137.01854467391968	0.05043615	184.3842
SA45_SOC_3	309	1878.984489440918	136.98341310024261	0.03042129	184.9848
SA45_SOC_3	310	1774.863166809082	723.0331492424011	0.12754692	185.5854
SA45_SOC_3	311	1777.9307556152344	720.4094338417053	0.05394753	186.186
SA45_SOC_3	312	1784.7775268554688	713.0492162704468	0.11624734	186.7866
SA45_SOC_3	313	1793.8447952270508	685.338306427002	0.53315365	187.3872
SA45_SOC_3	314	1794.825210571289	666.2290477752686	0.3998897	187.9878
SA45_SOC_3	315	1879.354019165039	140.69924890995026	0.04793423	188.5884
SA45_SOC_3	316	1880.1247787475586	138.13288986682892	0.08147411	189.189
SA45_SOC_3	317	1879.4773864746094	134.72797572612762	0.030826734	189.7896
SA45_SOC_3	318	1755.3341674804688	739.4866991043091	0.0409701	190.3902
SA45_SOC_3	319	138.12096118927002	742.1816110610962	0.044072017	190.9908
SA45_SOC_3	320	1879.6870422363281	138.78035366535187	0.024353405	191.5914
SA45_SOC_3	321	1773.644027709961	713.8216280937195	0.096724585	192.192
SA45_SOC_3	322	1764.712028503418	727.4780416488647	0.04511161	192.7926
SA45_SOC_3	323	1773.8660430908203	726.1063814163208	0.09221508	193.3932
SA45_SOC_3	324	1764.7809219360352	726.8421649932861	0.040879015	193.9938
SA45_SOC_3	325	1880.3017044067383	138.39134752750397	0.025299355	194.5944
SA45_SOC_3	326	1878.5453796386719	139.3268644809723	0.05228357	195.195
SA45_SOC_3	327	1714.1633605957031	719.5321583747864	0.10404116	195.7956
SA45_SOC_3	328	1711.4894485473633	724.2731666564941	0.7756524	196.3962
SA45_SOC_3	329	1710.3141403198242	726.1230540275574	0.23135372	196.9968
SA45_SOC_3	330	1712.779426574707	742.8357696533203	0.9583489	197.5974
SA45_SOC_3	331	1711.0416412353516	749.3035840988159	0.98376137	198.198
SA45_SOC_3	332	1715.2603912353516	745.5866861343384	0.94171757	198.7986
SA45_SOC_3	333	1715.3267669677734	739.3824148178101	0.7545317	199.3992
SA45_SOC_3	334	1716.3079833984375	742.7756452560425	0.55355966	199.9998
SA45_SOC_3	335	1877.5935745239258	135.236474275589	0.07527675	200.6004
SA45_SOC_3	336	1876.6058349609375	133.31905156373978	0.04105903	201.201
SA45_SOC_3	337	1753.0375671386719	744.5431995391846	0.056574114	201.8016
SA45_SOC_3	338	1728.8994598388672	739.1330337524414	0.07171925	202.4022
SA45_SOC_3	339	1880.1824569702148	139.32279288768768	0.016051665	203.0028
SA45_SOC_3	340	1878.7337493896484	137.02948808670044	0.03144286	203.6034
SA45_SOC_3	341	1876.1100769042969	137.57508158683777	0.08044558	204.204
SA45_SOC_3	342	1708.905258178711	743.9179444313049	0.095474534	204.8046
SA45_SOC_3	343	1878.9206314086914	139.92257237434387	0.016652135	205.4052
SA45_SOC_3	344	1876.8498229980469	135.3664755821228	0.06672289	206.0058
SA45_SOC_3	345	1877.497329711914	137.00253188610077	0.05117809	206.6064
SA45_SOC_3	346	1712.7259826660156	728.2247686386108	0.115160555	207.207
SA45_SOC_3	347	1776.196403503418	719.3006086349487	0.05636912	207.8076
SA45_SOC_3	348	1878.7689971923828	137.9478818178177	0.05050367	208.4082
SA45_SOC_3	349	1878.1852340698242	134.92856204509735	0.035924252	209.0088
SA45_SOC_3	350	1877.1033096313477	136.7011857032776	0.07997634	209.6094
SA45_SOC_3	351	1775.284080505371	722.9096817970276	0.074371606	210.21
SA45_SOC_3	352	1778.2886123657227	721.164915561676	0.070626125	210.8106
SA45_SOC_3	353	1877.4072647094727	125.55690497159958	0.061196543	211.4112
SA45_SOC_3	354	1787.816162109375	667.6207280158997	0.07973875	212.0118
SA45_SOC_3	355	1879.255485534668	138.83235096931458	0.033090673	212.6124
SA45_SOC_3	356	1879.764289855957	142.093568444252	0.039365254	213.213
SA45_SOC_3	357	1880.0432968139648	138.54486107826233	0.043304753	213.8136
SA45_SOC_3	358	1877.4010848999023	133.94709080457687	0.04403382	214.4142
SA45_SOC_3	359	1878.4986877441406	137.09902703762054	0.0464458	215.0148
SA45_SOC_3	360	1778.939323425293	677.2031021118164	0.04807428	215.6154
SA45_SOC_3	361	1878.8401794433594	128.49995881319046	0.03531203	216.216
SA45_SOC_3	362	1878.318214416504	137.88600325584412	0.047487866	216.8166
SA45_SOC_3	363	1784.9367141723633	702.0255947113037	0.4219601	217.4172
SA45_SOC_3	364	1776.0551834106445	707.9026579856873	0.22520082	218.0178
SA45_SOC_3	365	1773.417091369629	718.2487535476685	0.08083974	218.6184
SA45_SOC_3	366	1880.7073974609375	138.23789834976196	0.020013787	219.219
SA45_SOC_3	367	1768.7956237792969	713.1323862075806	0.101135746	219.8196
SA45_SOC_3	368	1762.1248626708984	731.7506718635559	0.07459023	220.4202
SA45_SOC_3	369	1765.4744338989258	725.3732371330261	0.042835955	221.0208
SA45_SOC_3	370	1774.3755340576172	705.3130602836609	0.1012698	221.6214
SA45_SOC_3	371	1879.6738815307617	138.32771480083466	0.024703786	222.222
SA45_SOC_3	372	1878.069076538086	133.67251574993134	0.04556099	222.8226
SA45_SOC_3	373	1776.1954879760742	721.909453868866	0.22248839	223.4232
SA45_SOC_3	374	1774.5253372192383	721.713695526123	0.054684352	224.0238
SA45_SOC_3	375	1792.1708679199219	701.5030145645142	0.3676167	224.6244
SA45_SOC_3	376	1774.7886657714844	719.3414211273193	0.06423052	225.225
SA45_SOC_3	377	1778.14453125	716.5423536300659	0.13742352	225.8256
SA45_SOC_3	378	1770.8873748779297	718.1041717529297	0.21292426	226.4262
SA45_SOC_3	379	1770.1084899902344	723.9742183685303	0.07098084	227.0268
SA45_SOC_3	380	1785.7649230957031	691.4478206634521	0.034435477	227.6274
SA45_SOC_3	381	1877.3856353759766	135.04039406776428	0.06762944	228.228
SA45_SOC_3	382	1876.9293594360352	135.96213519573212	0.063169286	228.8286
SA45_SOC_3	383	1789.5103454589844	688.4163665771484	0.05281303	229.4292
SA45_SOC_3	384	1879.8534393310547	137.06228613853455	0.024285879	230.0298
SA45_SOC_3	385	1879.0457153320312	134.03204709291458	0.030214686	230.6304
SA45_SOC_3	386	1877.915382385254	138.1329220533371	0.027349396	231.231
SA45_SOC_3	387	1759.0877151489258	734.873857498169	0.027986603	231.8316
SA45_SOC_3	388	1718.7137603759766	712.2162938117981	0.10678622	232.4322
SA45_SOC_3	389	867.3210525512695	596.1220049858093	0.97119373	233.0328
SA45_SOC_3	390	954.6177291870117	598.5316801071167	0.98992014	233.6334
SA45_SOC_3	391	1058.800163269043	592.3066806793213	0.998468	234.234
SA45_SOC_3	392	1125.2788925170898	571.7891335487366	0.9975242	234.8346
SA45_SOC_3	393	1205.581169128418	552.1772503852844	0.99825853	235.4352
SA45_SOC_3	394	1282.115249633789	548.7576913833618	0.9956403	236.0358
SA45_SOC_3	395	1327.3873901367188	588.2697200775146	0.99841654	236.6364
SA45_SOC_3	396	1336.5962219238281	612.312912940979	0.9989882	237.237
SA45_SOC_3	397	1336.8243026733398	617.2275352478027	0.9993678	237.8376
SA45_SOC_3	398	1335.46142578125	615.0055074691772	0.9985424	238.4382
SA45_SOC_3	399	1326.1970901489258	610.6025862693787	0.9961726	239.0388
SA45_SOC_3	400	1331.986198425293	607.1059083938599	0.9970734	239.6394
SA45_SOC_3	401	1341.4652252197266	609.1408681869507	0.9994646	240.24
SA45_SOC_3	402	1346.4469528198242	616.0173869132996	0.99956363	240.8406
SA45_SOC_3	403	1340.5682373046875	636.8569278717041	0.99892265	241.4412
SA45_SOC_3	404	1342.272605895996	662.4244737625122	0.9987312	242.0418
SA45_SOC_3	405	1341.4264297485352	671.0450506210327	0.9980767	242.6424
SA45_SOC_3	406	1335.9003067016602	668.286280632019	0.99428743	243.243
SA45_SOC_3	407	1355.4183197021484	667.1551179885864	0.99323237	243.8436
SA45_SOC_3	408	1359.517478942871	637.7293109893799	0.993958	244.4442
SA45_SOC_3	409	1368.548355102539	605.630350112915	0.98957986	245.0448
SA45_SOC_3	410	1361.7512512207031	584.3864178657532	0.9934708	245.6454
SA45_SOC_3	411	1364.439582824707	561.6835355758667	0.9961204	246.246
SA45_SOC_3	412	1366.9351959228516	550.4768371582031	0.9916489	246.8466
SA45_SOC_3	413	1363.2318878173828	536.0390961170197	0.99054223	247.4472
SA45_SOC_3	414	1360.5194091796875	522.5310945510864	0.9954853	248.0478
SA45_SOC_3	415	1348.9860534667969	500.292888879776	0.9896445	248.6484
SA45_SOC_3	416	1323.6014556884766	475.2160906791687	0.98591006	249.249
SA45_SOC_3	417	1337.8205108642578	453.7448573112488	0.98868483	249.8496
SA45_SOC_3	418	1334.3490600585938	437.5681436061859	0.99522287	250.4502
SA45_SOC_3	419	1329.6184158325195	437.3186659812927	0.9702092	251.0508
SA45_SOC_3	420	1375.4016494750977	492.7509140968323	0.9951074	251.6514
SA45_SOC_3	421	1399.639549255371	547.7398896217346	0.9931853	252.252
SA45_SOC_3	422	1361.4775085449219	612.0037937164307	0.9936516	252.8526
SA45_SOC_3	423	1361.3146591186523	669.0427279472351	0.9952022	253.4532
SA45_SOC_3	424	1364.1513061523438	704.0826988220215	0.9772758	254.0538
SA45_SOC_3	425	1346.213493347168	715.4807782173157	0.99425536	254.6544
SA45_SOC_3	426	1346.8315887451172	719.0610122680664	0.99326056	255.255
SA45_SOC_3	427	1352.2766876220703	720.6666040420532	0.9832138	255.8556
SA45_SOC_3	428	1361.3022994995117	717.9395055770874	0.99607843	256.4562
SA45_SOC_3	429	1365.5758666992188	718.4304141998291	0.9953778	257.0568
SA45_SOC_3	430	1364.3293762207031	715.8480906486511	0.9966539	257.6574
SA45_SOC_3	431	1353.8059616088867	699.1179943084717	0.9925599	258.258
SA45_SOC_3	432	1353.5402297973633	657.9857611656189	0.9979728	258.8586
SA45_SOC_3	433	1362.1297073364258	628.7754106521606	0.99843043	259.4592
SA45_SOC_3	434	1382.9929733276367	619.6629595756531	0.9984939	260.0598
SA45_SOC_3	435	1400.5047225952148	653.1408548355103	0.9949962	260.6604
SA45_SOC_3	436	1379.2367935180664	680.8901309967041	0.9984493	261.261
SA45_SOC_3	437	1370.9248352050781	644.4655609130859	0.99902785	261.8616
SA45_SOC_3	438	1381.2982177734375	562.3320293426514	0.9951762	262.4622
SA45_SOC_3	439	1364.0716552734375	537.6763272285461	0.99758065	263.0628
SA45_SOC_3	440	1350.9177017211914	548.8331365585327	0.96096915	263.6634
SA45_SOC_3	441	1360.0251388549805	567.4491691589355	0.9827692	264.264
SA45_SOC_3	442	1348.4598541259766	565.6722164154053	0.99749917	264.8646
SA45_SOC_3	443	1352.915267944336	556.7477989196777	0.9988977	265.4652
SA45_SOC_3	444	1347.0966339111328	553.3051300048828	0.9952242	266.0658
SA45_SOC_3	445	1348.2762908935547	563.4801864624023	0.9913346	266.6664
SA45_SOC_3	446	1323.2107543945312	585.4226303100586	0.99688977	267.267
SA45_SOC_3	447	1309.9739456176758	597.4229836463928	0.998164	267.8676
SA45_SOC_3	448	1298.9924240112305	579.4066500663757	0.9939798	268.4682
SA45_SOC_3	449	1305.9070587158203	542.3281145095825	0.997759	269.0688
SA45_SOC_3	450	1308.8920211791992	500.8368730545044	0.9953656	269.6694
SA45_SOC_3	451	1304.1812896728516	501.7181074619293	0.96742445	270.27
SA45_SOC_3	452	1330.7354736328125	500.109007358551	0.9918812	270.8706
SA45_SOC_3	453	1341.4013671875	482.71947383880615	0.9980562	271.4712
SA45_SOC_3	454	1342.2668838500977	452.12857961654663	0.997841	272.0718
SA45_SOC_3	455	1334.4786071777344	436.45909309387207	0.99484646	272.6724
SA45_SOC_3	456	1354.0801620483398	461.91417932510376	0.9920815	273.273
SA45_SOC_3	457	1371.5972900390625	517.9174160957336	0.9945615	273.8736
SA45_SOC_3	458	1378.2855606079102	541.6519403457642	0.9926999	274.4742
SA45_SOC_3	459	1368.0020141601562	554.052050113678	0.9912457	275.0748
SA45_SOC_3	460	1359.8604583740234	549.6950268745422	0.99190134	275.6754
SA45_SOC_3	461	1342.7731704711914	496.06786251068115	0.99561876	276.276
SA45_SOC_3	462	1322.1368408203125	464.954195022583	0.99763143	276.8766
SA45_SOC_3	463	1296.7658615112305	465.38439989089966	0.9986099	277.4772
SA45_SOC_3	464	1218.988265991211	506.04703187942505	0.9972888	278.0778
SA45_SOC_3	465	1108.6830139160156	551.1835241317749	0.9994758	278.6784
SA45_SOC_3	466	973.4732437133789	607.1862459182739	0.9979771	279.279
SA45_SOC_3	467	859.6794319152832	641.9287490844727	0.99567527	279.8796
SA45_SOC_3	468	1877.7527618408203	136.65317952632904	0.034450587	280.4802
SA45_SOC_3	469	1783.2429885864258	643.2244491577148	0.04863771	281.0808
SA45_SOC_3	470	1768.8727569580078	708.7963485717773	0.020316811	281.6814
SA45_SOC_3	471	1878.8219833374023	135.55602192878723	0.056817412	282.282
SA45_SOC_3	472	1877.9360961914062	135.7439911365509	0.065938175	282.8826
SA45_SOC_3	473	1712.2333145141602	724.399402141571	0.087313235	283.4832
SA45_SOC_3	474	1777.708396911621	726.2344837188721	0.02494422	284.0838
SA45_SOC_3	475	1819.562759399414	576.3250494003296	0.07634307	284.6844
SA45_SOC_3	476	1879.3730163574219	134.6060773730278	0.086736545	285.285
SA45_SOC_3	477	1878.7876510620117	137.56774306297302	0.048354298	285.8856
SA45_SOC_3	478	1748.8874816894531	733.1622433662415	0.051966783	286.4862
SA45_SOC_3	479	1878.8259887695312	140.27469277381897	0.05626879	287.0868
SA45_SOC_3	480	1787.35107421875	698.6487150192261	0.21573383	287.6874
SA45_SOC_3	481	1778.6891555786133	707.4356317520142	0.06971596	288.288
SA45_SOC_3	482	1760.123062133789	731.4548134803772	0.042489883	288.8886
SA45_SOC_3	483	1879.0716934204102	137.0315319299698	0.03151112	289.4892
SA45_SOC_3	484	1781.5197372436523	704.1222238540649	0.027696345	290.0898
SA45_SOC_3	485	1878.376121520996	134.51655060052872	0.07522807	290.6904
SA45_SOC_3	486	1878.50830078125	136.99438869953156	0.048876327	291.291
SA45_SOC_3	487	1776.672592163086	708.4725522994995	0.23723511	291.8916
SA45_SOC_3	488	1787.3933029174805	659.9401903152466	0.4618052	292.4922
SA45_SOC_3	489	1774.3599700927734	719.7942209243774	0.049120728	293.0928
SA45_SOC_3	490	1877.7754211425781	133.77416878938675	0.022020658	293.6934
SA45_SOC_3	491	1877.3978805541992	139.09928977489471	0.05110974	294.294
SA45_SOC_3	492	1774.6393203735352	729.2529344558716	0.05125334	294.8946
SA45_SOC_3	493	1879.5942306518555	138.15505027770996	0.0283254	295.4952
SA45_SOC_3	494	1804.7364807128906	648.6295294761658	0.12378356	296.0958
SA45_SOC_3	495	1878.8447570800781	136.48643732070923	0.04542162	296.6964
SA45_SOC_3	496	1876.9067001342773	134.8802500963211	0.062919445	297.297
SA45_SOC_3	497	1767.564697265625	730.0508379936218	0.030552957	297.8976
SA45_SOC_3	498	1775.8430099487305	710.1261019706726	0.040095124	298.4982
SA45_SOC_3	499	1807.5946426391602	667.8244686126709	0.16972238	299.0988
SA45_SOC_3	500	1784.2512130737305	704.2433738708496	0.2721561	299.6994
SA45_SOC_3	501	1776.6950225830078	709.0440559387207	0.21057217	300.3
SA45_SOC_3	502	1770.6913375854492	721.1012506484985	0.057058264	300.9006
SA45_SOC_3	503	1771.2574768066406	710.5228328704834	0.12335789	301.5012
SA45_SOC_3	504	1771.1103057861328	711.9851303100586	0.21054956	302.1018
SA45_SOC_3	505	1773.0698776245117	724.9840378761292	0.1680727	302.7024
SA45_SOC_3	506	1780.839500427246	719.8309135437012	0.163296	303.303
SA45_SOC_3	507	1782.6545333862305	711.3862037658691	0.18063183	303.9036
SA45_SOC_3	508	1782.945556640625	711.004536151886	0.17496805	304.5042
SA45_SOC_3	509	1763.8911437988281	731.5128779411316	0.040023375	305.1048
SA45_SOC_3	510	1777.3870468139648	724.9508857727051	0.039881624	305.7054
SA45_SOC_3	511	1879.8732376098633	140.35163462162018	0.03015695	306.306
SA45_SOC_3	512	1778.1304550170898	695.3575801849365	0.108441554	306.9066
SA45_SOC_3	513	1879.0628814697266	139.75407600402832	0.02621257	307.5072
SA45_SOC_3	514	1780.2745056152344	647.9310822486877	0.1536291	308.1078
SA45_SOC_3	515	1771.310920715332	682.9124736785889	0.0666743	308.7084
SA45_SOC_3	516	1879.7438049316406	139.26900923252106	0.014646992	309.309
SA45_SOC_3	517	1759.3519592285156	708.1188869476318	0.05037358	309.9096
SA45_SOC_3	518	1878.0147171020508	137.56032407283783	0.027809659	310.5102
SA45_SOC_3	519	1765.543212890625	720.8144688606262	0.08116923	311.1108
SA45_SOC_3	520	1766.5435409545898	723.1269407272339	0.09214652	311.7114
SA45_SOC_3	521	1784.974250793457	706.3100695610046	0.07408748	312.312
SA45_SOC_3	522	1878.5760498046875	135.4351133108139	0.06300931	312.9126
SA45_SOC_3	523	1756.8795776367188	735.0228810310364	0.046409104	313.5132
SA45_SOC_3	524	1878.4198379516602	138.4768831729889	0.024903834	314.1138
SA45_SOC_3	525	1879.5160675048828	138.99738729000092	0.030550428	314.7144
SA45_SOC_3	526	1879.3408584594727	136.9568431377411	0.073684804	315.315
SA45_SOC_3	527	1770.2735137939453	720.5919313430786	0.07798165	315.9156
SA45_SOC_3	528	1877.5508880615234	135.96931278705597	0.058124434	316.5162
SA45_SOC_3	529	1879.885139465332	139.77771699428558	0.032541778	317.1168
SA45_SOC_3	530	1879.0873718261719	135.3432047367096	0.083509125	317.7174
SA45_SOC_3	531	1717.5521850585938	735.2200555801392	0.6526033	318.318
SA45_SOC_3	532	1737.0256805419922	746.0171484947205	0.26639685	318.9186
SA45_SOC_3	533	1727.7591705322266	754.2559289932251	0.8586056	319.5192
SA45_SOC_3	534	1730.6410217285156	745.4431343078613	0.89366543	320.1198
SA45_SOC_3	535	1734.4403457641602	745.6330347061157	0.9227388	320.7204
SA45_SOC_3	536	1707.9325103759766	745.2022504806519	0.42810538	321.321
SA45_SOC_3	537	1753.1968688964844	738.169755935669	0.6761413	321.9216
SA45_SOC_3	538	1723.6810684204102	748.1445479393005	0.97958714	322.5222
SA45_SOC_3	539	1763.1858444213867	733.8416361808777	0.03999628	323.1228
SA45_SOC_3	540	1743.6722946166992	744.8009490966797	0.10569097	323.7234
SA45_SOC_3	541	1876.4679336547852	133.80100429058075	0.10972818	324.324
SA45_SOC_3	542	1770.018196105957	737.7434778213501	0.09340818	324.9246
SA45_SOC_3	543	1775.9312438964844	731.6440057754517	0.34361547	325.5252
SA45_SOC_3	544	1722.872314453125	715.0589418411255	0.14852378	326.1258
SA45_SOC_3	545	1717.822494506836	711.5146923065186	0.05048631	326.7264
SA45_SOC_3	546	1876.7280578613281	135.5243021249771	0.052015506	327.327
SA45_SOC_3	547	1879.749755859375	137.53174245357513	0.034140293	327.9276
SA45_SOC_3	548	1777.4075317382812	720.341649055481	0.02534323	328.5282
SA45_SOC_3	549	1776.6738510131836	723.6916208267212	0.052088384	329.1288
SA45_SOC_3	550	1764.7966003417969	733.4705257415771	0.076616004	329.7294
SA45_SOC_3	551	1788.8350296020508	718.7226676940918	0.35989085	330.33
SA45_SOC_3	552	1773.6861419677734	713.3176517486572	0.4552313	330.9306
SA45_SOC_3	553	1773.2838821411133	719.6232461929321	0.0455752	331.5312
SA45_SOC_3	554	1770.5012512207031	711.804370880127	0.10022744	332.1318
SA45_SOC_3	555	1797.6478958129883	676.984748840332	0.09640317	332.7324
SA45_SOC_3	556	1765.521240234375	731.5563297271729	0.042835135	333.333
SA45_SOC_3	557	1788.1171417236328	702.9617071151733	0.0230128	333.9336
SA45_SOC_3	558	1878.1831741333008	137.37702190876007	0.049275655	334.5342
SA45_SOC_3	559	1878.7188720703125	136.31037712097168	0.05764373	335.1348
SA45_SOC_3	560	1763.430061340332	725.6414794921875	0.1100045	335.7354
SA45_SOC_3	561	1767.238540649414	724.5238351821899	0.05807098	336.336
SA45_SOC_3	562	1781.2196731567383	705.5219507217407	0.18901451	336.9366
SA45_SOC_3	563	1761.727409362793	716.4555788040161	0.13481644	337.5372
SA45_SOC_3	564	1744.5729446411133	734.3503761291504	0.14088762	338.1378
SA45_SOC_3	565	1763.8387298583984	715.0774812698364	0.15843867	338.7384
SA45_SOC_3	566	1769.820213317871	720.6219291687012	0.09422516	339.339
SA45_SOC_3	567	1751.3384628295898	725.1830148696899	0.026191168	339.9396
SA45_SOC_3	568	1877.5321197509766	136.80857598781586	0.046484906	340.5402
SA45_SOC_3	569	1776.5306854248047	713.8582563400269	0.14081715	341.1408
SA45_SOC_3	570	1774.3564224243164	715.4147958755493	0.16296202	341.7414
SA45_SOC_3	571	1762.456283569336	717.6858758926392	0.06687227	342.342
SA45_SOC_3	572	1746.3744735717773	712.7724123001099	0.2226913	342.9426
SA45_SOC_3	573	1730.0071334838867	726.676983833313	0.22559203	343.5432
SA45_SOC_3	574	1720.348777770996	716.4295077323914	0.085121356	344.1438
SA45_SOC_3	575	1728.3061981201172	709.6245718002319	0.03866492	344.7444
SA45_SOC_3	576	1772.4636840820312	711.2050580978394	0.11627527	345.345
SA45_SOC_3	577	1769.3645095825195	715.9576535224915	0.13543221	345.9456
SA45_SOC_3	578	1779.9158477783203	714.6332430839539	0.07799425	346.5462
SA45_SOC_3	579	1777.9362487792969	706.2336587905884	0.12329112	347.1468
SA45_SOC_3	580	1782.3435974121094	699.0417766571045	0.15714419	347.7474
SA45_SOC_3	581	1878.5350799560547	138.02583754062653	0.030418478	348.348
SA45_SOC_3	582	1876.607780456543	135.67660868167877	0.04992115	348.9486
SA45_SOC_3	583	1878.746223449707	139.39178466796875	0.027896551	349.5492
SA45_SOC_3	584	1880.822525024414	138.29836070537567	0.04722078	350.1498
SA45_SOC_3	585	1878.7510299682617	135.67322909832	0.031775877	350.7504
SA45_SOC_3	586	1877.9296875	135.8802205324173	0.047271177	351.351
SA45_SOC_3	587	1876.9424057006836	136.14505112171173	0.04744437	351.9516
SA45_SOC_3	588	1725.5854797363281	734.2536878585815	0.05341114	352.5522
SA45_SOC_3	589	1780.649185180664	701.628155708313	0.09087363	353.1528
SA45_SOC_3	590	1788.372573852539	654.0221858024597	0.1460014	353.7534
SA45_SOC_3	591	1876.8007278442383	136.13636076450348	0.05131043	354.354
SA45_SOC_3	592	1763.4290313720703	731.648383140564	0.027083598	354.9546
SA45_SOC_3	593	1775.2058029174805	724.8612785339355	0.052240655	355.5552
SA45_SOC_3	594	1878.9753341674805	137.69610285758972	0.024025641	356.1558
SA45_SOC_3	595	1877.8644561767578	135.562105178833	0.03743304	356.7564
SA45_SOC_3	596	1877.7161407470703	138.17547261714935	0.06488506	357.357
SA45_SOC_3	597	1777.2322082519531	724.6999597549438	0.077976026	357.9576
SA45_SOC_3	598	1879.317970275879	138.60458314418793	0.0685491	358.5582
SA45_SOC_3	599	1878.7456512451172	136.3818633556366	0.046241507	359.1588
SA45_SOC_3	600	1878.0075073242188	136.33752644062042	0.049831178	359.7594
SA45_SOC_3	601	1755.2705383300781	741.297447681427	0.044099156	360.36
SA45_SOC_3	602	1715.3190994262695	713.9021587371826	0.07191846	360.9606
SA45_SOC_3	603	1712.310791015625	708.6678600311279	0.04091698	361.5612
SA45_SOC_3	604	1879.4797897338867	138.27356100082397	0.020893538	362.1618
SA45_SOC_3	605	1877.4771881103516	136.04237616062164	0.08088329	362.7624
SA45_SOC_3	606	1877.6228713989258	136.1378413438797	0.042896003	363.363
SA45_SOC_3	607	1708.8362503051758	716.715452671051	0.040723234	363.9636
SA45_SOC_3	608	1878.9398574829102	141.24698281288147	0.0571741	364.5642
SA45_SOC_3	609	1877.7407455444336	135.1433104276657	0.06678647	365.1648
SA45_SOC_3	610	1711.2019729614258	722.4292659759521	0.30085278	365.7654
SA45_SOC_3	611	1714.182243347168	730.1459169387817	0.21550791	366.366
SA45_SOC_3	612	1880.2891159057617	137.7287882566452	0.021777099	366.9666
SA45_SOC_3	613	1878.4850692749023	133.6098325252533	0.060391463	367.5672
SA45_SOC_3	614	1769.7750091552734	728.6395883560181	0.03031914	368.1678
SA45_SOC_3	615	1757.6559448242188	737.3527336120605	0.039633468	368.7684
SA45_SOC_3	616	1766.6662216186523	728.9320993423462	0.073819146	369.369
SA45_SOC_3	617	1764.554786682129	723.856930732727	0.050338052	369.9696
SA45_SOC_3	618	1788.9486694335938	662.1181869506836	0.2525064	370.5702
SA45_SOC_3	619	1702.1717834472656	736.8477916717529	0.11942525	371.1708
SA45_SOC_3	620	1879.8384475708008	141.07525169849396	0.051326964	371.7714
SA45_SOC_3	621	1833.8730239868164	576.7749524116516	0.066416904	372.372
SA45_SOC_3	622	156.4058017730713	116.44676327705383	0.018906517	372.9726
SA45_SOC_3	623	1863.8645553588867	144.54906105995178	0.03873299	373.5732
SA45_SOC_3	624	1774.9261093139648	719.5235323905945	0.053459015	374.1738
SA45_SOC_3	625	1779.2848205566406	717.1711492538452	0.05112408	374.7744
SA45_SOC_3	626	1782.553482055664	699.9231719970703	0.34802938	375.375
SA45_SOC_3	627	1787.7442932128906	700.2035808563232	0.28617924	375.9756
SA45_SOC_3	628	1782.4666213989258	713.0754160881042	0.35632798	376.57620000000003
SA45_SOC_3	629	1790.9299850463867	713.1553030014038	0.5598825	377.1768
SA45_SOC_3	630	1779.843864440918	690.9158420562744	0.35252833	377.7774
SA45_SOC_3	631	1780.3947830200195	690.8662748336792	0.35659152	378.378
SA45_SOC_3	632	1787.4776458740234	703.9485454559326	0.02698695	378.97860000000003
SA45_SOC_3	633	1771.8720245361328	715.4719591140747	0.08716673	379.5792
SA45_SOC_3	634	1775.5857467651367	669.7713017463684	0.026158996	380.1798
SA45_SOC_3	635	1766.1264038085938	721.5867519378662	0.047767863	380.7804
SA45_SOC_3	636	1878.9649200439453	135.99887609481812	0.03652119	381.38100000000003
SA45_SOC_3	637	1878.1796264648438	134.98731046915054	0.039452925	381.9816
SA45_SOC_3	638	1763.411979675293	736.9379782676697	0.063416936	382.5822
SA45_SOC_3	639	135.90741634368896	742.0530581474304	0.024307432	383.1828
SA45_SOC_3	640	1879.1247940063477	139.18859124183655	0.031167354	383.78340000000003
SA45_SOC_3	641	1877.4689483642578	136.43126964569092	0.048019547	384.384
SA45_SOC_3	642	1877.973518371582	138.07085037231445	0.047393095	384.9846
SA45_SOC_3	643	1762.9266357421875	732.4791169166565	0.03321035	385.5852
SA45_SOC_3	644	1879.1588973999023	136.5570706129074	0.048950996	386.18580000000003
SA45_SOC_3	645	1879.7340774536133	137.8028815984726	0.017348364	386.7864
SA45_SOC_3	646	1705.4433059692383	708.5579752922058	0.052581314	387.387
SA45_SOC_3	647	1713.9898681640625	723.7929439544678	0.16589059	387.9876
SA45_SOC_3	648	1878.6535263061523	139.48010444641113	0.057340324	388.58820000000003
SA45_SOC_3	649	1725.604019165039	704.5420002937317	0.37154883	389.1888
SA45_SOC_3	650	1877.1912002563477	138.78852903842926	0.09060974	389.7894
SA45_SOC_3	651	1721.3421249389648	724.3407583236694	0.9317992	390.39
SA45_SOC_3	652	1752.7665710449219	707.5938606262207	0.16588946	390.99060000000003
SA45_SOC_3	653	1759.7320175170898	724.6127343177795	0.016380075	391.5912
SA45_SOC_3	654	1769.864158630371	716.1489057540894	0.1932693	392.1918
SA45_SOC_3	655	1734.4491577148438	698.0850648880005	0.9320137	392.7924
SA45_SOC_3	656	1771.6678619384766	720.1906299591064	0.11546531	393.39300000000003
SA45_SOC_3	657	1878.6243438720703	138.9667296409607	0.0367706	393.9936
SA45_SOC_3	658	1878.3484268188477	129.02268379926682	0.05332249	394.5942
SA45_SOC_3	659	1877.7580261230469	134.75814253091812	0.04960476	395.1948
SA45_SOC_3	660	1762.5097274780273	733.7942576408386	0.113234185	395.79540000000003
SA45_SOC_3	661	1778.0712890625	722.8396439552307	0.0773125	396.396
SA45_SOC_3	662	1879.4590759277344	139.1182154417038	0.0406686	396.9966
SA45_SOC_3	663	1878.0464172363281	126.51011645793915	0.048864268	397.5972
SA45_SOC_3	664	1764.9014282226562	729.9077367782593	0.047650214	398.19780000000003
SA45_SOC_3	665	1762.2369003295898	734.780387878418	0.046481673	398.7984
SA45_SOC_3	666	1878.607406616211	138.01112830638885	0.044060525	399.399
SA45_SOC_3	667	1878.0812072753906	134.4493129849434	0.09986078	399.9996
SA45_SOC_3	668	1770.7002639770508	710.1358222961426	0.039190464	400.60020000000003
SA45_SOC_3	669	1757.4806213378906	712.2298765182495	0.19006385	401.2008
SA45_SOC_3	670	1743.1994247436523	694.242639541626	0.45165083	401.8014
SA45_SOC_3	671	1723.1025695800781	699.8098111152649	0.18982388	402.402
SA45_SOC_3	672	1711.8717956542969	718.3223962783813	0.32456234	403.00260000000003
SA45_SOC_3	673	1830.5498886108398	713.6589574813843	0.08956506	403.6032
SA45_SOC_3	674	1855.1561737060547	712.4681854248047	0.30812848	404.2038
SA45_SOC_3	675	1858.3979415893555	718.2535171508789	0.7927875	404.8044
SA45_SOC_3	676	1878.1993103027344	137.04727113246918	0.08649701	405.40500000000003
SA45_SOC_3	677	1760.790138244629	725.195631980896	0.063533634	406.0056
SA45_SOC_3	678	1766.853904724121	735.470724105835	0.3420006	406.6062
SA45_SOC_3	679	1763.5890197753906	727.8054428100586	0.5175371	407.2068
SA45_SOC_3	680	1762.9567337036133	737.0029306411743	0.02938621	407.80740000000003
SA45_SOC_3	681	1762.7465057373047	740.7623791694641	0.17580384	408.408
SA45_SOC_3	682	1754.2291259765625	739.4818711280823	0.9117951	409.0086
SA45_SOC_3	683	1770.7998275756836	736.4417910575867	0.96284974	409.6092
SA45_SOC_3	684	1769.8886489868164	729.2310476303101	0.24350862	410.20980000000003
SA45_SOC_3	685	1878.5655212402344	139.88222658634186	0.071775556	410.8104
SA45_SOC_3	686	1878.0473327636719	134.3486899137497	0.03274197	411.411
SA45_SOC_3	687	1877.5172424316406	137.06140100955963	0.050627656	412.0116
SA45_SOC_3	688	1878.0120849609375	136.67369842529297	0.07033614	412.61220000000003
SA45_SOC_3	689	1775.4248428344727	716.4503002166748	0.18287246	413.2128
SA45_SOC_3	690	1764.4656372070312	711.7434740066528	0.13264786	413.8134
SA45_SOC_3	691	1714.6675872802734	712.3609399795532	0.1115481	414.414
SA45_SOC_3	692	1723.4614562988281	742.5786638259888	0.116209425	415.01460000000003
SA45_SOC_3	693	1765.2969360351562	731.711597442627	0.040486116	415.6152
SA45_SOC_3	694	1771.3556671142578	730.6172561645508	0.037068315	416.2158
SA45_SOC_3	695	1763.6001205444336	730.4355955123901	0.03035728	416.8164
SA45_SOC_3	696	1713.7578964233398	726.6749882698059	0.1582225	417.41700000000003
SA45_SOC_3	697	1731.4249420166016	742.1575999259949	0.14522663	418.0176
SA45_SOC_3	698	1879.8568725585938	138.96032452583313	0.019983154	418.6182
SA45_SOC_3	699	1713.3089447021484	728.6950778961182	0.13075736	419.2188
SA45_SOC_3	700	1761.9811248779297	736.1846208572388	0.052215043	419.81940000000003
SA45_SOC_3	701	1763.360366821289	733.5407567024231	0.19372559	420.42
SA45_SOC_3	702	1786.0900497436523	703.4203004837036	0.45259693	421.0206
SA45_SOC_3	703	1879.7906112670898	136.998251080513	0.040979836	421.6212
SA45_SOC_3	704	1772.900390625	715.182409286499	0.11013904	422.22180000000003
SA45_SOC_3	705	1774.4178771972656	712.5745296478271	0.13975398	422.8224
SA45_SOC_3	706	1791.0337829589844	708.4484124183655	0.06338293	423.423
SA45_SOC_3	707	1878.636589050293	138.3498913049698	0.055703405	424.0236
SA45_SOC_3	708	1879.537467956543	137.360799908638	0.048946943	424.62420000000003
SA45_SOC_3	709	1878.621482849121	137.7313792705536	0.03815116	425.2248
SA45_SOC_3	710	1748.379249572754	737.6941680908203	0.044858627	425.8254
SA45_SOC_3	711	1713.694725036621	730.1468181610107	0.16970645	426.426
SA45_SOC_3	712	1880.6639099121094	140.6585168838501	0.04751525	427.02660000000003
SA45_SOC_3	713	1878.9483261108398	137.09965467453003	0.060329773	427.6272
SA45_SOC_3	714	1728.8907623291016	740.7375955581665	0.10075558	428.2278
SA45_SOC_3	715	1713.456916809082	734.3730354309082	0.19412786	428.8284
SA45_SOC_3	716	1767.5614929199219	715.1192593574524	0.084072225	429.42900000000003
SA45_SOC_3	717	1781.1201095581055	692.8334498405457	0.14263701	430.0296
SA45_SOC_3	718	1779.202766418457	682.9983472824097	0.10576103	430.6302
SA45_SOC_3	719	1788.035888671875	660.7527709007263	0.83635443	431.2308
SA45_SOC_3	720	1879.5768356323242	136.47748947143555	0.05025051	431.83140000000003
SA45_SOC_3	721	1765.7355880737305	727.740490436554	0.031692553	432.432
SA45_SOC_3	722	1879.0599060058594	137.04265236854553	0.029605206	433.0326
SA45_SOC_3	723	1876.2360763549805	137.94141232967377	0.08226896	433.6332
SA45_SOC_3	724	1787.9498291015625	673.4711408615112	0.24350944	434.23380000000003
SA45_SOC_3	725	1880.2207946777344	141.18544220924377	0.03722377	434.8344
SA45_SOC_3	726	1770.9290313720703	712.7531003952026	0.072144315	435.435
SA45_SOC_3	727	1776.1994934082031	695.888786315918	0.24045372	436.0356
SA45_SOC_3	728	829.0744972229004	637.7096128463745	0.90465313	436.63620000000003
SA45_SOC_3	729	842.1342086791992	639.2651224136353	0.85368025	437.2368
SA45_SOC_3	730	842.2774314880371	638.6127662658691	0.99331725	437.8374
SA45_SOC_3	731	840.3862380981445	640.1726531982422	0.99364966	438.438
SA45_SOC_3	732	838.784065246582	641.5771436691284	0.9848059	439.03860000000003
SA45_SOC_3	733	839.8188400268555	642.2311091423035	0.9926806	439.6392
SA45_SOC_3	734	846.4683151245117	635.8646821975708	0.99090296	440.2398
SA45_SOC_3	735	846.4433097839355	636.3922834396362	0.9950413	440.8404
SA45_SOC_3	736	872.4844551086426	617.6712584495544	0.9943145	441.44100000000003
SA45_SOC_3	737	923.0281448364258	614.4365787506104	0.9987141	442.0416
SA45_SOC_3	738	1002.8036499023438	616.4568614959717	0.9988985	442.6422
SA45_SOC_3	739	1102.2809600830078	635.6854677200317	0.9990754	443.2428
SA45_SOC_3	740	1190.8214950561523	661.7072939872742	0.99789494	443.84340000000003
SA45_SOC_3	741	1259.5319366455078	685.8442783355713	0.99906534	444.444
SA45_SOC_3	742	1289.2460632324219	692.9764866828918	0.9988932	445.0446
SA45_SOC_3	743	1303.7198638916016	701.0404944419861	0.9984315	445.6452
SA45_SOC_3	744	1327.8175735473633	696.9378089904785	0.99650663	446.24580000000003
SA45_SOC_3	745	1337.6940536499023	701.8995523452759	0.99620605	446.8464
SA45_SOC_3	746	1342.4794006347656	696.5786075592041	0.99729973	447.447
SA45_SOC_3	747	1332.9695892333984	697.0309567451477	0.9985726	448.0476
SA45_SOC_3	748	1345.8515167236328	674.6211004257202	0.9946583	448.64820000000003
SA45_SOC_3	749	1297.9805374145508	656.9637751579285	0.9955031	449.2488
SA45_SOC_3	750	1242.3219680786133	648.6921644210815	0.99865377	449.8494
SA45_SOC_3	751	1240.2751922607422	645.8381867408752	0.9994215	450.45
SA45_SOC_3	752	1200.8100128173828	647.0107412338257	0.999584	451.05060000000003
SA45_SOC_3	753	1161.544075012207	656.0060977935791	0.99939644	451.6512
SA45_SOC_3	754	1056.0231399536133	657.0359373092651	0.9980976	452.2518
SA45_SOC_3	755	951.6558837890625	672.9390978813171	0.997698	452.8524
SA45_SOC_3	756	868.1794738769531	684.1204333305359	0.9983198	453.45300000000003
SA45_SOC_3	757	824.2375946044922	710.515558719635	0.71232724	454.0536
SA45_SOC_3	758	1879.4319534301758	138.94968688488007	0.040994264	454.6542
SA45_SOC_3	759	1879.4541549682617	135.0483924150467	0.032512695	455.2548
SA45_SOC_3	760	1876.9975662231445	135.85432648658752	0.073723905	455.85540000000003
SA45_SOC_3	761	1760.4025268554688	727.6053071022034	0.050619893	456.456
SA45_SOC_3	762	1880.1174545288086	140.0258105993271	0.04251501	457.0566
SA45_SOC_3	763	1879.1592407226562	136.39583230018616	0.06469872	457.6572
SA45_SOC_3	764	1878.4687042236328	139.12899792194366	0.08533598	458.25780000000003
SA45_SOC_3	765	1721.7173767089844	740.1467800140381	0.043885786	458.8584
SA45_SOC_3	766	1880.185775756836	142.76254892349243	0.0479513	459.459
SA45_SOC_3	767	1786.9928741455078	672.5928997993469	0.14888056	460.0596
SA45_SOC_3	768	1878.2273483276367	137.71266281604767	0.034859665	460.66020000000003
SA45_SOC_3	769	1878.2797622680664	135.24782001972198	0.03243271	461.2608
SA45_SOC_3	770	1774.878273010254	723.5413098335266	0.06934141	461.8614
SA45_SOC_3	771	1785.8110427856445	680.0077700614929	0.028134506	462.462
SA45_SOC_3	772	1879.1057968139648	135.90329825878143	0.049329404	463.06260000000003
SA45_SOC_3	773	1877.0173645019531	136.90687358379364	0.06384181	463.6632
SA45_SOC_3	774	1878.9939880371094	138.01912665367126	0.043376997	464.2638
SA45_SOC_3	775	1773.6360168457031	712.25266456604	0.10812047	464.8644
SA45_SOC_3	776	1795.2433776855469	687.1345067024231	0.19348136	465.46500000000003
SA45_SOC_3	777	1781.3283920288086	655.4357528686523	0.6342032	466.0656
SA45_SOC_3	778	1876.952018737793	138.4587460756302	0.04302026	466.6662
SA45_SOC_3	779	1707.5165176391602	743.6485433578491	0.070251524	467.2668
SA45_SOC_3	780	1880.2064895629883	141.05040371418	0.0564198	467.86740000000003
SA45_SOC_3	781	1878.9598846435547	135.90040147304535	0.06319321	468.468
SA45_SOC_3	782	1878.7139511108398	137.15203821659088	0.029413925	469.0686
SA45_SOC_3	783	1767.9154586791992	716.0918712615967	0.1421881	469.6692
SA45_SOC_3	784	1754.4795227050781	721.9473695755005	0.092971176	470.26980000000003
SA45_SOC_3	785	1878.764762878418	138.33407163619995	0.026687188	470.8704
SA45_SOC_3	786	1877.5825881958008	138.9436036348343	0.06877462	471.471
SA45_SOC_3	787	1757.1136093139648	720.4196047782898	0.07210596	472.0716
SA45_SOC_3	788	1878.3430480957031	137.0145696401596	0.030678865	472.67220000000003
SA45_SOC_3	789	1774.431037902832	723.4968280792236	0.047044132	473.2728
SA45_SOC_3	790	1784.1201782226562	687.7401924133301	0.070917524	473.8734
SA45_SOC_3	791	1780.2850341796875	684.872567653656	0.19514897	474.474
SA45_SOC_3	792	1782.9230117797852	698.0443811416626	0.0799848	475.07460000000003
SA45_SOC_3	793	1782.1245574951172	695.5527591705322	0.050448995	475.6752
SA45_SOC_3	794	1855.6782531738281	577.2898077964783	0.13750254	476.2758
SA45_SOC_3	795	1879.5502853393555	137.50892221927643	0.05533827	476.8764
SA45_SOC_3	796	1877.512550354004	138.5817790031433	0.047673136	477.47700000000003
SA45_SOC_3	797	1762.0944213867188	732.4323177337646	0.093901716	478.0776
SA45_SOC_3	798	1768.4149932861328	727.7753806114197	0.06691093	478.6782
SA45_SOC_3	799	829.8922348022461	613.2965326309204	0.80653137	479.2788
SA45_SOC_3	800	945.087947845459	612.2507286071777	0.98907125	479.87940000000003
SA45_SOC_3	801	1126.6205978393555	599.5064806938171	0.99456537	480.48
SA45_SOC_3	802	1254.9563598632812	587.7616238594055	0.9948597	481.0806
SA45_SOC_3	803	1313.727149963379	565.6455659866333	0.9909508	481.6812
SA45_SOC_3	804	1330.5016708374023	580.6541347503662	0.9917556	482.28180000000003
SA45_SOC_3	805	1307.27783203125	603.4985733032227	0.97638685	482.8824
SA45_SOC_3	806	1302.1703338623047	629.751627445221	0.99708	483.483
SA45_SOC_3	807	1314.7204971313477	647.7717590332031	0.99168867	484.0836
SA45_SOC_3	808	1349.5734786987305	670.3614091873169	0.9911794	484.68420000000003
SA45_SOC_3	809	1377.755126953125	669.5575189590454	0.9958097	485.2848
SA45_SOC_3	810	1396.5733337402344	667.6661109924316	0.9967115	485.8854
SA45_SOC_3	811	1366.5704727172852	667.4923038482666	0.9982876	486.486
SA45_SOC_3	812	1346.7163467407227	681.7453908920288	0.999246	487.08660000000003
SA45_SOC_3	813	1351.6415405273438	686.165177822113	0.9983216	487.6872
SA45_SOC_3	814	1375.8037948608398	691.0315203666687	0.99737155	488.2878
SA45_SOC_3	815	1355.3251647949219	668.8783836364746	0.99621457	488.8884
SA45_SOC_3	816	1335.545997619629	626.9258451461792	0.99515605	489.48900000000003
SA45_SOC_3	817	1284.6295166015625	582.3058176040649	0.9969484	490.0896
SA45_SOC_3	818	1212.1052169799805	567.6298642158508	0.9722714	490.6902
SA45_SOC_3	819	1145.8788299560547	553.6546111106873	0.8032092	491.2908
SA45_SOC_3	820	1070.1750183105469	555.0551104545593	0.99890625	491.89140000000003
SA45_SOC_3	821	925.6538772583008	589.6773648262024	0.99951506	492.492
SA45_SOC_3	822	841.0591506958008	632.8284645080566	0.98594695	493.0926
SA45_SOC_3	823	1877.9608154296875	136.4445948600769	0.091042966	493.6932
SA45_SOC_3	824	1786.4386367797852	698.8135743141174	0.042354047	494.29380000000003
SA45_SOC_3	825	1879.4002532958984	138.30265760421753	0.030431233	494.8944
SA45_SOC_3	826	1768.3681869506836	721.6641283035278	0.049196076	495.495
SA45_SOC_3	827	1878.0450439453125	136.61502242088318	0.055377338	496.0956
SA45_SOC_3	828	1778.7019729614258	717.6986217498779	0.20953768	496.69620000000003
SA45_SOC_3	829	1791.5546035766602	710.171549320221	0.2518692	497.2968
SA45_SOC_3	830	1787.5827026367188	686.3291358947754	0.5083254	497.8974
SA45_SOC_3	831	1879.2141723632812	139.95506465435028	0.04413863	498.498
SA45_SOC_3	832	1877.1709442138672	136.10420644283295	0.047465462	499.09860000000003
SA45_SOC_3	833	1769.7905731201172	729.6094965934753	0.04502519	499.6992
SA45_SOC_3	834	1764.8897552490234	733.5050296783447	0.06832601	500.2998
SA45_SOC_3	835	1879.998893737793	140.19485414028168	0.026326308	500.9004
SA45_SOC_3	836	1879.760971069336	137.75848031044006	0.03393922	501.50100000000003
SA45_SOC_3	837	1774.5612716674805	720.9597587585449	0.09712171	502.1016
SA45_SOC_3	838	1788.2273483276367	699.1378211975098	0.7830686	502.7022
SA45_SOC_3	839	1785.5669403076172	704.4818115234375	0.11742454	503.3028
SA45_SOC_3	840	1770.263328552246	714.7219491004944	0.042816117	503.90340000000003
SA45_SOC_3	841	1877.8595352172852	137.1499139070511	0.039040018	504.504
SA45_SOC_3	842	1820.306625366211	575.5048727989197	0.5030238	505.1046
SA45_SOC_3	843	1879.3057250976562	138.91523122787476	0.02531747	505.7052
SA45_SOC_3	844	1880.0291061401367	138.28035235404968	0.022948068	506.30580000000003
SA45_SOC_3	845	1879.1290283203125	137.10050761699677	0.044358514	506.9064
SA45_SOC_3	846	1877.969627380371	136.15230917930603	0.09044589	507.507
SA45_SOC_3	847	1878.3346939086914	138.31046283245087	0.058104772	508.1076
SA45_SOC_3	848	1878.8154602050781	139.6191018819809	0.04031853	508.70820000000003
SA45_SOC_3	849	1880.3897094726562	137.09555089473724	0.032871578	509.3088
SA45_SOC_3	850	1879.4333267211914	136.51170372962952	0.08627813	509.9094
SA45_SOC_3	851	1711.3928604125977	731.403636932373	0.27204707	510.51
SA45_SOC_3	852	1757.7745056152344	731.8069982528687	0.041528784	511.11060000000003
SA45_SOC_3	853	1714.4246292114258	715.9562373161316	0.02186378	511.7112
SA45_SOC_3	854	1879.2249298095703	137.73400247097015	0.072480634	512.3118000000001
SA45_SOC_3	855	1768.7239837646484	733.7591099739075	0.060697213	512.9124
SA45_SOC_3	856	1788.2732391357422	684.4327068328857	0.3440662	513.513
SA45_SOC_3	857	1782.711296081543	688.654932975769	0.4905558	514.1136
SA45_SOC_3	858	1754.8875045776367	708.9630746841431	0.10691107	514.7142
SA45_SOC_3	859	1736.092414855957	708.5728454589844	0.21799132	515.3148
SA45_SOC_3	860	1709.000244140625	739.3867921829224	0.53131247	515.9154
SA45_SOC_3	861	1719.8083877563477	741.4787864685059	0.8537339	516.516
SA45_SOC_3	862	1731.6632080078125	744.2966508865356	0.69221616	517.1166000000001
SA45_SOC_3	863	1879.2161178588867	138.02445352077484	0.049336117	517.7172
SA45_SOC_3	864	1878.395004272461	137.10934281349182	0.056982167	518.3178
SA45_SOC_3	865	1752.2672653198242	740.9435892105103	0.6961675	518.9184
SA45_SOC_3	866	1769.2111587524414	735.2385950088501	0.54076004	519.519
SA45_SOC_3	867	1879.9427032470703	141.95098221302032	0.022359	520.1196
SA45_SOC_3	868	1870.429344177246	134.9253997206688	0.0644324	520.7202
SA45_SOC_3	869	1762.7957153320312	720.6314563751221	0.23452222	521.3208
SA45_SOC_3	870	1732.6596450805664	690.6481790542603	0.96307856	521.9214000000001
SA45_SOC_3	871	1711.5758514404297	702.2058391571045	0.5881841	522.522
SA45_SOC_3	872	1878.8770294189453	139.37202215194702	0.03246265	523.1226
SA45_SOC_3	873	1878.266487121582	137.06806361675262	0.04334966	523.7232
SA45_SOC_3	874	1761.364631652832	733.239426612854	0.06706779	524.3238
SA45_SOC_3	875	1785.7558822631836	709.6399569511414	0.24324833	524.9244
SA45_SOC_3	876	1879.3583679199219	136.423898935318	0.0647585	525.525
SA45_SOC_3	877	1878.7849044799805	135.81441521644592	0.05773789	526.1256
SA45_SOC_3	878	1773.8207244873047	718.2985782623291	0.12373801	526.7262000000001
SA45_SOC_3	879	1764.7699356079102	694.2707705497742	0.12118591	527.3268
SA45_SOC_3	880	1787.5428771972656	669.7077012062073	0.6132403	527.9274
SA45_SOC_3	881	1878.4844970703125	136.8326836824417	0.13237128	528.528
SA45_SOC_3	882	1785.8672332763672	672.0804905891418	0.10434108	529.1286
SA45_SOC_3	883	1877.2139739990234	136.0087090730667	0.08283001	529.7292
SA45_SOC_3	884	1771.3309478759766	728.2513546943665	0.040269572	530.3298
SA45_SOC_3	885	1775.046043395996	725.8178615570068	0.01590802	530.9304
SA45_SOC_3	886	1775.874252319336	721.4461612701416	0.019589528	531.5310000000001
SA45_SOC_3	887	1876.8875885009766	136.3124692440033	0.060349077	532.1316
SA45_SOC_3	888	1757.6829528808594	732.4379825592041	0.15407735	532.7322
SA45_SOC_3	889	1775.6344985961914	713.3377361297607	0.07140817	533.3328
SA45_SOC_3	890	1771.5035247802734	715.207257270813	0.059503738	533.9334
SA45_SOC_3	891	1767.8814697265625	722.5465536117554	0.10697752	534.534
SA45_SOC_3	892	1767.7289199829102	728.1133389472961	0.21295832	535.1346
SA45_SOC_3	893	1769.6578216552734	725.6467580795288	0.10448797	535.7352
SA45_SOC_3	894	1768.2149505615234	729.427900314331	0.112842895	536.3358000000001
SA45_SOC_3	895	1764.3157196044922	736.8333721160889	0.10943222	536.9364
SA45_SOC_3	896	1878.0218124389648	138.36052894592285	0.036957286	537.537
SA45_SOC_3	897	1877.5320053100586	134.1031390428543	0.031267893	538.1376
SA45_SOC_3	898	1759.2562866210938	731.5710711479187	0.056346446	538.7382
SA45_SOC_3	899	1782.8459930419922	744.7234439849854	0.3705491	539.3388
SA45_SOC_3	900	1763.0356979370117	737.900869846344	0.7667263	539.9394
SA45_SOC_3	901	1765.3551864624023	736.8920803070068	0.9753984	540.54
SA45_SOC_3	902	1767.8343200683594	736.6960000991821	0.89907587	541.1406000000001
SA45_SOC_3	903	1759.4076919555664	734.7380304336548	0.21076499	541.7412
SA45_SOC_3	904	1880.2619934082031	137.11294770240784	0.026591102	542.3418
SA45_SOC_3	905	1877.6545715332031	135.41388630867004	0.04594812	542.9424
SA45_SOC_3	906	1878.8043594360352	137.1267557144165	0.038909674	543.543
SA45_SOC_3	907	1880.101203918457	139.71410036087036	0.025279514	544.1436
SA45_SOC_3	908	1715.925064086914	713.3815097808838	0.098130986	544.7442
SA45_SOC_3	909	1722.5508499145508	720.2156066894531	0.05675718	545.3448
SA45_SOC_3	910	1877.1546936035156	135.11105954647064	0.068694614	545.9454000000001
SA45_SOC_3	911	1878.3843612670898	137.98563659191132	0.02203804	546.546
SA45_SOC_3	912	1713.9174270629883	749.6156644821167	0.37242448	547.1466
SA45_SOC_3	913	1879.9374389648438	137.27669656276703	0.026464213	547.7472
SA45_SOC_3	914	1717.983627319336	739.7690391540527	0.076416165	548.3478
SA45_SOC_3	915	1763.25439453125	740.131266117096	0.07547328	548.9484
SA45_SOC_3	916	1772.0100402832031	728.7355041503906	0.090951785	549.549
SA45_SOC_3	917	1879.687156677246	142.0223879814148	0.042473413	550.1496
SA45_SOC_3	918	1879.321403503418	136.78453266620636	0.06445779	550.7502000000001
SA45_SOC_3	919	1758.6809921264648	736.6184306144714	0.08879795	551.3508
SA45_SOC_3	920	1760.8757400512695	734.1130971908569	0.08314074	551.9514
SA45_SOC_3	921	1794.4491577148438	690.0331592559814	0.12159689	552.552
SA45_SOC_3	922	1879.4768142700195	137.19970643520355	0.039511945	553.1526
SA45_SOC_3	923	1877.9244232177734	137.99772262573242	0.065499276	553.7532
SA45_SOC_3	924	1878.1983947753906	137.38569617271423	0.06998959	554.3538
SA45_SOC_3	925	1879.3292999267578	137.82777786254883	0.049230147	554.9544
SA45_SOC_3	926	1713.2278060913086	713.6292171478271	0.055387016	555.5550000000001
SA45_SOC_3	927	1878.3722305297852	137.7298665046692	0.04609322	556.1556
SA45_SOC_3	928	1877.7479553222656	136.37357532978058	0.05857788	556.7562
SA45_SOC_3	929	1770.2621841430664	730.4213047027588	0.22684662	557.3568
SA45_SOC_3	930	1762.2712326049805	724.2151021957397	0.0599967	557.9574
SA45_SOC_3	931	1777.2457122802734	707.7027153968811	0.09768835	558.558
SA45_SOC_3	932	1876.5943908691406	124.68212395906448	0.04183443	559.1586
SA45_SOC_3	933	1762.1430587768555	730.1774597167969	0.07630916	559.7592
SA45_SOC_3	934	1776.2894439697266	711.1646318435669	0.04553624	560.3598000000001
SA45_SOC_3	935	1779.089241027832	695.0326895713806	0.03370766	560.9604
SA45_SOC_3	936	1768.059425354004	731.9424390792847	0.07298383	561.561
SA45_SOC_3	937	1761.5463638305664	739.1538906097412	0.07457943	562.1616
SA45_SOC_3	938	1769.183464050293	727.7457046508789	0.1211892	562.7622
SA45_SOC_3	939	1767.3288345336914	731.4745759963989	0.031088786	563.3628
SA45_SOC_3	940	1774.9480819702148	725.3566932678223	0.02977773	563.9634
SA45_SOC_3	941	1878.3571243286133	137.4459171295166	0.044682827	564.564
SA45_SOC_3	942	1877.2492218017578	134.85839545726776	0.043006923	565.1646000000001
SA45_SOC_3	943	1769.8726272583008	710.3990435600281	0.24296927	565.7652
SA45_SOC_3	944	1773.5295867919922	712.5101566314697	0.15534803	566.3658
SA45_SOC_3	945	1778.946647644043	712.9099774360657	0.09873735	566.9664
SA45_SOC_3	946	1779.9920654296875	696.4284896850586	0.5306685	567.567
SA45_SOC_3	947	1783.7466430664062	717.5091075897217	0.11688952	568.1676
SA45_SOC_3	948	1771.0345458984375	729.274435043335	0.031360377	568.7682
SA45_SOC_3	949	1792.7174377441406	708.094232082367	0.015143239	569.3688
SA45_SOC_3	950	1879.262466430664	136.10724806785583	0.03312032	569.9694000000001
SA45_SOC_3	951	1877.772445678711	137.82895267009735	0.106247626	570.57
SA45_SOC_3	952	1721.0065841674805	745.4500865936279	0.040241368	571.1706
SA45_SOC_3	953	1770.8116149902344	723.6613655090332	0.017003695	571.7712
SA45_SOC_3	954	1765.422592163086	715.7351803779602	0.05737304	572.3718
SA45_SOC_3	955	1774.3188858032227	716.0842752456665	0.15899007	572.9724
SA45_SOC_3	956	1761.8607330322266	737.1007776260376	0.092939444	573.573
SA45_SOC_3	957	1769.6028900146484	731.2331771850586	0.03868004	574.1736
SA45_SOC_3	958	1781.5482330322266	699.0789842605591	0.03863762	574.7742000000001
SA45_SOC_3	959	1878.361587524414	137.00723111629486	0.055332188	575.3748
SA45_SOC_3	960	1877.7257537841797	134.5412939786911	0.066329286	575.9754
SA45_SOC_3	961	1746.6344833374023	727.5034046173096	0.14439803	576.576
SA45_SOC_3	962	1772.479019165039	712.1917676925659	0.14036721	577.1766
SA45_SOC_3	963	1763.4654235839844	720.4949855804443	0.05525671	577.7772
SA45_SOC_3	964	1770.8853149414062	718.5608983039856	0.06847672	578.3778
SA45_SOC_3	965	1878.1956481933594	137.6270467042923	0.069334075	578.9784
SA45_SOC_3	966	1784.6270370483398	668.0095410346985	0.034741923	579.5790000000001
SA45_SOC_3	967	1881.273078918457	138.68815541267395	0.034636322	580.1796
SA45_SOC_3	968	1879.1120910644531	137.44368016719818	0.07190095	580.7802
SA45_SOC_3	969	1734.4028091430664	742.9417276382446	0.13047586	581.3808
SA45_SOC_3	970	1763.3145904541016	737.9485702514648	0.12968814	581.9814
SA45_SOC_3	971	1781.5825653076172	707.3784685134888	0.060636636	582.582
SA45_SOC_3	972	1794.481086730957	683.9685130119324	0.12840489	583.1826
SA45_SOC_3	973	1790.5851745605469	690.1664113998413	0.09005735	583.7832
SA45_SOC_3	974	1759.1104888916016	735.6137609481812	0.096009016	584.3838000000001
SA45_SOC_3	975	1767.326889038086	734.6385097503662	0.07577475	584.9844
SA45_SOC_3	976	1880.0848388671875	140.50064206123352	0.03894235	585.585
SA45_SOC_3	977	1878.643684387207	128.94305437803268	0.07093829	586.1856
SA45_SOC_3	978	1760.8733367919922	732.1345281600952	0.07654275	586.7862
SA45_SOC_3	979	1765.7913208007812	727.5805234909058	0.06339284	587.3868
SA45_SOC_3	980	1883.686752319336	619.9171686172485	0.14503561	587.9874
SA45_SOC_3	981	1770.3202056884766	726.0476732254028	0.033941556	588.588
SA45_SOC_3	982	1785.6821823120117	675.9888982772827	0.07996445	589.1886000000001
SA45_SOC_3	983	1760.4830932617188	735.0918245315552	0.048289195	589.7892
SA45_SOC_3	984	1766.5628814697266	731.9587898254395	0.029152693	590.3898
SA45_SOC_3	985	1779.8794555664062	673.2977843284607	0.054131724	590.9904
SA45_SOC_3	986	1756.6611099243164	741.9808316230774	0.037241068	591.591
SA45_SOC_3	987	1877.5508880615234	136.37227177619934	0.047115445	592.1916
SA45_SOC_3	988	1766.6719436645508	728.0180025100708	0.1501701	592.7922
SA45_SOC_3	989	1790.7618713378906	701.1237287521362	0.062925465	593.3928
SA45_SOC_3	990	1770.4179382324219	718.8940286636353	0.0828441	593.9934000000001
SA45_SOC_3	991	1778.9842987060547	715.334587097168	0.103736565	594.594
SA45_SOC_3	992	1758.6300659179688	732.5995588302612	0.18157998	595.1946
SA45_SOC_3	993	1712.7183151245117	724.2036437988281	0.13861848	595.7952
SA45_SOC_3	994	1763.9067077636719	733.3724856376648	0.03992761	596.3958
SA45_SOC_3	995	1878.8264465332031	126.12141609191895	0.05168302	596.9964
SA45_SOC_3	996	1759.1519165039062	742.2467565536499	0.052972574	597.597
SA45_SOC_3	997	1759.6051025390625	736.6934251785278	0.106017955	598.1976
SA45_SOC_3	998	1882.899169921875	615.6118369102478	0.06693569	598.7982000000001
SA45_SOC_3	999	1780.729637145996	711.5582728385925	0.08938015	599.3988
SA45_SOC_3	1000	1778.045654296875	700.9325408935547	0.25958747	599.9994
SA45_SOC_3	1001	1773.5345077514648	704.5800447463989	0.14235646	600.6
SA45_SOC_3	1002	1767.4193572998047	716.72607421875	0.083837025	601.2006
SA45_SOC_3	1003	1879.7447204589844	137.4156939983368	0.03550194	601.8012
SA45_SOC_3	1004	1879.9817276000977	136.3856452703476	0.044215314	602.4018
SA45_SOC_3	1005	1876.6121292114258	135.1659858226776	0.047043543	603.0024
SA45_SOC_3	1006	1762.2244262695312	735.0050497055054	0.048150778	603.6030000000001
SA45_SOC_3	1007	1778.1872177124023	715.1909065246582	0.032387275	604.2036
SA45_SOC_3	1008	1771.9858932495117	713.0387878417969	0.056555714	604.8042
SA45_SOC_3	1009	1877.7480697631836	136.49108827114105	0.058493644	605.4048
SA45_SOC_3	1010	1787.6507949829102	666.5827131271362	0.67271626	606.0054
SA45_SOC_3	1011	1752.535171508789	707.2868013381958	0.034993026	606.606
SA45_SOC_3	1012	1762.9309844970703	707.5018072128296	0.08065501	607.2066
SA45_SOC_3	1013	1765.4616165161133	713.5208129882812	0.09607744	607.8072
SA45_SOC_3	1014	1755.9910583496094	723.5653209686279	0.025236476	608.4078000000001
SA45_SOC_3	1015	1877.5693130493164	138.19755256175995	0.050451633	609.0084
SA45_SOC_3	1016	1767.5999450683594	725.8168315887451	0.08476789	609.609
SA45_SOC_3	1017	1778.0069732666016	717.0900392532349	0.042602524	610.2096
SA45_SOC_3	1018	1879.2756271362305	137.899312376976	0.043920457	610.8102
SA45_SOC_3	1019	1709.3891143798828	738.3946752548218	0.07140934	611.4108
SA45_SOC_3	1020	1726.2931823730469	720.7859516143799	0.15929689	612.0114
SA45_SOC_3	1021	1725.7085037231445	732.7574014663696	0.04291323	612.612
SA45_SOC_3	1022	1776.0326385498047	693.1623315811157	0.050175056	613.2126000000001
SA45_SOC_3	1023	1877.1847915649414	123.5458356142044	0.026967142	613.8132
SA45_SOC_3	1024	1768.7736511230469	727.991030216217	0.037886474	614.4138
SA45_SOC_3	1025	1775.9959030151367	720.8746576309204	0.03505191	615.0144
SA45_SOC_3	1026	1879.4157028198242	138.3080005645752	0.044171162	615.615
SA45_SOC_3	1027	1782.7062606811523	580.7247519493103	0.041343503	616.2156
SA45_SOC_3	1028	1878.1430053710938	135.73332130908966	0.02628471	616.8162
SA45_SOC_3	1029	1878.1252670288086	137.82792270183563	0.033909153	617.4168
SA45_SOC_3	1030	1785.4779052734375	701.6309237480164	0.091182694	618.0174000000001
SA45_SOC_3	1031	1772.702522277832	720.4809522628784	0.07619191	618.618
SA45_SOC_3	1032	1768.0361938476562	721.3198614120483	0.075132325	619.2186
SA45_SOC_3	1033	1771.0749435424805	717.2957754135132	0.17022553	619.8192
SA45_SOC_3	1034	1788.4817504882812	708.3210825920105	0.3043985	620.4198
SA45_SOC_3	1035	1784.128189086914	722.996392250061	0.22654997	621.0204
SA45_SOC_3	1036	1775.237045288086	725.2964401245117	0.06874669	621.621
SA45_SOC_3	1037	1864.5913696289062	141.9693124294281	0.03509059	622.2216
SA45_SOC_3	1038	1877.1845626831055	137.16262757778168	0.08844393	622.8222000000001
SA45_SOC_3	1039	1766.879539489746	733.3737087249756	0.052139018	623.4228
SA45_SOC_3	1040	1746.738395690918	737.4968004226685	0.051272973	624.0234
SA45_SOC_3	1041	1763.9768600463867	736.4852428436279	0.096421525	624.624
SA45_SOC_3	1042	1716.3395690917969	721.6791272163391	0.13889728	625.2246
SA45_SOC_3	1043	1762.628173828125	732.808256149292	0.029249497	625.8252
SA45_SOC_3	1044	1762.3511123657227	735.9355616569519	0.061994944	626.4258
SA45_SOC_3	1045	1880.5471801757812	137.95417428016663	0.01973796	627.0264
SA45_SOC_3	1046	1876.7317199707031	134.06689703464508	0.087590136	627.6270000000001
SA45_SOC_3	1047	1757.7482986450195	739.0028715133667	0.043910645	628.2276
SA45_SOC_3	1048	1765.4389572143555	709.2823648452759	0.048074387	628.8282
SA45_SOC_3	1049	1878.4374618530273	126.05660051107407	0.036215063	629.4288
SA45_SOC_3	1050	1878.768653869629	126.35055989027023	0.033309255	630.0294
SA45_SOC_3	1051	1770.4004287719727	708.1365251541138	0.27359742	630.63
SA45_SOC_3	1052	1781.8180847167969	705.7699155807495	0.35741296	631.2306
SA45_SOC_3	1053	1775.4547119140625	705.6334447860718	0.5250854	631.8312
SA45_SOC_3	1054	1759.9376678466797	707.0510029792786	0.35761157	632.4318000000001
SA45_SOC_3	1055	1724.5374298095703	732.4896097183228	0.44395214	633.0324
SA45_SOC_3	1056	1737.5874710083008	733.874659538269	0.041823994	633.633
SA45_SOC_3	1057	1730.2888870239258	732.3830723762512	0.5645105	634.2336
SA45_SOC_3	1058	1737.5087356567383	730.9841823577881	0.1170887	634.8342
SA45_SOC_3	1059	1847.4326705932617	723.3008122444153	0.41799596	635.4348
SA45_SOC_3	1060	1763.2495880126953	719.2372012138367	0.06950864	636.0354
SA45_SOC_3	1061	1751.1698913574219	733.0537748336792	0.15034392	636.636
SA45_SOC_3	1062	1768.3858108520508	731.3800120353699	0.7142048	637.2366000000001
SA45_SOC_3	1063	1748.1622695922852	732.2154450416565	0.5889285	637.8372
SA45_SOC_3	1064	1767.183837890625	731.8067407608032	0.96799815	638.4378
SA45_SOC_3	1065	1762.350196838379	737.3117923736572	0.95843804	639.0384
SA45_SOC_3	1066	1739.7561264038086	742.6337671279907	0.75578064	639.639
SA45_SOC_3	1067	1770.3205490112305	731.1010837554932	0.0328528	640.2396
SA45_SOC_3	1068	1766.6724014282227	722.1161556243896	0.39978638	640.8402
SA45_SOC_3	1069	1760.087013244629	709.0792679786682	0.10845033	641.4408
SA45_SOC_3	1070	1747.3191833496094	674.8385524749756	0.95903736	642.0414000000001
SA45_SOC_3	1071	1733.8775253295898	679.7990727424622	0.96895146	642.642
SA45_SOC_3	1072	1712.0147323608398	707.7599430084229	0.5254706	643.2426
SA45_SOC_3	1073	1757.6359176635742	736.0598659515381	0.052891135	643.8432
SA45_SOC_3	1074	1760.3152084350586	733.1435108184814	0.064857945	644.4438
SA45_SOC_3	1075	1769.8761749267578	728.0389881134033	0.053008024	645.0444
SA45_SOC_3	1076	1772.237434387207	709.5005249977112	0.15106171	645.645
SA45_SOC_3	1077	1879.9155807495117	138.06362450122833	0.03783092	646.2456
SA45_SOC_3	1078	1878.2075500488281	134.60314840078354	0.040187683	646.8462000000001
SA45_SOC_3	1079	1760.8280181884766	736.7219424247742	0.06742906	647.4468
SA45_SOC_3	1080	1767.8718566894531	728.3374857902527	0.042812005	648.0474
SA45_SOC_3	1081	1780.7195663452148	690.690279006958	0.1624904	648.648
SA45_SOC_3	1082	1765.5813217163086	731.7600703239441	0.041697454	649.2486
SA45_SOC_3	1083	1753.2000732421875	732.7817344665527	0.086416945	649.8492
SA45_SOC_3	1084	1776.4002227783203	706.4106845855713	0.21064034	650.4498
SA45_SOC_3	1085	1774.2197799682617	723.5163974761963	0.08135094	651.0504
SA45_SOC_3	1086	1879.7886657714844	137.52400159835815	0.043947708	651.6510000000001
SA45_SOC_3	1087	1776.2126541137695	722.283525466919	0.10234479	652.2516
SA45_SOC_3	1088	1782.2506713867188	716.0609722137451	0.36802235	652.8522
SA45_SOC_3	1089	1787.8572463989258	715.1253747940063	0.09912912	653.4528
SA45_SOC_3	1090	1786.9221496582031	714.0190601348877	0.17793944	654.0534
SA45_SOC_3	1091	1780.1094818115234	716.4331769943237	0.076780386	654.654
SA45_SOC_3	1092	1777.7909088134766	730.5423259735107	0.24856119	655.2546
SA45_SOC_3	1093	1784.9949645996094	721.9975805282593	0.39607823	655.8552
SA45_SOC_3	1094	1795.539321899414	710.7760763168335	0.54994905	656.4558000000001
SA45_SOC_3	1095	1766.1092376708984	724.3171977996826	0.05380445	657.0564
SA45_SOC_3	1096	1877.8320693969727	136.34349703788757	0.04210169	657.657
SA45_SOC_3	1097	1763.664207458496	731.7258882522583	0.11240776	658.2576
SA45_SOC_3	1098	1878.914566040039	137.39099085330963	0.0348998	658.8582
SA45_SOC_3	1099	1773.6409378051758	721.9474339485168	0.10706297	659.4588
SA45_SOC_3	1100	1795.0978088378906	659.6070599555969	0.13539836	660.0594
SA45_SOC_3	1101	1878.764419555664	138.62618029117584	0.040731747	660.66
SA45_SOC_3	1102	1774.2721939086914	725.1034498214722	0.110570766	661.2606000000001
SA45_SOC_3	1103	1767.919921875	708.6960554122925	0.06595922	661.8612
SA45_SOC_3	1104	1878.9831161499023	138.03715109825134	0.044415504	662.4618
SA45_SOC_3	1105	1713.2781600952148	714.419846534729	0.13810079	663.0624
SA45_SOC_3	1106	1702.0849227905273	740.1547622680664	0.4175547	663.663
SA45_SOC_3	1107	1753.421974182129	754.2012119293213	0.114067666	664.2636
SA45_SOC_3	1108	1759.9282836914062	735.7638788223267	0.031119825	664.8642
SA45_SOC_3	1109	1878.9236068725586	136.06847941875458	0.089615524	665.4648
SA45_SOC_3	1110	1739.3538665771484	735.773663520813	0.14249459	666.0654000000001
SA45_SOC_3	1111	1765.7645416259766	736.9814300537109	0.12171882	666.666
SA45_SOC_3	1112	1767.7650833129883	722.3908996582031	0.18160576	667.2666
SA45_SOC_3	1113	1748.6234664916992	690.2758455276489	0.8878227	667.8672
SA45_SOC_3	1114	1718.4474563598633	710.9352707862854	0.19021825	668.4678
SA45_SOC_3	1115	1757.3610305786133	715.7512092590332	0.3016317	669.0684
SA45_SOC_3	1116	1762.0911026000977	717.6289057731628	0.21674663	669.669
SA45_SOC_3	1117	1763.1242752075195	711.9002866744995	0.112207964	670.2696
SA45_SOC_3	1118	1766.858253479004	715.368447303772	0.25384808	670.8702000000001
SA45_SOC_3	1119	1749.0393447875977	726.6023111343384	0.06574543	671.4708
SA45_SOC_3	1120	1755.2466201782227	726.2754893302917	0.30567244	672.0714
SA45_SOC_3	1121	1759.8466873168945	720.5582642555237	0.051214974	672.672
SA45_SOC_3	1122	1753.14697265625	725.8989071846008	0.054181773	673.2726
SA45_SOC_3	1123	1725.8264923095703	734.9178242683411	0.20732057	673.8732
SA45_SOC_3	1124	1751.843490600586	726.6457629203796	0.11195413	674.4738
SA45_SOC_3	1125	1715.9848022460938	724.9983930587769	0.12237626	675.0744
SA45_SOC_3	1126	1765.6888961791992	714.328179359436	0.10474869	675.6750000000001
SA45_SOC_3	1127	1762.9551315307617	732.709379196167	0.04992959	676.2756
SA45_SOC_3	1128	1743.7083435058594	732.8862762451172	0.14970696	676.8762
SA45_SOC_3	1129	1777.3786926269531	726.3813829421997	0.5587256	677.4768
SA45_SOC_3	1130	1774.9602127075195	721.0806512832642	0.22239846	678.0774
SA45_SOC_3	1131	1769.6174240112305	722.9029870033264	0.1375207	678.678
SA45_SOC_3	1132	1780.3221130371094	715.3856992721558	0.16502973	679.2786
SA45_SOC_3	1133	1770.681381225586	717.9457497596741	0.07083191	679.8792
SA45_SOC_3	1134	1771.7665100097656	722.2394943237305	0.22285186	680.4798000000001
SA45_SOC_3	1135	1770.5885696411133	729.1450452804565	0.08216421	681.0804
SA45_SOC_3	1136	1880.5177688598633	137.50011920928955	0.036681183	681.681
SA45_SOC_3	1137	1772.0535278320312	724.9958181381226	0.06393343	682.2816
SA45_SOC_3	1138	1761.7799377441406	734.0006375312805	0.06010156	682.8822
SA45_SOC_3	1139	1878.2688903808594	138.58886003494263	0.0401337	683.4828
SA45_SOC_3	1140	1773.694725036621	720.3572273254395	0.0946542	684.0834
SA45_SOC_3	1141	1772.768669128418	727.9078602790833	0.040958926	684.684
SA45_SOC_3	1142	1775.6053161621094	724.4147229194641	0.059232764	685.2846000000001
SA45_SOC_3	1143	1779.0385437011719	719.6112728118896	0.35385817	685.8852
SA45_SOC_3	1144	1769.8662185668945	726.1735224723816	0.27194533	686.4858
SA45_SOC_3	1145	1786.7926025390625	714.779691696167	0.07113152	687.0864
SA45_SOC_3	1146	1773.486442565918	717.7774143218994	0.033730827	687.687
SA45_SOC_3	1147	1752.7126693725586	721.1300897598267	0.10279989	688.2876
SA45_SOC_3	1148	1769.1414642333984	730.343542098999	0.14414322	688.8882
SA45_SOC_3	1149	1771.7631912231445	725.4595613479614	0.032189023	689.4888
SA45_SOC_3	1150	1759.8212814331055	741.7765116691589	0.10977024	690.0894000000001
SA45_SOC_3	1151	1719.9927520751953	733.2261657714844	0.054075863	690.69
SA45_SOC_3	1152	1710.1932907104492	729.1481351852417	0.57060844	691.2906
SA45_SOC_3	1153	1709.6161651611328	743.0830264091492	0.7764059	691.8912
SA45_SOC_3	1154	1748.1526565551758	716.1852121353149	0.11521308	692.4918
SA45_SOC_3	1155	1720.7928085327148	698.8955211639404	0.45711526	693.0924
SA45_SOC_3	1156	1760.9955596923828	723.7352657318115	0.09307221	693.693
SA45_SOC_3	1157	1718.6986541748047	725.113685131073	0.34666643	694.2936
SA45_SOC_3	1158	1769.765853881836	724.8584461212158	0.028741721	694.8942000000001
SA45_SOC_3	1159	1880.1681518554688	136.88693404197693	0.0182644	695.4948
SA45_SOC_3	1160	1878.6543273925781	133.83871883153915	0.032760475	696.0954
SA45_SOC_3	1161	1774.6488189697266	719.1355562210083	0.031704467	696.696
SA45_SOC_3	1162	152.83071041107178	739.7781801223755	0.06560191	697.2966
SA45_SOC_3	1163	1761.0701751708984	725.959095954895	0.034163408	697.8972
SA45_SOC_3	1164	1703.5369491577148	729.1326856613159	0.042442646	698.4978
SA45_SOC_3	1165	1785.0408554077148	712.6483654975891	0.23793194	699.0984
SA45_SOC_3	1166	1771.0608673095703	724.11789894104	0.0716543	699.6990000000001
SA45_SOC_3	1167	1777.642707824707	713.9705228805542	0.15023182	700.2996
SA45_SOC_3	1168	1767.9885864257812	718.8805103302002	0.1504553	700.9002
SA45_SOC_3	1169	1772.061424255371	716.5009617805481	0.03837165	701.5008
SA45_SOC_3	1170	1765.4579544067383	727.7985548973083	0.10804558	702.1014
SA45_SOC_3	1171	1769.2353057861328	711.0617637634277	0.3157941	702.702
SA45_SOC_3	1172	1846.962776184082	685.0539064407349	0.62361985	703.3026
SA45_SOC_3	1173	1879.5983505249023	135.91773390769958	0.012460827	703.9032
SA45_SOC_3	1174	1776.913948059082	720.4768323898315	0.17027308	704.5038000000001
SA45_SOC_3	1175	1786.9329071044922	717.8069615364075	0.40669855	705.1044
SA45_SOC_3	1176	1791.0516357421875	713.7246179580688	0.94581795	705.705
SA45_SOC_3	1177	1776.5657043457031	718.1503915786743	0.1506869	706.3056
SA45_SOC_3	1178	1795.7354736328125	703.9436531066895	0.72084206	706.9062
SA45_SOC_3	1179	1782.645606994629	718.3910179138184	0.40172595	707.5068
SA45_SOC_3	1180	1767.8773498535156	727.6984548568726	0.1616485	708.1074
SA45_SOC_3	1181	1774.5918273925781	724.1231775283813	0.063044064	708.708
SA45_SOC_3	1182	1772.7447509765625	720.7305908203125	0.02844934	709.3086000000001
SA45_SOC_3	1183	1772.5368118286133	721.0202693939209	0.10325721	709.9092
SA45_SOC_3	1184	1769.30419921875	720.855860710144	0.19695286	710.5098
SA45_SOC_3	1185	1880.4400634765625	139.76970255374908	0.025361279	711.1104
SA45_SOC_3	1186	1779.6655654907227	724.6231627464294	0.10087301	711.711
SA45_SOC_3	1187	1775.4211807250977	721.8241596221924	0.07238316	712.3116
SA45_SOC_3	1188	1773.9304733276367	718.7646389007568	0.04229553	712.9122
SA45_SOC_3	1189	1775.5000305175781	721.4569115638733	0.053947296	713.5128
SA45_SOC_3	1190	1774.8896026611328	705.0229954719543	0.11115318	714.1134000000001
SA45_SOC_3	1191	1780.517921447754	714.683518409729	0.073053926	714.714
SA45_SOC_3	1192	1774.6902465820312	722.8319835662842	0.05415049	715.3146
SA45_SOC_3	1193	1776.8254852294922	716.3753700256348	0.065264344	715.9152
SA45_SOC_3	1194	1781.360206604004	716.4867997169495	0.04264541	716.5158
SA45_SOC_3	1195	1778.0074310302734	720.8181381225586	0.11053509	717.1164
SA45_SOC_3	1196	1771.3465118408203	709.5363163948059	0.12184353	717.717
SA45_SOC_3	1197	1781.4860916137695	721.6972160339355	0.07194019	718.3176
SA45_SOC_3	1198	1783.465919494629	714.7798204421997	0.11201989	718.9182
SA45_SOC_3	1199	1781.1495208740234	707.6461958885193	0.17418954	719.5188
SA45_SOC_3	1200	1774.7544479370117	716.441159248352	0.12867257	720.1194
SA45_SOC_3	1201	1776.7949295043945	719.0075826644897	0.062886	720.72
SA45_SOC_3	1202	1776.858901977539	718.3937215805054	0.18654568	721.3206
SA45_SOC_3	1203	138.90450954437256	740.9011030197144	0.029295413	721.9212
SA45_SOC_3	1204	1749.2115783691406	713.1758379936218	0.03202331	722.5218
SA45_SOC_3	1205	1790.0495910644531	695.8205509185791	0.4997539	723.1224
SA45_SOC_3	1206	1780.634651184082	718.7007808685303	0.049987547	723.723
SA45_SOC_3	1207	1764.6559524536133	725.1912546157837	0.12242987	724.3236
SA45_SOC_3	1208	1771.1700439453125	721.8778467178345	0.0359906	724.9242
SA45_SOC_3	1209	1782.6739883422852	712.2202849388123	0.13053186	725.5248
SA45_SOC_3	1210	1769.49462890625	725.7354640960693	0.040856253	726.1254
SA45_SOC_3	1211	1711.2397384643555	724.7853183746338	0.077835195	726.726
SA45_SOC_3	1212	1725.8137893676758	720.6817317008972	0.4060701	727.3266
SA45_SOC_3	1213	1748.9746856689453	703.3540606498718	0.8989072	727.9272
SA45_SOC_3	1214	1767.184066772461	700.1277494430542	0.18310672	728.5278
SA45_SOC_3	1215	1776.9188690185547	670.6570100784302	0.16900416	729.1284
SA45_SOC_3	1216	143.99630069732666	740.4718637466431	0.22090836	729.729
SA45_SOC_3	1217	1804.1140365600586	706.050968170166	0.35663253	730.3296
SA45_SOC_3	1218	1879.8804473876953	137.59099781513214	0.04826219	730.9302
SA45_SOC_3	1219	1780.3060913085938	715.5945253372192	0.22390845	731.5308
SA45_SOC_3	1220	1779.0872955322266	721.5940260887146	0.05347989	732.1314
SA45_SOC_3	1221	1758.6213684082031	697.777361869812	0.6919527	732.732
SA45_SOC_3	1222	1741.519432067871	704.0975046157837	0.58008623	733.3326
SA45_SOC_3	1223	1764.9881744384766	715.4233574867249	0.19971493	733.9332
SA45_SOC_3	1224	1757.4675750732422	720.3198909759521	0.114723265	734.5338
SA45_SOC_3	1225	1761.10107421875	709.5305871963501	0.06767573	735.1344
SA45_SOC_3	1226	1761.8713760375977	711.0225605964661	0.16852562	735.735
SA45_SOC_3	1227	1746.2979125976562	711.1019968986511	0.08947421	736.3356
SA45_SOC_3	1228	1715.0232696533203	722.8377771377563	0.075413026	736.9362
SA45_SOC_3	1229	1742.962417602539	709.662938117981	0.6930694	737.5368
SA45_SOC_3	1230	151.8056344985962	745.0062990188599	0.039480247	738.1374
SA45_SOC_3	1231	1746.316909790039	715.6086230278015	0.02404442	738.738
SA45_SOC_3	1232	1879.1873931884766	135.27476012706757	0.03267114	739.3386
SA45_SOC_3	1233	1757.3049545288086	725.2834367752075	0.023874525	739.9392
SA45_SOC_3	1234	1746.4901733398438	707.8541851043701	0.26208	740.5398
SA45_SOC_3	1235	1763.2072448730469	708.4014201164246	0.1713491	741.1404
SA45_SOC_3	1236	1770.8670043945312	714.0137815475464	0.61553407	741.741
SA45_SOC_3	1237	1771.6932678222656	720.2060151100159	0.05545278	742.3416
SA45_SOC_3	1238	1742.35107421875	719.9403476715088	0.04323167	742.9422
SA45_SOC_3	1239	139.59068298339844	741.039891242981	0.04565192	743.5428
SA45_SOC_3	1240	1703.3396530151367	738.6708354949951	0.17882292	744.1434
SA45_SOC_3	1241	1879.8028564453125	138.8881140947342	0.02005673	744.744
SA45_SOC_3	1242	1712.504768371582	731.1816787719727	0.044736307	745.3446
SA45_SOC_3	1243	1719.4467544555664	728.6525917053223	0.039119996	745.9452
SA45_SOC_3	1244	97.30818271636963	736.4054203033447	0.021467537	746.5458
SA45_SOC_3	1245	1725.765724182129	732.9915904998779	0.017163336	747.1464
SA45_SOC_3	1246	1719.2598724365234	737.9494714736938	0.030442335	747.747
SA45_SOC_3	1247	1702.903060913086	738.6464381217957	0.0613885	748.3476
SA45_SOC_3	1248	142.15587615966797	741.2762689590454	0.09270795	748.9482
SA45_SOC_3	1249	1758.1181716918945	736.5378999710083	0.0133279255	749.5488
SA45_SOC_3	1250	1730.6317520141602	724.7942662239075	0.09360081	750.1494
SA45_SOC_3	1251	1752.3132705688477	726.5324020385742	0.053238645	750.75
SA45_SOC_3	1252	1707.4814987182617	726.1662483215332	0.5410616	751.3506
SA45_SOC_3	1253	1763.1962585449219	725.716667175293	0.03285474	751.9512
SA45_SOC_3	1254	1772.1070861816406	718.6228895187378	0.021901824	752.5518
SA45_SOC_3	1255	1761.4430236816406	733.5694026947021	0.033279486	753.1524000000001
SA45_SOC_3	1256	1737.4421310424805	729.3636560440063	0.22466052	753.753
SA45_SOC_3	1257	1726.7620468139648	740.7478952407837	0.15315267	754.3536
SA45_SOC_3	1258	1765.8261108398438	728.1876254081726	0.14246595	754.9542
SA45_SOC_3	1259	1768.7891006469727	722.5058698654175	0.03271479	755.5548
SA45_SOC_3	1260	1761.7499542236328	733.7088990211487	0.11515159	756.1554
SA45_SOC_3	1261	1736.8352508544922	738.3592700958252	0.56258535	756.756
SA45_SOC_3	1262	1773.4309387207031	714.4640064239502	0.08462656	757.3566
SA45_SOC_3	1263	1865.4817199707031	705.4546809196472	0.4784689	757.9572000000001
SA45_SOC_3	1264	1767.9009246826172	727.5350761413574	0.021686753	758.5578
SA45_SOC_3	1265	1772.1909713745117	721.3447093963623	0.22165878	759.1584
SA45_SOC_3	1266	1751.1175918579102	733.8162088394165	0.12931438	759.759
SA45_SOC_3	1267	1709.0578079223633	742.7272367477417	0.056764644	760.3596
SA45_SOC_3	1268	1748.3520126342773	724.3580746650696	0.032445688	760.9602
SA45_SOC_3	1269	1750.4283142089844	722.0915651321411	0.025279434	761.5608
SA45_SOC_3	1270	1769.652099609375	725.7918548583984	0.29491338	762.1614
SA45_SOC_3	1271	1746.6603469848633	732.2396492958069	0.046632126	762.7620000000001
SA45_SOC_3	1272	137.17291831970215	740.0841450691223	0.030185385	763.3626
SA45_SOC_3	1273	1878.7709426879883	139.1552460193634	0.056248255	763.9632
SA45_SOC_3	1274	1726.6820526123047	722.7817726135254	0.26592636	764.5638
SA45_SOC_3	1275	1780.8563232421875	702.3228693008423	0.23581289	765.1644
SA45_SOC_3	1276	1777.7183532714844	713.442792892456	0.20132488	765.765
SA45_SOC_3	1277	1775.5423736572266	683.4091758728027	0.044860244	766.3656
SA45_SOC_3	1278	1768.9250564575195	722.802243232727	0.027908543	766.9662
SA45_SOC_3	1279	1765.8419036865234	725.4424381256104	0.043791205	767.5668000000001
SA45_SOC_3	1280	1758.3979797363281	726.6818761825562	0.3092117	768.1674
SA45_SOC_3	1281	1791.4535522460938	702.3494553565979	0.10337362	768.768
SA45_SOC_3	1282	1805.9010314941406	684.0883111953735	0.28358024	769.3686
SA45_SOC_3	1283	1839.4453811645508	693.7657642364502	0.44259968	769.9692
SA45_SOC_3	1284	1760.1906967163086	718.3159589767456	0.13204719	770.5698
SA45_SOC_3	1285	1807.6753234863281	720.2138686180115	0.076834835	771.1704
SA45_SOC_3	1286	1710.1004791259766	718.3200144767761	0.02253282	771.771
SA45_SOC_3	1287	1728.4983444213867	730.9189081192017	0.049098752	772.3716000000001
SA45_SOC_3	1288	1879.4512939453125	138.9504110813141	0.017256357	772.9722
SA45_SOC_3	1289	1879.570198059082	137.84649431705475	0.016086081	773.5728
SA45_SOC_3	1290	1709.1667556762695	717.8544044494629	0.39642465	774.1734
SA45_SOC_3	1291	1879.584732055664	141.1491197347641	0.027767269	774.774
SA45_SOC_3	1292	1738.308334350586	733.4117531776428	0.10849335	775.3746
SA45_SOC_3	1293	1748.5788345336914	725.8733510971069	0.249819	775.9752
SA45_SOC_3	1294	1759.6374893188477	715.1524114608765	0.21456428	776.5758
SA45_SOC_3	1295	1756.9028091430664	716.7493772506714	0.07053168	777.1764000000001
SA45_SOC_3	1296	1793.7507247924805	711.7196559906006	0.4135309	777.777
SA45_SOC_3	1297	1828.0609130859375	712.054717540741	0.41706872	778.3776
SA45_SOC_3	1298	1779.6940612792969	718.7960529327393	0.39245507	778.9782
SA45_SOC_3	1299	1783.8655471801758	708.6415958404541	0.1947396	779.5788
SA45_SOC_3	1300	1839.6505737304688	712.9683637619019	0.36200672	780.1794
SA45_SOC_3	1301	1771.4921951293945	714.1822457313538	0.055600967	780.78
SA45_SOC_3	1302	1757.262840270996	723.950207233429	0.037783545	781.3806
SA45_SOC_3	1303	1741.7292022705078	708.8178491592407	0.060596567	781.9812000000001
SA45_SOC_3	1304	1879.5199584960938	141.86172902584076	0.030051932	782.5818
SA45_SOC_3	1305	1760.368995666504	712.928581237793	0.050666314	783.1824
SA45_SOC_3	1306	1877.02880859375	134.9851056933403	0.038267672	783.783
SA45_SOC_3	1307	1729.3536758422852	722.5629043579102	0.032813933	784.3836
SA45_SOC_3	1308	1761.745376586914	720.6321001052856	0.025466366	784.9842
SA45_SOC_3	1309	1724.9043273925781	739.4448566436768	0.029591525	785.5848
SA45_SOC_3	1310	1880.3622436523438	137.7616184949875	0.023473082	786.1854
SA45_SOC_3	1311	1727.9546356201172	725.0215673446655	0.44209498	786.7860000000001
SA45_SOC_3	1312	1725.728416442871	711.0094928741455	0.6865331	787.3866
SA45_SOC_3	1313	1727.7152252197266	709.8004388809204	0.4737362	787.9872
SA45_SOC_3	1314	1759.9245071411133	720.4648590087891	0.02960657	788.5878
SA45_SOC_3	1315	1779.935417175293	712.3315858840942	0.14847878	789.1884
SA45_SOC_3	1316	1758.9054107666016	721.0241961479187	0.22513407	789.789
SA45_SOC_3	1317	1879.62890625	138.1310874223709	0.050600044	790.3896
SA45_SOC_3	1318	1879.6744537353516	138.6581254005432	0.036296416	790.9902
SA45_SOC_3	1319	1785.0022888183594	364.4891595840454	0.026740931	791.5908000000001
SA45_SOC_3	1320	1780.997200012207	379.05728816986084	0.26000452	792.1914
SA45_SOC_3	1321	1696.9258117675781	736.7598581314087	0.044876758	792.792
SA45_SOC_3	1322	1698.6516952514648	739.5910477638245	0.023306273	793.3926
SA45_SOC_3	1323	1878.2341003417969	134.8577919602394	0.066479914	793.9932
SA45_SOC_3	1324	1877.9714584350586	135.62239050865173	0.063058116	794.5938
SA45_SOC_3	1325	1733.9459609985352	733.3014822006226	0.13481647	795.1944
SA45_SOC_3	1326	1706.9393920898438	700.1348948478699	0.21629563	795.795
SA45_SOC_3	1327	1879.7466659545898	137.11048543453217	0.034244392	796.3956000000001
SA45_SOC_3	1328	1781.2456512451172	726.1197710037231	0.08716324	796.9962
SA45_SOC_3	1329	138.30810070037842	745.6370258331299	0.08388441	797.5968
SA45_SOC_3	1330	140.6546688079834	740.5277395248413	0.047830336	798.1974
SA45_SOC_3	1331	1723.9064025878906	709.5178413391113	0.11379523	798.798
SA45_SOC_3	1332	1721.5773010253906	711.4006876945496	0.089871846	799.3986
SA45_SOC_3	1333	1719.927749633789	720.9278297424316	0.1491863	799.9992
SA45_SOC_3	1334	1724.6306991577148	710.100417137146	0.89121115	800.5998
SA45_SOC_3	1335	1745.742530822754	713.2070589065552	0.6440538	801.2004000000001
SA45_SOC_3	1336	1777.653579711914	705.0141763687134	0.52675885	801.801
SA45_SOC_3	1337	1769.3575286865234	716.614580154419	0.5723315	802.4016
SA45_SOC_3	1338	1762.7022171020508	710.761399269104	0.17145677	803.0022
SA45_SOC_3	1339	1744.5606994628906	717.453875541687	0.09825982	803.6028
SA45_SOC_3	1340	1749.290885925293	716.8273329734802	0.11793608	804.2034
SA45_SOC_3	1341	1767.9289627075195	714.7903776168823	0.50031745	804.804
SA45_SOC_3	1342	1704.788932800293	706.1483001708984	0.13486739	805.4046
SA45_SOC_3	1343	1775.009536743164	719.162335395813	0.07430859	806.0052000000001
SA45_SOC_3	1344	1713.9797973632812	715.1391506195068	0.22442007	806.6058
SA45_SOC_3	1345	1767.8132629394531	719.9948072433472	0.036465976	807.2064
SA45_SOC_3	1346	1713.3210754394531	704.8095345497131	0.10370527	807.807
SA45_SOC_3	1347	1777.4680709838867	728.4216213226318	0.637823	808.4076
SA45_SOC_3	1348	1748.3366775512695	717.2666788101196	0.0861137	809.0082
SA45_SOC_3	1349	1771.4152908325195	727.5725412368774	0.052287824	809.6088
SA45_SOC_3	1350	1782.557601928711	720.7426929473877	0.22244631	810.2094
SA45_SOC_3	1351	1769.7783279418945	715.0169706344604	0.08316997	810.8100000000001
SA45_SOC_3	1352	1773.9676666259766	725.2162957191467	0.26659262	811.4106
SA45_SOC_3	1353	1762.4967956542969	725.7308292388916	0.050610427	812.0112
SA45_SOC_3	1354	1712.435302734375	704.9335813522339	0.43686545	812.6118
SA45_SOC_3	1355	1877.7597427368164	136.62245750427246	0.061885558	813.2124
SA45_SOC_3	1356	1722.458610534668	741.4068174362183	0.20207185	813.813
SA45_SOC_3	1357	1709.1569137573242	718.3111953735352	0.23921295	814.4136
SA45_SOC_3	1358	1714.8314666748047	705.7065725326538	0.17190446	815.0142
SA45_SOC_3	1359	1756.9892120361328	717.9323601722717	0.033912234	815.6148000000001
SA45_SOC_3	1360	1879.0699768066406	137.44030058383942	0.06951304	816.2154
SA45_SOC_3	1361	1770.5413055419922	717.3519086837769	0.082729	816.816
SA45_SOC_3	1362	1714.6246719360352	718.7933492660522	0.2163351	817.4166
SA45_SOC_3	1363	1766.7387771606445	720.4517269134521	0.35774368	818.0172
SA45_SOC_3	1364	1779.0465545654297	723.8287353515625	0.117808364	818.6178
SA45_SOC_3	1365	1784.761619567871	729.6960783004761	0.07080994	819.2184
SA45_SOC_3	1366	1769.3868255615234	723.117413520813	0.09301796	819.819
SA45_SOC_3	1367	1724.6248626708984	711.1740946769714	0.5301934	820.4196000000001
SA45_SOC_3	1368	1763.2011795043945	729.6666598320007	0.13503869	821.0202
SA45_SOC_3	1369	1747.7610397338867	724.414529800415	0.057404764	821.6208
SA45_SOC_3	1370	1877.8776168823242	138.42747688293457	0.05733208	822.2214
SA45_SOC_3	1371	1712.4365615844727	719.1162443161011	0.12608974	822.822
SA45_SOC_3	1372	1749.8025512695312	724.5970916748047	0.021144034	823.4226
SA45_SOC_3	1373	1760.0324249267578	717.3797821998596	0.024371924	824.0232
SA45_SOC_3	1374	1878.219108581543	137.04958856105804	0.06521425	824.6238
SA45_SOC_3	1375	1756.7002487182617	718.3172464370728	0.1966504	825.2244000000001
SA45_SOC_3	1376	1774.5976638793945	719.5554614067078	0.046625204	825.825
SA45_SOC_3	1377	1757.4991607666016	731.0257029533386	0.023721552	826.4256
SA45_SOC_3	1378	1878.5458374023438	138.10078382492065	0.03835325	827.0262
SA45_SOC_3	1379	1876.6102981567383	135.0442886352539	0.048646946	827.6268
SA45_SOC_3	1380	1763.6531066894531	730.0760078430176	0.04397057	828.2274
SA45_SOC_3	1381	1880.0049591064453	140.1958841085434	0.040014047	828.828
SA45_SOC_3	1382	1711.8949127197266	708.296492099762	0.046672527	829.4286
SA45_SOC_3	1383	1768.9755249023438	727.2688293457031	0.035816476	830.0292000000001
SA45_SOC_3	1384	1877.1855926513672	134.25707906484604	0.032448824	830.6298
SA45_SOC_3	1385	1879.669189453125	139.00097608566284	0.02645356	831.2304
SA45_SOC_3	1386	1880.3081130981445	142.13132321834564	0.024757735	831.831
SA45_SOC_3	1387	1879.273681640625	138.54138493537903	0.038303718	832.4316
SA45_SOC_3	1388	1876.8585205078125	135.56585490703583	0.04910462	833.0322
SA45_SOC_3	1389	1745.1335906982422	727.7171874046326	0.08409866	833.6328
SA45_SOC_3	1390	1766.5046310424805	723.4511232376099	0.06600893	834.2334
SA45_SOC_3	1391	1780.6866073608398	720.7800936698914	0.037786424	834.8340000000001
SA45_SOC_3	1392	1793.3735275268555	704.9187755584717	0.2589361	835.4346
SA45_SOC_3	1393	1722.3771286010742	716.2153387069702	0.04131089	836.0352
SA45_SOC_3	1394	1794.828987121582	728.8865876197815	0.028733874	836.6358
SA45_SOC_3	1395	1791.6384887695312	721.0569620132446	0.033215906	837.2364
SA45_SOC_3	1396	1801.296043395996	719.7500610351562	0.1113707	837.837
SA45_SOC_3	1397	1878.512077331543	138.1329220533371	0.0313842	838.4376
SA45_SOC_3	1398	1772.8614807128906	719.5096921920776	0.18349172	839.0382
SA45_SOC_3	1399	1764.840431213379	719.3188905715942	0.22378474	839.6388000000001
SA45_SOC_3	1400	1755.0171661376953	724.2821145057678	0.042133722	840.2394
SA45_SOC_3	1401	1767.0507431030273	721.8497157096863	0.079551406	840.84
SA45_SOC_3	1402	1876.5647506713867	133.78759056329727	0.05629962	841.4406
SA45_SOC_3	1403	1774.1168975830078	723.6634254455566	0.030525593	842.0412
SA45_SOC_3	1404	159.34942245483398	124.15803909301758	0.010947211	842.6418
SA45_SOC_3	1405	1761.9607543945312	723.3321619033813	0.22654605	843.2424
SA45_SOC_3	1406	1765.3873443603516	720.8091259002686	0.30528134	843.843
SA45_SOC_3	1407	1770.930290222168	722.2183799743652	0.24105234	844.4436000000001
SA45_SOC_3	1408	1772.501449584961	719.6578788757324	0.11054779	845.0442
SA45_SOC_3	1409	1757.322120666504	719.6994638442993	0.098902464	845.6448
SA45_SOC_3	1410	1766.582908630371	713.5787487030029	0.7422998	846.2454
SA45_SOC_3	1411	1766.0989379882812	724.0545558929443	0.14972262	846.846
SA45_SOC_3	1412	1758.0459594726562	717.1569871902466	0.18612963	847.4466
SA45_SOC_3	1413	1772.1283721923828	716.4263534545898	0.39397117	848.0472
SA45_SOC_3	1414	1879.9320602416992	139.36635732650757	0.034261048	848.6478
SA45_SOC_3	1415	1878.2065200805664	135.56640207767487	0.032809496	849.2484000000001
SA45_SOC_3	1416	1878.3995819091797	139.0997564792633	0.03187854	849.849
SA45_SOC_3	1417	1781.6292572021484	720.0566053390503	0.019602535	850.4496
SA45_SOC_3	1418	1783.2118606567383	709.2197299003601	0.072689146	851.0502
SA45_SOC_3	1419	1878.7677383422852	138.1067544221878	0.05167995	851.6508
SA45_SOC_3	1420	1878.2274627685547	137.42514073848724	0.012549752	852.2514
SA45_SOC_3	1421	1764.8318481445312	717.492241859436	0.18817602	852.852
SA45_SOC_3	1422	1778.899040222168	710.6246709823608	0.0999838	853.4526
SA45_SOC_3	1423	1824.4060134887695	677.858612537384	0.6993794	854.0532000000001
SA45_SOC_3	1424	1797.4750900268555	678.2720804214478	0.055126015	854.6538
SA45_SOC_3	1425	1817.5919723510742	683.8672542572021	0.9384504	855.2544
SA45_SOC_3	1426	1785.5072021484375	701.1653780937195	0.047095947	855.855
SA45_SOC_3	1427	1870.635108947754	706.9985389709473	0.103324495	856.4556
SA45_SOC_3	1428	1879.401969909668	137.66444742679596	0.020690339	857.0562
SA45_SOC_3	1429	1777.5836563110352	677.4620747566223	0.019814404	857.6568
SA45_SOC_3	1430	1877.4070358276367	135.52155017852783	0.036985148	858.2574
SA45_SOC_3	1431	1880.1202011108398	142.36366152763367	0.0116660055	858.8580000000001
SA45_SOC_3	1432	1879.4523239135742	136.77349269390106	0.01835543	859.4586
SA45_SOC_3	1433	1780.4144668579102	706.9466543197632	0.023896748	860.0592
SA45_SOC_3	1434	145.0981092453003	120.88381826877594	0.01731161	860.6598
SA45_SOC_3	1435	1758.5721588134766	711.1030912399292	0.0221711	861.2604
SA45_SOC_3	1436	1763.4899139404297	717.6274251937866	0.04078643	861.861
SA45_SOC_3	1437	1760.6474304199219	719.1037559509277	0.08809617	862.4616
SA45_SOC_3	1438	1878.0729675292969	139.17500853538513	0.060009133	863.0622
SA45_SOC_3	1439	1789.3972778320312	676.9266843795776	0.039077457	863.6628000000001
SA45_SOC_3	1440	1856.1149597167969	707.8312039375305	0.14063022	864.2634
SA45_SOC_3	1441	1811.4680099487305	690.2773261070251	0.050978616	864.864
SA45_SOC_3	1442	1805.6406784057617	669.4793701171875	0.7440424	865.4646
SA45_SOC_3	1443	1783.821029663086	677.1192240715027	0.54234403	866.0652
SA45_SOC_3	1444	1763.306007385254	691.5022158622742	0.10565438	866.6658
SA45_SOC_3	1445	1782.9983139038086	708.3175420761108	0.48927233	867.2664
SA45_SOC_3	1446	1782.4172973632812	697.7368068695068	0.36627367	867.867
SA45_SOC_3	1447	1779.1693496704102	713.211178779602	0.20999016	868.4676000000001
SA45_SOC_3	1448	1760.3925704956055	264.501610994339	0.042469997	869.0682
SA45_SOC_3	1449	163.33059310913086	120.87884545326233	0.012839853	869.6688
SA45_SOC_3	1450	1881.1177825927734	140.9935301542282	0.017680319	870.2694
SA45_SOC_3	1451	1796.0976791381836	707.7018785476685	0.071096994	870.87
SA45_SOC_3	1452	1799.3756103515625	711.0105872154236	0.09290889	871.4706
SA45_SOC_3	1453	1804.0859985351562	712.4445605278015	0.06303885	872.0712
SA45_SOC_3	1454	1797.165298461914	714.8554587364197	0.017060071	872.6718
SA45_SOC_3	1455	1816.541748046875	695.8128261566162	0.112972945	873.2724000000001
SA45_SOC_3	1456	1807.6991271972656	700.8385562896729	0.20804979	873.873
SA45_SOC_3	1457	137.68592834472656	717.0593333244324	0.07876917	874.4736
SA45_SOC_3	1458	1879.8262023925781	139.80155110359192	0.026471548	875.0742
SA45_SOC_3	1459	1828.1721496582031	698.4564328193665	0.4138837	875.6748
SA45_SOC_3	1460	1824.2842483520508	700.7740545272827	0.1777944	876.2754
SA45_SOC_3	1461	1812.652244567871	705.5201482772827	0.26877576	876.876
SA45_SOC_3	1462	1878.9388275146484	137.83320128917694	0.010350128	877.4766
SA45_SOC_3	1463	1879.804573059082	139.63131666183472	0.0138245355	878.0772000000001
SA45_SOC_3	1464	1879.8283767700195	142.30537176132202	0.029696852	878.6778
SA45_SOC_3	1465	1878.0072784423828	138.02899181842804	0.10862373	879.2784
SA45_SOC_3	1466	134.41343307495117	113.48137199878693	0.03589663	879.879
SA45_SOC_3	1467	1701.5819549560547	781.5413331985474	0.04477422	880.4796
SA45_SOC_3	1468	1879.8762130737305	140.83428740501404	0.022337545	881.0802
SA45_SOC_3	1469	1706.8363952636719	778.9020395278931	0.24929114	881.6808
SA45_SOC_3	1470	1878.629493713379	142.3243135213852	0.036655284	882.2814
SA45_SOC_3	1471	1877.6921081542969	135.44896960258484	0.01956844	882.8820000000001
SA45_SOC_3	1472	153.83668899536133	121.95667505264282	0.013985532	883.4826
SA45_SOC_3	1473	1791.2889862060547	735.184006690979	0.28898457	884.0832
SA45_SOC_3	1474	1801.0281372070312	717.9875922203064	0.04535842	884.6838
SA45_SOC_3	1475	1878.6090087890625	139.78500723838806	0.027329259	885.2844
SA45_SOC_3	1476	1879.577751159668	138.8639259338379	0.017820358	885.885
SA45_SOC_3	1477	152.12375164031982	119.16645884513855	0.01722426	886.4856
SA45_SOC_3	1478	1878.5171127319336	139.38925802707672	0.07579958	887.0862
SA45_SOC_3	1479	1879.244499206543	140.58183252811432	0.04463481	887.6868000000001
SA45_SOC_3	1480	1877.658462524414	135.99742770195007	0.015602135	888.2874
SA45_SOC_3	1481	1774.5660781860352	723.3173561096191	0.024330387	888.888
SA45_SOC_3	1482	1780.974998474121	716.4212679862976	0.048215922	889.4886
SA45_SOC_3	1483	1879.8771286010742	142.69685626029968	0.03451205	890.0892
SA45_SOC_3	1484	1878.1902694702148	138.8265734910965	0.0393272	890.6898
SA45_SOC_3	1485	1878.4229278564453	135.50476491451263	0.01806731	891.2904
SA45_SOC_3	1486	1880.5571365356445	143.49698066711426	0.016966434	891.891
SA45_SOC_3	1487	1879.127311706543	138.315709233284	0.034895062	892.4916000000001
SA45_SOC_3	1488	1877.625617980957	138.29111874103546	0.082217485	893.0922
SA45_SOC_3	1489	1814.4965744018555	687.9924058914185	0.30572838	893.6928
SA45_SOC_3	1490	155.696382522583	118.70630443096161	0.012674069	894.2934
SA45_SOC_3	1491	1880.1018905639648	143.34750652313232	0.046957545	894.894
SA45_SOC_3	1492	1815.8354187011719	692.9738473892212	0.2707252	895.4946
SA45_SOC_3	1493	1803.3575820922852	709.5273041725159	0.021407662	896.0952
SA45_SOC_3	1494	1790.7118606567383	718.9694738388062	0.017930958	896.6958
SA45_SOC_3	1495	151.67970657348633	119.21205908060074	0.01751644	897.2964000000001
SA45_SOC_3	1496	1879.5441055297852	140.51406383514404	0.088495046	897.897
SA45_SOC_3	1497	1821.1481094360352	669.22767162323	0.11429704	898.4976
SA45_SOC_3	1498	1800.658836364746	711.7494606971741	0.07736162	899.0982
SA45_SOC_3	1499	1812.374496459961	708.4705567359924	0.08073545	899.6988
SA45_SOC_3	1500	1806.0290908813477	698.3461618423462	0.12748067	900.2994
SA45_SOC_3	1501	1796.6544342041016	702.7455425262451	0.042258427	900.9
SA45_SOC_3	1502	1878.716812133789	138.5686630010605	0.03972219	901.5006
SA45_SOC_3	1503	1788.047103881836	720.314998626709	0.012603616	902.1012000000001
SA45_SOC_3	1504	1803.4039306640625	710.6746888160706	0.023616122	902.7018
SA45_SOC_3	1505	1818.5609436035156	686.2136507034302	0.1627924	903.3024
SA45_SOC_3	1506	142.19892024993896	121.26400530338287	0.021912377	903.903
SA45_SOC_3	1507	1878.1539916992188	137.58625030517578	0.028459854	904.5036
SA45_SOC_3	1508	1879.504051208496	138.67286682128906	0.015420439	905.1042
SA45_SOC_3	1509	1880.7614135742188	142.22287774085999	0.01606069	905.7048
SA45_SOC_3	1510	1879.7593688964844	138.60696494579315	0.10434057	906.3054
SA45_SOC_3	1511	1877.4971008300781	140.36832332611084	0.06469752	906.9060000000001
SA45_SOC_3	1512	1878.8549423217773	137.33422994613647	0.017180897	907.5066
SA45_SOC_3	1513	1880.6823348999023	140.85741341114044	0.008828975	908.1072
SA45_SOC_3	1514	1879.636116027832	137.95369148254395	0.029833192	908.7078
SA45_SOC_3	1515	1801.9821166992188	700.7421255111694	0.030541232	909.3084
SA45_SOC_3	1516	1878.1904983520508	139.3207973241806	0.030423636	909.909
SA45_SOC_3	1517	1878.464584350586	140.33925890922546	0.016642362	910.5096
SA45_SOC_3	1518	1807.4626922607422	710.7106733322144	0.12733842	911.1102
SA45_SOC_3	1519	1879.4818496704102	137.76472449302673	0.045091584	911.7108000000001
SA45_SOC_3	1520	1878.9299011230469	142.52955079078674	0.06880074	912.3114
SA45_SOC_3	1521	1690.8096313476562	776.7441272735596	0.084801406	912.912
SA45_SOC_3	1522	1880.2962112426758	143.72951209545135	0.027546808	913.5126
SA45_SOC_3	1523	1880.4795455932617	140.71255803108215	0.032269914	914.1132
SA45_SOC_3	1524	1879.4325256347656	137.75273501873016	0.025430499	914.7138
SA45_SOC_3	1525	1712.8066635131836	780.7550168037415	0.0454233	915.3144
SA45_SOC_3	1526	1712.7255249023438	777.3559284210205	0.22835194	915.915
SA45_SOC_3	1527	156.85635566711426	120.34747034311295	0.013821482	916.5156000000001
SA45_SOC_3	1528	1878.8580322265625	139.75735902786255	0.07273355	917.1162
SA45_SOC_3	1529	1878.6666870117188	137.8128433227539	0.024586685	917.7168
SA45_SOC_3	1530	1878.0146026611328	138.34068596363068	0.034288578	918.3174
SA45_SOC_3	1531	1879.716796875	139.49333310127258	0.011520165	918.918
SA45_SOC_3	1532	154.44366931915283	118.6841681599617	0.012450363	919.5186
SA45_SOC_3	1533	1879.793472290039	140.18326699733734	0.03149986	920.1192
SA45_SOC_3	1534	1879.0472030639648	137.04205691814423	0.013183495	920.7198
SA45_SOC_3	1535	156.93028450012207	121.80236488580704	0.014803437	921.3204000000001
SA45_SOC_3	1536	154.48957443237305	116.95570439100266	0.014053812	921.921
SA45_SOC_3	1537	1880.5571365356445	138.7660789489746	0.017237753	922.5216
SA45_SOC_3	1538	1878.9453506469727	138.79741251468658	0.082904376	923.1222
SA45_SOC_3	1539	1878.1912994384766	137.2635805606842	0.033782043	923.7228
SA45_SOC_3	1540	152.04740524291992	118.57532948255539	0.014683221	924.3234
SA45_SOC_3	1541	1880.7223892211914	143.51378202438354	0.023285985	924.924
SA45_SOC_3	1542	1880.0221252441406	142.08764612674713	0.028104393	925.5246
SA45_SOC_3	1543	1878.9033508300781	140.21632254123688	0.043741487	926.1252000000001
SA45_SOC_3	1544	164.9518346786499	123.04119139909744	0.010446709	926.7258
SA45_SOC_3	1545	155.8210802078247	119.47702646255493	0.019832984	927.3264
SA45_SOC_3	1546	1880.687141418457	139.858295917511	0.048331004	927.927
SA45_SOC_3	1547	1879.2431259155273	139.2757362127304	0.03327584	928.5276
SA45_SOC_3	1548	1878.4262466430664	138.6512053012848	0.035503406	929.1282
SA45_SOC_3	1549	157.77262687683105	742.435884475708	0.025669336	929.7288
SA45_SOC_3	1550	1879.8942947387695	141.27422869205475	0.021752246	930.3294
SA45_SOC_3	1551	1879.5754623413086	139.7040742635727	0.036347758	930.9300000000001
SA45_SOC_3	1552	1878.2400512695312	139.8425406217575	0.05145925	931.5306
SA45_SOC_3	1553	1766.7819213867188	734.8029184341431	0.040541556	932.1312
SA45_SOC_3	1554	157.15232849121094	118.76481145620346	0.016661374	932.7318
SA45_SOC_3	1555	1804.6046447753906	689.6364283561707	0.08018714	933.3324
SA45_SOC_3	1556	1878.5981369018555	138.63207042217255	0.05077861	933.933
SA45_SOC_3	1557	1878.8645553588867	138.31521034240723	0.027596977	934.5336
SA45_SOC_3	1558	1878.640480041504	138.91980171203613	0.020149296	935.1342
SA45_SOC_3	1559	1880.785903930664	142.1836906671524	0.017416224	935.7348000000001
SA45_SOC_3	1560	1878.9925003051758	137.4429076910019	0.03789032	936.3354
SA45_SOC_3	1561	1801.6933822631836	711.5092849731445	0.027770076	936.936
SA45_SOC_3	1562	1805.0860977172852	700.5163049697876	0.059958536	937.5366
SA45_SOC_3	1563	1798.6769485473633	706.6614174842834	0.05358155	938.1372
SA45_SOC_3	1564	1799.5957946777344	707.2179222106934	0.05430428	938.7378
SA45_SOC_3	1565	1879.9429321289062	140.15516817569733	0.053256325	939.3384
SA45_SOC_3	1566	1878.2001113891602	139.26764130592346	0.0486025	939.939
SA45_SOC_3	1567	1877.5387573242188	125.6395035982132	0.020636164	940.5396000000001
SA45_SOC_3	1568	1810.195198059082	709.0485620498657	0.084283926	941.1402
SA45_SOC_3	1569	1807.174072265625	683.0480432510376	0.1417956	941.7408
SA45_SOC_3	1570	1822.1609115600586	684.363055229187	0.4750392	942.3414
SA45_SOC_3	1571	1878.3770370483398	138.15435826778412	0.030807039	942.942
SA45_SOC_3	1572	1879.009895324707	139.90037977695465	0.03403962	943.5426
SA45_SOC_3	1573	1880.4114532470703	143.1405633687973	0.02820639	944.1432
SA45_SOC_3	1574	1817.4507522583008	685.6802558898926	0.16237766	944.7438
SA45_SOC_3	1575	1810.623664855957	688.8271951675415	0.037239224	945.3444000000001
SA45_SOC_3	1576	155.1970911026001	120.03645211458206	0.01706887	945.945
SA45_SOC_3	1577	1800.523681640625	707.3075938224792	0.044312146	946.5456
SA45_SOC_3	1578	1823.3358764648438	695.5746459960938	0.08465109	947.1462
SA45_SOC_3	1579	1804.1103744506836	707.692608833313	0.032702554	947.7468
SA45_SOC_3	1580	156.04495525360107	120.9841114282608	0.015719667	948.3474
SA45_SOC_3	1581	1805.1189422607422	714.7413897514343	0.10261443	948.948
SA45_SOC_3	1582	1809.3700790405273	706.8454599380493	0.046472292	949.5486
SA45_SOC_3	1583	1827.1171188354492	664.2174553871155	0.051505566	950.1492000000001
SA45_SOC_3	1584	1803.1837463378906	712.2114658355713	0.029239247	950.7498
SA45_SOC_3	1585	1797.626724243164	716.6897678375244	0.01652263	951.3504
SA45_SOC_3	1586	1812.9226684570312	709.7795820236206	0.08835031	951.951
SA45_SOC_3	1587	1811.7089080810547	704.6078538894653	0.04268781	952.5516
SA45_SOC_3	1588	158.85297775268555	119.87171351909637	0.011563096	953.1522
SA45_SOC_3	1589	1878.4483337402344	139.15234923362732	0.020650445	953.7528
SA45_SOC_3	1590	1805.438575744629	713.8659811019897	0.03850766	954.3534
SA45_SOC_3	1591	1800.9094619750977	709.0283489227295	0.08979129	954.9540000000001
SA45_SOC_3	1592	1813.3243560791016	707.9333639144897	0.09826601	955.5546
SA45_SOC_3	1593	1878.8008117675781	137.66827762126923	0.05290854	956.1552
SA45_SOC_3	1594	1799.446678161621	718.8955736160278	0.032491177	956.7558
SA45_SOC_3	1595	1802.7036666870117	715.3636837005615	0.032733403	957.3564
SA45_SOC_3	1596	1802.113037109375	711.4532804489136	0.08924234	957.957
SA45_SOC_3	1597	1879.3995666503906	139.31270241737366	0.02174095	958.5576
SA45_SOC_3	1598	1878.7529754638672	137.00468838214874	0.015596365	959.1582
SA45_SOC_3	1599	1878.4984588623047	137.14347660541534	0.02326243	959.7588000000001
SA45_SOC_3	1600	1880.3074264526367	142.886563539505	0.020995758	960.3594
SA45_SOC_3	1601	1878.7621307373047	140.98458230495453	0.041991483	960.96
SA45_SOC_3	1602	1879.5058822631836	140.9552764892578	0.048582304	961.5606
SA45_SOC_3	1603	1878.7687683105469	139.12568271160126	0.02386914	962.1612
SA45_SOC_3	1604	1879.5096588134766	139.65498983860016	0.028557833	962.7618
SA45_SOC_3	1605	1880.9408569335938	143.10407996177673	0.027148003	963.3624
SA45_SOC_3	1606	1878.4392929077148	140.7348471879959	0.041016623	963.963
SA45_SOC_3	1607	1877.7628326416016	137.00072944164276	0.05283795	964.5636000000001
SA45_SOC_3	1608	1878.277816772461	135.07536470890045	0.023293315	965.1642
SA45_SOC_3	1609	1798.783950805664	712.0345687866211	0.03379704	965.7648
SA45_SOC_3	1610	1880.654067993164	141.4717572927475	0.026489913	966.3654
SA45_SOC_3	1611	1877.8027725219727	137.97157108783722	0.04877449	966.966
SA45_SOC_3	1612	1877.3676681518555	137.78039932250977	0.06523668	967.5666
SA45_SOC_3	1613	1878.4911346435547	138.31936240196228	0.048421845	968.1672
SA45_SOC_3	1614	1879.255485534668	140.53265154361725	0.03390535	968.7678
SA45_SOC_3	1615	1879.7914123535156	141.8293172121048	0.040139634	969.3684000000001
SA45_SOC_3	1616	1878.1552505493164	138.6711287498474	0.042138625	969.969
SA45_SOC_3	1617	1878.8676452636719	138.37069988250732	0.017390812	970.5696
SA45_SOC_3	1618	1880.848503112793	140.3175812959671	0.01465503	971.1702
SA45_SOC_3	1619	1880.3561782836914	141.21481239795685	0.03805481	971.7708
SA45_SOC_3	1620	1879.4225692749023	140.41954815387726	0.062484384	972.3714
SA45_SOC_3	1621	1878.5404586791992	138.83450746536255	0.012998803	972.972
SA45_SOC_3	1622	1878.1415176391602	138.75758171081543	0.026675042	973.5726
SA45_SOC_3	1623	1863.302879333496	706.9794845581055	0.034179706	974.1732000000001
SA45_SOC_3	1624	1878.0476760864258	137.3003214597702	0.042838342	974.7738
SA45_SOC_3	1625	1840.4302597045898	707.7538919448853	0.100851245	975.3744
SA45_SOC_3	1626	1878.2988739013672	139.6883189678192	0.040817633	975.975
SA45_SOC_3	1627	1756.7548370361328	685.3003907203674	0.06257615	976.5756
SA45_SOC_3	1628	1769.2839431762695	697.1917605400085	0.11091566	977.1762
SA45_SOC_3	1629	1878.584861755371	139.81661438941956	0.039210524	977.7768
SA45_SOC_3	1630	1878.175048828125	139.7950977087021	0.032730803	978.3774
SA45_SOC_3	1631	143.5027027130127	120.57127118110657	0.008882435	978.9780000000001
SA45_SOC_3	1632	1819.302864074707	696.8685436248779	0.7591793	979.5786
SA45_SOC_3	1633	1879.6187210083008	140.26283204555511	0.030512873	980.1792
SA45_SOC_3	1634	1877.7520751953125	140.58812499046326	0.04096703	980.7798
SA45_SOC_3	1635	1878.3198165893555	136.2398725748062	0.016625594	981.3804
SA45_SOC_3	1636	153.2039737701416	118.15906137228012	0.022801831	981.981
SA45_SOC_3	1637	1880.287742614746	140.798801779747	0.044523288	982.5816
SA45_SOC_3	1638	1879.0787887573242	141.2666004896164	0.033564594	983.1822
SA45_SOC_3	1639	1877.2270202636719	137.38436043262482	0.033824183	983.7828000000001
SA45_SOC_3	1640	1877.9118347167969	137.58359491825104	0.05012443	984.3834
SA45_SOC_3	1641	1810.1813507080078	703.6850666999817	0.060207464	984.984
SA45_SOC_3	1642	1879.0972137451172	138.22056591510773	0.043072242	985.5846
SA45_SOC_3	1643	1877.233657836914	138.2104754447937	0.07536098	986.1852
SA45_SOC_3	1644	1879.4819641113281	140.2075034379959	0.019154534	986.7858
SA45_SOC_3	1645	1879.9598693847656	139.06628251075745	0.018495094	987.3864
SA45_SOC_3	1646	1880.0329971313477	141.24424695968628	0.04156226	987.987
SA45_SOC_3	1647	1808.3221435546875	708.4653425216675	0.12027799	988.5876000000001
SA45_SOC_3	1648	1876.7351531982422	138.81466448307037	0.07229498	989.1882
SA45_SOC_3	1649	1878.8594055175781	137.1810382604599	0.01330728	989.7888
SA45_SOC_3	1650	1879.236717224121	139.53511118888855	0.05162556	990.3894
SA45_SOC_3	1651	1878.7984085083008	139.0415471792221	0.08703681	990.99
SA45_SOC_3	1652	1878.6092376708984	141.74745082855225	0.058044095	991.5906
SA45_SOC_3	1653	1877.5991821289062	137.39121615886688	0.037140243	992.1912
SA45_SOC_3	1654	1879.4376754760742	138.22946548461914	0.023529164	992.7918
SA45_SOC_3	1655	1814.3060302734375	688.472113609314	0.097375184	993.3924000000001
SA45_SOC_3	1656	1879.364891052246	140.6816428899765	0.03743497	993.993
SA45_SOC_3	1657	1878.0867004394531	140.31914234161377	0.03240701	994.5936
SA45_SOC_3	1658	165.34337997436523	121.66062355041504	0.016155086	995.1942
SA45_SOC_3	1659	162.0582389831543	119.17692750692368	0.022091553	995.7948
SA45_SOC_3	1660	1830.6692504882812	688.4660625457764	0.10025122	996.3954
SA45_SOC_3	1661	1820.3112030029297	709.6319103240967	0.08258685	996.996
SA45_SOC_3	1662	1879.2613220214844	137.6879918575287	0.029325122	997.5966
SA45_SOC_3	1663	1878.501319885254	136.85801446437836	0.017578185	998.1972000000001
SA45_SOC_3	1664	1807.6506042480469	698.9057564735413	0.02879582	998.7978
SA45_SOC_3	1665	1878.0880737304688	135.6434565782547	0.05542368	999.3984
SA45_SOC_3	1666	1878.4046173095703	139.7793745994568	0.032053627	999.999
SA45_SOC_3	1667	1879.098129272461	140.116206407547	0.019060062	1000.5996
SA45_SOC_3	1668	1880.8802032470703	142.7365744113922	0.01763644	1001.2002
SA45_SOC_3	1669	1827.7502059936523	678.9947319030762	0.47678852	1001.8008
SA45_SOC_3	1670	1877.2257614135742	137.7428698539734	0.09713028	1002.4014
SA45_SOC_3	1671	1877.622413635254	139.30317521095276	0.02741265	1003.0020000000001
SA45_SOC_3	1672	1879.1035079956055	138.75600457191467	0.03388002	1003.6026
SA45_SOC_3	1673	1880.1359939575195	140.87695062160492	0.021281332	1004.2032
SA45_SOC_3	1674	1812.674789428711	687.7352356910706	0.05643472	1004.8038
SA45_SOC_3	1675	1877.8142166137695	139.38253104686737	0.04146264	1005.4044
SA45_SOC_3	1676	1790.9196853637695	724.8006391525269	0.017847592	1006.005
SA45_SOC_3	1677	1799.4164657592773	720.4992341995239	0.021741908	1006.6056
SA45_SOC_3	1678	1880.3161239624023	141.5949511528015	0.031092234	1007.2062
SA45_SOC_3	1679	1878.1954193115234	137.91781961917877	0.04731429	1007.8068000000001
SA45_SOC_3	1680	1877.9755783081055	136.41517639160156	0.04731153	1008.4074
SA45_SOC_3	1681	1879.2178344726562	137.29068160057068	0.01478552	1009.008
SA45_SOC_3	1682	154.10349369049072	118.55458527803421	0.018685574	1009.6086
SA45_SOC_3	1683	1808.4288024902344	700.0577116012573	0.058931373	1010.2092
SA45_SOC_3	1684	1878.3893966674805	141.11437439918518	0.07862124	1010.8098
SA45_SOC_3	1685	1877.2871017456055	136.9480401277542	0.03952162	1011.4104
SA45_SOC_3	1686	155.74862480163574	118.80917251110077	0.029906012	1012.011
SA45_SOC_3	1687	1807.7255630493164	696.2074971199036	0.0646897	1012.6116000000001
SA45_SOC_3	1688	1810.469970703125	688.7637877464294	0.05509417	1013.2122
SA45_SOC_3	1689	1877.8187942504883	138.45317780971527	0.03560658	1013.8128
SA45_SOC_3	1690	1803.5734176635742	715.5479836463928	0.026508488	1014.4134
SA45_SOC_3	1691	1879.925308227539	140.5619090795517	0.015234694	1015.014
SA45_SOC_3	1692	1880.0910186767578	139.40338790416718	0.0520241	1015.6146
SA45_SOC_3	1693	1878.1942749023438	140.53187906742096	0.06297338	1016.2152
SA45_SOC_3	1694	1808.1404113769531	715.8929586410522	0.034221224	1016.8158
SA45_SOC_3	1695	1812.7667999267578	706.037449836731	0.15458031	1017.4164000000001
SA45_SOC_3	1696	1879.8567581176758	141.99287295341492	0.04711079	1018.017
SA45_SOC_3	1697	1826.561393737793	666.1178112030029	0.08313764	1018.6176
SA45_SOC_3	1698	1877.3908996582031	138.07339310646057	0.03269032	1019.2182
SA45_SOC_3	1699	141.68011665344238	124.59421455860138	0.025168743	1019.8188
SA45_SOC_3	1700	1880.0109100341797	138.59803318977356	0.035980757	1020.4194
SA45_SOC_3	1701	1879.9726867675781	142.34135627746582	0.06207554	1021.02
SA45_SOC_3	1702	1879.2915344238281	142.00639128684998	0.045259397	1021.6206
SA45_SOC_3	1703	1863.5428619384766	142.25707590579987	0.041212015	1022.2212000000001
SA45_SOC_3	1704	1879.3183135986328	140.3841108083725	0.012517859	1022.8218
SA45_SOC_3	1705	1879.4970703125	140.31928718090057	0.035587244	1023.4224
SA45_SOC_3	1706	1878.0039596557617	138.99357318878174	0.18333422	1024.023
SA45_SOC_3	1707	1877.2589492797852	138.05998742580414	0.057681777	1024.6236000000001
SA45_SOC_3	1708	1877.4671173095703	126.08465105295181	0.023287613	1025.2242
SA45_SOC_3	1709	1880.515365600586	141.326145529747	0.024257684	1025.8248
SA45_SOC_3	1710	1879.9088287353516	139.46647346019745	0.084993444	1026.4254
SA45_SOC_3	1711	1879.262466430664	142.59752869606018	0.035146173	1027.026
SA45_SOC_3	1712	1877.9493713378906	137.83632338047028	0.030888997	1027.6266
SA45_SOC_3	1713	1878.4342575073242	138.53332221508026	0.020127539	1028.2272
SA45_SOC_3	1714	1880.7657623291016	142.54929721355438	0.019992635	1028.8278
SA45_SOC_3	1715	1878.8508224487305	142.3330843448639	0.068158865	1029.4284
SA45_SOC_3	1716	1876.4657592773438	138.42935979366302	0.09638101	1030.029
SA45_SOC_3	1717	153.70541095733643	122.67973691225052	0.01672566	1030.6296
SA45_SOC_3	1718	1879.690933227539	140.5478274822235	0.025958115	1031.2302
SA45_SOC_3	1719	1880.51513671875	140.72235882282257	0.028458873	1031.8308
SA45_SOC_3	1720	1878.5056686401367	138.3114606142044	0.09978714	1032.4314
SA45_SOC_3	1721	1878.3934020996094	137.70770609378815	0.016065363	1033.032
SA45_SOC_3	1722	159.48575019836426	120.7237708568573	0.013646075	1033.6326
SA45_SOC_3	1723	1879.7407150268555	143.14619600772858	0.036988933	1034.2332000000001
SA45_SOC_3	1724	1878.7065124511719	128.9096850156784	0.04315776	1034.8338
SA45_SOC_3	1725	1878.5398864746094	140.6391566991806	0.072081834	1035.4344
SA45_SOC_3	1726	155.91907024383545	127.38909780979156	0.030561997	1036.035
SA45_SOC_3	1727	1863.3045959472656	141.89829289913177	0.030091213	1036.6356
SA45_SOC_3	1728	1879.5755767822266	139.77644562721252	0.046071924	1037.2362
SA45_SOC_3	1729	1878.039321899414	138.26543390750885	0.070379935	1037.8368
SA45_SOC_3	1730	1879.3737030029297	139.278182387352	0.040760636	1038.4374
SA45_SOC_3	1731	1879.1810989379883	140.0631147623062	0.02862313	1039.038
SA45_SOC_3	1732	1865.0640106201172	144.00816679000854	0.03702892	1039.6386
SA45_SOC_3	1733	1879.299545288086	138.0456966161728	0.09364769	1040.2392
SA45_SOC_3	1734	1878.2936096191406	139.3849128484726	0.04152892	1040.8398
SA45_SOC_3	1735	1878.4998321533203	140.0017511844635	0.064322956	1041.4404
SA45_SOC_3	1736	1879.7798538208008	140.2608847618103	0.013947576	1042.041
SA45_SOC_3	1737	1879.7436904907227	142.1141356229782	0.044427812	1042.6416
SA45_SOC_3	1738	1879.603271484375	138.21799099445343	0.0510031	1043.2422
SA45_SOC_3	1739	1877.0086669921875	136.70231223106384	0.09201781	1043.8428000000001
SA45_SOC_3	1740	1878.9778518676758	138.82689535617828	0.016664382	1044.4434
SA45_SOC_3	1741	1780.2449798583984	720.3771829605103	0.015907317	1045.044
SA45_SOC_3	1742	1879.1104888916016	140.1092380285263	0.032478854	1045.6446
SA45_SOC_3	1743	1878.6346435546875	137.81052589416504	0.04647024	1046.2452
SA45_SOC_3	1744	1713.0931091308594	776.9427180290222	0.49260443	1046.8458
SA45_SOC_3	1745	1730.687370300293	777.0523452758789	0.43326017	1047.4464
SA45_SOC_3	1746	1730.9970474243164	775.2658009529114	0.03837814	1048.047
SA45_SOC_3	1747	1732.7137756347656	776.7351150512695	0.06823161	1048.6476
SA45_SOC_3	1748	1878.7124633789062	139.76033627986908	0.0522329	1049.2482
SA45_SOC_3	1749	1731.8853378295898	778.0480670928955	0.16810583	1049.8488
SA45_SOC_3	1750	1725.3706741333008	777.3901748657227	0.05621261	1050.4494
SA45_SOC_3	1751	1880.4407501220703	139.95540261268616	0.037183747	1051.05
SA45_SOC_3	1752	1878.7037658691406	140.87767481803894	0.09918623	1051.6506
SA45_SOC_3	1753	1800.3507614135742	746.2342143058777	0.15264942	1052.2512
SA45_SOC_3	1754	1798.7941360473633	715.0143313407898	0.9410729	1052.8518
SA45_SOC_3	1755	1781.1813354492188	716.9430112838745	0.05995815	1053.4524000000001
SA45_SOC_3	1756	1879.6611785888672	139.23933327198029	0.061496437	1054.053
SA45_SOC_3	1757	1878.8621520996094	139.50694799423218	0.046226833	1054.6536
SA45_SOC_3	1758	1877.6528549194336	136.50241792201996	0.03424964	1055.2542
SA45_SOC_3	1759	1878.6898040771484	139.39041674137115	0.023719316	1055.8548
SA45_SOC_3	1760	1878.9179992675781	139.70909535884857	0.08764543	1056.4554
SA45_SOC_3	1761	1879.1326904296875	137.7200335264206	0.024667364	1057.056
SA45_SOC_3	1762	1877.5471115112305	135.87153017520905	0.027987719	1057.6566
SA45_SOC_3	1763	153.5464096069336	118.6722993850708	0.01441958	1058.2572
SA45_SOC_3	1764	1879.9747467041016	141.5593045949936	0.034580313	1058.8578
SA45_SOC_3	1765	1879.302749633789	141.1808717250824	0.034736127	1059.4584
SA45_SOC_3	1766	1878.3191299438477	140.21292686462402	0.039259892	1060.059
SA45_SOC_3	1767	1863.6935806274414	141.62607550621033	0.025670884	1060.6596
SA45_SOC_3	1768	1878.5579681396484	139.71155762672424	0.026799867	1061.2602
SA45_SOC_3	1769	1879.991683959961	140.65692365169525	0.032467645	1061.8608
SA45_SOC_3	1770	1789.0483474731445	726.4565062522888	0.09504085	1062.4614
SA45_SOC_3	1771	1763.4797286987305	729.9218344688416	0.027810447	1063.0620000000001
SA45_SOC_3	1772	155.84598541259766	119.80528056621552	0.01812013	1063.6626
SA45_SOC_3	1773	1880.0347137451172	142.00357496738434	0.048005037	1064.2632
SA45_SOC_3	1774	1878.5990524291992	136.17693185806274	0.06334942	1064.8638
SA45_SOC_3	1775	1879.2530822753906	140.66324830055237	0.049095	1065.4644
SA45_SOC_3	1776	164.01958465576172	121.08695536851883	0.017025547	1066.065
SA45_SOC_3	1777	1879.4222259521484	139.08852338790894	0.014195817	1066.6656
SA45_SOC_3	1778	1880.233497619629	142.05832421779633	0.015266454	1067.2662
SA45_SOC_3	1779	1879.0990447998047	141.21975302696228	0.06980199	1067.8668
SA45_SOC_3	1780	1878.1774520874023	135.6071501970291	0.02216353	1068.4674
SA45_SOC_3	1781	165.14914512634277	118.80482733249664	0.024623096	1069.068
SA45_SOC_3	1782	153.8529109954834	119.33077901601791	0.012647045	1069.6686
SA45_SOC_3	1783	1880.134048461914	143.51437747478485	0.03856598	1070.2692
SA45_SOC_3	1784	1879.3226623535156	140.24797797203064	0.0315814	1070.8698
SA45_SOC_3	1785	154.67987537384033	119.14541691541672	0.023725916	1071.4704
SA45_SOC_3	1786	1878.9890670776367	139.9929964542389	0.010801927	1072.071
SA45_SOC_3	1787	1880.9020614624023	142.9924088716507	0.015787998	1072.6716000000001
SA45_SOC_3	1788	1879.4768142700195	140.69881439208984	0.02867746	1073.2722
SA45_SOC_3	1789	1878.1133651733398	139.32681620121002	0.025651297	1073.8728
SA45_SOC_3	1790	164.7984266281128	121.03409707546234	0.015829723	1074.4734
SA45_SOC_3	1791	1879.7172546386719	139.34506595134735	0.019041257	1075.074
SA45_SOC_3	1792	1879.2620086669922	140.2229368686676	0.087682895	1075.6746
SA45_SOC_3	1793	1879.1740036010742	140.5820256471634	0.023750342	1076.2752
SA45_SOC_3	1794	1877.5756072998047	136.99490368366241	0.033803426	1076.8758
SA45_SOC_3	1795	166.7021083831787	118.64567309617996	0.01109273	1077.4764
SA45_SOC_3	1796	1880.4961395263672	141.63418650627136	0.029183162	1078.077
SA45_SOC_3	1797	1879.5875930786133	140.89138627052307	0.05563124	1078.6776
SA45_SOC_3	1798	1878.8860702514648	140.7014697790146	0.029382594	1079.2782
SA45_SOC_3	1799	1878.7310028076172	138.84995698928833	0.021250883	1079.8788
SA45_SOC_3	1800	159.5594358444214	116.493079662323	0.016317526	1080.4794
SA45_SOC_3	1801	1880.6866836547852	141.94235622882843	0.0104977405	1081.08
SA45_SOC_3	1802	1878.925437927246	140.84473192691803	0.047642354	1081.6806
SA45_SOC_3	1803	1878.4332275390625	137.29771435260773	0.017528802	1082.2812000000001
SA45_SOC_3	1804	156.17643356323242	117.59089708328247	0.0072744554	1082.8818
SA45_SOC_3	1805	1879.321060180664	141.68595850467682	0.029575672	1083.4824
SA45_SOC_3	1806	1879.2195510864258	140.24099349975586	0.04293282	1084.083
SA45_SOC_3	1807	1877.7018356323242	140.43284118175507	0.053191174	1084.6836
SA45_SOC_3	1808	1877.4034881591797	136.2634813785553	0.04767785	1085.2842
SA45_SOC_3	1809	159.9063491821289	118.11731547117233	0.014113527	1085.8848
SA45_SOC_3	1810	1880.8533096313477	139.46657001972198	0.0340781	1086.4854
SA45_SOC_3	1811	1878.9467239379883	139.95643258094788	0.022964057	1087.086
SA45_SOC_3	1812	1877.7330780029297	139.09029364585876	0.03393293	1087.6866
SA45_SOC_3	1813	1878.3003616333008	135.4807698726654	0.021816343	1088.2872
SA45_SOC_3	1814	154.49518203735352	117.31053650379181	0.016264653	1088.8878
SA45_SOC_3	1815	1880.0040435791016	137.45294988155365	0.036821492	1089.4884
SA45_SOC_3	1816	1878.0631256103516	138.2376730442047	0.030166378	1090.089
SA45_SOC_3	1817	1877.9874801635742	137.71842420101166	0.020389365	1090.6896
SA45_SOC_3	1818	1879.292335510254	137.6274973154068	0.012144583	1091.2902
SA45_SOC_3	1819	1880.9849166870117	140.6733226776123	0.02583667	1091.8908000000001
SA45_SOC_3	1820	1878.8277053833008	139.85884308815002	0.05359508	1092.4914
SA45_SOC_3	1821	1711.7883682250977	756.0467219352722	0.72678524	1093.092
SA45_SOC_3	1822	156.4881420135498	117.19214648008347	0.01880541	1093.6926
SA45_SOC_3	1823	155.62122344970703	119.31978732347488	0.018670455	1094.2932
SA45_SOC_3	1824	1879.2668151855469	139.1948676109314	0.06606567	1094.8938
SA45_SOC_3	1825	1877.6721954345703	138.6300104856491	0.046894386	1095.4944
SA45_SOC_3	1826	1877.4665451049805	136.6916424036026	0.034514133	1096.095
SA45_SOC_3	1827	1879.1643905639648	138.8674020767212	0.031658787	1096.6956
SA45_SOC_3	1828	1819.3054962158203	689.7318935394287	0.031604875	1097.2962
SA45_SOC_3	1829	1753.813591003418	661.1479568481445	0.5231233	1097.8968
SA45_SOC_3	1830	1745.1152801513672	687.5770711898804	0.03742911	1098.4974
SA45_SOC_3	1831	1794.2745208740234	695.6177759170532	0.06538056	1099.098
SA45_SOC_3	1832	1823.5281372070312	674.6407985687256	0.63838184	1099.6986
SA45_SOC_3	1833	1879.5433044433594	139.53062117099762	0.042912208	1100.2992
SA45_SOC_3	1834	1878.4961700439453	137.49962031841278	0.038194757	1100.8998
SA45_SOC_3	1835	1878.138771057129	137.03162848949432	0.027269332	1101.5004000000001
SA45_SOC_3	1836	1879.3384552001953	138.60817193984985	0.012549978	1102.101
SA45_SOC_3	1837	1879.8361587524414	140.93905448913574	0.03302915	1102.7016
SA45_SOC_3	1838	1879.1479110717773	142.75599896907806	0.039751753	1103.3022
SA45_SOC_3	1839	1879.1387557983398	140.9363830089569	0.043201532	1103.9028
SA45_SOC_3	1840	1878.2387924194336	136.54884696006775	0.017035875	1104.5034
SA45_SOC_3	1841	152.15632438659668	119.27437216043472	0.011189061	1105.104
SA45_SOC_3	1842	1880.185203552246	140.83504378795624	0.037636377	1105.7046
SA45_SOC_3	1843	1773.9060974121094	697.7861166000366	0.06048699	1106.3052
SA45_SOC_3	1844	1803.1436920166016	685.1708722114563	0.34888315	1106.9058
SA45_SOC_3	1845	1878.6820220947266	137.99574315547943	0.016366486	1107.5064
SA45_SOC_3	1846	1802.5477981567383	702.3132133483887	0.023699641	1108.107
SA45_SOC_3	1847	1803.6086654663086	702.426381111145	0.026938802	1108.7076
SA45_SOC_3	1848	1878.9911270141602	141.44895315170288	0.024556646	1109.3082
SA45_SOC_3	1849	1879.017219543457	137.17703104019165	0.014062866	1109.9088
SA45_SOC_3	1850	1816.0960006713867	705.8189678192139	0.07462484	1110.5094
SA45_SOC_3	1851	1809.8941040039062	703.346529006958	0.2397233	1111.1100000000001
SA45_SOC_3	1852	1824.067611694336	690.4392886161804	0.06822973	1111.7106
SA45_SOC_3	1853	1809.7345733642578	701.485698223114	0.030526422	1112.3112
SA45_SOC_3	1854	1797.6045227050781	716.1440134048462	0.0139869135	1112.9118
SA45_SOC_3	1855	1801.146125793457	716.1575317382812	0.048996195	1113.5124
SA45_SOC_3	1856	1880.2607345581055	142.9154509305954	0.02796299	1114.113
SA45_SOC_3	1857	1878.709716796875	139.3726658821106	0.032982234	1114.7136
SA45_SOC_3	1858	160.9709072113037	121.70943439006805	0.0124105	1115.3142
SA45_SOC_3	1859	1802.1434783935547	711.6305637359619	0.032695748	1115.9148
SA45_SOC_3	1860	1821.1847305297852	702.5436687469482	0.15819569	1116.5154
SA45_SOC_3	1861	1826.4958190917969	682.1992206573486	0.10130265	1117.116
SA45_SOC_3	1862	1878.296012878418	140.10204434394836	0.035454758	1117.7166
SA45_SOC_3	1863	1802.9752349853516	704.5743799209595	0.020337978	1118.3172
SA45_SOC_3	1864	1815.7819747924805	702.9904174804688	0.15770598	1118.9178
SA45_SOC_3	1865	1827.3394775390625	692.7822732925415	0.6234252	1119.5184
SA45_SOC_3	1866	1877.589340209961	137.06835329532623	0.08181035	1120.119
SA45_SOC_3	1867	1877.0413970947266	136.7301857471466	0.041911926	1120.7196000000001
SA45_SOC_3	1868	1807.8567123413086	699.9485993385315	0.028268142	1121.3202
SA45_SOC_3	1869	1819.9883651733398	697.3884844779968	0.62077063	1121.9208
SA45_SOC_3	1870	1814.4187545776367	700.9846830368042	0.2700173	1122.5214
SA45_SOC_3	1871	1823.5041046142578	694.4740605354309	0.30838588	1123.122
SA45_SOC_3	1872	1812.176170349121	703.5910177230835	0.06729913	1123.7226
SA45_SOC_3	1873	1825.4174423217773	699.3402099609375	0.15584311	1124.3232
SA45_SOC_3	1874	1818.8225555419922	692.9432058334351	0.407067	1124.9238
SA45_SOC_3	1875	1820.9991073608398	697.375545501709	0.067933194	1125.5244
SA45_SOC_3	1876	1878.7303161621094	137.40738987922668	0.01658596	1126.125
SA45_SOC_3	1877	1806.807632446289	702.4847030639648	0.02099324	1126.7256
SA45_SOC_3	1878	1807.1492385864258	711.6205215454102	0.149807	1127.3262
SA45_SOC_3	1879	1817.6453018188477	697.8996706008911	0.6834723	1127.9268
SA45_SOC_3	1880	1784.9807739257812	719.8793864250183	0.01257995	1128.5274
SA45_SOC_3	1881	161.570463180542	122.31132209300995	0.011401143	1129.128
SA45_SOC_3	1882	1795.195655822754	707.7742338180542	0.03520485	1129.7286
SA45_SOC_3	1883	1807.8348541259766	699.6894979476929	0.29640892	1130.3292000000001
SA45_SOC_3	1884	1797.5276184082031	709.641695022583	0.08154279	1130.9298000000001
SA45_SOC_3	1885	1878.435287475586	138.57812583446503	0.028958082	1131.5304
SA45_SOC_3	1886	152.806978225708	114.10886406898499	0.016939892	1132.131
SA45_SOC_3	1887	150.62745094299316	120.54555416107178	0.022020265	1132.7316
SA45_SOC_3	1888	1798.634033203125	695.905909538269	0.03225519	1133.3322
SA45_SOC_3	1889	1878.863754272461	139.27943766117096	0.03657892	1133.9328
SA45_SOC_3	1890	1877.874870300293	136.14519596099854	0.023459855	1134.5334
SA45_SOC_3	1891	1880.6053161621094	142.10258066654205	0.010613845	1135.134
SA45_SOC_3	1892	1880.1301574707031	143.48371982574463	0.038095877	1135.7346
SA45_SOC_3	1893	1878.0664443969727	140.3395003080368	0.106952794	1136.3352
SA45_SOC_3	1894	1877.925682067871	137.24690794944763	0.025048569	1136.9358
SA45_SOC_3	1895	1879.493522644043	138.3104306459427	0.013258458	1137.5364
SA45_SOC_3	1896	1803.4769439697266	703.8217306137085	0.030832816	1138.137
SA45_SOC_3	1897	1879.7799682617188	139.88213002681732	0.031933714	1138.7376
SA45_SOC_3	1898	1878.724479675293	139.8127841949463	0.038302768	1139.3382
SA45_SOC_3	1899	1878.2313537597656	135.76586186885834	0.016629469	1139.9388000000001
SA45_SOC_3	1900	154.95288848876953	120.27328044176102	0.013861966	1140.5394000000001
SA45_SOC_3	1901	1880.306625366211	140.50666093826294	0.029620064	1141.14
SA45_SOC_3	1902	1878.3001327514648	138.4357488155365	0.055909928	1141.7406
SA45_SOC_3	1903	1878.6974716186523	142.01173424720764	0.03321122	1142.3412
SA45_SOC_3	1904	156.72357559204102	118.5354745388031	0.017184358	1142.9418
SA45_SOC_3	1905	1879.9028778076172	142.07269549369812	0.022798408	1143.5424
SA45_SOC_3	1906	1880.1283264160156	140.11834681034088	0.042399585	1144.143
SA45_SOC_3	1907	1878.0743408203125	137.57574141025543	0.039186604	1144.7436
SA45_SOC_3	1908	1877.1430206298828	135.81423819065094	0.029754983	1145.3442
SA45_SOC_3	1909	1800.7904434204102	713.3320713043213	0.030363157	1145.9448
SA45_SOC_3	1910	154.44242477416992	116.74170434474945	0.012172561	1146.5454
SA45_SOC_3	1911	1878.9866638183594	141.422318816185	0.039926253	1147.146
SA45_SOC_3	1912	1878.2790756225586	138.17983388900757	0.035396527	1147.7466
SA45_SOC_3	1913	1878.1522750854492	135.88477492332458	0.020152437	1148.3472
SA45_SOC_3	1914	1879.6014404296875	138.28292727470398	0.014520273	1148.9478
SA45_SOC_3	1915	1715.0927352905273	777.7018046379089	0.94723725	1149.5484000000001
SA45_SOC_3	1916	1711.6471481323242	784.1058897972107	0.38961083	1150.1490000000001
SA45_SOC_3	1917	1715.3854751586914	781.1809086799622	0.26716724	1150.7496
SA45_SOC_3	1918	159.06711101531982	121.49083971977234	0.01549387	1151.3502
SA45_SOC_3	1919	156.66166305541992	119.52314168214798	0.013647294	1151.9508
SA45_SOC_3	1920	1879.3794250488281	140.860036611557	0.06550062	1152.5514
SA45_SOC_3	1921	1878.6865997314453	137.90995001792908	0.015167138	1153.152
SA45_SOC_3	1922	1878.4783172607422	139.05120313167572	0.018279376	1153.7526
SA45_SOC_3	1923	1879.6381759643555	140.16331136226654	0.018883906	1154.3532
SA45_SOC_3	1924	1880.042953491211	138.21570575237274	0.05474633	1154.9538
SA45_SOC_3	1925	1878.5329055786133	139.92007791996002	0.051817488	1155.5544
SA45_SOC_3	1926	1878.5686111450195	138.27497720718384	0.019923775	1156.155
SA45_SOC_3	1927	1878.1624603271484	138.1726884841919	0.03435073	1156.7556
SA45_SOC_3	1928	1880.1316452026367	142.51519560813904	0.023514224	1157.3562
SA45_SOC_3	1929	1878.0414962768555	138.07659566402435	0.119031526	1157.9568
SA45_SOC_3	1930	1878.4656143188477	140.07542610168457	0.052163884	1158.5574
SA45_SOC_3	1931	1877.8407669067383	136.5457248687744	0.015041197	1159.1580000000001
SA45_SOC_3	1932	1879.8756408691406	140.2056849002838	0.018049316	1159.7586000000001
SA45_SOC_3	1933	1858.1047439575195	702.7118110656738	0.051276173	1160.3592
SA45_SOC_3	1934	1878.860092163086	138.0048680305481	0.033206552	1160.9598
SA45_SOC_3	1935	156.65056228637695	116.9854125380516	0.02111489	1161.5604
SA45_SOC_3	1936	1878.7345504760742	137.84734725952148	0.024312528	1162.161
SA45_SOC_3	1937	1880.1864624023438	141.84116184711456	0.03813981	1162.7616
SA45_SOC_3	1938	1880.2822494506836	141.61172032356262	0.043201275	1163.3622
SA45_SOC_3	1939	1878.3613586425781	138.28051328659058	0.024146523	1163.9628
SA45_SOC_3	1940	1878.742446899414	137.36767172813416	0.018044237	1164.5634
SA45_SOC_3	1941	1781.5629959106445	725.9010314941406	0.01469266	1165.164
SA45_SOC_3	1942	1775.5393981933594	718.3316659927368	0.04578342	1165.7646
SA45_SOC_3	1943	1878.8178634643555	139.11057114601135	0.055499338	1166.3652
SA45_SOC_3	1944	1781.4445495605469	715.6681680679321	0.108978614	1166.9658
SA45_SOC_3	1945	1780.2563095092773	719.8918104171753	0.03677141	1167.5664
SA45_SOC_3	1946	1777.1789932250977	715.5573177337646	0.03473328	1168.167
SA45_SOC_3	1947	1776.6887283325195	704.8373436927795	0.12825683	1168.7676000000001
SA45_SOC_3	1948	1775.4439544677734	702.133162021637	0.043679517	1169.3682000000001
SA45_SOC_3	1949	1774.3952178955078	705.0513195991516	0.21482402	1169.9688
SA45_SOC_3	1950	1780.8890533447266	719.4891571998596	0.030974997	1170.5694
SA45_SOC_3	1951	1880.449562072754	142.6528251171112	0.030300334	1171.17
SA45_SOC_3	1952	1878.3844757080078	136.24656736850739	0.0620585	1171.7706
SA45_SOC_3	1953	1878.8957977294922	136.67130053043365	0.018239578	1172.3712
SA45_SOC_3	1954	1780.0606155395508	725.0491189956665	0.022666784	1172.9718
SA45_SOC_3	1955	1880.2492904663086	138.3844918012619	0.018796677	1173.5724
SA45_SOC_3	1956	1880.4168319702148	142.6850438117981	0.039400846	1174.173
SA45_SOC_3	1957	1879.3185424804688	142.50191867351532	0.037967876	1174.7736
SA45_SOC_3	1958	1878.2440567016602	137.50996828079224	0.026317595	1175.3742
SA45_SOC_3	1959	1878.717384338379	138.61190557479858	0.019009924	1175.9748
SA45_SOC_3	1960	1880.31005859375	142.44655787944794	0.03082101	1176.5754
SA45_SOC_3	1961	1880.0788879394531	142.2214937210083	0.06191036	1177.176
SA45_SOC_3	1962	1877.4348449707031	138.47033321857452	0.062323738	1177.7766
SA45_SOC_3	1963	1877.578353881836	136.13463878631592	0.049149726	1178.3772000000001
SA45_SOC_3	1964	1879.7267532348633	139.59182381629944	0.014439448	1178.9778000000001
SA45_SOC_3	1965	1880.7661056518555	144.0702223777771	0.026249219	1179.5784
SA45_SOC_3	1966	1877.248878479004	137.58991956710815	0.08725493	1180.179
SA45_SOC_3	1967	1878.5866928100586	138.5302323102951	0.03346784	1180.7796
SA45_SOC_3	1968	1777.4327087402344	722.2312545776367	0.02117371	1181.3802
SA45_SOC_3	1969	1879.1661071777344	139.07790184020996	0.028090667	1181.9808
SA45_SOC_3	1970	1877.852783203125	137.87306427955627	0.111197434	1182.5814
SA45_SOC_3	1971	1878.4959411621094	140.60632646083832	0.06569797	1183.182
SA45_SOC_3	1972	1877.1179580688477	134.8482647538185	0.037262224	1183.7826
SA45_SOC_3	1973	1781.5055465698242	727.1330666542053	0.044849165	1184.3832
SA45_SOC_3	1974	1877.999382019043	126.82648569345474	0.03036256	1184.9838
SA45_SOC_3	1975	1879.149055480957	140.37889659404755	0.11063763	1185.5844
SA45_SOC_3	1976	1878.5531616210938	140.6692349910736	0.024231972	1186.185
SA45_SOC_3	1977	1782.487449645996	719.3409061431885	0.023188218	1186.7856
SA45_SOC_3	1978	1777.8396606445312	717.5693607330322	0.029103432	1187.3862
SA45_SOC_3	1979	1776.8863677978516	719.1689014434814	0.03773655	1187.9868000000001
SA45_SOC_3	1980	1878.310890197754	138.7565517425537	0.05341538	1188.5874000000001
SA45_SOC_3	1981	1778.1826400756836	723.9964914321899	0.017222628	1189.188
SA45_SOC_3	1982	1879.2401504516602	137.4577295780182	0.042047355	1189.7886
SA45_SOC_3	1983	1780.444679260254	717.9456853866577	0.028363576	1190.3892
SA45_SOC_3	1984	1878.2281494140625	136.73026621341705	0.0600432	1190.9898
SA45_SOC_3	1985	1878.3484268188477	138.49672615528107	0.054311227	1191.5904
SA45_SOC_3	1986	1778.3437728881836	718.2443761825562	0.019501055	1192.191
SA45_SOC_3	1987	1880.409049987793	142.01191127300262	0.021793153	1192.7916
SA45_SOC_3	1988	1880.2521514892578	141.10273897647858	0.06829568	1193.3922
SA45_SOC_3	1989	1771.2477493286133	711.0030555725098	0.030437974	1193.9928
SA45_SOC_3	1990	1780.7175064086914	719.8276948928833	0.034209624	1194.5934
SA45_SOC_3	1991	153.94781112670898	118.35404723882675	0.016712239	1195.194
SA45_SOC_3	1992	1879.4118118286133	139.96690928936005	0.045811392	1195.7946
SA45_SOC_3	1993	1788.9163970947266	714.2796421051025	0.0779195	1196.3952
SA45_SOC_3	1994	1792.975730895996	716.2970924377441	0.07147634	1196.9958
SA45_SOC_3	1995	1765.5738830566406	709.9362659454346	0.032803603	1197.5964000000001
SA45_SOC_3	1996	1781.5079498291016	702.2483253479004	0.39122793	1198.1970000000001
SA45_SOC_3	1997	1880.7957458496094	140.9581571817398	0.027417924	1198.7976
SA45_SOC_3	1998	1779.68994140625	709.3359231948853	0.09574651	1199.3982
SA45_SOC_3	1999	1767.4788665771484	712.8356266021729	0.027660439	1199.9988
[truncated: 1,513 more rows]
