# Supplementary material for: Measuring inter-individual differences in behavioural types of gilthead seabreams in the laboratory using deep learning
Source: PeerJ. 2022 May 5;10:e13396. doi: 10.7717/peerj.13396 (PMC9080431; doi:10.7717/peerj.13396)
Supplement: Supplemental Information 1 [file peerj-10-13396-s001.zip › Raw validation data/d4/SA45_SOC_4.csv]

ID	sec	X	Y	%	seconds
SA45_SOC_4	1	348.72602462768555	610.7265043258667	0.9970599	0.0
SA45_SOC_4	2	351.03979110717773	612.2909617424011	0.99568874	0.23356666666666667
SA45_SOC_4	3	351.43160820007324	612.4511218070984	0.99271303	0.46713333333333334
SA45_SOC_4	4	356.4247798919678	611.3191223144531	0.9919743	0.7007
SA45_SOC_4	5	356.94482803344727	612.1961402893066	0.98073477	0.9342666666666667
SA45_SOC_4	6	353.1001853942871	611.0188865661621	0.9794775	1.1678333333333333
SA45_SOC_4	7	357.6155090332031	611.7871141433716	0.98533773	1.4014
SA45_SOC_4	8	360.8508110046387	610.2340507507324	0.99306303	1.6349666666666667
SA45_SOC_4	9	355.80957412719727	610.9255456924438	0.99537426	1.8685333333333334
SA45_SOC_4	10	360.8727264404297	609.945080280304	0.9977952	2.1021
SA45_SOC_4	11	361.78985595703125	610.753026008606	0.9970817	2.3356666666666666
SA45_SOC_4	12	362.37542152404785	609.7092819213867	0.99201035	2.5692333333333335
SA45_SOC_4	13	362.03661918640137	610.0006985664368	0.99784124	2.8028
SA45_SOC_4	14	358.78406524658203	611.7237710952759	0.9967601	3.036366666666667
SA45_SOC_4	15	367.22259521484375	611.3565874099731	0.9847307	3.2699333333333334
SA45_SOC_4	16	356.4355659484863	611.8998312950134	0.99556774	3.5035000000000003
SA45_SOC_4	17	355.2219486236572	612.0417094230652	0.9904406	3.7370666666666668
SA45_SOC_4	18	359.41274642944336	612.469596862793	0.99149126	3.9706333333333332
SA45_SOC_4	19	359.09274101257324	612.2681736946106	0.9952878	4.2042
SA45_SOC_4	20	358.6130619049072	610.5735540390015	0.9877237	4.437766666666667
SA45_SOC_4	21	359.0235900878906	611.0512018203735	0.99308527	4.671333333333333
SA45_SOC_4	22	358.7068176269531	609.5712018013	0.9867792	4.9049000000000005
SA45_SOC_4	23	362.6855278015137	607.0882058143616	0.99694616	5.138466666666667
SA45_SOC_4	24	367.6002502441406	602.166051864624	0.9976065	5.372033333333333
SA45_SOC_4	25	373.20831298828125	605.4962611198425	0.9988207	5.6056
SA45_SOC_4	26	377.1083450317383	602.3668956756592	0.9976799	5.839166666666666
SA45_SOC_4	27	366.17414474487305	601.4242815971375	0.9957231	6.072733333333334
SA45_SOC_4	28	364.1710567474365	602.4742698669434	0.99373865	6.3063
SA45_SOC_4	29	365.7748031616211	604.3114757537842	0.99705124	6.539866666666667
SA45_SOC_4	30	368.5906219482422	608.5920238494873	0.99754566	6.773433333333333
SA45_SOC_4	31	369.5368480682373	606.4361715316772	0.9988335	7.007000000000001
SA45_SOC_4	32	369.59229469299316	605.5259370803833	0.9985526	7.240566666666667
SA45_SOC_4	33	372.45094299316406	608.209068775177	0.99693537	7.4741333333333335
SA45_SOC_4	34	370.87646484375	608.6984324455261	0.99781823	7.7077
SA45_SOC_4	35	370.4685688018799	608.495979309082	0.99779344	7.9412666666666665
SA45_SOC_4	36	368.47277641296387	609.3364334106445	0.99841666	8.174833333333334
SA45_SOC_4	37	371.9319534301758	608.9984750747681	0.9984762	8.4084
SA45_SOC_4	38	370.21525382995605	609.3754434585571	0.99904484	8.641966666666667
SA45_SOC_4	39	370.60046195983887	608.3558392524719	0.9986242	8.875533333333333
SA45_SOC_4	40	370.028715133667	608.5530138015747	0.99881786	9.1091
SA45_SOC_4	41	371.61967277526855	609.3596076965332	0.9986406	9.342666666666666
SA45_SOC_4	42	369.1347312927246	609.2956209182739	0.9984018	9.576233333333333
SA45_SOC_4	43	374.9274158477783	609.489963054657	0.9985141	9.809800000000001
SA45_SOC_4	44	375.8161926269531	610.2334070205688	0.9987953	10.043366666666667
SA45_SOC_4	45	376.22291564941406	610.3597068786621	0.9979964	10.276933333333334
SA45_SOC_4	46	374.93908882141113	609.4189596176147	0.99744785	10.5105
SA45_SOC_4	47	371.810245513916	607.2657465934753	0.99772996	10.744066666666667
SA45_SOC_4	48	378.29675674438477	609.0976095199585	0.9967854	10.977633333333333
SA45_SOC_4	49	377.87564277648926	607.9576921463013	0.997957	11.2112
SA45_SOC_4	50	376.95061683654785	608.5715532302856	0.9958448	11.444766666666666
SA45_SOC_4	51	373.4315299987793	609.3342447280884	0.99701226	11.678333333333333
SA45_SOC_4	52	370.3641128540039	607.9719829559326	0.9986852	11.911900000000001
SA45_SOC_4	53	371.1745262145996	608.1240963935852	0.998738	12.145466666666668
SA45_SOC_4	54	369.51330184936523	606.9246339797974	0.9981976	12.379033333333334
SA45_SOC_4	55	371.61309242248535	607.9670262336731	0.9989768	12.6126
SA45_SOC_4	56	369.01116371154785	608.3304119110107	0.9988361	12.846166666666667
SA45_SOC_4	57	372.9796028137207	606.3872480392456	0.9979023	13.079733333333333
SA45_SOC_4	58	371.0032081604004	607.9679274559021	0.999169	13.3133
SA45_SOC_4	59	370.98612785339355	607.0827341079712	0.9990976	13.546866666666666
SA45_SOC_4	60	372.6221752166748	607.483069896698	0.9978521	13.780433333333333
SA45_SOC_4	61	372.53954887390137	607.4011874198914	0.99815744	14.014000000000001
SA45_SOC_4	62	371.2070846557617	606.7257213592529	0.9986638	14.247566666666668
SA45_SOC_4	63	371.870813369751	606.1820912361145	0.9976432	14.481133333333334
SA45_SOC_4	64	371.44054412841797	607.6190900802612	0.9987203	14.7147
SA45_SOC_4	65	369.3834400177002	608.3600878715515	0.9980101	14.948266666666667
SA45_SOC_4	66	370.46630859375	605.7539463043213	0.9981432	15.181833333333334
SA45_SOC_4	67	370.6981658935547	607.8552746772766	0.9972132	15.4154
SA45_SOC_4	68	372.6372528076172	605.8900952339172	0.9984218	15.648966666666666
SA45_SOC_4	69	373.2920265197754	607.8127241134644	0.9960425	15.882533333333333
SA45_SOC_4	70	370.5938529968262	608.0398964881897	0.9980388	16.1161
SA45_SOC_4	71	371.6773796081543	606.5513348579407	0.99803025	16.349666666666668
SA45_SOC_4	72	368.42153549194336	607.0397973060608	0.9976069	16.583233333333332
SA45_SOC_4	73	370.2367115020752	605.9919333457947	0.99760383	16.8168
SA45_SOC_4	74	372.37260818481445	607.7206707000732	0.9984359	17.050366666666665
SA45_SOC_4	75	372.573938369751	607.807445526123	0.9968195	17.283933333333334
SA45_SOC_4	76	364.7350215911865	607.6178669929504	0.9981476	17.517500000000002
SA45_SOC_4	77	370.03369331359863	608.0882406234741	0.9979311	17.751066666666667
SA45_SOC_4	78	371.60284996032715	608.6530494689941	0.9964257	17.984633333333335
SA45_SOC_4	79	373.27016830444336	608.5374999046326	0.99780303	18.2182
SA45_SOC_4	80	376.0626697540283	606.7294549942017	0.99739957	18.451766666666668
SA45_SOC_4	81	378.6797332763672	605.975775718689	0.99887055	18.685333333333332
SA45_SOC_4	82	378.80945205688477	606.7691731452942	0.99888486	18.9189
SA45_SOC_4	83	378.23962211608887	607.5273585319519	0.9988919	19.152466666666665
SA45_SOC_4	84	379.24309730529785	607.5290322303772	0.9978248	19.386033333333334
SA45_SOC_4	85	380.42261123657227	607.7953433990479	0.9975491	19.619600000000002
SA45_SOC_4	86	378.8616943359375	608.18692445755	0.99838674	19.853166666666667
SA45_SOC_4	87	378.45571517944336	607.16068983078	0.99729234	20.086733333333335
SA45_SOC_4	88	378.8141441345215	605.8910608291626	0.9985567	20.3203
SA45_SOC_4	89	379.12919998168945	607.4615049362183	0.99807596	20.553866666666668
SA45_SOC_4	90	378.99298667907715	608.3392953872681	0.996503	20.787433333333333
SA45_SOC_4	91	377.9823875427246	606.2345552444458	0.9987031	21.021
SA45_SOC_4	92	377.4540138244629	606.4823269844055	0.9991425	21.254566666666665
SA45_SOC_4	93	380.97713470458984	605.9423661231995	0.9963973	21.488133333333334
SA45_SOC_4	94	378.72493743896484	607.0061302185059	0.99785006	21.721700000000002
SA45_SOC_4	95	378.01408767700195	606.579852104187	0.9983557	21.955266666666667
SA45_SOC_4	96	379.335994720459	604.4866991043091	0.99807465	22.188833333333335
SA45_SOC_4	97	380.766019821167	607.8752946853638	0.9989207	22.4224
SA45_SOC_4	98	383.3162784576416	608.2766604423523	0.99904865	22.655966666666668
SA45_SOC_4	99	382.9808521270752	608.6207342147827	0.9987143	22.889533333333333
SA45_SOC_4	100	382.71772384643555	607.2407054901123	0.99880946	23.1231
SA45_SOC_4	101	382.08927154541016	608.5920238494873	0.99897814	23.356666666666666
SA45_SOC_4	102	380.84412574768066	608.113603591919	0.99836046	23.590233333333334
SA45_SOC_4	103	381.65431022644043	607.6471567153931	0.9988085	23.823800000000002
SA45_SOC_4	104	379.9637031555176	607.7345752716064	0.9982175	24.057366666666667
SA45_SOC_4	105	381.52278900146484	607.4248766899109	0.9974833	24.290933333333335
SA45_SOC_4	106	382.4418640136719	604.9055743217468	0.9987111	24.5245
SA45_SOC_4	107	381.25356674194336	606.546893119812	0.9988136	24.758066666666668
SA45_SOC_4	108	378.9151382446289	603.351480960846	0.99765706	24.991633333333333
SA45_SOC_4	109	381.87103271484375	605.8473515510559	0.9985475	25.2252
SA45_SOC_4	110	380.67941665649414	607.0105075836182	0.99901474	25.458766666666666
SA45_SOC_4	111	379.3370819091797	605.6637597084045	0.99842715	25.692333333333334
SA45_SOC_4	112	379.27539825439453	608.1240963935852	0.99918705	25.925900000000002
SA45_SOC_4	113	380.0195503234863	607.4547457695007	0.9987545	26.159466666666667
SA45_SOC_4	114	382.51233100891113	607.3073315620422	0.99884844	26.393033333333335
SA45_SOC_4	115	382.81834602355957	607.8279161453247	0.9990791	26.6266
SA45_SOC_4	116	378.9634323120117	607.1496176719666	0.998857	26.860166666666668
SA45_SOC_4	117	380.529842376709	607.3514270782471	0.9978756	27.093733333333333
SA45_SOC_4	118	380.05531311035156	606.1880779266357	0.9984653	27.3273
SA45_SOC_4	119	381.4113235473633	606.9987273216248	0.99865985	27.560866666666666
SA45_SOC_4	120	381.3280391693115	606.6531729698181	0.9983784	27.794433333333334
SA45_SOC_4	121	379.3263244628906	607.3631429672241	0.9985806	28.028000000000002
SA45_SOC_4	122	380.75160026550293	605.4517793655396	0.99875855	28.261566666666667
SA45_SOC_4	123	380.13333320617676	606.8925762176514	0.99777776	28.495133333333335
SA45_SOC_4	124	379.65219497680664	608.1496524810791	0.99740016	28.7287
SA45_SOC_4	125	378.62194061279297	608.8577556610107	0.998164	28.962266666666668
SA45_SOC_4	126	373.3952522277832	610.036039352417	0.9973774	29.195833333333333
SA45_SOC_4	127	379.78260040283203	608.8928389549255	0.99688303	29.4294
SA45_SOC_4	128	380.10220527648926	606.6970753669739	0.99794585	29.662966666666666
SA45_SOC_4	129	381.4240837097168	606.6958522796631	0.9986249	29.896533333333334
SA45_SOC_4	130	383.94272804260254	606.6823983192444	0.99878746	30.1301
SA45_SOC_4	131	382.6659679412842	606.3661980628967	0.9992562	30.363666666666667
SA45_SOC_4	132	387.1743679046631	606.8681788444519	0.9992029	30.597233333333335
SA45_SOC_4	133	386.92580223083496	608.2474994659424	0.99889225	30.8308
SA45_SOC_4	134	384.58102226257324	607.5411987304688	0.9990989	31.06436666666667
SA45_SOC_4	135	385.24927139282227	607.0650959014893	0.9986738	31.297933333333333
SA45_SOC_4	136	384.7272205352783	606.1288547515869	0.9988134	31.5315
SA45_SOC_4	137	382.15112686157227	606.7432951927185	0.99900776	31.765066666666666
SA45_SOC_4	138	382.37171173095703	606.1885285377502	0.9986701	31.998633333333334
SA45_SOC_4	139	382.5553035736084	606.8000078201294	0.99892825	32.2322
SA45_SOC_4	140	381.06285095214844	606.5772128105164	0.9986461	32.46576666666667
SA45_SOC_4	141	382.97816276550293	605.8846879005432	0.9987362	32.699333333333335
SA45_SOC_4	142	380.870418548584	607.7802801132202	0.9983146	32.932900000000004
SA45_SOC_4	143	379.59726333618164	607.6223087310791	0.998396	33.166466666666665
SA45_SOC_4	144	382.8318214416504	607.5581288337708	0.99773896	33.40003333333333
SA45_SOC_4	145	383.0794429779053	607.9856944084167	0.99856645	33.6336
SA45_SOC_4	146	384.2332649230957	609.4599008560181	0.9987213	33.86716666666667
SA45_SOC_4	147	385.18521308898926	608.9740777015686	0.99824476	34.10073333333333
SA45_SOC_4	148	386.9183349609375	610.5978226661682	0.99909806	34.3343
SA45_SOC_4	149	386.5730667114258	608.8410830497742	0.9985877	34.56786666666667
SA45_SOC_4	150	387.8481388092041	607.6659536361694	0.99724007	34.801433333333335
SA45_SOC_4	151	384.64322090148926	609.0241599082947	0.99816704	35.035000000000004
SA45_SOC_4	152	385.8332633972168	608.9177513122559	0.9980715	35.268566666666665
SA45_SOC_4	153	386.5565872192383	608.3906650543213	0.99754024	35.50213333333333
SA45_SOC_4	154	380.5605697631836	607.2739219665527	0.9982546	35.7357
SA45_SOC_4	155	381.4798164367676	608.5188961029053	0.9983475	35.96926666666667
SA45_SOC_4	156	380.99573135375977	608.4074020385742	0.99691004	36.20283333333333
SA45_SOC_4	157	380.3119468688965	608.5837841033936	0.99712485	36.4364
SA45_SOC_4	158	381.15251541137695	609.4586777687073	0.99614525	36.66996666666667
SA45_SOC_4	159	379.51512336730957	609.7736549377441	0.995871	36.903533333333336
SA45_SOC_4	160	379.4520092010498	609.4398164749146	0.99721366	37.137100000000004
SA45_SOC_4	161	380.0255012512207	609.875750541687	0.9986791	37.370666666666665
SA45_SOC_4	162	383.6213493347168	609.6754860877991	0.99752885	37.60423333333333
SA45_SOC_4	163	386.03410720825195	610.3324770927429	0.998708	37.8378
SA45_SOC_4	164	384.9591636657715	609.4437432289124	0.99821895	38.07136666666667
SA45_SOC_4	165	388.0507564544678	607.849223613739	0.9987293	38.30493333333333
SA45_SOC_4	166	385.6029796600342	608.6898708343506	0.998505	38.5385
SA45_SOC_4	167	386.9435977935791	608.3974242210388	0.9986903	38.77206666666667
SA45_SOC_4	168	384.67506408691406	609.375958442688	0.99859506	39.005633333333336
SA45_SOC_4	169	386.5990734100342	608.4836196899414	0.9985252	39.239200000000004
SA45_SOC_4	170	386.8563652038574	608.9875316619873	0.99891615	39.472766666666665
SA45_SOC_4	171	386.20370864868164	609.8458814620972	0.99779946	39.70633333333333
SA45_SOC_4	172	387.0908546447754	611.0506868362427	0.9983047	39.9399
SA45_SOC_4	173	387.0809555053711	610.4056692123413	0.99863285	40.17346666666667
SA45_SOC_4	174	388.4029197692871	609.7336792945862	0.99627066	40.40703333333333
SA45_SOC_4	175	387.49274253845215	608.8784837722778	0.9982266	40.6406
SA45_SOC_4	176	389.6488380432129	609.1633987426758	0.9986981	40.87416666666667
SA45_SOC_4	177	391.81257247924805	609.046368598938	0.99897766	41.107733333333336
SA45_SOC_4	178	391.1510181427002	609.5226001739502	0.99904984	41.341300000000004
SA45_SOC_4	179	389.82447624206543	608.6547231674194	0.99911505	41.574866666666665
SA45_SOC_4	180	389.14140701293945	607.9773259162903	0.99864346	41.80843333333333
SA45_SOC_4	181	393.7579822540283	609.0468192100525	0.9987857	42.042
SA45_SOC_4	182	391.91287994384766	609.032142162323	0.99724483	42.27556666666667
SA45_SOC_4	183	391.3241386413574	609.9201679229736	0.9977946	42.50913333333333
SA45_SOC_4	184	393.1176280975342	610.393373966217	0.99924755	42.7427
SA45_SOC_4	185	390.5994987487793	609.1747283935547	0.99873346	42.97626666666667
SA45_SOC_4	186	388.2784366607666	607.8633213043213	0.9983205	43.209833333333336
SA45_SOC_4	187	387.67650604248047	610.0074577331543	0.99870646	43.443400000000004
SA45_SOC_4	188	388.879451751709	610.1328563690186	0.99857795	43.676966666666665
SA45_SOC_4	189	388.27531814575195	608.5576486587524	0.9974927	43.91053333333333
SA45_SOC_4	190	387.8653621673584	606.8039345741272	0.99884087	44.1441
SA45_SOC_4	191	389.3521499633789	607.0914244651794	0.9990746	44.37766666666667
SA45_SOC_4	192	390.1425361633301	608.010413646698	0.9988827	44.61123333333333
SA45_SOC_4	193	389.65850830078125	608.3145761489868	0.9989759	44.8448
SA45_SOC_4	194	389.89182472229004	607.5138401985168	0.99896693	45.07836666666667
SA45_SOC_4	195	392.11584091186523	607.1647453308105	0.9986319	45.311933333333336
SA45_SOC_4	196	392.4839401245117	607.6474785804749	0.998869	45.545500000000004
SA45_SOC_4	197	393.53233337402344	606.967442035675	0.9992902	45.779066666666665
SA45_SOC_4	198	395.0075912475586	606.1464929580688	0.9991001	46.01263333333333
SA45_SOC_4	199	395.85780143737793	607.5189900398254	0.9990972	46.2462
SA45_SOC_4	200	396.9645881652832	608.1614327430725	0.9991284	46.47976666666667
SA45_SOC_4	201	396.1248779296875	609.0110921859741	0.99883074	46.71333333333333
SA45_SOC_4	202	398.7399673461914	608.0440807342529	0.9985154	46.9469
SA45_SOC_4	203	399.97612953186035	609.6989822387695	0.99887675	47.18046666666667
SA45_SOC_4	204	399.418888092041	609.1290235519409	0.9983859	47.414033333333336
SA45_SOC_4	205	400.0298881530762	608.3017015457153	0.99815136	47.647600000000004
SA45_SOC_4	206	400.5461883544922	608.3571910858154	0.9984145	47.881166666666665
SA45_SOC_4	207	401.12600326538086	607.9296255111694	0.9977291	48.114733333333334
SA45_SOC_4	208	403.23500633239746	606.2738871574402	0.99769294	48.3483
SA45_SOC_4	209	402.9312801361084	607.2262859344482	0.99918383	48.58186666666667
SA45_SOC_4	210	403.70418548583984	608.3607316017151	0.99841475	48.81543333333333
SA45_SOC_4	211	404.6598815917969	609.0671610832214	0.98838323	49.049
SA45_SOC_4	212	401.5177345275879	607.7371501922607	0.99682766	49.28256666666667
SA45_SOC_4	213	405.3325080871582	605.7341194152832	0.9942537	49.516133333333336
SA45_SOC_4	214	408.5452938079834	606.7099499702454	0.9974596	49.749700000000004
SA45_SOC_4	215	405.7865238189697	605.2138566970825	0.9961228	49.983266666666665
SA45_SOC_4	216	403.99271965026855	607.9145622253418	0.9974802	50.216833333333334
SA45_SOC_4	217	403.43250274658203	608.6596155166626	0.9953564	50.4504
SA45_SOC_4	218	405.5833911895752	604.6532320976257	0.9955794	50.68396666666667
SA45_SOC_4	219	404.9790859222412	606.6876125335693	0.9972269	50.91753333333333
SA45_SOC_4	220	407.03704833984375	608.8426923751831	0.99888045	51.1511
SA45_SOC_4	221	404.5741939544678	608.0196833610535	0.9990357	51.38466666666667
SA45_SOC_4	222	404.1015815734863	605.4054307937622	0.9975032	51.618233333333336
SA45_SOC_4	223	405.07922172546387	604.2926144599915	0.9988696	51.851800000000004
SA45_SOC_4	224	403.3526802062988	605.3763341903687	0.99776113	52.085366666666665
SA45_SOC_4	225	405.12067794799805	605.9440398216248	0.9889847	52.318933333333334
SA45_SOC_4	226	407.0916938781738	607.0984411239624	0.9913907	52.5525
SA45_SOC_4	227	401.50723457336426	607.5336670875549	0.9981311	52.78606666666667
SA45_SOC_4	228	406.19771003723145	605.3864407539368	0.9938605	53.01963333333333
SA45_SOC_4	229	403.4716987609863	606.2233543395996	0.9974956	53.2532
SA45_SOC_4	230	403.25855255126953	606.2926197052002	0.9960641	53.48676666666667
SA45_SOC_4	231	403.54928970336914	605.7185411453247	0.993985	53.720333333333336
SA45_SOC_4	232	409.4700622558594	605.815680027008	0.9922465	53.953900000000004
SA45_SOC_4	233	410.20511627197266	607.6951789855957	0.98860383	54.187466666666666
SA45_SOC_4	234	403.5040855407715	607.9678630828857	0.9977233	54.421033333333334
SA45_SOC_4	235	403.15918922424316	608.2090044021606	0.9989281	54.6546
SA45_SOC_4	236	405.18327713012695	609.0681266784668	0.99850744	54.88816666666667
SA45_SOC_4	237	406.62620544433594	608.8513827323914	0.9988801	55.12173333333333
SA45_SOC_4	238	406.46753311157227	610.9505224227905	0.9990625	55.3553
SA45_SOC_4	239	407.99949645996094	609.3558740615845	0.9989484	55.58886666666667
SA45_SOC_4	240	408.3384704589844	609.1868305206299	0.99860424	55.822433333333336
SA45_SOC_4	241	412.43760108947754	609.353814125061	0.9994598	56.056000000000004
SA45_SOC_4	242	409.6282768249512	607.1989274024963	0.99860376	56.289566666666666
SA45_SOC_4	243	407.21508979797363	604.645185470581	0.99835134	56.523133333333334
SA45_SOC_4	244	409.7190570831299	603.5644912719727	0.99888736	56.7567
SA45_SOC_4	245	409.51074600219727	604.6489191055298	0.998844	56.99026666666667
SA45_SOC_4	246	407.94822692871094	604.932804107666	0.9985221	57.22383333333333
SA45_SOC_4	247	411.85741424560547	605.8969187736511	0.9988833	57.4574
SA45_SOC_4	248	410.9894371032715	606.7244338989258	0.9993374	57.69096666666667
SA45_SOC_4	249	412.66794204711914	606.1103796958923	0.99879444	57.924533333333336
SA45_SOC_4	250	414.17738914489746	605.7695245742798	0.99913955	58.158100000000005
SA45_SOC_4	251	412.7024745941162	605.2649688720703	0.99897575	58.391666666666666
SA45_SOC_4	252	412.6516914367676	605.9786081314087	0.9991285	58.625233333333334
SA45_SOC_4	253	412.12122917175293	606.2939715385437	0.9987633	58.8588
SA45_SOC_4	254	410.4810619354248	606.1773920059204	0.99938273	59.09236666666667
SA45_SOC_4	255	406.78619384765625	605.2947735786438	0.9992323	59.32593333333333
SA45_SOC_4	256	404.8487663269043	605.4672288894653	0.9989772	59.5595
SA45_SOC_4	257	405.94273567199707	603.5753703117371	0.9986951	59.79306666666667
SA45_SOC_4	258	409.0524101257324	602.5210046768188	0.99914086	60.026633333333336
SA45_SOC_4	259	410.3617858886719	604.179253578186	0.99911565	60.2602
SA45_SOC_4	260	410.3748607635498	604.3662571907043	0.99933237	60.493766666666666
SA45_SOC_4	261	412.8320503234863	602.5542211532593	0.9991148	60.727333333333334
SA45_SOC_4	262	408.4787178039551	604.2862415313721	0.9989146	60.9609
SA45_SOC_4	263	411.11034393310547	603.3225131034851	0.99931335	61.19446666666667
SA45_SOC_4	264	411.9477939605713	604.2249584197998	0.9992311	61.42803333333333
SA45_SOC_4	265	412.98025131225586	604.4995737075806	0.99932027	61.6616
SA45_SOC_4	266	413.98404121398926	606.3186264038086	0.99924123	61.89516666666667
SA45_SOC_4	267	408.1965637207031	606.5507555007935	0.9989723	62.12873333333334
SA45_SOC_4	268	404.9480438232422	607.3587012290955	0.9991455	62.3623
SA45_SOC_4	269	408.08481216430664	605.020866394043	0.9992448	62.595866666666666
SA45_SOC_4	270	406.70594215393066	606.8775773048401	0.9988224	62.829433333333334
SA45_SOC_4	271	407.61491775512695	605.0256299972534	0.9991702	63.063
SA45_SOC_4	272	407.9725742340088	605.8446478843689	0.9993647	63.29656666666667
SA45_SOC_4	273	409.11938667297363	604.5945882797241	0.99826604	63.53013333333333
SA45_SOC_4	274	410.6242561340332	604.7199869155884	0.9990183	63.7637
SA45_SOC_4	275	408.83923530578613	603.153018951416	0.99872774	63.99726666666667
SA45_SOC_4	276	407.25162506103516	603.5827732086182	0.9990097	64.23083333333334
SA45_SOC_4	277	407.838191986084	604.3317532539368	0.9988851	64.4644
SA45_SOC_4	278	409.92756843566895	603.4556365013123	0.9991659	64.69796666666667
SA45_SOC_4	279	404.6561050415039	605.451135635376	0.9988945	64.93153333333333
SA45_SOC_4	280	397.48111724853516	606.3311147689819	0.9990977	65.1651
SA45_SOC_4	281	392.0577621459961	606.36066198349	0.99917346	65.39866666666667
SA45_SOC_4	282	389.58563804626465	605.8031272888184	0.9988464	65.63223333333333
SA45_SOC_4	283	387.4936580657959	606.3475298881531	0.9990736	65.86580000000001
SA45_SOC_4	284	379.5820140838623	607.7202844619751	0.99883515	66.09936666666667
SA45_SOC_4	285	368.39673042297363	606.839017868042	0.9981522	66.33293333333333
SA45_SOC_4	286	360.62753677368164	607.7081823348999	0.9984059	66.5665
SA45_SOC_4	287	354.9254894256592	606.8627071380615	0.99829906	66.80006666666667
SA45_SOC_4	288	356.6871643066406	606.9592022895813	0.9962703	67.03363333333334
SA45_SOC_4	289	340.99350929260254	606.5954303741455	0.9976088	67.2672
SA45_SOC_4	290	345.3893566131592	610.9698343276978	0.9978671	67.50076666666666
SA45_SOC_4	291	343.6673355102539	607.0600748062134	0.99754745	67.73433333333334
SA45_SOC_4	292	349.3752193450928	605.8857822418213	0.9982999	67.9679
SA45_SOC_4	293	345.71093559265137	608.7174224853516	0.99806553	68.20146666666666
SA45_SOC_4	294	350.46841621398926	609.7593641281128	0.99838865	68.43503333333334
SA45_SOC_4	295	347.598295211792	610.148434638977	0.9979146	68.6686
SA45_SOC_4	296	348.59086990356445	610.1573824882507	0.99823725	68.90216666666667
SA45_SOC_4	297	346.1337089538574	604.3400573730469	0.9962543	69.13573333333333
SA45_SOC_4	298	348.04192543029785	606.2648749351501	0.9983652	69.3693
SA45_SOC_4	299	360.75121879577637	602.898166179657	0.9987086	69.60286666666667
SA45_SOC_4	300	366.99073791503906	600.2026104927063	0.9967096	69.83643333333333
SA45_SOC_4	301	374.00630950927734	602.4413752555847	0.99869955	70.07000000000001
SA45_SOC_4	302	381.34881019592285	600.7168221473694	0.99834335	70.30356666666667
SA45_SOC_4	303	388.3564281463623	598.7578868865967	0.99903536	70.53713333333333
SA45_SOC_4	304	391.4480209350586	590.5244493484497	0.9978073	70.7707
SA45_SOC_4	305	399.1274356842041	574.8411226272583	0.9978878	71.00426666666667
SA45_SOC_4	306	403.52062225341797	558.3559656143188	0.9981639	71.23783333333334
SA45_SOC_4	307	410.4550552368164	516.2991106510162	0.9939837	71.4714
SA45_SOC_4	308	429.418888092041	474.24869298934937	0.998216	71.70496666666666
SA45_SOC_4	309	428.7256050109863	428.98545026779175	0.99872667	71.93853333333334
SA45_SOC_4	310	429.87321853637695	391.530396938324	0.9963721	72.1721
SA45_SOC_4	311	418.56202125549316	367.3079252243042	0.9546748	72.40566666666666
SA45_SOC_4	312	407.6106834411621	353.3490228652954	0.99840635	72.63923333333334
SA45_SOC_4	313	390.3951072692871	352.0571529865265	0.99869496	72.8728
SA45_SOC_4	314	390.40706634521484	352.4426507949829	0.9982139	73.10636666666667
SA45_SOC_4	315	374.30846214294434	348.4425759315491	0.9964856	73.33993333333333
SA45_SOC_4	316	371.02014541625977	342.22485065460205	0.996472	73.5735
SA45_SOC_4	317	354.1687774658203	332.75924921035767	0.9948319	73.80706666666667
SA45_SOC_4	318	366.83555603027344	327.86213636398315	0.94385695	74.04063333333333
SA45_SOC_4	319	28.526748418807983	90.53474932909012	0.21155716	74.27420000000001
SA45_SOC_4	320	378.03975105285645	306.441113948822	0.9976259	74.50776666666667
SA45_SOC_4	321	387.3842239379883	290.8715343475342	0.9960354	74.74133333333333
SA45_SOC_4	322	362.55781173706055	291.7997610569	0.99689424	74.9749
SA45_SOC_4	323	386.9670295715332	286.3771712779999	0.7501351	75.20846666666667
SA45_SOC_4	324	405.3167152404785	99.59624111652374	0.19058959	75.44203333333334
SA45_SOC_4	325	429.3236446380615	275.7998478412628	0.9930281	75.6756
SA45_SOC_4	326	491.8428039550781	300.8208990097046	0.986172	75.90916666666666
SA45_SOC_4	327	549.6977233886719	332.30361700057983	0.99510866	76.14273333333334
SA45_SOC_4	328	572.0517539978027	361.4870274066925	0.9985689	76.3763
SA45_SOC_4	329	593.9107131958008	405.7726049423218	0.9979942	76.60986666666666
SA45_SOC_4	330	612.3292350769043	450.1063656806946	0.99841356	76.84343333333334
SA45_SOC_4	331	607.313117980957	488.7832188606262	0.9991284	77.077
SA45_SOC_4	332	619.5713424682617	524.7071921825409	0.9995499	77.31056666666667
SA45_SOC_4	333	636.8249702453613	547.987790107727	0.99967563	77.54413333333333
SA45_SOC_4	334	639.3669891357422	560.2292847633362	0.9994142	77.7777
SA45_SOC_4	335	647.1109771728516	569.4094562530518	0.999428	78.01126666666667
SA45_SOC_4	336	664.8161888122559	582.6377248764038	0.9995396	78.24483333333333
SA45_SOC_4	337	699.0997123718262	585.4293251037598	0.9994698	78.47840000000001
SA45_SOC_4	338	710.5653190612793	587.276508808136	0.9997913	78.71196666666667
SA45_SOC_4	339	725.3590393066406	590.6622076034546	0.999749	78.94553333333333
SA45_SOC_4	340	747.2510147094727	606.6124248504639	0.99965346	79.1791
SA45_SOC_4	341	753.2725524902344	621.8893647193909	0.9995579	79.41266666666667
SA45_SOC_4	342	770.1567649841309	644.3914031982422	0.99968684	79.64623333333333
SA45_SOC_4	343	789.6261978149414	672.8845739364624	0.9990879	79.8798
SA45_SOC_4	344	810.3642654418945	699.0278720855713	0.9995515	80.11336666666666
SA45_SOC_4	345	819.188346862793	724.8831009864807	0.9989766	80.34693333333334
SA45_SOC_4	346	829.8007965087891	753.8165187835693	0.99775475	80.5805
SA45_SOC_4	347	832.5593948364258	792.2295069694519	0.9994246	80.81406666666666
SA45_SOC_4	348	847.9636001586914	815.732159614563	0.9991486	81.04763333333334
SA45_SOC_4	349	858.7116622924805	834.6737909317017	0.9993808	81.2812
SA45_SOC_4	350	869.0816116333008	847.0505976676941	0.99966097	81.51476666666667
SA45_SOC_4	351	878.9102554321289	859.5660638809204	0.99925095	81.74833333333333
SA45_SOC_4	352	869.6390533447266	865.0417613983154	0.99973375	81.9819
SA45_SOC_4	353	871.0640716552734	878.1401252746582	0.9991098	82.21546666666667
SA45_SOC_4	354	879.7183227539062	885.1385021209717	0.99937904	82.44903333333333
SA45_SOC_4	355	890.8278465270996	890.9207439422607	0.9994367	82.68260000000001
SA45_SOC_4	356	893.0672264099121	900.2715039253235	0.99929214	82.91616666666667
SA45_SOC_4	357	891.8210792541504	904.6663784980774	0.9994548	83.14973333333333
SA45_SOC_4	358	904.789867401123	909.6390008926392	0.99963224	83.3833
SA45_SOC_4	359	927.586784362793	909.9596428871155	0.9992248	83.61686666666667
SA45_SOC_4	360	962.8979873657227	906.7778134346008	0.9971852	83.85043333333333
SA45_SOC_4	361	1001.5778732299805	905.0177907943726	0.996881	84.084
SA45_SOC_4	362	1045.0358963012695	900.8612251281738	0.9982151	84.31756666666666
SA45_SOC_4	363	1084.335823059082	904.2195653915405	0.9991849	84.55113333333334
SA45_SOC_4	364	1140.4912948608398	901.1704730987549	0.99868065	84.7847
SA45_SOC_4	365	1197.9981994628906	897.6783013343811	0.99949527	85.01826666666666
SA45_SOC_4	366	1269.4641494750977	901.3884401321411	0.999298	85.25183333333334
SA45_SOC_4	367	1339.4411087036133	907.1899938583374	0.99901116	85.4854
SA45_SOC_4	368	1406.821517944336	906.0699033737183	0.99589384	85.71896666666667
SA45_SOC_4	369	1460.3759765625	921.7565774917603	0.99921083	85.95253333333334
SA45_SOC_4	370	1486.3784408569336	915.4677200317383	0.9991635	86.1861
SA45_SOC_4	371	1488.5245513916016	913.3626580238342	0.99904996	86.41966666666667
SA45_SOC_4	372	1491.6342544555664	918.3191871643066	0.9995554	86.65323333333333
SA45_SOC_4	373	1498.0604553222656	911.0805702209473	0.9988244	86.88680000000001
SA45_SOC_4	374	1506.2831497192383	919.6253156661987	0.9991824	87.12036666666667
SA45_SOC_4	375	1516.2603378295898	924.2851495742798	0.9991204	87.35393333333333
SA45_SOC_4	376	1515.2679061889648	911.3859558105469	0.9992029	87.5875
SA45_SOC_4	377	1528.6388397216797	903.0961275100708	0.9989931	87.82106666666667
SA45_SOC_4	378	1550.31005859375	899.8422002792358	0.99925464	88.05463333333333
SA45_SOC_4	379	1565.3790664672852	905.8062314987183	0.99925417	88.2882
SA45_SOC_4	380	1576.8990325927734	914.0184259414673	0.9985435	88.52176666666666
SA45_SOC_4	381	1595.61767578125	911.3430833816528	0.9989666	88.75533333333334
SA45_SOC_4	382	1589.4684219360352	913.8686299324036	0.99359095	88.9889
SA45_SOC_4	383	1558.9704895019531	917.4762225151062	0.99808156	89.22246666666666
SA45_SOC_4	384	1567.471046447754	920.7026624679565	0.999471	89.45603333333334
SA45_SOC_4	385	1584.9079513549805	930.1564192771912	0.9987852	89.6896
SA45_SOC_4	386	1599.1831970214844	941.1524891853333	0.9983601	89.92316666666667
SA45_SOC_4	387	1587.070541381836	950.5683946609497	0.9994516	90.15673333333334
SA45_SOC_4	388	1586.5989303588867	948.1917428970337	0.9987149	90.3903
SA45_SOC_4	389	1574.8040771484375	947.9014849662781	0.9995192	90.62386666666667
SA45_SOC_4	390	1580.2887725830078	951.3097143173218	0.99924254	90.85743333333333
SA45_SOC_4	391	1598.385887145996	950.0606203079224	0.99918526	91.09100000000001
SA45_SOC_4	392	1635.8723831176758	954.1226863861084	0.9977557	91.32456666666667
SA45_SOC_4	393	1648.1232833862305	959.6558690071106	0.9979625	91.55813333333333
SA45_SOC_4	394	1687.111930847168	961.4984178543091	0.9986771	91.7917
SA45_SOC_4	395	1706.4269256591797	954.3371772766113	0.99744165	92.02526666666667
SA45_SOC_4	396	1691.5127563476562	961.4737629890442	0.9974734	92.25883333333333
SA45_SOC_4	397	1672.042465209961	956.3134288787842	0.997332	92.4924
SA45_SOC_4	398	1650.5694580078125	963.8723659515381	0.9904351	92.72596666666666
SA45_SOC_4	399	1653.4364318847656	968.9695501327515	0.9989304	92.95953333333334
SA45_SOC_4	400	1634.8445892333984	973.8005518913269	0.99901676	93.1931
SA45_SOC_4	401	1639.8583602905273	970.8401012420654	0.9998184	93.42666666666666
SA45_SOC_4	402	1661.330680847168	968.5257625579834	0.9990128	93.66023333333334
SA45_SOC_4	403	1662.12890625	957.799608707428	0.99834764	93.8938
SA45_SOC_4	404	1677.7521514892578	951.7497682571411	0.99896324	94.12736666666667
SA45_SOC_4	405	1667.6655578613281	944.7664546966553	0.99902964	94.36093333333334
SA45_SOC_4	406	1635.5435943603516	940.5002617835999	0.999666	94.5945
SA45_SOC_4	407	1635.040512084961	926.1070990562439	0.99940014	94.82806666666667
SA45_SOC_4	408	1645.4902267456055	930.2332162857056	0.99967647	95.06163333333333
SA45_SOC_4	409	1624.6781158447266	925.0045824050903	0.99951255	95.29520000000001
SA45_SOC_4	410	1638.4198379516602	929.535927772522	0.9993299	95.52876666666667
SA45_SOC_4	411	1664.2981338500977	915.6952142715454	0.99948823	95.76233333333333
SA45_SOC_4	412	1694.6537017822266	910.0897407531738	0.99743587	95.9959
SA45_SOC_4	413	1714.390525817871	914.9954152107239	0.9965945	96.22946666666667
SA45_SOC_4	414	1704.0981674194336	921.2889075279236	0.9976948	96.46303333333333
SA45_SOC_4	415	1673.5212707519531	910.9909629821777	0.9994178	96.6966
SA45_SOC_4	416	1655.3057098388672	916.714882850647	0.9992706	96.93016666666666
SA45_SOC_4	417	1658.550910949707	884.0995860099792	0.9984913	97.16373333333334
SA45_SOC_4	418	1646.4351654052734	866.992199420929	0.99905807	97.3973
SA45_SOC_4	419	1616.553726196289	875.7769918441772	0.99965894	97.63086666666666
SA45_SOC_4	420	1641.4287185668945	889.1074848175049	0.9989992	97.86443333333334
SA45_SOC_4	421	1672.4418640136719	914.5046997070312	0.9992384	98.098
SA45_SOC_4	422	1657.4259567260742	936.6149640083313	0.99927837	98.33156666666667
SA45_SOC_4	423	1627.657814025879	950.8348989486694	0.9996699	98.56513333333334
SA45_SOC_4	424	1660.6964492797852	959.9744510650635	0.9990403	98.7987
SA45_SOC_4	425	1675.7418823242188	957.8481459617615	0.9991536	99.03226666666667
SA45_SOC_4	426	1679.3939208984375	950.7509565353394	0.99919313	99.26583333333333
SA45_SOC_4	427	1701.8163299560547	927.3372673988342	0.9969457	99.49940000000001
SA45_SOC_4	428	1683.2426834106445	915.7047414779663	0.9956189	99.73296666666667
SA45_SOC_4	429	1640.2416229248047	903.0917501449585	0.99702376	99.96653333333333
SA45_SOC_4	430	1621.51611328125	908.4343242645264	0.9891355	100.2001
SA45_SOC_4	431	1580.7413864135742	880.95618724823	0.9931236	100.43366666666667
SA45_SOC_4	432	1527.3247146606445	903.2104539871216	0.9991375	100.66723333333333
SA45_SOC_4	433	1519.8128128051758	895.106406211853	0.9973532	100.9008
SA45_SOC_4	434	1503.0119705200195	899.8459339141846	0.9996917	101.13436666666666
SA45_SOC_4	435	1503.200454711914	905.7965755462646	0.9987004	101.36793333333334
SA45_SOC_4	436	1504.899673461914	886.0191249847412	0.99628687	101.6015
SA45_SOC_4	437	1486.732292175293	835.6796836853027	0.9990042	101.83506666666666
SA45_SOC_4	438	1489.0522384643555	803.647027015686	0.9991013	102.06863333333334
SA45_SOC_4	439	1468.4487533569336	810.0051498413086	0.99930775	102.3022
SA45_SOC_4	440	1450.0170135498047	834.3550801277161	0.99938285	102.53576666666667
SA45_SOC_4	441	1461.8946075439453	850.7469606399536	0.99967074	102.76933333333334
SA45_SOC_4	442	1466.3763427734375	876.9632577896118	0.99935716	103.0029
SA45_SOC_4	443	1489.3187713623047	906.4347696304321	0.9986461	103.23646666666667
SA45_SOC_4	444	1482.9401779174805	923.7733840942383	0.99875224	103.47003333333333
SA45_SOC_4	445	1479.0513610839844	922.113847732544	0.9991757	103.70360000000001
SA45_SOC_4	446	1492.6078033447266	924.9497365951538	0.9996853	103.93716666666667
SA45_SOC_4	447	1495.2841186523438	918.4936380386353	0.9991412	104.17073333333333
SA45_SOC_4	448	1475.1625442504883	921.1400127410889	0.99859923	104.4043
SA45_SOC_4	449	1470.955467224121	907.3088264465332	0.9956014	104.63786666666667
SA45_SOC_4	450	1459.2121124267578	918.5026502609253	0.9991437	104.87143333333333
SA45_SOC_4	451	1466.1793899536133	907.9219150543213	0.99963677	105.105
SA45_SOC_4	452	1469.4403839111328	903.5009694099426	0.99884146	105.33856666666667
SA45_SOC_4	453	1462.4261856079102	895.5738830566406	0.9995641	105.57213333333334
SA45_SOC_4	454	1466.586799621582	885.6863164901733	0.9990594	105.8057
SA45_SOC_4	455	1463.5779190063477	884.9493741989136	0.9993518	106.03926666666666
SA45_SOC_4	456	1457.1998977661133	887.1093463897705	0.9988159	106.27283333333334
SA45_SOC_4	457	1478.7023162841797	892.6628708839417	0.9991134	106.5064
SA45_SOC_4	458	1476.3995361328125	901.5563249588013	0.9986754	106.73996666666667
SA45_SOC_4	459	1492.694206237793	920.2859115600586	0.9973973	106.97353333333334
SA45_SOC_4	460	1483.0218887329102	926.8307161331177	0.9984919	107.2071
SA45_SOC_4	461	1476.3553619384766	929.7638082504272	0.9984883	107.44066666666667
SA45_SOC_4	462	1469.5305633544922	929.194815158844	0.9987004	107.67423333333333
SA45_SOC_4	463	1487.8572463989258	924.9895191192627	0.999405	107.90780000000001
SA45_SOC_4	464	1482.454605102539	919.3057036399841	0.99926895	108.14136666666667
SA45_SOC_4	465	1472.4508666992188	928.6977910995483	0.9981938	108.37493333333333
SA45_SOC_4	466	1475.6245422363281	927.9045867919922	0.99877816	108.6085
SA45_SOC_4	467	1479.4614028930664	927.4302864074707	0.9974141	108.84206666666667
SA45_SOC_4	468	1478.6994552612305	926.0344862937927	0.99799806	109.07563333333333
SA45_SOC_4	469	1475.8894729614258	923.8355684280396	0.99912363	109.3092
SA45_SOC_4	470	1481.4388275146484	923.4334945678711	0.9988374	109.54276666666667
SA45_SOC_4	471	1488.2126998901367	922.6960372924805	0.9989047	109.77633333333334
SA45_SOC_4	472	1492.2350692749023	908.8490796089172	0.9985606	110.0099
SA45_SOC_4	473	1474.039306640625	910.2674102783203	0.99873894	110.24346666666666
SA45_SOC_4	474	1483.4865188598633	901.4495944976807	0.99935657	110.47703333333334
SA45_SOC_4	475	1483.5515213012695	902.984504699707	0.9989348	110.7106
SA45_SOC_4	476	1486.9612884521484	906.3261079788208	0.9989673	110.94416666666667
SA45_SOC_4	477	1485.7887268066406	912.6703262329102	0.9981616	111.17773333333334
SA45_SOC_4	478	1481.341667175293	920.7540965080261	0.99913305	111.4113
SA45_SOC_4	479	1484.1557693481445	922.7477931976318	0.9991115	111.64486666666667
SA45_SOC_4	480	1475.1708984375	923.378005027771	0.999337	111.87843333333333
SA45_SOC_4	481	1484.9212646484375	919.5864987373352	0.99942964	112.11200000000001
SA45_SOC_4	482	1484.971046447754	922.5436019897461	0.9993499	112.34556666666667
SA45_SOC_4	483	1485.6943130493164	917.7160120010376	0.9991418	112.57913333333333
SA45_SOC_4	484	1491.1572647094727	920.0458002090454	0.99864537	112.8127
SA45_SOC_4	485	1470.3984832763672	928.4036064147949	0.9982816	113.04626666666667
SA45_SOC_4	486	1494.9687194824219	926.7015838623047	0.9994848	113.27983333333333
SA45_SOC_4	487	1481.7546844482422	916.8943548202515	0.999099	113.5134
SA45_SOC_4	488	1492.511215209961	897.4314951896667	0.99570125	113.74696666666667
SA45_SOC_4	489	1479.9254608154297	874.9909973144531	0.9981912	113.98053333333334
SA45_SOC_4	490	1452.1023559570312	865.9537982940674	0.99906594	114.2141
SA45_SOC_4	491	1462.5251770019531	869.7534799575806	0.9984855	114.44766666666666
SA45_SOC_4	492	1467.0904541015625	894.2380142211914	0.9980052	114.68123333333334
SA45_SOC_4	493	1490.0619506835938	905.706775188446	0.9993932	114.9148
SA45_SOC_4	494	1488.636131286621	903.9319467544556	0.99821943	115.14836666666667
SA45_SOC_4	495	1500.2655029296875	895.6177854537964	0.99890685	115.38193333333334
SA45_SOC_4	496	1478.6484146118164	841.219367980957	0.9989575	115.6155
SA45_SOC_4	497	1474.8682022094727	819.1355609893799	0.99769634	115.84906666666667
SA45_SOC_4	498	1488.7055969238281	829.6984648704529	0.9990233	116.08263333333333
SA45_SOC_4	499	1493.6600875854492	883.8188552856445	0.99946684	116.31620000000001
SA45_SOC_4	500	1482.7060317993164	917.7445936203003	0.9990062	116.54976666666667
SA45_SOC_4	501	1484.4091415405273	927.5399780273438	0.9978696	116.78333333333333
SA45_SOC_4	502	1488.3626174926758	923.0228590965271	0.99929273	117.0169
SA45_SOC_4	503	1484.2829132080078	917.3535919189453	0.99953544	117.25046666666667
SA45_SOC_4	504	1519.4599914550781	901.8143963813782	0.99970835	117.48403333333333
SA45_SOC_4	505	1545.40283203125	891.2738299369812	0.99905914	117.7176
SA45_SOC_4	506	1571.004409790039	891.9115734100342	0.9988306	117.95116666666667
SA45_SOC_4	507	1590.424690246582	902.1875667572021	0.99922013	118.18473333333334
SA45_SOC_4	508	1601.2636184692383	908.2046413421631	0.9987613	118.4183
SA45_SOC_4	509	1636.1156845092773	904.4717144966125	0.9973769	118.65186666666666
SA45_SOC_4	510	1645.9404373168945	907.5817680358887	0.9896868	118.88543333333334
SA45_SOC_4	511	1625.3858184814453	898.3438539505005	0.999091	119.119
SA45_SOC_4	512	1595.7554626464844	898.5933637619019	0.9983405	119.35256666666668
SA45_SOC_4	513	1581.6563415527344	908.2436513900757	0.9989722	119.58613333333334
SA45_SOC_4	514	1590.6175231933594	920.6294059753418	0.9991621	119.8197
SA45_SOC_4	515	1603.3293914794922	935.8144855499268	0.99913377	120.05326666666667
SA45_SOC_4	516	1626.0627365112305	946.4678978919983	0.9976513	120.28683333333333
SA45_SOC_4	517	1636.6351318359375	945.7489156723022	0.99805045	120.5204
SA45_SOC_4	518	1634.0858459472656	945.9608316421509	0.9964868	120.75396666666667
SA45_SOC_4	519	1612.4625778198242	940.3184080123901	0.9800402	120.98753333333333
SA45_SOC_4	520	1588.9728927612305	946.8850350379944	0.99941504	121.2211
SA45_SOC_4	521	1584.2096328735352	932.2565245628357	0.99886215	121.45466666666667
SA45_SOC_4	522	1589.4128036499023	944.7687721252441	0.99880457	121.68823333333333
SA45_SOC_4	523	1628.5026168823242	938.3595371246338	0.9957497	121.9218
SA45_SOC_4	524	1633.2737731933594	945.121922492981	0.9945703	122.15536666666667
SA45_SOC_4	525	1634.5428085327148	916.4545583724976	0.9935476	122.38893333333334
SA45_SOC_4	526	1644.1337585449219	893.2321214675903	0.99914527	122.6225
SA45_SOC_4	527	1661.2704849243164	912.5124192237854	0.99829715	122.85606666666666
SA45_SOC_4	528	1643.4316635131836	917.9409313201904	0.9989531	123.08963333333334
SA45_SOC_4	529	1665.8410263061523	918.5059976577759	0.9984359	123.3232
SA45_SOC_4	530	1651.5099334716797	920.878529548645	0.9995135	123.55676666666668
SA45_SOC_4	531	1651.6154479980469	921.6292476654053	0.99816716	123.79033333333334
SA45_SOC_4	532	1643.2159423828125	928.7679576873779	0.99523646	124.0239
SA45_SOC_4	533	1641.8107223510742	925.6450939178467	0.99877423	124.25746666666667
SA45_SOC_4	534	1640.1573944091797	925.0524759292603	0.99828243	124.49103333333333
SA45_SOC_4	535	1641.5564346313477	928.2013463973999	0.99828523	124.7246
SA45_SOC_4	536	1644.968490600586	930.9848356246948	0.9992865	124.95816666666667
SA45_SOC_4	537	1630.0514602661133	928.880352973938	0.99492896	125.19173333333333
SA45_SOC_4	538	1629.891700744629	939.2937183380127	0.99826366	125.42530000000001
SA45_SOC_4	539	1645.2177429199219	947.1783185005188	0.9990503	125.65886666666667
SA45_SOC_4	540	1650.047836303711	944.9143195152283	0.9988595	125.89243333333333
SA45_SOC_4	541	1648.707046508789	946.0702657699585	0.9983492	126.126
SA45_SOC_4	542	1649.5992279052734	953.0271863937378	0.99923134	126.35956666666667
SA45_SOC_4	543	1654.925193786621	954.2373991012573	0.9993598	126.59313333333334
SA45_SOC_4	544	1673.4142684936523	962.4659442901611	0.9990645	126.8267
SA45_SOC_4	545	1687.3673629760742	959.6661043167114	0.99890995	127.06026666666666
SA45_SOC_4	546	1686.8999862670898	950.4980993270874	0.99940145	127.29383333333334
SA45_SOC_4	547	1779.9158477783203	921.0733222961426	0.8981579	127.5274
SA45_SOC_4	548	1693.7008666992188	915.636956691742	0.9828693	127.76096666666668
SA45_SOC_4	549	1663.406639099121	903.608729839325	0.9995066	127.99453333333334
SA45_SOC_4	550	1665.1042556762695	897.3533463478088	0.99723804	128.2281
SA45_SOC_4	551	1681.4481353759766	928.2317304611206	0.9984528	128.46166666666667
SA45_SOC_4	552	1705.7881164550781	950.8002018928528	0.9967272	128.69523333333333
SA45_SOC_4	553	1683.3411026000977	974.8258209228516	0.9995421	128.9288
SA45_SOC_4	554	1696.4562606811523	969.3911933898926	0.9964784	129.16236666666666
SA45_SOC_4	555	1690.7097244262695	963.9022994041443	0.9974796	129.39593333333335
SA45_SOC_4	556	1709.1313934326172	948.4883737564087	0.99947923	129.6295
SA45_SOC_4	557	1714.0105819702148	936.1677002906799	0.99833506	129.86306666666667
SA45_SOC_4	558	1715.947151184082	924.1316843032837	0.99720144	130.09663333333333
SA45_SOC_4	559	1730.5577087402344	909.4908142089844	0.9998807	130.3302
SA45_SOC_4	560	1717.7217864990234	873.7943029403687	0.99969685	130.56376666666668
SA45_SOC_4	561	1700.214500427246	852.4963617324829	0.9994591	130.79733333333334
SA45_SOC_4	562	1695.413589477539	889.0777444839478	0.9996996	131.0309
SA45_SOC_4	563	1709.1709899902344	936.1115026473999	0.9987758	131.26446666666666
SA45_SOC_4	564	1708.187484741211	973.5564494132996	0.99948704	131.49803333333332
SA45_SOC_4	565	1730.1933288574219	981.0536527633667	0.9994542	131.73160000000001
SA45_SOC_4	566	1732.19970703125	972.8715205192566	0.9995834	131.96516666666668
SA45_SOC_4	567	1757.1613311767578	943.3543682098389	0.9996013	132.19873333333334
SA45_SOC_4	568	1722.751808166504	941.7078351974487	0.9988524	132.4323
SA45_SOC_4	569	1731.646957397461	917.4017429351807	0.9983712	132.66586666666666
SA45_SOC_4	570	1713.5573959350586	923.611421585083	0.9927938	132.89943333333335
SA45_SOC_4	571	1715.5717849731445	952.1847367286682	0.9993949	133.133
SA45_SOC_4	572	1714.0734100341797	943.253173828125	0.99920964	133.36656666666667
SA45_SOC_4	573	1719.7570037841797	938.9119863510132	0.9991026	133.60013333333333
SA45_SOC_4	574	1716.1967468261719	934.7429323196411	0.9995963	133.8337
SA45_SOC_4	575	1713.9641189575195	940.4192161560059	0.9987276	134.06726666666668
SA45_SOC_4	576	1709.3068313598633	945.5609464645386	0.99846435	134.30083333333334
SA45_SOC_4	577	1725.552749633789	961.3945841789246	0.9991881	134.5344
SA45_SOC_4	578	1731.9814682006836	969.0805292129517	0.9995859	134.76796666666667
SA45_SOC_4	579	1743.577651977539	972.9151010513306	0.99942917	135.00153333333333
SA45_SOC_4	580	1725.7713317871094	978.5492849349976	0.99929285	135.2351
SA45_SOC_4	581	1721.2637329101562	961.1028456687927	0.99878675	135.46866666666668
SA45_SOC_4	582	1726.208839416504	944.4650602340698	0.99879223	135.70223333333334
SA45_SOC_4	583	1713.1292724609375	944.1170597076416	0.9994929	135.9358
SA45_SOC_4	584	1722.6499557495117	940.4427766799927	0.9993247	136.16936666666666
SA45_SOC_4	585	1698.7011337280273	972.8123617172241	0.99973744	136.40293333333332
SA45_SOC_4	586	1735.9953689575195	978.6930298805237	0.99933857	136.6365
SA45_SOC_4	587	1713.7399291992188	969.1685271263123	0.99950457	136.87006666666667
SA45_SOC_4	588	1718.8492584228516	938.7901282310486	0.99918646	137.10363333333333
SA45_SOC_4	589	1713.1410598754883	896.8182134628296	0.99982846	137.3372
SA45_SOC_4	590	1694.5299911499023	843.2063055038452	0.9992933	137.57076666666666
SA45_SOC_4	591	1714.504051208496	893.7791633605957	0.9936144	137.80433333333335
SA45_SOC_4	592	1747.690773010254	941.8385767936707	0.9753703	138.0379
SA45_SOC_4	593	1750.096092224121	966.7047786712646	0.99887544	138.27146666666667
SA45_SOC_4	594	1711.8703079223633	972.5638818740845	0.9991406	138.50503333333333
SA45_SOC_4	595	1711.7272567749023	960.7901215553284	0.999845	138.7386
SA45_SOC_4	596	1708.1680297851562	952.7149772644043	0.99953055	138.97216666666668
SA45_SOC_4	597	1698.1943893432617	953.9195251464844	0.9998012	139.20573333333334
SA45_SOC_4	598	1708.0179977416992	970.9223699569702	0.99949074	139.4393
SA45_SOC_4	599	1697.545394897461	983.0678200721741	0.9997528	139.67286666666666
SA45_SOC_4	600	1709.9509048461914	982.6797151565552	0.9992599	139.90643333333333
SA45_SOC_4	601	1731.1324310302734	982.0290327072144	0.9972288	140.14000000000001
SA45_SOC_4	602	1740.2027893066406	976.0680913925171	0.9970708	140.37356666666668
SA45_SOC_4	603	1754.3598175048828	980.0180840492249	0.9992331	140.60713333333334
SA45_SOC_4	604	1768.4813690185547	976.7208337783813	0.99542326	140.8407
SA45_SOC_4	605	1755.0901794433594	969.3675684928894	0.99243927	141.07426666666666
SA45_SOC_4	606	1746.3946151733398	962.8512811660767	0.99387676	141.30783333333335
SA45_SOC_4	607	1747.2169876098633	959.7655606269836	0.995832	141.5414
SA45_SOC_4	608	1737.7029418945312	957.5060677528381	0.9953021	141.77496666666667
SA45_SOC_4	609	1734.8168563842773	948.101749420166	0.99731785	142.00853333333333
SA45_SOC_4	610	1732.4438095092773	953.9424419403076	0.9955466	142.2421
SA45_SOC_4	611	1730.874137878418	943.7968683242798	0.9924601	142.47566666666668
SA45_SOC_4	612	1725.248794555664	940.5876159667969	0.99178195	142.70923333333334
SA45_SOC_4	613	1725.4380798339844	945.7554817199707	0.99796486	142.9428
SA45_SOC_4	614	1714.9527740478516	921.5577936172485	0.9937443	143.17636666666667
SA45_SOC_4	615	1714.91455078125	927.5365018844604	0.99822265	143.40993333333333
SA45_SOC_4	616	1693.058853149414	906.0142207145691	0.97513264	143.6435
SA45_SOC_4	617	1667.2222137451172	895.9115839004517	0.96423805	143.87706666666668
SA45_SOC_4	618	1677.9113388061523	902.128472328186	0.9845589	144.11063333333334
SA45_SOC_4	619	1753.5762405395508	897.539963722229	0.9554715	144.3442
SA45_SOC_4	620	1655.2890014648438	902.6380491256714	0.99749595	144.57776666666666
SA45_SOC_4	621	1652.5659942626953	903.5531759262085	0.9978441	144.81133333333332
SA45_SOC_4	622	1641.0783004760742	903.7433338165283	0.9906613	145.0449
SA45_SOC_4	623	1645.9620666503906	912.5137066841125	0.99730694	145.27846666666667
SA45_SOC_4	624	1637.3614883422852	911.1013627052307	0.997407	145.51203333333333
SA45_SOC_4	625	1622.3027801513672	906.5549540519714	0.9903189	145.7456
SA45_SOC_4	626	1633.4484100341797	914.436399936676	0.9961647	145.97916666666666
SA45_SOC_4	627	1629.8198318481445	916.9400596618652	0.99744356	146.21273333333335
SA45_SOC_4	628	1623.9578247070312	917.8555727005005	0.99235404	146.4463
SA45_SOC_4	629	1632.8617858886719	922.21111536026	0.99761605	146.67986666666667
SA45_SOC_4	630	1624.0473175048828	920.4432392120361	0.9980406	146.91343333333333
SA45_SOC_4	631	1620.9827041625977	926.8515729904175	0.9968323	147.147
SA45_SOC_4	632	1623.8877868652344	930.6481647491455	0.99605477	147.38056666666668
SA45_SOC_4	633	1620.4111862182617	923.5511040687561	0.99725705	147.61413333333334
SA45_SOC_4	634	1619.9073028564453	931.3329005241394	0.99321944	147.8477
SA45_SOC_4	635	1616.7415237426758	925.1738834381104	0.99659234	148.08126666666666
SA45_SOC_4	636	1626.7322158813477	943.8903379440308	0.99478996	148.31483333333333
SA45_SOC_4	637	1625.8427810668945	947.2512531280518	0.98904455	148.54840000000002
SA45_SOC_4	638	1621.922607421875	950.168251991272	0.9613735	148.78196666666668
SA45_SOC_4	639	1632.5230407714844	952.2644305229187	0.9875014	149.01553333333334
SA45_SOC_4	640	1626.8460845947266	952.3612475395203	0.98837847	149.2491
SA45_SOC_4	641	1622.0732116699219	949.9292993545532	0.9869298	149.48266666666666
SA45_SOC_4	642	1623.153419494629	954.008617401123	0.9916079	149.71623333333335
SA45_SOC_4	643	1616.5911483764648	949.9644470214844	0.9941703	149.9498
SA45_SOC_4	644	1618.5543823242188	954.0742778778076	0.99235135	150.18336666666667
SA45_SOC_4	645	1618.3656692504883	954.4119143486023	0.9970632	150.41693333333333
SA45_SOC_4	646	1613.0765533447266	949.2504858970642	0.99271387	150.6505
SA45_SOC_4	647	1613.2283020019531	949.1441416740417	0.9936714	150.88406666666668
SA45_SOC_4	648	1612.7872467041016	948.0031299591064	0.9870149	151.11763333333334
SA45_SOC_4	649	1609.6499633789062	950.5121326446533	0.9947178	151.3512
SA45_SOC_4	650	1607.2109985351562	949.7316741943359	0.99780875	151.58476666666667
SA45_SOC_4	651	1605.4071807861328	942.124457359314	0.9948944	151.81833333333333
SA45_SOC_4	652	1603.0423736572266	937.8846573829651	0.996514	152.0519
SA45_SOC_4	653	1601.8877792358398	937.1247982978821	0.9953548	152.28546666666668
SA45_SOC_4	654	1600.301856994629	940.7806062698364	0.99622995	152.51903333333334
SA45_SOC_4	655	1598.3155059814453	933.7945890426636	0.9972186	152.7526
SA45_SOC_4	656	1598.8239669799805	939.7129154205322	0.9968046	152.98616666666666
SA45_SOC_4	657	1596.2794876098633	936.1699533462524	0.9935774	153.21973333333332
SA45_SOC_4	658	1594.4183349609375	931.1370134353638	0.99846137	153.4533
SA45_SOC_4	659	1581.0507202148438	932.6991534233093	0.9990614	153.68686666666667
SA45_SOC_4	660	1567.2521209716797	934.6150231361389	0.99899787	153.92043333333334
SA45_SOC_4	661	1569.3618392944336	932.6360034942627	0.99826413	154.154
SA45_SOC_4	662	1545.8958435058594	938.4399390220642	0.9992447	154.38756666666666
SA45_SOC_4	663	1542.8931427001953	940.4226922988892	0.99968565	154.62113333333335
SA45_SOC_4	664	1542.6171112060547	938.0558252334595	0.99774915	154.8547
SA45_SOC_4	665	1526.6579818725586	941.5234708786011	0.99942636	155.08826666666667
SA45_SOC_4	666	1530.9651947021484	932.5838613510132	0.99907184	155.32183333333333
SA45_SOC_4	667	1535.4698181152344	939.7196102142334	0.9997019	155.5554
SA45_SOC_4	668	1543.0863189697266	937.6707458496094	0.99942917	155.78896666666668
SA45_SOC_4	669	1548.5029220581055	931.0692930221558	0.9983241	156.02253333333334
SA45_SOC_4	670	1549.9486541748047	935.2554702758789	0.9990632	156.2561
SA45_SOC_4	671	1548.8978576660156	938.8012003898621	0.99925536	156.48966666666666
SA45_SOC_4	672	1551.0064315795898	937.3260927200317	0.9993125	156.72323333333333
SA45_SOC_4	673	1553.9068222045898	934.9234342575073	0.99891806	156.95680000000002
SA45_SOC_4	674	1564.4866561889648	930.0003147125244	0.9983198	157.19036666666668
SA45_SOC_4	675	1572.7964401245117	932.9359817504883	0.9989114	157.42393333333334
SA45_SOC_4	676	1570.2335357666016	931.135790348053	0.9990451	157.6575
SA45_SOC_4	677	1567.8160858154297	929.4928622245789	0.9994568	157.89106666666666
SA45_SOC_4	678	1567.0874404907227	932.137885093689	0.99944144	158.12463333333335
SA45_SOC_4	679	1593.1282424926758	926.6318035125732	0.99943966	158.3582
SA45_SOC_4	680	1591.6072082519531	925.8697557449341	0.99928135	158.59176666666667
SA45_SOC_4	681	1609.405746459961	923.8636350631714	0.99874413	158.82533333333333
SA45_SOC_4	682	1637.1330642700195	931.3231801986694	0.9993036	159.0589
SA45_SOC_4	683	1637.1469116210938	929.0795230865479	0.9993709	159.29246666666666
SA45_SOC_4	684	1668.9697265625	925.6899619102478	0.9994178	159.52603333333334
SA45_SOC_4	685	1656.4306640625	932.1167707443237	0.9987092	159.7596
SA45_SOC_4	686	1684.9993515014648	928.1315660476685	0.99821657	159.99316666666667
SA45_SOC_4	687	1671.573486328125	934.2185497283936	0.99851686	160.22673333333333
SA45_SOC_4	688	1677.927589416504	943.2019972801208	0.999223	160.4603
SA45_SOC_4	689	1668.7034225463867	939.121778011322	0.9977551	160.69386666666668
SA45_SOC_4	690	1666.4824676513672	948.0698204040527	0.9962727	160.92743333333334
SA45_SOC_4	691	1655.1473236083984	946.9112992286682	0.9987066	161.161
SA45_SOC_4	692	1657.2536087036133	947.534236907959	0.99818367	161.39456666666666
SA45_SOC_4	693	1635.088005065918	956.5308809280396	0.9982766	161.62813333333332
SA45_SOC_4	694	1656.086196899414	955.1719665527344	0.99864775	161.8617
SA45_SOC_4	695	1671.3805389404297	961.3838338851929	0.99900526	162.09526666666667
SA45_SOC_4	696	1701.0293197631836	953.8462686538696	0.9988549	162.32883333333334
SA45_SOC_4	697	1678.3403778076172	948.2105398178101	0.99942774	162.5624
SA45_SOC_4	698	1705.1008987426758	948.7664651870728	0.99914145	162.79596666666666
SA45_SOC_4	699	1719.8675537109375	954.7177505493164	0.9990721	163.02953333333335
SA45_SOC_4	700	1730.3961181640625	959.2198061943054	0.9978834	163.2631
SA45_SOC_4	701	1722.1006393432617	953.2126450538635	0.99353206	163.49666666666667
SA45_SOC_4	702	1684.7549057006836	970.1446151733398	0.9990134	163.73023333333333
SA45_SOC_4	703	1696.4837265014648	973.7433242797852	0.9984919	163.9638
SA45_SOC_4	704	1696.4307403564453	965.179009437561	0.9962603	164.19736666666668
SA45_SOC_4	705	1717.1791076660156	955.7988953590393	0.99761	164.43093333333334
SA45_SOC_4	706	1721.9960403442383	944.1336679458618	0.99903095	164.6645
SA45_SOC_4	707	1706.121711730957	911.2264394760132	0.99968326	164.89806666666667
SA45_SOC_4	708	1701.518440246582	884.847149848938	0.9996012	165.13163333333333
SA45_SOC_4	709	1694.798240661621	893.6788702011108	0.99967635	165.36520000000002
SA45_SOC_4	710	1714.9422454833984	927.5887727737427	0.9992316	165.59876666666668
SA45_SOC_4	711	1706.465835571289	957.4729800224304	0.9996643	165.83233333333334
SA45_SOC_4	712	1700.401840209961	972.2751045227051	0.99977654	166.0659
SA45_SOC_4	713	1716.8895721435547	971.0797619819641	0.99968016	166.29946666666666
SA45_SOC_4	714	1714.8256301879883	952.7277231216431	0.9987985	166.53303333333335
SA45_SOC_4	715	1726.080665588379	947.682294845581	0.9984218	166.7666
SA45_SOC_4	716	1720.9766006469727	948.1346440315247	0.9983748	167.00016666666667
SA45_SOC_4	717	1705.4499435424805	977.2213983535767	0.9998294	167.23373333333333
SA45_SOC_4	718	1719.393653869629	987.0471024513245	0.9997353	167.4673
SA45_SOC_4	719	1717.4206924438477	984.3619108200073	0.99958926	167.70086666666666
SA45_SOC_4	720	1723.8679504394531	978.6869788169861	0.9997094	167.93443333333335
SA45_SOC_4	721	1724.4287109375	958.24951171875	0.99957067	168.168
SA45_SOC_4	722	1728.9577102661133	933.9163184165955	0.9988147	168.40156666666667
SA45_SOC_4	723	1719.6158981323242	907.3027753829956	0.99948776	168.63513333333333
SA45_SOC_4	724	1727.541275024414	924.5924663543701	0.9992071	168.8687
SA45_SOC_4	725	1706.158676147461	952.4824619293213	0.9996681	169.10226666666668
SA45_SOC_4	726	1735.0615310668945	972.1211242675781	0.9998336	169.33583333333334
SA45_SOC_4	727	1717.683219909668	982.7641725540161	0.9994324	169.5694
SA45_SOC_4	728	1746.738166809082	978.1029224395752	0.9758209	169.80296666666666
SA45_SOC_4	729	1757.2802352905273	977.4360179901123	0.9919566	170.03653333333332
SA45_SOC_4	730	1788.2733535766602	977.7164912223816	0.9971513	170.2701
SA45_SOC_4	731	1802.9025650024414	978.9979648590088	0.996479	170.50366666666667
SA45_SOC_4	732	1808.8837051391602	974.2601108551025	0.98574096	170.73723333333334
SA45_SOC_4	733	1805.3308868408203	971.3996315002441	0.99090624	170.9708
SA45_SOC_4	734	1799.7245407104492	965.0626230239868	0.9925916	171.20436666666666
SA45_SOC_4	735	1791.7079544067383	948.833863735199	0.9905005	171.43793333333335
SA45_SOC_4	736	1779.4278717041016	918.2170915603638	0.9907742	171.6715
SA45_SOC_4	737	1764.3917083740234	920.7141208648682	0.9947084	171.90506666666667
SA45_SOC_4	738	1750.0278854370117	916.1529064178467	0.99711907	172.13863333333333
SA45_SOC_4	739	1740.4765319824219	904.9818706512451	0.9991842	172.3722
SA45_SOC_4	740	1731.8428802490234	899.2052936553955	0.9983398	172.60576666666668
SA45_SOC_4	741	1728.870735168457	894.125554561615	0.99902296	172.83933333333334
SA45_SOC_4	742	1721.7694473266602	887.8511810302734	0.9924765	173.0729
SA45_SOC_4	743	1719.5575332641602	887.0442008972168	0.9989562	173.30646666666667
SA45_SOC_4	744	1707.9296493530273	878.842306137085	0.99907684	173.54003333333333
SA45_SOC_4	745	1704.6725463867188	878.772075176239	0.9887453	173.77360000000002
SA45_SOC_4	746	1686.9050216674805	867.9551553726196	0.99690264	174.00716666666668
SA45_SOC_4	747	1679.8047637939453	861.2625503540039	0.98630327	174.24073333333334
SA45_SOC_4	748	1669.5690536499023	871.2382435798645	0.99588156	174.4743
SA45_SOC_4	749	1663.2666778564453	870.6220006942749	0.99802506	174.70786666666666
SA45_SOC_4	750	1677.1687316894531	868.5025191307068	0.96330154	174.94143333333335
SA45_SOC_4	751	1707.2581100463867	864.5178937911987	0.8490134	175.175
SA45_SOC_4	752	1638.6020278930664	875.0518941879272	0.9798606	175.40856666666667
SA45_SOC_4	753	1615.045051574707	892.4378228187561	0.99624443	175.64213333333333
SA45_SOC_4	754	1612.873191833496	895.6901407241821	0.99566036	175.8757
SA45_SOC_4	755	1581.767692565918	894.1160917282104	0.99685186	176.10926666666666
SA45_SOC_4	756	1557.7418518066406	908.5736274719238	0.9983382	176.34283333333335
SA45_SOC_4	757	1544.5222091674805	923.0415916442871	0.99949	176.5764
SA45_SOC_4	758	1506.0993576049805	924.4253540039062	0.998691	176.80996666666667
SA45_SOC_4	759	1507.6555252075195	918.0579614639282	0.9993656	177.04353333333333
SA45_SOC_4	760	1506.5825271606445	921.4137268066406	0.9993475	177.2771
SA45_SOC_4	761	1496.7289352416992	898.9721345901489	0.999488	177.51066666666668
SA45_SOC_4	762	1497.3944091796875	897.3393130302429	0.9992322	177.74423333333334
SA45_SOC_4	763	1497.828712463379	895.8013772964478	0.9986399	177.9778
SA45_SOC_4	764	1495.440902709961	904.8074197769165	0.9996069	178.21136666666666
SA45_SOC_4	765	1483.6331176757812	905.578351020813	0.9977937	178.44493333333332
SA45_SOC_4	766	1482.1916198730469	915.2117729187012	0.9989555	178.6785
SA45_SOC_4	767	1483.4487533569336	915.8629703521729	0.99923646	178.91206666666668
SA45_SOC_4	768	1487.394905090332	913.0895233154297	0.9992537	179.14563333333334
SA45_SOC_4	769	1487.8044891357422	903.6999464035034	0.999451	179.3792
SA45_SOC_4	770	1486.538314819336	903.4290647506714	0.99966216	179.61276666666666
SA45_SOC_4	771	1483.8161087036133	898.0458068847656	0.99805695	179.84633333333335
SA45_SOC_4	772	1488.0558013916016	906.6690230369568	0.9987985	180.0799
SA45_SOC_4	773	1478.086166381836	911.451358795166	0.9994112	180.31346666666667
SA45_SOC_4	774	1483.6055374145508	912.5635957717896	0.99926895	180.54703333333333
SA45_SOC_4	775	1483.3622360229492	910.4726314544678	0.99947757	180.7806
SA45_SOC_4	776	1490.929298400879	912.4524879455566	0.9995004	181.01416666666668
SA45_SOC_4	777	1504.8659133911133	907.881875038147	0.9993299	181.24773333333334
SA45_SOC_4	778	1512.8814697265625	902.6645064353943	0.99933773	181.4813
SA45_SOC_4	779	1530.5915451049805	874.1044521331787	0.9993906	181.71486666666667
SA45_SOC_4	780	1524.2856216430664	845.1688456535339	0.9988102	181.94843333333333
SA45_SOC_4	781	1519.4585037231445	834.6820306777954	0.9966264	182.18200000000002
SA45_SOC_4	782	1516.805534362793	818.5654735565186	0.99871707	182.41556666666668
SA45_SOC_4	783	1512.861328125	802.2563123703003	0.99790585	182.64913333333334
SA45_SOC_4	784	1500.9939193725586	767.6783466339111	0.99890363	182.8827
SA45_SOC_4	785	1479.7327423095703	736.3763880729675	0.9993956	183.11626666666666
SA45_SOC_4	786	1497.8059387207031	740.9088277816772	0.9994429	183.34983333333335
SA45_SOC_4	787	1495.9502792358398	769.8425030708313	0.99961615	183.5834
SA45_SOC_4	788	1477.2049713134766	791.6840744018555	0.9996057	183.81696666666667
SA45_SOC_4	789	1476.4118957519531	808.5912609100342	0.9995297	184.05053333333333
SA45_SOC_4	790	1508.232421875	822.8870916366577	0.99949634	184.2841
SA45_SOC_4	791	1510.4609298706055	839.7995567321777	0.9992505	184.51766666666666
SA45_SOC_4	792	1523.4919738769531	838.567328453064	0.99933904	184.75123333333335
SA45_SOC_4	793	1512.5846099853516	790.5538129806519	0.99943787	184.9848
SA45_SOC_4	794	1503.0521392822266	727.9126882553101	0.9986058	185.21836666666667
SA45_SOC_4	795	1493.9424133300781	665.9053802490234	0.9994899	185.45193333333333
SA45_SOC_4	796	1486.4289093017578	625.7175636291504	0.9994318	185.6855
SA45_SOC_4	797	1476.4251708984375	626.9815921783447	0.99958295	185.91906666666668
SA45_SOC_4	798	1469.1586303710938	620.6550121307373	0.99958783	186.15263333333334
SA45_SOC_4	799	1472.0812225341797	612.0749258995056	0.99920744	186.3862
SA45_SOC_4	800	1468.970603942871	604.6413230895996	0.99942386	186.61976666666666
SA45_SOC_4	801	1450.3951263427734	598.2111024856567	0.99934536	186.85333333333332
SA45_SOC_4	802	1459.925765991211	591.4227747917175	0.9989172	187.0869
SA45_SOC_4	803	1446.6367721557617	607.3063659667969	0.9944882	187.32046666666668
SA45_SOC_4	804	1462.0710754394531	626.8850326538086	0.99121666	187.55403333333334
SA45_SOC_4	805	1462.5687789916992	650.322732925415	0.9864412	187.7876
SA45_SOC_4	806	1464.5088958740234	668.6834621429443	0.9763337	188.02116666666666
SA45_SOC_4	807	1473.661880493164	677.8655004501343	0.99588335	188.25473333333335
SA45_SOC_4	808	1472.698860168457	690.7944345474243	0.99438876	188.4883
SA45_SOC_4	809	1470.732421875	694.8610711097717	0.9923819	188.72186666666667
SA45_SOC_4	810	1474.5890808105469	693.0593991279602	0.9972697	188.95543333333333
SA45_SOC_4	811	1457.5848770141602	692.5436425209045	0.9962197	189.189
SA45_SOC_4	812	1466.3349151611328	675.7266426086426	0.99636465	189.42256666666668
SA45_SOC_4	813	1461.0730361938477	664.1445207595825	0.99774784	189.65613333333334
SA45_SOC_4	814	1454.9874114990234	648.2252025604248	0.9943381	189.8897
SA45_SOC_4	815	1441.6820526123047	659.8696374893188	0.9925644	190.12326666666667
SA45_SOC_4	816	1446.5716552734375	651.87180519104	0.99306047	190.35683333333333
SA45_SOC_4	817	1429.325065612793	629.6433520317078	0.99764013	190.59040000000002
SA45_SOC_4	818	1432.925033569336	629.8271369934082	0.9974952	190.82396666666668
SA45_SOC_4	819	1451.422119140625	627.5845742225647	0.9988649	191.05753333333334
SA45_SOC_4	820	1456.4840698242188	630.0716257095337	0.9982146	191.2911
SA45_SOC_4	821	1458.2033157348633	637.4247622489929	0.99863213	191.52466666666666
SA45_SOC_4	822	1459.5255661010742	635.9511995315552	0.9979621	191.75823333333335
SA45_SOC_4	823	1453.1388473510742	635.4550123214722	0.9984937	191.9918
SA45_SOC_4	824	1394.4095993041992	632.4841976165771	0.99884254	192.22536666666667
SA45_SOC_4	825	1382.6689910888672	643.9765191078186	0.99951744	192.45893333333333
SA45_SOC_4	826	1352.6287078857422	664.6378755569458	0.999635	192.6925
SA45_SOC_4	827	1294.9679946899414	689.9119448661804	0.99979275	192.92606666666666
SA45_SOC_4	828	1219.9045944213867	726.2187767028809	0.9996611	193.15963333333335
SA45_SOC_4	829	1144.076156616211	768.1486558914185	0.99921894	193.3932
SA45_SOC_4	830	1051.9672393798828	810.4892349243164	0.9992926	193.62676666666667
SA45_SOC_4	831	934.8399925231934	848.3542156219482	0.99809283	193.86033333333333
SA45_SOC_4	832	833.9089965820312	883.0483102798462	0.9980844	194.0939
SA45_SOC_4	833	773.3564186096191	905.5639314651489	0.98849154	194.32746666666668
SA45_SOC_4	834	97.21627235412598	1053.1076574325562	0.016986672	194.56103333333334
SA45_SOC_4	835	96.25935316085815	1055.1847171783447	0.0035766065	194.7946
SA45_SOC_4	836	102.09858655929565	1054.7196865081787	0.018075898	195.02816666666666
SA45_SOC_4	837	27.493268251419067	51.53842493891716	0.0020259088	195.26173333333332
SA45_SOC_4	838	97.8443169593811	1055.6491041183472	0.010031672	195.49530000000001
SA45_SOC_4	839	97.15139865875244	1054.5879793167114	0.011259117	195.72886666666668
SA45_SOC_4	840	91.51601314544678	1054.4159746170044	0.0009462198	195.96243333333334
SA45_SOC_4	841	99.88007068634033	1055.7385182380676	0.022083068	196.196
SA45_SOC_4	842	620.2532958984375	1051.2797212600708	0.0032452724	196.42956666666666
SA45_SOC_4	843	1892.8908920288086	327.69006729125977	0.0023708406	196.66313333333335
SA45_SOC_4	844	121.39975547790527	1047.7383685112	0.060921513	196.8967
SA45_SOC_4	845	94.4625735282898	1054.6871137619019	0.0032590728	197.13026666666667
SA45_SOC_4	846	96.3004732131958	1054.9794960021973	0.0077493154	197.36383333333333
SA45_SOC_4	847	622.0090484619141	1051.111900806427	0.0014821768	197.5974
SA45_SOC_4	848	715.7607078552246	853.6018395423889	0.9340106	197.83096666666668
SA45_SOC_4	849	768.6747550964355	841.2930107116699	0.99328107	198.06453333333334
SA45_SOC_4	850	836.2736892700195	841.1522912979126	0.99867153	198.2981
SA45_SOC_4	851	959.7835922241211	848.6806511878967	0.99944764	198.53166666666667
SA45_SOC_4	852	1097.4071502685547	850.1415967941284	0.99924326	198.76523333333333
SA45_SOC_4	853	1221.9915390014648	856.1599588394165	0.9992907	198.99880000000002
SA45_SOC_4	854	1349.2880630493164	867.1367168426514	0.9992105	199.23236666666668
SA45_SOC_4	855	1443.7213897705078	884.9119091033936	0.9992224	199.46593333333334
SA45_SOC_4	856	1489.2205810546875	887.8084373474121	0.99950635	199.6995
SA45_SOC_4	857	1496.2624740600586	899.8450970649719	0.9996123	199.93306666666666
SA45_SOC_4	858	1522.049789428711	910.8064699172974	0.9991565	200.16663333333332
SA45_SOC_4	859	1558.245620727539	916.5654730796814	0.99835986	200.4002
SA45_SOC_4	860	1565.0056457519531	927.4893808364868	0.99891067	200.63376666666667
SA45_SOC_4	861	1571.1524963378906	926.0339069366455	0.9979273	200.86733333333333
SA45_SOC_4	862	1590.2332305908203	925.6906056404114	0.99770385	201.1009
SA45_SOC_4	863	1600.1593780517578	907.9201126098633	0.9989772	201.33446666666666
SA45_SOC_4	864	1589.6977615356445	902.6767373085022	0.99756	201.56803333333335
SA45_SOC_4	865	1595.5099868774414	892.6838564872742	0.99753004	201.8016
SA45_SOC_4	866	1587.0985794067383	898.8260078430176	0.99618715	202.03516666666667
SA45_SOC_4	867	1584.1897201538086	912.5771141052246	0.99737227	202.26873333333333
SA45_SOC_4	868	1575.1089477539062	914.4696807861328	0.9986614	202.5023
SA45_SOC_4	869	1563.6193084716797	909.7320199012756	0.99963474	202.73586666666668
SA45_SOC_4	870	1552.2748947143555	894.5164275169373	0.99952066	202.96943333333334
SA45_SOC_4	871	1552.298927307129	870.9039545059204	0.99916255	203.203
SA45_SOC_4	872	1529.567756652832	879.415225982666	0.99751115	203.43656666666666
SA45_SOC_4	873	1501.0590362548828	894.0192103385925	0.9993414	203.67013333333333
SA45_SOC_4	874	1495.6243515014648	899.3411207199097	0.9995598	203.90370000000001
SA45_SOC_4	875	1489.9860763549805	912.1100234985352	0.99941075	204.13726666666668
SA45_SOC_4	876	1488.7363815307617	919.2789888381958	0.9988943	204.37083333333334
SA45_SOC_4	877	1500.2501678466797	918.066201210022	0.99756014	204.6044
SA45_SOC_4	878	1485.769386291504	919.7205877304077	0.998806	204.83796666666666
SA45_SOC_4	879	1488.6114120483398	922.6006364822388	0.9980248	205.07153333333335
SA45_SOC_4	880	1493.1204986572266	914.9352264404297	0.99632555	205.3051
SA45_SOC_4	881	1482.3421096801758	907.0466995239258	0.99956304	205.53866666666667
SA45_SOC_4	882	1490.3956604003906	899.5772409439087	0.9977307	205.77223333333333
SA45_SOC_4	883	1492.6850509643555	897.582836151123	0.9985083	206.0058
SA45_SOC_4	884	1507.606086730957	899.075710773468	0.9686798	206.23936666666668
SA45_SOC_4	885	1493.023338317871	904.2623090744019	0.9984249	206.47293333333334
SA45_SOC_4	886	1491.277084350586	900.9974384307861	0.9976246	206.7065
SA45_SOC_4	887	1488.9253234863281	903.5898685455322	0.99925095	206.94006666666667
SA45_SOC_4	888	1485.758285522461	911.8424892425537	0.99917245	207.17363333333333
SA45_SOC_4	889	1507.206916809082	916.6171646118164	0.9989189	207.40720000000002
SA45_SOC_4	890	1498.978042602539	924.1536355018616	0.9995048	207.64076666666668
SA45_SOC_4	891	1483.1008529663086	923.4449529647827	0.99873286	207.87433333333334
SA45_SOC_4	892	1491.1040496826172	921.0191202163696	0.9996481	208.1079
SA45_SOC_4	893	1503.757553100586	917.5776743888855	0.9987165	208.34146666666666
SA45_SOC_4	894	1511.5183639526367	913.8451337814331	0.9981736	208.57503333333332
SA45_SOC_4	895	1499.5196914672852	913.4471797943115	0.99931145	208.8086
SA45_SOC_4	896	1511.7197799682617	918.2237863540649	0.99936444	209.04216666666667
SA45_SOC_4	897	1518.3445358276367	916.2932395935059	0.9993325	209.27573333333333
SA45_SOC_4	898	1520.3110885620117	917.5660228729248	0.9993017	209.5093
SA45_SOC_4	899	1518.8434982299805	915.2277374267578	0.99948287	209.74286666666666
SA45_SOC_4	900	1516.6438293457031	917.4775099754333	0.9995073	209.97643333333335
SA45_SOC_4	901	1529.509162902832	920.1553630828857	0.9995665	210.21
SA45_SOC_4	902	1558.2025909423828	916.8309473991394	0.99811757	210.44356666666667
SA45_SOC_4	903	1576.7892837524414	908.5443377494812	0.9956462	210.67713333333333
SA45_SOC_4	904	1586.5892028808594	912.5784015655518	0.9980913	210.9107
SA45_SOC_4	905	1589.7526931762695	907.2481870651245	0.99853516	211.14426666666668
SA45_SOC_4	906	1584.4569396972656	905.6446552276611	0.99885845	211.37783333333334
SA45_SOC_4	907	1591.6541290283203	898.9057016372681	0.9988493	211.6114
SA45_SOC_4	908	1627.3528289794922	895.7122850418091	0.9980379	211.84496666666666
SA45_SOC_4	909	1648.1599044799805	903.9539623260498	0.9983078	212.07853333333333
SA45_SOC_4	910	1653.0863571166992	894.0212059020996	0.9973896	212.31210000000002
SA45_SOC_4	911	1677.091941833496	898.4844446182251	0.9988424	212.54566666666668
SA45_SOC_4	912	1691.7155456542969	904.7442054748535	0.99889636	212.77923333333334
SA45_SOC_4	913	1696.1471557617188	912.5382328033447	0.99542856	213.0128
SA45_SOC_4	914	1706.3076782226562	916.200156211853	0.9981177	213.24636666666666
SA45_SOC_4	915	1726.1691284179688	925.9238290786743	0.9924994	213.47993333333335
SA45_SOC_4	916	1737.0343780517578	937.870044708252	0.9861487	213.7135
SA45_SOC_4	917	1753.2576370239258	929.6848225593567	0.99251455	213.94706666666667
SA45_SOC_4	918	1760.0233840942383	929.4564914703369	0.9937118	214.18063333333333
SA45_SOC_4	919	1766.0380554199219	927.6660203933716	0.96941525	214.4142
SA45_SOC_4	920	1743.4783172607422	923.6298322677612	0.99751425	214.64776666666668
SA45_SOC_4	921	1758.4135437011719	932.3111772537231	0.9968726	214.88133333333334
SA45_SOC_4	922	1742.4806213378906	944.5356130599976	0.9995759	215.1149
SA45_SOC_4	923	1757.9122924804688	944.541985988617	0.99822	215.34846666666667
SA45_SOC_4	924	1760.4773712158203	956.0557436943054	0.99683553	215.58203333333333
SA45_SOC_4	925	1732.3420715332031	957.315845489502	0.98728895	215.81560000000002
SA45_SOC_4	926	1730.0563430786133	941.2265825271606	0.9993026	216.04916666666668
SA45_SOC_4	927	1701.3361358642578	943.0503988265991	0.99964666	216.28273333333334
SA45_SOC_4	928	1727.1775817871094	931.0853862762451	0.9982424	216.5163
SA45_SOC_4	929	1691.7384338378906	955.8064913749695	0.9996817	216.74986666666666
SA45_SOC_4	930	1719.8442077636719	975.7648944854736	0.9997198	216.98343333333332
SA45_SOC_4	931	1715.2214813232422	971.9573593139648	0.99831223	217.217
SA45_SOC_4	932	1711.0282516479492	963.8712072372437	0.9994848	217.45056666666667
SA45_SOC_4	933	1715.8323669433594	961.0919666290283	0.9994129	217.68413333333334
SA45_SOC_4	934	1712.7398300170898	959.1638660430908	0.99955386	217.9177
SA45_SOC_4	935	1707.301025390625	973.1961536407471	0.9996215	218.15126666666666
SA45_SOC_4	936	1722.2885513305664	978.8063263893127	0.9998215	218.38483333333335
SA45_SOC_4	937	1714.4572448730469	977.1639776229858	0.99936765	218.6184
SA45_SOC_4	938	1719.7532272338867	969.6340084075928	0.99954647	218.85196666666667
SA45_SOC_4	939	1710.7183456420898	955.4805707931519	0.99968076	219.08553333333333
SA45_SOC_4	940	1729.728012084961	947.1825671195984	0.99969745	219.3191
SA45_SOC_4	941	1726.717414855957	942.141580581665	0.9994568	219.55266666666668
SA45_SOC_4	942	1728.4197235107422	938.4590578079224	0.9997379	219.78623333333334
SA45_SOC_4	943	1725.3508758544922	936.4682579040527	0.99936587	220.0198
SA45_SOC_4	944	1730.6293487548828	933.9532685279846	0.9991272	220.25336666666666
SA45_SOC_4	945	1727.0673751831055	935.5384540557861	0.9996973	220.48693333333333
SA45_SOC_4	946	1728.4324264526367	935.4954528808594	0.9996131	220.72050000000002
SA45_SOC_4	947	1730.360984802246	952.7094411849976	0.99764794	220.95406666666668
SA45_SOC_4	948	1710.3127670288086	969.5153045654297	0.99887735	221.18763333333334
SA45_SOC_4	949	1720.3146743774414	975.2201700210571	0.99958736	221.4212
SA45_SOC_4	950	1711.2255477905273	985.1798343658447	0.99982977	221.65476666666666
SA45_SOC_4	951	1713.5533905029297	980.4240846633911	0.9998876	221.88833333333335
SA45_SOC_4	952	1721.1923217773438	982.0637941360474	0.99961424	222.1219
SA45_SOC_4	953	1733.4260559082031	978.8654851913452	0.9993674	222.35546666666667
SA45_SOC_4	954	1722.7709197998047	983.4250259399414	0.9997489	222.58903333333333
SA45_SOC_4	955	1727.5143814086914	977.06458568573	0.9996668	222.8226
SA45_SOC_4	956	1718.8209915161133	975.0428223609924	0.9993474	223.05616666666668
SA45_SOC_4	957	1725.403060913086	966.6313934326172	0.9972663	223.28973333333334
SA45_SOC_4	958	1739.4150924682617	963.6492490768433	0.9987746	223.5233
SA45_SOC_4	959	1736.0282135009766	953.0898213386536	0.9982316	223.75686666666667
SA45_SOC_4	960	1760.0883865356445	951.865382194519	0.99659723	223.99043333333333
SA45_SOC_4	961	1774.9055099487305	942.7851819992065	0.9884207	224.22400000000002
SA45_SOC_4	962	1774.7773361206055	934.7129988670349	0.9932231	224.45756666666668
SA45_SOC_4	963	1760.5825424194336	931.3560104370117	0.99872917	224.69113333333334
SA45_SOC_4	964	1762.5234603881836	922.0077610015869	0.9956566	224.9247
SA45_SOC_4	965	1769.1790008544922	915.9220004081726	0.9861333	225.15826666666666
SA45_SOC_4	966	1758.4684753417969	923.4285378456116	0.98437184	225.39183333333332
SA45_SOC_4	967	1745.8213806152344	924.8691415786743	0.9961339	225.6254
SA45_SOC_4	968	1748.9381790161133	919.8069763183594	0.9939109	225.85896666666667
SA45_SOC_4	969	1740.5500030517578	921.9173812866211	0.989541	226.09253333333334
SA45_SOC_4	970	1738.3289337158203	918.3230495452881	0.99417466	226.3261
SA45_SOC_4	971	1734.5841979980469	919.7138929367065	0.99679035	226.55966666666666
SA45_SOC_4	972	1736.3850402832031	922.8697800636292	0.9979678	226.79323333333335
SA45_SOC_4	973	1721.4352798461914	914.1051363945007	0.99669015	227.0268
SA45_SOC_4	974	1723.670654296875	912.0139789581299	0.99449	227.26036666666667
SA45_SOC_4	975	1719.646110534668	909.4236731529236	0.9984774	227.49393333333333
SA45_SOC_4	976	1729.3778228759766	908.1818532943726	0.939743	227.7275
SA45_SOC_4	977	1721.872329711914	906.8426370620728	0.9853011	227.96106666666668
SA45_SOC_4	978	1733.9657592773438	906.9751167297363	0.9916734	228.19463333333334
SA45_SOC_4	979	1727.7198028564453	911.10915184021	0.98537725	228.4282
SA45_SOC_4	980	1701.6810607910156	910.3837966918945	0.99751943	228.66176666666667
SA45_SOC_4	981	1689.9563598632812	896.970648765564	0.99859923	228.89533333333333
SA45_SOC_4	982	1681.8514251708984	881.7155313491821	0.99813086	229.12890000000002
SA45_SOC_4	983	1674.8374557495117	881.132698059082	0.99435174	229.36246666666668
SA45_SOC_4	984	1668.0292510986328	866.8369960784912	0.99517787	229.59603333333334
SA45_SOC_4	985	1650.9461975097656	869.1350483894348	0.9924684	229.8296
SA45_SOC_4	986	1643.1418991088867	870.4886198043823	0.99802643	230.06316666666666
SA45_SOC_4	987	1625.4931640625	880.4081153869629	0.9979412	230.29673333333335
SA45_SOC_4	988	1623.8447570800781	875.0654125213623	0.9939593	230.5303
SA45_SOC_4	989	1624.4396209716797	884.1534662246704	0.99826247	230.76386666666667
SA45_SOC_4	990	1612.9997634887695	889.1057467460632	0.99614906	230.99743333333333
SA45_SOC_4	991	1620.3160858154297	903.8781309127808	0.98708177	231.231
SA45_SOC_4	992	1622.4469757080078	898.6902451515198	0.99730057	231.46456666666668
SA45_SOC_4	993	1623.4980010986328	913.1163024902344	0.99522096	231.69813333333335
SA45_SOC_4	994	1615.9989166259766	927.9088354110718	0.9983663	231.9317
SA45_SOC_4	995	1603.019142150879	929.8650026321411	0.99900085	232.16526666666667
SA45_SOC_4	996	1600.4066848754883	919.1810774803162	0.99893874	232.39883333333333
SA45_SOC_4	997	1583.6962509155273	922.8970098495483	0.99827886	232.63240000000002
SA45_SOC_4	998	1566.7485809326172	925.5548429489136	0.9992632	232.86596666666668
SA45_SOC_4	999	1544.2592239379883	915.4060506820679	0.99976236	233.09953333333334
SA45_SOC_4	1000	1545.5397033691406	921.0101079940796	0.9992605	233.3331
SA45_SOC_4	1001	1538.3145904541016	919.5066118240356	0.9988487	233.56666666666666
SA45_SOC_4	1002	1522.470588684082	899.2846012115479	0.9978676	233.80023333333332
SA45_SOC_4	1003	1532.332763671875	898.4404134750366	0.99601907	234.0338
SA45_SOC_4	1004	1525.5897903442383	886.3306903839111	0.9979692	234.26736666666667
SA45_SOC_4	1005	1587.275161743164	912.2641968727112	0.96834654	234.50093333333334
SA45_SOC_4	1006	1503.6526107788086	853.4432888031006	0.99845386	234.7345
SA45_SOC_4	1007	1461.8692016601562	839.4267725944519	0.9972439	234.96806666666666
SA45_SOC_4	1008	1423.326530456543	834.9059200286865	0.9988612	235.20163333333335
SA45_SOC_4	1009	1379.4403839111328	841.1960649490356	0.99941695	235.4352
SA45_SOC_4	1010	1330.1165771484375	843.2227206230164	0.99914134	235.66876666666667
SA45_SOC_4	1011	1292.3307037353516	846.333417892456	0.999483	235.90233333333333
SA45_SOC_4	1012	1253.1836700439453	844.4695615768433	0.9992499	236.1359
SA45_SOC_4	1013	1219.0587615966797	844.5659923553467	0.9992206	236.36946666666668
SA45_SOC_4	1014	1190.8940505981445	843.4792470932007	0.99933124	236.60303333333334
SA45_SOC_4	1015	1113.6450576782227	842.5400447845459	0.99951136	236.8366
SA45_SOC_4	1016	1037.5688552856445	843.9346218109131	0.99951565	237.07016666666667
SA45_SOC_4	1017	938.6248397827148	853.1615924835205	0.9994679	237.30373333333333
SA45_SOC_4	1018	842.5984954833984	866.6837882995605	0.9982918	237.53730000000002
SA45_SOC_4	1019	781.8179512023926	880.6119203567505	0.99204236	237.77086666666668
SA45_SOC_4	1020	721.1637496948242	900.3712177276611	0.012172612	238.00443333333334
SA45_SOC_4	1021	97.75729179382324	1053.3784103393555	0.007916933	238.238
SA45_SOC_4	1022	98.97259712219238	1052.209975719452	0.01871578	238.47156666666666
SA45_SOC_4	1023	119.04361724853516	1045.8770871162415	0.008804715	238.70513333333335
SA45_SOC_4	1024	102.47380256652832	1050.8152055740356	0.15741831	238.9387
SA45_SOC_4	1025	93.03321361541748	1054.640507698059	0.0025564241	239.17226666666667
SA45_SOC_4	1026	95.35506248474121	1055.2340269088745	0.0024856299	239.40583333333333
SA45_SOC_4	1027	119.56023216247559	1045.6979370117188	0.016469728	239.6394
SA45_SOC_4	1028	96.83335304260254	1055.0119400024414	0.006855211	239.87296666666668
SA45_SOC_4	1029	96.98925018310547	1054.7679662704468	0.013009727	240.10653333333335
SA45_SOC_4	1030	117.5524377822876	1045.3904914855957	0.007868066	240.3401
SA45_SOC_4	1031	101.21262073516846	1052.5333857536316	0.029573154	240.57366666666667
SA45_SOC_4	1032	115.9332275390625	1046.2492275238037	0.0021761586	240.80723333333333
SA45_SOC_4	1033	100.1872444152832	1052.509696483612	0.038153563	241.0408
SA45_SOC_4	1034	98.0724048614502	1054.2981719970703	0.0135868285	241.27436666666668
SA45_SOC_4	1035	95.7377028465271	1052.7921652793884	0.011599232	241.50793333333334
SA45_SOC_4	1036	97.9233455657959	1054.1995525360107	0.004507143	241.7415
SA45_SOC_4	1037	103.29883575439453	1051.8536710739136	0.03975178	241.97506666666666
SA45_SOC_4	1038	116.8740463256836	1046.3152742385864	0.0044785035	242.20863333333332
SA45_SOC_4	1039	96.0574722290039	1054.9800109863281	0.007649713	242.4422
SA45_SOC_4	1040	26.90196990966797	52.788311541080475	0.0015650116	242.67576666666668
SA45_SOC_4	1041	93.95519971847534	1055.403070449829	0.0018562656	242.90933333333334
SA45_SOC_4	1042	117.1789026260376	1044.582417011261	0.058395635	243.1429
SA45_SOC_4	1043	116.94593667984009	1045.3720164299011	0.0011876725	243.37646666666666
SA45_SOC_4	1044	97.1929121017456	1052.6473903656006	0.010294061	243.61003333333335
SA45_SOC_4	1045	96.59151077270508	1053.0351090431213	0.002728799	243.8436
SA45_SOC_4	1046	27.716749906539917	52.53522500395775	0.0020278215	244.07716666666667
SA45_SOC_4	1047	98.58334064483643	1053.107271194458	0.010266136	244.31073333333333
SA45_SOC_4	1048	96.00617408752441	1054.048662185669	0.0037926717	244.5443
SA45_SOC_4	1049	97.054603099823	1053.657660484314	0.012295823	244.77786666666668
SA45_SOC_4	1050	121.39986991882324	1037.176558971405	0.0032370845	245.01143333333334
SA45_SOC_4	1051	96.77076816558838	1055.202226638794	0.0076357396	245.245
SA45_SOC_4	1052	96.51535034179688	1053.9643335342407	0.0020963368	245.47856666666667
SA45_SOC_4	1053	99.99011993408203	1055.4971837997437	0.026570195	245.71213333333333
SA45_SOC_4	1054	118.61695289611816	1046.336259841919	0.025657812	245.94570000000002
SA45_SOC_4	1055	98.39644432067871	1052.3676896095276	0.009599582	246.17926666666668
SA45_SOC_4	1056	92.88712978363037	1054.055678844452	0.0015015397	246.41283333333334
SA45_SOC_4	1057	96.28542423248291	1055.6928777694702	0.006445721	246.6464
SA45_SOC_4	1058	100.89686393737793	1051.8517398834229	0.026108783	246.87996666666666
SA45_SOC_4	1059	95.95845222473145	1055.6780076026917	0.007921178	247.11353333333335
SA45_SOC_4	1060	98.59909772872925	1054.5198726654053	0.02208527	247.3471
SA45_SOC_4	1061	100.83625316619873	1051.0080027580261	0.017002692	247.58066666666667
SA45_SOC_4	1062	95.81953525543213	1053.3944392204285	0.005482664	247.81423333333333
SA45_SOC_4	1063	99.707350730896	1051.3349533081055	0.039895594	248.0478
SA45_SOC_4	1064	97.38571643829346	1053.0540990829468	0.007842918	248.28136666666668
SA45_SOC_4	1065	114.80579853057861	1044.1605806350708	0.0027635035	248.51493333333335
SA45_SOC_4	1066	94.63617324829102	1054.4616794586182	0.0020056665	248.7485
SA45_SOC_4	1067	97.92938232421875	1054.2491841316223	0.003604064	248.98206666666667
SA45_SOC_4	1068	100.19192934036255	1054.3930578231812	0.019214666	249.21563333333333
SA45_SOC_4	1069	97.7129602432251	1054.7612071037292	0.004326639	249.4492
SA45_SOC_4	1070	118.32005739212036	1045.7869005203247	0.0064523076	249.68276666666668
SA45_SOC_4	1071	95.41455745697021	1054.3257236480713	0.0027412663	249.91633333333334
SA45_SOC_4	1072	119.74020481109619	1046.8397855758667	0.029443244	250.1499
SA45_SOC_4	1073	96.00013017654419	1055.015287399292	0.005079319	250.38346666666666
SA45_SOC_4	1074	97.86025285720825	1034.8451614379883	0.0011452581	250.61703333333332
SA45_SOC_4	1075	98.85927200317383	1053.6622309684753	0.0075078947	250.85060000000001
SA45_SOC_4	1076	98.02738666534424	1054.2466735839844	0.01541054	251.08416666666668
SA45_SOC_4	1077	95.8655834197998	1055.1404285430908	0.0038636697	251.31773333333334
SA45_SOC_4	1078	100.89207887649536	1053.1789827346802	0.100269936	251.5513
SA45_SOC_4	1079	94.59027528762817	1054.4937372207642	0.0037747875	251.78486666666666
SA45_SOC_4	1080	99.61618423461914	1052.8026580810547	0.012431463	252.01843333333335
SA45_SOC_4	1081	97.1907091140747	1053.8670015335083	0.002621815	252.252
SA45_SOC_4	1082	120.11547088623047	1047.3185920715332	0.02426845	252.48556666666667
SA45_SOC_4	1083	115.0118350982666	1044.2158126831055	0.0058748582	252.71913333333333
SA45_SOC_4	1084	97.82402515411377	1055.0119400024414	0.010088219	252.9527
SA45_SOC_4	1085	98.28210353851318	1053.5545349121094	0.01121452	253.18626666666668
SA45_SOC_4	1086	119.77194786071777	1046.3263463974	0.0089927185	253.41983333333334
SA45_SOC_4	1087	97.44635581970215	1055.1228547096252	0.0035053599	253.6534
SA45_SOC_4	1088	117.60033130645752	1045.962188243866	0.010291847	253.88696666666667
SA45_SOC_4	1089	93.12692642211914	1055.4629373550415	0.0022141382	254.12053333333333
SA45_SOC_4	1090	98.34035396575928	1053.2093667984009	0.012230994	254.35410000000002
SA45_SOC_4	1091	100.55866241455078	1051.4066648483276	0.016499043	254.58766666666668
SA45_SOC_4	1092	96.41969203948975	1056.2986278533936	0.0037652173	254.82123333333334
SA45_SOC_4	1093	617.6851272583008	1051.1654591560364	0.0019478571	255.0548
SA45_SOC_4	1094	97.31628656387329	1053.4814071655273	0.0069188206	255.28836666666666
SA45_SOC_4	1095	26.889241933822632	51.78360164165497	0.000888921	255.52193333333335
SA45_SOC_4	1096	118.74567031860352	1046.0397577285767	0.011447544	255.7555
SA45_SOC_4	1097	101.98252201080322	1051.6185808181763	0.09596442	255.98906666666667
SA45_SOC_4	1098	28.233693838119507	51.99705854058266	0.0013848718	256.22263333333336
SA45_SOC_4	1099	97.93107032775879	1054.439857006073	0.0062913033	256.4562
SA45_SOC_4	1100	117.8277325630188	1046.6751194000244	0.0072842417	256.6897666666667
SA45_SOC_4	1101	97.74132013320923	1054.7734379768372	0.0055136806	256.92333333333335
SA45_SOC_4	1102	101.20428085327148	1053.3572316169739	0.009694426	257.1569
SA45_SOC_4	1103	98.50093603134155	1054.4359302520752	0.006157208	257.39046666666667
SA45_SOC_4	1104	97.36334323883057	1054.8072338104248	0.011385741	257.62403333333333
SA45_SOC_4	1105	98.8511610031128	1054.4819569587708	0.018343966	257.8576
SA45_SOC_4	1106	102.15112209320068	1051.3845205307007	0.03273368	258.09116666666665
SA45_SOC_4	1107	97.36297130584717	1054.3295216560364	0.009351009	258.3247333333333
SA45_SOC_4	1108	103.24376106262207	1049.041793346405	0.11532636	258.55830000000003
SA45_SOC_4	1109	27.858579754829407	52.5395742058754	0.0036531552	258.7918666666667
SA45_SOC_4	1110	711.1150360107422	781.5881967544556	0.81800836	259.02543333333335
SA45_SOC_4	1111	730.5978012084961	778.2335257530212	0.9870855	259.259
SA45_SOC_4	1112	767.6701927185059	786.5071964263916	0.9850832	259.4925666666667
SA45_SOC_4	1113	808.1049156188965	785.541729927063	0.9979184	259.72613333333334
SA45_SOC_4	1114	881.1973571777344	793.104658126831	0.99939704	259.9597
SA45_SOC_4	1115	995.3147506713867	809.0274524688721	0.9996075	260.19326666666666
SA45_SOC_4	1116	1100.5205154418945	825.1088619232178	0.9991841	260.4268333333333
SA45_SOC_4	1117	1178.7644577026367	833.8598585128784	0.9993874	260.6604
SA45_SOC_4	1118	1250.127296447754	833.8879895210266	0.9993327	260.8939666666667
SA45_SOC_4	1119	1299.594383239746	835.2584266662598	0.9994234	261.12753333333336
SA45_SOC_4	1120	1360.2780532836914	839.2645525932312	0.99930096	261.3611
SA45_SOC_4	1121	1407.7486038208008	849.6201753616333	0.9992132	261.5946666666667
SA45_SOC_4	1122	1453.0063247680664	866.4825582504272	0.9976089	261.82823333333334
SA45_SOC_4	1123	1468.4861755371094	884.5810317993164	0.99922466	262.0618
SA45_SOC_4	1124	1486.5138244628906	898.3513855934143	0.9983516	262.29536666666667
SA45_SOC_4	1125	1486.7525482177734	908.0379152297974	0.99917847	262.5289333333333
SA45_SOC_4	1126	1483.0583953857422	903.6942172050476	0.9997056	262.7625
SA45_SOC_4	1127	1496.172866821289	910.151538848877	0.99974555	262.99606666666665
SA45_SOC_4	1128	1501.1523056030273	913.0522513389587	0.9994899	263.2296333333333
SA45_SOC_4	1129	1497.4136352539062	919.9325037002563	0.99956566	263.46320000000003
SA45_SOC_4	1130	1487.4084091186523	919.9090075492859	0.9991326	263.6967666666667
SA45_SOC_4	1131	1497.0621871948242	930.0566411018372	0.9981775	263.93033333333335
SA45_SOC_4	1132	1493.0002212524414	925.2411532402039	0.9995776	264.1639
SA45_SOC_4	1133	1490.9004592895508	919.0319895744324	0.9990785	264.3974666666667
SA45_SOC_4	1134	1485.4817962646484	912.3875999450684	0.99927586	264.63103333333333
SA45_SOC_4	1135	1495.4192733764648	912.780339717865	0.99960536	264.8646
SA45_SOC_4	1136	1497.462272644043	921.9636011123657	0.9994419	265.09816666666666
SA45_SOC_4	1137	1483.7812042236328	918.4331274032593	0.999097	265.3317333333333
SA45_SOC_4	1138	1497.2196578979492	902.6506662368774	0.9995814	265.5653
SA45_SOC_4	1139	1485.5248260498047	892.3408770561218	0.9980348	265.7988666666667
SA45_SOC_4	1140	1501.93359375	864.4770812988281	0.9981236	266.03243333333336
SA45_SOC_4	1141	1489.4098663330078	871.7397737503052	0.9992594	266.266
SA45_SOC_4	1142	1485.135383605957	900.7314491271973	0.9991786	266.4995666666667
SA45_SOC_4	1143	1483.5226821899414	904.5434904098511	0.9980305	266.73313333333334
SA45_SOC_4	1144	1484.9205780029297	912.6944661140442	0.9994344	266.9667
SA45_SOC_4	1145	1487.1947479248047	918.3805990219116	0.9991849	267.20026666666666
SA45_SOC_4	1146	1483.4043502807617	921.1921548843384	0.9992111	267.4338333333333
SA45_SOC_4	1147	1497.5751113891602	917.7230930328369	0.99956554	267.6674
SA45_SOC_4	1148	1497.0544052124023	909.4597864151001	0.99970895	267.90096666666665
SA45_SOC_4	1149	1509.4016647338867	888.5413241386414	0.9981931	268.13453333333337
SA45_SOC_4	1150	1513.092041015625	832.3494100570679	0.9989385	268.3681
SA45_SOC_4	1151	1515.6384658813477	764.8429727554321	0.99893206	268.6016666666667
SA45_SOC_4	1152	1508.9286804199219	744.5129442214966	0.9994337	268.83523333333335
SA45_SOC_4	1153	1521.5254211425781	727.1417570114136	0.9983576	269.0688
SA45_SOC_4	1154	1517.691421508789	717.7797317504883	0.9993187	269.30236666666667
SA45_SOC_4	1155	1547.3464965820312	718.5296773910522	0.9992434	269.53593333333333
SA45_SOC_4	1156	1600.8256530761719	733.6760687828064	0.99931157	269.7695
SA45_SOC_4	1157	1673.294906616211	748.662428855896	0.99307513	270.00306666666665
SA45_SOC_4	1158	1712.0165634155273	770.0700616836548	0.9792031	270.2366333333333
SA45_SOC_4	1159	1751.9633102416992	800.9397554397583	0.9865433	270.4702
SA45_SOC_4	1160	1757.563133239746	849.7131299972534	0.92765605	270.7037666666667
SA45_SOC_4	1161	1705.5115127563477	880.2949476242065	0.9928104	270.93733333333336
SA45_SOC_4	1162	1695.4803085327148	905.3185415267944	0.99762565	271.1709
SA45_SOC_4	1163	1650.6232452392578	941.1994171142578	0.9981171	271.4044666666667
SA45_SOC_4	1164	1666.8561172485352	961.4059782028198	0.99761593	271.63803333333334
SA45_SOC_4	1165	1667.8169631958008	958.5153722763062	0.9987841	271.8716
SA45_SOC_4	1166	1713.7834167480469	950.4879283905029	0.99932337	272.10516666666666
SA45_SOC_4	1167	1750.257568359375	944.0292549133301	0.9900581	272.3387333333333
SA45_SOC_4	1168	1733.5063934326172	952.8911018371582	0.99959284	272.5723
SA45_SOC_4	1169	1731.214256286621	962.693567276001	0.9996731	272.80586666666665
SA45_SOC_4	1170	1748.203125	961.8970799446106	0.99935836	273.03943333333336
SA45_SOC_4	1171	1744.1770935058594	954.9140882492065	0.99940586	273.273
SA45_SOC_4	1172	1744.5358657836914	957.3630952835083	0.99956375	273.5065666666667
SA45_SOC_4	1173	1745.4772567749023	956.4811849594116	0.99981076	273.74013333333335
SA45_SOC_4	1174	1756.6888046264648	960.7688140869141	0.9996075	273.9737
SA45_SOC_4	1175	1769.1366577148438	952.9416346549988	0.9994924	274.20726666666667
SA45_SOC_4	1176	1769.7791290283203	947.8098821640015	0.99775475	274.44083333333333
SA45_SOC_4	1177	1765.3422546386719	953.1323719024658	0.9986098	274.6744
SA45_SOC_4	1178	1766.5295791625977	954.381787776947	0.99613637	274.90796666666665
SA45_SOC_4	1179	1789.5918273925781	953.293046951294	0.99828714	275.1415333333333
SA45_SOC_4	1180	1798.3493041992188	938.3924961090088	0.9946167	275.37510000000003
SA45_SOC_4	1181	1805.7263946533203	941.0019207000732	0.97346705	275.6086666666667
SA45_SOC_4	1182	1802.9721450805664	921.2890362739563	0.99257964	275.84223333333335
SA45_SOC_4	1183	1795.5666732788086	913.0792236328125	0.74073786	276.0758
SA45_SOC_4	1184	1753.5380172729492	927.8805112838745	0.98427284	276.3093666666667
SA45_SOC_4	1185	1726.984634399414	941.1262893676758	0.99880326	276.54293333333334
SA45_SOC_4	1186	1721.7288208007812	953.1335306167603	0.99962735	276.7765
SA45_SOC_4	1187	1707.7125549316406	966.2195348739624	0.9998609	277.01006666666666
SA45_SOC_4	1188	1701.7716979980469	974.5123243331909	0.9998022	277.2436333333333
SA45_SOC_4	1189	1716.5341186523438	974.9567556381226	0.99966526	277.4772
SA45_SOC_4	1190	1710.9578704833984	981.937301158905	0.9997129	277.7107666666667
SA45_SOC_4	1191	1726.1955642700195	979.1606998443604	0.9988263	277.94433333333336
SA45_SOC_4	1192	1735.1043319702148	967.2348260879517	0.9970937	278.1779
SA45_SOC_4	1193	1755.3620910644531	969.0380430221558	0.9982835	278.4114666666667
SA45_SOC_4	1194	1766.8679809570312	963.5120701789856	0.99733436	278.64503333333334
SA45_SOC_4	1195	1758.4157180786133	960.6450891494751	0.9959065	278.8786
SA45_SOC_4	1196	1743.0313110351562	944.3646383285522	0.99503905	279.11216666666667
SA45_SOC_4	1197	1739.6178817749023	955.0692272186279	0.9976767	279.3457333333333
SA45_SOC_4	1198	1734.5806503295898	946.1068940162659	0.9832949	279.5793
SA45_SOC_4	1199	1728.21533203125	938.6895132064819	0.99698013	279.81286666666665
SA45_SOC_4	1200	1727.9607009887695	937.8320646286011	0.98224556	280.0464333333333
SA45_SOC_4	1201	1723.4458923339844	936.074423789978	0.9966677	280.28000000000003
SA45_SOC_4	1202	1720.0368118286133	934.2654132843018	0.9938105	280.5135666666667
SA45_SOC_4	1203	1712.8828811645508	928.255033493042	0.9966453	280.74713333333335
SA45_SOC_4	1204	1713.087501525879	943.7690591812134	0.9971398	280.9807
SA45_SOC_4	1205	1721.3493347167969	935.6909537315369	0.99638224	281.2142666666667
SA45_SOC_4	1206	1719.0947341918945	936.2809324264526	0.99731016	281.44783333333334
SA45_SOC_4	1207	1716.9190979003906	933.05983543396	0.9976829	281.6814
SA45_SOC_4	1208	1710.560073852539	930.0846433639526	0.99697864	281.91496666666666
SA45_SOC_4	1209	1711.34033203125	928.3107161521912	0.99685836	282.1485333333333
SA45_SOC_4	1210	1709.7864532470703	923.7538146972656	0.9989222	282.3821
SA45_SOC_4	1211	1701.972312927246	927.6819849014282	0.9981027	282.6156666666667
SA45_SOC_4	1212	1693.374252319336	922.7095556259155	0.99223715	282.84923333333336
SA45_SOC_4	1213	1686.0324096679688	911.3671588897705	0.9967411	283.0828
SA45_SOC_4	1214	1681.7294311523438	897.343111038208	0.9970086	283.3163666666667
SA45_SOC_4	1215	1668.0038452148438	893.1092977523804	0.9980045	283.54993333333334
SA45_SOC_4	1216	1659.9880599975586	888.8508939743042	0.9961993	283.7835
SA45_SOC_4	1217	1647.2874069213867	897.6078128814697	0.98558515	284.01706666666666
SA45_SOC_4	1218	1642.9116439819336	901.0050344467163	0.99777764	284.2506333333333
SA45_SOC_4	1219	1642.7864456176758	913.319206237793	0.99806446	284.4842
SA45_SOC_4	1220	1634.377555847168	911.9649267196655	0.9965463	284.71776666666665
SA45_SOC_4	1221	1628.6381149291992	915.2814888954163	0.9917646	284.95133333333337
SA45_SOC_4	1222	1621.5623474121094	914.7035479545593	0.9950766	285.1849
SA45_SOC_4	1223	1720.7986450195312	909.3201613426208	0.98650324	285.4184666666667
SA45_SOC_4	1224	1605.9494018554688	918.4628677368164	0.99836046	285.65203333333335
SA45_SOC_4	1225	1591.1116790771484	914.0860819816589	0.9984364	285.8856
SA45_SOC_4	1226	1576.757469177246	904.6405649185181	0.9972983	286.1191666666667
SA45_SOC_4	1227	1563.5432052612305	893.9264488220215	0.99915254	286.35273333333333
SA45_SOC_4	1228	1554.6455383300781	882.6382541656494	0.9987716	286.5863
SA45_SOC_4	1229	1528.4099578857422	860.0982356071472	0.9958033	286.81986666666666
SA45_SOC_4	1230	1497.2692108154297	841.5898990631104	0.998164	287.0534333333333
SA45_SOC_4	1231	1495.8917999267578	830.1110315322876	0.99921703	287.287
SA45_SOC_4	1232	1486.9345092773438	842.7232503890991	0.999584	287.5205666666667
SA45_SOC_4	1233	1497.1342849731445	871.37934923172	0.9996973	287.75413333333336
SA45_SOC_4	1234	1486.5211486816406	896.3847899436951	0.9992842	287.9877
SA45_SOC_4	1235	1482.9816055297852	902.5892543792725	0.9997093	288.2212666666667
SA45_SOC_4	1236	1485.0210571289062	908.5547661781311	0.99911684	288.45483333333334
SA45_SOC_4	1237	1492.9278945922852	902.5508880615234	0.9987435	288.6884
SA45_SOC_4	1238	1479.4842910766602	887.7977514266968	0.99840957	288.92196666666666
SA45_SOC_4	1239	1475.6046295166016	869.6893000602722	0.9991573	289.1555333333333
SA45_SOC_4	1240	1490.3931427001953	848.7404537200928	0.99316484	289.3891
SA45_SOC_4	1241	1486.9172286987305	825.633373260498	0.994111	289.62266666666665
SA45_SOC_4	1242	1476.5414428710938	808.9133834838867	0.99701166	289.85623333333336
SA45_SOC_4	1243	1476.9740295410156	788.0122375488281	0.9958437	290.0898
SA45_SOC_4	1244	1458.9646911621094	782.5595855712891	0.9944419	290.3233666666667
SA45_SOC_4	1245	1459.5497131347656	773.1541728973389	0.9935243	290.55693333333335
SA45_SOC_4	1246	1454.5886993408203	754.5762491226196	0.99661934	290.7905
SA45_SOC_4	1247	1461.4138412475586	737.0058917999268	0.99394554	291.02406666666667
SA45_SOC_4	1248	1458.5171127319336	705.0528645515442	0.9982638	291.25763333333333
SA45_SOC_4	1249	1463.2793426513672	695.0722146034241	0.99748	291.4912
SA45_SOC_4	1250	1469.9005508422852	678.7123918533325	0.99908733	291.72476666666665
SA45_SOC_4	1251	1462.0769119262695	675.3082180023193	0.9989699	291.9583333333333
SA45_SOC_4	1252	1459.302864074707	675.2803444862366	0.9990626	292.19190000000003
SA45_SOC_4	1253	1457.6250457763672	669.7313261032104	0.9978078	292.4254666666667
SA45_SOC_4	1254	1461.4136123657227	667.6430654525757	0.9977379	292.65903333333335
SA45_SOC_4	1255	1448.8634490966797	660.1118731498718	0.99830085	292.8926
SA45_SOC_4	1256	1440.201530456543	638.9820742607117	0.9969472	293.1261666666667
SA45_SOC_4	1257	1438.9107513427734	621.2214303016663	0.99910045	293.35973333333334
SA45_SOC_4	1258	1440.790786743164	607.0705676078796	0.9985096	293.5933
SA45_SOC_4	1259	1431.438331604004	602.9610586166382	0.9978471	293.82686666666666
SA45_SOC_4	1260	1428.094139099121	595.7109189033508	0.9985494	294.0604333333333
SA45_SOC_4	1261	1439.3689727783203	586.8903994560242	0.99896216	294.294
SA45_SOC_4	1262	1431.3013458251953	586.5496730804443	0.9980798	294.52756666666664
SA45_SOC_4	1263	1432.1379089355469	582.5315093994141	0.9984553	294.76113333333336
SA45_SOC_4	1264	1446.3459777832031	581.1344861984253	0.99831116	294.9947
SA45_SOC_4	1265	1417.9379653930664	608.8341307640076	0.9977137	295.2282666666667
SA45_SOC_4	1266	1438.2098007202148	673.4525370597839	0.99780077	295.46183333333335
SA45_SOC_4	1267	1450.1630401611328	725.5721497535706	0.9993019	295.6954
SA45_SOC_4	1268	1485.4418563842773	783.642725944519	0.9994916	295.92896666666667
SA45_SOC_4	1269	1504.4306945800781	832.3620271682739	0.9994672	296.16253333333333
SA45_SOC_4	1270	1503.9460372924805	866.9263458251953	0.99821943	296.3961
SA45_SOC_4	1271	1486.3125228881836	888.6750268936157	0.99863005	296.62966666666665
SA45_SOC_4	1272	1488.2138442993164	891.8750739097595	0.9991842	296.8632333333333
SA45_SOC_4	1273	1501.7380142211914	882.3844313621521	0.9974281	297.09680000000003
SA45_SOC_4	1274	1494.4786834716797	858.7167263031006	0.9968425	297.3303666666667
SA45_SOC_4	1275	1485.0746154785156	837.6307010650635	0.9994579	297.56393333333335
SA45_SOC_4	1276	1456.0624694824219	820.4895830154419	0.99869776	297.7975
SA45_SOC_4	1277	1463.6732482910156	816.8328094482422	0.9942772	298.0310666666667
SA45_SOC_4	1278	1471.4715957641602	790.0546002388	0.9952937	298.26463333333334
SA45_SOC_4	1279	1462.4914169311523	767.9028797149658	0.9971386	298.4982
SA45_SOC_4	1280	1473.4405517578125	718.3063673973083	0.9882633	298.73176666666666
SA45_SOC_4	1281	1454.209327697754	669.367618560791	0.9983646	298.9653333333333
SA45_SOC_4	1282	1453.8587951660156	635.1716423034668	0.9980357	299.1989
SA45_SOC_4	1283	1453.923683166504	615.8849716186523	0.99896514	299.4324666666667
SA45_SOC_4	1284	1445.0785446166992	606.9246983528137	0.99929667	299.66603333333336
SA45_SOC_4	1285	1449.3657302856445	600.175895690918	0.9980312	299.8996
SA45_SOC_4	1286	1455.088119506836	574.9935579299927	0.9980878	300.1331666666667
SA45_SOC_4	1287	1431.7806243896484	547.317795753479	0.9986802	300.36673333333334
SA45_SOC_4	1288	1434.8027801513672	533.9040040969849	0.99892396	300.6003
SA45_SOC_4	1289	1421.0371398925781	523.8117957115173	0.9988801	300.83386666666667
SA45_SOC_4	1290	1420.2194595336914	517.10773229599	0.9969023	301.0674333333333
SA45_SOC_4	1291	1372.8317642211914	523.9300167560577	0.9987023	301.301
SA45_SOC_4	1292	1368.3001327514648	537.8540933132172	0.9992304	301.53456666666665
SA45_SOC_4	1293	1289.3019104003906	578.5499095916748	0.999546	301.76813333333337
SA45_SOC_4	1294	1175.7695388793945	643.5403919219971	0.9996131	302.0017
SA45_SOC_4	1295	1070.1293563842773	707.0426988601685	0.99929225	302.2352666666667
SA45_SOC_4	1296	961.9610595703125	769.3559074401855	0.9985461	302.46883333333335
SA45_SOC_4	1297	863.0213928222656	823.5243844985962	0.99873275	302.7024
SA45_SOC_4	1298	803.2297325134277	856.9783973693848	0.99194795	302.9359666666667
SA45_SOC_4	1299	761.3938522338867	886.2821531295776	0.96349204	303.16953333333333
SA45_SOC_4	1300	739.537239074707	911.0581684112549	0.92788863	303.4031
SA45_SOC_4	1301	725.1557350158691	930.5381512641907	0.11973901	303.63666666666666
SA45_SOC_4	1302	94.80497360229492	1054.6827363967896	0.006500521	303.8702333333333
SA45_SOC_4	1303	96.64554119110107	1054.4181632995605	0.0062729367	304.1038
SA45_SOC_4	1304	102.2309947013855	1051.8328785896301	0.05510936	304.3373666666667
SA45_SOC_4	1305	96.85831546783447	1054.436960220337	0.008461295	304.57093333333336
SA45_SOC_4	1306	101.0299301147461	1053.1762790679932	0.031809695	304.8045
SA45_SOC_4	1307	27.334266901016235	52.86141112446785	0.0024671392	305.0380666666667
SA45_SOC_4	1308	95.52958488464355	1054.7341060638428	0.0046253237	305.27163333333334
SA45_SOC_4	1309	96.14978313446045	1055.1355361938477	0.002963054	305.5052
SA45_SOC_4	1310	100.63631057739258	1052.5908708572388	0.02176948	305.73876666666666
SA45_SOC_4	1311	97.28746891021729	1053.3776378631592	0.008989824	305.9723333333333
SA45_SOC_4	1312	97.25342273712158	1054.093337059021	0.0067777294	306.2059
SA45_SOC_4	1313	616.127872467041	1049.7268509864807	0.0015570965	306.43946666666665
SA45_SOC_4	1314	95.55548429489136	1055.122275352478	0.0041958974	306.67303333333336
SA45_SOC_4	1315	96.79407119750977	1054.5228338241577	0.012097958	306.9066
SA45_SOC_4	1316	97.33664989471436	1055.0947880744934	0.0061933543	307.1401666666667
SA45_SOC_4	1317	117.94031381607056	1045.1693058013916	0.0026040915	307.37373333333335
SA45_SOC_4	1318	99.55766201019287	1053.593351840973	0.021361724	307.6073
SA45_SOC_4	1319	99.54010248184204	1053.9451503753662	0.019115968	307.84086666666667
SA45_SOC_4	1320	27.18879997730255	52.45537027716637	0.0023783974	308.07443333333333
SA45_SOC_4	1321	118.45846652984619	1044.957776069641	0.010577523	308.308
SA45_SOC_4	1322	117.2653341293335	1045.119481086731	0.0026566403	308.54156666666665
SA45_SOC_4	1323	27.634629607200623	51.95503905415535	0.0023303975	308.7751333333333
SA45_SOC_4	1324	116.56507730484009	1045.3143382072449	0.002845992	309.00870000000003
SA45_SOC_4	1325	95.44078588485718	1054.6901392936707	0.0031207798	309.2422666666667
SA45_SOC_4	1326	95.63901901245117	1054.8842239379883	0.0024119262	309.47583333333336
SA45_SOC_4	1327	94.97974634170532	1054.5143365859985	0.0025654742	309.7094
SA45_SOC_4	1328	97.28033065795898	1055.6738877296448	0.009269231	309.9429666666667
SA45_SOC_4	1329	95.4019832611084	1055.8526515960693	0.0048304186	310.17653333333334
SA45_SOC_4	1330	99.12456035614014	1054.843475818634	0.033725917	310.4101
SA45_SOC_4	1331	98.53109836578369	1054.769639968872	0.009609914	310.64366666666666
SA45_SOC_4	1332	98.0995774269104	1055.1079845428467	0.010015849	310.8772333333333
SA45_SOC_4	1333	97.32391834259033	1052.739315032959	0.005922209	311.1108
SA45_SOC_4	1334	100.34024477005005	1052.8868579864502	0.018492935	311.34436666666664
SA45_SOC_4	1335	97.24009037017822	1053.8778162002563	0.0059948554	311.57793333333336
SA45_SOC_4	1336	96.31592988967896	1054.4417238235474	0.0017209501	311.8115
SA45_SOC_4	1337	1892.837905883789	328.4760618209839	0.0014087328	312.0450666666667
SA45_SOC_4	1338	94.1735029220581	1055.1799535751343	0.0057888213	312.27863333333335
SA45_SOC_4	1339	99.58000659942627	1054.240107536316	0.08804289	312.5122
SA45_SOC_4	1340	117.91869163513184	1045.9634113311768	0.019222649	312.74576666666667
SA45_SOC_4	1341	121.76060199737549	1037.1633625030518	0.0015847787	312.97933333333333
SA45_SOC_4	1342	117.24673748016357	1045.9210538864136	0.018007243	313.2129
SA45_SOC_4	1343	118.07830810546875	1044.9179935455322	0.0075325295	313.44646666666665
SA45_SOC_4	1344	101.91813468933105	1049.8893284797668	0.042976648	313.6800333333333
SA45_SOC_4	1345	96.27629041671753	1053.8003754615784	0.0041702064	313.91360000000003
SA45_SOC_4	1346	96.26928806304932	1054.364218711853	0.007673227	314.1471666666667
SA45_SOC_4	1347	116.09082698822021	1044.7280931472778	0.004267377	314.38073333333335
SA45_SOC_4	1348	99.31333065032959	1053.7923288345337	0.006080666	314.6143
SA45_SOC_4	1349	98.9991545677185	1053.7115406990051	0.012781345	314.8478666666667
SA45_SOC_4	1350	118.89939308166504	1046.3351011276245	0.018378044	315.08143333333334
SA45_SOC_4	1351	96.98952198028564	1053.7116694450378	0.0041148057	315.315
SA45_SOC_4	1352	100.59506893157959	1053.5839533805847	0.01386576	315.54856666666666
SA45_SOC_4	1353	100.01857995986938	1054.2253017425537	0.01670674	315.7821333333333
SA45_SOC_4	1354	715.675106048584	777.835636138916	0.98260397	316.0157
SA45_SOC_4	1355	729.5095252990723	769.8102521896362	0.99347174	316.2492666666667
SA45_SOC_4	1356	730.0944328308105	767.5631189346313	0.99274844	316.48283333333336
SA45_SOC_4	1357	729.2587280273438	768.5014200210571	0.9923201	316.7164
SA45_SOC_4	1358	732.1487045288086	769.8687028884888	0.996461	316.9499666666667
SA45_SOC_4	1359	763.8749313354492	772.4245691299438	0.9949845	317.18353333333334
SA45_SOC_4	1360	776.7855262756348	772.1414566040039	0.9990827	317.4171
SA45_SOC_4	1361	835.0602722167969	784.4052886962891	0.9987901	317.65066666666667
SA45_SOC_4	1362	957.066650390625	803.1914591789246	0.9996928	317.8842333333333
SA45_SOC_4	1363	1107.5559997558594	839.7149705886841	0.9995871	318.1178
SA45_SOC_4	1364	1236.2101364135742	869.0528440475464	0.9996443	318.35136666666665
SA45_SOC_4	1365	1371.0122680664062	897.445592880249	0.99959	318.5849333333333
SA45_SOC_4	1366	1491.031265258789	924.2837333679199	0.99968016	318.81850000000003
SA45_SOC_4	1367	1608.2981872558594	947.8438711166382	0.9995863	319.0520666666667
SA45_SOC_4	1368	1655.2241134643555	953.4068584442139	0.9996094	319.28563333333335
SA45_SOC_4	1369	1678.6041641235352	960.3425359725952	0.9996189	319.5192
SA45_SOC_4	1370	1676.0956192016602	964.5782804489136	0.99977285	319.7527666666667
SA45_SOC_4	1371	1683.098487854004	966.3240122795105	0.9995378	319.98633333333333
SA45_SOC_4	1372	1694.9723052978516	959.1177749633789	0.9991196	320.2199
SA45_SOC_4	1373	1679.36279296875	958.5205221176147	0.9993754	320.45346666666666
SA45_SOC_4	1374	1714.1397857666016	964.7088932991028	0.9991812	320.6870333333333
SA45_SOC_4	1375	1730.207405090332	953.5547876358032	0.997526	320.9206
SA45_SOC_4	1376	1714.7474670410156	935.1990151405334	0.9988949	321.1541666666667
SA45_SOC_4	1377	1709.3733215332031	920.850076675415	0.99888414	321.38773333333336
SA45_SOC_4	1378	1686.5031051635742	911.6668796539307	0.9971666	321.6213
SA45_SOC_4	1379	1671.6381454467773	886.7264556884766	0.995656	321.8548666666667
SA45_SOC_4	1380	1653.9265823364258	891.5702676773071	0.9814966	322.08843333333334
SA45_SOC_4	1381	1636.3672256469727	905.9416723251343	0.9926474	322.322
SA45_SOC_4	1382	1629.521484375	912.7814340591431	0.9957438	322.55556666666666
SA45_SOC_4	1383	1624.8112106323242	908.1421995162964	0.99201524	322.7891333333333
SA45_SOC_4	1384	1629.2161560058594	918.4040307998657	0.99476916	323.0227
SA45_SOC_4	1385	1620.4523849487305	908.7770462036133	0.99822813	323.25626666666665
SA45_SOC_4	1386	1618.813819885254	894.8390007019043	0.9960393	323.48983333333337
SA45_SOC_4	1387	1611.3435745239258	901.6773462295532	0.9985536	323.7234
SA45_SOC_4	1388	1606.779899597168	898.1149435043335	0.9985538	323.9569666666667
SA45_SOC_4	1389	1595.182113647461	897.7979707717896	0.996317	324.19053333333335
SA45_SOC_4	1390	1582.0223236083984	903.4044098854065	0.9991153	324.4241
SA45_SOC_4	1391	1576.0601806640625	902.7259826660156	0.99896705	324.65766666666667
SA45_SOC_4	1392	1573.2648468017578	905.4858469963074	0.99820423	324.89123333333333
SA45_SOC_4	1393	1579.4549560546875	895.8268690109253	0.99795306	325.1248
SA45_SOC_4	1394	1573.4809112548828	886.2962508201599	0.99595535	325.35836666666665
SA45_SOC_4	1395	1570.4596710205078	863.7627983093262	0.99734986	325.5919333333333
SA45_SOC_4	1396	1572.6795959472656	860.1927351951599	0.99831855	325.82550000000003
SA45_SOC_4	1397	1551.1315155029297	829.6210241317749	0.993782	326.0590666666667
SA45_SOC_4	1398	1546.6425704956055	819.9232935905457	0.9975567	326.29263333333336
SA45_SOC_4	1399	1541.4324188232422	793.7883639335632	0.9977956	326.5262
SA45_SOC_4	1400	1537.3521423339844	783.5628390312195	0.99887437	326.7597666666667
SA45_SOC_4	1401	1527.5275039672852	766.5096545219421	0.9964014	326.99333333333334
SA45_SOC_4	1402	1507.646598815918	736.8225574493408	0.9962478	327.2269
SA45_SOC_4	1403	1514.102783203125	732.196455001831	0.99765515	327.46046666666666
SA45_SOC_4	1404	1518.482894897461	728.7870025634766	0.99874157	327.6940333333333
SA45_SOC_4	1405	1514.1194915771484	720.4487657546997	0.9985846	327.9276
SA45_SOC_4	1406	1518.3012771606445	721.5736842155457	0.998393	328.16116666666665
SA45_SOC_4	1407	1506.2176895141602	707.9430198669434	0.9989563	328.39473333333336
SA45_SOC_4	1408	1466.8674087524414	695.8387041091919	0.99879575	328.6283
SA45_SOC_4	1409	1445.6428527832031	700.1021933555603	0.9993426	328.8618666666667
SA45_SOC_4	1410	1399.8587036132812	710.2576160430908	0.99956626	329.09543333333335
SA45_SOC_4	1411	1340.9354782104492	727.7548456192017	0.99966455	329.329
SA45_SOC_4	1412	1269.539794921875	745.1273846626282	0.9996903	329.56256666666667
SA45_SOC_4	1413	1162.8430938720703	766.6333794593811	0.99969316	329.79613333333333
SA45_SOC_4	1414	1047.1073913574219	790.4066562652588	0.99972314	330.0297
SA45_SOC_4	1415	926.0533332824707	813.2288217544556	0.9997002	330.26326666666665
SA45_SOC_4	1416	829.548511505127	835.496928691864	0.99515754	330.4968333333333
SA45_SOC_4	1417	760.8864784240723	860.967013835907	0.996573	330.73040000000003
SA45_SOC_4	1418	737.6701354980469	876.3278961181641	0.9594767	330.9639666666667
SA45_SOC_4	1419	96.81665897369385	1053.8556718826294	0.005601655	331.19753333333335
SA45_SOC_4	1420	118.97905111312866	1046.554934978485	0.031313654	331.4311
SA45_SOC_4	1421	542.9319190979004	1041.8667125701904	0.0066721984	331.6646666666667
SA45_SOC_4	1422	97.36730575561523	1052.7089309692383	0.0066974685	331.89823333333334
SA45_SOC_4	1423	120.17094612121582	1046.9413661956787	0.033010963	332.1318
SA45_SOC_4	1424	26.625301837921143	52.603512704372406	0.0016459258	332.36536666666666
SA45_SOC_4	1425	117.31819152832031	1046.2055826187134	0.016495531	332.5989333333333
SA45_SOC_4	1426	95.60713291168213	1053.8809061050415	0.0068077897	332.8325
SA45_SOC_4	1427	96.52639389038086	1055.213942527771	0.0015797225	333.0660666666667
SA45_SOC_4	1428	118.79814147949219	1046.2579822540283	0.015675012	333.29963333333336
SA45_SOC_4	1429	95.6566572189331	1055.0873851776123	0.00348502	333.5332
SA45_SOC_4	1430	97.10901260375977	1054.967908859253	0.0038092518	333.7667666666667
SA45_SOC_4	1431	95.06157875061035	1054.7948741912842	0.0024668153	334.00033333333334
SA45_SOC_4	1432	118.36575508117676	1046.649112701416	0.010367423	334.2339
SA45_SOC_4	1433	96.7324447631836	1053.6263751983643	0.0059821103	334.46746666666667
SA45_SOC_4	1434	99.88846778869629	1051.2649154663086	0.02195148	334.7010333333333
SA45_SOC_4	1435	119.84418869018555	1043.7034678459167	0.021638574	334.9346
SA45_SOC_4	1436	97.36975193023682	1054.0865778923035	0.011034445	335.16816666666665
SA45_SOC_4	1437	99.45064544677734	1054.8215246200562	0.013468111	335.4017333333333
SA45_SOC_4	1438	116.96200847625732	1045.211148262024	0.0036523412	335.63530000000003
SA45_SOC_4	1439	26.886913776397705	52.8267864882946	0.0056936494	335.8688666666667
SA45_SOC_4	1440	115.62934398651123	1044.3976664543152	0.0025169968	336.10243333333335
SA45_SOC_4	1441	118.53109359741211	1045.894274711609	0.010452117	336.336
SA45_SOC_4	1442	121.66145324707031	1036.67387008667	0.0033947902	336.5695666666667
SA45_SOC_4	1443	616.5026664733887	1052.3629903793335	0.004629074	336.80313333333334
SA45_SOC_4	1444	99.96100187301636	1052.4484777450562	0.03157016	337.0367
SA45_SOC_4	1445	27.336255311965942	52.91250318288803	0.002024783	337.27026666666666
SA45_SOC_4	1446	96.02237462997437	1055.2246284484863	0.006087046	337.5038333333333
SA45_SOC_4	1447	99.26682472229004	1053.9873790740967	0.026127743	337.7374
SA45_SOC_4	1448	99.97654438018799	1053.9365243911743	0.01468362	337.9709666666667
SA45_SOC_4	1449	97.86503076553345	1055.3894877433777	0.014228919	338.20453333333336
SA45_SOC_4	1450	101.49146318435669	1051.1068153381348	0.02835654	338.4381
SA45_SOC_4	1451	98.73873710632324	1053.6983442306519	0.008099072	338.6716666666667
SA45_SOC_4	1452	115.57092189788818	1043.4238958358765	0.0020264355	338.90523333333334
SA45_SOC_4	1453	99.32785034179688	1054.5377039909363	0.030699084	339.1388
SA45_SOC_4	1454	704.9542236328125	784.4200944900513	0.092135966	339.37236666666666
SA45_SOC_4	1455	708.845329284668	779.3358492851257	0.8379538	339.6059333333333
SA45_SOC_4	1456	716.9220542907715	776.5607929229736	0.90806884	339.8395
SA45_SOC_4	1457	718.9592170715332	772.7042698860168	0.9666989	340.07306666666665
SA45_SOC_4	1458	720.0553321838379	771.4802169799805	0.95915574	340.30663333333337
SA45_SOC_4	1459	720.2295684814453	772.7933621406555	0.9704487	340.5402
SA45_SOC_4	1460	724.2840385437012	769.1246795654297	0.97350425	340.7737666666667
SA45_SOC_4	1461	725.588550567627	764.4976758956909	0.9389206	341.00733333333335
SA45_SOC_4	1462	724.2585182189941	764.4775915145874	0.9736068	341.2409
SA45_SOC_4	1463	725.5218315124512	765.0141406059265	0.9893861	341.4744666666667
SA45_SOC_4	1464	737.2750282287598	762.7061748504639	0.99154574	341.70803333333333
SA45_SOC_4	1465	744.8865509033203	758.9816808700562	0.9927449	341.9416
SA45_SOC_4	1466	745.9688186645508	755.0326538085938	0.9828098	342.17516666666666
SA45_SOC_4	1467	745.1673889160156	753.9610362052917	0.9688023	342.4087333333333
SA45_SOC_4	1468	752.8525543212891	749.8559045791626	0.9537155	342.64230000000003
SA45_SOC_4	1469	760.5251312255859	742.9768109321594	0.990573	342.8758666666667
SA45_SOC_4	1470	780.1885414123535	733.3879995346069	0.9850021	343.10943333333336
SA45_SOC_4	1471	826.5666961669922	716.7813062667847	0.99927765	343.343
SA45_SOC_4	1472	909.0283584594727	697.296302318573	0.99925715	343.5765666666667
SA45_SOC_4	1473	1000.4885101318359	695.0076484680176	0.9996592	343.81013333333334
SA45_SOC_4	1474	1083.1337356567383	694.9691534042358	0.9995962	344.0437
SA45_SOC_4	1475	1161.8361282348633	696.5711402893066	0.99973744	344.27726666666666
SA45_SOC_4	1476	1233.2989883422852	702.1741676330566	0.9996855	344.5108333333333
SA45_SOC_4	1477	1301.985969543457	712.1009373664856	0.9993987	344.7444
SA45_SOC_4	1478	1357.7313995361328	719.5929908752441	0.9988765	344.97796666666665
SA45_SOC_4	1479	1392.0800399780273	728.6454463005066	0.99870527	345.21153333333336
SA45_SOC_4	1480	1397.7582550048828	734.2939853668213	0.9990866	345.4451
SA45_SOC_4	1481	1442.1085739135742	758.0711889266968	0.9996793	345.6786666666667
SA45_SOC_4	1482	1524.2670822143555	789.9174213409424	0.9982375	345.91223333333335
SA45_SOC_4	1483	1587.5957107543945	824.202618598938	0.99953365	346.1458
SA45_SOC_4	1484	1646.1943817138672	869.3511486053467	0.9997009	346.37936666666667
SA45_SOC_4	1485	1680.0746154785156	893.6470699310303	0.9995994	346.61293333333333
SA45_SOC_4	1486	1709.9457550048828	913.4351420402527	0.9972904	346.8465
SA45_SOC_4	1487	1745.4806900024414	920.0293850898743	0.98871803	347.08006666666665
SA45_SOC_4	1488	1755.3784561157227	930.6114721298218	0.9951382	347.3136333333333
SA45_SOC_4	1489	1772.6794052124023	928.2008957862854	0.9848673	347.54720000000003
SA45_SOC_4	1490	1778.4244537353516	931.0642075538635	0.96474373	347.7807666666667
SA45_SOC_4	1491	1792.9114151000977	938.2388377189636	0.9130081	348.01433333333335
SA45_SOC_4	1492	1813.0911254882812	940.5534982681274	0.98971504	348.2479
SA45_SOC_4	1493	1816.1128234863281	943.2319951057434	0.9945807	348.4814666666667
SA45_SOC_4	1494	1823.9113998413086	946.9282293319702	0.98508155	348.71503333333334
SA45_SOC_4	1495	1812.1816635131836	943.1316375732422	0.92094487	348.9486
SA45_SOC_4	1496	1802.0809936523438	947.3971223831177	0.9855642	349.18216666666666
SA45_SOC_4	1497	1802.775535583496	943.7140846252441	0.9871242	349.4157333333333
SA45_SOC_4	1498	1790.1024627685547	941.7525100708008	0.99031025	349.6493
SA45_SOC_4	1499	1788.7946319580078	940.256609916687	0.97730565	349.8828666666667
SA45_SOC_4	1500	1793.3049774169922	941.5224409103394	0.9759176	350.11643333333336
SA45_SOC_4	1501	1781.4240646362305	946.9788265228271	0.9642326	350.35
SA45_SOC_4	1502	1759.394302368164	949.0822792053223	0.9950405	350.5835666666667
SA45_SOC_4	1503	1748.3948135375977	947.1528267860413	0.9975311	350.81713333333335
SA45_SOC_4	1504	1735.1298522949219	940.1081657409668	0.9988192	351.0507
SA45_SOC_4	1505	1736.7908477783203	939.4027662277222	0.99915564	351.28426666666667
SA45_SOC_4	1506	1667.534408569336	940.8398294448853	0.99939454	351.51783333333333
SA45_SOC_4	1507	1626.2992858886719	943.4540820121765	0.9950847	351.7514
SA45_SOC_4	1508	1601.2806701660156	937.2633934020996	0.99854517	351.98496666666665
SA45_SOC_4	1509	1567.5056076049805	942.5309085845947	0.9993394	352.2185333333333
SA45_SOC_4	1510	1574.0887069702148	943.3112382888794	0.99967706	352.45210000000003
SA45_SOC_4	1511	1595.3765487670898	941.49733543396	0.9996743	352.6856666666667
SA45_SOC_4	1512	1655.189323425293	938.87864112854	0.99914765	352.91923333333335
SA45_SOC_4	1513	1662.9323959350586	940.9153389930725	0.9988242	353.1528
SA45_SOC_4	1514	1694.867935180664	934.818377494812	0.9964992	353.3863666666667
SA45_SOC_4	1515	1702.7037048339844	927.2139930725098	0.99593604	353.61993333333334
SA45_SOC_4	1516	1685.2684020996094	921.0869693756104	0.9977591	353.8535
SA45_SOC_4	1517	1673.3078384399414	905.7674789428711	0.9859761	354.08706666666666
SA45_SOC_4	1518	1643.5567474365234	887.144365310669	0.99757415	354.3206333333333
SA45_SOC_4	1519	1634.1933059692383	889.7810196876526	0.998889	354.5542
SA45_SOC_4	1520	1618.7307357788086	882.8414154052734	0.9950058	354.7877666666667
SA45_SOC_4	1521	1604.520034790039	883.8761472702026	0.99805367	355.02133333333336
SA45_SOC_4	1522	1603.6683654785156	892.8734993934631	0.99907327	355.2549
SA45_SOC_4	1523	1603.590087890625	882.926516532898	0.9942159	355.4884666666667
SA45_SOC_4	1524	1592.640724182129	876.4404201507568	0.99320424	355.72203333333334
SA45_SOC_4	1525	1594.478645324707	873.7596702575684	0.98287266	355.9556
SA45_SOC_4	1526	1587.9662704467773	884.3924188613892	0.9963593	356.18916666666667
SA45_SOC_4	1527	1591.7674255371094	889.951286315918	0.9951042	356.4227333333333
SA45_SOC_4	1528	1591.9583129882812	879.1599869728088	0.99225473	356.6563
SA45_SOC_4	1529	1586.5507507324219	851.4092302322388	0.99003005	356.88986666666665
SA45_SOC_4	1530	1589.523696899414	851.767144203186	0.99438655	357.12343333333337
SA45_SOC_4	1531	1592.054443359375	843.7236070632935	0.99717253	357.357
SA45_SOC_4	1532	1598.745346069336	847.0295476913452	0.99751794	357.5905666666667
SA45_SOC_4	1533	1604.7154998779297	843.1015706062317	0.988403	357.82413333333335
SA45_SOC_4	1534	1601.6410446166992	880.9486556053162	0.9890527	358.0577
SA45_SOC_4	1535	1598.3847427368164	896.0107827186584	0.99853396	358.2912666666667
SA45_SOC_4	1536	1602.3421096801758	903.2475328445435	0.9981364	358.52483333333333
SA45_SOC_4	1537	1586.8844604492188	906.4370226860046	0.999446	358.7584
SA45_SOC_4	1538	1573.2075119018555	911.7513370513916	0.9982432	358.99196666666666
SA45_SOC_4	1539	1574.0652465820312	901.887845993042	0.998166	359.2255333333333
SA45_SOC_4	1540	1565.8422088623047	900.4792356491089	0.99572796	359.4591
SA45_SOC_4	1541	1566.0724639892578	898.7473440170288	0.99705625	359.6926666666667
SA45_SOC_4	1542	1555.513801574707	895.8838391304016	0.9979177	359.92623333333336
SA45_SOC_4	1543	1546.1034393310547	891.5975618362427	0.99811894	360.1598
SA45_SOC_4	1544	1538.9633560180664	865.9328126907349	0.9949379	360.3933666666667
SA45_SOC_4	1545	1520.9238052368164	835.2379560470581	0.9945009	360.62693333333334
SA45_SOC_4	1546	1526.7650985717773	820.2319622039795	0.9824354	360.8605
SA45_SOC_4	1547	1516.8121719360352	811.0274577140808	0.99105257	361.09406666666666
SA45_SOC_4	1548	1511.9769287109375	792.8717565536499	0.9961092	361.3276333333333
SA45_SOC_4	1549	1510.085678100586	783.9080715179443	0.9877729	361.5612
SA45_SOC_4	1550	1498.3393478393555	764.3342971801758	0.993356	361.79476666666665
SA45_SOC_4	1551	1502.1905136108398	743.7245678901672	0.9950782	362.02833333333336
SA45_SOC_4	1552	1504.2366027832031	730.1896905899048	0.99055475	362.2619
SA45_SOC_4	1553	1504.1659927368164	723.0148029327393	0.99569905	362.4954666666667
SA45_SOC_4	1554	1507.0353698730469	684.1340160369873	0.9973258	362.72903333333335
SA45_SOC_4	1555	1496.9613647460938	673.8094854354858	0.9954495	362.9626
SA45_SOC_4	1556	1497.652931213379	664.0121698379517	0.997844	363.19616666666667
SA45_SOC_4	1557	1492.807960510254	654.6699714660645	0.9969261	363.42973333333333
SA45_SOC_4	1558	1495.7672882080078	639.2698860168457	0.9908093	363.6633
SA45_SOC_4	1559	1486.8831253051758	633.6911916732788	0.9967231	363.89686666666665
SA45_SOC_4	1560	1494.715805053711	625.3402090072632	0.9932475	364.1304333333333
SA45_SOC_4	1561	1482.8386688232422	616.9380497932434	0.9978265	364.36400000000003
SA45_SOC_4	1562	1482.4188995361328	619.8529243469238	0.9982639	364.5975666666667
SA45_SOC_4	1563	1487.1585845947266	616.4839625358582	0.99408466	364.83113333333336
SA45_SOC_4	1564	1478.994483947754	604.4958400726318	0.9979031	365.0647
SA45_SOC_4	1565	1487.6909637451172	603.6083292961121	0.9967313	365.2982666666667
SA45_SOC_4	1566	1479.3628692626953	603.9763498306274	0.99667597	365.53183333333334
SA45_SOC_4	1567	1476.1249923706055	594.4959425926208	0.99433064	365.7654
SA45_SOC_4	1568	1460.8343124389648	592.582197189331	0.99892455	365.99896666666666
SA45_SOC_4	1569	1466.7121124267578	578.4555387496948	0.9988244	366.2325333333333
SA45_SOC_4	1570	1468.7093353271484	576.1243987083435	0.99916613	366.4661
SA45_SOC_4	1571	1474.0856552124023	575.0896668434143	0.99899143	366.6996666666667
SA45_SOC_4	1572	1464.8895263671875	576.7302775382996	0.9990177	366.93323333333336
SA45_SOC_4	1573	1430.6730651855469	573.7521886825562	0.99971133	367.1668
SA45_SOC_4	1574	1400.1657485961914	575.4620003700256	0.9991646	367.4003666666667
SA45_SOC_4	1575	1368.7911987304688	583.5359859466553	0.99958545	367.63393333333335
SA45_SOC_4	1576	1311.1172103881836	593.5019588470459	0.9998227	367.8675
SA45_SOC_4	1577	1224.8442077636719	625.8880877494812	0.99975234	368.10106666666667
SA45_SOC_4	1578	1104.2384719848633	683.0698657035828	0.99984026	368.33463333333333
SA45_SOC_4	1579	973.32275390625	748.5853099822998	0.9989442	368.5682
SA45_SOC_4	1580	850.810546875	801.1593961715698	0.99854857	368.80176666666665
SA45_SOC_4	1581	786.6714477539062	834.808201789856	0.99176663	369.0353333333333
SA45_SOC_4	1582	726.7068099975586	865.6835603713989	0.9394482	369.26890000000003
SA45_SOC_4	1583	99.81422424316406	1054.3581676483154	0.026207995	369.5024666666667
SA45_SOC_4	1584	96.49462223052979	1054.4932222366333	0.0062115123	369.73603333333335
SA45_SOC_4	1585	98.58556509017944	1054.8003458976746	0.016417818	369.9696
SA45_SOC_4	1586	119.38208341598511	1045.8219194412231	0.02238712	370.2031666666667
SA45_SOC_4	1587	102.29982376098633	1051.829595565796	0.037556943	370.43673333333334
SA45_SOC_4	1588	96.15376710891724	1054.7419595718384	0.018665658	370.6703
SA45_SOC_4	1589	114.48097229003906	1042.6743364334106	0.025144046	370.90386666666666
SA45_SOC_4	1590	97.89809703826904	1052.9857349395752	0.013099881	371.1374333333333
SA45_SOC_4	1591	102.32271194458008	1052.3838472366333	0.046900153	371.371
SA45_SOC_4	1592	99.68567848205566	1051.2712240219116	0.013602282	371.6045666666667
SA45_SOC_4	1593	100.11614799499512	1053.273868560791	0.018978434	371.83813333333336
SA45_SOC_4	1594	100.40552616119385	1050.8390879631042	0.029364979	372.0717
SA45_SOC_4	1595	102.50623226165771	1050.1009225845337	0.12170182	372.3052666666667
SA45_SOC_4	1596	94.77843761444092	1055.6498765945435	0.0024913028	372.53883333333334
SA45_SOC_4	1597	98.33289384841919	1052.2866439819336	0.005751579	372.7724
SA45_SOC_4	1598	95.88860034942627	1054.76313829422	0.0027457464	373.00596666666667
SA45_SOC_4	1599	98.21069240570068	1053.3309030532837	0.01704014	373.2395333333333
SA45_SOC_4	1600	100.32061100006104	1053.4559154510498	0.014038081	373.4731
SA45_SOC_4	1601	98.47294807434082	1052.824866771698	0.012645626	373.70666666666665
SA45_SOC_4	1602	118.17847967147827	1046.4408016204834	0.030304069	373.94023333333337
SA45_SOC_4	1603	97.62744426727295	1052.718780040741	0.00758625	374.1738
SA45_SOC_4	1604	101.43965721130371	1050.5392384529114	0.028176483	374.4073666666667
SA45_SOC_4	1605	103.11339855194092	1051.1278009414673	0.07326936	374.64093333333335
SA45_SOC_4	1606	98.3438515663147	1054.4973421096802	0.0061005773	374.8745
SA45_SOC_4	1607	101.73425674438477	1052.5796055793762	0.030262493	375.1080666666667
SA45_SOC_4	1608	99.30491924285889	1055.8267736434937	0.022259695	375.34163333333333
SA45_SOC_4	1609	117.24409103393555	1044.7486925125122	0.03725728	375.5752
SA45_SOC_4	1610	103.58160495758057	1052.5428485870361	0.04018511	375.80876666666666
SA45_SOC_4	1611	97.65888690948486	1055.0397491455078	0.0042310455	376.0423333333333
SA45_SOC_4	1612	98.84223461151123	1052.9527759552002	0.011542177	376.2759
SA45_SOC_4	1613	121.71257972717285	1046.9602274894714	0.026425742	376.5094666666667
SA45_SOC_4	1614	117.53845453262329	1045.633499622345	0.008440541	376.74303333333336
SA45_SOC_4	1615	95.85175037384033	1053.718557357788	0.004774842	376.9766
SA45_SOC_4	1616	102.7122688293457	1050.3735423088074	0.06588308	377.2101666666667
SA45_SOC_4	1617	102.67551898956299	1049.6140050888062	0.05117539	377.44373333333334
SA45_SOC_4	1618	118.97247791290283	1046.1282062530518	0.013092565	377.6773
SA45_SOC_4	1619	96.42907619476318	1054.6724367141724	0.0052799443	377.91086666666666
SA45_SOC_4	1620	27.818477153778076	52.56403997540474	0.0018574762	378.1444333333333
SA45_SOC_4	1621	101.06334686279297	1048.974974155426	0.04177237	378.378
SA45_SOC_4	1622	99.69098567962646	1054.3113684654236	0.012941721	378.61156666666665
SA45_SOC_4	1623	98.80411148071289	1050.832908153534	0.0065751546	378.84513333333337
SA45_SOC_4	1624	96.31618022918701	1054.822039604187	0.00428658	379.0787
SA45_SOC_4	1625	100.14548778533936	1055.338568687439	0.030284958	379.3122666666667
SA45_SOC_4	1626	100.78195095062256	1053.9329195022583	0.032862604	379.54583333333335
SA45_SOC_4	1627	100.49870252609253	1053.6854696273804	0.018653236	379.7794
SA45_SOC_4	1628	116.99384450912476	1045.6514596939087	0.002246764	380.01296666666667
SA45_SOC_4	1629	103.13260316848755	1052.7434992790222	0.06829003	380.24653333333333
SA45_SOC_4	1630	101.34196758270264	1054.1052460670471	0.035449523	380.4801
SA45_SOC_4	1631	101.82287693023682	1054.2875504493713	0.03164096	380.71366666666665
SA45_SOC_4	1632	101.15650177001953	1050.566725730896	0.023347942	380.9472333333333
SA45_SOC_4	1633	96.0130763053894	1053.5994029045105	0.0049243025	381.18080000000003
SA45_SOC_4	1634	707.4988174438477	825.9623193740845	0.10308733	381.4143666666667
SA45_SOC_4	1635	722.2536849975586	820.2963352203369	0.8428861	381.64793333333336
SA45_SOC_4	1636	731.8405723571777	813.263840675354	0.9513354	381.8815
SA45_SOC_4	1637	736.5530204772949	812.3589491844177	0.9638059	382.1150666666667
SA45_SOC_4	1638	744.1850852966309	822.2267532348633	0.9977164	382.34863333333334
SA45_SOC_4	1639	769.7861480712891	844.4628667831421	0.99798834	382.5822
SA45_SOC_4	1640	791.3170051574707	870.9783053398132	0.9987828	382.81576666666666
SA45_SOC_4	1641	823.2836151123047	900.7084035873413	0.9991671	383.0493333333333
SA45_SOC_4	1642	853.3203506469727	923.0445528030396	0.99958307	383.2829
SA45_SOC_4	1643	870.5941200256348	922.4564409255981	0.9993012	383.5164666666667
SA45_SOC_4	1644	879.268684387207	921.5944862365723	0.9981375	383.75003333333336
SA45_SOC_4	1645	906.5225601196289	933.2685327529907	0.9993672	383.9836
SA45_SOC_4	1646	999.8198318481445	928.6356711387634	0.9993538	384.2171666666667
SA45_SOC_4	1647	1132.5232315063477	922.5320148468018	0.999681	384.45073333333335
SA45_SOC_4	1648	1268.1678771972656	918.5715937614441	0.9996164	384.6843
SA45_SOC_4	1649	1402.4911880493164	917.0190453529358	0.9994665	384.91786666666667
SA45_SOC_4	1650	1512.5620651245117	919.5284986495972	0.999405	385.15143333333333
SA45_SOC_4	1651	1581.5169525146484	916.8303680419922	0.9982292	385.385
SA45_SOC_4	1652	1599.9343872070312	911.5667152404785	0.99925965	385.61856666666665
SA45_SOC_4	1653	1595.3954315185547	913.3000230789185	0.999548	385.8521333333333
SA45_SOC_4	1654	1608.9385986328125	915.6013584136963	0.99846625	386.08570000000003
SA45_SOC_4	1655	1642.0650100708008	916.1919164657593	0.99094826	386.3192666666667
SA45_SOC_4	1656	1647.3938369750977	917.4913501739502	0.99810165	386.55283333333335
SA45_SOC_4	1657	1636.1003494262695	898.8296127319336	0.9973264	386.7864
SA45_SOC_4	1658	1646.6622161865234	901.9408893585205	0.99552816	387.0199666666667
SA45_SOC_4	1659	1631.9195938110352	895.0794982910156	0.969456	387.25353333333334
SA45_SOC_4	1660	1612.4950790405273	898.3379316329956	0.9985977	387.4871
SA45_SOC_4	1661	1605.5901718139648	893.3969163894653	0.9983273	387.72066666666666
SA45_SOC_4	1662	1598.4417343139648	885.6068801879883	0.99658954	387.9542333333333
SA45_SOC_4	1663	1590.527572631836	893.6833763122559	0.9942127	388.1878
SA45_SOC_4	1664	1592.929458618164	890.940055847168	0.9954021	388.4213666666667
SA45_SOC_4	1665	1569.2610168457031	886.2703084945679	0.98899114	388.65493333333336
SA45_SOC_4	1666	1563.8945388793945	876.6851663589478	0.9963265	388.8885
SA45_SOC_4	1667	1552.3031616210938	852.7341556549072	0.9934848	389.1220666666667
SA45_SOC_4	1668	1536.30615234375	833.8031458854675	0.9891627	389.35563333333334
SA45_SOC_4	1669	1549.8426818847656	823.6327886581421	0.9976578	389.5892
SA45_SOC_4	1670	1516.7866516113281	781.9764947891235	0.9914658	389.82276666666667
SA45_SOC_4	1671	1522.3262786865234	740.66330909729	0.9936631	390.0563333333333
SA45_SOC_4	1672	1511.4521026611328	728.2997632026672	0.9973182	390.2899
SA45_SOC_4	1673	1524.7428131103516	681.7200922966003	0.9924722	390.52346666666665
SA45_SOC_4	1674	1501.4766311645508	647.3692989349365	0.9764307	390.75703333333337
SA45_SOC_4	1675	1510.1765441894531	629.0994644165039	0.9945774	390.99060000000003
SA45_SOC_4	1676	1509.8563385009766	630.9485149383545	0.9947285	391.2241666666667
SA45_SOC_4	1677	1475.74951171875	626.0439348220825	0.99918634	391.45773333333335
SA45_SOC_4	1678	1478.2538223266602	614.830219745636	0.9989831	391.6913
SA45_SOC_4	1679	1482.0691680908203	601.6036248207092	0.9988939	391.9248666666667
SA45_SOC_4	1680	1483.6877059936523	592.5191760063171	0.9990896	392.15843333333333
SA45_SOC_4	1681	1471.1254119873047	574.6258592605591	0.9984799	392.392
SA45_SOC_4	1682	1433.7316131591797	550.3101110458374	0.9992324	392.62556666666666
SA45_SOC_4	1683	1399.9944305419922	536.6608428955078	0.99944586	392.8591333333333
SA45_SOC_4	1684	1373.4862518310547	532.3883414268494	0.9995291	393.0927
SA45_SOC_4	1685	1330.7525253295898	532.2746586799622	0.99914014	393.3262666666667
SA45_SOC_4	1686	1293.7846755981445	536.884024143219	0.9996445	393.55983333333336
SA45_SOC_4	1687	1249.848976135254	547.2214937210083	0.9996687	393.7934
SA45_SOC_4	1688	1183.9400482177734	569.9078321456909	0.9995778	394.0269666666667
SA45_SOC_4	1689	1137.1314239501953	594.3731832504272	0.9997266	394.26053333333334
SA45_SOC_4	1690	1073.5605239868164	623.062949180603	0.9997627	394.4941
SA45_SOC_4	1691	986.3969421386719	656.0669946670532	0.9989465	394.72766666666666
SA45_SOC_4	1692	904.7788238525391	712.4088335037231	0.9978962	394.9612333333333
SA45_SOC_4	1693	822.9111671447754	751.4101266860962	0.9932202	395.1948
SA45_SOC_4	1694	785.9758186340332	781.7662525177002	0.987649	395.42836666666665
SA45_SOC_4	1695	734.4950866699219	806.8524169921875	0.9333267	395.66193333333337
SA45_SOC_4	1696	101.7841386795044	1052.594347000122	0.03265018	395.8955
SA45_SOC_4	1697	115.07852554321289	1044.4527697563171	0.0075242138	396.1290666666667
SA45_SOC_4	1698	91.76874160766602	1054.3859767913818	0.001934531	396.36263333333335
SA45_SOC_4	1699	115.24869918823242	1043.1533360481262	0.0052275523	396.5962
SA45_SOC_4	1700	101.17111444473267	1053.0246806144714	0.023013024	396.82976666666667
SA45_SOC_4	1701	100.07506370544434	1054.7511005401611	0.030974204	397.06333333333333
SA45_SOC_4	1702	97.3125171661377	1053.0329203605652	0.0055516884	397.2969
SA45_SOC_4	1703	99.42945957183838	1053.6030721664429	0.00913455	397.53046666666665
SA45_SOC_4	1704	100.56528568267822	1051.6094398498535	0.008835947	397.7640333333333
SA45_SOC_4	1705	96.45431756973267	1054.0811705589294	0.00605415	397.99760000000003
SA45_SOC_4	1706	97.38284111022949	1055.171456336975	0.0094316285	398.2311666666667
SA45_SOC_4	1707	100.25168895721436	1052.3425197601318	0.010484004	398.46473333333336
SA45_SOC_4	1708	100.6934380531311	1053.0369114875793	0.013027458	398.6983
SA45_SOC_4	1709	103.62583637237549	1050.202374458313	0.09715376	398.9318666666667
SA45_SOC_4	1710	97.49472141265869	1053.5331630706787	0.008729591	399.16543333333334
SA45_SOC_4	1711	97.16568946838379	1054.910101890564	0.0059082536	399.399
SA45_SOC_4	1712	101.71126127243042	1048.9075756072998	0.030748552	399.63256666666666
SA45_SOC_4	1713	96.37845754623413	1054.0174412727356	0.007904352	399.8661333333333
SA45_SOC_4	1714	95.81294059753418	1054.5112466812134	0.0072861593	400.0997
SA45_SOC_4	1715	97.33579158782959	1055.9598970413208	0.006140859	400.33326666666665
SA45_SOC_4	1716	102.25297451019287	1052.223494052887	0.03026136	400.56683333333336
SA45_SOC_4	1717	705.8924674987793	827.9015564918518	0.020257283	400.8004
SA45_SOC_4	1718	706.6046333312988	824.1273021697998	0.039064065	401.0339666666667
SA45_SOC_4	1719	707.1188735961914	821.471529006958	0.08151159	401.26753333333335
SA45_SOC_4	1720	710.1437759399414	812.3115062713623	0.36624667	401.5011
SA45_SOC_4	1721	707.6978874206543	810.7609534263611	0.1953577	401.73466666666667
SA45_SOC_4	1722	708.1642913818359	804.9588847160339	0.1887185	401.96823333333333
SA45_SOC_4	1723	709.3512725830078	802.747220993042	0.2906296	402.2018
SA45_SOC_4	1724	708.4988021850586	797.9151248931885	0.97421503	402.43536666666665
SA45_SOC_4	1725	721.7861366271973	793.5727787017822	0.99260676	402.6689333333333
SA45_SOC_4	1726	734.0356063842773	791.3834524154663	0.995948	402.90250000000003
SA45_SOC_4	1727	736.710033416748	785.5464935302734	0.9977108	403.1360666666667
SA45_SOC_4	1728	737.721061706543	785.9067249298096	0.9950406	403.36963333333335
SA45_SOC_4	1729	737.6158332824707	787.0766401290894	0.9978067	403.6032
SA45_SOC_4	1730	736.5994262695312	785.3433322906494	0.99350774	403.8367666666667
SA45_SOC_4	1731	747.9617500305176	778.0712413787842	0.9969618	404.07033333333334
SA45_SOC_4	1732	753.834114074707	775.4782962799072	0.99662197	404.3039
SA45_SOC_4	1733	753.2937812805176	771.8517136573792	0.9961319	404.53746666666666
SA45_SOC_4	1734	754.5438194274902	769.647388458252	0.997299	404.7710333333333
SA45_SOC_4	1735	755.6794738769531	770.9922695159912	0.9963296	405.0046
SA45_SOC_4	1736	761.8662071228027	768.2327914237976	0.99780077	405.2381666666667
SA45_SOC_4	1737	765.545768737793	758.3809518814087	0.9939606	405.47173333333336
SA45_SOC_4	1738	767.9056549072266	751.1416268348694	0.99620384	405.7053
SA45_SOC_4	1739	777.7793312072754	743.5967874526978	0.9941299	405.9388666666667
SA45_SOC_4	1740	777.0103454589844	746.1626315116882	0.99209493	406.17243333333334
SA45_SOC_4	1741	785.5456924438477	744.3350172042847	0.9748145	406.406
SA45_SOC_4	1742	779.8365783691406	747.5366735458374	0.98885196	406.63956666666667
SA45_SOC_4	1743	773.0744934082031	747.7273464202881	0.96050084	406.8731333333333
SA45_SOC_4	1744	774.6613311767578	748.1299352645874	0.9896466	407.1067
SA45_SOC_4	1745	780.9565544128418	742.3737001419067	0.99366486	407.34026666666665
SA45_SOC_4	1746	802.8065299987793	743.0457544326782	0.99855024	407.57383333333337
SA45_SOC_4	1747	841.0797500610352	746.1225271224976	0.9992393	407.80740000000003
SA45_SOC_4	1748	926.6180419921875	759.2053127288818	0.9994968	408.0409666666667
SA45_SOC_4	1749	1047.4713134765625	773.5884976387024	0.99958986	408.27453333333335
SA45_SOC_4	1750	1167.5380325317383	790.860550403595	0.99971086	408.5081
SA45_SOC_4	1751	1294.8054885864258	820.8955836296082	0.999488	408.7416666666667
SA45_SOC_4	1752	1416.3673782348633	845.8211374282837	0.99934596	408.97523333333334
SA45_SOC_4	1753	1525.9550857543945	885.013747215271	0.9997706	409.2088
SA45_SOC_4	1754	1565.061378479004	894.6799993515015	0.9994764	409.44236666666666
SA45_SOC_4	1755	1568.3702087402344	898.4495544433594	0.99953854	409.6759333333333
SA45_SOC_4	1756	1590.135498046875	916.7160415649414	0.99891376	409.9095
SA45_SOC_4	1757	1603.6059951782227	928.3176040649414	0.9989833	410.1430666666667
SA45_SOC_4	1758	1618.0355072021484	928.6682438850403	0.9975828	410.37663333333336
SA45_SOC_4	1759	1636.2277221679688	930.2105569839478	0.99960893	410.6102
SA45_SOC_4	1760	1666.655044555664	926.8857550621033	0.99916744	410.8437666666667
SA45_SOC_4	1761	1704.8224639892578	918.4175491333008	0.9988992	411.07733333333334
SA45_SOC_4	1762	1728.4486770629883	911.774640083313	0.99738723	411.3109
SA45_SOC_4	1763	1722.9732513427734	908.6928462982178	0.99799734	411.54446666666666
SA45_SOC_4	1764	1730.9013748168945	907.5363206863403	0.99498665	411.7780333333333
SA45_SOC_4	1765	1754.1728210449219	909.9711012840271	0.9985629	412.0116
SA45_SOC_4	1766	1766.187973022461	910.8302235603333	0.9937676	412.24516666666665
SA45_SOC_4	1767	1774.434814453125	912.7770566940308	0.9969542	412.47873333333337
SA45_SOC_4	1768	1775.7004165649414	913.202691078186	0.9988102	412.7123
SA45_SOC_4	1769	1777.2047424316406	923.5837411880493	0.9975083	412.9458666666667
SA45_SOC_4	1770	1777.7879333496094	927.4535894393921	0.99302316	413.17943333333335
SA45_SOC_4	1771	1782.5762557983398	925.7030296325684	0.98071367	413.413
SA45_SOC_4	1772	1788.981056213379	925.9887170791626	0.99696213	413.6465666666667
SA45_SOC_4	1773	1791.6475296020508	932.5332641601562	0.9965366	413.88013333333333
SA45_SOC_4	1774	1784.230613708496	938.0444955825806	0.99751955	414.1137
SA45_SOC_4	1775	1761.7809677124023	951.8597173690796	0.9629255	414.34726666666666
SA45_SOC_4	1776	1797.5529098510742	953.2281589508057	0.9816436	414.5808333333333
SA45_SOC_4	1777	1789.7046661376953	948.5678100585938	0.9918982	414.81440000000003
SA45_SOC_4	1778	1783.5158157348633	942.3645043373108	0.9561363	415.0479666666667
SA45_SOC_4	1779	1745.4428100585938	946.8137097358704	0.98681414	415.28153333333336
SA45_SOC_4	1780	1729.7304153442383	949.3227767944336	0.99944156	415.5151
SA45_SOC_4	1781	1687.1784210205078	943.3955025672913	0.9992454	415.7486666666667
SA45_SOC_4	1782	1650.5413055419922	949.272243976593	0.9996629	415.98223333333334
SA45_SOC_4	1783	1596.0763549804688	940.7122421264648	0.9991167	416.2158
SA45_SOC_4	1784	1582.4323654174805	932.5084805488586	0.998708	416.44936666666666
SA45_SOC_4	1785	1577.5337219238281	932.5483274459839	0.9987961	416.6829333333333
SA45_SOC_4	1786	1591.7597579956055	934.5458221435547	0.9945642	416.9165
SA45_SOC_4	1787	1563.3712005615234	934.1853332519531	0.9997688	417.15006666666665
SA45_SOC_4	1788	1575.4240036010742	945.6680631637573	0.99969256	417.38363333333336
SA45_SOC_4	1789	1611.0691452026367	951.9884634017944	0.99971575	417.6172
SA45_SOC_4	1790	1623.8250732421875	967.3340892791748	0.9997911	417.8507666666667
SA45_SOC_4	1791	1629.253807067871	968.3905148506165	0.99973124	418.08433333333335
SA45_SOC_4	1792	1631.114501953125	973.3049440383911	0.99976593	418.3179
SA45_SOC_4	1793	1654.2008972167969	980.667028427124	0.9998202	418.55146666666667
SA45_SOC_4	1794	1673.7982177734375	983.1813097000122	0.9984458	418.78503333333333
SA45_SOC_4	1795	1675.2972793579102	982.0853590965271	0.9994173	419.0186
SA45_SOC_4	1796	1684.1350936889648	980.8951663970947	0.98133737	419.25216666666665
SA45_SOC_4	1797	1695.1726913452148	978.1734752655029	0.9582587	419.4857333333333
SA45_SOC_4	1798	1700.5673217773438	979.7079992294312	0.9714712	419.71930000000003
SA45_SOC_4	1799	1707.9877853393555	982.7241325378418	0.98789364	419.9528666666667
SA45_SOC_4	1800	1679.3217086791992	982.6919460296631	0.9990933	420.18643333333335
SA45_SOC_4	1801	1684.9499130249023	988.0379962921143	0.99952483	420.42
SA45_SOC_4	1802	1685.2750396728516	985.503888130188	0.99938583	420.6535666666667
SA45_SOC_4	1803	1681.9504165649414	983.4031391143799	0.9996001	420.88713333333334
SA45_SOC_4	1804	1700.178565979004	974.2350053787231	0.9985422	421.1207
SA45_SOC_4	1805	1731.7432022094727	960.4777193069458	0.9989454	421.35426666666666
SA45_SOC_4	1806	1720.8567810058594	949.8729729652405	0.9986552	421.5878333333333
SA45_SOC_4	1807	1737.1263885498047	935.6570291519165	0.9970348	421.8214
SA45_SOC_4	1808	1737.8814697265625	926.0854053497314	0.9930021	422.0549666666667
SA45_SOC_4	1809	1736.6079711914062	904.8846673965454	0.98721814	422.28853333333336
SA45_SOC_4	1810	1720.938835144043	892.5242757797241	0.9955018	422.5221
SA45_SOC_4	1811	1715.3845596313477	882.5413084030151	0.9926375	422.7556666666667
SA45_SOC_4	1812	1708.5155868530273	881.6844391822815	0.99431086	422.98923333333335
SA45_SOC_4	1813	1695.3446960449219	882.9302501678467	0.99486005	423.2228
SA45_SOC_4	1814	1681.655616760254	881.8674516677856	0.9932439	423.45636666666667
SA45_SOC_4	1815	1669.0584182739258	873.3415675163269	0.9360323	423.68993333333333
SA45_SOC_4	1816	1651.0922241210938	876.7919611930847	0.99688464	423.9235
SA45_SOC_4	1817	1634.0214157104492	877.2502326965332	0.99600524	424.15706666666665
SA45_SOC_4	1818	1631.4068984985352	876.5074968338013	0.9957314	424.39063333333337
SA45_SOC_4	1819	1620.4015731811523	877.1041703224182	0.99794334	424.62420000000003
SA45_SOC_4	1820	1615.370979309082	884.5391893386841	0.9966809	424.8577666666667
SA45_SOC_4	1821	1616.938819885254	894.3777680397034	0.9981852	425.09133333333335
SA45_SOC_4	1822	1602.2079849243164	894.1988754272461	0.99645895	425.3249
SA45_SOC_4	1823	1609.5419311523438	893.3421993255615	0.99746656	425.5584666666667
SA45_SOC_4	1824	1597.273178100586	854.868893623352	0.7854208	425.79203333333334
SA45_SOC_4	1825	1600.7209396362305	860.462908744812	0.98957366	426.0256
SA45_SOC_4	1826	1591.0486221313477	883.6859893798828	0.98857516	426.25916666666666
SA45_SOC_4	1827	1579.9951171875	886.8112993240356	0.99517846	426.4927333333333
SA45_SOC_4	1828	1574.0646743774414	867.4464797973633	0.9974025	426.7263
SA45_SOC_4	1829	1565.3602981567383	831.8652606010437	0.9884122	426.9598666666667
SA45_SOC_4	1830	1551.3213729858398	812.0816946029663	0.9440422	427.19343333333336
SA45_SOC_4	1831	1540.407829284668	788.0177736282349	0.99662495	427.427
SA45_SOC_4	1832	1533.6526107788086	760.7219409942627	0.9984456	427.6605666666667
SA45_SOC_4	1833	1532.4957275390625	748.2673072814941	0.9987539	427.89413333333334
SA45_SOC_4	1834	1517.717170715332	729.653913974762	0.9973406	428.1277
SA45_SOC_4	1835	1527.333984375	720.7954788208008	0.99864644	428.36126666666667
SA45_SOC_4	1836	1520.0914764404297	696.2418079376221	0.998218	428.5948333333333
SA45_SOC_4	1837	1523.4141540527344	689.3170094490051	0.998982	428.8284
SA45_SOC_4	1838	1519.1206741333008	674.1045069694519	0.99842584	429.06196666666665
SA45_SOC_4	1839	1524.0289306640625	669.4720315933228	0.9971142	429.29553333333337
SA45_SOC_4	1840	1511.3774871826172	648.4696269035339	0.99691534	429.5291
SA45_SOC_4	1841	1511.2933731079102	623.3857154846191	0.9919367	429.7626666666667
SA45_SOC_4	1842	1505.8288192749023	594.9556303024292	0.989659	429.99623333333335
SA45_SOC_4	1843	1507.646141052246	583.7699818611145	0.9936655	430.2298
SA45_SOC_4	1844	1500.6385803222656	562.917308807373	0.9866028	430.4633666666667
SA45_SOC_4	1845	1497.3401641845703	556.6346955299377	0.9960979	430.69693333333333
SA45_SOC_4	1846	1492.8141403198242	555.5357837677002	0.99574995	430.9305
SA45_SOC_4	1847	1486.4887619018555	556.1087036132812	0.9942644	431.16406666666666
SA45_SOC_4	1848	1490.841407775879	563.9271926879883	0.99250984	431.3976333333333
SA45_SOC_4	1849	1481.4819717407227	560.488965511322	0.9970753	431.63120000000004
SA45_SOC_4	1850	1476.9940567016602	567.0373749732971	0.99727017	431.8647666666667
SA45_SOC_4	1851	1491.4431381225586	569.9398899078369	0.99679035	432.09833333333336
SA45_SOC_4	1852	1472.2834396362305	601.4408254623413	0.9981523	432.3319
SA45_SOC_4	1853	1467.2894668579102	647.4958562850952	0.99700004	432.5654666666667
SA45_SOC_4	1854	1484.9331665039062	654.8875522613525	0.9988294	432.79903333333334
SA45_SOC_4	1855	1448.0298614501953	653.830418586731	0.9990941	433.0326
SA45_SOC_4	1856	1432.0811462402344	651.6750812530518	0.999448	433.26616666666666
SA45_SOC_4	1857	1418.9361190795898	649.7686100006104	0.99892455	433.4997333333333
SA45_SOC_4	1858	1385.020523071289	647.8712153434753	0.99969244	433.7333
SA45_SOC_4	1859	1360.0028228759766	646.0649085044861	0.99902904	433.96686666666665
SA45_SOC_4	1860	1316.6616439819336	654.026370048523	0.9993048	434.20043333333336
SA45_SOC_4	1861	1247.0464324951172	663.6247730255127	0.9996375	434.434
SA45_SOC_4	1862	1174.127426147461	683.6969876289368	0.9996278	434.6675666666667
SA45_SOC_4	1863	1087.3357772827148	715.2059054374695	0.9989588	434.90113333333335
SA45_SOC_4	1864	992.24853515625	751.0211205482483	0.9996468	435.1347
SA45_SOC_4	1865	897.2756195068359	786.60813331604	0.9994561	435.36826666666667
SA45_SOC_4	1866	822.8547477722168	821.58282995224	0.99776495	435.60183333333333
SA45_SOC_4	1867	760.1371192932129	850.9762573242188	0.99116474	435.8354
SA45_SOC_4	1868	720.5644798278809	868.6254072189331	0.07762785	436.06896666666665
SA45_SOC_4	1869	101.00546836853027	1050.4041194915771	0.012254163	436.3025333333333
SA45_SOC_4	1870	99.8361325263977	1052.6347732543945	0.025737222	436.53610000000003
SA45_SOC_4	1871	101.55092239379883	1051.8975734710693	0.088030376	436.7696666666667
SA45_SOC_4	1872	97.54642009735107	1053.1182146072388	0.008228627	437.00323333333336
SA45_SOC_4	1873	101.78520441055298	1053.1247806549072	0.029077062	437.2368
SA45_SOC_4	1874	116.47033452987671	1045.060966014862	0.0046985927	437.4703666666667
SA45_SOC_4	1875	98.44119071960449	1054.2884516716003	0.012010961	437.70393333333334
SA45_SOC_4	1876	97.60909080505371	1054.4878149032593	0.011504983	437.9375
SA45_SOC_4	1877	101.57362461090088	1049.993290901184	0.02839392	438.17106666666666
SA45_SOC_4	1878	117.46592044830322	1045.6428980827332	0.07527539	438.4046333333333
SA45_SOC_4	1879	101.12872123718262	1049.9512553215027	0.02647088	438.6382
SA45_SOC_4	1880	100.78587055206299	1049.3599891662598	0.031769115	438.8717666666667
SA45_SOC_4	1881	102.5870132446289	1041.889886856079	0.044052914	439.10533333333336
SA45_SOC_4	1882	116.53475761413574	1045.6501722335815	0.009198521	439.3389
SA45_SOC_4	1883	118.97018909454346	1045.7418394088745	0.030715978	439.5724666666667
SA45_SOC_4	1884	101.8923568725586	1053.307921886444	0.13368843	439.80603333333335
SA45_SOC_4	1885	103.53980541229248	1052.3808860778809	0.05912475	440.0396
SA45_SOC_4	1886	102.95313835144043	1041.72110080719	0.032302674	440.27316666666667
SA45_SOC_4	1887	116.37841701507568	1046.3164973258972	0.009982543	440.50673333333333
SA45_SOC_4	1888	102.6903247833252	1050.8735275268555	0.11218928	440.7403
SA45_SOC_4	1889	101.64839744567871	1051.2749576568604	0.06684123	440.97386666666665
SA45_SOC_4	1890	100.62867164611816	1053.044250011444	0.023701655	441.2074333333333
SA45_SOC_4	1891	97.25189208984375	1054.0249729156494	0.016506134	441.44100000000003
SA45_SOC_4	1892	102.55712985992432	1051.0031747817993	0.08272149	441.6745666666667
SA45_SOC_4	1893	614.9622917175293	1050.7977604866028	0.0022419994	441.90813333333335
SA45_SOC_4	1894	97.80474185943604	1054.8087787628174	0.013445421	442.1417
SA45_SOC_4	1895	114.95869159698486	1046.0266256332397	0.0033491116	442.3752666666667
SA45_SOC_4	1896	115.19338846206665	1046.3437271118164	0.0021339506	442.60883333333334
SA45_SOC_4	1897	615.813102722168	1050.51664352417	0.0024799493	442.8424
SA45_SOC_4	1898	100.62193393707275	1051.5374064445496	0.07413936	443.07596666666666
SA45_SOC_4	1899	99.41725015640259	1052.2335362434387	0.02193358	443.3095333333333
SA45_SOC_4	1900	119.55252170562744	1046.7277765274048	0.029216098	443.5431
SA45_SOC_4	1901	95.8577013015747	1054.6164321899414	0.0037445861	443.7766666666667
SA45_SOC_4	1902	617.0272636413574	1050.9546375274658	0.0015571461	444.01023333333336
SA45_SOC_4	1903	101.24834060668945	1050.3973603248596	0.051046785	444.2438
SA45_SOC_4	1904	99.19680118560791	1053.6397647857666	0.010967994	444.4773666666667
SA45_SOC_4	1905	100.33401489257812	1051.1915302276611	0.01181021	444.71093333333334
SA45_SOC_4	1906	101.42764091491699	1051.3777613639832	0.067979015	444.9445
SA45_SOC_4	1907	99.50195789337158	1054.4257593154907	0.02362508	445.17806666666667
SA45_SOC_4	1908	115.33042430877686	1045.3016567230225	0.001747453	445.4116333333333
SA45_SOC_4	1909	117.96716451644897	1045.238699913025	0.005975652	445.6452
SA45_SOC_4	1910	101.33136749267578	1052.024130821228	0.014006182	445.87876666666665
SA45_SOC_4	1911	99.9254322052002	1052.4586486816406	0.08200768	446.11233333333337
SA45_SOC_4	1912	97.16571807861328	1053.9360094070435	0.012260143	446.34590000000003
SA45_SOC_4	1913	118.12607288360596	1045.4858922958374	0.029476471	446.5794666666667
SA45_SOC_4	1914	615.7097053527832	1051.4174795150757	0.002772257	446.81303333333335
SA45_SOC_4	1915	117.15679407119751	1044.392967224121	0.023337033	447.0466
SA45_SOC_4	1916	99.28100109100342	1053.1922435760498	0.010959753	447.2801666666667
SA45_SOC_4	1917	97.8488302230835	1053.6532831192017	0.010016407	447.51373333333333
SA45_SOC_4	1918	101.19715690612793	1053.542754650116	0.019882962	447.7473
SA45_SOC_4	1919	115.72295665740967	1043.1508898735046	0.018639106	447.98086666666666
SA45_SOC_4	1920	118.41491460800171	1047.5278043746948	0.01450553	448.2144333333333
SA45_SOC_4	1921	98.86659622192383	1051.9570541381836	0.0053175217	448.44800000000004
SA45_SOC_4	1922	102.56207227706909	1052.960114479065	0.089692146	448.6815666666667
SA45_SOC_4	1923	95.8415937423706	1055.0779867172241	0.003481718	448.91513333333336
SA45_SOC_4	1924	99.09130811691284	1052.7914571762085	0.004964039	449.1487
SA45_SOC_4	1925	119.07850742340088	1046.167345046997	0.05493162	449.3822666666667
SA45_SOC_4	1926	100.97652912139893	1049.5822048187256	0.035065006	449.61583333333334
SA45_SOC_4	1927	102.49134063720703	1052.378568649292	0.051694892	449.8494
SA45_SOC_4	1928	101.68288707733154	1051.5188670158386	0.019931259	450.08296666666666
SA45_SOC_4	1929	101.71910762786865	1048.7398195266724	0.06824213	450.3165333333333
SA45_SOC_4	1930	101.39607667922974	1052.009196281433	0.025739122	450.5501
SA45_SOC_4	1931	97.01838970184326	1054.791076183319	0.0050429753	450.78366666666665
SA45_SOC_4	1932	96.9129753112793	1055.231580734253	0.0037409323	451.01723333333337
SA45_SOC_4	1933	1892.6580047607422	332.85014390945435	0.0033593168	451.2508
SA45_SOC_4	1934	100.52171230316162	1052.8437280654907	0.007996758	451.4843666666667
SA45_SOC_4	1935	117.76265144348145	1044.0958213806152	0.013944967	451.71793333333335
SA45_SOC_4	1936	97.35064029693604	1053.080234527588	0.009310448	451.9515
SA45_SOC_4	1937	98.83699893951416	1054.4697904586792	0.010918942	452.18506666666667
SA45_SOC_4	1938	114.45155382156372	1046.5643978118896	0.004759124	452.41863333333333
SA45_SOC_4	1939	102.14720249176025	1051.5453243255615	0.062898465	452.6522
SA45_SOC_4	1940	706.5007781982422	791.4496278762817	0.8279789	452.88576666666665
SA45_SOC_4	1941	722.9580116271973	790.1768445968628	0.9764721	453.1193333333333
SA45_SOC_4	1942	741.5741157531738	786.3619065284729	0.9868153	453.35290000000003
SA45_SOC_4	1943	744.9596214294434	785.1693964004517	0.99385333	453.5864666666667
SA45_SOC_4	1944	744.6666526794434	785.9865474700928	0.99595	453.82003333333336
SA45_SOC_4	1945	754.8288345336914	783.3953404426575	0.9904011	454.0536
SA45_SOC_4	1946	803.9515113830566	789.3524837493896	0.9981073	454.2871666666667
SA45_SOC_4	1947	887.4323844909668	795.9059143066406	0.99943703	454.52073333333334
SA45_SOC_4	1948	999.2387008666992	810.9153842926025	0.99967957	454.7543
SA45_SOC_4	1949	1125.014991760254	830.3990364074707	0.999647	454.98786666666666
SA45_SOC_4	1950	1251.6003799438477	852.8750681877136	0.9996319	455.2214333333333
SA45_SOC_4	1951	1374.517593383789	871.0416483879089	0.9993284	455.455
SA45_SOC_4	1952	1480.9617233276367	890.8034563064575	0.9994041	455.6885666666667
SA45_SOC_4	1953	1582.0433807373047	912.697491645813	0.9994785	455.92213333333336
SA45_SOC_4	1954	1652.6240158081055	924.6962356567383	0.99951935	456.1557
SA45_SOC_4	1955	1660.0757217407227	923.0742931365967	0.99909747	456.3892666666667
SA45_SOC_4	1956	1656.8460845947266	928.401288986206	0.9968137	456.62283333333335
SA45_SOC_4	1957	1661.575584411621	923.4941339492798	0.9988513	456.8564
SA45_SOC_4	1958	1652.0306396484375	931.6804504394531	0.9996706	457.08996666666667
SA45_SOC_4	1959	1666.1288452148438	919.2244005203247	0.9965648	457.32353333333333
SA45_SOC_4	1960	1716.921272277832	889.836573600769	0.99181294	457.5571
SA45_SOC_4	1961	1707.9141998291016	877.8344821929932	0.99489224	457.79066666666665
SA45_SOC_4	1962	1699.3256378173828	876.3220381736755	0.9966832	458.0242333333333
SA45_SOC_4	1963	1688.2525634765625	866.2205600738525	0.99706656	458.25780000000003
SA45_SOC_4	1964	1656.3927841186523	843.3547496795654	0.9385363	458.4913666666667
SA45_SOC_4	1965	1655.2249145507812	841.0716962814331	0.98388517	458.72493333333335
SA45_SOC_4	1966	1640.1535034179688	836.3467168807983	0.9901862	458.9585
SA45_SOC_4	1967	1635.5669403076172	845.9818124771118	0.997122	459.1920666666667
SA45_SOC_4	1968	1616.6699981689453	857.450315952301	0.9915348	459.42563333333334
SA45_SOC_4	1969	1614.1688919067383	881.2192153930664	0.9972729	459.6592
SA45_SOC_4	1970	1605.0642013549805	898.4207153320312	0.9989801	459.89276666666666
SA45_SOC_4	1971	1603.2191848754883	904.9375820159912	0.99851483	460.1263333333333
SA45_SOC_4	1972	1584.9137878417969	918.7848615646362	0.9990024	460.3599
SA45_SOC_4	1973	1594.2383193969727	913.6399126052856	0.99648166	460.5934666666667
SA45_SOC_4	1974	1584.4029235839844	913.2225179672241	0.9921876	460.82703333333336
SA45_SOC_4	1975	1574.3212509155273	902.4342441558838	0.9960675	461.0606
SA45_SOC_4	1976	1564.1313171386719	899.1290760040283	0.99766326	461.2941666666667
SA45_SOC_4	1977	1550.577507019043	881.826639175415	0.9947364	461.52773333333334
SA45_SOC_4	1978	1559.7664260864258	865.9373188018799	0.99374515	461.7613
SA45_SOC_4	1979	1560.0297546386719	839.882276058197	0.9986533	461.99486666666667
SA45_SOC_4	1980	1554.407844543457	813.746702671051	0.9928532	462.2284333333333
SA45_SOC_4	1981	1529.9728775024414	775.1259183883667	0.9981097	462.462
SA45_SOC_4	1982	1523.056983947754	752.0834684371948	0.9939553	462.69556666666665
SA45_SOC_4	1983	1512.560806274414	694.7264671325684	0.9936109	462.92913333333337
SA45_SOC_4	1984	1524.6176147460938	697.4142980575562	0.98486567	463.16270000000003
SA45_SOC_4	1985	1521.676139831543	667.509298324585	0.99861944	463.3962666666667
SA45_SOC_4	1986	1531.820068359375	652.0035123825073	0.9947343	463.62983333333335
SA45_SOC_4	1987	1498.6811828613281	605.0503492355347	0.9935592	463.8634
SA45_SOC_4	1988	1524.147834777832	610.3879022598267	0.9965861	464.0969666666667
SA45_SOC_4	1989	1491.9244766235352	579.0597438812256	0.9936539	464.33053333333334
SA45_SOC_4	1990	1497.6947021484375	550.6740117073059	0.9952166	464.5641
SA45_SOC_4	1991	1484.4773483276367	539.0052437782288	0.9798165	464.79766666666666
SA45_SOC_4	1992	1478.3758163452148	538.2008707523346	0.9870029	465.0312333333333
SA45_SOC_4	1993	1479.6994400024414	543.4617877006531	0.9922816	465.26480000000004
SA45_SOC_4	1994	1473.4222412109375	577.5478148460388	0.99636275	465.4983666666667
SA45_SOC_4	1995	1485.3240966796875	631.128888130188	0.99691135	465.73193333333336
SA45_SOC_4	1996	1488.6999893188477	676.3818311691284	0.99941266	465.9655
SA45_SOC_4	1997	1489.288101196289	727.2274374961853	0.99962187	466.1990666666667
SA45_SOC_4	1998	1504.2016983032227	778.4601831436157	0.9993026	466.43263333333334
SA45_SOC_4	1999	1496.235237121582	814.8756122589111	0.998978	466.6662
[truncated: 1,856 more rows]
