# Supplementary material for: Measuring inter-individual differences in behavioural types of gilthead seabreams in the laboratory using deep learning
Source: PeerJ. 2022 May 5;10:e13396. doi: 10.7717/peerj.13396 (PMC9080431; doi:10.7717/peerj.13396)
Supplement: Supplemental Information 1 [file peerj-10-13396-s001.zip › Raw validation data/d4/SA45_SOC_5.csv]

ID	sec	X	Y	%	seconds
SA45_SOC_5	1	110.59545278549194	987.4313449859619	0.0012608898	0.0
SA45_SOC_5	2	95.89386463165283	1055.670669078827	0.0036506008	0.23356666666666667
SA45_SOC_5	3	115.65905570983887	1046.168246269226	0.0016549652	0.46713333333333334
SA45_SOC_5	4	116.09092712402344	1044.9369192123413	0.0011939143	0.7007
SA45_SOC_5	5	26.974282264709473	53.04550185799599	0.0027697652	0.9342666666666667
SA45_SOC_5	6	27.508567571640015	52.514577358961105	0.0026822584	1.1678333333333333
SA45_SOC_5	7	27.608508467674255	52.69946873188019	0.0020747662	1.4014
SA45_SOC_5	8	618.2721519470215	1051.00510597229	0.0017043954	1.6349666666666667
SA45_SOC_5	9	26.998114585876465	53.46959933638573	0.0033786576	1.8685333333333334
SA45_SOC_5	10	94.60093259811401	1056.2683725357056	0.0019414739	2.1021
SA45_SOC_5	11	99.23309326171875	1054.7483968734741	0.0065930435	2.3356666666666666
SA45_SOC_5	12	96.41276836395264	1055.8024406433105	0.0056333146	2.5692333333333335
SA45_SOC_5	13	95.21580219268799	1055.7898235321045	0.0030604547	2.8028
SA45_SOC_5	14	545.8950805664062	1032.5400924682617	0.016526658	3.036366666666667
SA45_SOC_5	15	617.6262474060059	1051.9172716140747	0.0016481347	3.2699333333333334
SA45_SOC_5	16	106.35369300842285	974.2163372039795	0.111313455	3.5035000000000003
SA45_SOC_5	17	102.27926731109619	987.5112962722778	0.025408575	3.7370666666666668
SA45_SOC_5	18	101.3303804397583	959.5122528076172	0.0041334108	3.9706333333333332
SA45_SOC_5	19	27.48571515083313	53.0205774307251	0.0021942726	4.2042
SA45_SOC_5	20	100.35385608673096	1052.6650285720825	0.008332452	4.437766666666667
SA45_SOC_5	21	121.84910774230957	1036.9412755966187	0.0012026259	4.671333333333333
SA45_SOC_5	22	615.000171661377	1051.6689848899841	0.006277733	4.9049000000000005
SA45_SOC_5	23	99.1953992843628	1055.5146932601929	0.013514012	5.138466666666667
SA45_SOC_5	24	94.56972599029541	1056.001353263855	0.005997811	5.372033333333333
SA45_SOC_5	25	96.33493423461914	1055.2516651153564	0.004887054	5.6056
SA45_SOC_5	26	97.27655410766602	1054.4450068473816	0.0042109224	5.839166666666666
SA45_SOC_5	27	610.8132362365723	1051.0962581634521	0.004198241	6.072733333333334
SA45_SOC_5	28	99.92916584014893	1053.7753343582153	0.010313287	6.3063
SA45_SOC_5	29	27.489582896232605	52.224206775426865	0.0024098759	6.539866666666667
SA45_SOC_5	30	27.708427906036377	52.62278035283089	0.0012006274	6.773433333333333
SA45_SOC_5	31	26.91858172416687	53.604392409324646	0.002613412	7.007000000000001
SA45_SOC_5	32	116.3325548171997	1045.6262254714966	0.0047475733	7.240566666666667
SA45_SOC_5	33	27.134209871292114	52.07180365920067	0.0014423947	7.4741333333333335
SA45_SOC_5	34	97.93882369995117	1054.8208808898926	0.0035480151	7.7077
SA45_SOC_5	35	614.7526359558105	1050.3417420387268	0.00246851	7.9412666666666665
SA45_SOC_5	36	27.254735827445984	52.95060396194458	0.0023220931	8.174833333333334
SA45_SOC_5	37	576.7009162902832	986.881148815155	0.0038323107	8.4084
SA45_SOC_5	38	101.02814197540283	1048.2191705703735	0.10466208	8.641966666666667
SA45_SOC_5	39	646.7780685424805	1000.2969360351562	0.0011980629	8.875533333333333
SA45_SOC_5	40	27.604193687438965	53.18972960114479	0.0015508272	9.1091
SA45_SOC_5	41	98.98931980133057	1051.9295024871826	0.0037240838	9.342666666666666
SA45_SOC_5	42	116.35355472564697	1045.8583545684814	0.00758194	9.576233333333333
SA45_SOC_5	43	97.93179988861084	1053.519515991211	0.0067653214	9.809800000000001
SA45_SOC_5	44	27.62730360031128	52.567540258169174	0.0018096191	10.043366666666667
SA45_SOC_5	45	27.426273822784424	52.68635272979736	0.0011612887	10.276933333333334
SA45_SOC_5	46	98.55112552642822	1055.5038142204285	0.006926282	10.5105
SA45_SOC_5	47	96.63416862487793	1056.4817690849304	0.0061621754	10.744066666666667
SA45_SOC_5	48	95.14374732971191	1056.5733075141907	0.0064401957	10.977633333333333
SA45_SOC_5	49	616.1787414550781	1051.246247291565	0.0016691864	11.2112
SA45_SOC_5	50	622.0351982116699	1051.4655017852783	0.003587134	11.444766666666666
SA45_SOC_5	51	26.976524591445923	52.94534549117088	0.0010312372	11.678333333333333
SA45_SOC_5	52	94.82515811920166	1055.1068258285522	0.0040434357	11.911900000000001
SA45_SOC_5	53	94.90701198577881	1055.5341339111328	0.0021504979	12.145466666666668
SA45_SOC_5	54	101.30003929138184	1053.0893111228943	0.02621441	12.379033333333334
SA45_SOC_5	55	94.85167980194092	1056.1416864395142	0.00281636	12.6126
SA45_SOC_5	56	97.79362678527832	1054.8564147949219	0.0108889	12.846166666666667
SA45_SOC_5	57	99.49378252029419	1045.632598400116	0.003493532	13.079733333333333
SA45_SOC_5	58	98.20909023284912	1054.358811378479	0.006163542	13.3133
SA45_SOC_5	59	27.96115279197693	53.425918221473694	0.0018326645	13.546866666666666
SA45_SOC_5	60	26.673853397369385	52.82413110136986	0.003051638	13.780433333333333
SA45_SOC_5	61	27.228745222091675	52.63154715299606	0.003870343	14.014000000000001
SA45_SOC_5	62	723.2672882080078	849.5149898529053	0.9091788	14.247566666666668
SA45_SOC_5	63	757.3235893249512	851.5855479240417	0.9963406	14.481133333333334
SA45_SOC_5	64	789.4786834716797	855.2960729598999	0.99639267	14.7147
SA45_SOC_5	65	825.7303047180176	866.517448425293	0.99898547	14.948266666666667
SA45_SOC_5	66	906.6690444946289	876.1249279975891	0.99934965	15.181833333333334
SA45_SOC_5	67	996.9768905639648	882.5346779823303	0.99905115	15.4154
SA45_SOC_5	68	1079.4158935546875	892.7999210357666	0.99916315	15.648966666666666
SA45_SOC_5	69	1161.5020751953125	894.12034034729	0.9989716	15.882533333333333
SA45_SOC_5	70	1226.1971282958984	900.345983505249	0.9987	16.1161
SA45_SOC_5	71	1291.60400390625	897.0692682266235	0.9984983	16.349666666666668
SA45_SOC_5	72	1342.8025817871094	903.6242437362671	0.99938583	16.583233333333332
SA45_SOC_5	73	1399.4765853881836	911.45676612854	0.9996358	16.8168
SA45_SOC_5	74	1424.600715637207	904.4084358215332	0.99835217	17.050366666666665
SA45_SOC_5	75	1427.2911071777344	899.5834851264954	0.9988387	17.283933333333334
SA45_SOC_5	76	1437.4500274658203	908.7401604652405	0.998495	17.517500000000002
SA45_SOC_5	77	1453.4342193603516	916.0406398773193	0.9991573	17.751066666666667
SA45_SOC_5	78	1456.6817092895508	914.124641418457	0.99893695	17.984633333333335
SA45_SOC_5	79	1465.3775024414062	916.1068153381348	0.999527	18.2182
SA45_SOC_5	80	1482.476806640625	907.7496528625488	0.9988625	18.451766666666668
SA45_SOC_5	81	1473.350830078125	904.1318249702454	0.9994968	18.685333333333332
SA45_SOC_5	82	1499.9018096923828	888.8056397438049	0.99875677	18.9189
SA45_SOC_5	83	1495.7207107543945	872.4120855331421	0.9983011	19.152466666666665
SA45_SOC_5	84	1482.9909896850586	849.4323348999023	0.99913234	19.386033333333334
SA45_SOC_5	85	1470.757713317871	845.1212739944458	0.99937564	19.619600000000002
SA45_SOC_5	86	1439.8990631103516	844.3471240997314	0.9994461	19.853166666666667
SA45_SOC_5	87	1427.0416259765625	844.0657496452332	0.9960561	20.086733333333335
SA45_SOC_5	88	1437.8079986572266	828.4684252738953	0.9989643	20.3203
SA45_SOC_5	89	1442.885971069336	815.4606986045837	0.9939772	20.553866666666668
SA45_SOC_5	90	1446.7253494262695	812.2383785247803	0.9969593	20.787433333333333
SA45_SOC_5	91	1452.2196578979492	793.7450408935547	0.99716383	21.021
SA45_SOC_5	92	1445.2544403076172	785.2077627182007	0.99731135	21.254566666666665
SA45_SOC_5	93	1449.6440505981445	765.2467203140259	0.9973062	21.488133333333334
SA45_SOC_5	94	1429.6354293823242	742.3518133163452	0.99836415	21.721700000000002
SA45_SOC_5	95	1448.4535217285156	731.8074488639832	0.99837154	21.955266666666667
SA45_SOC_5	96	1442.1330642700195	712.1455478668213	0.9989496	22.188833333333335
SA45_SOC_5	97	1442.3555374145508	699.4520902633667	0.99862504	22.4224
SA45_SOC_5	98	1435.953483581543	687.7159881591797	0.99846953	22.655966666666668
SA45_SOC_5	99	1380.2141189575195	642.7121686935425	0.99960965	22.889533333333333
SA45_SOC_5	100	1358.0004501342773	636.1750888824463	0.9996424	23.1231
SA45_SOC_5	101	1320.7548522949219	629.0695953369141	0.99972445	23.356666666666666
SA45_SOC_5	102	1282.5590515136719	627.0632815361023	0.99943596	23.590233333333334
SA45_SOC_5	103	1248.014030456543	629.5276737213135	0.9993787	23.823800000000002
SA45_SOC_5	104	1222.708396911621	638.9751863479614	0.9995453	24.057366666666667
SA45_SOC_5	105	1188.460693359375	650.1258158683777	0.9997315	24.290933333333335
SA45_SOC_5	106	1159.420509338379	668.5576128959656	0.99970144	24.5245
SA45_SOC_5	107	1096.644172668457	690.9339952468872	0.99969614	24.758066666666668
SA45_SOC_5	108	1008.7402725219727	740.8692383766174	0.9997297	24.991633333333333
SA45_SOC_5	109	907.4420928955078	786.0908961296082	0.9991696	25.2252
SA45_SOC_5	110	823.0342483520508	826.0396957397461	0.99798465	25.458766666666666
SA45_SOC_5	111	780.1877975463867	856.9795560836792	0.99121034	25.692333333333334
SA45_SOC_5	112	743.126106262207	881.4160680770874	0.5620083	25.925900000000002
SA45_SOC_5	113	27.107491493225098	53.52633610367775	0.0015993463	26.159466666666667
SA45_SOC_5	114	98.1692361831665	1055.180082321167	0.008832741	26.393033333333335
SA45_SOC_5	115	101.4594841003418	1051.2035036087036	0.010868479	26.6266
SA45_SOC_5	116	1892.8649139404297	330.28520107269287	0.0019840884	26.860166666666668
SA45_SOC_5	117	27.732059955596924	52.562036365270615	0.0021503477	27.093733333333333
SA45_SOC_5	118	615.2545738220215	1051.1230373382568	0.0030072606	27.3273
SA45_SOC_5	119	99.57631587982178	1052.7064847946167	0.01277355	27.560866666666666
SA45_SOC_5	120	27.2212815284729	53.3474837243557	0.0023519336	27.794433333333334
SA45_SOC_5	121	97.6917028427124	1056.0863256454468	0.003598713	28.028000000000002
SA45_SOC_5	122	99.14103269577026	1052.7376413345337	0.009683065	28.261566666666667
SA45_SOC_5	123	98.51949691772461	1056.3799953460693	0.007105122	28.495133333333335
SA45_SOC_5	124	695.2127838134766	1027.7588510513306	0.0013745467	28.7287
SA45_SOC_5	125	117.02122449874878	1045.2287220954895	0.014010693	28.962266666666668
SA45_SOC_5	126	100.26038646697998	1054.6524810791016	0.023180583	29.195833333333333
SA45_SOC_5	127	97.29666709899902	1054.875340461731	0.0031136007	29.4294
SA45_SOC_5	128	102.5518012046814	1050.4902505874634	0.034060948	29.662966666666666
SA45_SOC_5	129	97.59357690811157	1055.6610774993896	0.004540283	29.896533333333334
SA45_SOC_5	130	28.210301399230957	52.54012942314148	0.0014808393	30.1301
SA45_SOC_5	131	27.179957628250122	52.34497055411339	0.0017773709	30.363666666666667
SA45_SOC_5	132	101.91842079162598	1051.2131595611572	0.021440769	30.597233333333335
SA45_SOC_5	133	96.21691703796387	1056.6900157928467	0.0056136	30.8308
SA45_SOC_5	134	98.854501247406	1053.9669728279114	0.006009566	31.06436666666667
SA45_SOC_5	135	96.76896572113037	1056.2979197502136	0.013563605	31.297933333333333
SA45_SOC_5	136	26.75183415412903	53.92550513148308	0.001480532	31.5315
SA45_SOC_5	137	617.9158973693848	1051.298131942749	0.0027085082	31.765066666666666
SA45_SOC_5	138	96.07206344604492	1056.706624031067	0.0032340598	31.998633333333334
SA45_SOC_5	139	99.06134605407715	1054.3933153152466	0.003008548	32.2322
SA45_SOC_5	140	98.12796592712402	1054.9867057800293	0.0056760493	32.46576666666667
SA45_SOC_5	141	27.475061416625977	53.19063887000084	0.0021280977	32.699333333333335
SA45_SOC_5	142	101.01706981658936	1053.0922079086304	0.015926167	32.932900000000004
SA45_SOC_5	143	98.69613647460938	1054.1275835037231	0.0058771893	33.166466666666665
SA45_SOC_5	144	99.84273433685303	1052.1696138381958	0.028503198	33.40003333333333
SA45_SOC_5	145	27.689073085784912	53.20030689239502	0.0016925402	33.6336
SA45_SOC_5	146	97.2852373123169	1054.4261455535889	0.008887704	33.86716666666667
SA45_SOC_5	147	97.94653415679932	1056.0680437088013	0.013147126	34.10073333333333
SA45_SOC_5	148	27.32492208480835	53.065795451402664	0.0037358373	34.3343
SA45_SOC_5	149	27.351261377334595	53.745397478342056	0.0025159016	34.56786666666667
SA45_SOC_5	150	107.0701789855957	1002.4847173690796	0.028026855	34.801433333333335
SA45_SOC_5	151	102.74117946624756	1001.8704056739807	0.002322873	35.035000000000004
SA45_SOC_5	152	107.87997722625732	1011.8615484237671	0.0013513371	35.268566666666665
SA45_SOC_5	153	542.2822380065918	1039.7555994987488	0.0037578193	35.50213333333333
SA45_SOC_5	154	109.72798347473145	1011.1488103866577	0.012750319	35.7357
SA45_SOC_5	155	26.3466739654541	52.79814049601555	0.0036033753	35.96926666666667
SA45_SOC_5	156	1893.0805206298828	325.69122076034546	0.006812273	36.20283333333333
SA45_SOC_5	157	27.861170768737793	52.798084169626236	0.0014668998	36.4364
SA45_SOC_5	158	115.30840873718262	1045.7526540756226	0.0032922297	36.66996666666667
SA45_SOC_5	159	116.06016397476196	1045.0632190704346	0.0013455771	36.903533333333336
SA45_SOC_5	160	621.0123825073242	1050.1119303703308	0.0015167536	37.137100000000004
SA45_SOC_5	161	620.2968978881836	1050.7020378112793	0.00226213	37.370666666666665
SA45_SOC_5	162	112.4838638305664	976.6918659210205	0.0025537868	37.60423333333333
SA45_SOC_5	163	98.6911153793335	1055.1969480514526	0.007802056	37.8378
SA45_SOC_5	164	101.77675008773804	949.9092793464661	0.010435272	38.07136666666667
SA45_SOC_5	165	109.24026489257812	921.0692667961121	0.0038009249	38.30493333333333
SA45_SOC_5	166	109.62095260620117	944.4975686073303	0.047085386	38.5385
SA45_SOC_5	167	109.67817306518555	925.074942111969	0.007295484	38.77206666666667
SA45_SOC_5	168	26.508253812789917	53.33265379071236	0.002153407	39.005633333333336
SA45_SOC_5	169	105.75306415557861	973.0121755599976	0.105340876	39.239200000000004
SA45_SOC_5	170	112.47681140899658	949.2506790161133	0.04854815	39.472766666666665
SA45_SOC_5	171	101.34652376174927	984.7231721878052	0.012281874	39.70633333333333
SA45_SOC_5	172	113.99039268493652	976.1361980438232	0.0022458183	39.9399
SA45_SOC_5	173	27.43783950805664	52.365437150001526	0.0020769157	40.17346666666667
SA45_SOC_5	174	27.44826078414917	53.276898711919785	0.0014372754	40.40703333333333
SA45_SOC_5	175	101.48290872573853	980.0720930099487	0.008931123	40.6406
SA45_SOC_5	176	102.8111457824707	950.523784160614	0.010436563	40.87416666666667
SA45_SOC_5	177	109.58207130432129	924.73473072052	0.018773062	41.107733333333336
SA45_SOC_5	178	109.1819715499878	924.3417978286743	0.058748413	41.341300000000004
SA45_SOC_5	179	96.03677988052368	1055.5213236808777	0.009247563	41.574866666666665
SA45_SOC_5	180	109.058096408844	924.6498870849609	0.014664564	41.80843333333333
SA45_SOC_5	181	109.57765102386475	926.1940670013428	0.032093685	42.042
SA45_SOC_5	182	111.44908905029297	927.8883647918701	0.013649765	42.27556666666667
SA45_SOC_5	183	27.378709316253662	52.17458724975586	0.0015852072	42.50913333333333
SA45_SOC_5	184	621.7539024353027	1051.034653186798	0.0016457761	42.7427
SA45_SOC_5	185	622.975902557373	1051.1433792114258	0.003017443	42.97626666666667
SA45_SOC_5	186	115.8464241027832	1045.4660654067993	0.0019975072	43.209833333333336
SA45_SOC_5	187	114.8302173614502	1045.6355595588684	0.002726084	43.443400000000004
SA45_SOC_5	188	1892.6994323730469	329.0644633769989	0.0048736343	43.676966666666665
SA45_SOC_5	189	26.934456825256348	53.141606748104095	0.0015839051	43.91053333333333
SA45_SOC_5	190	27.92625904083252	53.09145212173462	0.0017210124	44.1441
SA45_SOC_5	191	94.10704851150513	1055.5582094192505	0.0033379567	44.37766666666667
SA45_SOC_5	192	114.71890926361084	1045.992636680603	0.0058995583	44.61123333333333
SA45_SOC_5	193	100.04598140716553	1054.0865778923035	0.012569149	44.8448
SA45_SOC_5	194	94.39465999603271	1055.7957458496094	0.0016643846	45.07836666666667
SA45_SOC_5	195	91.96263313293457	1055.1706838607788	0.0015326047	45.311933333333336
SA45_SOC_5	196	28.729459047317505	52.098132222890854	0.0010503978	45.545500000000004
SA45_SOC_5	197	100.01091957092285	1054.4473886489868	0.009291213	45.779066666666665
SA45_SOC_5	198	113.79931926727295	1044.6328210830688	0.0025663893	46.01263333333333
SA45_SOC_5	199	100.67063570022583	1049.6895146369934	0.0074958587	46.2462
SA45_SOC_5	200	93.40827941894531	1056.6064596176147	0.004362854	46.47976666666667
SA45_SOC_5	201	97.03175783157349	1056.2267231941223	0.006215953	46.71333333333333
SA45_SOC_5	202	97.4577283859253	1054.4592332839966	0.0027779487	46.9469
SA45_SOC_5	203	95.46262264251709	1055.6735014915466	0.002781975	47.18046666666667
SA45_SOC_5	204	97.08141803741455	1056.5393829345703	0.009724544	47.414033333333336
SA45_SOC_5	205	101.92019462585449	1054.1207599639893	0.031070067	47.647600000000004
SA45_SOC_5	206	93.71812105178833	1056.1179971694946	0.0023309374	47.881166666666665
SA45_SOC_5	207	621.2846374511719	1051.0565400123596	0.0018700707	48.114733333333334
SA45_SOC_5	208	96.79738998413086	1056.4775848388672	0.002598999	48.3483
SA45_SOC_5	209	101.93877696990967	1048.2506489753723	0.031321213	48.58186666666667
SA45_SOC_5	210	27.089365124702454	53.42189893126488	0.002050933	48.81543333333333
SA45_SOC_5	211	27.729976773262024	52.66129955649376	0.0031485	49.049
SA45_SOC_5	212	27.883906960487366	53.06801229715347	0.001915767	49.28256666666667
SA45_SOC_5	213	27.4377179145813	51.75709202885628	0.0040422715	49.516133333333336
SA45_SOC_5	214	98.5838270187378	1054.9330830574036	0.006281372	49.749700000000004
SA45_SOC_5	215	96.10689640045166	1054.3165826797485	0.002011796	49.983266666666665
SA45_SOC_5	216	94.3128490447998	1055.9089136123657	0.0040728096	50.216833333333334
SA45_SOC_5	217	97.00677394866943	1054.8005390167236	0.004174712	50.4504
SA45_SOC_5	218	27.314929962158203	52.96205431222916	0.0020638835	50.68396666666667
SA45_SOC_5	219	98.6656665802002	1053.3554291725159	0.005687069	50.91753333333333
SA45_SOC_5	220	99.16943550109863	1055.2169680595398	0.0060909884	51.1511
SA45_SOC_5	221	96.6442608833313	1056.1854600906372	0.0030154064	51.38466666666667
SA45_SOC_5	222	98.566575050354	1053.7964487075806	0.020100461	51.618233333333336
SA45_SOC_5	223	98.7425422668457	1053.714566230774	0.0042251544	51.851800000000004
SA45_SOC_5	224	99.13876533508301	1053.5450077056885	0.01635999	52.085366666666665
SA45_SOC_5	225	94.70209121704102	1056.042423248291	0.0031456503	52.318933333333334
SA45_SOC_5	226	100.8995532989502	1052.891492843628	0.015512217	52.5525
SA45_SOC_5	227	644.7787284851074	996.888062953949	0.002305202	52.78606666666667
SA45_SOC_5	228	696.1455917358398	1030.0353384017944	0.00084098993	53.01963333333333
SA45_SOC_5	229	27.08384871482849	53.13203528523445	0.0020110465	53.2532
SA45_SOC_5	230	115.5140233039856	1045.2527332305908	0.0018182505	53.48676666666667
SA45_SOC_5	231	98.39532852172852	1054.5431756973267	0.015654638	53.720333333333336
SA45_SOC_5	232	99.2958927154541	1055.1711344718933	0.006497624	53.953900000000004
SA45_SOC_5	233	100.08450508117676	1056.1051225662231	0.01699614	54.187466666666666
SA45_SOC_5	234	95.5783224105835	1056.3290119171143	0.0039873477	54.421033333333334
SA45_SOC_5	235	27.368913888931274	53.89713674783707	0.0020308623	54.6546
SA45_SOC_5	236	27.805899381637573	53.34520250558853	0.00273106	54.88816666666667
SA45_SOC_5	237	96.87719821929932	1054.8037576675415	0.0057274546	55.12173333333333
SA45_SOC_5	238	94.32915687561035	1054.190411567688	0.0017171892	55.3553
SA45_SOC_5	239	116.30074739456177	1046.3654851913452	0.002460817	55.58886666666667
SA45_SOC_5	240	617.900505065918	1050.7962799072266	0.0029350074	55.822433333333336
SA45_SOC_5	241	100.24899959564209	1052.4617385864258	0.019653855	56.056000000000004
SA45_SOC_5	242	27.70416498184204	52.396501153707504	0.0022086934	56.289566666666666
SA45_SOC_5	243	96.79701805114746	1054.6177196502686	0.0044098725	56.523133333333334
SA45_SOC_5	244	101.3353157043457	1054.395568370819	0.023587849	56.7567
SA45_SOC_5	245	94.56846714019775	1055.5920696258545	0.0031775152	56.99026666666667
SA45_SOC_5	246	26.150643825531006	53.798412680625916	0.0059304563	57.22383333333333
SA45_SOC_5	247	98.8945484161377	1053.8371324539185	0.00779865	57.4574
SA45_SOC_5	248	95.9129548072815	1054.655442237854	0.002681743	57.69096666666667
SA45_SOC_5	249	100.55445671081543	1054.984130859375	0.0055047874	57.924533333333336
SA45_SOC_5	250	27.039007544517517	52.94215500354767	0.0012319378	58.158100000000005
SA45_SOC_5	251	100.14668226242065	1053.9573812484741	0.012386257	58.391666666666666
SA45_SOC_5	252	98.33333015441895	1054.8011827468872	0.0041865674	58.625233333333334
SA45_SOC_5	253	95.95700740814209	1056.0596752166748	0.0026048943	58.8588
SA45_SOC_5	254	26.626192331314087	53.64799305796623	0.001579858	59.09236666666667
SA45_SOC_5	255	27.440593242645264	52.60889187455177	0.002214254	59.32593333333333
SA45_SOC_5	256	622.4981689453125	1051.6436219215393	0.009114201	59.5595
SA45_SOC_5	257	713.6533355712891	785.0192141532898	0.94403476	59.79306666666667
SA45_SOC_5	258	728.9879608154297	792.8743314743042	0.9909774	60.026633333333336
SA45_SOC_5	259	745.6731605529785	796.7251253128052	0.9968265	60.2602
SA45_SOC_5	260	750.5961227416992	794.6910667419434	0.9924621	60.493766666666666
SA45_SOC_5	261	750.1733779907227	792.6522445678711	0.9958841	60.727333333333334
SA45_SOC_5	262	750.6735992431641	797.6863431930542	0.9023033	60.9609
SA45_SOC_5	263	749.0267944335938	797.9074001312256	0.977418	61.19446666666667
SA45_SOC_5	264	763.802604675293	799.0420389175415	0.9836304	61.42803333333333
SA45_SOC_5	265	787.2813034057617	807.332124710083	0.9986602	61.6616
SA45_SOC_5	266	807.1455001831055	812.7129364013672	0.99937636	61.89516666666667
SA45_SOC_5	267	837.0279693603516	820.5676031112671	0.999493	62.12873333333334
SA45_SOC_5	268	901.5331077575684	827.3038530349731	0.9992938	62.3623
SA45_SOC_5	269	963.2934951782227	838.9269161224365	0.99968016	62.595866666666666
SA45_SOC_5	270	1029.4561386108398	852.4399065971375	0.9996227	62.829433333333334
SA45_SOC_5	271	1081.8997192382812	859.9862909317017	0.9995509	63.063
SA45_SOC_5	272	1141.0541152954102	865.5855202674866	0.9993624	63.29656666666667
SA45_SOC_5	273	1179.2033386230469	873.9576816558838	0.9997545	63.53013333333333
SA45_SOC_5	274	1233.5497283935547	878.9811587333679	0.9996176	63.7637
SA45_SOC_5	275	1277.087059020996	885.3348398208618	0.999684	63.99726666666667
SA45_SOC_5	276	1313.258285522461	890.0066471099854	0.99943954	64.23083333333334
SA45_SOC_5	277	1359.404640197754	888.9496421813965	0.9993906	64.4644
SA45_SOC_5	278	1396.5325927734375	887.1512532234192	0.9980781	64.69796666666667
SA45_SOC_5	279	1416.2088775634766	891.8349695205688	0.9974947	64.93153333333333
SA45_SOC_5	280	1450.2003479003906	887.1629047393799	0.99854517	65.1651
SA45_SOC_5	281	1455.2612686157227	897.1761274337769	0.9993156	65.39866666666667
SA45_SOC_5	282	1455.5695724487305	895.4278206825256	0.9995402	65.63223333333333
SA45_SOC_5	283	1453.6943435668945	894.5880746841431	0.9995807	65.86580000000001
SA45_SOC_5	284	1454.5555114746094	896.3647055625916	0.99895203	66.09936666666667
SA45_SOC_5	285	1455.0599670410156	898.3780360221863	0.99919885	66.33293333333333
SA45_SOC_5	286	1461.1435317993164	890.1314663887024	0.99866223	66.5665
SA45_SOC_5	287	1471.3857650756836	887.2019791603088	0.9991141	66.80006666666667
SA45_SOC_5	288	1458.2938385009766	868.9266729354858	0.99868447	67.03363333333334
SA45_SOC_5	289	1457.0352172851562	850.4771089553833	0.99751353	67.2672
SA45_SOC_5	290	1443.5200881958008	828.6434555053711	0.9981055	67.50076666666666
SA45_SOC_5	291	1460.3398132324219	825.1926755905151	0.99719465	67.73433333333334
SA45_SOC_5	292	1470.6234741210938	803.3082318305969	0.9953838	67.9679
SA45_SOC_5	293	1449.481315612793	767.4987459182739	0.9987903	68.20146666666666
SA45_SOC_5	294	1439.1220092773438	739.1659283638	0.9996076	68.43503333333334
SA45_SOC_5	295	1415.5903244018555	729.1456890106201	0.9991441	68.6686
SA45_SOC_5	296	1387.8244400024414	722.8406095504761	0.99953985	68.90216666666667
SA45_SOC_5	297	1354.5582962036133	723.2663083076477	0.99957615	69.13573333333333
SA45_SOC_5	298	1325.269432067871	725.7120323181152	0.9997389	69.3693
SA45_SOC_5	299	1293.9089584350586	731.7692112922668	0.99961084	69.60286666666667
SA45_SOC_5	300	1236.9079971313477	747.4780941009521	0.9997174	69.83643333333333
SA45_SOC_5	301	1181.8374252319336	775.3503227233887	0.99951017	70.07000000000001
SA45_SOC_5	302	1129.2162322998047	800.6774997711182	0.9993968	70.30356666666667
SA45_SOC_5	303	1058.9421844482422	816.1201357841492	0.9995265	70.53713333333333
SA45_SOC_5	304	971.5666580200195	829.6748399734497	0.99963665	70.7707
SA45_SOC_5	305	878.7648010253906	846.1885786056519	0.99948573	71.00426666666667
SA45_SOC_5	306	815.742073059082	861.9317078590393	0.99611413	71.23783333333334
SA45_SOC_5	307	774.7071647644043	883.577070236206	0.99625164	71.4714
SA45_SOC_5	308	736.497631072998	885.2102136611938	0.012678062	71.70496666666666
SA45_SOC_5	309	27.3427677154541	52.77938783168793	0.0022336654	71.93853333333334
SA45_SOC_5	310	97.37252712249756	1056.0713911056519	0.002225889	72.1721
SA45_SOC_5	311	96.76209926605225	1053.8162755966187	0.0037065728	72.40566666666666
SA45_SOC_5	312	96.35722160339355	1056.7397117614746	0.0034800922	72.63923333333334
SA45_SOC_5	313	27.487399578094482	52.94400170445442	0.0022985197	72.8728
SA45_SOC_5	314	101.06293201446533	1051.9132804870605	0.01132795	73.10636666666667
SA45_SOC_5	315	92.36620903015137	1054.6511936187744	0.002201926	73.33993333333333
SA45_SOC_5	316	27.608824968338013	52.924553006887436	0.0033531184	73.5735
SA45_SOC_5	317	96.81218147277832	1056.8018960952759	0.007427539	73.80706666666667
SA45_SOC_5	318	115.43196201324463	1045.0316762924194	0.006722244	74.04063333333333
SA45_SOC_5	319	96.7249059677124	1055.611960887909	0.0036135556	74.27420000000001
SA45_SOC_5	320	98.68892669677734	1054.8755979537964	0.006949805	74.50776666666667
SA45_SOC_5	321	94.62658882141113	1055.8485317230225	0.0029664312	74.74133333333333
SA45_SOC_5	322	115.46142339706421	1045.9175777435303	0.0021997113	74.9749
SA45_SOC_5	323	98.51696491241455	1053.477737903595	0.011137248	75.20846666666667
SA45_SOC_5	324	615.7883262634277	1051.176016330719	0.0016344105	75.44203333333334
SA45_SOC_5	325	94.45295333862305	1055.6662273406982	0.0016631647	75.6756
SA45_SOC_5	326	538.1497192382812	1041.9046926498413	0.0085150385	75.90916666666666
SA45_SOC_5	327	116.0394287109375	1046.2519311904907	0.0064719315	76.14273333333334
SA45_SOC_5	328	97.17478036880493	1053.2519817352295	0.0044523897	76.3763
SA45_SOC_5	329	98.3585786819458	1054.0642404556274	0.014289643	76.60986666666666
SA45_SOC_5	330	97.33384609222412	1055.0768280029297	0.012445886	76.84343333333334
SA45_SOC_5	331	620.7000160217285	1051.4080810546875	0.0022658461	77.077
SA45_SOC_5	332	97.76777744293213	1054.6907186508179	0.0118824	77.31056666666667
SA45_SOC_5	333	95.24346828460693	1055.5715990066528	0.0025443037	77.54413333333333
SA45_SOC_5	334	26.766360998153687	52.727744579315186	0.0027399696	77.7777
SA45_SOC_5	335	99.79151487350464	1054.3495416641235	0.011864525	78.01126666666667
SA45_SOC_5	336	100.40451049804688	1055.245292186737	0.03045008	78.24483333333333
SA45_SOC_5	337	27.225254774093628	52.15923830866814	0.0024277326	78.47840000000001
SA45_SOC_5	338	1892.523078918457	330.1087546348572	0.002928782	78.71196666666667
SA45_SOC_5	339	542.9197311401367	1041.4793157577515	0.0072829556	78.94553333333333
SA45_SOC_5	340	97.84359455108643	1054.6070337295532	0.0055534523	79.1791
SA45_SOC_5	341	27.223377227783203	53.18343311548233	0.0032149896	79.41266666666667
SA45_SOC_5	342	95.04751682281494	1056.3698244094849	0.0050143176	79.64623333333333
SA45_SOC_5	343	96.55619859695435	1056.1831426620483	0.0075835115	79.8798
SA45_SOC_5	344	612.3502349853516	1050.8389592170715	0.006228496	80.11336666666666
SA45_SOC_5	345	27.678399682044983	53.14567431807518	0.002363928	80.34693333333334
SA45_SOC_5	346	99.58507061004639	1056.8748307228088	0.00716971	80.5805
SA45_SOC_5	347	97.92221546173096	1054.1033792495728	0.0028170215	80.81406666666666
SA45_SOC_5	348	26.8625271320343	53.03775295615196	0.0023235008	81.04763333333334
SA45_SOC_5	349	94.97032642364502	1054.787986278534	0.0059549976	81.2812
SA45_SOC_5	350	27.17074692249298	52.972736209630966	0.0020851984	81.51476666666667
SA45_SOC_5	351	98.3288025856018	1055.7567358016968	0.014741726	81.74833333333333
SA45_SOC_5	352	95.54227352142334	1056.1208295822144	0.0019225687	81.9819
SA45_SOC_5	353	95.92486381530762	1055.129098892212	0.0044925627	82.21546666666667
SA45_SOC_5	354	97.12540626525879	1055.4442048072815	0.0105173495	82.44903333333333
SA45_SOC_5	355	96.45293712615967	1056.6253852844238	0.0029008216	82.68260000000001
SA45_SOC_5	356	27.041362524032593	54.13487434387207	0.0036433064	82.91616666666667
SA45_SOC_5	357	27.32750952243805	52.60695666074753	0.0030061088	83.14973333333333
SA45_SOC_5	358	93.48695039749146	1055.6696391105652	0.0019270154	83.3833
SA45_SOC_5	359	93.6589765548706	1055.0615072250366	0.0018841183	83.61686666666667
SA45_SOC_5	360	619.1356658935547	1050.9839916229248	0.0015180453	83.85043333333333
SA45_SOC_5	361	100.6845760345459	1052.8628468513489	0.008636564	84.084
SA45_SOC_5	362	1892.7658081054688	330.4631280899048	0.002452294	84.31756666666666
SA45_SOC_5	363	93.59724998474121	1055.51527261734	0.003207189	84.55113333333334
SA45_SOC_5	364	97.91902542114258	1054.845471382141	0.006980464	84.7847
SA45_SOC_5	365	94.60464477539062	1055.729055404663	0.0026247005	85.01826666666666
SA45_SOC_5	366	93.29345226287842	1055.1117181777954	0.0014744007	85.25183333333334
SA45_SOC_5	367	98.01458358764648	1055.264539718628	0.0043130857	85.4854
SA45_SOC_5	368	97.29447841644287	1054.983229637146	0.0050525884	85.71896666666667
SA45_SOC_5	369	619.2560577392578	1050.4191827774048	0.002085994	85.95253333333334
SA45_SOC_5	370	95.49047470092773	1054.8443126678467	0.0024532836	86.1861
SA45_SOC_5	371	99.36078071594238	1053.8976430892944	0.019555867	86.41966666666667
SA45_SOC_5	372	27.432793378829956	53.31485867500305	0.001244525	86.65323333333333
SA45_SOC_5	373	97.41400480270386	1056.6286039352417	0.005931553	86.88680000000001
SA45_SOC_5	374	97.92693614959717	1055.1711344718933	0.0095587	87.12036666666667
SA45_SOC_5	375	27.465248107910156	51.999291479587555	0.0024242615	87.35393333333333
SA45_SOC_5	376	99.6254825592041	1054.5369958877563	0.025087653	87.5875
SA45_SOC_5	377	96.58142566680908	1055.54514169693	0.003791868	87.82106666666667
SA45_SOC_5	378	27.71377444267273	52.18400180339813	0.0016950808	88.05463333333333
SA45_SOC_5	379	105.22097110748291	1017.1809482574463	0.009446993	88.2882
SA45_SOC_5	380	103.64750862121582	1016.6872072219849	0.0063580405	88.52176666666666
SA45_SOC_5	381	100.07596492767334	1008.7690687179565	0.0029630219	88.75533333333334
SA45_SOC_5	382	105.04104852676392	1006.3679552078247	0.052382175	88.9889
SA45_SOC_5	383	102.50091791152954	1003.2528162002563	0.004279462	89.22246666666666
SA45_SOC_5	384	618.2128143310547	1051.966323852539	0.0041815257	89.45603333333334
SA45_SOC_5	385	97.09580898284912	1055.8124828338623	0.0052542486	89.6896
SA45_SOC_5	386	96.7659330368042	1007.3363828659058	0.004480995	89.92316666666667
SA45_SOC_5	387	106.55098915100098	1000.0713729858398	0.061297845	90.15673333333334
SA45_SOC_5	388	27.322211265563965	53.02261725068092	0.00085788587	90.3903
SA45_SOC_5	389	27.17544972896576	53.27319324016571	0.004074861	90.62386666666667
SA45_SOC_5	390	95.20419359207153	1055.5045223236084	0.0028912493	90.85743333333333
SA45_SOC_5	391	97.29075908660889	1054.320638179779	0.010457917	91.09100000000001
SA45_SOC_5	392	94.73340511322021	1055.0006103515625	0.0016954214	91.32456666666667
SA45_SOC_5	393	116.78310871124268	1046.3939380645752	0.002086858	91.55813333333333
SA45_SOC_5	394	99.7508955001831	1049.4696807861328	0.014104998	91.7917
SA45_SOC_5	395	27.9951810836792	53.431442230939865	0.000916615	92.02526666666667
SA45_SOC_5	396	26.887078285217285	53.19797337055206	0.0030830165	92.25883333333333
SA45_SOC_5	397	619.6241569519043	1050.8571767807007	0.0013166557	92.4924
SA45_SOC_5	398	106.50209426879883	1013.1602096557617	0.0016615187	92.72596666666666
SA45_SOC_5	399	548.0249977111816	1025.93683719635	0.01427056	92.95953333333334
SA45_SOC_5	400	99.27557945251465	1045.2613592147827	0.0031215972	93.1931
SA45_SOC_5	401	98.93448829650879	1051.5056705474854	0.0038125596	93.42666666666666
SA45_SOC_5	402	27.32939600944519	52.80969947576523	0.00191358	93.66023333333334
SA45_SOC_5	403	612.4570083618164	1051.9240951538086	0.004316638	93.8938
SA45_SOC_5	404	92.83772706985474	1055.571985244751	0.0011372626	94.12736666666667
SA45_SOC_5	405	1892.8926086425781	326.6882622241974	0.009327317	94.36093333333334
SA45_SOC_5	406	101.3398790359497	1053.9525532722473	0.016744027	94.5945
SA45_SOC_5	407	26.945514678955078	53.457967936992645	0.0026799785	94.82806666666667
SA45_SOC_5	408	115.24118900299072	1046.7325401306152	0.0014039548	95.06163333333333
SA45_SOC_5	409	94.6461296081543	1056.4043283462524	0.002309158	95.29520000000001
SA45_SOC_5	410	708.0926513671875	853.3442831039429	0.51869786	95.52876666666667
SA45_SOC_5	411	743.6564254760742	855.2073669433594	0.9630046	95.76233333333333
SA45_SOC_5	412	783.7798118591309	849.9466109275818	0.99705756	95.9959
SA45_SOC_5	413	822.8734588623047	850.034544467926	0.99887794	96.22946666666667
SA45_SOC_5	414	871.2907218933105	854.8180389404297	0.99941957	96.46303333333333
SA45_SOC_5	415	914.3302917480469	853.4739947319031	0.99942434	96.6966
SA45_SOC_5	416	972.8279113769531	843.652024269104	0.99938285	96.93016666666666
SA45_SOC_5	417	1011.1166381835938	843.6929655075073	0.9995245	97.16373333333334
SA45_SOC_5	418	1054.6991729736328	831.749324798584	0.9990119	97.3973
SA45_SOC_5	419	1076.480369567871	827.9627752304077	0.99953973	97.63086666666666
SA45_SOC_5	420	1116.5299987792969	824.7464418411255	0.9994531	97.86443333333334
SA45_SOC_5	421	1150.2193450927734	822.9433536529541	0.99950695	98.098
SA45_SOC_5	422	1183.8845443725586	824.6259999275208	0.9995177	98.33156666666667
SA45_SOC_5	423	1216.9539642333984	832.9735064506531	0.99966395	98.56513333333334
SA45_SOC_5	424	1250.7212448120117	845.9713840484619	0.99966764	98.7987
SA45_SOC_5	425	1263.5103607177734	846.6044926643372	0.9996045	99.03226666666667
SA45_SOC_5	426	1262.2424697875977	847.5874042510986	0.99958605	99.26583333333333
SA45_SOC_5	427	1268.829345703125	847.5378370285034	0.9992949	99.49940000000001
SA45_SOC_5	428	1266.4479446411133	856.239652633667	0.9995216	99.73296666666667
SA45_SOC_5	429	1275.963363647461	862.2045207023621	0.99960583	99.96653333333333
SA45_SOC_5	430	1303.3526229858398	867.043890953064	0.9997249	100.2001
SA45_SOC_5	431	1337.079734802246	878.991973400116	0.999403	100.43366666666667
SA45_SOC_5	432	1369.563217163086	885.7812666893005	0.99918073	100.66723333333333
SA45_SOC_5	433	1395.2091979980469	887.8585195541382	0.9991658	100.9008
SA45_SOC_5	434	1397.1189880371094	889.3210744857788	0.9994074	101.13436666666666
SA45_SOC_5	435	1402.2524642944336	891.848874092102	0.99909556	101.36793333333334
SA45_SOC_5	436	1405.9522247314453	892.3127460479736	0.9986255	101.6015
SA45_SOC_5	437	1411.4300537109375	892.6137542724609	0.998613	101.83506666666666
SA45_SOC_5	438	1414.5697402954102	902.8235721588135	0.9994653	102.06863333333334
SA45_SOC_5	439	1444.1610717773438	900.6505966186523	0.9991886	102.3022
SA45_SOC_5	440	1454.9973678588867	892.9812598228455	0.9991067	102.53576666666667
SA45_SOC_5	441	1444.679832458496	895.0531697273254	0.9990722	102.76933333333334
SA45_SOC_5	442	1438.3868408203125	886.6950416564941	0.9991634	103.0029
SA45_SOC_5	443	1458.3665084838867	887.4579906463623	0.9956311	103.23646666666667
SA45_SOC_5	444	1463.8299179077148	876.3796520233154	0.99818194	103.47003333333333
SA45_SOC_5	445	1452.3940658569336	872.4713087081909	0.9970169	103.70360000000001
SA45_SOC_5	446	1471.9770812988281	877.2768831253052	0.99642664	103.93716666666667
SA45_SOC_5	447	1468.201789855957	878.808445930481	0.9978573	104.17073333333333
SA45_SOC_5	448	1476.6198348999023	884.7691297531128	0.997809	104.4043
SA45_SOC_5	449	1477.0891571044922	892.2813963890076	0.9987758	104.63786666666667
SA45_SOC_5	450	1464.0898132324219	888.4224915504456	0.9960141	104.87143333333333
SA45_SOC_5	451	1464.9616241455078	878.7861728668213	0.9963336	105.105
SA45_SOC_5	452	1467.12158203125	864.1340374946594	0.9932666	105.33856666666667
SA45_SOC_5	453	1439.2407989501953	844.2581605911255	0.9990734	105.57213333333334
SA45_SOC_5	454	1436.8090438842773	809.4582366943359	0.998941	105.8057
SA45_SOC_5	455	1439.3220520019531	783.117184638977	0.99895144	106.03926666666666
SA45_SOC_5	456	1406.1627960205078	763.4826421737671	0.9976434	106.27283333333334
SA45_SOC_5	457	1380.7224655151367	757.8502607345581	0.9994461	106.5064
SA45_SOC_5	458	1345.195198059082	740.4652333259583	0.99917126	106.73996666666667
SA45_SOC_5	459	1297.2786712646484	731.5677881240845	0.99953187	106.97353333333334
SA45_SOC_5	460	1239.239616394043	727.6935625076294	0.9996654	107.2071
SA45_SOC_5	461	1139.4122314453125	733.8371300697327	0.9996593	107.44066666666667
SA45_SOC_5	462	1039.9983215332031	752.8653430938721	0.99928015	107.67423333333333
SA45_SOC_5	463	919.6452140808105	777.053632736206	0.9991837	107.90780000000001
SA45_SOC_5	464	818.1340026855469	801.8998146057129	0.995073	108.14136666666667
SA45_SOC_5	465	753.6412811279297	827.4562883377075	0.87167335	108.37493333333333
SA45_SOC_5	466	94.42099571228027	1056.1657619476318	0.0055035977	108.6085
SA45_SOC_5	467	96.00115299224854	1054.4527959823608	0.0024923887	108.84206666666667
SA45_SOC_5	468	27.41598129272461	53.18730756640434	0.005000268	109.07563333333333
SA45_SOC_5	469	97.58050918579102	1055.0602197647095	0.0043912334	109.3092
SA45_SOC_5	470	96.6179609298706	1055.4935145378113	0.006400494	109.54276666666667
SA45_SOC_5	471	27.43922710418701	52.4775105714798	0.0013686304	109.77633333333334
SA45_SOC_5	472	96.12268924713135	1055.3179693222046	0.002822736	110.0099
SA45_SOC_5	473	98.83050441741943	1051.6333866119385	0.0054777805	110.24346666666666
SA45_SOC_5	474	96.46578311920166	1057.0210218429565	0.015489397	110.47703333333334
SA45_SOC_5	475	95.17228603363037	1055.1127481460571	0.0013506036	110.7106
SA45_SOC_5	476	97.02849626541138	1054.0125489234924	0.0032486308	110.94416666666667
SA45_SOC_5	477	616.6891479492188	1051.8568897247314	0.0058936104	111.17773333333334
SA45_SOC_5	478	97.08794116973877	1053.9148950576782	0.0038856391	111.4113
SA45_SOC_5	479	94.94786739349365	1056.494643688202	0.001901235	111.64486666666667
SA45_SOC_5	480	96.67160511016846	1054.4627094268799	0.007806561	111.87843333333333
SA45_SOC_5	481	102.12623119354248	1045.3275990486145	0.013510918	112.11200000000001
SA45_SOC_5	482	97.95229911804199	1054.8341417312622	0.0038375496	112.34556666666667
SA45_SOC_5	483	27.50360369682312	51.787914633750916	0.0018997822	112.57913333333333
SA45_SOC_5	484	27.963468432426453	53.37889775633812	0.00247614	112.8127
SA45_SOC_5	485	97.34775066375732	1055.1892232894897	0.001972495	113.04626666666667
SA45_SOC_5	486	96.99105262756348	1056.280345916748	0.0052564302	113.27983333333333
SA45_SOC_5	487	103.09231996536255	1051.9673538208008	0.03809517	113.5134
SA45_SOC_5	488	99.72915887832642	1044.4662237167358	0.07715473	113.74696666666667
SA45_SOC_5	489	622.7789497375488	1050.9990549087524	0.0035096684	113.98053333333334
SA45_SOC_5	490	96.78295612335205	1055.6671285629272	0.002765967	114.2141
SA45_SOC_5	491	618.2364463806152	1051.5834331512451	0.00469177	114.44766666666666
SA45_SOC_5	492	619.8438262939453	1050.5075669288635	0.0027543276	114.68123333333334
SA45_SOC_5	493	100.25806903839111	1055.0506281852722	0.018895889	114.9148
SA45_SOC_5	494	97.36789226531982	1053.5639333724976	0.0034844903	115.14836666666667
SA45_SOC_5	495	27.322250604629517	52.56281688809395	0.00196005	115.38193333333334
SA45_SOC_5	496	93.58750820159912	1055.3168106079102	0.0017666825	115.6155
SA45_SOC_5	497	1892.7510452270508	328.59135389328003	0.00450651	115.84906666666667
SA45_SOC_5	498	93.26774597167969	1056.2273025512695	0.003502242	116.08263333333333
SA45_SOC_5	499	103.43490600585938	1051.6014575958252	0.03199428	116.31620000000001
SA45_SOC_5	500	99.99472618103027	1055.0682663917542	0.018761707	116.54976666666667
SA45_SOC_5	501	97.82981872558594	1055.1472520828247	0.0042529795	116.78333333333333
SA45_SOC_5	502	99.30031299591064	1054.9845814704895	0.022727959	117.0169
SA45_SOC_5	503	27.059492468833923	53.248413652181625	0.003340715	117.25046666666667
SA45_SOC_5	504	26.422197818756104	52.40324825048447	0.0017518539	117.48403333333333
SA45_SOC_5	505	540.2587509155273	1041.4875555038452	0.010522247	117.7176
SA45_SOC_5	506	97.87157535552979	1055.1121044158936	0.011806426	117.95116666666667
SA45_SOC_5	507	93.92833471298218	1056.4116668701172	0.003533454	118.18473333333334
SA45_SOC_5	508	27.561768293380737	53.06212618947029	0.0011511439	118.4183
SA45_SOC_5	509	97.89547920227051	1055.0277757644653	0.0059608654	118.65186666666666
SA45_SOC_5	510	117.03290462493896	1046.174554824829	0.0010271223	118.88543333333334
SA45_SOC_5	511	99.56361293792725	1054.3079566955566	0.012490464	119.119
SA45_SOC_5	512	99.82777118682861	1053.2761216163635	0.023662742	119.35256666666668
SA45_SOC_5	513	27.402859926223755	52.837198823690414	0.0023668467	119.58613333333334
SA45_SOC_5	514	98.01349639892578	1054.7724723815918	0.0071263327	119.8197
SA45_SOC_5	515	99.90478992462158	1054.572401046753	0.00932952	120.05326666666667
SA45_SOC_5	516	99.67053651809692	1055.9718704223633	0.017268054	120.28683333333333
SA45_SOC_5	517	694.1486549377441	1037.8153324127197	0.004078446	120.5204
SA45_SOC_5	518	616.5376281738281	1050.4566478729248	0.0014799505	120.75396666666667
SA45_SOC_5	519	99.37136650085449	1055.195016860962	0.011253015	120.98753333333333
SA45_SOC_5	520	27.710459232330322	53.21248546242714	0.0014840361	121.2211
SA45_SOC_5	521	97.2281813621521	1055.6171107292175	0.0040731966	121.45466666666667
SA45_SOC_5	522	95.3667140007019	1055.4007530212402	0.0032386591	121.68823333333333
SA45_SOC_5	523	97.81488418579102	1055.2722001075745	0.0033200758	121.9218
SA45_SOC_5	524	97.20528602600098	1056.0482168197632	0.0041342503	122.15536666666667
SA45_SOC_5	525	100.17987728118896	1051.1418986320496	0.0064566005	122.38893333333334
SA45_SOC_5	526	97.52980470657349	1053.574812412262	0.005049765	122.6225
SA45_SOC_5	527	96.54793739318848	1054.6504211425781	0.011208811	122.85606666666666
SA45_SOC_5	528	97.44169235229492	1054.0644979476929	0.0038777662	123.08963333333334
SA45_SOC_5	529	101.09959602355957	1045.6045961380005	0.003865493	123.3232
SA45_SOC_5	530	100.09922504425049	1050.6675338745117	0.007942442	123.55676666666668
SA45_SOC_5	531	100.27776718139648	1051.8856644630432	0.010713952	123.79033333333334
SA45_SOC_5	532	96.06239318847656	1056.1911249160767	0.0036145723	124.0239
SA45_SOC_5	533	98.05500268936157	1054.8844814300537	0.016669136	124.25746666666667
SA45_SOC_5	534	96.83647155761719	1055.5628442764282	0.003182476	124.49103333333333
SA45_SOC_5	535	27.43555247783661	53.0585253238678	0.0025722745	124.7246
SA45_SOC_5	536	98.62159252166748	1055.8610844612122	0.0038044907	124.95816666666667
SA45_SOC_5	537	97.2490382194519	1055.773537158966	0.006775951	125.19173333333333
SA45_SOC_5	538	99.61416721343994	1053.4070563316345	0.009033118	125.42530000000001
SA45_SOC_5	539	99.62514638900757	1054.2574882507324	0.025778087	125.65886666666667
SA45_SOC_5	540	98.84342193603516	1055.8600544929504	0.012267139	125.89243333333333
SA45_SOC_5	541	97.33567714691162	1055.435643196106	0.0040119183	126.126
SA45_SOC_5	542	100.3888750076294	1051.4174795150757	0.033892546	126.35956666666667
SA45_SOC_5	543	98.43658447265625	1053.0177927017212	0.00604794	126.59313333333334
SA45_SOC_5	544	99.54751968383789	1054.8479175567627	0.014076908	126.8267
SA45_SOC_5	545	95.98032474517822	1054.0649485588074	0.0032726482	127.06026666666666
SA45_SOC_5	546	27.516732215881348	52.514750361442566	0.0022069204	127.29383333333334
SA45_SOC_5	547	115.3273344039917	1045.8600282669067	0.004412101	127.5274
SA45_SOC_5	548	101.81323528289795	1049.7740364074707	0.03858796	127.76096666666668
SA45_SOC_5	549	27.38537907600403	52.826480716466904	0.0022067851	127.99453333333334
SA45_SOC_5	550	99.1730260848999	1052.2961711883545	0.0063644294	128.2281
SA45_SOC_5	551	705.8738136291504	831.3525295257568	0.030798059	128.46166666666667
SA45_SOC_5	552	707.5813293457031	835.1989459991455	0.10005984	128.69523333333333
SA45_SOC_5	553	707.3432350158691	835.4951906204224	0.34273008	128.9288
SA45_SOC_5	554	707.1200180053711	834.2625761032104	0.31640893	129.16236666666666
SA45_SOC_5	555	710.4988288879395	830.1598262786865	0.03921525	129.39593333333335
SA45_SOC_5	556	726.2058448791504	829.8762631416321	0.9770817	129.6295
SA45_SOC_5	557	742.6411628723145	833.8885045051575	0.99484646	129.86306666666667
SA45_SOC_5	558	761.4055824279785	839.915943145752	0.99804795	130.09663333333333
SA45_SOC_5	559	772.2940635681152	840.6344747543335	0.9980263	130.3302
SA45_SOC_5	560	778.4172821044922	834.3855285644531	0.99708146	130.56376666666668
SA45_SOC_5	561	780.9203910827637	832.1761178970337	0.9980672	130.79733333333334
SA45_SOC_5	562	795.6146621704102	827.184247970581	0.9981007	131.0309
SA45_SOC_5	563	822.5373458862305	823.6651682853699	0.99923706	131.26446666666666
SA45_SOC_5	564	873.6737823486328	826.2913942337036	0.99934167	131.49803333333332
SA45_SOC_5	565	947.5014495849609	822.198429107666	0.9993734	131.73160000000001
SA45_SOC_5	566	1019.01123046875	813.7462520599365	0.99950624	131.96516666666668
SA45_SOC_5	567	1086.3916397094727	803.7887120246887	0.9996191	132.19873333333334
SA45_SOC_5	568	1150.6378555297852	795.6101846694946	0.9996482	132.4323
SA45_SOC_5	569	1207.8673553466797	791.94819688797	0.99961936	132.66586666666666
SA45_SOC_5	570	1264.734878540039	797.2773814201355	0.9995758	132.89943333333335
SA45_SOC_5	571	1318.5784149169922	808.8676142692566	0.9997404	133.133
SA45_SOC_5	572	1371.7703247070312	821.6047167778015	0.99885976	133.36656666666667
SA45_SOC_5	573	1417.3918533325195	836.6523599624634	0.9992306	133.60013333333333
SA45_SOC_5	574	1457.9175567626953	857.1693277359009	0.9990108	133.8337
SA45_SOC_5	575	1458.1836318969727	853.0764269828796	0.9992078	134.06726666666668
SA45_SOC_5	576	1462.9480361938477	855.8247685432434	0.9992322	134.30083333333334
SA45_SOC_5	577	1462.3064804077148	856.0580563545227	0.99910223	134.5344
SA45_SOC_5	578	1459.4914627075195	860.6861543655396	0.9996147	134.76796666666667
SA45_SOC_5	579	1460.127182006836	862.1236681938171	0.99964166	135.00153333333333
SA45_SOC_5	580	1469.7975540161133	867.6318740844727	0.99876213	135.2351
SA45_SOC_5	581	1470.8813095092773	862.6538443565369	0.9986564	135.46866666666668
SA45_SOC_5	582	1470.4925537109375	868.2828783988953	0.9993229	135.70223333333334
SA45_SOC_5	583	1475.3306579589844	873.2122421264648	0.9994615	135.9358
SA45_SOC_5	584	1500.7890701293945	885.500922203064	0.99673456	136.16936666666666
SA45_SOC_5	585	1530.9773254394531	886.147871017456	0.99918586	136.40293333333332
SA45_SOC_5	586	1542.2900390625	886.6559028625488	0.9988998	136.6365
SA45_SOC_5	587	1550.5729293823242	892.9447603225708	0.9986848	136.87006666666667
SA45_SOC_5	588	1553.1794357299805	891.485424041748	0.9980708	137.10363333333333
SA45_SOC_5	589	1561.3873672485352	894.2059564590454	0.9989442	137.3372
SA45_SOC_5	590	1559.853744506836	891.289279460907	0.9982857	137.57076666666666
SA45_SOC_5	591	1549.5257949829102	889.3755984306335	0.99900156	137.80433333333335
SA45_SOC_5	592	1553.4100341796875	890.362114906311	0.9957948	138.0379
SA45_SOC_5	593	1546.4190673828125	896.7032432556152	0.99285924	138.27146666666667
SA45_SOC_5	594	1546.399040222168	887.8889036178589	0.9959407	138.50503333333333
SA45_SOC_5	595	1533.9154815673828	865.1686406135559	0.99480516	138.7386
SA45_SOC_5	596	1537.4831771850586	864.1850852966309	0.99459064	138.97216666666668
SA45_SOC_5	597	1526.3794326782227	864.2304039001465	0.9975562	139.20573333333334
SA45_SOC_5	598	1509.8826599121094	859.427661895752	0.9982843	139.4393
SA45_SOC_5	599	1511.5161895751953	861.9358277320862	0.9994961	139.67286666666666
SA45_SOC_5	600	1477.840805053711	856.1972951889038	0.99938166	139.90643333333333
SA45_SOC_5	601	1462.129898071289	849.3142747879028	0.9996648	140.14000000000001
SA45_SOC_5	602	1469.175910949707	846.6353273391724	0.99949026	140.37356666666668
SA45_SOC_5	603	1487.0673751831055	847.7148628234863	0.99826956	140.60713333333334
SA45_SOC_5	604	1453.081398010254	865.6990742683411	0.99781126	140.8407
SA45_SOC_5	605	1475.1736450195312	883.3724927902222	0.999627	141.07426666666666
SA45_SOC_5	606	1494.3104553222656	906.3432312011719	0.9982906	141.30783333333335
SA45_SOC_5	607	1510.6621170043945	926.516318321228	0.99615425	141.5414
SA45_SOC_5	608	1566.0912322998047	934.5687389373779	0.99915516	141.77496666666667
SA45_SOC_5	609	1606.3667678833008	935.2201294898987	0.99936897	142.00853333333333
SA45_SOC_5	610	1634.158058166504	958.3652544021606	0.9997911	142.2421
SA45_SOC_5	611	1661.6724014282227	962.7166128158569	0.9997218	142.47566666666668
SA45_SOC_5	612	1669.2750549316406	961.3334941864014	0.9997365	142.70923333333334
SA45_SOC_5	613	1685.5060958862305	966.2536525726318	0.99963796	142.9428
SA45_SOC_5	614	1695.1780700683594	977.2119998931885	0.9997991	143.17636666666667
SA45_SOC_5	615	1695.1764678955078	976.0565042495728	0.9996939	143.40993333333333
SA45_SOC_5	616	1705.9305953979492	979.4049954414368	0.9997216	143.6435
SA45_SOC_5	617	1709.0782928466797	980.3991079330444	0.9996393	143.87706666666668
SA45_SOC_5	618	1716.306266784668	975.9443664550781	0.9998332	144.11063333333334
SA45_SOC_5	619	1717.9694366455078	974.3829345703125	0.9996561	144.3442
SA45_SOC_5	620	1701.668815612793	974.9277877807617	0.9996706	144.57776666666666
SA45_SOC_5	621	1698.2162475585938	965.2638530731201	0.99972445	144.81133333333332
SA45_SOC_5	622	1713.3811569213867	962.267804145813	0.99970466	145.0449
SA45_SOC_5	623	1723.1746673583984	966.2286758422852	0.999708	145.27846666666667
SA45_SOC_5	624	1736.5731811523438	964.2748260498047	0.99925774	145.51203333333333
SA45_SOC_5	625	1770.0529861450195	957.2609353065491	0.99889153	145.7456
SA45_SOC_5	626	1777.4382019042969	956.1049246788025	0.99586356	145.97916666666666
SA45_SOC_5	627	1782.374496459961	961.2075805664062	0.9984458	146.21273333333335
SA45_SOC_5	628	1771.0776901245117	966.5057373046875	0.9982823	146.4463
SA45_SOC_5	629	1760.2323532104492	961.3302111625671	0.98809963	146.67986666666667
SA45_SOC_5	630	1734.104118347168	958.8439321517944	0.7810559	146.91343333333333
SA45_SOC_5	631	1737.9809188842773	931.1265850067139	0.9977977	147.147
SA45_SOC_5	632	1741.721534729004	927.9247999191284	0.99884206	147.38056666666668
SA45_SOC_5	633	1738.4674072265625	916.0172724723816	0.9996569	147.61413333333334
SA45_SOC_5	634	1714.7011184692383	929.2541027069092	0.9996132	147.8477
SA45_SOC_5	635	1717.9530715942383	935.0420093536377	0.999585	148.08126666666666
SA45_SOC_5	636	1709.3572998046875	945.6309843063354	0.999356	148.31483333333333
SA45_SOC_5	637	1734.3443298339844	957.7795886993408	0.9987166	148.54840000000002
SA45_SOC_5	638	1737.2851181030273	969.6264123916626	0.99828255	148.78196666666668
SA45_SOC_5	639	1758.3294296264648	971.9036722183228	0.9974179	149.01553333333334
SA45_SOC_5	640	1779.7769165039062	969.4312334060669	0.9973953	149.2491
SA45_SOC_5	641	1775.5800247192383	968.4725904464722	0.9976053	149.48266666666666
SA45_SOC_5	642	1763.9038467407227	964.9665784835815	0.99813676	149.71623333333335
SA45_SOC_5	643	1746.606674194336	963.3779811859131	0.99696654	149.9498
SA45_SOC_5	644	1734.7218704223633	962.0680546760559	0.99540484	150.18336666666667
SA45_SOC_5	645	1726.387596130371	965.006103515625	0.9985353	150.41693333333333
SA45_SOC_5	646	1755.4671478271484	967.2540736198425	0.9925977	150.6505
SA45_SOC_5	647	1755.0691223144531	963.222713470459	0.9952533	150.88406666666668
SA45_SOC_5	648	1780.9363174438477	956.5924215316772	0.99699485	151.11763333333334
SA45_SOC_5	649	1763.7761306762695	947.4573755264282	0.99332726	151.3512
SA45_SOC_5	650	1759.1701126098633	947.499475479126	0.9912487	151.58476666666667
SA45_SOC_5	651	1762.4427795410156	957.0519161224365	0.98457676	151.81833333333333
SA45_SOC_5	652	1743.1361389160156	951.103720664978	0.9879946	152.0519
SA45_SOC_5	653	1732.342300415039	948.6016058921814	0.9971963	152.28546666666668
SA45_SOC_5	654	1729.193000793457	946.7612457275391	0.9945241	152.51903333333334
SA45_SOC_5	655	1730.3710556030273	946.0982036590576	0.9820448	152.7526
SA45_SOC_5	656	1721.4160537719727	935.2596545219421	0.9969722	152.98616666666666
SA45_SOC_5	657	1736.0535049438477	931.2414264678955	0.99736243	153.21973333333332
SA45_SOC_5	658	1716.489486694336	923.7481498718262	0.99892336	153.4533
SA45_SOC_5	659	1705.4616165161133	913.984694480896	0.9971071	153.68686666666667
SA45_SOC_5	660	1697.2682189941406	912.3654556274414	0.9961068	153.92043333333334
SA45_SOC_5	661	1680.553207397461	897.3025560379028	0.97690976	154.154
SA45_SOC_5	662	1668.0554580688477	896.7847394943237	0.9986039	154.38756666666666
SA45_SOC_5	663	1672.0621490478516	894.4443941116333	0.99695635	154.62113333333335
SA45_SOC_5	664	1647.769775390625	898.7107801437378	0.99193245	154.8547
SA45_SOC_5	665	1649.2222595214844	901.5699076652527	0.99666566	155.08826666666667
SA45_SOC_5	666	1640.3279113769531	908.2029676437378	0.99784005	155.32183333333333
SA45_SOC_5	667	1619.8265075683594	907.4655103683472	0.99638736	155.5554
SA45_SOC_5	668	1619.2577362060547	906.973249912262	0.9984884	155.78896666666668
SA45_SOC_5	669	1622.6947402954102	907.56831407547	0.99937755	156.02253333333334
SA45_SOC_5	670	1613.939552307129	904.3783736228943	0.99741817	156.2561
SA45_SOC_5	671	1597.3508834838867	909.966402053833	0.99884605	156.48966666666666
SA45_SOC_5	672	1605.5766677856445	916.119818687439	0.99944896	156.72323333333333
SA45_SOC_5	673	1597.3071670532227	907.0513343811035	0.99816763	156.95680000000002
SA45_SOC_5	674	1588.9104080200195	905.0033712387085	0.9968059	157.19036666666668
SA45_SOC_5	675	1582.5173950195312	910.3868222236633	0.99937516	157.42393333333334
SA45_SOC_5	676	1554.268798828125	919.0142869949341	0.99909806	157.6575
SA45_SOC_5	677	1548.453369140625	925.3169202804565	0.9989089	157.89106666666666
SA45_SOC_5	678	1551.071662902832	929.0659403800964	0.9974964	158.12463333333335
SA45_SOC_5	679	1538.3770751953125	933.5394144058228	0.99758315	158.3582
SA45_SOC_5	680	1529.3933486938477	933.3889746665955	0.9974636	158.59176666666667
SA45_SOC_5	681	1523.4973526000977	925.7762217521667	0.99901843	158.82533333333333
SA45_SOC_5	682	1515.0890350341797	936.9936060905457	0.9987437	159.0589
SA45_SOC_5	683	1520.7408142089844	932.5418901443481	0.9988416	159.29246666666666
SA45_SOC_5	684	1526.499252319336	932.0196318626404	0.99908555	159.52603333333334
SA45_SOC_5	685	1514.35546875	924.3983173370361	0.9996829	159.7596
SA45_SOC_5	686	1520.5851745605469	911.9904184341431	0.9995315	159.99316666666667
SA45_SOC_5	687	1508.0587005615234	915.4959797859192	0.9998808	160.22673333333333
SA45_SOC_5	688	1511.6726303100586	903.166036605835	0.9994772	160.4603
SA45_SOC_5	689	1523.9544296264648	899.9845933914185	0.99955195	160.69386666666668
SA45_SOC_5	690	1504.5564651489258	888.572416305542	0.999481	160.92743333333334
SA45_SOC_5	691	1508.5193252563477	878.1589865684509	0.99892694	161.161
SA45_SOC_5	692	1502.6778030395508	875.3590822219849	0.9988128	161.39456666666666
SA45_SOC_5	693	1515.9102630615234	871.8524265289307	0.9993703	161.62813333333332
SA45_SOC_5	694	1549.1284561157227	864.3823885917664	0.99900657	161.8617
SA45_SOC_5	695	1566.4362716674805	861.0878419876099	0.9981719	162.09526666666667
SA45_SOC_5	696	1572.9533386230469	854.2924976348877	0.9987519	162.32883333333334
SA45_SOC_5	697	1582.7137756347656	864.9920010566711	0.9992944	162.5624
SA45_SOC_5	698	1576.2001419067383	868.3032846450806	0.99924964	162.79596666666666
SA45_SOC_5	699	1566.1696243286133	877.8008794784546	0.9990889	163.02953333333335
SA45_SOC_5	700	1572.1191787719727	873.8135504722595	0.9993173	163.2631
SA45_SOC_5	701	1574.9188613891602	878.2854151725769	0.99881065	163.49666666666667
SA45_SOC_5	702	1568.0851364135742	880.7720804214478	0.99864703	163.73023333333333
SA45_SOC_5	703	1563.1871795654297	884.2045783996582	0.9992975	163.9638
SA45_SOC_5	704	1557.605209350586	882.5428533554077	0.9997085	164.19736666666668
SA45_SOC_5	705	1559.5845794677734	887.6977801322937	0.99968374	164.43093333333334
SA45_SOC_5	706	1584.9512100219727	886.5868949890137	0.99950933	164.6645
SA45_SOC_5	707	1581.7064666748047	885.9759950637817	0.9995695	164.89806666666667
SA45_SOC_5	708	1586.0490417480469	886.156497001648	0.9995364	165.13163333333333
SA45_SOC_5	709	1580.4171752929688	884.278736114502	0.99968433	165.36520000000002
SA45_SOC_5	710	1579.7638320922852	883.5110235214233	0.9992556	165.59876666666668
SA45_SOC_5	711	1583.6183166503906	892.0973539352417	0.9981741	165.83233333333334
SA45_SOC_5	712	1592.4906921386719	899.5035338401794	0.99941707	166.0659
SA45_SOC_5	713	1588.70361328125	901.3388085365295	0.99920565	166.29946666666666
SA45_SOC_5	714	1594.548110961914	904.0464019775391	0.9983536	166.53303333333335
SA45_SOC_5	715	1599.5934677124023	907.2498607635498	0.9994721	166.7666
SA45_SOC_5	716	1599.0095901489258	911.5533256530762	0.99941707	167.00016666666667
SA45_SOC_5	717	1606.9745635986328	913.9930629730225	0.99934953	167.23373333333333
SA45_SOC_5	718	1608.0599212646484	917.6423048973083	0.99938154	167.4673
SA45_SOC_5	719	1605.2881622314453	910.4531908035278	0.9994808	167.70086666666666
SA45_SOC_5	720	1613.4608459472656	920.0826215744019	0.9985964	167.93443333333335
SA45_SOC_5	721	1612.7775192260742	920.446457862854	0.99944264	168.168
SA45_SOC_5	722	1622.1544647216797	917.6800918579102	0.999295	168.40156666666667
SA45_SOC_5	723	1626.0544967651367	915.1233243942261	0.99925023	168.63513333333333
SA45_SOC_5	724	1628.1951141357422	908.4307193756104	0.9984668	168.8687
SA45_SOC_5	725	1627.2526931762695	914.8492884635925	0.9991658	169.10226666666668
SA45_SOC_5	726	1626.1617279052734	913.666820526123	0.9994667	169.33583333333334
SA45_SOC_5	727	1615.8826446533203	911.0913848876953	0.99915683	169.5694
SA45_SOC_5	728	1621.1840057373047	912.374210357666	0.99842155	169.80296666666666
SA45_SOC_5	729	1631.3763427734375	908.353214263916	0.997957	170.03653333333332
SA45_SOC_5	730	1640.6191635131836	907.415041923523	0.9962961	170.2701
SA45_SOC_5	731	1623.9719009399414	907.6624274253845	0.9989956	170.50366666666667
SA45_SOC_5	732	1628.236312866211	906.6114735603333	0.9970836	170.73723333333334
SA45_SOC_5	733	1617.7725219726562	907.5423073768616	0.98366565	170.9708
SA45_SOC_5	734	1618.2421875	913.7907385826111	0.9941835	171.20436666666666
SA45_SOC_5	735	1575.4954147338867	908.6611104011536	0.9982747	171.43793333333335
SA45_SOC_5	736	1563.0989456176758	906.4620637893677	0.9997427	171.6715
SA45_SOC_5	737	1526.491470336914	907.6101565361023	0.99954116	171.90506666666667
SA45_SOC_5	738	1482.1174621582031	905.9463715553284	0.99963856	172.13863333333333
SA45_SOC_5	739	1417.6068878173828	896.0884809494019	0.9995047	172.3722
SA45_SOC_5	740	1337.2023010253906	894.9174070358276	0.9991667	172.60576666666668
SA45_SOC_5	741	1242.1728515625	896.4102816581726	0.99944466	172.83933333333334
SA45_SOC_5	742	1133.7179946899414	905.6870126724243	0.999376	173.0729
SA45_SOC_5	743	1044.7406387329102	914.124641418457	0.99961025	173.30646666666667
SA45_SOC_5	744	969.4477844238281	916.0716676712036	0.9996039	173.54003333333333
SA45_SOC_5	745	893.0406188964844	924.4244527816772	0.99955434	173.77360000000002
SA45_SOC_5	746	841.2754440307617	930.4645729064941	0.9994741	174.00716666666668
SA45_SOC_5	747	797.4178504943848	934.5794248580933	0.9892959	174.24073333333334
SA45_SOC_5	748	768.9190864562988	938.778862953186	0.98538023	174.4743
SA45_SOC_5	749	744.3117141723633	949.8133635520935	0.008720745	174.70786666666666
SA45_SOC_5	750	27.713298797607422	53.461753875017166	0.0046170345	174.94143333333335
SA45_SOC_5	751	96.22121572494507	1054.9314737319946	0.003688326	175.175
SA45_SOC_5	752	94.25537109375	1055.1911544799805	0.0024301047	175.40856666666667
SA45_SOC_5	753	27.50100016593933	52.61401355266571	0.0027506861	175.64213333333333
SA45_SOC_5	754	1892.4443435668945	328.5773205757141	0.0031013328	175.8757
SA45_SOC_5	755	97.95030355453491	1055.8289623260498	0.0039772345	176.10926666666666
SA45_SOC_5	756	100.2073860168457	1045.7472467422485	0.0054116566	176.34283333333335
SA45_SOC_5	757	95.98350048065186	1055.6434392929077	0.0038233572	176.5764
SA45_SOC_5	758	94.32177543640137	1055.7239055633545	0.0021816636	176.80996666666667
SA45_SOC_5	759	96.80957794189453	1055.0728368759155	0.00459083	177.04353333333333
SA45_SOC_5	760	27.69079327583313	53.351040333509445	0.001704303	177.2771
SA45_SOC_5	761	95.80191135406494	1055.2574586868286	0.0048314664	177.51066666666668
SA45_SOC_5	762	116.00625514984131	1046.3014340400696	0.010983711	177.74423333333334
SA45_SOC_5	763	98.83917331695557	1055.6291484832764	0.012420067	177.9778
SA45_SOC_5	764	27.61591672897339	53.296371549367905	0.0015344503	178.21136666666666
SA45_SOC_5	765	94.64605808258057	1056.0050868988037	0.0031069857	178.44493333333332
SA45_SOC_5	766	95.98082542419434	1056.3928699493408	0.0041368627	178.6785
SA45_SOC_5	767	117.40750551223755	1045.4636192321777	0.0063416013	178.91206666666668
SA45_SOC_5	768	27.895971536636353	52.28233963251114	0.0021849368	179.14563333333334
SA45_SOC_5	769	26.617337465286255	53.7956728041172	0.003198478	179.3792
SA45_SOC_5	770	97.47433662414551	1054.1408443450928	0.010212351	179.61276666666666
SA45_SOC_5	771	115.9127140045166	1046.3855695724487	0.0020276546	179.84633333333335
SA45_SOC_5	772	98.4701156616211	1054.7354578971863	0.011705414	180.0799
SA45_SOC_5	773	96.76932334899902	1054.8640751838684	0.0066775503	180.31346666666667
SA45_SOC_5	774	95.4017972946167	1053.8295364379883	0.0030254466	180.54703333333333
SA45_SOC_5	775	27.46164321899414	52.82416328787804	0.0020222908	180.7806
SA45_SOC_5	776	98.67941379547119	1056.2610340118408	0.003885495	181.01416666666668
SA45_SOC_5	777	623.8500022888184	1051.1754369735718	0.0021814073	181.24773333333334
SA45_SOC_5	778	100.5838680267334	1055.5974769592285	0.0064432896	181.4813
SA45_SOC_5	779	697.4287033081055	1031.1590337753296	0.0013262775	181.71486666666667
SA45_SOC_5	780	99.64443683624268	1055.2806329727173	0.02095618	181.94843333333333
SA45_SOC_5	781	621.5123176574707	1051.065616607666	0.0011116227	182.18200000000002
SA45_SOC_5	782	617.9505729675293	1050.3701949119568	0.0018611355	182.41556666666668
SA45_SOC_5	783	97.77523756027222	1056.358494758606	0.008573269	182.64913333333334
SA45_SOC_5	784	97.9363489151001	1054.6766209602356	0.0061388225	182.8827
SA45_SOC_5	785	98.69926929473877	1051.449408531189	0.002820072	183.11626666666666
SA45_SOC_5	786	95.31048059463501	1055.908591747284	0.006722894	183.34983333333335
SA45_SOC_5	787	97.58265495300293	1045.2059984207153	0.0018204378	183.5834
SA45_SOC_5	788	695.0549125671387	1031.3983726501465	0.0014929972	183.81696666666667
SA45_SOC_5	789	97.80629396438599	1056.3288187980652	0.0201217	184.05053333333333
SA45_SOC_5	790	617.4517822265625	1051.599268913269	0.0031310604	184.2841
SA45_SOC_5	791	99.94296312332153	1055.823941230774	0.016543545	184.51766666666666
SA45_SOC_5	792	28.088103532791138	52.306724935770035	0.0015071968	184.75123333333335
SA45_SOC_5	793	96.90417766571045	1055.0300931930542	0.0037116425	184.9848
SA45_SOC_5	794	96.55924558639526	1053.5124349594116	0.0027821073	185.21836666666667
SA45_SOC_5	795	114.52599763870239	1046.003966331482	0.0015082131	185.45193333333333
SA45_SOC_5	796	95.20374298095703	1055.40358543396	0.0033463752	185.6855
SA45_SOC_5	797	1892.5347518920898	327.7153980731964	0.002191032	185.91906666666668
SA45_SOC_5	798	95.24476289749146	1055.7184982299805	0.004863753	186.15263333333334
SA45_SOC_5	799	100.03151178359985	1053.2322835922241	0.009015362	186.3862
SA45_SOC_5	800	97.92270183563232	1054.3445205688477	0.0051031383	186.61976666666666
SA45_SOC_5	801	96.67533159255981	1055.1773142814636	0.0020135331	186.85333333333332
SA45_SOC_5	802	614.5030403137207	1050.8986330032349	0.0021917748	187.0869
SA45_SOC_5	803	621.3056373596191	1051.9174647331238	0.0067360783	187.32046666666668
SA45_SOC_5	804	91.72443866729736	1055.4863047599792	0.0016631023	187.55403333333334
SA45_SOC_5	805	116.77701473236084	1045.4686403274536	0.0082495	187.7876
SA45_SOC_5	806	96.58552408218384	1053.9528107643127	0.0035588003	188.02116666666666
SA45_SOC_5	807	98.65147590637207	1054.0943670272827	0.005505586	188.25473333333335
SA45_SOC_5	808	116.53202533721924	1046.0714292526245	0.0047684154	188.4883
SA45_SOC_5	809	99.99428272247314	1051.564507484436	0.00816101	188.72186666666667
SA45_SOC_5	810	100.55103778839111	1056.0430669784546	0.030103626	188.95543333333333
SA45_SOC_5	811	101.86846733093262	1051.1033391952515	0.022991687	189.189
SA45_SOC_5	812	100.2659797668457	1052.5998830795288	0.013281752	189.42256666666668
SA45_SOC_5	813	27.406768798828125	52.31226906180382	0.0013723706	189.65613333333334
SA45_SOC_5	814	27.438533306121826	53.138424307107925	0.0015887718	189.8897
SA45_SOC_5	815	622.0515632629395	1050.6381154060364	0.0023648478	190.12326666666667
SA45_SOC_5	816	99.24618244171143	1055.0219821929932	0.018279009	190.35683333333333
SA45_SOC_5	817	624.5266914367676	1050.334403514862	0.003594952	190.59040000000002
SA45_SOC_5	818	96.60641670227051	1054.8995447158813	0.002315873	190.82396666666668
SA45_SOC_5	819	98.51307392120361	1054.8118686676025	0.013692453	191.05753333333334
SA45_SOC_5	820	97.06432342529297	1055.660948753357	0.005187138	191.2911
SA45_SOC_5	821	97.02057838439941	1055.8510422706604	0.006565163	191.52466666666666
SA45_SOC_5	822	92.13149070739746	1055.278959274292	0.0015110486	191.75823333333335
SA45_SOC_5	823	98.14664840698242	1054.0487909317017	0.003091975	191.9918
SA45_SOC_5	824	98.9263916015625	1053.8789749145508	0.010044106	192.22536666666667
SA45_SOC_5	825	94.00944471359253	1056.0917329788208	0.0028061378	192.45893333333333
SA45_SOC_5	826	27.42927074432373	53.11949864029884	0.0019163787	192.6925
SA45_SOC_5	827	97.02070713043213	1054.6645832061768	0.003948185	192.92606666666666
SA45_SOC_5	828	27.198200225830078	52.629366517066956	0.0026812954	193.15963333333335
SA45_SOC_5	829	27.12014079093933	53.36467131972313	0.0042673997	193.3932
SA45_SOC_5	830	99.27474975585938	1051.4311909675598	0.0054621	193.62676666666667
SA45_SOC_5	831	540.0369071960449	1039.9415731430054	0.0070871213	193.86033333333333
SA45_SOC_5	832	115.87685108184814	1046.0404658317566	0.0051199747	194.0939
SA45_SOC_5	833	97.52443313598633	1055.5656123161316	0.018931536	194.32746666666668
SA45_SOC_5	834	96.50956392288208	1056.1671137809753	0.006116346	194.56103333333334
SA45_SOC_5	835	27.461003065109253	53.17957878112793	0.0017932875	194.7946
SA45_SOC_5	836	95.68764209747314	1054.0196299552917	0.0041028997	195.02816666666666
SA45_SOC_5	837	97.63824462890625	1053.4420108795166	0.0058470974	195.26173333333332
SA45_SOC_5	838	27.30628252029419	52.93392330408096	0.0031818617	195.49530000000001
SA45_SOC_5	839	99.8900556564331	1052.9702854156494	0.013179259	195.72886666666668
SA45_SOC_5	840	26.56105935573578	52.471141666173935	0.002259999	195.96243333333334
SA45_SOC_5	841	718.2139778137207	807.6896524429321	0.70169365	196.196
SA45_SOC_5	842	751.7873382568359	803.1808376312256	0.9945036	196.42956666666666
SA45_SOC_5	843	781.1825752258301	808.2352137565613	0.9977118	196.66313333333335
SA45_SOC_5	844	811.4321136474609	814.8720073699951	0.9990087	196.8967
SA45_SOC_5	845	850.7238578796387	821.1391067504883	0.9995926	197.13026666666667
SA45_SOC_5	846	906.3362503051758	827.1510314941406	0.99947447	197.36383333333333
SA45_SOC_5	847	953.8755798339844	838.9364433288574	0.9996846	197.5974
SA45_SOC_5	848	1010.7247924804688	840.9622621536255	0.99953234	197.83096666666668
SA45_SOC_5	849	1055.511360168457	835.0109767913818	0.999446	198.06453333333334
SA45_SOC_5	850	1086.0655975341797	832.4173879623413	0.99953794	198.2981
SA45_SOC_5	851	1129.6743392944336	834.6726322174072	0.9995664	198.53166666666667
SA45_SOC_5	852	1173.2050323486328	837.0465803146362	0.9996075	198.76523333333333
SA45_SOC_5	853	1191.269302368164	834.0535569190979	0.9994407	198.99880000000002
SA45_SOC_5	854	1187.5314331054688	827.9302668571472	0.9995902	199.23236666666668
SA45_SOC_5	855	1186.5117645263672	827.0800280570984	0.99967086	199.46593333333334
SA45_SOC_5	856	1190.8652114868164	831.3306427001953	0.9993119	199.6995
SA45_SOC_5	857	1191.4996719360352	830.202956199646	0.9995691	199.93306666666666
SA45_SOC_5	858	1198.5111236572266	836.7181491851807	0.9990957	200.16663333333332
SA45_SOC_5	859	1198.46923828125	833.7483644485474	0.999408	200.4002
SA45_SOC_5	860	1200.50537109375	832.8320789337158	0.9991635	200.63376666666667
SA45_SOC_5	861	1203.0346298217773	835.4790329933167	0.99912435	200.86733333333333
SA45_SOC_5	862	1205.2203369140625	836.1694979667664	0.9993942	201.1009
SA45_SOC_5	863	1213.0145645141602	839.6771192550659	0.9993445	201.33446666666666
SA45_SOC_5	864	1246.069564819336	845.0597333908081	0.99960774	201.56803333333335
SA45_SOC_5	865	1279.984130859375	844.9182415008545	0.9994253	201.8016
SA45_SOC_5	866	1326.8156433105469	852.7784442901611	0.9997143	202.03516666666667
SA45_SOC_5	867	1364.2584228515625	864.6372413635254	0.9996737	202.26873333333333
SA45_SOC_5	868	1403.6223220825195	878.6070871353149	0.99916387	202.5023
SA45_SOC_5	869	1430.7466506958008	887.0655727386475	0.9993593	202.73586666666668
SA45_SOC_5	870	1447.609634399414	883.9678144454956	0.9992663	202.96943333333334
SA45_SOC_5	871	1449.6770095825195	886.2871098518372	0.9995757	203.203
SA45_SOC_5	872	1450.4401016235352	891.8663191795349	0.99956816	203.43656666666666
SA45_SOC_5	873	1452.8288269042969	887.5957489013672	0.9989993	203.67013333333333
SA45_SOC_5	874	1473.541603088379	884.8219156265259	0.9953524	203.90370000000001
SA45_SOC_5	875	1475.5009460449219	885.2682137489319	0.99926704	204.13726666666668
SA45_SOC_5	876	1469.2084121704102	879.8160123825073	0.994559	204.37083333333334
SA45_SOC_5	877	1479.093246459961	865.9642267227173	0.99876946	204.6044
SA45_SOC_5	878	1484.9004364013672	818.8247680664062	0.9960609	204.83796666666666
SA45_SOC_5	879	1472.966423034668	787.8522062301636	0.9970752	205.07153333333335
SA45_SOC_5	880	1468.5474014282227	758.8221645355225	0.9947055	205.3051
SA45_SOC_5	881	1459.9175262451172	733.6326169967651	0.9965822	205.53866666666667
SA45_SOC_5	882	1455.9170150756836	709.1389417648315	0.99805826	205.77223333333333
SA45_SOC_5	883	1452.0865631103516	690.6517839431763	0.9991204	206.0058
SA45_SOC_5	884	1420.6269836425781	666.0185480117798	0.99913895	206.23936666666668
SA45_SOC_5	885	1406.6044235229492	652.5660037994385	0.9995035	206.47293333333334
SA45_SOC_5	886	1375.836181640625	634.9758195877075	0.99958783	206.7065
SA45_SOC_5	887	1338.4816360473633	633.0793261528015	0.9994717	206.94006666666667
SA45_SOC_5	888	1301.696662902832	632.9744625091553	0.999597	207.17363333333333
SA45_SOC_5	889	1269.7002410888672	636.44700050354	0.9994159	207.40720000000002
SA45_SOC_5	890	1240.3619384765625	645.5726480484009	0.99953413	207.64076666666668
SA45_SOC_5	891	1205.6113815307617	656.8835020065308	0.99972457	207.87433333333334
SA45_SOC_5	892	1180.3605651855469	669.596529006958	0.9996536	208.1079
SA45_SOC_5	893	1144.507942199707	683.9616250991821	0.99956566	208.34146666666666
SA45_SOC_5	894	1113.4110260009766	698.4344172477722	0.999151	208.57503333333332
SA45_SOC_5	895	1080.1679992675781	715.4240655899048	0.99929154	208.8086
SA45_SOC_5	896	1032.1549987792969	735.4678916931152	0.997373	209.04216666666667
SA45_SOC_5	897	983.7995910644531	753.8310670852661	0.9953561	209.27573333333333
SA45_SOC_5	898	940.0189590454102	775.84477186203	0.9975338	209.5093
SA45_SOC_5	899	881.4884948730469	804.4325709342957	0.9981337	209.74286666666666
SA45_SOC_5	900	848.5361480712891	835.577974319458	0.99932563	209.97643333333335
SA45_SOC_5	901	801.6523361206055	881.9568657875061	0.99910814	210.21
SA45_SOC_5	902	759.0139961242676	922.7387809753418	0.9997987	210.44356666666667
SA45_SOC_5	903	739.4478607177734	923.5090041160583	0.9998745	210.67713333333333
SA45_SOC_5	904	744.3196105957031	919.1613149642944	0.9998772	210.9107
SA45_SOC_5	905	743.170166015625	926.1080646514893	0.999754	211.14426666666668
SA45_SOC_5	906	746.8884086608887	927.3545837402344	0.9998254	211.37783333333334
SA45_SOC_5	907	745.7039451599121	930.8161783218384	0.99977785	211.6114
SA45_SOC_5	908	736.8825531005859	932.5546360015869	0.9997789	211.84496666666666
SA45_SOC_5	909	732.0983505249023	941.7342281341553	0.9996344	212.07853333333333
SA45_SOC_5	910	727.8084182739258	937.2662258148193	0.9997429	212.31210000000002
SA45_SOC_5	911	712.7864456176758	936.6270017623901	0.9997316	212.54566666666668
SA45_SOC_5	912	719.6462631225586	941.4297437667847	0.99979717	212.77923333333334
SA45_SOC_5	913	709.3733596801758	940.377631187439	0.9997651	213.0128
SA45_SOC_5	914	657.7239990234375	935.0426530838013	0.99974054	213.24636666666666
SA45_SOC_5	915	617.3333930969238	942.7853107452393	0.9997551	213.47993333333335
SA45_SOC_5	916	559.8849105834961	948.4496855735779	0.99962974	213.7135
SA45_SOC_5	917	456.74134254455566	965.1491403579712	0.9988049	213.94706666666667
SA45_SOC_5	918	411.3523864746094	963.7612581253052	0.998847	214.18063333333333
SA45_SOC_5	919	429.0202045440674	962.4450874328613	0.99858814	214.4142
SA45_SOC_5	920	399.8881244659424	976.3123226165771	0.9987207	214.64776666666668
SA45_SOC_5	921	325.43426513671875	988.2480454444885	0.9991928	214.88133333333334
SA45_SOC_5	922	251.15398406982422	999.5651435852051	0.99969053	215.1149
SA45_SOC_5	923	225.20184516906738	998.3474636077881	0.99958724	215.34846666666667
SA45_SOC_5	924	226.83510303497314	998.2054567337036	0.9997329	215.58203333333333
SA45_SOC_5	925	238.33791732788086	1001.615424156189	0.99945205	215.81560000000002
SA45_SOC_5	926	205.42131900787354	1002.7537965774536	0.9860569	216.04916666666668
SA45_SOC_5	927	186.3043212890625	998.9313268661499	0.9886783	216.28273333333334
SA45_SOC_5	928	193.48594665527344	995.4307222366333	0.985341	216.5163
SA45_SOC_5	929	227.31247901916504	985.0926089286804	0.9986077	216.74986666666666
SA45_SOC_5	930	241.67404174804688	985.0795412063599	0.9997423	216.98343333333332
SA45_SOC_5	931	340.6314468383789	977.3130655288696	0.9990301	217.217
SA45_SOC_5	932	442.78759002685547	963.4254884719849	0.9993911	217.45056666666667
SA45_SOC_5	933	563.4554100036621	956.7179489135742	0.99970144	217.68413333333334
SA45_SOC_5	934	709.0652847290039	934.3957042694092	0.99978775	217.9177
SA45_SOC_5	935	867.6478958129883	927.6569437980652	0.9997675	218.15126666666666
SA45_SOC_5	936	1003.9694595336914	918.1582546234131	0.999658	218.38483333333335
SA45_SOC_5	937	1137.3937225341797	910.3729820251465	0.99967515	218.6184
SA45_SOC_5	938	1254.9332427978516	915.2877330780029	0.9995127	218.85196666666667
SA45_SOC_5	939	1381.123924255371	918.9421248435974	0.99972194	219.08553333333333
SA45_SOC_5	940	1495.253791809082	924.5651721954346	0.9998516	219.3191
SA45_SOC_5	941	1572.762794494629	927.6291346549988	0.9996617	219.55266666666668
SA45_SOC_5	942	1605.0939559936523	920.7233262062073	0.999699	219.78623333333334
SA45_SOC_5	943	1605.9003067016602	926.0239291191101	0.9995963	220.0198
SA45_SOC_5	944	1614.5441436767578	933.429594039917	0.99956876	220.25336666666666
SA45_SOC_5	945	1630.2453231811523	938.607759475708	0.99979526	220.48693333333333
SA45_SOC_5	946	1663.6877059936523	947.9934096336365	0.9997173	220.72050000000002
SA45_SOC_5	947	1673.8162994384766	959.8284530639648	0.9997888	220.95406666666668
SA45_SOC_5	948	1671.4902877807617	962.9677963256836	0.99971694	221.18763333333334
SA45_SOC_5	949	1672.6366424560547	967.6567268371582	0.99978274	221.4212
SA45_SOC_5	950	1673.2047271728516	970.056037902832	0.9997248	221.65476666666666
SA45_SOC_5	951	1677.8645324707031	964.9520301818848	0.99970394	221.88833333333335
SA45_SOC_5	952	1679.567642211914	966.906008720398	0.9994752	222.1219
SA45_SOC_5	953	1679.131736755371	961.5985822677612	0.99955577	222.35546666666667
SA45_SOC_5	954	1682.4675750732422	952.850546836853	0.99903667	222.58903333333333
SA45_SOC_5	955	1675.9281921386719	959.7644019126892	0.99867225	222.8226
SA45_SOC_5	956	1673.3762741088867	950.7264947891235	0.9994629	223.05616666666668
SA45_SOC_5	957	1679.6609115600586	952.7838563919067	0.99974626	223.28973333333334
SA45_SOC_5	958	1689.100456237793	947.4278926849365	0.99959546	223.5233
SA45_SOC_5	959	1687.8556823730469	942.8653264045715	0.9997249	223.75686666666667
SA45_SOC_5	960	1689.6358108520508	941.0471105575562	0.9994573	223.99043333333333
SA45_SOC_5	961	1704.0543365478516	939.5747709274292	0.9998485	224.22400000000002
SA45_SOC_5	962	1743.7670516967773	931.1681699752808	0.99409395	224.45756666666668
SA45_SOC_5	963	1756.3025665283203	913.3504915237427	0.99705756	224.69113333333334
SA45_SOC_5	964	1731.3847732543945	900.7380795478821	0.99719656	224.9247
SA45_SOC_5	965	1693.8910675048828	903.5354089736938	0.9996873	225.15826666666666
SA45_SOC_5	966	1673.0907440185547	904.265398979187	0.999846	225.39183333333332
SA45_SOC_5	967	1624.7836303710938	903.2428979873657	0.9998636	225.6254
SA45_SOC_5	968	1578.987922668457	903.5310316085815	0.999877	225.85896666666667
SA45_SOC_5	969	1534.4951248168945	895.0868368148804	0.9995795	226.09253333333334
SA45_SOC_5	970	1546.5863800048828	889.9973130226135	0.9995167	226.3261
SA45_SOC_5	971	1529.4677352905273	889.0319108963013	0.999516	226.55966666666666
SA45_SOC_5	972	1481.9915771484375	892.541012763977	0.99971133	226.79323333333335
SA45_SOC_5	973	1441.6650009155273	901.0717248916626	0.999458	227.0268
SA45_SOC_5	974	1424.7410202026367	902.5656938552856	0.99932694	227.26036666666667
SA45_SOC_5	975	1419.598274230957	900.5742502212524	0.9994892	227.49393333333333
SA45_SOC_5	976	1423.0747604370117	898.5184335708618	0.99922323	227.7275
SA45_SOC_5	977	1411.1250686645508	905.70387840271	0.99855274	227.96106666666668
SA45_SOC_5	978	1431.6216659545898	914.7039985656738	0.9990484	228.19463333333334
SA45_SOC_5	979	1448.6116790771484	929.1320514678955	0.99961156	228.4282
SA45_SOC_5	980	1494.6343231201172	946.8012857437134	0.9998565	228.66176666666667
SA45_SOC_5	981	1515.2664184570312	959.8601245880127	0.9997708	228.89533333333333
SA45_SOC_5	982	1565.1294708251953	957.0991659164429	0.9998118	229.12890000000002
SA45_SOC_5	983	1578.7710571289062	950.1601409912109	0.9996488	229.36246666666668
SA45_SOC_5	984	1578.2991027832031	948.5557079315186	0.99983263	229.59603333333334
SA45_SOC_5	985	1598.7936401367188	953.7409543991089	0.9998574	229.8296
SA45_SOC_5	986	1626.646728515625	944.4307494163513	0.9996778	230.06316666666666
SA45_SOC_5	987	1633.264045715332	947.317042350769	0.99956554	230.29673333333335
SA45_SOC_5	988	1669.5184707641602	948.7526893615723	0.99860626	230.5303
SA45_SOC_5	989	1699.3740463256836	928.1380677223206	0.9905573	230.76386666666667
SA45_SOC_5	990	1699.8478317260742	922.5197196006775	0.9970228	230.99743333333333
SA45_SOC_5	991	1696.2938690185547	928.5996866226196	0.99612325	231.231
SA45_SOC_5	992	1693.040771484375	929.0987062454224	0.9980294	231.46456666666668
SA45_SOC_5	993	1678.8856887817383	925.6670451164246	0.99452764	231.69813333333335
SA45_SOC_5	994	1673.1028747558594	926.2383556365967	0.99661297	231.9317
SA45_SOC_5	995	1667.1697998046875	919.0789175033569	0.9956519	232.16526666666667
SA45_SOC_5	996	1657.4185180664062	915.8849215507507	0.9933782	232.39883333333333
SA45_SOC_5	997	1650.1623916625977	916.3846492767334	0.99606615	232.63240000000002
SA45_SOC_5	998	1640.4507064819336	916.433379650116	0.9969887	232.86596666666668
SA45_SOC_5	999	1617.8337478637695	910.285177230835	0.99196094	233.09953333333334
SA45_SOC_5	1000	1618.9326095581055	920.4360294342041	0.9948718	233.3331
SA45_SOC_5	1001	1606.036033630371	918.6825084686279	0.99596477	233.56666666666666
SA45_SOC_5	1002	1597.324333190918	917.1536493301392	0.99675566	233.80023333333332
SA45_SOC_5	1003	1585.2733612060547	925.6782460212708	0.9926972	234.0338
SA45_SOC_5	1004	1580.0329971313477	917.619194984436	0.99884975	234.26736666666667
SA45_SOC_5	1005	1572.0498275756836	912.6551342010498	0.9988318	234.50093333333334
SA45_SOC_5	1006	1562.2582626342773	903.5936665534973	0.9979625	234.7345
SA45_SOC_5	1007	1553.866195678711	907.531750202179	0.9979777	234.96806666666666
SA45_SOC_5	1008	1564.5798110961914	909.0466403961182	0.9988734	235.20163333333335
SA45_SOC_5	1009	1550.1322174072266	911.4693832397461	0.99923944	235.4352
SA45_SOC_5	1010	1544.2296981811523	920.4210948944092	0.9983388	235.66876666666667
SA45_SOC_5	1011	1540.2200317382812	924.0367984771729	0.99801314	235.90233333333333
SA45_SOC_5	1012	1524.6220779418945	916.0119938850403	0.99809736	236.1359
SA45_SOC_5	1013	1516.5692138671875	884.2688226699829	0.99552155	236.36946666666668
SA45_SOC_5	1014	1505.0014114379883	854.309492111206	0.9932899	236.60303333333334
SA45_SOC_5	1015	1507.3722839355469	842.5524687767029	0.9794663	236.8366
SA45_SOC_5	1016	1505.0492477416992	776.1020708084106	0.99576545	237.07016666666667
SA45_SOC_5	1017	1511.1775588989258	769.3965268135071	0.99672097	237.30373333333333
SA45_SOC_5	1018	1480.0718307495117	730.7775449752808	0.99850947	237.53730000000002
SA45_SOC_5	1019	1482.963752746582	716.1039733886719	0.9985644	237.77086666666668
SA45_SOC_5	1020	1441.2421417236328	705.616192817688	0.99928504	238.00443333333334
SA45_SOC_5	1021	1409.7409057617188	693.6710071563721	0.9994086	238.238
SA45_SOC_5	1022	1366.7683410644531	681.9688940048218	0.99957114	238.47156666666666
SA45_SOC_5	1023	1317.608871459961	677.6465034484863	0.9992275	238.70513333333335
SA45_SOC_5	1024	1275.4280090332031	672.7414083480835	0.9994486	238.9387
SA45_SOC_5	1025	1218.4555435180664	673.2312870025635	0.9990646	239.17226666666667
SA45_SOC_5	1026	1162.668571472168	679.395968914032	0.99965477	239.40583333333333
SA45_SOC_5	1027	1080.7232666015625	693.3474683761597	0.9994783	239.6394
SA45_SOC_5	1028	1003.2820129394531	716.242311000824	0.9996464	239.87296666666668
SA45_SOC_5	1029	908.2501029968262	745.2837467193604	0.9997154	240.10653333333335
SA45_SOC_5	1030	831.229133605957	775.1567530632019	0.99836653	240.3401
SA45_SOC_5	1031	787.2441673278809	798.2525682449341	0.995271	240.57366666666667
SA45_SOC_5	1032	742.1329879760742	826.2356472015381	0.8986367	240.80723333333333
SA45_SOC_5	1033	97.57452964782715	1055.8825206756592	0.004382736	241.0408
SA45_SOC_5	1034	26.910826563835144	53.45847889780998	0.0017440526	241.27436666666668
SA45_SOC_5	1035	99.8504090309143	1054.006690979004	0.015202486	241.50793333333334
SA45_SOC_5	1036	99.25372123718262	1052.682602405548	0.0036876495	241.7415
SA45_SOC_5	1037	100.25796890258789	1052.4506664276123	0.025771273	241.97506666666666
SA45_SOC_5	1038	26.898086071014404	53.313056230545044	0.0021616062	242.20863333333332
SA45_SOC_5	1039	100.61109066009521	1054.8964548110962	0.013655474	242.4422
SA45_SOC_5	1040	101.85073614120483	1052.0841264724731	0.035561383	242.67576666666668
SA45_SOC_5	1041	618.5682106018066	1050.741240978241	0.0017296325	242.90933333333334
SA45_SOC_5	1042	101.70379400253296	1049.7040629386902	0.02458572	243.1429
SA45_SOC_5	1043	539.853515625	1042.5042629241943	0.0074146907	243.37646666666666
SA45_SOC_5	1044	26.64381980895996	53.071061968803406	0.0023569704	243.61003333333335
SA45_SOC_5	1045	96.92831754684448	1055.5953526496887	0.0051078424	243.8436
SA45_SOC_5	1046	26.793276071548462	53.201244324445724	0.0021429474	244.07716666666667
SA45_SOC_5	1047	621.1022758483887	1050.2303767204285	0.0021202485	244.31073333333333
SA45_SOC_5	1048	627.6095008850098	1050.4849076271057	0.0055893078	244.5443
SA45_SOC_5	1049	98.46410751342773	1054.3243718147278	0.0030028836	244.77786666666668
SA45_SOC_5	1050	1892.5859069824219	328.83017778396606	0.0023633882	245.01143333333334
SA45_SOC_5	1051	27.680858373641968	53.056578040122986	0.002461049	245.245
SA45_SOC_5	1052	696.2671279907227	1030.556824207306	0.0055462136	245.47856666666667
SA45_SOC_5	1053	91.93127632141113	1057.108826637268	0.0018527718	245.71213333333333
SA45_SOC_5	1054	98.22217226028442	1056.3051295280457	0.0059263427	245.94570000000002
SA45_SOC_5	1055	28.041980266571045	53.102383464574814	0.001940193	246.17926666666668
SA45_SOC_5	1056	97.0828127861023	1054.9483394622803	0.0053686276	246.41283333333334
SA45_SOC_5	1057	98.70167255401611	1055.6935214996338	0.013390481	246.6464
SA45_SOC_5	1058	114.97273921966553	1045.3509664535522	0.003740417	246.87996666666666
SA45_SOC_5	1059	612.5782585144043	1051.2982606887817	0.0053052707	247.11353333333335
SA45_SOC_5	1060	27.988933324813843	53.18756103515625	0.0008653867	247.3471
SA45_SOC_5	1061	97.81099319458008	1055.103735923767	0.0067984816	247.58066666666667
SA45_SOC_5	1062	98.92390251159668	1055.297691822052	0.012475382	247.81423333333333
SA45_SOC_5	1063	96.52328968048096	1054.8431539535522	0.003860913	248.0478
SA45_SOC_5	1064	96.69027328491211	1055.4967975616455	0.0030053002	248.28136666666668
SA45_SOC_5	1065	96.36199235916138	1054.8331117630005	0.0029471556	248.51493333333335
SA45_SOC_5	1066	27.387453317642212	53.613231629133224	0.0011966669	248.7485
SA45_SOC_5	1067	95.4737377166748	1055.4328107833862	0.0017639482	248.98206666666667
SA45_SOC_5	1068	99.18760299682617	1056.0706186294556	0.012828966	249.21563333333333
SA45_SOC_5	1069	27.76190936565399	53.47999960184097	0.0013289821	249.4492
SA45_SOC_5	1070	98.80615711212158	1055.326852798462	0.0044396725	249.68276666666668
SA45_SOC_5	1071	98.36028099060059	1053.8126063346863	0.010985543	249.91633333333334
SA45_SOC_5	1072	100.26791095733643	1054.7621083259583	0.011839596	250.1499
SA45_SOC_5	1073	96.48844242095947	1054.9117755889893	0.007873182	250.38346666666666
SA45_SOC_5	1074	95.6619644165039	1056.3663482666016	0.0053242575	250.61703333333332
SA45_SOC_5	1075	99.64608192443848	1052.2976517677307	0.012473835	250.85060000000001
SA45_SOC_5	1076	102.436044216156	1051.6149759292603	0.056268733	251.08416666666668
SA45_SOC_5	1077	98.18445682525635	1055.3665709495544	0.008018105	251.31773333333334
SA45_SOC_5	1078	96.06785774230957	1056.6777849197388	0.0030664534	251.5513
SA45_SOC_5	1079	99.86384868621826	1054.4975996017456	0.016071716	251.78486666666666
SA45_SOC_5	1080	27.251014709472656	52.61552229523659	0.0016969279	252.01843333333335
SA45_SOC_5	1081	99.84225511550903	1052.7724027633667	0.010587439	252.252
SA45_SOC_5	1082	621.7458343505859	1050.9010791778564	0.001797023	252.48556666666667
SA45_SOC_5	1083	26.604251861572266	53.04189294576645	0.0019980532	252.71913333333333
SA45_SOC_5	1084	26.273467540740967	54.13619801402092	0.003746255	252.9527
SA45_SOC_5	1085	97.55115509033203	1054.269847869873	0.008298236	253.18626666666668
SA45_SOC_5	1086	94.78167057037354	1056.3820552825928	0.004345269	253.41983333333334
SA45_SOC_5	1087	98.85626792907715	1055.815315246582	0.02774911	253.6534
SA45_SOC_5	1088	100.84691047668457	1051.369972229004	0.020971311	253.88696666666667
SA45_SOC_5	1089	120.99470615386963	1036.2554454803467	0.0009203347	254.12053333333333
SA45_SOC_5	1090	115.86766004562378	1046.243176460266	0.0013556295	254.35410000000002
SA45_SOC_5	1091	100.43593883514404	1052.0505237579346	0.0088203335	254.58766666666668
SA45_SOC_5	1092	113.89984130859375	1045.4912996292114	0.0015238401	254.82123333333334
SA45_SOC_5	1093	95.6562852859497	1055.8534240722656	0.0061668083	255.0548
SA45_SOC_5	1094	100.18328189849854	1053.449478149414	0.015158394	255.28836666666666
SA45_SOC_5	1095	97.42333889007568	1056.337251663208	0.011263504	255.52193333333335
SA45_SOC_5	1096	27.45115041732788	53.2855287194252	0.0027729808	255.7555
SA45_SOC_5	1097	97.3839783668518	1055.2336406707764	0.008377396	255.98906666666667
SA45_SOC_5	1098	98.26266288757324	1055.9295129776	0.011129352	256.22263333333336
SA45_SOC_5	1099	99.55163955688477	1054.9402284622192	0.007184557	256.4562
SA45_SOC_5	1100	26.695743799209595	53.12580719590187	0.002153459	256.6897666666667
SA45_SOC_5	1101	114.59568500518799	1045.7115840911865	0.0035402623	256.92333333333335
SA45_SOC_5	1102	91.56566619873047	1054.846694469452	0.0010282898	257.1569
SA45_SOC_5	1103	95.40053129196167	1056.1456775665283	0.0036837556	257.39046666666667
SA45_SOC_5	1104	1892.1894836425781	329.3663728237152	0.0032488545	257.62403333333333
SA45_SOC_5	1105	617.5127792358398	991.640567779541	0.0054918234	257.8576
SA45_SOC_5	1106	95.3660774230957	1055.7009887695312	0.0030493638	258.09116666666665
SA45_SOC_5	1107	96.16333723068237	1056.2283325195312	0.0024851214	258.3247333333333
SA45_SOC_5	1108	94.03448581695557	1055.68598985672	0.0015727289	258.55830000000003
SA45_SOC_5	1109	97.99800395965576	1055.961184501648	0.008717612	258.7918666666667
SA45_SOC_5	1110	96.4555835723877	1055.7914972305298	0.0067684394	259.02543333333335
SA45_SOC_5	1111	94.04283285140991	1055.6125402450562	0.0013917696	259.259
SA45_SOC_5	1112	98.29535007476807	1055.0205659866333	0.0084167905	259.4925666666667
SA45_SOC_5	1113	115.40265083312988	1046.6630172729492	0.0010861503	259.72613333333334
SA45_SOC_5	1114	96.98166847229004	1055.7188844680786	0.0019352317	259.9597
SA45_SOC_5	1115	116.91349267959595	1047.4747610092163	0.0068980935	260.19326666666666
SA45_SOC_5	1116	1892.3604583740234	328.26826572418213	0.005075999	260.4268333333333
SA45_SOC_5	1117	116.46655082702637	1046.70312166214	0.0015311956	260.6604
SA45_SOC_5	1118	96.95495367050171	1055.124592781067	0.0034784656	260.8939666666667
SA45_SOC_5	1119	99.91889476776123	1053.875241279602	0.010671928	261.12753333333336
SA45_SOC_5	1120	100.18422603607178	1052.4689483642578	0.004837093	261.3611
SA45_SOC_5	1121	99.15658235549927	1054.5715641975403	0.0023965943	261.5946666666667
SA45_SOC_5	1122	92.82059669494629	1056.5185260772705	0.0022491468	261.82823333333334
SA45_SOC_5	1123	95.95444679260254	1055.6467866897583	0.0032705052	262.0618
SA45_SOC_5	1124	90.96416473388672	1055.8120965957642	0.001966948	262.29536666666667
SA45_SOC_5	1125	621.8677711486816	1050.4708099365234	0.0024525195	262.5289333333333
SA45_SOC_5	1126	27.56485104560852	53.2241128385067	0.0014310102	262.7625
SA45_SOC_5	1127	1892.5975799560547	328.83593916893005	0.0048058215	262.99606666666665
SA45_SOC_5	1128	27.413907051086426	52.807096391916275	0.0022742925	263.2296333333333
SA45_SOC_5	1129	98.63611221313477	1056.4326524734497	0.010209117	263.46320000000003
SA45_SOC_5	1130	94.22172546386719	1056.2517642974854	0.004265108	263.6967666666667
SA45_SOC_5	1131	27.93625831604004	52.308499217033386	0.0016040412	263.93033333333335
SA45_SOC_5	1132	27.037010192871094	52.9898875951767	0.0030132944	264.1639
SA45_SOC_5	1133	119.2965817451477	1036.7849779129028	0.002219073	264.3974666666667
SA45_SOC_5	1134	27.527986764907837	52.80617102980614	0.0014386825	264.63103333333333
SA45_SOC_5	1135	97.62362480163574	1053.8258028030396	0.0059460197	264.8646
SA45_SOC_5	1136	96.9378662109375	1055.6653261184692	0.0059367963	265.09816666666666
SA45_SOC_5	1137	620.9786796569824	1050.84623336792	0.0015995245	265.3317333333333
SA45_SOC_5	1138	98.8908863067627	1052.0335292816162	0.008524987	265.5653
SA45_SOC_5	1139	617.995777130127	1050.9626197814941	0.004078934	265.7988666666667
SA45_SOC_5	1140	97.05748558044434	1052.367238998413	0.0026772383	266.03243333333336
SA45_SOC_5	1141	96.68452262878418	1056.1525654792786	0.0024119536	266.266
SA45_SOC_5	1142	99.61242914199829	1055.4042291641235	0.0058699446	266.4995666666667
SA45_SOC_5	1143	92.88315296173096	1055.9758615493774	0.004203012	266.73313333333334
SA45_SOC_5	1144	96.47202014923096	1055.5943870544434	0.005355226	266.9667
SA45_SOC_5	1145	28.124658465385437	53.47026318311691	0.0011094846	267.20026666666666
SA45_SOC_5	1146	27.798761129379272	52.82435640692711	0.0014068359	267.4338333333333
SA45_SOC_5	1147	99.27012920379639	1056.5799379348755	0.014202997	267.6674
SA45_SOC_5	1148	27.148364782333374	53.27108100056648	0.0023166093	267.90096666666665
SA45_SOC_5	1149	706.1768531799316	850.1782894134521	0.6186164	268.13453333333337
SA45_SOC_5	1150	706.5860939025879	845.3978204727173	0.75299585	268.3681
SA45_SOC_5	1151	707.3941040039062	843.2553577423096	0.5475446	268.6016666666667
SA45_SOC_5	1152	707.4880599975586	842.3498868942261	0.8549153	268.83523333333335
SA45_SOC_5	1153	715.0580978393555	843.4865856170654	0.48479524	269.0688
SA45_SOC_5	1154	729.7035026550293	844.7870492935181	0.96586955	269.30236666666667
SA45_SOC_5	1155	732.8903388977051	842.9908490180969	0.9837022	269.53593333333333
SA45_SOC_5	1156	739.127254486084	837.5797176361084	0.94124407	269.7695
SA45_SOC_5	1157	747.396240234375	833.1720972061157	0.99735427	270.00306666666665
SA45_SOC_5	1158	752.7862358093262	833.6244463920593	0.9636881	270.2366333333333
SA45_SOC_5	1159	754.515380859375	828.8997888565063	0.9863213	270.4702
SA45_SOC_5	1160	755.9501838684082	828.5638904571533	0.98963904	270.7037666666667
SA45_SOC_5	1161	764.7564697265625	832.0536804199219	0.99634737	270.93733333333336
SA45_SOC_5	1162	779.9578285217285	834.3617105484009	0.99776566	271.1709
SA45_SOC_5	1163	802.3408699035645	835.0299024581909	0.9989153	271.4044666666667
SA45_SOC_5	1164	809.3815040588379	833.4698867797852	0.9992034	271.63803333333334
SA45_SOC_5	1165	809.8342323303223	831.1708688735962	0.9991455	271.8716
SA45_SOC_5	1166	814.6698188781738	832.3741936683655	0.9991109	272.10516666666666
SA45_SOC_5	1167	839.0904808044434	834.589204788208	0.999218	272.3387333333333
SA45_SOC_5	1168	883.275032043457	835.7349157333374	0.9995227	272.5723
SA45_SOC_5	1169	955.1106262207031	841.9665455818176	0.99945897	272.80586666666665
SA45_SOC_5	1170	1010.8900451660156	853.5011601448059	0.99942136	273.03943333333336
SA45_SOC_5	1171	1073.7174224853516	861.6322445869446	0.999335	273.273
SA45_SOC_5	1172	1144.7694396972656	883.0443835258484	0.99862874	273.5065666666667
SA45_SOC_5	1173	1212.6467514038086	888.6688470840454	0.9994634	273.74013333333335
SA45_SOC_5	1174	1279.2340850830078	904.2471170425415	0.9996675	273.9737
SA45_SOC_5	1175	1341.7192840576172	909.0890622138977	0.99921167	274.20726666666667
SA45_SOC_5	1176	1422.6361083984375	920.5374813079834	0.997834	274.44083333333333
SA45_SOC_5	1177	1470.0777053833008	932.3492860794067	0.9974221	274.6744
SA45_SOC_5	1178	1542.3941802978516	947.6232004165649	0.99950624	274.90796666666665
SA45_SOC_5	1179	1570.8129501342773	946.7258405685425	0.9996196	275.1415333333333
SA45_SOC_5	1180	1574.711036682129	941.0759496688843	0.9995028	275.37510000000003
SA45_SOC_5	1181	1574.0685653686523	945.2354764938354	0.9996357	275.6086666666667
SA45_SOC_5	1182	1572.2961044311523	949.0058040618896	0.99979585	275.84223333333335
SA45_SOC_5	1183	1558.4085845947266	945.4983758926392	0.9997279	276.0758
SA45_SOC_5	1184	1564.8197937011719	952.3082685470581	0.9995684	276.3093666666667
SA45_SOC_5	1185	1574.0435028076172	946.7603445053101	0.9996972	276.54293333333334
SA45_SOC_5	1186	1578.274040222168	936.3153076171875	0.9997278	276.7765
SA45_SOC_5	1187	1609.9083709716797	933.6076498031616	0.9990113	277.01006666666666
SA45_SOC_5	1188	1617.4749755859375	927.1971917152405	0.9996253	277.2436333333333
SA45_SOC_5	1189	1619.4445037841797	919.6238350868225	0.9992235	277.4772
SA45_SOC_5	1190	1650.9862518310547	913.762092590332	0.9972149	277.7107666666667
SA45_SOC_5	1191	1645.2658081054688	894.9272561073303	0.99699056	277.94433333333336
SA45_SOC_5	1192	1661.1678314208984	886.8681406974792	0.95549685	278.1779
SA45_SOC_5	1193	1666.9652938842773	888.315954208374	0.99310064	278.4114666666667
SA45_SOC_5	1194	1647.5618362426758	883.0579662322998	0.9987664	278.64503333333334
SA45_SOC_5	1195	1642.1038055419922	881.6462016105652	0.99747676	278.8786
SA45_SOC_5	1196	1643.0964660644531	887.1676683425903	0.9972367	279.11216666666667
SA45_SOC_5	1197	1627.6850509643555	890.4675579071045	0.99847096	279.3457333333333
SA45_SOC_5	1198	1617.3177337646484	893.5691142082214	0.99375594	279.5793
SA45_SOC_5	1199	1609.5455932617188	901.1393165588379	0.998245	279.81286666666665
SA45_SOC_5	1200	1600.6480407714844	910.8286786079407	0.99462366	280.0464333333333
SA45_SOC_5	1201	1593.9470672607422	877.3709964752197	0.9854578	280.28000000000003
SA45_SOC_5	1202	1587.5807189941406	895.4597496986389	0.9887134	280.5135666666667
SA45_SOC_5	1203	1584.7362899780273	906.4268517494202	0.99810827	280.74713333333335
SA45_SOC_5	1204	1576.8269348144531	906.2876129150391	0.9970745	280.9807
SA45_SOC_5	1205	1570.8670806884766	901.6473484039307	0.9973048	281.2142666666667
SA45_SOC_5	1206	1554.6177291870117	900.0748443603516	0.99953866	281.44783333333334
SA45_SOC_5	1207	1539.5709228515625	899.743902683258	0.999648	281.6814
SA45_SOC_5	1208	1530.578384399414	893.8094186782837	0.9994729	281.91496666666666
SA45_SOC_5	1209	1529.4648742675781	893.7509036064148	0.99951124	282.1485333333333
SA45_SOC_5	1210	1516.0645294189453	892.1932053565979	0.9997143	282.3821
SA45_SOC_5	1211	1510.7059478759766	886.2007212638855	0.9978951	282.6156666666667
SA45_SOC_5	1212	1536.5180969238281	876.3806819915771	0.9941346	282.84923333333336
SA45_SOC_5	1213	1530.223388671875	862.6448965072632	0.996801	283.0828
SA45_SOC_5	1214	1527.0598983764648	860.9988784790039	0.9945426	283.3163666666667
SA45_SOC_5	1215	1512.8487396240234	850.4901766777039	0.9977011	283.54993333333334
SA45_SOC_5	1216	1510.1930236816406	829.1543841362	0.99066377	283.7835
SA45_SOC_5	1217	1522.4200057983398	791.153769493103	0.98654395	284.01706666666666
SA45_SOC_5	1218	1504.8133850097656	766.2509393692017	0.9970624	284.2506333333333
SA45_SOC_5	1219	1519.9493408203125	746.4662790298462	0.99783546	284.4842
SA45_SOC_5	1220	1477.2407913208008	711.7832565307617	0.99877936	284.71776666666665
SA45_SOC_5	1221	1456.0489654541016	694.4508218765259	0.9995437	284.95133333333337
SA45_SOC_5	1222	1421.8510437011719	686.9595408439636	0.99965584	285.1849
SA45_SOC_5	1223	1370.6076049804688	683.0403184890747	0.9991658	285.4184666666667
SA45_SOC_5	1224	1311.6608047485352	684.7741413116455	0.99970907	285.65203333333335
SA45_SOC_5	1225	1239.6565246582031	696.9648456573486	0.9994979	285.8856
SA45_SOC_5	1226	1168.1112670898438	707.303216457367	0.9996517	286.1191666666667
SA45_SOC_5	1227	1076.693458557129	730.9988594055176	0.9996246	286.35273333333333
SA45_SOC_5	1228	969.6074295043945	768.2291865348816	0.9981862	286.5863
SA45_SOC_5	1229	867.9210662841797	803.0340671539307	0.99889284	286.81986666666666
SA45_SOC_5	1230	782.490291595459	832.9259347915649	0.9871273	287.0534333333333
SA45_SOC_5	1231	733.963565826416	853.0486178398132	0.8938985	287.287
SA45_SOC_5	1232	27.204065322875977	53.19776013493538	0.0012109218	287.5205666666667
SA45_SOC_5	1233	92.41518974304199	1056.8457341194153	0.0021984274	287.75413333333336
SA45_SOC_5	1234	96.60670280456543	1054.5784521102905	0.0072969897	287.9877
SA45_SOC_5	1235	99.18417692184448	1056.0770559310913	0.0055191526	288.2212666666667
SA45_SOC_5	1236	98.87469291687012	1055.5741739273071	0.0054999185	288.45483333333334
SA45_SOC_5	1237	101.22511625289917	1052.7091884613037	0.046731118	288.6884
SA45_SOC_5	1238	99.22486782073975	1054.8343348503113	0.007626008	288.92196666666666
SA45_SOC_5	1239	614.5698165893555	1050.8808660507202	0.005153566	289.1555333333333
SA45_SOC_5	1240	98.80170822143555	1055.4068040847778	0.0046711094	289.3891
SA45_SOC_5	1241	93.70333671569824	1054.705138206482	0.0021191128	289.62266666666665
SA45_SOC_5	1242	26.39715313911438	54.19052079319954	0.0027909533	289.85623333333336
SA45_SOC_5	1243	27.795687317848206	53.26493740081787	0.0015396982	290.0898
SA45_SOC_5	1244	26.877014636993408	53.836976140737534	0.0037526013	290.3233666666667
SA45_SOC_5	1245	93.95007133483887	1055.993628501892	0.0026855615	290.55693333333335
SA45_SOC_5	1246	115.07423400878906	1045.5630111694336	0.0010171894	290.7905
SA45_SOC_5	1247	99.23433065414429	1053.3464813232422	0.007638059	291.02406666666667
SA45_SOC_5	1248	27.27454662322998	52.69235149025917	0.0017060952	291.25763333333333
SA45_SOC_5	1249	1892.6710510253906	328.24148654937744	0.013506253	291.4912
SA45_SOC_5	1250	94.57004070281982	1055.7053661346436	0.0072112116	291.72476666666665
SA45_SOC_5	1251	96.1913537979126	1054.779875278473	0.0071327128	291.9583333333333
SA45_SOC_5	1252	26.630444526672363	54.12035420536995	0.002399083	292.19190000000003
SA45_SOC_5	1253	27.529499530792236	52.7568693459034	0.0072181104	292.4254666666667
SA45_SOC_5	1254	95.23358345031738	1056.4231252670288	0.007648769	292.65903333333335
SA45_SOC_5	1255	94.20347213745117	1055.9978771209717	0.0021244243	292.8926
SA45_SOC_5	1256	97.87137508392334	1053.7513875961304	0.0051358086	293.1261666666667
SA45_SOC_5	1257	27.533315420150757	52.49110534787178	0.0018106058	293.35973333333334
SA45_SOC_5	1258	94.27605628967285	1053.5119843482971	0.0034636932	293.5933
SA45_SOC_5	1259	27.249248027801514	52.808351665735245	0.0028530604	293.82686666666666
SA45_SOC_5	1260	96.33559226989746	1055.1274251937866	0.0039660092	294.0604333333333
SA45_SOC_5	1261	96.20870590209961	1055.7477235794067	0.0064884815	294.294
SA45_SOC_5	1262	620.6920051574707	1050.7627415657043	0.0038518617	294.52756666666664
SA45_SOC_5	1263	95.87286472320557	1056.4030408859253	0.0047486504	294.76113333333336
SA45_SOC_5	1264	27.50710129737854	53.45909848809242	0.0022842512	294.9947
SA45_SOC_5	1265	115.40328025817871	1045.1545000076294	0.0025541903	295.2282666666667
SA45_SOC_5	1266	98.72704267501831	1054.8952960968018	0.020029431	295.46183333333335
SA45_SOC_5	1267	97.77585983276367	1055.5631017684937	0.013279585	295.6954
SA45_SOC_5	1268	97.02562093734741	1056.466383934021	0.005828795	295.92896666666667
SA45_SOC_5	1269	97.97970771789551	1055.4951238632202	0.006565204	296.16253333333333
SA45_SOC_5	1270	99.60475444793701	1052.203345298767	0.0054466524	296.3961
SA45_SOC_5	1271	97.3245620727539	1053.968710899353	0.004689793	296.62966666666665
SA45_SOC_5	1272	101.24602317810059	1051.6890048980713	0.026087264	296.8632333333333
SA45_SOC_5	1273	98.64283561706543	1054.8596334457397	0.010768271	297.09680000000003
SA45_SOC_5	1274	1892.6634979248047	328.62820744514465	0.005499611	297.3303666666667
SA45_SOC_5	1275	98.95567417144775	1055.9518504142761	0.012211629	297.56393333333335
SA45_SOC_5	1276	98.4825325012207	1054.8573160171509	0.008681348	297.7975
SA45_SOC_5	1277	100.52731990814209	1052.5176787376404	0.009724667	298.0310666666667
SA45_SOC_5	1278	26.96267008781433	53.412572890520096	0.003235465	298.26463333333334
SA45_SOC_5	1279	100.31054019927979	1054.0395212173462	0.016348192	298.4982
SA45_SOC_5	1280	99.09459114074707	1054.5555996894836	0.008622218	298.73176666666666
SA45_SOC_5	1281	94.75803852081299	1056.0560703277588	0.003405498	298.9653333333333
SA45_SOC_5	1282	97.53903150558472	1053.1493067741394	0.006153969	299.1989
SA45_SOC_5	1283	27.64488458633423	53.4461635351181	0.0020398342	299.4324666666667
SA45_SOC_5	1284	97.65317916870117	1053.7006616592407	0.0051934635	299.66603333333336
SA45_SOC_5	1285	98.39394807815552	1054.282078742981	0.005900149	299.8996
SA45_SOC_5	1286	613.2892799377441	1051.3074016571045	0.0029755787	300.1331666666667
SA45_SOC_5	1287	27.175737619400024	52.61703908443451	0.001296076	300.36673333333334
SA45_SOC_5	1288	621.6131401062012	1050.5185747146606	0.0026667402	300.6003
SA45_SOC_5	1289	97.49370574951172	1055.3486108779907	0.0053044404	300.83386666666667
SA45_SOC_5	1290	27.56099581718445	52.53725275397301	0.0028361843	301.0674333333333
SA45_SOC_5	1291	623.7331008911133	1050.184350013733	0.0022594687	301.301
SA45_SOC_5	1292	621.8419647216797	1051.4788913726807	0.013751287	301.53456666666665
SA45_SOC_5	1293	28.27947199344635	52.955689430236816	0.0013996317	301.76813333333337
SA45_SOC_5	1294	622.8317642211914	1051.5323209762573	0.0031863812	302.0017
SA45_SOC_5	1295	100.89284420013428	1055.486626625061	0.009791877	302.2352666666667
SA45_SOC_5	1296	27.743813395500183	53.14960107207298	0.0030762176	302.46883333333335
SA45_SOC_5	1297	96.53672218322754	1055.922303199768	0.009637666	302.7024
SA45_SOC_5	1298	618.8024139404297	1051.092460155487	0.003729829	302.9359666666667
SA45_SOC_5	1299	27.516753673553467	53.21158021688461	0.0015879521	303.16953333333333
SA45_SOC_5	1300	695.1995086669922	1030.4720449447632	0.0023084679	303.4031
SA45_SOC_5	1301	97.25260734558105	1054.641408920288	0.0039774897	303.63666666666666
SA45_SOC_5	1302	26.634326577186584	53.833021223545074	0.004378111	303.8702333333333
SA45_SOC_5	1303	95.4871129989624	1054.4466161727905	0.0015248487	304.1038
SA45_SOC_5	1304	95.52662372589111	1055.7806825637817	0.008097008	304.3373666666667
SA45_SOC_5	1305	621.8502044677734	1051.1507177352905	0.0021606002	304.57093333333336
SA45_SOC_5	1306	1893.0900192260742	330.1022529602051	0.002068654	304.8045
SA45_SOC_5	1307	95.58088302612305	1055.800895690918	0.0032884735	305.0380666666667
SA45_SOC_5	1308	28.214027881622314	53.20538833737373	0.0039232373	305.27163333333334
SA45_SOC_5	1309	27.03500211238861	52.63226732611656	0.0025818544	305.5052
SA45_SOC_5	1310	28.069247603416443	52.26694643497467	0.0031882203	305.73876666666666
SA45_SOC_5	1311	94.33670997619629	1055.628890991211	0.0028149849	305.9723333333333
SA45_SOC_5	1312	99.12747144699097	1054.068489074707	0.004462921	306.2059
SA45_SOC_5	1313	26.51758074760437	53.05907651782036	0.004173178	306.43946666666665
SA45_SOC_5	1314	93.9563798904419	1055.5865335464478	0.00838764	306.67303333333336
SA45_SOC_5	1315	96.29067420959473	1055.6833505630493	0.0037200893	306.9066
SA45_SOC_5	1316	1892.4034881591797	328.30528020858765	0.012132046	307.1401666666667
SA45_SOC_5	1317	95.47994613647461	1057.1240186691284	0.0050651166	307.37373333333335
SA45_SOC_5	1318	101.99223518371582	1055.062665939331	0.015682496	307.6073
SA45_SOC_5	1319	97.84358024597168	1053.8577318191528	0.003370019	307.84086666666667
SA45_SOC_5	1320	98.72838735580444	1055.20583152771	0.015263686	308.07443333333333
SA45_SOC_5	1321	100.55160999298096	1053.0477905273438	0.015155512	308.308
SA45_SOC_5	1322	98.38751792907715	1053.0974864959717	0.005792852	308.54156666666665
SA45_SOC_5	1323	95.67121982574463	1054.869933128357	0.0019740579	308.7751333333333
SA45_SOC_5	1324	99.52719211578369	1055.3523445129395	0.004689646	309.00870000000003
SA45_SOC_5	1325	95.3783655166626	1056.2886500358582	0.0038760204	309.2422666666667
SA45_SOC_5	1326	26.856513619422913	53.72747361660004	0.0042905337	309.47583333333336
SA45_SOC_5	1327	115.93916416168213	1045.776343345642	0.015076989	309.7094
SA45_SOC_5	1328	617.2731399536133	1051.019139289856	0.0021648484	309.9429666666667
SA45_SOC_5	1329	27.43693470954895	53.444204181432724	0.0019577416	310.17653333333334
SA45_SOC_5	1330	27.554091811180115	53.90636622905731	0.0027443238	310.4101
SA45_SOC_5	1331	97.54507541656494	1055.5491971969604	0.0045387764	310.64366666666666
SA45_SOC_5	1332	98.52232933044434	1055.5254435539246	0.016481565	310.8772333333333
SA45_SOC_5	1333	98.61426830291748	1054.281177520752	0.01052626	311.1108
SA45_SOC_5	1334	1892.6235580444336	328.4022581577301	0.0029450352	311.34436666666664
SA45_SOC_5	1335	94.98637676239014	1055.9299635887146	0.0020617375	311.57793333333336
SA45_SOC_5	1336	92.73186206817627	1055.887541770935	0.0016815052	311.8115
SA45_SOC_5	1337	96.62856101989746	1056.0728073120117	0.00402846	312.0450666666667
SA45_SOC_5	1338	94.2033576965332	1055.5600118637085	0.0023843155	312.27863333333335
SA45_SOC_5	1339	95.39033889770508	1056.2427520751953	0.0029343516	312.5122
SA45_SOC_5	1340	116.68400287628174	1047.182056903839	0.0054045515	312.74576666666667
SA45_SOC_5	1341	98.70706558227539	1056.3519287109375	0.008923394	312.97933333333333
SA45_SOC_5	1342	114.6477484703064	1045.706434249878	0.00808807	313.2129
SA45_SOC_5	1343	27.102034091949463	53.40570107102394	0.0030226016	313.44646666666665
SA45_SOC_5	1344	113.69875431060791	1045.6978726387024	0.006309564	313.6800333333333
SA45_SOC_5	1345	96.15481853485107	1056.2206721305847	0.008471158	313.91360000000003
SA45_SOC_5	1346	1890.8708953857422	334.05053973197937	0.011836584	314.1471666666667
SA45_SOC_5	1347	26.404484510421753	52.95127585530281	0.0035944565	314.38073333333335
SA45_SOC_5	1348	97.96966552734375	1055.6372594833374	0.00712101	314.6143
SA45_SOC_5	1349	100.14018058776855	1053.2333135604858	0.010946364	314.8478666666667
SA45_SOC_5	1350	725.6691741943359	791.862645149231	0.977354	315.08143333333334
SA45_SOC_5	1351	755.4317092895508	789.5725107192993	0.9952232	315.315
SA45_SOC_5	1352	768.0838966369629	789.5573830604553	0.9954476	315.54856666666666
SA45_SOC_5	1353	795.838680267334	793.0827069282532	0.99821365	315.7821333333333
SA45_SOC_5	1354	824.4263076782227	798.3367681503296	0.99940705	316.0157
SA45_SOC_5	1355	880.5289077758789	809.2975616455078	0.999491	316.2492666666667
SA45_SOC_5	1356	926.5366172790527	820.6086730957031	0.999723	316.48283333333336
SA45_SOC_5	1357	1001.9804763793945	835.897650718689	0.99958783	316.7164
SA45_SOC_5	1358	1070.7979202270508	854.0959024429321	0.9994419	316.9499666666667
SA45_SOC_5	1359	1147.009391784668	870.2062797546387	0.9996486	317.18353333333334
SA45_SOC_5	1360	1207.8309631347656	892.746684551239	0.9997104	317.4171
SA45_SOC_5	1361	1304.6791076660156	910.9230494499207	0.9996376	317.65066666666667
SA45_SOC_5	1362	1379.0633010864258	923.2148838043213	0.99902093	317.8842333333333
SA45_SOC_5	1363	1469.1826629638672	933.0768299102783	0.99612206	318.1178
SA45_SOC_5	1364	1527.751350402832	946.8995833396912	0.9989926	318.35136666666665
SA45_SOC_5	1365	1585.2342224121094	968.9068508148193	0.9995819	318.5849333333333
SA45_SOC_5	1366	1638.3627319335938	969.3207693099976	0.9993635	318.81850000000003
SA45_SOC_5	1367	1644.9126434326172	969.7830963134766	0.99983275	319.0520666666667
SA45_SOC_5	1368	1666.9396591186523	965.9152436256409	0.99960357	319.28563333333335
SA45_SOC_5	1369	1664.732551574707	967.3431015014648	0.9995034	319.5192
SA45_SOC_5	1370	1671.8305206298828	967.2886419296265	0.9992167	319.7527666666667
SA45_SOC_5	1371	1672.2751235961914	960.5622410774231	0.9968328	319.98633333333333
SA45_SOC_5	1372	1666.981086730957	965.6473231315613	0.99851567	320.2199
SA45_SOC_5	1373	1658.1271362304688	970.916576385498	0.9749317	320.45346666666666
SA45_SOC_5	1374	1671.0485458374023	974.5689725875854	0.9978667	320.6870333333333
SA45_SOC_5	1375	1682.4338150024414	970.4437565803528	0.9990073	320.9206
SA45_SOC_5	1376	1700.5611419677734	966.8273448944092	0.9988242	321.1541666666667
SA45_SOC_5	1377	1688.9331436157227	973.8692378997803	0.9992204	321.38773333333336
SA45_SOC_5	1378	1687.767105102539	973.8927984237671	0.9989083	321.6213
SA45_SOC_5	1379	1683.8018417358398	971.3304948806763	0.99929535	321.8548666666667
SA45_SOC_5	1380	1701.9388961791992	965.3622150421143	0.9991642	322.08843333333334
SA45_SOC_5	1381	1695.406837463379	966.6234111785889	0.99968576	322.322
SA45_SOC_5	1382	1686.730613708496	965.6211876869202	0.9995241	322.55556666666666
SA45_SOC_5	1383	1704.0430068969727	962.0831823348999	0.9993206	322.7891333333333
SA45_SOC_5	1384	1710.8454895019531	963.4562587738037	0.9996426	323.0227
SA45_SOC_5	1385	1709.9332809448242	957.7987718582153	0.9993961	323.25626666666665
SA45_SOC_5	1386	1719.8197174072266	949.4175338745117	0.9996126	323.48983333333337
SA45_SOC_5	1387	1708.4442901611328	949.1726589202881	0.9984855	323.7234
SA45_SOC_5	1388	1747.6222229003906	946.5051698684692	0.99545705	323.9569666666667
SA45_SOC_5	1389	1768.9480590820312	920.5815124511719	0.9904337	324.19053333333335
SA45_SOC_5	1390	1756.918601989746	924.7922801971436	0.9355988	324.4241
SA45_SOC_5	1391	1751.8052673339844	900.293390750885	0.9956031	324.65766666666667
SA45_SOC_5	1392	1750.1922225952148	894.4760012626648	0.9969324	324.89123333333333
SA45_SOC_5	1393	1752.6034927368164	890.9594964981079	0.99273044	325.1248
SA45_SOC_5	1394	1734.6910858154297	887.8864574432373	0.9906793	325.35836666666665
SA45_SOC_5	1395	1722.264289855957	877.7596163749695	0.99389595	325.5919333333333
SA45_SOC_5	1396	1726.2728118896484	879.368040561676	0.9942841	325.82550000000003
SA45_SOC_5	1397	1711.8699645996094	884.2088270187378	0.99223363	326.0590666666667
SA45_SOC_5	1398	1705.2730178833008	894.7053623199463	0.99704915	326.29263333333336
SA45_SOC_5	1399	1706.0468673706055	901.0130167007446	0.9976851	326.5262
SA45_SOC_5	1400	1684.588966369629	898.2626152038574	0.9971994	326.7597666666667
SA45_SOC_5	1401	1672.9278945922852	903.4835886955261	0.99919516	326.99333333333334
SA45_SOC_5	1402	1674.063491821289	904.5662784576416	0.9980976	327.2269
SA45_SOC_5	1403	1640.7410430908203	898.1758403778076	0.995096	327.46046666666666
SA45_SOC_5	1404	1635.1701736450195	892.5892925262451	0.9887993	327.6940333333333
SA45_SOC_5	1405	1635.6529998779297	899.0516996383667	0.99386877	327.9276
SA45_SOC_5	1406	1626.1135482788086	902.836639881134	0.9959556	328.16116666666665
SA45_SOC_5	1407	1627.1725845336914	904.45072889328	0.996176	328.39473333333336
SA45_SOC_5	1408	1604.8268508911133	910.7259392738342	0.9976186	328.6283
SA45_SOC_5	1409	1610.8455276489258	912.2071623802185	0.996451	328.8618666666667
SA45_SOC_5	1410	1587.502784729004	906.340913772583	0.99774915	329.09543333333335
SA45_SOC_5	1411	1587.0648193359375	912.8006172180176	0.99906474	329.329
SA45_SOC_5	1412	1580.8099365234375	901.8875885009766	0.97603536	329.56256666666667
SA45_SOC_5	1413	1570.5088806152344	916.5197038650513	0.9990721	329.79613333333333
SA45_SOC_5	1414	1551.9367218017578	910.6004762649536	0.9994271	330.0297
SA45_SOC_5	1415	1556.3287353515625	908.7182092666626	0.99935263	330.26326666666665
SA45_SOC_5	1416	1555.17333984375	884.7453117370605	0.9990657	330.4968333333333
SA45_SOC_5	1417	1547.0899200439453	862.2029757499695	0.99918896	330.73040000000003
SA45_SOC_5	1418	1548.4285354614258	841.7512822151184	0.9973871	330.9639666666667
SA45_SOC_5	1419	1547.823371887207	821.163182258606	0.9973571	331.19753333333335
SA45_SOC_5	1420	1533.9729309082031	814.7849750518799	0.9966503	331.4311
SA45_SOC_5	1421	1536.1901092529297	803.6600947380066	0.99813217	331.6646666666667
SA45_SOC_5	1422	1516.1840057373047	812.6252603530884	0.9988943	331.89823333333334
SA45_SOC_5	1423	1528.2988357543945	835.7945895195007	0.99887186	332.1318
SA45_SOC_5	1424	1504.6300506591797	863.2403469085693	0.9992865	332.36536666666666
SA45_SOC_5	1425	1496.5920639038086	881.0513949394226	0.9993826	332.5989333333333
SA45_SOC_5	1426	1498.5808181762695	899.7710037231445	0.9996705	332.8325
SA45_SOC_5	1427	1498.7504196166992	911.4547061920166	0.999508	333.0660666666667
SA45_SOC_5	1428	1490.5471801757812	915.8094120025635	0.99935144	333.29963333333336
SA45_SOC_5	1429	1496.293601989746	916.913537979126	0.99915075	333.5332
SA45_SOC_5	1430	1491.313705444336	922.1236324310303	0.9996995	333.7667666666667
SA45_SOC_5	1431	1500.9093475341797	915.3960084915161	0.9993919	334.00033333333334
SA45_SOC_5	1432	1498.473014831543	915.6560754776001	0.9997098	334.2339
SA45_SOC_5	1433	1506.9161224365234	918.7611722946167	0.99968517	334.46746666666667
SA45_SOC_5	1434	1494.9288940429688	918.9988374710083	0.99933064	334.7010333333333
SA45_SOC_5	1435	1490.5618286132812	911.3057470321655	0.9994697	334.9346
SA45_SOC_5	1436	1499.5757675170898	908.0670118331909	0.9989767	335.16816666666665
SA45_SOC_5	1437	1492.5631713867188	900.3889846801758	0.9976184	335.4017333333333
SA45_SOC_5	1438	1499.4591522216797	880.9917211532593	0.99861777	335.63530000000003
SA45_SOC_5	1439	1511.590347290039	857.8306317329407	0.9972072	335.8688666666667
SA45_SOC_5	1440	1500.1808166503906	816.2354922294617	0.9991622	336.10243333333335
SA45_SOC_5	1441	1507.115249633789	789.6789836883545	0.99901843	336.336
SA45_SOC_5	1442	1499.6751022338867	769.4034147262573	0.9992561	336.5695666666667
SA45_SOC_5	1443	1492.2223663330078	751.6746997833252	0.9990969	336.80313333333334
SA45_SOC_5	1444	1494.1179656982422	738.3785820007324	0.99919254	337.0367
SA45_SOC_5	1445	1482.0721435546875	730.5443859100342	0.9993806	337.27026666666666
SA45_SOC_5	1446	1487.1304321289062	720.572555065155	0.9995259	337.5038333333333
SA45_SOC_5	1447	1518.699073791504	731.1785888671875	0.99676657	337.7374
SA45_SOC_5	1448	1481.5446853637695	740.2535104751587	0.9986498	337.9709666666667
SA45_SOC_5	1449	1479.664077758789	764.9573636054993	0.9979048	338.20453333333336
SA45_SOC_5	1450	1478.152198791504	784.4835019111633	0.9987301	338.4381
SA45_SOC_5	1451	1475.862922668457	804.0072584152222	0.9991903	338.6716666666667
SA45_SOC_5	1452	1480.0996398925781	811.3088321685791	0.99850994	338.90523333333334
SA45_SOC_5	1453	1476.3660049438477	823.549747467041	0.9995796	339.1388
SA45_SOC_5	1454	1483.1805038452148	824.8175096511841	0.9993463	339.37236666666666
SA45_SOC_5	1455	1467.5776290893555	832.2818827629089	0.9992637	339.6059333333333
SA45_SOC_5	1456	1452.3419952392578	829.762966632843	0.99883324	339.8395
SA45_SOC_5	1457	1462.7103424072266	815.8930277824402	0.9993363	340.07306666666665
SA45_SOC_5	1458	1445.3493118286133	788.6917591094971	0.9984003	340.30663333333337
SA45_SOC_5	1459	1468.4856033325195	773.8040828704834	0.996218	340.5402
SA45_SOC_5	1460	1460.6595611572266	733.7058091163635	0.99631244	340.7737666666667
SA45_SOC_5	1461	1457.5057983398438	704.224705696106	0.9991375	341.00733333333335
SA45_SOC_5	1462	1455.8486938476562	677.8262329101562	0.9987752	341.2409
SA45_SOC_5	1463	1452.6624298095703	668.4793996810913	0.9993119	341.4744666666667
SA45_SOC_5	1464	1433.9568328857422	662.4287867546082	0.9996631	341.70803333333333
SA45_SOC_5	1465	1406.0763931274414	661.1521410942078	0.9995704	341.9416
SA45_SOC_5	1466	1384.9519729614258	659.2653679847717	0.9995449	342.17516666666666
SA45_SOC_5	1467	1346.473617553711	659.0313720703125	0.9997311	342.4087333333333
SA45_SOC_5	1468	1300.0358963012695	668.4486293792725	0.9995321	342.64230000000003
SA45_SOC_5	1469	1238.470687866211	683.6739420890808	0.9997924	342.8758666666667
SA45_SOC_5	1470	1145.8589172363281	713.1403684616089	0.99982893	343.10943333333336
SA45_SOC_5	1471	1041.1479949951172	750.7118082046509	0.9994079	343.343
SA45_SOC_5	1472	936.6818618774414	785.335865020752	0.9994253	343.5765666666667
SA45_SOC_5	1473	838.5273742675781	813.7937593460083	0.9989022	343.81013333333334
SA45_SOC_5	1474	778.0522727966309	841.3756656646729	0.98995167	344.0437
SA45_SOC_5	1475	729.0278434753418	866.9665145874023	0.27999717	344.27726666666666
SA45_SOC_5	1476	95.12284755706787	1056.343367099762	0.0045753475	344.5108333333333
SA45_SOC_5	1477	95.9280252456665	1055.906982421875	0.0025945972	344.7444
SA45_SOC_5	1478	97.78919219970703	1056.0556840896606	0.0044099437	344.97796666666665
SA45_SOC_5	1479	94.09867286682129	1056.7245197296143	0.0021703865	345.21153333333336
SA45_SOC_5	1480	98.26179027557373	1055.2095651626587	0.009144395	345.4451
SA45_SOC_5	1481	27.060424089431763	53.34350869059563	0.0020602176	345.6786666666667
SA45_SOC_5	1482	26.887884736061096	53.20428192615509	0.002314131	345.91223333333335
SA45_SOC_5	1483	98.45309257507324	1055.0903463363647	0.011727981	346.1458
SA45_SOC_5	1484	96.55769348144531	1054.2564582824707	0.011039419	346.37936666666667
SA45_SOC_5	1485	538.329906463623	1041.6985702514648	0.004972049	346.61293333333333
SA45_SOC_5	1486	27.623239159584045	52.51800924539566	0.0020235647	346.8465
SA45_SOC_5	1487	99.96373414993286	1055.3097295761108	0.016005052	347.08006666666665
SA45_SOC_5	1488	95.77850103378296	1056.9839429855347	0.006886927	347.3136333333333
SA45_SOC_5	1489	98.63535404205322	1055.0494050979614	0.009139688	347.54720000000003
SA45_SOC_5	1490	94.9235987663269	1055.5101871490479	0.005373977	347.7807666666667
SA45_SOC_5	1491	27.610677480697632	52.80451342463493	0.0011642583	348.01433333333335
SA45_SOC_5	1492	27.340868711471558	53.57221394777298	0.0028421434	348.2479
SA45_SOC_5	1493	100.92694759368896	1051.5901279449463	0.010813766	348.4814666666667
SA45_SOC_5	1494	113.72493267059326	1045.1678895950317	0.0029754906	348.71503333333334
SA45_SOC_5	1495	96.61767482757568	1054.9649477005005	0.0019167536	348.9486
SA45_SOC_5	1496	92.50872373580933	1055.0209522247314	0.0013376736	349.18216666666666
SA45_SOC_5	1497	95.30518054962158	1055.86359500885	0.0027014187	349.4157333333333
SA45_SOC_5	1498	101.17284536361694	1053.1997108459473	0.03180601	349.6493
SA45_SOC_5	1499	101.6478967666626	1051.4300966262817	0.019630088	349.8828666666667
SA45_SOC_5	1500	92.56186008453369	1055.8512353897095	0.001577118	350.11643333333336
SA45_SOC_5	1501	114.8667311668396	1046.1293649673462	0.002584363	350.35
SA45_SOC_5	1502	95.95102787017822	1054.8207521438599	0.0031227546	350.5835666666667
SA45_SOC_5	1503	94.90777015686035	1056.2849164009094	0.0036708764	350.81713333333335
SA45_SOC_5	1504	96.69845581054688	1055.9266805648804	0.0023168845	351.0507
SA45_SOC_5	1505	98.43355178833008	1053.206148147583	0.012504441	351.28426666666667
SA45_SOC_5	1506	618.376407623291	1051.3447380065918	0.0055150585	351.51783333333333
SA45_SOC_5	1507	94.92233276367188	1056.1166453361511	0.0023986062	351.7514
SA45_SOC_5	1508	99.06399250030518	1054.949369430542	0.0070915148	351.98496666666665
SA45_SOC_5	1509	539.6949005126953	1042.6815462112427	0.0065714233	352.2185333333333
SA45_SOC_5	1510	27.96738624572754	52.630432695150375	0.0038968693	352.45210000000003
SA45_SOC_5	1511	101.79338693618774	1055.0492763519287	0.06866024	352.6856666666667
SA45_SOC_5	1512	97.56711959838867	1046.327633857727	0.0016699304	352.91923333333335
SA45_SOC_5	1513	115.56668043136597	1045.7915353775024	0.00094165857	353.1528
SA45_SOC_5	1514	97.19846248626709	1054.7106742858887	0.0041034804	353.3863666666667
SA45_SOC_5	1515	694.7097015380859	1037.413580417633	0.0024231616	353.61993333333334
SA45_SOC_5	1516	115.76608657836914	1045.6415462493896	0.0053673396	353.8535
SA45_SOC_5	1517	98.95069599151611	1055.0438690185547	0.023898896	354.08706666666666
SA45_SOC_5	1518	98.35195541381836	1056.6566705703735	0.011215872	354.3206333333333
SA45_SOC_5	1519	98.41692209243774	1055.8744740486145	0.0054748463	354.5542
SA45_SOC_5	1520	115.41015386581421	1045.7794332504272	0.001222316	354.7877666666667
SA45_SOC_5	1521	99.69560623168945	1052.6809930801392	0.008118989	355.02133333333336
SA45_SOC_5	1522	98.70160818099976	1055.3383111953735	0.003382124	355.2549
SA45_SOC_5	1523	99.97693061828613	1052.653956413269	0.017270936	355.4884666666667
SA45_SOC_5	1524	95.9821629524231	1056.3005590438843	0.0069928	355.72203333333334
SA45_SOC_5	1525	91.21840953826904	1055.5682516098022	0.0010567886	355.9556
SA45_SOC_5	1526	99.7140884399414	1055.9789514541626	0.025119694	356.18916666666667
SA45_SOC_5	1527	619.2161178588867	1050.9852147102356	0.004558082	356.4227333333333
SA45_SOC_5	1528	98.79847526550293	1055.6357789039612	0.013366682	356.6563
SA45_SOC_5	1529	95.23536443710327	1055.8928203582764	0.0024362493	356.88986666666665
SA45_SOC_5	1530	27.302218079566956	52.48281732201576	0.0013114478	357.12343333333337
SA45_SOC_5	1531	27.344566583633423	53.89687925577164	0.0041139266	357.357
SA45_SOC_5	1532	27.98161804676056	52.80120223760605	0.0034898426	357.5905666666667
SA45_SOC_5	1533	26.920523643493652	53.33085134625435	0.0038058897	357.82413333333335
SA45_SOC_5	1534	115.48165798187256	1045.9242725372314	0.0027745795	358.0577
SA45_SOC_5	1535	27.688955068588257	53.35028797388077	0.0022971118	358.2912666666667
SA45_SOC_5	1536	653.2350540161133	1003.6802530288696	0.0014099677	358.52483333333333
SA45_SOC_5	1537	543.156909942627	1038.975784778595	0.0033480106	358.7584
SA45_SOC_5	1538	620.3296852111816	1050.9207773208618	0.0030679111	358.99196666666666
SA45_SOC_5	1539	97.46156215667725	1055.4246354103088	0.017576216	359.2255333333333
SA45_SOC_5	1540	100.23928642272949	1053.1968784332275	0.011237237	359.4591
SA45_SOC_5	1541	99.1492223739624	1052.0476913452148	0.010623924	359.6926666666667
SA45_SOC_5	1542	114.45580959320068	1044.6556091308594	0.00139888	359.92623333333336
SA45_SOC_5	1543	26.969135999679565	53.040734231472015	0.0016553939	360.1598
SA45_SOC_5	1544	101.00608348846436	1052.4668884277344	0.02014605	360.3933666666667
SA45_SOC_5	1545	97.98673152923584	1053.9340782165527	0.0078564985	360.62693333333334
SA45_SOC_5	1546	97.55324363708496	1054.3343496322632	0.0036304872	360.8605
SA45_SOC_5	1547	100.15296936035156	1052.9721522331238	0.0083799865	361.09406666666666
SA45_SOC_5	1548	90.32256603240967	1055.637903213501	0.0011170704	361.3276333333333
SA45_SOC_5	1549	100.13559579849243	1055.1314163208008	0.02394425	361.5612
SA45_SOC_5	1550	27.64257788658142	53.17355588078499	0.0021329394	361.79476666666665
SA45_SOC_5	1551	96.36488914489746	1055.8500123023987	0.0028139318	362.02833333333336
SA45_SOC_5	1552	115.05603075027466	1045.4637479782104	0.003291466	362.2619
SA45_SOC_5	1553	98.82373809814453	1052.6943826675415	0.0034313903	362.4954666666667
SA45_SOC_5	1554	27.665637731552124	53.545044511556625	0.0024513486	362.72903333333335
SA45_SOC_5	1555	27.282891869544983	53.328043073415756	0.0022399654	362.9626
SA45_SOC_5	1556	95.90752601623535	1055.530400276184	0.0033876847	363.19616666666667
SA45_SOC_5	1557	101.1952257156372	1052.4757719039917	0.0121003855	363.42973333333333
SA45_SOC_5	1558	97.74064064025879	1056.2174534797668	0.008004494	363.6633
SA45_SOC_5	1559	615.7781982421875	1050.750961303711	0.0014005738	363.89686666666665
SA45_SOC_5	1560	95.32589435577393	1055.7354283332825	0.0026224733	364.1304333333333
SA45_SOC_5	1561	94.62810516357422	1056.2842082977295	0.002165555	364.36400000000003
SA45_SOC_5	1562	98.62111330032349	1052.4357962608337	0.0046309954	364.5975666666667
SA45_SOC_5	1563	96.39083862304688	1056.2993359565735	0.0129670175	364.83113333333336
SA45_SOC_5	1564	97.95129060745239	1055.3162956237793	0.010862749	365.0647
SA45_SOC_5	1565	99.458327293396	1054.1798543930054	0.00929288	365.2982666666667
SA45_SOC_5	1566	27.573838233947754	51.9460791349411	0.0022962007	365.53183333333334
SA45_SOC_5	1567	26.998765468597412	52.76925712823868	0.00492359	365.7654
SA45_SOC_5	1568	100.68576335906982	1052.902307510376	0.015227986	365.99896666666666
SA45_SOC_5	1569	27.2347354888916	53.442727625370026	0.0028395308	366.2325333333333
SA45_SOC_5	1570	99.30077075958252	1054.5418882369995	0.044919264	366.4661
SA45_SOC_5	1571	96.49930000305176	1055.1496982574463	0.0060884524	366.6996666666667
SA45_SOC_5	1572	619.643611907959	1050.117917060852	0.0021015222	366.93323333333336
SA45_SOC_5	1573	95.99364280700684	1054.849784374237	0.0035560809	367.1668
SA45_SOC_5	1574	27.588801383972168	52.68584579229355	0.0016734328	367.4003666666667
SA45_SOC_5	1575	1892.4050903320312	330.34056186676025	0.0031059461	367.63393333333335
SA45_SOC_5	1576	102.01790571212769	1051.2504959106445	0.011836198	367.8675
SA45_SOC_5	1577	95.54205894470215	1056.5961599349976	0.0029310358	368.10106666666667
SA45_SOC_5	1578	27.200099229812622	52.92751416563988	0.002090977	368.33463333333333
SA45_SOC_5	1579	96.05781555175781	1056.4818334579468	0.01248997	368.5682
SA45_SOC_5	1580	94.18114185333252	1055.6203937530518	0.003202689	368.80176666666665
SA45_SOC_5	1581	96.00372791290283	1053.4405946731567	0.002460829	369.0353333333333
SA45_SOC_5	1582	27.74712324142456	52.348438650369644	0.0019168158	369.26890000000003
SA45_SOC_5	1583	1892.8333282470703	328.9623034000397	0.0047239684	369.5024666666667
SA45_SOC_5	1584	26.862183809280396	53.906012177467346	0.003619126	369.73603333333335
SA45_SOC_5	1585	27.672693729400635	52.69226297736168	0.0024932127	369.9696
SA45_SOC_5	1586	27.110120058059692	53.36070030927658	0.004156127	370.2031666666667
SA45_SOC_5	1587	621.2231254577637	1051.1638498306274	0.0020721182	370.43673333333334
SA45_SOC_5	1588	618.5288429260254	1051.557104587555	0.004040792	370.6703
SA45_SOC_5	1589	115.38512706756592	1045.9216976165771	0.0030746274	370.90386666666666
SA45_SOC_5	1590	96.3325023651123	1054.7637176513672	0.006222885	371.1374333333333
SA45_SOC_5	1591	94.68681335449219	1055.9758615493774	0.0019920394	371.371
SA45_SOC_5	1592	95.19850015640259	1055.6967401504517	0.0028521451	371.6045666666667
SA45_SOC_5	1593	98.24073314666748	1055.7914972305298	0.0077583552	371.83813333333336
SA45_SOC_5	1594	97.69883394241333	1055.4790306091309	0.023551632	372.0717
SA45_SOC_5	1595	97.13085651397705	1053.063690662384	0.0037138981	372.3052666666667
SA45_SOC_5	1596	26.482551097869873	53.89249786734581	0.003432635	372.53883333333334
SA45_SOC_5	1597	96.12545013427734	1055.7098722457886	0.0043679215	372.7724
SA45_SOC_5	1598	97.71710872650146	1056.0806608200073	0.003642787	373.00596666666667
SA45_SOC_5	1599	27.216897010803223	53.82801219820976	0.00567923	373.2395333333333
SA45_SOC_5	1600	27.326767444610596	52.9847015440464	0.0015151845	373.4731
SA45_SOC_5	1601	27.975997924804688	53.14691349864006	0.0015983508	373.70666666666665
SA45_SOC_5	1602	26.74128770828247	53.32722634077072	0.002298699	373.94023333333337
SA45_SOC_5	1603	96.12474918365479	1054.378638267517	0.004226258	374.1738
SA45_SOC_5	1604	99.52019691467285	1052.3978805541992	0.012539629	374.4073666666667
SA45_SOC_5	1605	99.97348308563232	1053.3994603157043	0.007109469	374.64093333333335
SA45_SOC_5	1606	98.60110759735107	1055.776755809784	0.013769412	374.8745
SA45_SOC_5	1607	28.172528743743896	53.10490608215332	0.0012818006	375.1080666666667
SA45_SOC_5	1608	95.81562995910645	1056.6098070144653	0.005298642	375.34163333333333
SA45_SOC_5	1609	101.96276664733887	1050.7603597640991	0.018656569	375.5752
SA45_SOC_5	1610	27.269235849380493	53.37342604994774	0.0031967426	375.80876666666666
SA45_SOC_5	1611	26.76056742668152	53.65868702530861	0.0027333836	376.0423333333333
SA45_SOC_5	1612	98.83415222167969	1053.0862855911255	0.008829289	376.2759
SA45_SOC_5	1613	97.50607967376709	1056.0977840423584	0.006243685	376.5094666666667
SA45_SOC_5	1614	99.15050983428955	1053.0250024795532	0.00922955	376.74303333333336
SA45_SOC_5	1615	99.59825277328491	1044.4901704788208	0.00212313	376.9766
SA45_SOC_5	1616	97.46292114257812	1056.4426946640015	0.007108938	377.2101666666667
SA45_SOC_5	1617	92.74861335754395	1056.9608974456787	0.002407765	377.44373333333334
SA45_SOC_5	1618	97.8685998916626	1055.8241987228394	0.0067237695	377.6773
SA45_SOC_5	1619	622.7706527709961	1051.3785982131958	0.0054117874	377.91086666666666
SA45_SOC_5	1620	26.781249046325684	53.461665362119675	0.0021992954	378.1444333333333
SA45_SOC_5	1621	27.49636173248291	53.30090180039406	0.0013270228	378.378
SA45_SOC_5	1622	101.03782653808594	1052.1676182746887	0.013065029	378.61156666666665
SA45_SOC_5	1623	96.7011022567749	1056.4390897750854	0.0075649736	378.84513333333337
SA45_SOC_5	1624	618.1301307678223	1050.2733135223389	0.0014578202	379.0787
SA45_SOC_5	1625	27.81332015991211	52.38109588623047	0.0013153984	379.3122666666667
SA45_SOC_5	1626	27.46287167072296	52.730512619018555	0.0015586711	379.54583333333335
SA45_SOC_5	1627	27.34290361404419	52.96106055378914	0.0051247156	379.7794
SA45_SOC_5	1628	92.81980276107788	1055.7623362541199	0.0029710042	380.01296666666667
SA45_SOC_5	1629	96.03034973144531	1054.9240708351135	0.006067237	380.24653333333333
SA45_SOC_5	1630	27.295483946800232	53.03033396601677	0.003551633	380.4801
SA45_SOC_5	1631	115.08776664733887	1044.7694206237793	0.0027199814	380.71366666666665
SA45_SOC_5	1632	93.22513818740845	1055.9396839141846	0.0022623558	380.9472333333333
SA45_SOC_5	1633	701.3715362548828	863.2337808609009	0.14158174	381.18080000000003
SA45_SOC_5	1634	711.309700012207	853.7264657020569	0.9087357	381.4143666666667
SA45_SOC_5	1635	716.0099029541016	853.6290693283081	0.90939116	381.64793333333336
SA45_SOC_5	1636	716.7420387268066	853.3253574371338	0.80414206	381.8815
SA45_SOC_5	1637	729.4828033447266	846.0109090805054	0.93439764	382.1150666666667
SA45_SOC_5	1638	746.0679817199707	847.4986338615417	0.98614097	382.34863333333334
SA45_SOC_5	1639	759.0507888793945	843.583402633667	0.9798916	382.5822
SA45_SOC_5	1640	765.5688285827637	837.9792809486389	0.9869142	382.81576666666666
SA45_SOC_5	1641	767.0185661315918	839.2608833312988	0.98948425	383.0493333333333
SA45_SOC_5	1642	765.5465698242188	832.7487802505493	0.94805706	383.2829
SA45_SOC_5	1643	770.8682441711426	842.2194671630859	0.9959597	383.5164666666667
SA45_SOC_5	1644	790.0328636169434	841.7232155799866	0.99574536	383.75003333333336
SA45_SOC_5	1645	809.6040344238281	846.5876913070679	0.99792576	383.9836
SA45_SOC_5	1646	830.5862617492676	843.902177810669	0.9989875	384.2171666666667
SA45_SOC_5	1647	830.7781791687012	837.8032207489014	0.9987507	384.45073333333335
SA45_SOC_5	1648	828.1078147888184	837.6246500015259	0.99883217	384.6843
SA45_SOC_5	1649	835.2747917175293	834.8245525360107	0.99947876	384.91786666666667
SA45_SOC_5	1650	884.981632232666	831.911416053772	0.9994783	385.15143333333333
SA45_SOC_5	1651	934.4167327880859	822.204737663269	0.9983576	385.385
SA45_SOC_5	1652	988.9896011352539	823.0019330978394	0.99956506	385.61856666666665
SA45_SOC_5	1653	1079.604148864746	812.4709582328796	0.9994779	385.8521333333333
SA45_SOC_5	1654	1145.6382751464844	811.3999843597412	0.9995943	386.08570000000003
SA45_SOC_5	1655	1223.1975173950195	812.8039598464966	0.999559	386.3192666666667
SA45_SOC_5	1656	1291.9799423217773	828.2390642166138	0.9992662	386.55283333333335
SA45_SOC_5	1657	1375.4746627807617	839.3564128875732	0.99939907	386.7864
SA45_SOC_5	1658	1420.9952545166016	865.2377128601074	0.9997483	387.0199666666667
SA45_SOC_5	1659	1479.7753143310547	874.4492340087891	0.99985075	387.25353333333334
SA45_SOC_5	1660	1511.330680847168	856.991400718689	0.9998394	387.4871
SA45_SOC_5	1661	1545.7056427001953	846.45263671875	0.9997632	387.72066666666666
SA45_SOC_5	1662	1562.7163696289062	832.1837139129639	0.99960643	387.9542333333333
SA45_SOC_5	1663	1595.500373840332	831.62109375	0.9994497	388.1878
SA45_SOC_5	1664	1621.201400756836	805.0959992408752	0.99922407	388.4213666666667
SA45_SOC_5	1665	1644.7029876708984	784.9139642715454	0.9989237	388.65493333333336
SA45_SOC_5	1666	1641.5828704833984	777.6096868515015	0.999491	388.8885
SA45_SOC_5	1667	1637.7314758300781	770.3964328765869	0.99968934	389.1220666666667
SA45_SOC_5	1668	1652.941017150879	770.455527305603	0.9995283	389.35563333333334
SA45_SOC_5	1669	1653.6064910888672	773.1964015960693	0.9995697	389.5892
SA45_SOC_5	1670	1644.0617752075195	786.0527873039246	0.9996276	389.82276666666667
SA45_SOC_5	1671	1684.4437408447266	801.6432237625122	0.9989888	390.0563333333333
SA45_SOC_5	1672	1728.2803344726562	827.8008127212524	0.8869856	390.2899
SA45_SOC_5	1673	1763.1035614013672	857.4506378173828	0.49938554	390.52346666666665
SA45_SOC_5	1674	1762.0925903320312	881.7698621749878	0.99262047	390.75703333333337
SA45_SOC_5	1675	1746.635627746582	887.9624176025391	0.97760594	390.99060000000003
SA45_SOC_5	1676	1740.732307434082	894.5597505569458	0.9945161	391.2241666666667
SA45_SOC_5	1677	1724.4990921020508	895.5404090881348	0.97927856	391.45773333333335
SA45_SOC_5	1678	1724.908676147461	899.6458625793457	0.97749454	391.6913
SA45_SOC_5	1679	1690.8345794677734	896.05140209198	0.9942076	391.9248666666667
SA45_SOC_5	1680	1678.7626647949219	905.3339910507202	0.9973289	392.15843333333333
SA45_SOC_5	1681	1669.5637893676758	900.977418422699	0.9977188	392.392
SA45_SOC_5	1682	1674.4913864135742	901.3289594650269	0.9985481	392.62556666666666
SA45_SOC_5	1683	1655.4931640625	903.9706993103027	0.9981438	392.8591333333333
SA45_SOC_5	1684	1652.6667022705078	903.6859130859375	0.9973515	393.0927
SA45_SOC_5	1685	1641.8403625488281	909.4754934310913	0.99840003	393.3262666666667
SA45_SOC_5	1686	1624.504737854004	909.8427414894104	0.9985098	393.55983333333336
SA45_SOC_5	1687	1622.372817993164	911.8518877029419	0.9988863	393.7934
SA45_SOC_5	1688	1617.3615646362305	917.98264503479	0.96211827	394.0269666666667
SA45_SOC_5	1689	1615.1200103759766	938.8685989379883	0.9965294	394.26053333333334
SA45_SOC_5	1690	1610.8026123046875	932.4732041358948	0.9973628	394.4941
SA45_SOC_5	1691	1605.0972747802734	931.0064649581909	0.99773526	394.72766666666666
SA45_SOC_5	1692	1599.8128509521484	932.1228218078613	0.99897265	394.9612333333333
SA45_SOC_5	1693	1598.4678268432617	933.8072061538696	0.99839836	395.1948
SA45_SOC_5	1694	1589.1767120361328	939.6704936027527	0.9984957	395.42836666666665
SA45_SOC_5	1695	1598.1066513061523	937.9695653915405	0.997393	395.66193333333337
SA45_SOC_5	1696	1593.8364028930664	939.9914574623108	0.9987564	395.8955
SA45_SOC_5	1697	1598.3111572265625	941.6564655303955	0.99748296	396.1290666666667
SA45_SOC_5	1698	1580.2025985717773	943.1734800338745	0.9990951	396.36263333333335
SA45_SOC_5	1699	1586.2228775024414	940.9250593185425	0.997336	396.5962
SA45_SOC_5	1700	1560.6829833984375	941.4248514175415	0.9960936	396.82976666666667
SA45_SOC_5	1701	1557.3591613769531	945.7482075691223	0.9991165	397.06333333333333
SA45_SOC_5	1702	1554.0435791015625	941.2404870986938	0.9983798	397.2969
SA45_SOC_5	1703	1521.6054153442383	933.7304735183716	0.99928766	397.53046666666665
SA45_SOC_5	1704	1514.1003799438477	921.0720992088318	0.9993142	397.7640333333333
SA45_SOC_5	1705	1509.104118347168	921.5554761886597	0.99918073	397.99760000000003
SA45_SOC_5	1706	1503.6997604370117	922.1319365501404	0.99910384	398.2311666666667
SA45_SOC_5	1707	1510.3202819824219	924.4697713851929	0.99928516	398.46473333333336
SA45_SOC_5	1708	1499.739875793457	922.0020961761475	0.9995454	398.6983
SA45_SOC_5	1709	1515.505714416504	923.158106803894	0.9991886	398.9318666666667
SA45_SOC_5	1710	1511.4867782592773	921.9924402236938	0.99888426	399.16543333333334
SA45_SOC_5	1711	1509.5825958251953	918.3274269104004	0.9992861	399.399
SA45_SOC_5	1712	1504.2985153198242	915.6148767471313	0.9993561	399.63256666666666
SA45_SOC_5	1713	1496.9151306152344	912.1739459037781	0.9996001	399.8661333333333
SA45_SOC_5	1714	1492.4641799926758	889.9899101257324	0.99798214	400.0997
SA45_SOC_5	1715	1520.6879425048828	861.1556911468506	0.9994949	400.33326666666665
SA45_SOC_5	1716	1531.3209915161133	813.0659580230713	0.9981067	400.56683333333336
SA45_SOC_5	1717	1514.3856811523438	773.5186529159546	0.9995863	400.8004
SA45_SOC_5	1718	1501.1400604248047	766.3715744018555	0.9986858	401.0339666666667
SA45_SOC_5	1719	1484.9549102783203	754.493465423584	0.9988299	401.26753333333335
SA45_SOC_5	1720	1471.7229080200195	749.3996930122375	0.99855036	401.5011
SA45_SOC_5	1721	1451.6448211669922	740.3151154518127	0.99293363	401.73466666666667
SA45_SOC_5	1722	1473.1450653076172	724.4116973876953	0.9969555	401.96823333333333
SA45_SOC_5	1723	1471.4158630371094	725.0379824638367	0.99606663	402.2018
SA45_SOC_5	1724	1484.6835708618164	731.2103891372681	0.9984322	402.43536666666665
SA45_SOC_5	1725	1489.1187286376953	738.882622718811	0.99727863	402.6689333333333
SA45_SOC_5	1726	1498.1886291503906	754.2917203903198	0.9971662	402.90250000000003
SA45_SOC_5	1727	1473.412742614746	798.123049736023	0.99901414	403.1360666666667
SA45_SOC_5	1728	1473.435401916504	840.7160997390747	0.9991372	403.36963333333335
SA45_SOC_5	1729	1488.2129287719727	880.0899195671082	0.99846506	403.6032
SA45_SOC_5	1730	1483.6538314819336	890.6971764564514	0.99889296	403.8367666666667
SA45_SOC_5	1731	1476.1555480957031	892.7381229400635	0.9994773	404.07033333333334
SA45_SOC_5	1732	1487.2883605957031	900.7723259925842	0.99688464	404.3039
SA45_SOC_5	1733	1476.0544967651367	896.6037225723267	0.9995504	404.53746666666666
SA45_SOC_5	1734	1513.649024963379	866.6062188148499	0.9993087	404.7710333333333
SA45_SOC_5	1735	1527.9179763793945	812.9688835144043	0.99813205	405.0046
SA45_SOC_5	1736	1514.842643737793	791.6552996635437	0.99864393	405.2381666666667
SA45_SOC_5	1737	1497.0911407470703	776.9207668304443	0.9993026	405.47173333333336
SA45_SOC_5	1738	1494.986915588379	765.3172731399536	0.99917835	405.7053
SA45_SOC_5	1739	1481.8830871582031	765.8182239532471	0.9993585	405.9388666666667
SA45_SOC_5	1740	1486.545639038086	763.6171817779541	0.9995677	406.17243333333334
SA45_SOC_5	1741	1480.9650421142578	769.0249013900757	0.99944335	406.406
SA45_SOC_5	1742	1486.8508529663086	770.9137988090515	0.99937254	406.63956666666667
SA45_SOC_5	1743	1486.8009567260742	771.0520076751709	0.9979177	406.8731333333333
SA45_SOC_5	1744	1490.9085845947266	773.6715388298035	0.99889886	407.1067
SA45_SOC_5	1745	1500.9947204589844	770.551700592041	0.99921477	407.34026666666665
SA45_SOC_5	1746	1506.6223526000977	773.032636642456	0.9987534	407.57383333333337
SA45_SOC_5	1747	1509.9112701416016	766.666853427887	0.998283	407.80740000000003
SA45_SOC_5	1748	1515.047950744629	763.9694309234619	0.99921477	408.0409666666667
SA45_SOC_5	1749	1511.697006225586	769.3767642974854	0.99947304	408.27453333333335
SA45_SOC_5	1750	1508.3445739746094	761.7770791053772	0.99699056	408.5081
SA45_SOC_5	1751	1504.8846817016602	763.4021759033203	0.99905425	408.7416666666667
SA45_SOC_5	1752	1501.7217636108398	757.7903938293457	0.9988844	408.97523333333334
SA45_SOC_5	1753	1499.2868041992188	752.6088809967041	0.99832684	409.2088
SA45_SOC_5	1754	1491.1386108398438	761.2102103233337	0.9749058	409.44236666666666
SA45_SOC_5	1755	1496.645393371582	749.498119354248	0.98986316	409.6759333333333
SA45_SOC_5	1756	1493.8080596923828	743.232307434082	0.9989096	409.9095
SA45_SOC_5	1757	1498.0182266235352	743.5866808891296	0.998028	410.1430666666667
SA45_SOC_5	1758	1500.8159637451172	734.1691017150879	0.9981736	410.37663333333336
SA45_SOC_5	1759	1506.0121536254883	731.6880369186401	0.9990338	410.6102
SA45_SOC_5	1760	1506.7298126220703	738.1261110305786	0.9989936	410.8437666666667
SA45_SOC_5	1761	1494.851417541504	732.917947769165	0.99849486	411.07733333333334
SA45_SOC_5	1762	1489.189796447754	730.9067416191101	0.9986444	411.3109
SA45_SOC_5	1763	1496.9059753417969	739.3564081192017	0.9987884	411.54446666666666
SA45_SOC_5	1764	1513.1700897216797	734.97633934021	0.9974928	411.7780333333333
SA45_SOC_5	1765	1511.0015487670898	721.1564826965332	0.99857914	412.0116
SA45_SOC_5	1766	1518.0537414550781	713.984169960022	0.9990584	412.24516666666665
SA45_SOC_5	1767	1522.3435592651367	705.3713822364807	0.99558556	412.47873333333337
SA45_SOC_5	1768	1533.471565246582	698.3505392074585	0.9991509	412.7123
SA45_SOC_5	1769	1537.9646301269531	677.9026436805725	0.9992873	412.9458666666667
SA45_SOC_5	1770	1540.3506088256836	679.0588474273682	0.99886143	413.17943333333335
SA45_SOC_5	1771	1533.5727310180664	674.1061162948608	0.9985273	413.413
SA45_SOC_5	1772	1523.166847229004	665.0931215286255	0.99875283	413.6465666666667
SA45_SOC_5	1773	1539.6065139770508	655.202271938324	0.9983924	413.88013333333333
SA45_SOC_5	1774	1555.5821228027344	644.5411992073059	0.9976888	414.1137
SA45_SOC_5	1775	1550.789794921875	640.0890970230103	0.9966807	414.34726666666666
SA45_SOC_5	1776	1563.138771057129	635.4110455513	0.9881692	414.5808333333333
SA45_SOC_5	1777	1563.512077331543	594.1834759712219	0.9450202	414.81440000000003
SA45_SOC_5	1778	1561.7483139038086	622.0523571968079	0.9818516	415.0479666666667
SA45_SOC_5	1779	1563.955307006836	601.4928388595581	0.9849305	415.28153333333336
SA45_SOC_5	1780	1560.3801727294922	580.3276348114014	0.9970084	415.5151
SA45_SOC_5	1781	1571.7974853515625	565.3642559051514	0.9982704	415.7486666666667
SA45_SOC_5	1782	1576.446647644043	557.4643993377686	0.99932027	415.98223333333334
SA45_SOC_5	1783	1592.5571823120117	552.9425168037415	0.99896145	416.2158
SA45_SOC_5	1784	1612.4472427368164	552.9696822166443	0.9992086	416.44936666666666
SA45_SOC_5	1785	1625.5123901367188	571.4343738555908	0.99918383	416.6829333333333
SA45_SOC_5	1786	1641.1334609985352	597.1327257156372	0.9987766	416.9165
SA45_SOC_5	1787	1627.1949005126953	630.7817888259888	0.9995229	417.15006666666665
SA45_SOC_5	1788	1605.6390380859375	663.4930658340454	0.99987733	417.38363333333336
SA45_SOC_5	1789	1629.7612380981445	715.6516885757446	0.99978477	417.6172
SA45_SOC_5	1790	1636.9276428222656	756.5045428276062	0.99976724	417.8507666666667
SA45_SOC_5	1791	1673.737564086914	811.1822748184204	0.999648	418.08433333333335
SA45_SOC_5	1792	1702.0208358764648	857.4536633491516	0.9998233	418.3179
SA45_SOC_5	1793	1694.0937423706055	888.3074569702148	0.99941266	418.55146666666667
SA45_SOC_5	1794	1679.9022674560547	905.2226257324219	0.9991867	418.78503333333333
SA45_SOC_5	1795	1682.0237731933594	937.5632429122925	0.9995659	419.0186
SA45_SOC_5	1796	1673.5122299194336	938.0698585510254	0.9997069	419.25216666666665
SA45_SOC_5	1797	1690.9663009643555	955.0925302505493	0.9997253	419.4857333333333
SA45_SOC_5	1798	1699.3212890625	964.5362448692322	0.99976	419.71930000000003
SA45_SOC_5	1799	1719.8429489135742	960.7363700866699	0.99976665	419.9528666666667
SA45_SOC_5	1800	1724.352149963379	965.7044219970703	0.99983406	420.18643333333335
SA45_SOC_5	1801	1701.6460418701172	959.8799514770508	0.9996885	420.42
SA45_SOC_5	1802	1710.1300048828125	950.6889653205872	0.9997162	420.6535666666667
SA45_SOC_5	1803	1714.8736953735352	943.5725927352905	0.99896395	420.88713333333334
SA45_SOC_5	1804	1727.6430130004883	950.1304006576538	0.9995085	421.1207
SA45_SOC_5	1805	1697.6420974731445	957.5715351104736	0.99966323	421.35426666666666
SA45_SOC_5	1806	1704.9707794189453	970.1637983322144	0.9995995	421.5878333333333
SA45_SOC_5	1807	1729.5864486694336	975.2145051956177	0.9996024	421.8214
SA45_SOC_5	1808	1697.2907638549805	968.7889194488525	0.9995937	422.0549666666667
SA45_SOC_5	1809	1704.246711730957	950.689287185669	0.99972063	422.28853333333336
SA45_SOC_5	1810	1732.5312423706055	939.4815587997437	0.9987539	422.5221
SA45_SOC_5	1811	1690.9894180297852	933.2418179512024	0.9965185	422.7556666666667
SA45_SOC_5	1812	1701.4435958862305	920.3003311157227	0.99979335	422.98923333333335
SA45_SOC_5	1813	1733.1614685058594	882.3360872268677	0.99865425	423.2228
SA45_SOC_5	1814	1775.3855895996094	829.7400498390198	0.95644367	423.45636666666667
SA45_SOC_5	1815	1789.061279296875	803.1465911865234	0.99771166	423.68993333333333
SA45_SOC_5	1816	1793.9820098876953	809.3637371063232	0.9940293	423.9235
SA45_SOC_5	1817	1785.282325744629	813.1957340240479	0.9957926	424.15706666666665
SA45_SOC_5	1818	1761.4311218261719	820.5777740478516	0.9985763	424.39063333333337
SA45_SOC_5	1819	1741.4949417114258	840.813946723938	0.9981142	424.62420000000003
SA45_SOC_5	1820	1748.8940048217773	825.5816173553467	0.9966768	424.8577666666667
SA45_SOC_5	1821	1746.8100357055664	817.6284599304199	0.991155	425.09133333333335
SA45_SOC_5	1822	1742.2639846801758	803.2369709014893	0.9970066	425.3249
SA45_SOC_5	1823	1730.3628158569336	802.0554685592651	0.99829584	425.5584666666667
SA45_SOC_5	1824	1726.1297607421875	798.9170265197754	0.99727947	425.79203333333334
SA45_SOC_5	1825	1726.8888473510742	790.3091955184937	0.9962739	426.0256
SA45_SOC_5	1826	1714.680290222168	808.284330368042	0.9996667	426.25916666666666
SA45_SOC_5	1827	1704.9295806884766	830.6064462661743	0.9998078	426.4927333333333
SA45_SOC_5	1828	1705.8460235595703	819.974856376648	0.9992834	426.7263
SA45_SOC_5	1829	1689.7616958618164	842.7714014053345	0.9993555	426.9598666666667
SA45_SOC_5	1830	1696.5100479125977	852.251615524292	0.99934715	427.19343333333336
SA45_SOC_5	1831	1693.4445190429688	872.3065137863159	0.99965775	427.427
SA45_SOC_5	1832	1690.099868774414	890.6157445907593	0.99968255	427.6605666666667
SA45_SOC_5	1833	1695.5518341064453	917.4447441101074	0.9994511	427.89413333333334
SA45_SOC_5	1834	1700.5714416503906	949.1891384124756	0.9996463	428.1277
SA45_SOC_5	1835	1717.9106140136719	955.1674604415894	0.9995865	428.36126666666667
SA45_SOC_5	1836	1727.4445724487305	962.2320127487183	0.999481	428.5948333333333
SA45_SOC_5	1837	1730.8456420898438	966.4497971534729	0.99948275	428.8284
SA45_SOC_5	1838	1734.7352600097656	968.0063366889954	0.99853325	429.06196666666665
SA45_SOC_5	1839	1718.2058715820312	967.0923042297363	0.99935824	429.29553333333337
SA45_SOC_5	1840	1744.4684600830078	959.5287322998047	0.9951133	429.5291
SA45_SOC_5	1841	1740.9214782714844	965.3479242324829	0.99929845	429.7626666666667
SA45_SOC_5	1842	1749.3321990966797	959.8409414291382	0.9982309	429.99623333333335
SA45_SOC_5	1843	1748.4783554077148	959.1338682174683	0.9986461	430.2298
SA45_SOC_5	1844	1746.7937850952148	960.7126808166504	0.99840635	430.4633666666667
SA45_SOC_5	1845	1741.471939086914	956.7037224769592	0.9986784	430.69693333333333
SA45_SOC_5	1846	1741.0129165649414	963.0158185958862	0.99856323	430.9305
SA45_SOC_5	1847	1744.7229766845703	962.5367546081543	0.9969716	431.16406666666666
SA45_SOC_5	1848	1752.7472305297852	957.4897170066833	0.99733365	431.3976333333333
SA45_SOC_5	1849	1746.8766403198242	958.6336898803711	0.9844328	431.63120000000004
SA45_SOC_5	1850	1752.2554779052734	948.5102605819702	0.9932834	431.8647666666667
SA45_SOC_5	1851	1737.861671447754	949.3153095245361	0.9976635	432.09833333333336
SA45_SOC_5	1852	1736.6251373291016	946.5792632102966	0.9976279	432.3319
SA45_SOC_5	1853	1734.3534851074219	925.2423763275146	0.9952644	432.5654666666667
SA45_SOC_5	1854	1751.7364883422852	926.1672878265381	0.95922273	432.79903333333334
SA45_SOC_5	1855	1746.3697814941406	928.7668633460999	0.9801047	433.0326
SA45_SOC_5	1856	1748.701057434082	923.3303689956665	0.9953432	433.26616666666666
SA45_SOC_5	1857	1725.461769104004	930.0861239433289	0.99217755	433.4997333333333
SA45_SOC_5	1858	1720.1652145385742	929.0750813484192	0.9942615	433.7333
SA45_SOC_5	1859	1720.7509231567383	913.7796664237976	0.9751297	433.96686666666665
SA45_SOC_5	1860	1725.0564193725586	909.7539710998535	0.99545884	434.20043333333336
SA45_SOC_5	1861	1733.0441665649414	901.5349531173706	0.9907776	434.434
SA45_SOC_5	1862	1714.7409439086914	900.1939344406128	0.99146175	434.6675666666667
SA45_SOC_5	1863	1701.4960098266602	892.2224307060242	0.9926367	434.90113333333335
SA45_SOC_5	1864	1679.1293334960938	873.1769013404846	0.9954594	435.1347
SA45_SOC_5	1865	1671.990737915039	875.0086355209351	0.9950905	435.36826666666667
SA45_SOC_5	1866	1653.3849334716797	875.1469087600708	0.9968991	435.60183333333333
SA45_SOC_5	1867	1631.1380767822266	883.5298848152161	0.9967597	435.8354
SA45_SOC_5	1868	1619.5598602294922	888.8239216804504	0.9988011	436.06896666666665
SA45_SOC_5	1869	1615.6768798828125	903.5117197036743	0.9990748	436.3025333333333
SA45_SOC_5	1870	1605.3025817871094	900.1045203208923	0.9978154	436.53610000000003
SA45_SOC_5	1871	1587.1281051635742	909.0154838562012	0.9988329	436.7696666666667
SA45_SOC_5	1872	1576.3418197631836	909.6272850036621	0.9982089	437.00323333333336
SA45_SOC_5	1873	1548.1280136108398	912.4346566200256	0.99917597	437.2368
SA45_SOC_5	1874	1542.334098815918	899.5614051818848	0.9992447	437.4703666666667
SA45_SOC_5	1875	1519.9922561645508	883.1538820266724	0.99908984	437.70393333333334
SA45_SOC_5	1876	1519.3188858032227	856.4146184921265	0.99942696	437.9375
SA45_SOC_5	1877	1526.4812850952148	819.4942474365234	0.99876595	438.17106666666666
SA45_SOC_5	1878	1508.034324645996	790.3583765029907	0.998909	438.4046333333333
SA45_SOC_5	1879	1498.4720993041992	773.6072301864624	0.9995962	438.6382
SA45_SOC_5	1880	1489.680519104004	761.6919136047363	0.9993457	438.8717666666667
SA45_SOC_5	1881	1495.4747772216797	766.2536430358887	0.9993042	439.10533333333336
SA45_SOC_5	1882	1496.2307739257812	789.3548011779785	0.99943966	439.3389
SA45_SOC_5	1883	1503.8573455810547	818.1980967521667	0.9995241	439.5724666666667
SA45_SOC_5	1884	1514.9460983276367	855.2577066421509	0.9993857	439.80603333333335
SA45_SOC_5	1885	1507.6954650878906	887.1020722389221	0.99898094	440.0396
SA45_SOC_5	1886	1509.1667175292969	898.1100511550903	0.9994318	440.27316666666667
SA45_SOC_5	1887	1522.3896789550781	906.4558839797974	0.9991763	440.50673333333333
SA45_SOC_5	1888	1523.0290603637695	906.7149209976196	0.9995425	440.7403
SA45_SOC_5	1889	1526.462287902832	885.433201789856	0.99921584	440.97386666666665
SA45_SOC_5	1890	1530.1564407348633	883.8395190238953	0.9983463	441.2074333333333
SA45_SOC_5	1891	1525.6682968139648	878.1906580924988	0.9991078	441.44100000000003
SA45_SOC_5	1892	1525.6997680664062	867.9797458648682	0.99938846	441.6745666666667
SA45_SOC_5	1893	1520.9712982177734	837.2707271575928	0.9992675	441.90813333333335
SA45_SOC_5	1894	1495.7898330688477	808.2678508758545	0.99895155	442.1417
SA45_SOC_5	1895	1486.4410400390625	776.4979648590088	0.9994667	442.3752666666667
SA45_SOC_5	1896	1464.598045349121	788.8068580627441	0.99959916	442.60883333333334
SA45_SOC_5	1897	1453.9570999145508	797.5841188430786	0.99877614	442.8424
SA45_SOC_5	1898	1436.938247680664	801.0283327102661	0.99847656	443.07596666666666
SA45_SOC_5	1899	1444.8906326293945	816.7420434951782	0.9969208	443.3095333333333
SA45_SOC_5	1900	1460.0668716430664	835.5966424942017	0.99469864	443.5431
SA45_SOC_5	1901	1469.9208068847656	860.5581164360046	0.9934568	443.7766666666667
SA45_SOC_5	1902	1467.8145217895508	865.7874584197998	0.9980565	444.01023333333336
SA45_SOC_5	1903	1482.077980041504	879.2692923545837	0.9974711	444.2438
SA45_SOC_5	1904	1480.2234649658203	890.350399017334	0.99382955	444.4773666666667
SA45_SOC_5	1905	1495.2783966064453	906.0052728652954	0.99855644	444.71093333333334
SA45_SOC_5	1906	1480.9930801391602	916.8544435501099	0.9971726	444.9445
SA45_SOC_5	1907	1467.0124053955078	918.2375621795654	0.99800676	445.17806666666667
SA45_SOC_5	1908	1495.440902709961	914.1022396087646	0.999534	445.4116333333333
SA45_SOC_5	1909	1496.4739608764648	891.4483451843262	0.9982749	445.6452
SA45_SOC_5	1910	1500.860939025879	874.0815997123718	0.99713624	445.87876666666665
SA45_SOC_5	1911	1518.8960266113281	845.9402918815613	0.99863523	446.11233333333337
SA45_SOC_5	1912	1521.9521713256836	821.5465879440308	0.9979206	446.34590000000003
SA45_SOC_5	1913	1536.558952331543	792.6387906074524	0.9983005	446.5794666666667
SA45_SOC_5	1914	1533.8802337646484	798.7216544151306	0.98077136	446.81303333333335
SA45_SOC_5	1915	1540.063591003418	792.4920845031738	0.97214895	447.0466
SA45_SOC_5	1916	1612.7731704711914	791.6408801078796	0.9645065	447.2801666666667
SA45_SOC_5	1917	1520.7762908935547	804.5000338554382	0.9974353	447.51373333333333
SA45_SOC_5	1918	1527.2798538208008	808.1765055656433	0.99837446	447.7473
SA45_SOC_5	1919	1608.74267578125	801.136736869812	0.9251356	447.98086666666666
SA45_SOC_5	1920	1510.224838256836	819.3013858795166	0.99924004	448.2144333333333
SA45_SOC_5	1921	1504.4287490844727	825.3142762184143	0.9983327	448.44800000000004
SA45_SOC_5	1922	1501.8007278442383	843.1683254241943	0.99667406	448.6815666666667
SA45_SOC_5	1923	1512.8621292114258	856.8896913528442	0.9988194	448.91513333333336
SA45_SOC_5	1924	1513.9323806762695	865.0261187553406	0.99857473	449.1487
SA45_SOC_5	1925	1493.5649871826172	884.7728633880615	0.99895585	449.3822666666667
SA45_SOC_5	1926	1494.0430068969727	892.3163509368896	0.9993092	449.61583333333334
SA45_SOC_5	1927	1505.0744247436523	888.1699562072754	0.9971169	449.8494
SA45_SOC_5	1928	1501.4567184448242	885.92848777771	0.99786264	450.08296666666666
SA45_SOC_5	1929	1497.377700805664	877.6025462150574	0.9987627	450.3165333333333
SA45_SOC_5	1930	1505.884780883789	850.7537841796875	0.998181	450.5501
SA45_SOC_5	1931	1502.7937316894531	815.9040355682373	0.9993286	450.78366666666665
SA45_SOC_5	1932	1512.088623046875	785.2640247344971	0.9993363	451.01723333333337
SA45_SOC_5	1933	1507.309684753418	751.5212345123291	0.998988	451.2508
SA45_SOC_5	1934	1503.116226196289	730.668625831604	0.998871	451.4843666666667
SA45_SOC_5	1935	1488.1804275512695	726.5398693084717	0.9988544	451.71793333333335
SA45_SOC_5	1936	1467.5188064575195	716.6515302658081	0.9992269	451.9515
SA45_SOC_5	1937	1459.822998046875	728.9789628982544	0.99909663	452.18506666666667
SA45_SOC_5	1938	1450.3469467163086	712.7448606491089	0.99872273	452.41863333333333
SA45_SOC_5	1939	1466.0029220581055	697.7478790283203	0.99855953	452.6522
SA45_SOC_5	1940	1463.616600036621	664.3680238723755	0.99870014	452.88576666666665
SA45_SOC_5	1941	1458.1981658935547	637.3971462249756	0.9984628	453.1193333333333
SA45_SOC_5	1942	1456.9237518310547	614.1046714782715	0.9994025	453.35290000000003
SA45_SOC_5	1943	1436.700668334961	607.0282745361328	0.998602	453.5864666666667
SA45_SOC_5	1944	1438.4415435791016	589.6352005004883	0.99909997	453.82003333333336
SA45_SOC_5	1945	1428.9192581176758	579.3462038040161	0.9992449	454.0536
SA45_SOC_5	1946	1425.5884552001953	568.6508846282959	0.9992236	454.2871666666667
SA45_SOC_5	1947	1426.0260772705078	555.9171295166016	0.9969242	454.52073333333334
SA45_SOC_5	1948	1414.1918563842773	543.4789109230042	0.99884546	454.7543
SA45_SOC_5	1949	1418.689842224121	521.3572525978088	0.9966724	454.98786666666666
SA45_SOC_5	1950	1388.1835556030273	560.8757829666138	0.9997347	455.2214333333333
SA45_SOC_5	1951	1347.1314239501953	615.4599165916443	0.996369	455.455
SA45_SOC_5	1952	1290.2534866333008	674.8791074752808	0.99873227	455.6885666666667
SA45_SOC_5	1953	1243.1122970581055	726.5154719352722	0.99957913	455.92213333333336
SA45_SOC_5	1954	1190.0413513183594	773.4078669548035	0.999686	456.1557
SA45_SOC_5	1955	1111.1481857299805	815.3088426589966	0.99960333	456.3892666666667
SA45_SOC_5	1956	1000.6463241577148	844.900152683258	0.99976045	456.62283333333335
SA45_SOC_5	1957	890.5835723876953	870.9114217758179	0.9995679	456.8564
SA45_SOC_5	1958	814.1614151000977	890.7224106788635	0.9968933	457.08996666666667
SA45_SOC_5	1959	754.5563507080078	917.2759580612183	0.988766	457.32353333333333
SA45_SOC_5	1960	27.098012566566467	53.00256505608559	0.0030412988	457.5571
SA45_SOC_5	1961	97.88547992706299	1053.8722801208496	0.010658331	457.79066666666665
SA45_SOC_5	1962	99.0074372291565	1055.4091215133667	0.012805804	458.0242333333333
SA45_SOC_5	1963	98.8085389137268	1056.565260887146	0.010587029	458.25780000000003
SA45_SOC_5	1964	96.13115787506104	1054.8092937469482	0.010569272	458.4913666666667
SA45_SOC_5	1965	94.30788516998291	1056.3713693618774	0.0031474405	458.72493333333335
SA45_SOC_5	1966	93.9217472076416	1055.95796585083	0.0026457843	458.9585
SA45_SOC_5	1967	1892.493667602539	328.386390209198	0.0044789477	459.1920666666667
SA45_SOC_5	1968	90.43988227844238	1056.0083055496216	0.0020081345	459.42563333333334
SA45_SOC_5	1969	98.04649829864502	1053.7656784057617	0.006348416	459.6592
SA45_SOC_5	1970	102.92086601257324	1051.6645431518555	0.016928637	459.89276666666666
SA45_SOC_5	1971	98.6725902557373	1055.2417516708374	0.0071728397	460.1263333333333
SA45_SOC_5	1972	95.16856670379639	1055.4420161247253	0.003770071	460.3599
SA45_SOC_5	1973	1892.7967071533203	329.2230463027954	0.0036288507	460.5934666666667
SA45_SOC_5	1974	27.28150963783264	53.89082819223404	0.0020334618	460.82703333333336
SA45_SOC_5	1975	27.350202798843384	53.51319998502731	0.0026320147	461.0606
SA45_SOC_5	1976	97.7468204498291	1054.5498061180115	0.009179705	461.2941666666667
SA45_SOC_5	1977	542.6485633850098	1039.5952463150024	0.0051918747	461.52773333333334
SA45_SOC_5	1978	28.231587409973145	53.03110644221306	0.0017070278	461.7613
SA45_SOC_5	1979	27.27378487586975	53.62847998738289	0.0019154734	461.99486666666667
SA45_SOC_5	1980	95.34120082855225	1057.065954208374	0.0029828628	462.2284333333333
SA45_SOC_5	1981	27.99143135547638	52.745511531829834	0.0023541541	462.462
SA45_SOC_5	1982	95.72034358978271	1054.6281480789185	0.0035252287	462.69556666666665
SA45_SOC_5	1983	26.75945520401001	53.17611873149872	0.0028136054	462.92913333333337
SA45_SOC_5	1984	27.49570906162262	52.931585758924484	0.0045633926	463.16270000000003
SA45_SOC_5	1985	98.86088848114014	1055.3391480445862	0.013683067	463.3962666666667
SA45_SOC_5	1986	98.83594036102295	1054.7843170166016	0.007992614	463.62983333333335
SA45_SOC_5	1987	97.85390853881836	1054.8746967315674	0.004316506	463.8634
SA45_SOC_5	1988	27.9745352268219	53.685240894556046	0.0025701907	464.0969666666667
SA45_SOC_5	1989	26.973130702972412	53.852992951869965	0.0026877285	464.33053333333334
SA45_SOC_5	1990	98.32833766937256	1055.0972986221313	0.023617513	464.5641
SA45_SOC_5	1991	99.35577392578125	1054.3419456481934	0.027246522	464.79766666666666
SA45_SOC_5	1992	96.66016101837158	1055.1009035110474	0.0068853684	465.0312333333333
SA45_SOC_5	1993	97.61574268341064	1055.2801823616028	0.006249803	465.26480000000004
SA45_SOC_5	1994	95.49797058105469	1055.0409078598022	0.0023704264	465.4983666666667
SA45_SOC_5	1995	96.30918502807617	1055.8601188659668	0.0022047125	465.73193333333336
SA45_SOC_5	1996	97.44117736816406	1053.3180284500122	0.012898998	465.9655
SA45_SOC_5	1997	1892.9651641845703	329.99780774116516	0.0021611021	466.1990666666667
SA45_SOC_5	1998	98.2944917678833	1055.2691745758057	0.009681037	466.43263333333334
SA45_SOC_5	1999	97.69535064697266	1053.452181816101	0.022170672	466.6662
[truncated: 1,856 more rows]
