# Supplementary material for: Measuring inter-individual differences in behavioural types of gilthead seabreams in the laboratory using deep learning
Source: PeerJ. 2022 May 5;10:e13396. doi: 10.7717/peerj.13396 (PMC9080431; doi:10.7717/peerj.13396)
Supplement: Supplemental Information 1 [file peerj-10-13396-s001.zip › Raw validation data/d4/SA45_SOC_6.csv]

ID	sec	X	Y	%	seconds
SA45_SOC_6	1	1779.9747848510742	925.8001041412354	0.98982984	0.0
SA45_SOC_6	2	1767.8261947631836	923.7876749038696	0.9976714	0.23356666666666667
SA45_SOC_6	3	1738.1930923461914	914.0448188781738	0.998632	0.46713333333333334
SA45_SOC_6	4	1745.160255432129	917.3334431648254	0.99920005	0.7007
SA45_SOC_6	5	1737.689323425293	908.9379143714905	0.997366	0.9342666666666667
SA45_SOC_6	6	1746.2393188476562	908.6185598373413	0.98870695	1.1678333333333333
SA45_SOC_6	7	1735.1210403442383	917.3795986175537	0.99403906	1.4014
SA45_SOC_6	8	1727.16796875	923.4690284729004	0.9970939	1.6349666666666667
SA45_SOC_6	9	1715.5438613891602	947.6801061630249	0.9995939	1.8685333333333334
SA45_SOC_6	10	1700.8623504638672	953.40003490448	0.99961275	2.1021
SA45_SOC_6	11	1696.5095901489258	957.9169607162476	0.99968815	2.3356666666666666
SA45_SOC_6	12	1701.1714553833008	968.3599376678467	0.999655	2.5692333333333335
SA45_SOC_6	13	1691.5880584716797	966.8770408630371	0.999803	2.8028
SA45_SOC_6	14	1686.302604675293	964.8362874984741	0.99965787	3.036366666666667
SA45_SOC_6	15	1688.8104629516602	968.7470769882202	0.99942696	3.2699333333333334
SA45_SOC_6	16	1697.9542922973633	962.1009492874146	0.9995371	3.5035000000000003
SA45_SOC_6	17	1685.3733444213867	963.9470386505127	0.9996138	3.7370666666666668
SA45_SOC_6	18	1713.6793899536133	974.2158222198486	0.99924266	3.9706333333333332
SA45_SOC_6	19	1738.2703399658203	970.0246238708496	0.99778444	4.2042
SA45_SOC_6	20	1733.2226943969727	960.9377288818359	0.99694806	4.437766666666667
SA45_SOC_6	21	1735.2517318725586	957.1679162979126	0.99761814	4.671333333333333
SA45_SOC_6	22	1734.697036743164	962.7492499351501	0.99322426	4.9049000000000005
SA45_SOC_6	23	1728.1693267822266	950.5508852005005	0.99870074	5.138466666666667
SA45_SOC_6	24	1723.7500762939453	953.1918525695801	0.9949169	5.372033333333333
SA45_SOC_6	25	1718.1378936767578	953.4991693496704	0.9973349	5.6056
SA45_SOC_6	26	1708.0253219604492	957.259840965271	0.99835217	5.839166666666666
SA45_SOC_6	27	1709.6620559692383	961.5777897834778	0.99872595	6.072733333333334
SA45_SOC_6	28	1717.5834274291992	963.9974427223206	0.99867034	6.3063
SA45_SOC_6	29	1695.4970169067383	965.2299928665161	0.99807954	6.539866666666667
SA45_SOC_6	30	1687.8239822387695	962.2746276855469	0.99865025	6.773433333333333
SA45_SOC_6	31	1677.5287628173828	959.3804168701172	0.99913365	7.007000000000001
SA45_SOC_6	32	1685.9703826904297	965.8873701095581	0.99952936	7.240566666666667
SA45_SOC_6	33	1700.7406997680664	973.3942937850952	0.9997029	7.4741333333333335
SA45_SOC_6	34	1712.3460388183594	972.0438766479492	0.9994752	7.7077
SA45_SOC_6	35	1725.1225662231445	968.3469986915588	0.9977584	7.9412666666666665
SA45_SOC_6	36	1723.7324523925781	975.5867743492126	0.99962556	8.174833333333334
SA45_SOC_6	37	1732.119369506836	973.0379247665405	0.99942386	8.4084
SA45_SOC_6	38	1732.631492614746	974.7544956207275	0.9995228	8.641966666666667
SA45_SOC_6	39	1727.2832107543945	972.160005569458	0.9998159	8.875533333333333
SA45_SOC_6	40	1737.4097442626953	973.5927557945251	0.999331	9.1091
SA45_SOC_6	41	1724.6858596801758	975.8940267562866	0.99932694	9.342666666666666
SA45_SOC_6	42	1731.9637298583984	971.5490412712097	0.99921215	9.576233333333333
SA45_SOC_6	43	1742.6959991455078	970.3928375244141	0.9977824	9.809800000000001
SA45_SOC_6	44	1739.7846221923828	964.5408153533936	0.99916244	10.043366666666667
SA45_SOC_6	45	1742.724266052246	964.0857625007629	0.9989706	10.276933333333334
SA45_SOC_6	46	1744.5324325561523	956.5052604675293	0.99919385	10.5105
SA45_SOC_6	47	1763.1947708129883	946.1254978179932	0.99975926	10.744066666666667
SA45_SOC_6	48	1750.8563232421875	938.1566333770752	0.9983701	10.977633333333333
SA45_SOC_6	49	1766.7338562011719	925.3644919395447	0.9988741	11.2112
SA45_SOC_6	50	1767.6727294921875	907.3294258117676	0.99852306	11.444766666666666
SA45_SOC_6	51	1771.523323059082	897.6221036911011	0.9990571	11.678333333333333
SA45_SOC_6	52	1773.3990097045898	870.5121159553528	0.99799675	11.911900000000001
SA45_SOC_6	53	1761.225242614746	874.573860168457	0.9979157	12.145466666666668
SA45_SOC_6	54	1760.4298782348633	860.8602833747864	0.9979255	12.379033333333334
SA45_SOC_6	55	1745.3157806396484	857.7475261688232	0.99914074	12.6126
SA45_SOC_6	56	1735.3519821166992	861.3695383071899	0.9981061	12.846166666666667
SA45_SOC_6	57	1737.3861694335938	838.6938214302063	0.99964416	13.079733333333333
SA45_SOC_6	58	1730.4706192016602	831.4200568199158	0.9997476	13.3133
SA45_SOC_6	59	1719.7222137451172	817.9286956787109	0.999273	13.546866666666666
SA45_SOC_6	60	1728.127784729004	808.5199356079102	0.99965405	13.780433333333333
SA45_SOC_6	61	1727.0625686645508	792.2531318664551	0.999363	14.014000000000001
SA45_SOC_6	62	1727.3191452026367	793.0763339996338	0.99920005	14.247566666666668
SA45_SOC_6	63	1725.9255981445312	802.9633855819702	0.9997528	14.481133333333334
SA45_SOC_6	64	1730.7108306884766	772.383885383606	0.99763036	14.7147
SA45_SOC_6	65	1731.591682434082	762.597770690918	0.99938214	14.948266666666667
SA45_SOC_6	66	1722.059440612793	779.0412139892578	0.9983352	15.181833333333334
SA45_SOC_6	67	1717.6156997680664	767.3622751235962	0.9995272	15.4154
SA45_SOC_6	68	1707.1491622924805	766.1872744560242	0.99940157	15.648966666666666
SA45_SOC_6	69	1700.9257507324219	766.7132663726807	0.99910957	15.882533333333333
SA45_SOC_6	70	1708.3783721923828	750.8471202850342	0.9991818	16.1161
SA45_SOC_6	71	1695.4411697387695	740.3518724441528	0.99952424	16.349666666666668
SA45_SOC_6	72	1730.3409576416016	760.536482334137	0.9969536	16.583233333333332
SA45_SOC_6	73	1763.3464050292969	790.9166193008423	0.8120544	16.8168
SA45_SOC_6	74	1781.809959411621	814.3450498580933	0.9342774	17.050366666666665
SA45_SOC_6	75	1768.4918975830078	851.0166835784912	0.9411843	17.283933333333334
SA45_SOC_6	76	1761.4813613891602	872.5821590423584	0.9761938	17.517500000000002
SA45_SOC_6	77	1733.4277725219727	869.0041780471802	0.9783503	17.751066666666667
SA45_SOC_6	78	1726.9895553588867	877.5973963737488	0.97484565	17.984633333333335
SA45_SOC_6	79	1681.9514465332031	882.4043226242065	0.9909704	18.2182
SA45_SOC_6	80	1667.0560455322266	892.2859025001526	0.9076302	18.451766666666668
SA45_SOC_6	81	1635.241470336914	899.5326948165894	0.98507255	18.685333333333332
SA45_SOC_6	82	1626.199722290039	909.5185589790344	0.99588853	18.9189
SA45_SOC_6	83	1621.439437866211	912.056143283844	0.9964036	19.152466666666665
SA45_SOC_6	84	1619.780387878418	917.5129795074463	0.9982332	19.386033333333334
SA45_SOC_6	85	1619.2694091796875	932.7781391143799	0.99924004	19.619600000000002
SA45_SOC_6	86	1601.3138580322266	931.3570404052734	0.9992625	19.853166666666667
SA45_SOC_6	87	1596.7596817016602	937.8097915649414	0.9952608	20.086733333333335
SA45_SOC_6	88	1601.238784790039	939.2205905914307	0.9980724	20.3203
SA45_SOC_6	89	1600.953140258789	933.175835609436	0.9987919	20.553866666666668
SA45_SOC_6	90	1602.5256729125977	925.0878810882568	0.99608636	20.787433333333333
SA45_SOC_6	91	1604.197883605957	925.1437568664551	0.9970368	21.021
SA45_SOC_6	92	1605.5796432495117	925.3721523284912	0.9982059	21.254566666666665
SA45_SOC_6	93	1595.1643753051758	936.5148639678955	0.9984049	21.488133333333334
SA45_SOC_6	94	1589.905014038086	930.5002999305725	0.99734807	21.721700000000002
SA45_SOC_6	95	1588.9289474487305	928.2756328582764	0.9981736	21.955266666666667
SA45_SOC_6	96	1591.1111068725586	931.8183374404907	0.99410737	22.188833333333335
SA45_SOC_6	97	1590.9353256225586	915.4583215713501	0.98438627	22.4224
SA45_SOC_6	98	1579.7998809814453	916.5112066268921	0.99955446	22.655966666666668
SA45_SOC_6	99	1571.8779373168945	915.9731125831604	0.99859923	22.889533333333333
SA45_SOC_6	100	1560.197982788086	915.744137763977	0.9991736	23.1231
SA45_SOC_6	101	1553.6077880859375	918.6759424209595	0.99879515	23.356666666666666
SA45_SOC_6	102	1563.9430618286133	912.9634809494019	0.9981036	23.590233333333334
SA45_SOC_6	103	1557.7102661132812	912.7541399002075	0.9982521	23.823800000000002
SA45_SOC_6	104	1551.0845947265625	916.1932039260864	0.9994129	24.057366666666667
SA45_SOC_6	105	1555.843276977539	912.1899104118347	0.9992644	24.290933333333335
SA45_SOC_6	106	1548.2730102539062	903.1289577484131	0.99919707	24.5245
SA45_SOC_6	107	1536.6403198242188	893.8098049163818	0.9990619	24.758066666666668
SA45_SOC_6	108	1555.4436492919922	839.0162658691406	0.99746966	24.991633333333333
SA45_SOC_6	109	1534.720230102539	822.4395060539246	0.99877936	25.2252
SA45_SOC_6	110	1532.5917434692383	770.751256942749	0.9985904	25.458766666666666
SA45_SOC_6	111	1536.2131118774414	729.011664390564	0.99688655	25.692333333333334
SA45_SOC_6	112	1534.5327758789062	712.1611261367798	0.99785906	25.925900000000002
SA45_SOC_6	113	1533.5022354125977	704.7070527076721	0.9993418	26.159466666666667
SA45_SOC_6	114	1528.7967681884766	711.2239193916321	0.9996388	26.393033333333335
SA45_SOC_6	115	1529.670295715332	726.3826060295105	0.99940956	26.6266
SA45_SOC_6	116	1538.1540298461914	745.2217555046082	0.9981988	26.860166666666668
SA45_SOC_6	117	1557.8569793701172	766.9262766838074	0.99755657	27.093733333333333
SA45_SOC_6	118	1574.7937774658203	791.1972856521606	0.9991347	27.3273
SA45_SOC_6	119	1589.2767333984375	821.9894099235535	0.99963593	27.560866666666666
SA45_SOC_6	120	1599.6372985839844	833.5596871376038	0.9993837	27.794433333333334
SA45_SOC_6	121	1607.2858428955078	840.2562189102173	0.9989478	28.028000000000002
SA45_SOC_6	122	1608.7117767333984	850.8096599578857	0.99867696	28.261566666666667
SA45_SOC_6	123	1608.464469909668	858.819465637207	0.9984762	28.495133333333335
SA45_SOC_6	124	1598.0209350585938	867.5113677978516	0.9989166	28.7287
SA45_SOC_6	125	1612.7760314941406	890.0684452056885	0.99830294	28.962266666666668
SA45_SOC_6	126	1645.2661514282227	883.2165813446045	0.99777067	29.195833333333333
SA45_SOC_6	127	1649.9125671386719	884.5384812355042	0.9976538	29.4294
SA45_SOC_6	128	1753.0356216430664	877.3258066177368	0.98561144	29.662966666666666
SA45_SOC_6	129	1655.6449127197266	889.0289497375488	0.99586403	29.896533333333334
SA45_SOC_6	130	1649.762077331543	890.2691602706909	0.99679106	30.1301
SA45_SOC_6	131	1634.2665481567383	898.2666063308716	0.9991155	30.363666666666667
SA45_SOC_6	132	1656.6886138916016	899.2719841003418	0.99459934	30.597233333333335
SA45_SOC_6	133	1649.956169128418	895.705976486206	0.9988972	30.8308
SA45_SOC_6	134	1634.8340606689453	909.4722747802734	0.9987233	31.06436666666667
SA45_SOC_6	135	1671.405372619629	906.3631868362427	0.9976084	31.297933333333333
SA45_SOC_6	136	1694.7597885131836	913.1712770462036	0.9962255	31.5315
SA45_SOC_6	137	1714.8624801635742	926.3674235343933	0.9970319	31.765066666666666
SA45_SOC_6	138	1725.5587005615234	933.4325551986694	0.9968657	31.998633333333334
SA45_SOC_6	139	1734.7572326660156	933.5446286201477	0.99777585	32.2322
SA45_SOC_6	140	1737.8697967529297	944.7699308395386	0.9981255	32.46576666666667
SA45_SOC_6	141	1739.860610961914	942.7282118797302	0.99818027	32.699333333333335
SA45_SOC_6	142	1744.8755264282227	939.1596293449402	0.9848029	32.932900000000004
SA45_SOC_6	143	1745.6855392456055	939.4099760055542	0.9942247	33.166466666666665
SA45_SOC_6	144	1742.6539993286133	945.5756235122681	0.99725795	33.40003333333333
SA45_SOC_6	145	1743.0891036987305	944.6133756637573	0.9834382	33.6336
SA45_SOC_6	146	1740.0485229492188	949.1172337532043	0.9962173	33.86716666666667
SA45_SOC_6	147	1739.5709609985352	940.8926796913147	0.98535144	34.10073333333333
SA45_SOC_6	148	1737.2892379760742	936.9061231613159	0.991131	34.3343
SA45_SOC_6	149	1740.0383377075195	938.3470487594604	0.98150706	34.56786666666667
SA45_SOC_6	150	1739.4264221191406	930.1651740074158	0.9618604	34.801433333333335
SA45_SOC_6	151	1735.4438781738281	926.0819935798645	0.99772185	35.035000000000004
SA45_SOC_6	152	1735.1285934448242	918.8731813430786	0.99773884	35.268566666666665
SA45_SOC_6	153	1739.981575012207	909.9128437042236	0.9932847	35.50213333333333
SA45_SOC_6	154	1741.959228515625	895.2795696258545	0.9952142	35.7357
SA45_SOC_6	155	1728.4740829467773	889.5757985115051	0.99748504	35.96926666666667
SA45_SOC_6	156	1733.8823318481445	879.9492645263672	0.996523	36.20283333333333
SA45_SOC_6	157	1744.4840240478516	859.2331266403198	0.99533796	36.4364
SA45_SOC_6	158	1740.1369857788086	835.783839225769	0.98436534	36.66996666666667
SA45_SOC_6	159	1739.410743713379	812.8900265693665	0.9951036	36.903533333333336
SA45_SOC_6	160	1731.9758605957031	790.5314755439758	0.97805834	37.137100000000004
SA45_SOC_6	161	1721.1573028564453	788.6939477920532	0.9983565	37.370666666666665
SA45_SOC_6	162	1739.3648529052734	764.8117518424988	0.93438464	37.60423333333333
SA45_SOC_6	163	1708.0570220947266	775.9958553314209	0.9987808	37.8378
SA45_SOC_6	164	1716.6777420043945	766.3427352905273	0.99941456	38.07136666666667
SA45_SOC_6	165	1689.0814590454102	791.5981364250183	0.9998167	38.30493333333333
SA45_SOC_6	166	1701.8234252929688	801.3002443313599	0.9987717	38.5385
SA45_SOC_6	167	1692.3213958740234	830.4786014556885	0.9997608	38.77206666666667
SA45_SOC_6	168	1685.8933639526367	854.8097991943359	0.9994999	39.005633333333336
SA45_SOC_6	169	1691.6326904296875	895.4583978652954	0.9995474	39.239200000000004
SA45_SOC_6	170	1692.6589965820312	914.438009262085	0.9996233	39.472766666666665
SA45_SOC_6	171	1694.3439102172852	939.6406888961792	0.99934155	39.70633333333333
SA45_SOC_6	172	1716.4850234985352	956.4237642288208	0.99939334	39.9399
SA45_SOC_6	173	1705.1201248168945	970.6744050979614	0.9997009	40.17346666666667
SA45_SOC_6	174	1720.8738327026367	968.2707166671753	0.99967945	40.40703333333333
SA45_SOC_6	175	1719.8059844970703	970.7860279083252	0.9987595	40.6406
SA45_SOC_6	176	1762.2232818603516	979.4803762435913	0.9985	40.87416666666667
SA45_SOC_6	177	1767.39990234375	971.2320041656494	0.99481493	41.107733333333336
SA45_SOC_6	178	1759.2898178100586	955.3117203712463	0.99714893	41.341300000000004
SA45_SOC_6	179	1755.2392959594727	958.8189554214478	0.9913823	41.574866666666665
SA45_SOC_6	180	1760.2507781982422	957.2487044334412	0.98591924	41.80843333333333
SA45_SOC_6	181	1750.3583908081055	959.9263000488281	0.99484706	42.042
SA45_SOC_6	182	1747.3332595825195	961.3909149169922	0.98839617	42.27556666666667
SA45_SOC_6	183	1751.2418746948242	964.2918848991394	0.9923109	42.50913333333333
SA45_SOC_6	184	1736.9618225097656	955.4754209518433	0.99427575	42.7427
SA45_SOC_6	185	1727.1595001220703	957.2083425521851	0.9932621	42.97626666666667
SA45_SOC_6	186	1724.5955657958984	953.0413484573364	0.99691474	43.209833333333336
SA45_SOC_6	187	1731.5267944335938	949.3368744850159	0.99797255	43.443400000000004
SA45_SOC_6	188	1720.0435638427734	941.4861345291138	0.9985933	43.676966666666665
SA45_SOC_6	189	1712.1612167358398	945.0474429130554	0.99891305	43.91053333333333
SA45_SOC_6	190	1719.097023010254	938.4101343154907	0.9990972	44.1441
SA45_SOC_6	191	1724.2450332641602	940.4706501960754	0.9982963	44.37766666666667
SA45_SOC_6	192	1706.4268112182617	930.0757598876953	0.99751294	44.61123333333333
SA45_SOC_6	193	1711.168212890625	939.4479560852051	0.99711704	44.8448
SA45_SOC_6	194	1701.1652755737305	938.4625339508057	0.9973888	45.07836666666667
SA45_SOC_6	195	1706.1223983764648	931.678261756897	0.99763966	45.311933333333336
SA45_SOC_6	196	1703.8751220703125	937.572512626648	0.9979836	45.545500000000004
SA45_SOC_6	197	1706.330680847168	936.6697454452515	0.9983941	45.779066666666665
SA45_SOC_6	198	1705.1354598999023	937.7526926994324	0.99889153	46.01263333333333
SA45_SOC_6	199	1705.1371765136719	930.9832906723022	0.9987814	46.2462
SA45_SOC_6	200	1706.1758422851562	922.3827981948853	0.9988889	46.47976666666667
SA45_SOC_6	201	1711.8030166625977	918.7385773658752	0.9980261	46.71333333333333
SA45_SOC_6	202	1702.8250122070312	915.8780336380005	0.9991353	46.9469
SA45_SOC_6	203	1704.7645568847656	909.689211845398	0.9991091	47.18046666666667
SA45_SOC_6	204	1705.5408096313477	914.8536014556885	0.99902713	47.414033333333336
SA45_SOC_6	205	1690.5515670776367	915.9395742416382	0.99929357	47.647600000000004
SA45_SOC_6	206	1690.418586730957	906.797125339508	0.9987147	47.881166666666665
SA45_SOC_6	207	1696.9351959228516	904.2693901062012	0.99731797	48.114733333333334
SA45_SOC_6	208	1686.3199996948242	910.0448083877563	0.9981025	48.3483
SA45_SOC_6	209	1691.6437911987305	905.0634956359863	0.9982133	48.58186666666667
SA45_SOC_6	210	1687.3457336425781	902.2290229797363	0.99871397	48.81543333333333
SA45_SOC_6	211	1685.365104675293	889.7611927986145	0.9985513	49.049
SA45_SOC_6	212	1691.7919921875	893.0939769744873	0.9979773	49.28256666666667
SA45_SOC_6	213	1676.5047454833984	886.2321352958679	0.990558	49.516133333333336
SA45_SOC_6	214	1681.3212203979492	882.4915480613708	0.992245	49.749700000000004
SA45_SOC_6	215	1682.5166702270508	887.4942326545715	0.99105304	49.983266666666665
SA45_SOC_6	216	1684.2791748046875	876.5381383895874	0.9871919	50.216833333333334
SA45_SOC_6	217	1684.9749755859375	873.686671257019	0.98172474	50.4504
SA45_SOC_6	218	1683.907585144043	869.5779347419739	0.99745625	50.68396666666667
SA45_SOC_6	219	1679.4439315795898	879.5133304595947	0.9926958	50.91753333333333
SA45_SOC_6	220	1671.5459060668945	880.066294670105	0.9968087	51.1511
SA45_SOC_6	221	1671.6673278808594	886.7153191566467	0.991092	51.38466666666667
SA45_SOC_6	222	1671.499900817871	894.835524559021	0.9949072	51.618233333333336
SA45_SOC_6	223	1671.335563659668	904.8778438568115	0.9958872	51.851800000000004
SA45_SOC_6	224	1659.170036315918	905.8518075942993	0.9895503	52.085366666666665
SA45_SOC_6	225	1664.9883270263672	906.772985458374	0.9917337	52.318933333333334
SA45_SOC_6	226	1642.1803665161133	910.2271771430969	0.99477506	52.5525
SA45_SOC_6	227	1629.4790267944336	916.634931564331	0.99727637	52.78606666666667
SA45_SOC_6	228	1623.2789611816406	914.2763042449951	0.9985247	53.01963333333333
SA45_SOC_6	229	1627.4211502075195	912.3968696594238	0.9895531	53.2532
SA45_SOC_6	230	1623.0022430419922	914.1407346725464	0.9958211	53.48676666666667
SA45_SOC_6	231	1623.1851196289062	921.6990280151367	0.9883044	53.720333333333336
SA45_SOC_6	232	1599.4725036621094	927.3262596130371	0.9972887	53.953900000000004
SA45_SOC_6	233	1598.0731201171875	917.2151899337769	0.99830484	54.187466666666666
SA45_SOC_6	234	1599.6234512329102	920.6147289276123	0.9967483	54.421033333333334
SA45_SOC_6	235	1611.276512145996	918.4469676017761	0.99275994	54.6546
SA45_SOC_6	236	1596.3450622558594	910.9550428390503	0.99869317	54.88816666666667
SA45_SOC_6	237	1584.3663024902344	902.9730463027954	0.99738485	55.12173333333333
SA45_SOC_6	238	1575.8292388916016	901.3010215759277	0.9985644	55.3553
SA45_SOC_6	239	1576.8719100952148	903.2132863998413	0.9990515	55.58886666666667
SA45_SOC_6	240	1571.7794036865234	896.7324686050415	0.99771106	55.822433333333336
SA45_SOC_6	241	1569.3545150756836	902.0183944702148	0.99863166	56.056000000000004
SA45_SOC_6	242	1567.902717590332	899.0278816223145	0.99621695	56.289566666666666
SA45_SOC_6	243	1566.126708984375	902.3288011550903	0.9976973	56.523133333333334
SA45_SOC_6	244	1567.1052932739258	896.8685531616211	0.9989711	56.7567
SA45_SOC_6	245	1566.5461349487305	900.3176593780518	0.9990049	56.99026666666667
SA45_SOC_6	246	1562.8167343139648	894.9750208854675	0.9939766	57.22383333333333
SA45_SOC_6	247	1562.732276916504	893.3106565475464	0.9954188	57.4574
SA45_SOC_6	248	1561.6490936279297	896.7595052719116	0.99516547	57.69096666666667
SA45_SOC_6	249	1560.4460906982422	892.737672328949	0.9962907	57.924533333333336
SA45_SOC_6	250	1566.8575286865234	904.8902034759521	0.99918085	58.158100000000005
SA45_SOC_6	251	1562.9803848266602	899.5350766181946	0.99658835	58.391666666666666
SA45_SOC_6	252	1548.654899597168	879.4562315940857	0.99512106	58.625233333333334
SA45_SOC_6	253	1542.6484680175781	863.0761957168579	0.9937109	58.8588
SA45_SOC_6	254	1549.3715286254883	887.7010631561279	0.99771297	59.09236666666667
SA45_SOC_6	255	1539.148063659668	854.8008513450623	0.98550177	59.32593333333333
SA45_SOC_6	256	1542.2696685791016	837.6035356521606	0.99566025	59.5595
SA45_SOC_6	257	1541.8309020996094	834.083297252655	0.9933722	59.79306666666667
SA45_SOC_6	258	1541.2987518310547	837.385311126709	0.9967077	60.026633333333336
SA45_SOC_6	259	1541.4949035644531	833.0949783325195	0.99441814	60.2602
SA45_SOC_6	260	1533.8504791259766	826.2243819236755	0.9954098	60.493766666666666
SA45_SOC_6	261	1533.837776184082	816.8575930595398	0.9986979	60.727333333333334
SA45_SOC_6	262	1521.0769271850586	828.7427186965942	0.9987704	60.9609
SA45_SOC_6	263	1515.9281158447266	845.3835940361023	0.99918634	61.19446666666667
SA45_SOC_6	264	1515.6982040405273	868.538761138916	0.9992393	61.42803333333333
SA45_SOC_6	265	1520.742530822754	892.1646881103516	0.9995586	61.6616
SA45_SOC_6	266	1511.6737747192383	906.3606119155884	0.9992848	61.89516666666667
SA45_SOC_6	267	1519.3664932250977	918.5180354118347	0.9996712	62.12873333333334
SA45_SOC_6	268	1515.9613037109375	918.659656047821	0.9996904	62.3623
SA45_SOC_6	269	1522.1606826782227	902.7259182929993	0.99925226	62.595866666666666
SA45_SOC_6	270	1531.2940979003906	889.7604203224182	0.9997098	62.829433333333334
SA45_SOC_6	271	1514.289207458496	871.3435578346252	0.999542	63.063
SA45_SOC_6	272	1516.8080520629883	829.1303730010986	0.99934953	63.29656666666667
SA45_SOC_6	273	1498.9519500732422	802.3240971565247	0.9991148	63.53013333333333
SA45_SOC_6	274	1488.1868362426758	803.6170291900635	0.9988054	63.7637
SA45_SOC_6	275	1494.902687072754	802.3921394348145	0.9993394	63.99726666666667
SA45_SOC_6	276	1484.6349334716797	827.0611667633057	0.99934334	64.23083333333334
SA45_SOC_6	277	1501.0284805297852	859.8482751846313	0.9981406	64.4644
SA45_SOC_6	278	1488.563575744629	878.8965725898743	0.9991358	64.69796666666667
SA45_SOC_6	279	1482.3348999023438	889.2118978500366	0.99834025	64.93153333333333
SA45_SOC_6	280	1485.2913665771484	886.8469619750977	0.9994497	65.1651
SA45_SOC_6	281	1499.1126251220703	876.5853238105774	0.99871194	65.39866666666667
SA45_SOC_6	282	1513.8690948486328	841.5233373641968	0.9990783	65.63223333333333
SA45_SOC_6	283	1501.13525390625	805.3966856002808	0.9994259	65.86580000000001
SA45_SOC_6	284	1511.4393997192383	777.5142860412598	0.9987413	66.09936666666667
SA45_SOC_6	285	1512.6508712768555	750.7598948478699	0.9993476	66.33293333333333
SA45_SOC_6	286	1499.8211288452148	756.2997722625732	0.999529	66.5665
SA45_SOC_6	287	1495.7656860351562	760.6656789779663	0.9994097	66.80006666666667
SA45_SOC_6	288	1509.1710662841797	769.8766851425171	0.99933225	67.03363333333334
SA45_SOC_6	289	1504.2874145507812	770.9926557540894	0.999065	67.2672
SA45_SOC_6	290	1503.0085372924805	783.5916137695312	0.9992198	67.50076666666666
SA45_SOC_6	291	1508.6369705200195	795.9705448150635	0.99906164	67.73433333333334
SA45_SOC_6	292	1495.2241516113281	809.7222948074341	0.99966776	67.9679
SA45_SOC_6	293	1494.8388290405273	826.1856937408447	0.9991234	68.20146666666666
SA45_SOC_6	294	1497.6692962646484	847.190351486206	0.99909914	68.43503333333334
SA45_SOC_6	295	1499.9994277954102	873.3617806434631	0.99906534	68.6686
SA45_SOC_6	296	1496.374626159668	895.3362822532654	0.99954283	68.90216666666667
SA45_SOC_6	297	1493.1005859375	913.3277678489685	0.9992836	69.13573333333333
SA45_SOC_6	298	1503.1632614135742	923.3617186546326	0.9993443	69.3693
SA45_SOC_6	299	1509.7019577026367	918.9437985420227	0.9994937	69.60286666666667
SA45_SOC_6	300	1510.5709075927734	915.4688143730164	0.9994942	69.83643333333333
SA45_SOC_6	301	1522.5482940673828	888.2337498664856	0.99961144	70.07000000000001
SA45_SOC_6	302	1507.312889099121	851.6656923294067	0.9986504	70.30356666666667
SA45_SOC_6	303	1508.9182662963867	822.6337194442749	0.99931073	70.53713333333333
SA45_SOC_6	304	1486.746711730957	811.491265296936	0.9985261	70.7707
SA45_SOC_6	305	1475.683479309082	810.5606889724731	0.9993079	71.00426666666667
SA45_SOC_6	306	1461.5198135375977	823.405487537384	0.99954045	71.23783333333334
SA45_SOC_6	307	1461.489601135254	841.1956787109375	0.99200493	71.4714
SA45_SOC_6	308	1487.1693420410156	863.9918375015259	0.9942788	71.70496666666666
SA45_SOC_6	309	1498.253288269043	872.7271914482117	0.99664694	71.93853333333334
SA45_SOC_6	310	1490.8859252929688	886.0450029373169	0.9986482	72.1721
SA45_SOC_6	311	1490.2215957641602	894.8234868049622	0.99839205	72.40566666666666
SA45_SOC_6	312	1486.5244674682617	889.8314237594604	0.99888426	72.63923333333334
SA45_SOC_6	313	1488.570213317871	889.1612362861633	0.9981951	72.8728
SA45_SOC_6	314	1478.7843704223633	885.289134979248	0.99815303	73.10636666666667
SA45_SOC_6	315	1474.4404220581055	884.1045427322388	0.9943064	73.33993333333333
SA45_SOC_6	316	1474.046974182129	881.7706990242004	0.9994074	73.5735
SA45_SOC_6	317	1477.1060943603516	880.6148815155029	0.9992361	73.80706666666667
SA45_SOC_6	318	1477.3077392578125	885.188455581665	0.9982601	74.04063333333333
SA45_SOC_6	319	1472.171630859375	885.9391093254089	0.99922144	74.27420000000001
SA45_SOC_6	320	1472.6740264892578	879.8538637161255	0.9981154	74.50776666666667
SA45_SOC_6	321	1469.9147415161133	877.8234100341797	0.9965507	74.74133333333333
SA45_SOC_6	322	1472.1565246582031	878.9785194396973	0.9980566	74.9749
SA45_SOC_6	323	1466.4317321777344	871.4189386367798	0.99789727	75.20846666666667
SA45_SOC_6	324	1461.8978118896484	863.7425851821899	0.99858534	75.44203333333334
SA45_SOC_6	325	1442.6033020019531	857.9456663131714	0.99866617	75.6756
SA45_SOC_6	326	1433.818702697754	853.5767984390259	0.9986719	75.90916666666666
SA45_SOC_6	327	1434.0411758422852	840.4860305786133	0.9976718	76.14273333333334
SA45_SOC_6	328	1426.4966583251953	836.2508010864258	0.99678	76.3763
SA45_SOC_6	329	1414.0375900268555	823.3133697509766	0.9964437	76.60986666666666
SA45_SOC_6	330	1411.512107849121	814.9191284179688	0.99684554	76.84343333333334
SA45_SOC_6	331	1422.806510925293	784.7719573974609	0.9984646	77.077
SA45_SOC_6	332	1393.7482452392578	757.7865314483643	0.9952519	77.31056666666667
SA45_SOC_6	333	1389.4072723388672	726.1963748931885	0.9967236	77.54413333333333
SA45_SOC_6	334	1383.3785247802734	708.8717937469482	0.9965216	77.7777
SA45_SOC_6	335	1372.7301406860352	689.7485017776489	0.99685633	78.01126666666667
SA45_SOC_6	336	1362.1697616577148	667.3965167999268	0.9980221	78.24483333333333
SA45_SOC_6	337	1306.8410110473633	625.2772521972656	0.99297535	78.47840000000001
SA45_SOC_6	338	1299.4496154785156	602.8308963775635	0.9993381	78.71196666666667
SA45_SOC_6	339	1306.5276718139648	603.3402156829834	0.9995877	78.94553333333333
SA45_SOC_6	340	1273.9248275756836	609.0151476860046	0.9994592	79.1791
SA45_SOC_6	341	1242.180061340332	619.1310453414917	0.9995623	79.41266666666667
SA45_SOC_6	342	1200.2835845947266	629.0185475349426	0.9996469	79.64623333333333
SA45_SOC_6	343	1143.3540344238281	650.3052878379822	0.9993344	79.8798
SA45_SOC_6	344	1073.111915588379	677.0081806182861	0.9992924	80.11336666666666
SA45_SOC_6	345	982.093391418457	711.1865186691284	0.99955267	80.34693333333334
SA45_SOC_6	346	868.6060523986816	749.87380027771	0.9994081	80.5805
SA45_SOC_6	347	821.7613220214844	780.6258201599121	0.9952231	80.81406666666666
SA45_SOC_6	348	764.7136688232422	808.0072045326233	0.9901267	81.04763333333334
SA45_SOC_6	349	720.9244537353516	830.5651187896729	0.12943219	81.2812
SA45_SOC_6	350	95.2161169052124	1055.0142574310303	0.0135298455	81.51476666666667
SA45_SOC_6	351	94.91445064544678	1056.8470859527588	0.0023526275	81.74833333333333
SA45_SOC_6	352	91.70540571212769	1056.493034362793	0.0015765874	81.9819
SA45_SOC_6	353	96.25299453735352	1056.1541748046875	0.004937219	82.21546666666667
SA45_SOC_6	354	98.99590015411377	1055.2210235595703	0.009184855	82.44903333333333
SA45_SOC_6	355	618.2003974914551	1050.7374429702759	0.00265286	82.68260000000001
SA45_SOC_6	356	104.50388431549072	990.9779119491577	0.07087366	82.91616666666667
SA45_SOC_6	357	92.90024757385254	1056.557149887085	0.0023301523	83.14973333333333
SA45_SOC_6	358	94.28638458251953	992.096586227417	0.0043160603	83.3833
SA45_SOC_6	359	101.89703464508057	987.550048828125	0.04914659	83.61686666666667
SA45_SOC_6	360	92.35523700714111	989.5723915100098	0.0011773665	83.85043333333333
SA45_SOC_6	361	100.14173984527588	982.2006511688232	0.10222577	84.084
SA45_SOC_6	362	97.57321357727051	1052.6014280319214	0.0034194754	84.31756666666666
SA45_SOC_6	363	96.49070262908936	1055.3027772903442	0.010511316	84.55113333333334
SA45_SOC_6	364	615.8727264404297	1050.1123809814453	0.0014984522	84.7847
SA45_SOC_6	365	99.73083257675171	1055.4611349105835	0.012166375	85.01826666666666
SA45_SOC_6	366	27.08231806755066	52.46613264083862	0.0031497814	85.25183333333334
SA45_SOC_6	367	91.34576082229614	1055.2772855758667	0.0012988743	85.4854
SA45_SOC_6	368	98.19000720977783	1054.6815776824951	0.0093794	85.71896666666667
SA45_SOC_6	369	97.76003837585449	1056.5935850143433	0.010002171	85.95253333333334
SA45_SOC_6	370	93.82317066192627	1055.865397453308	0.0023034238	86.1861
SA45_SOC_6	371	97.83127784729004	1054.4641256332397	0.011428775	86.41966666666667
SA45_SOC_6	372	96.94202899932861	1056.5070033073425	0.006629804	86.65323333333333
SA45_SOC_6	373	96.81909084320068	1056.1908674240112	0.009380857	86.88680000000001
SA45_SOC_6	374	97.5337028503418	1056.293284893036	0.0055026812	87.12036666666667
SA45_SOC_6	375	94.58398818969727	1055.0688457489014	0.0028809549	87.35393333333333
SA45_SOC_6	376	99.57557201385498	1055.6720209121704	0.02170803	87.5875
SA45_SOC_6	377	99.98704433441162	1056.555733680725	0.0092088645	87.82106666666667
SA45_SOC_6	378	27.73243546485901	53.29647213220596	0.0031171162	88.05463333333333
SA45_SOC_6	379	95.12620210647583	1055.6068754196167	0.0027859441	88.2882
SA45_SOC_6	380	28.03837537765503	52.80112981796265	0.0020607486	88.52176666666666
SA45_SOC_6	381	101.18854522705078	1054.9470520019531	0.023901865	88.75533333333334
SA45_SOC_6	382	694.4517517089844	1030.6408309936523	0.0018551173	88.9889
SA45_SOC_6	383	96.68530941009521	1056.226851940155	0.0071832687	89.22246666666666
SA45_SOC_6	384	94.82036590576172	1056.4818334579468	0.0030468428	89.45603333333334
SA45_SOC_6	385	97.0332670211792	1056.3101506233215	0.0043369387	89.6896
SA45_SOC_6	386	27.701014280319214	53.461476266384125	0.0033355972	89.92316666666667
SA45_SOC_6	387	94.1023063659668	1055.8914041519165	0.004310292	90.15673333333334
SA45_SOC_6	388	99.53121185302734	1053.51900100708	0.007841445	90.3903
SA45_SOC_6	389	101.3748550415039	1053.6462020874023	0.082211375	90.62386666666667
SA45_SOC_6	390	90.74015378952026	1055.3386974334717	0.00085025287	90.85743333333333
SA45_SOC_6	391	96.16152763366699	1055.4339694976807	0.0057222843	91.09100000000001
SA45_SOC_6	392	97.22052097320557	1056.1225032806396	0.0083671175	91.32456666666667
SA45_SOC_6	393	27.926026582717896	52.86481887102127	0.0013216678	91.55813333333333
SA45_SOC_6	394	27.777897119522095	52.622418254613876	0.00097102235	91.7917
SA45_SOC_6	395	98.42406749725342	1045.9163546562195	0.0020667857	92.02526666666667
SA45_SOC_6	396	27.689824104309082	53.46445754170418	0.0022124967	92.25883333333333
SA45_SOC_6	397	94.087393283844	1056.3171672821045	0.003691176	92.4924
SA45_SOC_6	398	617.0345878601074	1051.3284516334534	0.0018956619	92.72596666666666
SA45_SOC_6	399	97.00469255447388	1054.9452495574951	0.0047133043	92.95953333333334
SA45_SOC_6	400	95.96318006515503	1056.8191480636597	0.0061858925	93.1931
SA45_SOC_6	401	611.930980682373	1050.4648876190186	0.0018638063	93.42666666666666
SA45_SOC_6	402	27.758703231811523	53.41070607304573	0.0022275236	93.66023333333334
SA45_SOC_6	403	98.22209358215332	1055.1574230194092	0.019730909	93.8938
SA45_SOC_6	404	94.69462394714355	1056.8459272384644	0.0038206377	94.12736666666667
SA45_SOC_6	405	92.52601146697998	1054.9435758590698	0.0024664092	94.36093333333334
SA45_SOC_6	406	617.3991966247559	1049.1809678077698	0.0017437969	94.5945
SA45_SOC_6	407	101.35248899459839	1055.0452852249146	0.044114057	94.82806666666667
SA45_SOC_6	408	91.00178718566895	1056.2190628051758	0.0032680724	95.06163333333333
SA45_SOC_6	409	645.5427932739258	999.0724325180054	0.0012461701	95.29520000000001
SA45_SOC_6	410	101.08479022979736	1055.733368396759	0.046576925	95.52876666666667
SA45_SOC_6	411	98.6171293258667	1056.6037559509277	0.012762497	95.76233333333333
SA45_SOC_6	412	95.6332540512085	1056.1310005187988	0.006627242	95.9959
SA45_SOC_6	413	95.63560009002686	1055.3451991081238	0.0029322961	96.22946666666667
SA45_SOC_6	414	26.88547968864441	53.11553567647934	0.0022890214	96.46303333333333
SA45_SOC_6	415	96.04295253753662	1055.9591889381409	0.00372214	96.6966
SA45_SOC_6	416	587.4583625793457	1052.3019647598267	0.0030165424	96.93016666666666
SA45_SOC_6	417	94.27072048187256	1056.5871477127075	0.004396682	97.16373333333334
SA45_SOC_6	418	613.9620208740234	1051.0756587982178	0.0010863551	97.3973
SA45_SOC_6	419	92.5558590888977	1054.6094799041748	0.0013634597	97.63086666666666
SA45_SOC_6	420	27.7944552898407	53.26271250844002	0.0031152084	97.86443333333334
SA45_SOC_6	421	97.10719585418701	1055.9794664382935	0.0058247736	98.098
SA45_SOC_6	422	27.27865755558014	53.32587853074074	0.0018562373	98.33156666666667
SA45_SOC_6	423	26.600264310836792	52.99679562449455	0.00229415	98.56513333333334
SA45_SOC_6	424	96.35234355926514	1053.931052684784	0.004631701	98.7987
SA45_SOC_6	425	27.388662099838257	52.68939435482025	0.0014981648	99.03226666666667
SA45_SOC_6	426	27.224421501159668	53.43007430434227	0.0016044389	99.26583333333333
SA45_SOC_6	427	95.19880056381226	1056.1348628997803	0.006928434	99.49940000000001
SA45_SOC_6	428	97.47126817703247	1054.392478466034	0.0066380496	99.73296666666667
SA45_SOC_6	429	27.82879114151001	52.29930594563484	0.0012529547	99.96653333333333
SA45_SOC_6	430	95.81535816192627	1056.514663696289	0.0040798597	100.2001
SA45_SOC_6	431	27.236797213554382	53.64299610257149	0.0036878947	100.43366666666667
SA45_SOC_6	432	27.634048461914062	53.04985508322716	0.0016624182	100.66723333333333
SA45_SOC_6	433	98.12174320220947	1055.7836437225342	0.011531003	100.9008
SA45_SOC_6	434	27.256633043289185	54.0684212744236	0.0025188122	101.13436666666666
SA45_SOC_6	435	94.54236030578613	1056.6134119033813	0.004902937	101.36793333333334
SA45_SOC_6	436	96.99910640716553	1055.895652770996	0.00936196	101.6015
SA45_SOC_6	437	27.443790435791016	54.243684858083725	0.002690112	101.83506666666666
SA45_SOC_6	438	27.838726043701172	52.13662326335907	0.0009045812	102.06863333333334
SA45_SOC_6	439	96.23121500015259	1056.390552520752	0.01249417	102.3022
SA45_SOC_6	440	620.4148292541504	1051.5540790557861	0.0037140872	102.53576666666667
SA45_SOC_6	441	98.78511428833008	1055.5184268951416	0.016620815	102.76933333333334
SA45_SOC_6	442	102.5775146484375	1050.9594011306763	0.015630387	103.0029
SA45_SOC_6	443	26.960358023643494	53.20484921336174	0.0027058779	103.23646666666667
SA45_SOC_6	444	26.746745109558105	53.60905542969704	0.002582331	103.47003333333333
SA45_SOC_6	445	95.95582008361816	1055.9732866287231	0.010882103	103.70360000000001
SA45_SOC_6	446	27.701035737991333	52.43406280875206	0.0018269967	103.93716666666667
SA45_SOC_6	447	715.0551795959473	826.646089553833	0.5494151	104.17073333333333
SA45_SOC_6	448	745.5075073242188	826.9821166992188	0.99501204	104.4043
SA45_SOC_6	449	773.4219932556152	833.0513334274292	0.99365133	104.63786666666667
SA45_SOC_6	450	805.0294876098633	843.1352376937866	0.9991714	104.87143333333333
SA45_SOC_6	451	830.6592178344727	850.2392506599426	0.9994325	105.105
SA45_SOC_6	452	883.3075332641602	860.8415508270264	0.99914944	105.33856666666667
SA45_SOC_6	453	927.8009033203125	871.6877603530884	0.99861753	105.57213333333334
SA45_SOC_6	454	970.6179428100586	876.9891357421875	0.9975508	105.8057
SA45_SOC_6	455	1004.1665267944336	886.7710661888123	0.99953496	106.03926666666666
SA45_SOC_6	456	1045.3666305541992	885.0670480728149	0.9993262	106.27283333333334
SA45_SOC_6	457	1098.6078643798828	887.4209761619568	0.9993242	106.5064
SA45_SOC_6	458	1154.64111328125	877.8160715103149	0.9987802	106.73996666666667
SA45_SOC_6	459	1181.316032409668	868.351628780365	0.9989838	106.97353333333334
SA45_SOC_6	460	1225.2496719360352	865.2321124076843	0.99895096	107.2071
SA45_SOC_6	461	1265.5218887329102	859.1511154174805	0.99904925	107.44066666666667
SA45_SOC_6	462	1300.2123641967773	861.9676280021667	0.99940324	107.67423333333333
SA45_SOC_6	463	1336.5660095214844	869.8054933547974	0.9995029	107.90780000000001
SA45_SOC_6	464	1371.221694946289	877.0408916473389	0.9987839	108.14136666666667
SA45_SOC_6	465	1403.9492797851562	879.4889974594116	0.9990853	108.37493333333333
SA45_SOC_6	466	1438.0361938476562	882.793779373169	0.99869066	108.6085
SA45_SOC_6	467	1464.1291809082031	889.278974533081	0.9986451	108.84206666666667
SA45_SOC_6	468	1481.748390197754	896.6267681121826	0.9983374	109.07563333333333
SA45_SOC_6	469	1488.7078857421875	901.5228509902954	0.999348	109.3092
SA45_SOC_6	470	1499.784164428711	911.0884881019592	0.9993181	109.54276666666667
SA45_SOC_6	471	1491.855812072754	912.9930925369263	0.9988256	109.77633333333334
SA45_SOC_6	472	1490.3268814086914	914.1897869110107	0.9984763	110.0099
SA45_SOC_6	473	1492.375373840332	911.8754482269287	0.99949026	110.24346666666666
SA45_SOC_6	474	1483.4814834594727	908.1938910484314	0.9995845	110.47703333333334
SA45_SOC_6	475	1489.988021850586	907.1812391281128	0.9991061	110.7106
SA45_SOC_6	476	1486.5336227416992	901.0633563995361	0.99939466	110.94416666666667
SA45_SOC_6	477	1476.4429092407227	903.0537700653076	0.9992824	111.17773333333334
SA45_SOC_6	478	1456.5299606323242	900.795693397522	0.99936885	111.4113
SA45_SOC_6	479	1473.3193588256836	897.336995601654	0.9985667	111.64486666666667
SA45_SOC_6	480	1481.2402725219727	891.880030632019	0.9982324	111.87843333333333
SA45_SOC_6	481	1479.3828964233398	891.3617634773254	0.99903524	112.11200000000001
SA45_SOC_6	482	1477.7135467529297	888.450300693512	0.9953176	112.34556666666667
SA45_SOC_6	483	1496.1700057983398	895.0206613540649	0.9990527	112.57913333333333
SA45_SOC_6	484	1492.4312210083008	894.4451022148132	0.9968844	112.8127
SA45_SOC_6	485	1483.0791091918945	884.8799800872803	0.99825746	113.04626666666667
SA45_SOC_6	486	1481.6265106201172	867.1853828430176	0.9835904	113.27983333333333
SA45_SOC_6	487	1492.3303985595703	846.5905237197876	0.99427265	113.5134
SA45_SOC_6	488	1486.607894897461	839.2272806167603	0.98845404	113.74696666666667
SA45_SOC_6	489	1489.8860549926758	813.0719447135925	0.99097157	113.98053333333334
SA45_SOC_6	490	1496.9718933105469	798.083074092865	0.9968726	114.2141
SA45_SOC_6	491	1486.8621826171875	794.4342184066772	0.99628806	114.44766666666666
SA45_SOC_6	492	1486.7626190185547	753.4062695503235	0.99815077	114.68123333333334
SA45_SOC_6	493	1481.3356018066406	749.6496534347534	0.99685436	114.9148
SA45_SOC_6	494	1464.7069931030273	730.0582408905029	0.99692744	115.14836666666667
SA45_SOC_6	495	1463.246955871582	711.3245344161987	0.9972656	115.38193333333334
SA45_SOC_6	496	1457.7824020385742	709.2638254165649	0.99710876	115.6155
SA45_SOC_6	497	1461.463279724121	696.3566493988037	0.99794537	115.84906666666667
SA45_SOC_6	498	1448.649673461914	692.2686409950256	0.9974485	116.08263333333333
SA45_SOC_6	499	1455.3089904785156	685.5696630477905	0.995421	116.31620000000001
SA45_SOC_6	500	1438.2536315917969	670.1285076141357	0.98700863	116.54976666666667
SA45_SOC_6	501	1429.6888732910156	666.6457343101501	0.9929126	116.78333333333333
SA45_SOC_6	502	1412.8984451293945	658.0341053009033	0.99851626	117.0169
SA45_SOC_6	503	1422.8963470458984	684.0236806869507	0.9941267	117.25046666666667
SA45_SOC_6	504	1444.6789169311523	715.5999326705933	0.99604553	117.48403333333333
SA45_SOC_6	505	1437.9511642456055	741.6089487075806	0.9942264	117.7176
SA45_SOC_6	506	1450.6063842773438	748.8229751586914	0.9977188	117.95116666666667
SA45_SOC_6	507	1440.2437591552734	773.6857652664185	0.9974577	118.18473333333334
SA45_SOC_6	508	1440.9981536865234	778.134970664978	0.99422	118.4183
SA45_SOC_6	509	1458.5881805419922	786.5904307365417	0.9965725	118.65186666666666
SA45_SOC_6	510	1445.0105667114258	812.7138376235962	0.99478227	118.88543333333334
SA45_SOC_6	511	1437.4975204467773	837.2407937049866	0.9922402	119.119
SA45_SOC_6	512	1418.9726257324219	857.404932975769	0.99676895	119.35256666666668
SA45_SOC_6	513	1436.117820739746	888.4042739868164	0.99777776	119.58613333333334
SA45_SOC_6	514	1438.615608215332	898.6671352386475	0.99829346	119.8197
SA45_SOC_6	515	1441.754493713379	911.3455939292908	0.997592	120.05326666666667
SA45_SOC_6	516	1431.6086196899414	904.0433120727539	0.9991829	120.28683333333333
SA45_SOC_6	517	1431.1809539794922	912.8888082504272	0.9958891	120.5204
SA45_SOC_6	518	1471.6210556030273	911.1495780944824	0.937215	120.75396666666667
SA45_SOC_6	519	1430.533790588379	906.4806032180786	0.9979381	120.98753333333333
SA45_SOC_6	520	1433.9846420288086	910.1848196983337	0.999668	121.2211
SA45_SOC_6	521	1409.5061874389648	908.8096189498901	0.9982212	121.45466666666667
SA45_SOC_6	522	1385.7370376586914	904.2473745346069	0.9993487	121.68823333333333
SA45_SOC_6	523	1377.363624572754	900.7335090637207	0.9992873	121.9218
SA45_SOC_6	524	1383.0010986328125	905.7266664505005	0.9996799	122.15536666666667
SA45_SOC_6	525	1373.2556533813477	905.4927349090576	0.9988034	122.38893333333334
SA45_SOC_6	526	1330.4213333129883	896.7973566055298	0.9993455	122.6225
SA45_SOC_6	527	1282.8538513183594	901.1364197731018	0.9988949	122.85606666666666
SA45_SOC_6	528	1180.7948684692383	890.7900667190552	0.99871635	123.08963333333334
SA45_SOC_6	529	1074.5100402832031	886.7870306968689	0.99913836	123.3232
SA45_SOC_6	530	970.997314453125	889.7832727432251	0.9995266	123.55676666666668
SA45_SOC_6	531	861.8498611450195	893.459358215332	0.9986205	123.79033333333334
SA45_SOC_6	532	788.0151557922363	894.9647855758667	0.98577857	124.0239
SA45_SOC_6	533	744.2757797241211	912.7402353286743	0.2573643	124.25746666666667
SA45_SOC_6	534	100.4885745048523	1055.2955675125122	0.037487477	124.49103333333333
SA45_SOC_6	535	97.92519092559814	1056.376326084137	0.019684598	124.7246
SA45_SOC_6	536	95.07684230804443	1055.8341121673584	0.0030401251	124.95816666666667
SA45_SOC_6	537	615.2534866333008	1051.9021439552307	0.0013381839	125.19173333333333
SA45_SOC_6	538	540.0664329528809	1040.507025718689	0.0045403405	125.42530000000001
SA45_SOC_6	539	93.41646909713745	1003.1580591201782	0.0038809613	125.65886666666667
SA45_SOC_6	540	99.4844913482666	996.4413785934448	0.042950574	125.89243333333333
SA45_SOC_6	541	27.33393430709839	54.08002853393555	0.003358723	126.126
SA45_SOC_6	542	98.79348278045654	994.51340675354	0.026925607	126.35956666666667
SA45_SOC_6	543	27.339706420898438	53.87638449668884	0.0036543233	126.59313333333334
SA45_SOC_6	544	1892.8104400634766	328.0640423297882	0.0042612283	126.8267
SA45_SOC_6	545	94.97353076934814	1055.542824268341	0.0045272824	127.06026666666666
SA45_SOC_6	546	623.2879257202148	1050.8282089233398	0.0030537874	127.29383333333334
SA45_SOC_6	547	613.6126899719238	1050.8833765983582	0.0039684847	127.5274
SA45_SOC_6	548	96.56849384307861	1057.105929851532	0.0049176104	127.76096666666668
SA45_SOC_6	549	97.91229486465454	1056.6655540466309	0.015990328	127.99453333333334
SA45_SOC_6	550	98.75512361526489	1055.6785869598389	0.011193062	128.2281
SA45_SOC_6	551	103.44869613647461	1053.2795333862305	0.10090249	128.46166666666667
SA45_SOC_6	552	27.360466718673706	52.674262672662735	0.00222399	128.69523333333333
SA45_SOC_6	553	100.48943996429443	1054.6540904045105	0.02520554	128.9288
SA45_SOC_6	554	97.20813274383545	1056.274037361145	0.0037391644	129.16236666666666
SA45_SOC_6	555	27.005696296691895	53.28681617975235	0.0026542093	129.39593333333335
SA45_SOC_6	556	618.2603073120117	1051.6703367233276	0.0039417357	129.6295
SA45_SOC_6	557	613.2344627380371	1050.9077739715576	0.0027192403	129.86306666666667
SA45_SOC_6	558	27.5578773021698	52.37244978547096	0.0014407	130.09663333333333
SA45_SOC_6	559	98.77062320709229	1054.4365096092224	0.022947684	130.3302
SA45_SOC_6	560	94.7933578491211	1055.8131265640259	0.006117993	130.56376666666668
SA45_SOC_6	561	98.43305110931396	1056.492519378662	0.0061800084	130.79733333333334
SA45_SOC_6	562	101.08677864074707	1054.5667362213135	0.031053385	131.0309
SA45_SOC_6	563	97.79029369354248	1056.1568140983582	0.007747673	131.26446666666666
SA45_SOC_6	564	27.256064414978027	52.84179747104645	0.0023321784	131.49803333333332
SA45_SOC_6	565	99.92265701293945	1052.9670023918152	0.017173659	131.73160000000001
SA45_SOC_6	566	101.37007713317871	1053.1816864013672	0.01990525	131.96516666666668
SA45_SOC_6	567	620.4856109619141	1051.2362051010132	0.0012123361	132.19873333333334
SA45_SOC_6	568	95.3729796409607	1056.0366296768188	0.0033950612	132.4323
SA45_SOC_6	569	96.210036277771	1054.6661281585693	0.012346678	132.66586666666666
SA45_SOC_6	570	622.2579002380371	1049.6170949935913	0.0018281518	132.89943333333335
SA45_SOC_6	571	97.06576824188232	1055.7129621505737	0.013031365	133.133
SA45_SOC_6	572	97.83770084381104	1055.2040934562683	0.0104066925	133.36656666666667
SA45_SOC_6	573	97.38324880599976	1056.7749881744385	0.016570799	133.60013333333333
SA45_SOC_6	574	96.59340620040894	1054.297399520874	0.005460991	133.8337
SA45_SOC_6	575	96.40417098999023	1054.8381328582764	0.0040602842	134.06726666666668
SA45_SOC_6	576	26.617977619171143	53.66446450352669	0.0019048244	134.30083333333334
SA45_SOC_6	577	623.6485290527344	1050.8162355422974	0.0018103886	134.5344
SA45_SOC_6	578	612.6101303100586	1050.605993270874	0.0033556407	134.76796666666667
SA45_SOC_6	579	647.6911926269531	997.8345394134521	0.001331793	135.00153333333333
SA45_SOC_6	580	27.017762660980225	53.36580187082291	0.003381147	135.2351
SA45_SOC_6	581	1892.7392578125	328.6826992034912	0.0016938823	135.46866666666668
SA45_SOC_6	582	96.31154537200928	1054.9318599700928	0.002327563	135.70223333333334
SA45_SOC_6	583	96.19248390197754	1055.3790593147278	0.0068090796	135.9358
SA45_SOC_6	584	99.851975440979	1054.7419595718384	0.022363285	136.16936666666666
SA45_SOC_6	585	96.19551658630371	1055.4492259025574	0.005784021	136.40293333333332
SA45_SOC_6	586	115.32743453979492	1046.1489343643188	0.0013539832	136.6365
SA45_SOC_6	587	99.77316856384277	1054.362416267395	0.017580606	136.87006666666667
SA45_SOC_6	588	96.27221345901489	1055.065369606018	0.010929145	137.10363333333333
SA45_SOC_6	589	27.39457368850708	52.81630977988243	0.0024646572	137.3372
SA45_SOC_6	590	97.49240398406982	1052.198839187622	0.010788647	137.57076666666666
SA45_SOC_6	591	93.52503776550293	1055.104637145996	0.0021359783	137.80433333333335
SA45_SOC_6	592	98.96591663360596	1045.1732325553894	0.0034920953	138.0379
SA45_SOC_6	593	26.697333455085754	53.9902925491333	0.0033332612	138.27146666666667
SA45_SOC_6	594	95.94301700592041	1056.472692489624	0.0037343148	138.50503333333333
SA45_SOC_6	595	100.61960220336914	1054.4582033157349	0.019451812	138.7386
SA45_SOC_6	596	96.89846992492676	1056.9726133346558	0.005469913	138.97216666666668
SA45_SOC_6	597	93.87064933776855	1055.8145427703857	0.0029693036	139.20573333333334
SA45_SOC_6	598	647.9910850524902	999.1973161697388	0.0009140483	139.4393
SA45_SOC_6	599	95.67978858947754	1056.0062456130981	0.0029941425	139.67286666666666
SA45_SOC_6	600	91.65143966674805	1055.7884073257446	0.0028501006	139.90643333333333
SA45_SOC_6	601	97.95475244522095	1055.4705333709717	0.0069746166	140.14000000000001
SA45_SOC_6	602	617.6188659667969	1050.8936762809753	0.0019094006	140.37356666666668
SA45_SOC_6	603	27.467840909957886	52.93264389038086	0.0013595251	140.60713333333334
SA45_SOC_6	604	97.41936206817627	1055.875825881958	0.0113569	140.8407
SA45_SOC_6	605	93.94101619720459	1056.7419004440308	0.0033298163	141.07426666666666
SA45_SOC_6	606	28.088679313659668	53.314347714185715	0.0009932054	141.30783333333335
SA45_SOC_6	607	93.31473112106323	1055.6384181976318	0.0018052618	141.5414
SA45_SOC_6	608	27.223892211914062	52.93259158730507	0.0018133743	141.77496666666667
SA45_SOC_6	609	94.73593711853027	1056.4883351325989	0.004276411	142.00853333333333
SA45_SOC_6	610	91.7961072921753	1055.8287048339844	0.001384887	142.2421
SA45_SOC_6	611	620.4738235473633	1050.5069875717163	0.0011700229	142.47566666666668
SA45_SOC_6	612	621.5750312805176	1051.6293954849243	0.0038140519	142.70923333333334
SA45_SOC_6	613	94.87249374389648	1057.2604894638062	0.003142518	142.9428
SA45_SOC_6	614	98.89803886413574	1055.0922775268555	0.020408096	143.17636666666667
SA45_SOC_6	615	97.80328273773193	1055.4031991958618	0.014348963	143.40993333333333
SA45_SOC_6	616	94.66477632522583	1056.261806488037	0.002022039	143.6435
SA45_SOC_6	617	98.57186794281006	1056.2224102020264	0.0042434647	143.87706666666668
SA45_SOC_6	618	619.3559646606445	1050.9398317337036	0.0016355865	144.11063333333334
SA45_SOC_6	619	99.0699577331543	1054.9639821052551	0.014245956	144.3442
SA45_SOC_6	620	27.53634810447693	53.081140369176865	0.0010504929	144.57776666666666
SA45_SOC_6	621	95.38772106170654	1056.4796447753906	0.0036930533	144.81133333333332
SA45_SOC_6	622	26.968331336975098	53.36935043334961	0.0032696724	145.0449
SA45_SOC_6	623	97.37671852111816	1053.9327907562256	0.008893033	145.27846666666667
SA45_SOC_6	624	93.45704555511475	1056.3430452346802	0.0017974406	145.51203333333333
SA45_SOC_6	625	96.72032833099365	1056.2587809562683	0.005274069	145.7456
SA45_SOC_6	626	115.02958059310913	1046.5734100341797	0.0009661788	145.97916666666666
SA45_SOC_6	627	96.16127014160156	1055.7775926589966	0.00892153	146.21273333333335
SA45_SOC_6	628	96.35165691375732	1055.0069189071655	0.006353041	146.4463
SA45_SOC_6	629	705.424861907959	845.7168531417847	0.3017031	146.67986666666667
SA45_SOC_6	630	708.7411308288574	851.1306238174438	0.2588954	146.91343333333333
SA45_SOC_6	631	720.6349182128906	849.5700931549072	0.91049045	147.147
SA45_SOC_6	632	732.1038436889648	850.566394329071	0.89351875	147.38056666666668
SA45_SOC_6	633	742.4329948425293	846.4689874649048	0.89987975	147.61413333333334
SA45_SOC_6	634	746.7308235168457	843.5474824905396	0.95978254	147.8477
SA45_SOC_6	635	745.4890251159668	841.1737275123596	0.9730138	148.08126666666666
SA45_SOC_6	636	759.6089172363281	839.9469709396362	0.9968111	148.31483333333333
SA45_SOC_6	637	775.4542350769043	839.2857313156128	0.99554425	148.54840000000002
SA45_SOC_6	638	804.5559310913086	841.3145112991333	0.99886787	148.78196666666668
SA45_SOC_6	639	833.8426780700684	849.1472911834717	0.99930596	149.01553333333334
SA45_SOC_6	640	886.0129165649414	858.9161539077759	0.9994824	149.2491
SA45_SOC_6	641	935.0139427185059	871.986129283905	0.99960476	149.48266666666666
SA45_SOC_6	642	981.9058227539062	882.0081067085266	0.9993297	149.71623333333335
SA45_SOC_6	643	1028.7328720092773	888.7213754653931	0.99927026	149.9498
SA45_SOC_6	644	1064.8651885986328	886.2834405899048	0.99906164	150.18336666666667
SA45_SOC_6	645	1090.4691696166992	885.1751947402954	0.99939966	150.41693333333333
SA45_SOC_6	646	1126.7516326904297	882.4644470214844	0.9989241	150.6505
SA45_SOC_6	647	1152.6700973510742	887.3314332962036	0.9993229	150.88406666666668
SA45_SOC_6	648	1179.0324783325195	891.8237686157227	0.9994087	151.11763333333334
SA45_SOC_6	649	1209.7039031982422	887.1862077713013	0.99897313	151.3512
SA45_SOC_6	650	1205.0664138793945	883.8545823097229	0.99956197	151.58476666666667
SA45_SOC_6	651	1204.805030822754	884.6605324745178	0.9993774	151.81833333333333
SA45_SOC_6	652	1206.0517501831055	885.4982829093933	0.99937195	152.0519
SA45_SOC_6	653	1218.783187866211	892.5217008590698	0.9991905	152.28546666666668
SA45_SOC_6	654	1266.3994216918945	891.8952226638794	0.9993229	152.51903333333334
SA45_SOC_6	655	1304.3163299560547	896.2177419662476	0.9996468	152.7526
SA45_SOC_6	656	1350.1710891723633	897.2931575775146	0.9994173	152.98616666666666
SA45_SOC_6	657	1386.020622253418	893.1133532524109	0.9984609	153.21973333333332
SA45_SOC_6	658	1399.4337844848633	884.8356914520264	0.9986842	153.4533
SA45_SOC_6	659	1394.5651245117188	888.1842470169067	0.9991773	153.68686666666667
SA45_SOC_6	660	1394.7158432006836	887.9862356185913	0.9992817	153.92043333333334
SA45_SOC_6	661	1397.1199035644531	886.136155128479	0.99757224	154.154
SA45_SOC_6	662	1402.7174377441406	894.7688341140747	0.9984869	154.38756666666666
SA45_SOC_6	663	1405.8499145507812	899.6758604049683	0.9987093	154.62113333333335
SA45_SOC_6	664	1409.9497604370117	895.0220775604248	0.99921405	154.8547
SA45_SOC_6	665	1410.7901000976562	897.9820775985718	0.99932444	155.08826666666667
SA45_SOC_6	666	1415.3661346435547	892.5525999069214	0.998789	155.32183333333333
SA45_SOC_6	667	1410.1936340332031	893.8866662979126	0.999008	155.5554
SA45_SOC_6	668	1413.9057540893555	891.1684513092041	0.9986424	155.78896666666668
SA45_SOC_6	669	1415.9741592407227	895.1740622520447	0.9989767	156.02253333333334
SA45_SOC_6	670	1410.6072235107422	896.5962553024292	0.999191	156.2561
SA45_SOC_6	671	1403.861961364746	886.3163995742798	0.9993259	156.48966666666666
SA45_SOC_6	672	1415.6607055664062	885.785322189331	0.9985453	156.72323333333333
SA45_SOC_6	673	1393.07373046875	886.642255783081	0.9989531	156.95680000000002
SA45_SOC_6	674	1395.3902435302734	896.0889315605164	0.99689376	157.19036666666668
SA45_SOC_6	675	1418.070945739746	900.4089403152466	0.9972011	157.42393333333334
SA45_SOC_6	676	1457.6685333251953	911.3505506515503	0.9988691	157.6575
SA45_SOC_6	677	1466.836051940918	908.8506889343262	0.9989531	157.89106666666666
SA45_SOC_6	678	1442.2060775756836	907.5064516067505	0.9985123	158.12463333333335
SA45_SOC_6	679	1449.0174865722656	913.5893154144287	0.9986325	158.3582
SA45_SOC_6	680	1443.592185974121	914.3931412696838	0.999278	158.59176666666667
SA45_SOC_6	681	1436.978530883789	914.7598743438721	0.99882764	158.82533333333333
SA45_SOC_6	682	1451.5840530395508	913.1639385223389	0.9992675	159.0589
SA45_SOC_6	683	1456.2775039672852	907.4360275268555	0.9992912	159.29246666666666
SA45_SOC_6	684	1454.5198059082031	890.9286618232727	0.9978848	159.52603333333334
SA45_SOC_6	685	1437.074203491211	878.5259771347046	0.9994211	159.7596
SA45_SOC_6	686	1468.9939498901367	851.2954831123352	0.9853119	159.99316666666667
SA45_SOC_6	687	1446.4110946655273	810.787410736084	0.9976096	160.22673333333333
SA45_SOC_6	688	1457.273941040039	782.9767227172852	0.99772555	160.4603
SA45_SOC_6	689	1466.2158966064453	748.0260372161865	0.9984864	160.69386666666668
SA45_SOC_6	690	1467.2737884521484	724.7304725646973	0.9987373	160.92743333333334
SA45_SOC_6	691	1461.6739654541016	705.9394097328186	0.9981522	161.161
SA45_SOC_6	692	1460.6095504760742	691.1827969551086	0.9979321	161.39456666666666
SA45_SOC_6	693	1460.1739883422852	679.8118829727173	0.9977964	161.62813333333332
SA45_SOC_6	694	1454.762077331543	664.8933720588684	0.99767476	161.8617
SA45_SOC_6	695	1452.0378112792969	662.2160339355469	0.9985215	162.09526666666667
SA45_SOC_6	696	1446.6272735595703	653.6921453475952	0.998461	162.32883333333334
SA45_SOC_6	697	1447.394142150879	649.0692615509033	0.9977633	162.5624
SA45_SOC_6	698	1439.9131393432617	638.4424996376038	0.9970361	162.79596666666666
SA45_SOC_6	699	1442.4893188476562	616.2882041931152	0.9973424	163.02953333333335
SA45_SOC_6	700	1435.6848907470703	604.0624165534973	0.99663866	163.2631
SA45_SOC_6	701	1430.7357788085938	596.5403652191162	0.9971511	163.49666666666667
SA45_SOC_6	702	1432.3223876953125	583.7429451942444	0.9976433	163.73023333333333
SA45_SOC_6	703	1427.3336791992188	581.303014755249	0.996053	163.9638
SA45_SOC_6	704	1418.8994979858398	576.2367296218872	0.99816376	164.19736666666668
SA45_SOC_6	705	1420.2201461791992	567.2086071968079	0.9973295	164.43093333333334
SA45_SOC_6	706	1446.7521286010742	560.8631658554077	0.9953803	164.6645
SA45_SOC_6	707	1409.9137115478516	584.0274739265442	0.99291176	164.89806666666667
SA45_SOC_6	708	1426.095314025879	618.3092594146729	0.9978023	165.13163333333333
SA45_SOC_6	709	1434.3406677246094	665.6343698501587	0.9994019	165.36520000000002
SA45_SOC_6	710	1454.9756240844727	712.2101783752441	0.9994253	165.59876666666668
SA45_SOC_6	711	1481.50634765625	767.0980882644653	0.9996191	165.83233333333334
SA45_SOC_6	712	1499.2337036132812	804.3058848381042	0.99963427	166.0659
SA45_SOC_6	713	1514.3395614624023	838.745448589325	0.9992324	166.29946666666666
SA45_SOC_6	714	1507.7037048339844	869.2399764060974	0.99682957	166.53303333333335
SA45_SOC_6	715	1511.8263244628906	880.3002262115479	0.99693406	166.7666
SA45_SOC_6	716	1531.5282440185547	889.8737168312073	0.9972697	167.00016666666667
SA45_SOC_6	717	1554.0353393554688	896.7133498191833	0.996099	167.23373333333333
SA45_SOC_6	718	1581.965217590332	905.8877277374268	0.9984781	167.4673
SA45_SOC_6	719	1600.2351379394531	905.9367799758911	0.99939585	167.70086666666666
SA45_SOC_6	720	1613.9616394042969	913.053023815155	0.9993374	167.93443333333335
SA45_SOC_6	721	1624.1330337524414	907.8686141967773	0.99644995	168.168
SA45_SOC_6	722	1620.772819519043	905.593671798706	0.99729353	168.40156666666667
SA45_SOC_6	723	1617.0719146728516	907.1665620803833	0.9983535	168.63513333333333
SA45_SOC_6	724	1623.438377380371	896.7858982086182	0.9979037	168.8687
SA45_SOC_6	725	1610.4334259033203	904.4928932189941	0.9988391	169.10226666666668
SA45_SOC_6	726	1591.0925674438477	898.7873196601868	0.998376	169.33583333333334
SA45_SOC_6	727	1587.5531387329102	889.7504425048828	0.9989262	169.5694
SA45_SOC_6	728	1533.306884765625	875.2671575546265	0.9992059	169.80296666666666
SA45_SOC_6	729	1507.6457977294922	869.0718984603882	0.99968004	170.03653333333332
SA45_SOC_6	730	1453.2596969604492	851.8555927276611	0.9992132	170.2701
SA45_SOC_6	731	1400.852279663086	843.2292866706848	0.9993611	170.50366666666667
SA45_SOC_6	732	1371.3688659667969	840.3151845932007	0.9996124	170.73723333333334
SA45_SOC_6	733	1337.9386138916016	830.8547973632812	0.99950373	170.9708
SA45_SOC_6	734	1302.6545333862305	827.1266984939575	0.9996056	171.20436666666666
SA45_SOC_6	735	1269.1046905517578	821.1887383460999	0.99952793	171.43793333333335
SA45_SOC_6	736	1227.7154159545898	817.7660250663757	0.9996463	171.6715
SA45_SOC_6	737	1176.8381881713867	818.9562821388245	0.99955016	171.90506666666667
SA45_SOC_6	738	1133.1962585449219	826.2007570266724	0.9996518	172.13863333333333
SA45_SOC_6	739	1088.5391235351562	831.360125541687	0.99970514	172.3722
SA45_SOC_6	740	1043.5375213623047	840.6859731674194	0.99951303	172.60576666666668
SA45_SOC_6	741	966.6609191894531	843.1552577018738	0.9995838	172.83933333333334
SA45_SOC_6	742	886.545238494873	851.0250520706177	0.99958533	173.0729
SA45_SOC_6	743	819.7991180419922	859.8539400100708	0.9990042	173.30646666666667
SA45_SOC_6	744	763.3721351623535	872.4641633033752	0.9952192	173.54003333333333
SA45_SOC_6	745	733.3890724182129	884.3096995353699	0.021342324	173.77360000000002
SA45_SOC_6	746	97.46415138244629	1056.1244344711304	0.012732289	174.00716666666668
SA45_SOC_6	747	99.65492963790894	1054.6629095077515	0.012851643	174.24073333333334
SA45_SOC_6	748	101.37917518615723	1055.2484464645386	0.018443082	174.4743
SA45_SOC_6	749	93.91394376754761	1056.1235332489014	0.0024157234	174.70786666666666
SA45_SOC_6	750	613.6095428466797	1050.6278157234192	0.0018095357	174.94143333333335
SA45_SOC_6	751	95.1150369644165	1055.6642961502075	0.0020910664	175.175
SA45_SOC_6	752	97.0423936843872	1056.2467432022095	0.009106608	175.40856666666667
SA45_SOC_6	753	93.19816589355469	1057.1607112884521	0.002426225	175.64213333333333
SA45_SOC_6	754	95.44238090515137	1055.5576944351196	0.006681157	175.8757
SA45_SOC_6	755	613.2947158813477	1050.2521991729736	0.0016872525	176.10926666666666
SA45_SOC_6	756	97.98362731933594	1056.3170385360718	0.011151431	176.34283333333335
SA45_SOC_6	757	97.43887424468994	1055.0633096694946	0.010196447	176.5764
SA45_SOC_6	758	97.77309894561768	1055.591425895691	0.012060606	176.80996666666667
SA45_SOC_6	759	96.07503890991211	1056.457371711731	0.009132451	177.04353333333333
SA45_SOC_6	760	98.25272798538208	1055.262930393219	0.012156529	177.2771
SA45_SOC_6	761	27.900245189666748	53.70783984661102	0.0026189873	177.51066666666668
SA45_SOC_6	762	696.5645599365234	1031.073031425476	0.005559317	177.74423333333334
SA45_SOC_6	763	97.33400344848633	1056.5168523788452	0.006020639	177.9778
SA45_SOC_6	764	27.751697301864624	53.31575587391853	0.0032949585	178.21136666666666
SA45_SOC_6	765	97.62020587921143	1056.2401127815247	0.012871071	178.44493333333332
SA45_SOC_6	766	99.20656442642212	1055.1739025115967	0.013275111	178.6785
SA45_SOC_6	767	99.29190158843994	1055.9449625015259	0.011224931	178.91206666666668
SA45_SOC_6	768	99.14897918701172	1054.9729299545288	0.008674206	179.14563333333334
SA45_SOC_6	769	93.08687925338745	1056.1039638519287	0.0019378399	179.3792
SA45_SOC_6	770	97.3213005065918	1057.06885099411	0.0093915295	179.61276666666666
SA45_SOC_6	771	98.10675144195557	1054.5247650146484	0.0061794287	179.84633333333335
SA45_SOC_6	772	95.05770206451416	1056.7125463485718	0.00477929	180.0799
SA45_SOC_6	773	97.51258850097656	1055.421416759491	0.011257833	180.31346666666667
SA45_SOC_6	774	99.9986457824707	1055.6145358085632	0.008277714	180.54703333333333
SA45_SOC_6	775	95.1815414428711	1055.2300357818604	0.0059798546	180.7806
SA45_SOC_6	776	615.8924674987793	1050.4275512695312	0.00401131	181.01416666666668
SA45_SOC_6	777	27.527509331703186	52.838421911001205	0.0017049975	181.24773333333334
SA45_SOC_6	778	99.62884426116943	1054.190604686737	0.0035395774	181.4813
SA45_SOC_6	779	96.13454103469849	1056.6320157051086	0.006983499	181.71486666666667
SA45_SOC_6	780	94.34104442596436	1056.758315563202	0.002245375	181.94843333333333
SA45_SOC_6	781	98.0018949508667	1055.3957319259644	0.0033822882	182.18200000000002
SA45_SOC_6	782	100.13978004455566	1054.744598865509	0.0129588535	182.41556666666668
SA45_SOC_6	783	620.7562637329102	1051.0205554962158	0.0036509736	182.64913333333334
SA45_SOC_6	784	94.43095207214355	1055.3934788703918	0.0028236127	182.8827
SA45_SOC_6	785	95.67455291748047	1056.5026903152466	0.0046492587	183.11626666666666
SA45_SOC_6	786	98.62395286560059	1055.3577518463135	0.004834289	183.34983333333335
SA45_SOC_6	787	96.34456157684326	1055.66725730896	0.003661017	183.5834
SA45_SOC_6	788	100.11645555496216	1055.1093363761902	0.016333692	183.81696666666667
SA45_SOC_6	789	95.16616344451904	1056.1723279953003	0.002874825	184.05053333333333
SA45_SOC_6	790	94.77556943893433	1055.8258724212646	0.005282336	184.2841
SA45_SOC_6	791	96.61427021026611	1055.4414367675781	0.007485727	184.51766666666666
SA45_SOC_6	792	97.57568836212158	1056.642894744873	0.0138616655	184.75123333333335
SA45_SOC_6	793	98.3027458190918	1055.8872842788696	0.013924224	184.9848
SA45_SOC_6	794	98.98200988769531	1056.2298130989075	0.012291984	185.21836666666667
SA45_SOC_6	795	98.50319623947144	1053.645429611206	0.015617941	185.45193333333333
SA45_SOC_6	796	98.83463859558105	1054.5259237289429	0.012530882	185.6855
SA45_SOC_6	797	94.62271213531494	1054.6018838882446	0.002737473	185.91906666666668
SA45_SOC_6	798	98.35195541381836	1055.596318244934	0.018011225	186.15263333333334
SA45_SOC_6	799	97.98738241195679	1054.8560285568237	0.013046251	186.3862
SA45_SOC_6	800	27.899311780929565	53.20441469550133	0.0012815808	186.61976666666666
SA45_SOC_6	801	27.207929491996765	53.34016531705856	0.002387273	186.85333333333332
SA45_SOC_6	802	95.2112603187561	1056.318712234497	0.0042861323	187.0869
SA45_SOC_6	803	98.24296474456787	1055.471305847168	0.011776701	187.32046666666668
SA45_SOC_6	804	99.34255599975586	1053.9221048355103	0.008987322	187.55403333333334
SA45_SOC_6	805	97.74909496307373	1055.2883577346802	0.009881898	187.7876
SA45_SOC_6	806	95.04453420639038	1056.823332309723	0.005242585	188.02116666666666
SA45_SOC_6	807	93.7930154800415	1055.494544506073	0.0017573802	188.25473333333335
SA45_SOC_6	808	594.0400314331055	985.1694703102112	0.007046014	188.4883
SA45_SOC_6	809	93.95918369293213	1056.7249059677124	0.0017013671	188.72186666666667
SA45_SOC_6	810	541.2300682067871	1040.5957317352295	0.011454376	188.95543333333333
SA45_SOC_6	811	93.9620304107666	1055.4152369499207	0.0017809565	189.189
SA45_SOC_6	812	27.757372856140137	53.88659164309502	0.0018772744	189.42256666666668
SA45_SOC_6	813	27.238322496414185	52.432316690683365	0.0029390375	189.65613333333334
SA45_SOC_6	814	26.483495235443115	53.57735976576805	0.004619389	189.8897
SA45_SOC_6	815	541.4971733093262	1039.0971279144287	0.012657456	190.12326666666667
SA45_SOC_6	816	26.827168464660645	53.3134263753891	0.0014624469	190.35683333333333
SA45_SOC_6	817	102.23456382751465	1052.6307821273804	0.051936936	190.59040000000002
SA45_SOC_6	818	93.5716724395752	1056.1506342887878	0.0027660565	190.82396666666668
SA45_SOC_6	819	90.92401027679443	1056.745891571045	0.0020167092	191.05753333333334
SA45_SOC_6	820	96.20208978652954	1055.8485317230225	0.006631393	191.2911
SA45_SOC_6	821	99.46829795837402	1054.7789096832275	0.014774853	191.52466666666666
SA45_SOC_6	822	93.66260290145874	1055.889151096344	0.0034096162	191.75823333333335
SA45_SOC_6	823	97.82745122909546	1053.9451503753662	0.0051584975	191.9918
SA45_SOC_6	824	97.5500750541687	1055.7466292381287	0.006136804	192.22536666666667
SA45_SOC_6	825	617.7967071533203	1050.510528087616	0.0038668336	192.45893333333333
SA45_SOC_6	826	93.79767179489136	1055.6716346740723	0.0018877796	192.6925
SA45_SOC_6	827	27.776039242744446	53.52017238736153	0.0018737591	192.92606666666666
SA45_SOC_6	828	615.8224868774414	1050.6835627555847	0.0018822666	193.15963333333335
SA45_SOC_6	829	616.7897415161133	1051.0199117660522	0.0066848164	193.3932
SA45_SOC_6	830	96.71768188476562	1054.411211013794	0.0062002963	193.62676666666667
SA45_SOC_6	831	95.83655834197998	1056.036114692688	0.0026721035	193.86033333333333
SA45_SOC_6	832	27.103942036628723	53.001221269369125	0.0030118967	194.0939
SA45_SOC_6	833	617.5934600830078	1050.7835984230042	0.0032779423	194.32746666666668
SA45_SOC_6	834	96.45679950714111	1056.2319374084473	0.00586941	194.56103333333334
SA45_SOC_6	835	26.700321435928345	53.51929530501366	0.0049419487	194.7946
SA45_SOC_6	836	26.959075927734375	52.91122376918793	0.0023941235	195.02816666666666
SA45_SOC_6	837	27.139626145362854	52.801025211811066	0.0023928895	195.26173333333332
SA45_SOC_6	838	27.134002447128296	53.606263250112534	0.0026282119	195.49530000000001
SA45_SOC_6	839	27.22208261489868	53.822097927331924	0.001840117	195.72886666666668
SA45_SOC_6	840	27.01938271522522	53.791186809539795	0.0025686338	195.96243333333334
SA45_SOC_6	841	27.586230039596558	53.182684779167175	0.0011622949	196.196
SA45_SOC_6	842	28.200148344039917	53.13815876841545	0.0019431184	196.42956666666666
SA45_SOC_6	843	95.09432315826416	1055.649619102478	0.0024497118	196.66313333333335
SA45_SOC_6	844	96.20568037033081	1055.3152656555176	0.0035464847	196.8967
SA45_SOC_6	845	94.46513414382935	1055.9909892082214	0.0020414705	197.13026666666667
SA45_SOC_6	846	115.36742448806763	1047.1322965621948	0.0013748476	197.36383333333333
SA45_SOC_6	847	97.2671127319336	1056.0603189468384	0.017635953	197.5974
SA45_SOC_6	848	97.44186401367188	1056.6651678085327	0.008301959	197.83096666666668
SA45_SOC_6	849	100.97712993621826	1055.2458715438843	0.025506925	198.06453333333334
SA45_SOC_6	850	98.00861835479736	1056.4920687675476	0.011882942	198.2981
SA45_SOC_6	851	98.41734409332275	1055.6188488006592	0.013555688	198.53166666666667
SA45_SOC_6	852	540.6623840332031	1042.4852085113525	0.0066466257	198.76523333333333
SA45_SOC_6	853	101.18312358856201	1055.1836228370667	0.019841203	198.99880000000002
SA45_SOC_6	854	102.4725866317749	1051.26877784729	0.09902169	199.23236666666668
SA45_SOC_6	855	620.9408569335938	1051.1132526397705	0.0014650401	199.46593333333334
SA45_SOC_6	856	93.14784049987793	1056.6495895385742	0.0024655834	199.6995
SA45_SOC_6	857	96.30415678024292	1055.930736064911	0.004434009	199.93306666666666
SA45_SOC_6	858	95.90902805328369	1056.46799325943	0.004684185	200.16663333333332
SA45_SOC_6	859	97.4143123626709	1056.1398196220398	0.005851145	200.4002
SA45_SOC_6	860	101.90822124481201	1055.512182712555	0.035488516	200.63376666666667
SA45_SOC_6	861	96.39874935150146	1056.412181854248	0.004022635	200.86733333333333
SA45_SOC_6	862	99.1519832611084	1054.9554204940796	0.023127405	201.1009
SA45_SOC_6	863	95.54025650024414	1055.5979919433594	0.009024152	201.33446666666666
SA45_SOC_6	864	27.323613166809082	52.97539159655571	0.0012955804	201.56803333333335
SA45_SOC_6	865	96.68884992599487	1056.8965244293213	0.015487783	201.8016
SA45_SOC_6	866	96.89349889755249	1055.4666066169739	0.0045158765	202.03516666666667
SA45_SOC_6	867	98.72353792190552	1053.2212114334106	0.020186525	202.26873333333333
SA45_SOC_6	868	99.63244915008545	1055.7775926589966	0.013768488	202.5023
SA45_SOC_6	869	96.28310680389404	1055.9354996681213	0.0059951623	202.73586666666668
SA45_SOC_6	870	27.224936485290527	52.94391721487045	0.0023082923	202.96943333333334
SA45_SOC_6	871	97.41724491119385	1057.2888135910034	0.0072485413	203.203
SA45_SOC_6	872	95.02710342407227	1056.2623858451843	0.0023889407	203.43656666666666
SA45_SOC_6	873	92.91207790374756	1056.3010096549988	0.0037912687	203.67013333333333
SA45_SOC_6	874	101.09504699707031	1051.996579170227	0.019698307	203.90370000000001
SA45_SOC_6	875	114.80098485946655	1046.0178709030151	0.002539259	204.13726666666668
SA45_SOC_6	876	1892.5666809082031	330.4314887523651	0.0016214487	204.37083333333334
SA45_SOC_6	877	97.07199096679688	1054.9993872642517	0.0048773913	204.6044
SA45_SOC_6	878	98.98487091064453	1054.0631461143494	0.010363255	204.83796666666666
SA45_SOC_6	879	594.5011711120605	979.8873424530029	0.0035294357	205.07153333333335
SA45_SOC_6	880	100.11486053466797	1053.9015054702759	0.010477587	205.3051
SA45_SOC_6	881	99.59721565246582	1053.3367609977722	0.012816537	205.53866666666667
SA45_SOC_6	882	614.9505043029785	1050.5730986595154	0.0035018274	205.77223333333333
SA45_SOC_6	883	94.7100019454956	1054.7429895401	0.0014772001	206.0058
SA45_SOC_6	884	95.85004806518555	1054.6069049835205	0.0033341914	206.23936666666668
SA45_SOC_6	885	94.84415531158447	1055.60063123703	0.003286163	206.47293333333334
SA45_SOC_6	886	96.73401832580566	1056.4507412910461	0.0083721755	206.7065
SA45_SOC_6	887	98.953857421875	1056.1857175827026	0.017346948	206.94006666666667
SA45_SOC_6	888	27.05391526222229	53.676417768001556	0.0016302259	207.17363333333333
SA45_SOC_6	889	26.92237615585327	53.28463554382324	0.004253318	207.40720000000002
SA45_SOC_6	890	100.37248134613037	1055.165662765503	0.01413092	207.64076666666668
SA45_SOC_6	891	27.35108971595764	52.86436423659325	0.0013050385	207.87433333333334
SA45_SOC_6	892	27.67630934715271	53.38418439030647	0.0019436282	208.1079
SA45_SOC_6	893	94.36651468276978	1055.599536895752	0.0023391386	208.34146666666666
SA45_SOC_6	894	93.77536296844482	1056.3042283058167	0.0031446067	208.57503333333332
SA45_SOC_6	895	96.46043300628662	1055.4129838943481	0.0057651866	208.8086
SA45_SOC_6	896	97.39843368530273	1055.1885795593262	0.013485013	209.04216666666667
SA45_SOC_6	897	97.60056495666504	1053.3583903312683	0.0049497373	209.27573333333333
SA45_SOC_6	898	100.39089918136597	1053.9617586135864	0.024732	209.5093
SA45_SOC_6	899	96.33587837219238	1056.3339686393738	0.005550812	209.74286666666666
SA45_SOC_6	900	113.00306797027588	1045.1675033569336	0.001584504	209.97643333333335
SA45_SOC_6	901	97.87206172943115	1056.1800527572632	0.008433093	210.21
SA45_SOC_6	902	97.7933406829834	1056.597125530243	0.01274397	210.44356666666667
SA45_SOC_6	903	93.2475471496582	1055.5510640144348	0.004462856	210.67713333333333
SA45_SOC_6	904	27.972099781036377	53.11230093240738	0.0027331808	210.9107
SA45_SOC_6	905	593.1279373168945	1052.0176935195923	0.0014168215	211.14426666666668
SA45_SOC_6	906	98.31066370010376	1045.5502653121948	0.0024425525	211.37783333333334
SA45_SOC_6	907	93.4727668762207	1056.1457419395447	0.0023189655	211.6114
SA45_SOC_6	908	93.66650819778442	1055.27104139328	0.0019725421	211.84496666666666
SA45_SOC_6	909	96.68395757675171	1056.4805459976196	0.0041932403	212.07853333333333
SA45_SOC_6	910	708.3665657043457	822.4418234825134	0.03934843	212.31210000000002
SA45_SOC_6	911	715.4438209533691	824.1075396537781	0.21819758	212.54566666666668
SA45_SOC_6	912	722.7128791809082	822.7574443817139	0.97806406	212.77923333333334
SA45_SOC_6	913	727.5588798522949	819.4968223571777	0.99324024	213.0128
SA45_SOC_6	914	737.109260559082	823.9143562316895	0.9959558	213.24636666666666
SA45_SOC_6	915	737.160530090332	820.5392789840698	0.99565214	213.47993333333335
SA45_SOC_6	916	737.2355461120605	819.6318125724792	0.9963904	213.7135
SA45_SOC_6	917	739.4864273071289	817.9731130599976	0.99395037	213.94706666666667
SA45_SOC_6	918	738.5208892822266	818.3251047134399	0.9951031	214.18063333333333
SA45_SOC_6	919	737.1956634521484	819.582245349884	0.99650687	214.4142
SA45_SOC_6	920	739.4244003295898	818.4777331352234	0.99474394	214.64776666666668
SA45_SOC_6	921	740.3987503051758	817.8605890274048	0.99516356	214.88133333333334
SA45_SOC_6	922	739.3302726745605	818.1951999664307	0.9829366	215.1149
SA45_SOC_6	923	738.3831024169922	817.6031613349915	0.99028134	215.34846666666667
SA45_SOC_6	924	739.5401000976562	818.4094333648682	0.9827339	215.58203333333333
SA45_SOC_6	925	739.7709846496582	819.7790336608887	0.98121303	215.81560000000002
SA45_SOC_6	926	739.9523162841797	818.7981176376343	0.9929468	216.04916666666668
SA45_SOC_6	927	740.943717956543	820.3428769111633	0.9910069	216.28273333333334
SA45_SOC_6	928	739.7859191894531	820.2613162994385	0.9888681	216.5163
SA45_SOC_6	929	739.5026779174805	820.8280563354492	0.98866665	216.74986666666666
SA45_SOC_6	930	739.6940803527832	821.0567092895508	0.9491532	216.98343333333332
SA45_SOC_6	931	740.1677513122559	821.6838955879211	0.9471209	217.217
SA45_SOC_6	932	738.9101028442383	823.0233693122864	0.9508552	217.45056666666667
SA45_SOC_6	933	740.5249786376953	819.9903059005737	0.97004706	217.68413333333334
SA45_SOC_6	934	741.2673568725586	818.0566692352295	0.98802525	217.9177
SA45_SOC_6	935	741.9401550292969	820.0846767425537	0.98938096	218.15126666666666
SA45_SOC_6	936	744.3228149414062	817.7588796615601	0.96849054	218.38483333333335
SA45_SOC_6	937	746.3408660888672	819.8736619949341	0.98483294	218.6184
SA45_SOC_6	938	743.8459968566895	820.6121492385864	0.97682947	218.85196666666667
SA45_SOC_6	939	742.987003326416	817.7221870422363	0.9884433	219.08553333333333
SA45_SOC_6	940	743.7590217590332	816.4980053901672	0.9929396	219.3191
SA45_SOC_6	941	742.6890563964844	817.1405124664307	0.9879721	219.55266666666668
SA45_SOC_6	942	742.1132469177246	817.090494632721	0.98928565	219.78623333333334
SA45_SOC_6	943	742.7406692504883	817.6497673988342	0.99644536	220.0198
SA45_SOC_6	944	742.1181678771973	816.1377096176147	0.994338	220.25336666666666
SA45_SOC_6	945	743.0656814575195	815.342960357666	0.99545276	220.48693333333333
SA45_SOC_6	946	741.3603401184082	814.169762134552	0.99245524	220.72050000000002
SA45_SOC_6	947	741.4315223693848	813.9371824264526	0.9918066	220.95406666666668
SA45_SOC_6	948	741.1958312988281	808.2786655426025	0.98917073	221.18763333333334
SA45_SOC_6	949	742.1024322509766	813.8589692115784	0.99272776	221.4212
SA45_SOC_6	950	742.657527923584	809.8528432846069	0.9885329	221.65476666666666
SA45_SOC_6	951	740.1626014709473	810.2165508270264	0.9829065	221.88833333333335
SA45_SOC_6	952	743.5232734680176	811.3598155975342	0.9708046	222.1219
SA45_SOC_6	953	743.1505393981934	808.8889217376709	0.95921713	222.35546666666667
SA45_SOC_6	954	743.2743072509766	807.9623365402222	0.9440288	222.58903333333333
SA45_SOC_6	955	744.3049621582031	811.0477352142334	0.9774665	222.8226
SA45_SOC_6	956	744.8177719116211	806.9389986991882	0.9587201	223.05616666666668
SA45_SOC_6	957	744.9409103393555	806.1305379867554	0.9727094	223.28973333333334
SA45_SOC_6	958	750.7182884216309	812.2179079055786	0.9931253	223.5233
SA45_SOC_6	959	754.5973777770996	815.4827785491943	0.9978442	223.75686666666667
SA45_SOC_6	960	758.9438438415527	817.1665835380554	0.9981292	223.99043333333333
SA45_SOC_6	961	759.6352958679199	817.4712610244751	0.9981317	224.22400000000002
SA45_SOC_6	962	758.6448097229004	815.8903884887695	0.997971	224.45756666666668
SA45_SOC_6	963	760.3713798522949	820.364248752594	0.99838126	224.69113333333334
SA45_SOC_6	964	768.2648849487305	819.4790554046631	0.9954804	224.9247
SA45_SOC_6	965	773.7824249267578	821.8151521682739	0.9978033	225.15826666666666
SA45_SOC_6	966	783.0880737304688	824.5888566970825	0.99607	225.39183333333332
SA45_SOC_6	967	787.459831237793	822.7467584609985	0.9958255	225.6254
SA45_SOC_6	968	790.7457733154297	822.4214172363281	0.99730194	225.85896666666667
SA45_SOC_6	969	790.2563095092773	825.1800584793091	0.99870634	226.09253333333334
SA45_SOC_6	970	790.5261039733887	823.5995721817017	0.9994067	226.3261
SA45_SOC_6	971	791.8584251403809	819.3698787689209	0.99937505	226.55966666666666
SA45_SOC_6	972	790.2051544189453	817.9356479644775	0.9991742	226.79323333333335
SA45_SOC_6	973	791.7693901062012	811.8214344978333	0.9986051	227.0268
SA45_SOC_6	974	789.8848915100098	816.0625219345093	0.9980567	227.26036666666667
SA45_SOC_6	975	804.3735122680664	809.8815536499023	0.998665	227.49393333333333
SA45_SOC_6	976	805.7062911987305	805.4281640052795	0.99916744	227.7275
SA45_SOC_6	977	812.5019645690918	789.6967506408691	0.999433	227.96106666666668
SA45_SOC_6	978	846.7641448974609	785.383243560791	0.99914515	228.19463333333334
SA45_SOC_6	979	881.5779304504395	784.7003102302551	0.9994259	228.4282
SA45_SOC_6	980	951.1331176757812	790.6562304496765	0.99886644	228.66176666666667
SA45_SOC_6	981	1020.8966445922852	801.3948726654053	0.9992073	228.89533333333333
SA45_SOC_6	982	1080.3606033325195	816.570553779602	0.9993642	229.12890000000002
SA45_SOC_6	983	1136.6116333007812	834.1478633880615	0.9994925	229.36246666666668
SA45_SOC_6	984	1198.051414489746	853.5841369628906	0.9993032	229.59603333333334
SA45_SOC_6	985	1263.4736251831055	868.8554763793945	0.9991015	229.8296
SA45_SOC_6	986	1307.201042175293	884.0636658668518	0.9994943	230.06316666666666
SA45_SOC_6	987	1356.3542175292969	892.9351043701172	0.99961406	230.29673333333335
SA45_SOC_6	988	1405.3726959228516	895.5550861358643	0.998909	230.5303
SA45_SOC_6	989	1452.817268371582	906.6078042984009	0.99293256	230.76386666666667
SA45_SOC_6	990	1453.5214233398438	912.0922565460205	0.99758387	230.99743333333333
SA45_SOC_6	991	1456.347541809082	912.6052451133728	0.99880207	231.231
SA45_SOC_6	992	1463.1671905517578	913.8255000114441	0.9991117	231.46456666666668
SA45_SOC_6	993	1475.079460144043	915.7776117324829	0.99822694	231.69813333333335
SA45_SOC_6	994	1468.3894729614258	900.7904148101807	0.99897313	231.9317
SA45_SOC_6	995	1479.0696716308594	896.3274335861206	0.99875975	232.16526666666667
SA45_SOC_6	996	1485.6324005126953	900.1052927970886	0.9991891	232.39883333333333
SA45_SOC_6	997	1501.5476989746094	881.9059467315674	0.99722457	232.63240000000002
SA45_SOC_6	998	1499.124870300293	878.928952217102	0.99745506	232.86596666666668
SA45_SOC_6	999	1505.127182006836	879.6093106269836	0.99768686	233.09953333333334
SA45_SOC_6	1000	1496.572608947754	871.3599729537964	0.9989197	233.3331
SA45_SOC_6	1001	1510.3788757324219	874.7753477096558	0.9992719	233.56666666666666
SA45_SOC_6	1002	1509.250602722168	877.5744152069092	0.9995012	233.80023333333332
SA45_SOC_6	1003	1525.2837753295898	883.6335253715515	0.99861	234.0338
SA45_SOC_6	1004	1543.2871627807617	886.7502093315125	0.9982256	234.26736666666667
SA45_SOC_6	1005	1554.5036315917969	887.0850133895874	0.998679	234.50093333333334
SA45_SOC_6	1006	1564.2284774780273	889.5794677734375	0.99919623	234.7345
SA45_SOC_6	1007	1578.3378982543945	893.7030744552612	0.99952817	234.96806666666666
SA45_SOC_6	1008	1585.1527404785156	888.9756488800049	0.99848026	235.20163333333335
SA45_SOC_6	1009	1577.4599075317383	895.1931810379028	0.9995034	235.4352
SA45_SOC_6	1010	1576.8259048461914	889.9560499191284	0.99950075	235.66876666666667
SA45_SOC_6	1011	1580.7583236694336	883.3073472976685	0.9995277	235.90233333333333
SA45_SOC_6	1012	1559.4162368774414	877.3279309272766	0.9993468	236.1359
SA45_SOC_6	1013	1542.1353149414062	856.7248964309692	0.999283	236.36946666666668
SA45_SOC_6	1014	1521.035385131836	850.4115772247314	0.999297	236.60303333333334
SA45_SOC_6	1015	1525.3942108154297	850.8518886566162	0.99927455	236.8366
SA45_SOC_6	1016	1520.456657409668	850.1050329208374	0.99952805	237.07016666666667
SA45_SOC_6	1017	1517.8478622436523	846.6966104507446	0.9997594	237.30373333333333
SA45_SOC_6	1018	1510.6225204467773	847.5897860527039	0.99970895	237.53730000000002
SA45_SOC_6	1019	1507.7482223510742	844.9663925170898	0.9997112	237.77086666666668
SA45_SOC_6	1020	1504.837760925293	843.7176847457886	0.999345	238.00443333333334
SA45_SOC_6	1021	1505.7553482055664	844.6712422370911	0.9994671	238.238
SA45_SOC_6	1022	1503.7477111816406	842.7944469451904	0.9995271	238.47156666666666
SA45_SOC_6	1023	1504.1167831420898	841.6288447380066	0.9989459	238.70513333333335
SA45_SOC_6	1024	1504.947166442871	843.1172132492065	0.99943656	238.9387
SA45_SOC_6	1025	1503.2324981689453	842.194619178772	0.9994759	239.17226666666667
SA45_SOC_6	1026	1504.3013763427734	841.738600730896	0.9991917	239.40583333333333
SA45_SOC_6	1027	1502.274513244629	841.3626623153687	0.99960834	239.6394
SA45_SOC_6	1028	1506.6308212280273	841.0023021697998	0.9994343	239.87296666666668
SA45_SOC_6	1029	1504.8799896240234	841.2146043777466	0.9995652	240.10653333333335
SA45_SOC_6	1030	1508.9836120605469	842.3811721801758	0.99905914	240.3401
SA45_SOC_6	1031	1506.2864685058594	835.1133298873901	0.99905974	240.57366666666667
SA45_SOC_6	1032	1506.2652969360352	829.9529314041138	0.9996075	240.80723333333333
SA45_SOC_6	1033	1513.5435104370117	826.3324642181396	0.9994112	241.0408
SA45_SOC_6	1034	1526.4155960083008	825.3824472427368	0.9992317	241.27436666666668
SA45_SOC_6	1035	1530.2651596069336	817.2131252288818	0.9997398	241.50793333333334
SA45_SOC_6	1036	1529.6535873413086	818.1706094741821	0.99961853	241.7415
SA45_SOC_6	1037	1535.028305053711	823.4985065460205	0.9993309	241.97506666666666
SA45_SOC_6	1038	1560.1985549926758	815.9013962745667	0.99913895	242.20863333333332
SA45_SOC_6	1039	1568.4895706176758	812.3633909225464	0.9995402	242.4422
SA45_SOC_6	1040	1576.1595153808594	815.0599765777588	0.9994978	242.67576666666668
SA45_SOC_6	1041	1573.8891220092773	822.4882364273071	0.9993625	242.90933333333334
SA45_SOC_6	1042	1583.825798034668	821.8413519859314	0.9985033	243.1429
SA45_SOC_6	1043	1609.8466873168945	824.2938995361328	0.99894863	243.37646666666666
SA45_SOC_6	1044	1622.4357604980469	808.9670705795288	0.9962871	243.61003333333335
SA45_SOC_6	1045	1644.0386581420898	806.5858483314514	0.987189	243.8436
SA45_SOC_6	1046	1661.1206817626953	796.288161277771	0.96631974	244.07716666666667
SA45_SOC_6	1047	1665.8014297485352	797.6058769226074	0.8140674	244.31073333333333
SA45_SOC_6	1048	1668.2829666137695	798.5770726203918	0.9796535	244.5443
SA45_SOC_6	1049	1688.964614868164	813.2553434371948	0.9970541	244.77786666666668
SA45_SOC_6	1050	1699.584846496582	840.9175229072571	0.9942145	245.01143333333334
SA45_SOC_6	1051	1713.8068771362305	876.9059014320374	0.99850464	245.245
SA45_SOC_6	1052	1714.610595703125	896.7077493667603	0.99957246	245.47856666666667
SA45_SOC_6	1053	1732.7621841430664	918.4418821334839	0.99840456	245.71213333333333
SA45_SOC_6	1054	1767.2760772705078	935.2001094818115	0.97960174	245.94570000000002
SA45_SOC_6	1055	1775.2861404418945	947.8437423706055	0.9915279	246.17926666666668
SA45_SOC_6	1056	1777.8057861328125	951.4841651916504	0.993664	246.41283333333334
SA45_SOC_6	1057	1778.203125	954.8216485977173	0.9932374	246.6464
SA45_SOC_6	1058	1784.586524963379	953.2365274429321	0.92511797	246.87996666666666
SA45_SOC_6	1059	1778.305778503418	950.9433031082153	0.9976568	247.11353333333335
SA45_SOC_6	1060	1778.8684844970703	949.4342708587646	0.99774253	247.3471
SA45_SOC_6	1061	1781.249771118164	945.7937836647034	0.9982254	247.58066666666667
SA45_SOC_6	1062	1779.3912506103516	937.3862171173096	0.99831045	247.81423333333333
SA45_SOC_6	1063	1746.137809753418	933.0862927436829	0.9986065	248.0478
SA45_SOC_6	1064	1759.6001815795898	918.0009269714355	0.94220895	248.28136666666668
SA45_SOC_6	1065	1744.0680313110352	918.2451581954956	0.9984977	248.51493333333335
SA45_SOC_6	1066	1723.1989288330078	905.8997011184692	0.9968148	248.7485
SA45_SOC_6	1067	1712.2167205810547	905.7715344429016	0.9985416	248.98206666666667
SA45_SOC_6	1068	1725.4328155517578	890.7071542739868	0.99939287	249.21563333333333
SA45_SOC_6	1069	1708.22021484375	898.8266515731812	0.99952984	249.4492
SA45_SOC_6	1070	1707.0141220092773	888.3599853515625	0.999315	249.68276666666668
SA45_SOC_6	1071	1700.7697677612305	887.9785108566284	0.9995894	249.91633333333334
SA45_SOC_6	1072	1703.4575271606445	869.470624923706	0.99941885	250.1499
SA45_SOC_6	1073	1704.7623825073242	870.3692078590393	0.9981889	250.38346666666666
SA45_SOC_6	1074	1720.8164978027344	864.9990177154541	0.9968957	250.61703333333332
SA45_SOC_6	1075	1737.3834228515625	869.9506545066833	0.99637514	250.85060000000001
SA45_SOC_6	1076	1742.1217346191406	869.836585521698	0.99446267	251.08416666666668
SA45_SOC_6	1077	1741.5830612182617	876.2673854827881	0.9923981	251.31773333333334
SA45_SOC_6	1078	1745.9223175048828	884.8883485794067	0.9985122	251.5513
SA45_SOC_6	1079	1738.2810974121094	892.4228239059448	0.9955546	251.78486666666666
SA45_SOC_6	1080	1753.5614776611328	906.3958883285522	0.9966954	252.01843333333335
SA45_SOC_6	1081	1743.9010620117188	910.2629041671753	0.9984428	252.252
SA45_SOC_6	1082	1748.9586639404297	899.8979473114014	0.99185973	252.48556666666667
SA45_SOC_6	1083	1747.0516204833984	905.0880861282349	0.99510807	252.71913333333333
SA45_SOC_6	1084	1768.6292266845703	908.3793497085571	0.9756527	252.9527
SA45_SOC_6	1085	1751.1348724365234	925.5297374725342	0.96239114	253.18626666666668
SA45_SOC_6	1086	1751.4304733276367	926.7035794258118	0.9958768	253.41983333333334
SA45_SOC_6	1087	1737.494773864746	940.833842754364	0.9950722	253.6534
SA45_SOC_6	1088	1713.1828308105469	952.9051351547241	0.998317	253.88696666666667
SA45_SOC_6	1089	1735.8413314819336	949.9096012115479	0.9989473	254.12053333333333
SA45_SOC_6	1090	1720.6254959106445	962.0301389694214	0.99962234	254.35410000000002
SA45_SOC_6	1091	1715.1298141479492	962.7168703079224	0.99936897	254.58766666666668
SA45_SOC_6	1092	1724.2577362060547	956.8182420730591	0.9994081	254.82123333333334
SA45_SOC_6	1093	1730.4578018188477	953.5044479370117	0.99846077	255.0548
SA45_SOC_6	1094	1724.7957229614258	950.4575443267822	0.99703157	255.28836666666666
SA45_SOC_6	1095	1713.8822937011719	942.7918124198914	0.9874466	255.52193333333335
SA45_SOC_6	1096	1728.9763641357422	918.3602571487427	0.9997278	255.7555
SA45_SOC_6	1097	1724.4087982177734	888.7446784973145	0.99981874	255.98906666666667
SA45_SOC_6	1098	1721.913070678711	818.8035249710083	0.9988601	256.22263333333336
SA45_SOC_6	1099	1720.2001190185547	787.1809244155884	0.9931068	256.4562
SA45_SOC_6	1100	1728.8793182373047	756.8106365203857	0.9461464	256.6897666666667
SA45_SOC_6	1101	1754.5945358276367	769.6524095535278	0.9214032	256.92333333333335
SA45_SOC_6	1102	1762.4697875976562	795.4634141921997	0.65422165	257.1569
SA45_SOC_6	1103	1784.915542602539	824.6480798721313	0.97000927	257.39046666666667
SA45_SOC_6	1104	1781.2957763671875	853.8084125518799	0.894756	257.62403333333333
SA45_SOC_6	1105	1764.2300033569336	870.2889347076416	0.99190944	257.8576
SA45_SOC_6	1106	1761.357307434082	881.3720369338989	0.9910591	258.09116666666665
SA45_SOC_6	1107	1748.5118865966797	881.0253882408142	0.9369916	258.3247333333333
SA45_SOC_6	1108	1738.227424621582	889.7275257110596	0.9555464	258.55830000000003
SA45_SOC_6	1109	1749.3027877807617	893.9886331558228	0.9971879	258.7918666666667
SA45_SOC_6	1110	1747.5648880004883	899.6077537536621	0.9927638	259.02543333333335
SA45_SOC_6	1111	1739.8970031738281	909.3199682235718	0.9974764	259.259
SA45_SOC_6	1112	1737.9513931274414	910.481128692627	0.99727386	259.4925666666667
SA45_SOC_6	1113	1728.3136367797852	917.2206616401672	0.9950407	259.72613333333334
SA45_SOC_6	1114	1725.750732421875	921.5200710296631	0.9822021	259.9597
SA45_SOC_6	1115	1729.2355728149414	927.2079420089722	0.9955017	260.19326666666666
SA45_SOC_6	1116	1730.8964538574219	927.4977493286133	0.99721354	260.4268333333333
SA45_SOC_6	1117	1732.3649597167969	923.0629634857178	0.97634023	260.6604
SA45_SOC_6	1118	1718.6671829223633	931.1762809753418	0.99463767	260.8939666666667
SA45_SOC_6	1119	1718.4656524658203	931.0914373397827	0.99356407	261.12753333333336
SA45_SOC_6	1120	1730.042495727539	925.0451374053955	0.9742794	261.3611
SA45_SOC_6	1121	1694.538345336914	934.3807697296143	0.9977424	261.5946666666667
SA45_SOC_6	1122	1710.1269149780273	933.1861352920532	0.5526941	261.82823333333334
SA45_SOC_6	1123	1679.776840209961	928.7152361869812	0.9970042	262.0618
SA45_SOC_6	1124	1662.9244995117188	931.4657664299011	0.9878671	262.29536666666667
SA45_SOC_6	1125	1662.4285125732422	925.957818031311	0.99090624	262.5289333333333
SA45_SOC_6	1126	1644.5924377441406	918.7055540084839	0.9852319	262.7625
SA45_SOC_6	1127	1628.056526184082	928.1598901748657	0.99924445	262.99606666666665
SA45_SOC_6	1128	1608.8040161132812	923.3280515670776	0.9991359	263.2296333333333
SA45_SOC_6	1129	1590.44677734375	923.1394386291504	0.9967886	263.46320000000003
SA45_SOC_6	1130	1600.942039489746	923.4436655044556	0.99331	263.6967666666667
SA45_SOC_6	1131	1580.126609802246	916.495885848999	0.9965072	263.93033333333335
SA45_SOC_6	1132	1579.7522735595703	920.8400988578796	0.9983923	264.1639
SA45_SOC_6	1133	1568.9491653442383	919.6818995475769	0.9991665	264.3974666666667
SA45_SOC_6	1134	1570.1446151733398	922.9642796516418	0.99809307	264.63103333333333
SA45_SOC_6	1135	1567.4252700805664	916.3883829116821	0.9986142	264.8646
SA45_SOC_6	1136	1569.2772674560547	915.6864595413208	0.9993005	265.09816666666666
SA45_SOC_6	1137	1583.063735961914	917.5601005554199	0.9986821	265.3317333333333
SA45_SOC_6	1138	1564.7991943359375	925.5428051948547	0.99933726	265.5653
SA45_SOC_6	1139	1561.0095977783203	924.7791481018066	0.997673	265.7988666666667
SA45_SOC_6	1140	1558.7749099731445	925.2867293357849	0.997804	266.03243333333336
SA45_SOC_6	1141	1563.3087158203125	923.3710527420044	0.99547017	266.266
SA45_SOC_6	1142	1556.1498641967773	924.102201461792	0.9989478	266.4995666666667
SA45_SOC_6	1143	1538.8379287719727	927.9760408401489	0.9991435	266.73313333333334
SA45_SOC_6	1144	1538.144874572754	931.9641423225403	0.9995035	266.9667
SA45_SOC_6	1145	1518.7003326416016	929.3426156044006	0.99956614	267.20026666666666
SA45_SOC_6	1146	1526.7786026000977	921.6829347610474	0.9974802	267.4338333333333
SA45_SOC_6	1147	1540.8294296264648	932.2862005233765	0.9990596	267.6674
SA45_SOC_6	1148	1540.2482986450195	931.0528135299683	0.99940526	267.90096666666665
SA45_SOC_6	1149	1553.1758880615234	924.5869302749634	0.99233234	268.13453333333337
SA45_SOC_6	1150	1548.0037307739258	928.4312868118286	0.99839103	268.3681
SA45_SOC_6	1151	1573.5725784301758	934.5463371276855	0.9953779	268.6016666666667
SA45_SOC_6	1152	1587.0716857910156	932.5167846679688	0.99875677	268.83523333333335
SA45_SOC_6	1153	1582.7807235717773	933.193666934967	0.9994721	269.0688
SA45_SOC_6	1154	1589.0907669067383	935.1869773864746	0.9989741	269.30236666666667
SA45_SOC_6	1155	1594.8163604736328	933.3747482299805	0.99950635	269.53593333333333
SA45_SOC_6	1156	1581.8125534057617	931.5495157241821	0.999172	269.7695
SA45_SOC_6	1157	1581.1677932739258	929.7223520278931	0.9992943	270.00306666666665
SA45_SOC_6	1158	1575.8076095581055	928.7401485443115	0.9987797	270.2366333333333
SA45_SOC_6	1159	1576.8838119506836	925.6092381477356	0.99670273	270.4702
SA45_SOC_6	1160	1578.8937377929688	923.6833262443542	0.9958762	270.7037666666667
SA45_SOC_6	1161	1561.0078811645508	932.9989385604858	0.99890566	270.93733333333336
SA45_SOC_6	1162	1555.0251388549805	931.7210054397583	0.9987166	271.1709
SA45_SOC_6	1163	1548.2601928710938	933.1684970855713	0.99910825	271.4044666666667
SA45_SOC_6	1164	1543.974266052246	942.1614074707031	0.99921393	271.63803333333334
SA45_SOC_6	1165	1546.3539505004883	937.6175737380981	0.9995814	271.8716
SA45_SOC_6	1166	1560.4386520385742	927.554976940155	0.9979448	272.10516666666666
SA45_SOC_6	1167	1579.2060470581055	934.4000172615051	0.9968837	272.3387333333333
SA45_SOC_6	1168	1592.563591003418	928.9270877838135	0.9975805	272.5723
SA45_SOC_6	1169	1595.2354431152344	921.9435811042786	0.99875987	272.80586666666665
SA45_SOC_6	1170	1590.4108428955078	925.8570098876953	0.99823403	273.03943333333336
SA45_SOC_6	1171	1590.7748794555664	915.8334875106812	0.99684554	273.273
SA45_SOC_6	1172	1584.942741394043	896.7233276367188	0.96846473	273.5065666666667
SA45_SOC_6	1173	1581.8754959106445	904.2493057250977	0.99796295	273.74013333333335
SA45_SOC_6	1174	1570.0043106079102	900.5557751655579	0.99862075	273.9737
SA45_SOC_6	1175	1573.7030410766602	896.7654275894165	0.9978072	274.20726666666667
SA45_SOC_6	1176	1578.1503295898438	899.3363571166992	0.99845886	274.44083333333333
SA45_SOC_6	1177	1585.2314758300781	903.0929088592529	0.9992078	274.6744
SA45_SOC_6	1178	1578.0334854125977	900.7839775085449	0.9983474	274.90796666666665
SA45_SOC_6	1179	1572.4452209472656	904.6184206008911	0.99743396	275.1415333333333
SA45_SOC_6	1180	1566.0728073120117	906.8719911575317	0.99827015	275.37510000000003
SA45_SOC_6	1181	1560.0101852416992	909.5795202255249	0.9988649	275.6086666666667
SA45_SOC_6	1182	1551.027488708496	906.2569713592529	0.99680614	275.84223333333335
SA45_SOC_6	1183	1542.685546875	901.9703722000122	0.9959359	276.0758
SA45_SOC_6	1184	1542.9227828979492	899.6245551109314	0.99856085	276.3093666666667
SA45_SOC_6	1185	1521.2140274047852	860.9887075424194	0.99178994	276.54293333333334
SA45_SOC_6	1186	1513.9687728881836	850.4064273834229	0.996117	276.7765
SA45_SOC_6	1187	1524.565773010254	814.2947101593018	0.9689377	277.01006666666666
SA45_SOC_6	1188	1507.2405624389648	802.0683431625366	0.9951127	277.2436333333333
SA45_SOC_6	1189	1516.2114715576172	772.2966599464417	0.9927354	277.4772
SA45_SOC_6	1190	1531.2946701049805	760.7161474227905	0.9947789	277.7107666666667
SA45_SOC_6	1191	1482.3893737792969	737.6550936698914	0.99585307	277.94433333333336
SA45_SOC_6	1192	1478.0988693237305	718.4427738189697	0.99880445	278.1779
SA45_SOC_6	1193	1473.0877304077148	723.5158824920654	0.9990658	278.4114666666667
SA45_SOC_6	1194	1470.1179885864258	715.8127498626709	0.9986112	278.64503333333334
SA45_SOC_6	1195	1429.5603561401367	705.097861289978	0.99915767	278.8786
SA45_SOC_6	1196	1408.2442474365234	704.7461271286011	0.9987111	279.11216666666667
SA45_SOC_6	1197	1369.662094116211	697.25252866745	0.9996512	279.3457333333333
SA45_SOC_6	1198	1336.051139831543	696.3768625259399	0.99958736	279.5793
SA45_SOC_6	1199	1298.3769607543945	698.1952714920044	0.99929094	279.81286666666665
SA45_SOC_6	1200	1263.1298446655273	695.6322598457336	0.9991411	280.0464333333333
SA45_SOC_6	1201	1242.9955673217773	695.2353358268738	0.99821484	280.28000000000003
SA45_SOC_6	1202	1214.2588806152344	691.9900989532471	0.9985916	280.5135666666667
SA45_SOC_6	1203	1170.5570983886719	684.7298526763916	0.9996489	280.74713333333335
SA45_SOC_6	1204	1136.583366394043	671.6420459747314	0.9989241	280.9807
SA45_SOC_6	1205	1090.579948425293	665.6259369850159	0.999275	281.2142666666667
SA45_SOC_6	1206	1040.3775787353516	646.1795568466187	0.9992324	281.44783333333334
SA45_SOC_6	1207	1003.9780426025391	621.5749669075012	0.9997135	281.6814
SA45_SOC_6	1208	964.3985366821289	609.8438215255737	0.999658	281.91496666666666
SA45_SOC_6	1209	938.9734840393066	598.159990310669	0.99967957	282.1485333333333
SA45_SOC_6	1210	923.0356407165527	594.7640562057495	0.9997031	282.3821
SA45_SOC_6	1211	907.6774978637695	596.4954972267151	0.99974614	282.6156666666667
SA45_SOC_6	1212	897.2903251647949	598.5942506790161	0.9997123	282.84923333333336
SA45_SOC_6	1213	893.1230163574219	603.1198024749756	0.9997009	283.0828
SA45_SOC_6	1214	890.6607627868652	611.9577026367188	0.9997708	283.3163666666667
SA45_SOC_6	1215	875.2434539794922	611.592321395874	0.99949825	283.54993333333334
SA45_SOC_6	1216	885.0407409667969	621.4460921287537	0.9996424	283.7835
SA45_SOC_6	1217	880.3857421875	625.4598784446716	0.9993326	284.01706666666666
SA45_SOC_6	1218	869.8113441467285	627.6272535324097	0.9980108	284.2506333333333
SA45_SOC_6	1219	873.4212112426758	626.2361526489258	0.9990306	284.4842
SA45_SOC_6	1220	870.7532501220703	630.7271361351013	0.999223	284.71776666666665
SA45_SOC_6	1221	869.6726989746094	630.6482791900635	0.9981597	284.95133333333337
SA45_SOC_6	1222	865.744514465332	627.4872422218323	0.9994567	285.1849
SA45_SOC_6	1223	866.8479537963867	627.2936081886292	0.9988217	285.4184666666667
SA45_SOC_6	1224	869.6002006530762	626.771993637085	0.9972031	285.65203333333335
SA45_SOC_6	1225	826.8548583984375	628.0134272575378	0.969409	285.8856
SA45_SOC_6	1226	808.3171463012695	638.7973880767822	0.99590486	286.1191666666667
SA45_SOC_6	1227	798.7034225463867	672.8856039047241	0.99497765	286.35273333333333
SA45_SOC_6	1228	810.2994346618652	720.49241065979	0.998038	286.5863
SA45_SOC_6	1229	788.3913230895996	761.443305015564	0.9984389	286.81986666666666
SA45_SOC_6	1230	814.0857696533203	785.0768280029297	0.9992478	287.0534333333333
SA45_SOC_6	1231	790.2765655517578	834.2254972457886	0.9978672	287.287
SA45_SOC_6	1232	752.0563888549805	869.1084623336792	0.9846519	287.5205666666667
SA45_SOC_6	1233	724.3371391296387	894.5827960968018	0.0027190347	287.75413333333336
SA45_SOC_6	1234	98.29453468322754	1052.8004693984985	0.004921163	287.9877
SA45_SOC_6	1235	97.3994493484497	1056.7746019363403	0.008681796	288.2212666666667
SA45_SOC_6	1236	91.41212940216064	1055.7831287384033	0.0014031014	288.45483333333334
SA45_SOC_6	1237	605.9233474731445	1011.3770771026611	0.0048058005	288.6884
SA45_SOC_6	1238	99.78833198547363	1056.663236618042	0.019734584	288.92196666666666
SA45_SOC_6	1239	97.55815029144287	1056.5637159347534	0.0127369715	289.1555333333333
SA45_SOC_6	1240	98.08493614196777	1055.0948524475098	0.005646343	289.3891
SA45_SOC_6	1241	96.61458492279053	1054.8562860488892	0.002249211	289.62266666666665
SA45_SOC_6	1242	99.126877784729	1054.2228555679321	0.019366045	289.85623333333336
SA45_SOC_6	1243	27.74718403816223	52.69417807459831	0.0017965101	290.0898
SA45_SOC_6	1244	93.7486982345581	1057.1121740341187	0.0022665013	290.3233666666667
SA45_SOC_6	1245	96.15587711334229	1056.3528299331665	0.0061944695	290.55693333333335
SA45_SOC_6	1246	97.11710929870605	1056.1020970344543	0.0060942452	290.7905
SA45_SOC_6	1247	612.4049949645996	1050.9635853767395	0.0027654753	291.02406666666667
SA45_SOC_6	1248	652.368221282959	1001.3896036148071	0.0020123061	291.25763333333333
SA45_SOC_6	1249	27.967379093170166	53.7483586370945	0.001736364	291.4912
SA45_SOC_6	1250	90.6641435623169	1055.4844379425049	0.0013024084	291.72476666666665
SA45_SOC_6	1251	27.207813262939453	52.88670167326927	0.002639749	291.9583333333333
SA45_SOC_6	1252	611.0640335083008	1050.2626276016235	0.0024416742	292.19190000000003
SA45_SOC_6	1253	96.80253982543945	1056.4747524261475	0.004341001	292.4254666666667
SA45_SOC_6	1254	96.25173568725586	1056.5617847442627	0.0064498195	292.65903333333335
SA45_SOC_6	1255	27.625601291656494	53.45254451036453	0.0038178184	292.8926
SA45_SOC_6	1256	545.192813873291	1040.4496049880981	0.006037112	293.1261666666667
SA45_SOC_6	1257	115.85899114608765	1047.0774507522583	0.0019572983	293.35973333333334
SA45_SOC_6	1258	1892.6410675048828	329.1025400161743	0.0018546352	293.5933
SA45_SOC_6	1259	95.26242256164551	1056.0068893432617	0.002591073	293.82686666666666
SA45_SOC_6	1260	26.67970061302185	52.97619625926018	0.002755554	294.0604333333333
SA45_SOC_6	1261	99.66105222702026	1053.9207530021667	0.009509983	294.294
SA45_SOC_6	1262	614.8810958862305	1049.826500415802	0.004185421	294.52756666666664
SA45_SOC_6	1263	27.219579219818115	52.73485377430916	0.0034142095	294.76113333333336
SA45_SOC_6	1264	616.5879249572754	1050.5208277702332	0.0031331107	294.9947
SA45_SOC_6	1265	91.67517185211182	1055.9430313110352	0.0015921262	295.2282666666667
SA45_SOC_6	1266	97.42451190948486	1055.8926916122437	0.0061331987	295.46183333333335
SA45_SOC_6	1267	96.10885620117188	1055.6000518798828	0.0041459957	295.6954
SA45_SOC_6	1268	27.61570930480957	52.52606391906738	0.0010818684	295.92896666666667
SA45_SOC_6	1269	97.15742111206055	1056.3980197906494	0.00826111	296.16253333333333
SA45_SOC_6	1270	96.99113845825195	1056.3229608535767	0.0048443293	296.3961
SA45_SOC_6	1271	98.14420938491821	1056.2316799163818	0.018964937	296.62966666666665
SA45_SOC_6	1272	27.895506620407104	52.888584583997726	0.0024981662	296.8632333333333
SA45_SOC_6	1273	96.14626407623291	1055.7872486114502	0.0043053776	297.09680000000003
SA45_SOC_6	1274	28.28218102455139	52.68891558051109	0.001427793	297.3303666666667
SA45_SOC_6	1275	100.03091812133789	1055.4411792755127	0.01836515	297.56393333333335
SA45_SOC_6	1276	98.1082820892334	1055.5486822128296	0.0051416326	297.7975
SA45_SOC_6	1277	26.44932210445404	54.01188567280769	0.0024668926	298.0310666666667
SA45_SOC_6	1278	95.86614847183228	1055.787763595581	0.0049113682	298.26463333333334
SA45_SOC_6	1279	95.94894647598267	1055.8263874053955	0.004843336	298.4982
SA45_SOC_6	1280	94.86483335494995	1056.4305925369263	0.0065407674	298.73176666666666
SA45_SOC_6	1281	26.960710287094116	53.60874965786934	0.004569221	298.9653333333333
SA45_SOC_6	1282	612.8117179870605	1050.8092188835144	0.003152698	299.1989
SA45_SOC_6	1283	652.4749946594238	999.1607522964478	0.00072083116	299.4324666666667
SA45_SOC_6	1284	96.13303184509277	1055.5627155303955	0.0033609485	299.66603333333336
SA45_SOC_6	1285	102.2607421875	1050.9218072891235	0.033362985	299.8996
SA45_SOC_6	1286	100.98479747772217	1054.0503358840942	0.011369543	300.1331666666667
SA45_SOC_6	1287	615.3911018371582	1050.8139181137085	0.0011730738	300.36673333333334
SA45_SOC_6	1288	27.89923667907715	53.78496274352074	0.0029874116	300.6003
SA45_SOC_6	1289	100.72537422180176	1052.4090814590454	0.026564728	300.83386666666667
SA45_SOC_6	1290	101.49385929107666	1053.8178205490112	0.01994452	301.0674333333333
SA45_SOC_6	1291	97.47389316558838	1053.835265636444	0.004186973	301.301
SA45_SOC_6	1292	1892.9308319091797	330.28037309646606	0.0012828668	301.53456666666665
SA45_SOC_6	1293	26.490601301193237	53.753375709056854	0.004715549	301.76813333333337
SA45_SOC_6	1294	96.04574203491211	1056.1058950424194	0.0069777444	302.0017
SA45_SOC_6	1295	100.86965560913086	1056.110336780548	0.022849457	302.2352666666667
SA45_SOC_6	1296	98.02052021026611	1056.4560842514038	0.015621606	302.46883333333335
SA45_SOC_6	1297	101.07961177825928	1052.2018647193909	0.026902353	302.7024
SA45_SOC_6	1298	98.06227684020996	1055.520293712616	0.005018768	302.9359666666667
SA45_SOC_6	1299	619.1557502746582	1051.0045909881592	0.0024803386	303.16953333333333
SA45_SOC_6	1300	97.18904256820679	1056.7040491104126	0.014888413	303.4031
SA45_SOC_6	1301	102.42951393127441	1052.8854417800903	0.031035105	303.63666666666666
SA45_SOC_6	1302	615.3777122497559	1050.2652025222778	0.0015637723	303.8702333333333
SA45_SOC_6	1303	97.86214828491211	1056.3749742507935	0.009281105	304.1038
SA45_SOC_6	1304	614.6717262268066	1050.1480436325073	0.002447274	304.3373666666667
SA45_SOC_6	1305	27.434898018836975	52.5852307677269	0.0011156704	304.57093333333336
SA45_SOC_6	1306	100.03915786743164	1054.4055461883545	0.020175565	304.8045
SA45_SOC_6	1307	615.46875	988.9559555053711	0.0052246884	305.0380666666667
SA45_SOC_6	1308	621.7298698425293	1050.799949169159	0.0019259499	305.27163333333334
SA45_SOC_6	1309	95.58133363723755	1054.3338346481323	0.008449912	305.5052
SA45_SOC_6	1310	27.003514766693115	53.86336907744408	0.0020196221	305.73876666666666
SA45_SOC_6	1311	96.39082431793213	1055.7660055160522	0.009295269	305.9723333333333
SA45_SOC_6	1312	96.7182970046997	1055.7417368888855	0.0027397429	306.2059
SA45_SOC_6	1313	96.97391510009766	1055.2307438850403	0.008443183	306.43946666666665
SA45_SOC_6	1314	97.53201484680176	1053.5473251342773	0.014394899	306.67303333333336
SA45_SOC_6	1315	102.52034425735474	1052.8325271606445	0.05064023	306.9066
SA45_SOC_6	1316	94.26122188568115	1055.3249216079712	0.0028897543	307.1401666666667
SA45_SOC_6	1317	97.99728870391846	1056.2093424797058	0.008779059	307.37373333333335
SA45_SOC_6	1318	97.20311164855957	1054.0204668045044	0.013676684	307.6073
SA45_SOC_6	1319	617.7334785461426	1050.3916311264038	0.0019656229	307.84086666666667
SA45_SOC_6	1320	26.094444394111633	53.40849727392197	0.0025075045	308.07443333333333
SA45_SOC_6	1321	27.205406427383423	53.407101184129715	0.0009810802	308.308
SA45_SOC_6	1322	1892.8001403808594	327.2949457168579	0.00866837	308.54156666666665
SA45_SOC_6	1323	540.7916450500488	1040.1599264144897	0.004178119	308.7751333333333
SA45_SOC_6	1324	97.37244129180908	1054.6219682693481	0.0041242074	309.00870000000003
SA45_SOC_6	1325	616.7883682250977	1050.935583114624	0.0027629642	309.2422666666667
SA45_SOC_6	1326	100.28874635696411	1055.9629225730896	0.03211169	309.47583333333336
SA45_SOC_6	1327	27.569886445999146	53.16517531871796	0.004018735	309.7094
SA45_SOC_6	1328	96.37399435043335	1055.9996795654297	0.0071498128	309.9429666666667
SA45_SOC_6	1329	94.68179225921631	1056.3890075683594	0.0063761887	310.17653333333334
SA45_SOC_6	1330	96.70185327529907	1056.2690806388855	0.005511704	310.4101
SA45_SOC_6	1331	1892.6594924926758	327.97778248786926	0.0061043855	310.64366666666666
SA45_SOC_6	1332	94.63432788848877	1056.5826416015625	0.0044453484	310.8772333333333
SA45_SOC_6	1333	94.9107313156128	1056.7049503326416	0.0045495136	311.1108
SA45_SOC_6	1334	116.3056468963623	1046.7627954483032	0.00809636	311.34436666666664
SA45_SOC_6	1335	27.834216356277466	52.29145243763924	0.00072856504	311.57793333333336
SA45_SOC_6	1336	616.9914436340332	1051.2044048309326	0.003211521	311.8115
SA45_SOC_6	1337	100.72515964508057	1053.47252368927	0.028474761	312.0450666666667
SA45_SOC_6	1338	92.37685203552246	1056.5579223632812	0.001994631	312.27863333333335
SA45_SOC_6	1339	93.09064865112305	1055.8310222625732	0.002463909	312.5122
SA45_SOC_6	1340	95.81031560897827	1054.6343922615051	0.005147673	312.74576666666667
SA45_SOC_6	1341	97.98171043395996	1056.1053156852722	0.011152529	312.97933333333333
SA45_SOC_6	1342	99.40212965011597	1056.277642250061	0.011784494	313.2129
SA45_SOC_6	1343	98.2888126373291	1056.6615629196167	0.016535154	313.44646666666665
SA45_SOC_6	1344	97.38091707229614	1056.5586948394775	0.012509553	313.6800333333333
SA45_SOC_6	1345	99.02232885360718	1051.799340248108	0.009858891	313.91360000000003
SA45_SOC_6	1346	96.6605544090271	1056.4335536956787	0.0066075507	314.1471666666667
SA45_SOC_6	1347	642.4904251098633	993.8096809387207	0.00084769377	314.38073333333335
SA45_SOC_6	1348	92.83832788467407	1055.5591106414795	0.0014872128	314.6143
SA45_SOC_6	1349	98.18384170532227	1055.147831439972	0.006934118	314.8478666666667
SA45_SOC_6	1350	95.46365261077881	1056.144003868103	0.0055560283	315.08143333333334
SA45_SOC_6	1351	93.27778816223145	1056.06205701828	0.0030757175	315.315
SA45_SOC_6	1352	27.556732892990112	52.92513236403465	0.0020370763	315.54856666666666
SA45_SOC_6	1353	115.9742259979248	1046.9072484970093	0.0020043687	315.7821333333333
SA45_SOC_6	1354	96.07275009155273	1055.4828929901123	0.0049973736	316.0157
SA45_SOC_6	1355	94.93823289871216	1055.3608417510986	0.005399218	316.2492666666667
SA45_SOC_6	1356	97.3213005065918	1056.8125820159912	0.01772179	316.48283333333336
SA45_SOC_6	1357	98.54176998138428	1055.1274251937866	0.009738036	316.7164
SA45_SOC_6	1358	27.684524059295654	52.76047423481941	0.0014853319	316.9499666666667
SA45_SOC_6	1359	27.428192496299744	52.7489273250103	0.0014042009	317.18353333333334
SA45_SOC_6	1360	97.04987525939941	1054.44326877594	0.0035713625	317.4171
SA45_SOC_6	1361	97.85921573638916	1055.9899592399597	0.006811704	317.65066666666667
SA45_SOC_6	1362	541.5444374084473	1040.4233407974243	0.0053180736	317.8842333333333
SA45_SOC_6	1363	95.81941366195679	1055.0700688362122	0.00889099	318.1178
SA45_SOC_6	1364	97.24717855453491	1055.6111884117126	0.0047563915	318.35136666666665
SA45_SOC_6	1365	28.488019108772278	53.36573749780655	0.0035411064	318.5849333333333
SA45_SOC_6	1366	94.82297658920288	1054.7767210006714	0.00197221	318.81850000000003
SA45_SOC_6	1367	616.9092178344727	1050.948715209961	0.0017292621	319.0520666666667
SA45_SOC_6	1368	27.216482162475586	52.96888992190361	0.0021589808	319.28563333333335
SA45_SOC_6	1369	98.92926692962646	1052.7723383903503	0.008036551	319.5192
SA45_SOC_6	1370	27.778218984603882	52.55192577838898	0.0015273163	319.7527666666667
SA45_SOC_6	1371	612.330322265625	1051.414132118225	0.0028541812	319.98633333333333
SA45_SOC_6	1372	93.63590240478516	1056.6292476654053	0.0022108466	320.2199
SA45_SOC_6	1373	97.83220052719116	1054.5222544670105	0.008909759	320.45346666666666
SA45_SOC_6	1374	26.731472611427307	53.56745034456253	0.0020041552	320.6870333333333
SA45_SOC_6	1375	97.68230438232422	1053.9324045181274	0.0068554003	320.9206
SA45_SOC_6	1376	94.69694137573242	1056.8276453018188	0.0017699348	321.1541666666667
SA45_SOC_6	1377	97.49380588531494	1056.3645458221436	0.013491516	321.38773333333336
SA45_SOC_6	1378	99.76022958755493	1054.6996021270752	0.013219032	321.6213
SA45_SOC_6	1379	612.993278503418	1050.6936693191528	0.0014113904	321.8548666666667
SA45_SOC_6	1380	27.75771975517273	52.555088102817535	0.0018812054	322.08843333333334
SA45_SOC_6	1381	102.59891510009766	1053.0099391937256	0.026207322	322.322
SA45_SOC_6	1382	96.52191638946533	1054.3297791481018	0.0041468344	322.55556666666666
SA45_SOC_6	1383	96.42428398132324	1055.0267457962036	0.004681289	322.7891333333333
SA45_SOC_6	1384	93.28366756439209	1055.8149933815002	0.0020260129	323.0227
SA45_SOC_6	1385	95.78719854354858	1056.3650608062744	0.008212516	323.25626666666665
SA45_SOC_6	1386	544.7931861877441	1041.9442820549011	0.0149278045	323.48983333333337
SA45_SOC_6	1387	96.67943000793457	1056.7939138412476	0.008631565	323.7234
SA45_SOC_6	1388	27.62303352355957	52.863036543130875	0.0029987693	323.9569666666667
SA45_SOC_6	1389	94.34044361114502	1056.4904594421387	0.0055282316	324.19053333333335
SA45_SOC_6	1390	98.70484828948975	1054.864010810852	0.0048826546	324.4241
SA45_SOC_6	1391	99.42418098449707	1055.2214097976685	0.00833436	324.65766666666667
SA45_SOC_6	1392	615.0393104553223	1050.9110569953918	0.0043932856	324.89123333333333
SA45_SOC_6	1393	97.8446102142334	1054.9016046524048	0.006696716	325.1248
SA45_SOC_6	1394	99.7359037399292	1055.0629878044128	0.0099805165	325.35836666666665
SA45_SOC_6	1395	27.552101612091064	53.20497393608093	0.002890903	325.5919333333333
SA45_SOC_6	1396	94.28815841674805	1055.6160807609558	0.0037600424	325.82550000000003
SA45_SOC_6	1397	97.67575263977051	1056.3542461395264	0.0055372417	326.0590666666667
SA45_SOC_6	1398	95.58737754821777	1056.0892868041992	0.0057439446	326.29263333333336
SA45_SOC_6	1399	705.3655815124512	813.9729738235474	0.13146408	326.5262
SA45_SOC_6	1400	97.88041591644287	1054.8743104934692	0.014449157	326.7597666666667
SA45_SOC_6	1401	97.7770185470581	1055.0831365585327	0.0047795665	326.99333333333334
SA45_SOC_6	1402	706.3308906555176	816.7086982727051	0.08965194	327.2269
SA45_SOC_6	1403	706.0707092285156	815.978193283081	0.103810236	327.46046666666666
SA45_SOC_6	1404	695.6455993652344	816.5286469459534	0.0056730616	327.6940333333333
SA45_SOC_6	1405	705.5740356445312	813.54083776474	0.10353136	327.9276
SA45_SOC_6	1406	705.5963516235352	814.378137588501	0.12591363	328.16116666666665
SA45_SOC_6	1407	705.5488586425781	812.8172206878662	0.1000223	328.39473333333336
SA45_SOC_6	1408	704.5730209350586	810.0969457626343	0.09272146	328.6283
SA45_SOC_6	1409	704.6125030517578	809.9903440475464	0.08222342	328.8618666666667
SA45_SOC_6	1410	705.1728630065918	813.0591988563538	0.10817287	329.09543333333335
SA45_SOC_6	1411	705.3017234802246	809.8028898239136	0.09608192	329.329
SA45_SOC_6	1412	705.7585716247559	811.7539715766907	0.2539588	329.56256666666667
SA45_SOC_6	1413	704.7594451904297	808.3850741386414	0.17400414	329.79613333333333
SA45_SOC_6	1414	704.9334526062012	809.4417572021484	0.10338703	330.0297
SA45_SOC_6	1415	705.6285667419434	812.2839546203613	0.16158213	330.26326666666665
SA45_SOC_6	1416	704.6285247802734	809.7113513946533	0.0853068	330.4968333333333
SA45_SOC_6	1417	705.618839263916	810.1873254776001	0.14426045	330.73040000000003
SA45_SOC_6	1418	704.4975471496582	808.1057596206665	0.23570077	330.9639666666667
SA45_SOC_6	1419	705.4439163208008	808.5584950447083	0.16181481	331.19753333333335
SA45_SOC_6	1420	705.4829978942871	801.6334390640259	0.36745673	331.4311
SA45_SOC_6	1421	707.4821662902832	804.6027731895447	0.21571936	331.6646666666667
SA45_SOC_6	1422	705.640983581543	801.5070104598999	0.34550256	331.89823333333334
SA45_SOC_6	1423	706.7472267150879	808.5942220687866	0.15764761	332.1318
SA45_SOC_6	1424	706.2078094482422	800.2451705932617	0.35276186	332.36536666666666
SA45_SOC_6	1425	707.6345443725586	804.9713730812073	0.26804626	332.5989333333333
SA45_SOC_6	1426	708.1996536254883	804.5504379272461	0.43674096	332.8325
SA45_SOC_6	1427	705.8779907226562	801.3997006416321	0.39995658	333.0660666666667
SA45_SOC_6	1428	706.2044906616211	797.7789759635925	0.3359977	333.29963333333336
SA45_SOC_6	1429	708.6242294311523	803.5052132606506	0.5743705	333.5332
SA45_SOC_6	1430	709.4433975219727	804.7839188575745	0.49709088	333.7667666666667
SA45_SOC_6	1431	709.3868064880371	803.4049844741821	0.7406147	334.00033333333334
SA45_SOC_6	1432	709.7154808044434	804.2888259887695	0.7184951	334.2339
SA45_SOC_6	1433	710.5521583557129	805.14981508255	0.5280614	334.46746666666667
SA45_SOC_6	1434	710.994815826416	802.7012586593628	0.7665246	334.7010333333333
SA45_SOC_6	1435	712.2635078430176	797.5402808189392	0.86300206	334.9346
SA45_SOC_6	1436	719.6395683288574	797.7877950668335	0.60437554	335.16816666666665
SA45_SOC_6	1437	726.0357856750488	804.263334274292	0.96443295	335.4017333333333
SA45_SOC_6	1438	727.9275512695312	808.7196207046509	0.9817663	335.63530000000003
SA45_SOC_6	1439	727.771110534668	810.2362489700317	0.9896361	335.8688666666667
SA45_SOC_6	1440	732.4478530883789	816.0774564743042	0.9873834	336.10243333333335
SA45_SOC_6	1441	731.5955543518066	817.8782916069031	0.9426061	336.336
SA45_SOC_6	1442	732.656364440918	813.790283203125	0.9562197	336.5695666666667
SA45_SOC_6	1443	734.4639015197754	818.8309478759766	0.98321277	336.80313333333334
SA45_SOC_6	1444	734.1203498840332	818.6729121208191	0.9846415	337.0367
SA45_SOC_6	1445	736.3102340698242	818.0372285842896	0.95934373	337.27026666666666
SA45_SOC_6	1446	736.6639709472656	820.6161403656006	0.9219742	337.5038333333333
SA45_SOC_6	1447	741.4774703979492	812.7341794967651	0.9577318	337.7374
SA45_SOC_6	1448	741.599178314209	814.6464443206787	0.9722343	337.9709666666667
SA45_SOC_6	1449	742.3965454101562	813.786871433258	0.9610679	338.20453333333336
SA45_SOC_6	1450	742.3598670959473	813.572187423706	0.97387934	338.4381
SA45_SOC_6	1451	745.4861068725586	813.5210752487183	0.9181321	338.6716666666667
SA45_SOC_6	1452	755.8867835998535	810.864143371582	0.92886186	338.90523333333334
SA45_SOC_6	1453	761.8356513977051	808.236243724823	0.99681526	339.1388
SA45_SOC_6	1454	771.5051651000977	808.3462572097778	0.99553066	339.37236666666666
SA45_SOC_6	1455	779.5112228393555	813.3903336524963	0.9976568	339.6059333333333
SA45_SOC_6	1456	791.4389991760254	810.8758592605591	0.99581736	339.8395
SA45_SOC_6	1457	797.6142883300781	811.2722682952881	0.9969023	340.07306666666665
SA45_SOC_6	1458	797.4736976623535	806.1994814872742	0.996714	340.30663333333337
SA45_SOC_6	1459	800.7352066040039	803.2841563224792	0.9972857	340.5402
SA45_SOC_6	1460	838.7630081176758	802.9801869392395	0.9995461	340.7737666666667
SA45_SOC_6	1461	915.6980323791504	791.4213037490845	0.99935395	341.00733333333335
SA45_SOC_6	1462	1017.1380615234375	794.4767045974731	0.9989905	341.2409
SA45_SOC_6	1463	1114.683837890625	802.1583366394043	0.9995572	341.4744666666667
SA45_SOC_6	1464	1201.5213775634766	817.9267644882202	0.99925095	341.70803333333333
SA45_SOC_6	1465	1275.6754302978516	828.9860486984253	0.999398	341.9416
SA45_SOC_6	1466	1361.832046508789	848.8451886177063	0.9991548	342.17516666666666
SA45_SOC_6	1467	1419.455223083496	862.2341966629028	0.9993954	342.4087333333333
SA45_SOC_6	1468	1454.780158996582	872.1292948722839	0.9988973	342.64230000000003
SA45_SOC_6	1469	1457.9818725585938	884.3390536308289	0.9976872	342.8758666666667
SA45_SOC_6	1470	1465.5630111694336	891.1919474601746	0.9989894	343.10943333333336
SA45_SOC_6	1471	1476.079216003418	900.4455041885376	0.99923456	343.343
SA45_SOC_6	1472	1468.8825988769531	903.7091517448425	0.9994942	343.5765666666667
SA45_SOC_6	1473	1478.9030456542969	909.4152402877808	0.99967575	343.81013333333334
SA45_SOC_6	1474	1483.5049438476562	908.9502096176147	0.99967253	344.0437
SA45_SOC_6	1475	1492.7225875854492	901.1323642730713	0.99933296	344.27726666666666
SA45_SOC_6	1476	1494.678955078125	897.8095579147339	0.99928087	344.5108333333333
SA45_SOC_6	1477	1506.6846084594727	894.7835111618042	0.9995161	344.7444
SA45_SOC_6	1478	1497.8337478637695	890.3232979774475	0.9997311	344.97796666666665
SA45_SOC_6	1479	1497.0898818969727	874.0675020217896	0.99909437	345.21153333333336
SA45_SOC_6	1480	1497.007713317871	871.4101839065552	0.99976987	345.4451
SA45_SOC_6	1481	1465.862159729004	860.0004529953003	0.9988557	345.6786666666667
SA45_SOC_6	1482	1474.2728805541992	867.442102432251	0.99888796	345.91223333333335
SA45_SOC_6	1483	1493.3403396606445	864.9962496757507	0.98965913	346.1458
SA45_SOC_6	1484	1503.310203552246	863.8233089447021	0.9931531	346.37936666666667
SA45_SOC_6	1485	1500.6105422973633	867.2620511054993	0.996084	346.61293333333333
SA45_SOC_6	1486	1491.4298629760742	877.7845287322998	0.99840695	346.8465
SA45_SOC_6	1487	1496.0543060302734	870.7936191558838	0.99712783	347.08006666666665
SA45_SOC_6	1488	1499.2185974121094	859.9141931533813	0.9953434	347.3136333333333
SA45_SOC_6	1489	1495.5780029296875	858.9130640029907	0.9956643	347.54720000000003
SA45_SOC_6	1490	1520.0305938720703	862.4235820770264	0.999368	347.7807666666667
SA45_SOC_6	1491	1487.5728607177734	832.6475214958191	0.99016947	348.01433333333335
SA45_SOC_6	1492	1482.2444915771484	829.3607640266418	0.9962811	348.2479
SA45_SOC_6	1493	1474.1754913330078	815.8939290046692	0.9975484	348.4814666666667
SA45_SOC_6	1494	1467.3912048339844	799.6298933029175	0.9965133	348.71503333333334
SA45_SOC_6	1495	1456.5641784667969	784.0003824234009	0.9971179	348.9486
SA45_SOC_6	1496	1436.7387771606445	770.0937509536743	0.9971988	349.18216666666666
SA45_SOC_6	1497	1451.6291427612305	762.2751331329346	0.9980519	349.4157333333333
SA45_SOC_6	1498	1449.0154266357422	742.2366499900818	0.9968297	349.6493
SA45_SOC_6	1499	1438.905258178711	733.4989786148071	0.9953566	349.8828666666667
SA45_SOC_6	1500	1453.707160949707	714.9108195304871	0.9971258	350.11643333333336
SA45_SOC_6	1501	1439.0985488891602	706.8937397003174	0.99390537	350.35
SA45_SOC_6	1502	1405.4911422729492	690.0473213195801	0.9991555	350.5835666666667
SA45_SOC_6	1503	1409.146728515625	676.0418128967285	0.9995865	350.81713333333335
SA45_SOC_6	1504	1389.0622329711914	674.2282319068909	0.99909496	351.0507
SA45_SOC_6	1505	1356.829948425293	669.8792552947998	0.99964285	351.28426666666667
SA45_SOC_6	1506	1319.9077606201172	669.855694770813	0.99946827	351.51783333333333
SA45_SOC_6	1507	1289.285545349121	675.1659536361694	0.9995332	351.7514
SA45_SOC_6	1508	1250.9137344360352	678.8753843307495	0.99906534	351.98496666666665
SA45_SOC_6	1509	1246.4569473266602	672.389223575592	0.99956924	352.2185333333333
SA45_SOC_6	1510	1236.3443756103516	675.2168083190918	0.9995448	352.45210000000003
SA45_SOC_6	1511	1223.9204406738281	673.1199216842651	0.99943644	352.6856666666667
SA45_SOC_6	1512	1197.8877639770508	671.8780374526978	0.99867404	352.91923333333335
SA45_SOC_6	1513	1189.0370178222656	670.4118776321411	0.9990109	353.1528
SA45_SOC_6	1514	1168.2835006713867	673.0814266204834	0.99856025	353.3863666666667
SA45_SOC_6	1515	1146.9170379638672	661.3520836830139	0.99922264	353.61993333333334
SA45_SOC_6	1516	1131.5863037109375	656.0534763336182	0.9990723	353.8535
SA45_SOC_6	1517	1114.8497772216797	640.9843969345093	0.99909246	354.08706666666666
SA45_SOC_6	1518	1094.0063095092773	627.1264314651489	0.99973387	354.3206333333333
SA45_SOC_6	1519	1072.3437881469727	617.3443078994751	0.99956805	354.5542
SA45_SOC_6	1520	1047.0275115966797	610.2147388458252	0.99948907	354.7877666666667
SA45_SOC_6	1521	1016.3207244873047	610.3711009025574	0.99949217	355.02133333333336
SA45_SOC_6	1522	987.048454284668	612.572271823883	0.9993518	355.2549
SA45_SOC_6	1523	955.9361457824707	616.4347171783447	0.9993656	355.4884666666667
SA45_SOC_6	1524	935.9914970397949	615.3856945037842	0.99947673	355.72203333333334
SA45_SOC_6	1525	930.9583282470703	610.2654647827148	0.99984574	355.9556
SA45_SOC_6	1526	924.224967956543	608.78990650177	0.99973446	356.18916666666667
SA45_SOC_6	1527	916.062126159668	609.4387221336365	0.99950373	356.4227333333333
SA45_SOC_6	1528	915.3887557983398	609.3800139427185	0.9996861	356.6563
SA45_SOC_6	1529	914.531192779541	606.9445252418518	0.9996364	356.88986666666665
SA45_SOC_6	1530	912.4016189575195	606.0429167747498	0.9996117	357.12343333333337
SA45_SOC_6	1531	910.0994110107422	609.2548084259033	0.9993857	357.357
SA45_SOC_6	1532	900.3741073608398	599.9013447761536	0.9996159	357.5905666666667
SA45_SOC_6	1533	906.3504409790039	600.4063510894775	0.9996195	357.82413333333335
SA45_SOC_6	1534	909.7418975830078	596.3850975036621	0.99888736	358.0577
SA45_SOC_6	1535	888.8992309570312	601.6228079795837	0.9952769	358.2912666666667
SA45_SOC_6	1536	866.4762496948242	601.3868808746338	0.98201996	358.52483333333333
SA45_SOC_6	1537	865.6142807006836	602.5814509391785	0.9285063	358.7584
SA45_SOC_6	1538	867.6082420349121	608.7307476997375	0.99642015	358.99196666666666
SA45_SOC_6	1539	862.4871253967285	605.0044512748718	0.9935934	359.2255333333333
SA45_SOC_6	1540	845.3845596313477	603.584189414978	0.98863786	359.4591
SA45_SOC_6	1541	841.8194389343262	597.9450488090515	0.97144115	359.6926666666667
SA45_SOC_6	1542	842.1988105773926	600.519905090332	0.9926362	359.92623333333336
SA45_SOC_6	1543	841.8770599365234	601.4446878433228	0.9815244	360.1598
SA45_SOC_6	1544	856.8429565429688	604.8372745513916	0.9966813	360.3933666666667
SA45_SOC_6	1545	874.152660369873	618.768560886383	0.997922	360.62693333333334
SA45_SOC_6	1546	868.2464218139648	635.999801158905	0.99861884	360.8605
SA45_SOC_6	1547	932.3208618164062	671.0265111923218	0.99950314	361.09406666666666
SA45_SOC_6	1548	1015.0521469116211	715.7763147354126	0.9995964	361.3276333333333
SA45_SOC_6	1549	1118.7364196777344	761.4765214920044	0.99959594	361.5612
SA45_SOC_6	1550	1208.6527633666992	806.6032934188843	0.99981016	361.79476666666665
SA45_SOC_6	1551	1311.617431640625	848.8967514038086	0.99963295	362.02833333333336
SA45_SOC_6	1552	1420.4817581176758	885.5992841720581	0.99937457	362.2619
SA45_SOC_6	1553	1510.6035232543945	913.1860828399658	0.99952483	362.4954666666667
SA45_SOC_6	1554	1594.442024230957	939.890456199646	0.9996247	362.72903333333335
SA45_SOC_6	1555	1650.4821395874023	953.4458041191101	0.9991498	362.9626
SA45_SOC_6	1556	1676.7832946777344	967.3395609855652	0.99863774	363.19616666666667
SA45_SOC_6	1557	1698.1110763549805	973.5836791992188	0.99621284	363.42973333333333
SA45_SOC_6	1558	1687.672233581543	980.6136631965637	0.9976217	363.6633
SA45_SOC_6	1559	1706.9627380371094	982.339825630188	0.9972927	363.89686666666665
SA45_SOC_6	1560	1719.1980743408203	974.7918319702148	0.9975859	364.1304333333333
SA45_SOC_6	1561	1718.228988647461	965.5222463607788	0.9770797	364.36400000000003
SA45_SOC_6	1562	1712.113265991211	957.4158811569214	0.8929398	364.5975666666667
SA45_SOC_6	1563	1741.2922668457031	956.0196304321289	0.95822245	364.83113333333336
SA45_SOC_6	1564	1696.944694519043	964.5966911315918	0.99975294	365.0647
SA45_SOC_6	1565	1689.3265914916992	963.1449508666992	0.9997328	365.2982666666667
SA45_SOC_6	1566	1681.2455749511719	969.5253467559814	0.99958843	365.53183333333334
SA45_SOC_6	1567	1697.1853637695312	971.8175411224365	0.99957615	365.7654
SA45_SOC_6	1568	1724.9686431884766	964.7992086410522	0.999257	365.99896666666666
SA45_SOC_6	1569	1725.9756088256836	964.742431640625	0.99933904	366.2325333333333
SA45_SOC_6	1570	1728.354606628418	966.2535238265991	0.99928313	366.4661
SA45_SOC_6	1571	1733.4017944335938	959.4211006164551	0.9968929	366.6996666666667
SA45_SOC_6	1572	1739.219741821289	959.0151643753052	0.9985008	366.93323333333336
SA45_SOC_6	1573	1741.1488723754883	965.6898093223572	0.98506016	367.1668
SA45_SOC_6	1574	1729.2719650268555	966.7928409576416	0.9952714	367.4003666666667
SA45_SOC_6	1575	1717.3144912719727	969.6083235740662	0.9989729	367.63393333333335
SA45_SOC_6	1576	1721.3499069213867	970.6094527244568	0.9988147	367.8675
SA45_SOC_6	1577	1737.8148651123047	968.2822394371033	0.9387579	368.10106666666667
SA45_SOC_6	1578	1714.1913986206055	970.0564885139465	0.9996898	368.33463333333333
SA45_SOC_6	1579	1692.963752746582	966.6834712028503	0.99938786	368.5682
SA45_SOC_6	1580	1676.8199157714844	966.5215086936951	0.99966013	368.80176666666665
SA45_SOC_6	1581	1669.6816635131836	957.6548337936401	0.99942255	369.0353333333333
SA45_SOC_6	1582	1683.4928512573242	959.8830413818359	0.9979942	369.26890000000003
SA45_SOC_6	1583	1702.9254913330078	946.6467905044556	0.9975715	369.5024666666667
SA45_SOC_6	1584	1717.7547454833984	957.8731870651245	0.99564505	369.73603333333335
SA45_SOC_6	1585	1734.3651580810547	947.3192310333252	0.9871322	369.9696
SA45_SOC_6	1586	1719.9180221557617	933.4762644767761	0.99401444	370.2031666666667
SA45_SOC_6	1587	1723.363037109375	917.2438359260559	0.9953928	370.43673333333334
SA45_SOC_6	1588	1720.6990814208984	923.1662821769714	0.99724007	370.6703
SA45_SOC_6	1589	1699.6345138549805	920.9619569778442	0.99413	370.90386666666666
SA45_SOC_6	1590	1704.9266052246094	926.0478115081787	0.9894918	371.1374333333333
SA45_SOC_6	1591	1699.313621520996	915.6115293502808	0.98070747	371.371
SA45_SOC_6	1592	1694.4421005249023	921.8683934211731	0.9704351	371.6045666666667
SA45_SOC_6	1593	1687.463722229004	929.3779563903809	0.99617946	371.83813333333336
SA45_SOC_6	1594	1680.4862594604492	920.1925706863403	0.99457884	372.0717
SA45_SOC_6	1595	1660.737533569336	925.4936242103577	0.9970036	372.3052666666667
SA45_SOC_6	1596	1667.8840255737305	921.6166305541992	0.99379647	372.53883333333334
SA45_SOC_6	1597	1689.2866516113281	919.3586826324463	0.9723006	372.7724
SA45_SOC_6	1598	1675.297508239746	910.5278635025024	0.97859657	373.00596666666667
SA45_SOC_6	1599	1637.7239227294922	910.2625179290771	0.40010005	373.2395333333333
SA45_SOC_6	1600	1643.2941055297852	931.7297601699829	0.9982613	373.4731
SA45_SOC_6	1601	1638.6479187011719	925.7338643074036	0.99428284	373.70666666666665
SA45_SOC_6	1602	1633.5237121582031	921.9245910644531	0.99730897	373.94023333333337
SA45_SOC_6	1603	1622.431755065918	920.6934571266174	0.99317294	374.1738
SA45_SOC_6	1604	1618.604850769043	926.6013550758362	0.98712176	374.4073666666667
SA45_SOC_6	1605	1610.3292846679688	918.5166835784912	0.99861646	374.64093333333335
SA45_SOC_6	1606	1599.1411972045898	915.1449537277222	0.9972153	374.8745
SA45_SOC_6	1607	1570.4489135742188	916.0054922103882	0.9984847	375.1080666666667
SA45_SOC_6	1608	1562.8626251220703	905.4156160354614	0.9988594	375.34163333333333
SA45_SOC_6	1609	1555.4777526855469	906.1829423904419	0.9996885	375.5752
SA45_SOC_6	1610	1531.4991760253906	909.5655512809753	0.9989052	375.80876666666666
SA45_SOC_6	1611	1499.381217956543	906.3521146774292	0.9995734	376.0423333333333
SA45_SOC_6	1612	1517.552375793457	913.3353638648987	0.99898726	376.2759
SA45_SOC_6	1613	1486.7002487182617	919.6544766426086	0.9988166	376.5094666666667
SA45_SOC_6	1614	1494.4377136230469	925.5732536315918	0.99818254	376.74303333333336
SA45_SOC_6	1615	1489.0348434448242	919.680290222168	0.99845517	376.9766
SA45_SOC_6	1616	1496.9399642944336	910.4103183746338	0.99869835	377.2101666666667
SA45_SOC_6	1617	1501.5694427490234	900.5530071258545	0.9983615	377.44373333333334
SA45_SOC_6	1618	1498.843002319336	885.5136680603027	0.9973609	377.6773
SA45_SOC_6	1619	1496.5253448486328	871.8788838386536	0.998024	377.91086666666666
SA45_SOC_6	1620	1510.1969146728516	862.5829696655273	0.9968772	378.1444333333333
SA45_SOC_6	1621	1496.1964416503906	828.989782333374	0.9983815	378.378
SA45_SOC_6	1622	1491.8758392333984	840.1100921630859	0.99917907	378.61156666666665
SA45_SOC_6	1623	1500.9091186523438	854.224648475647	0.9992036	378.84513333333337
SA45_SOC_6	1624	1487.1379852294922	891.3013815879822	0.99910295	379.0787
SA45_SOC_6	1625	1497.8424453735352	918.819751739502	0.9986437	379.3122666666667
SA45_SOC_6	1626	1498.857650756836	931.278247833252	0.99888545	379.54583333333335
SA45_SOC_6	1627	1504.3997955322266	938.4271931648254	0.9994548	379.7794
SA45_SOC_6	1628	1502.4797058105469	917.6931595802307	0.99941266	380.01296666666667
SA45_SOC_6	1629	1505.8543395996094	922.9991698265076	0.9988944	380.24653333333333
SA45_SOC_6	1630	1496.5603637695312	922.8231739997864	0.9996853	380.4801
SA45_SOC_6	1631	1492.7770614624023	919.1463804244995	0.9992316	380.71366666666665
SA45_SOC_6	1632	1494.9969863891602	923.1035828590393	0.9988726	380.9472333333333
SA45_SOC_6	1633	1496.6848754882812	935.8523368835449	0.99893826	381.18080000000003
SA45_SOC_6	1634	1493.5386657714844	920.7861542701721	0.99856746	381.4143666666667
SA45_SOC_6	1635	1501.1773681640625	920.5056166648865	0.99920624	381.64793333333336
SA45_SOC_6	1636	1496.5409088134766	915.6724262237549	0.9991351	381.8815
SA45_SOC_6	1637	1493.3074951171875	911.4319181442261	0.99958783	382.1150666666667
SA45_SOC_6	1638	1504.7037506103516	900.9989190101624	0.99937063	382.34863333333334
SA45_SOC_6	1639	1494.693260192871	874.8066329956055	0.99575955	382.5822
SA45_SOC_6	1640	1497.5046157836914	858.1501150131226	0.9989729	382.81576666666666
SA45_SOC_6	1641	1500.0189971923828	824.5746946334839	0.99938476	383.0493333333333
SA45_SOC_6	1642	1488.090591430664	828.3517169952393	0.9992735	383.2829
SA45_SOC_6	1643	1500.2280807495117	814.4731521606445	0.999094	383.5164666666667
SA45_SOC_6	1644	1480.6884384155273	833.831148147583	0.9992193	383.75003333333336
SA45_SOC_6	1645	1505.958251953125	873.6534547805786	0.9991009	383.9836
SA45_SOC_6	1646	1482.5014114379883	896.2151026725769	0.99865365	384.2171666666667
SA45_SOC_6	1647	1481.110725402832	915.4027032852173	0.99861526	384.45073333333335
SA45_SOC_6	1648	1483.9463424682617	920.998649597168	0.9988104	384.6843
SA45_SOC_6	1649	1481.7760848999023	914.7278165817261	0.9975688	384.91786666666667
SA45_SOC_6	1650	1482.8435897827148	908.907208442688	0.99584913	385.15143333333333
SA45_SOC_6	1651	1481.3907623291016	903.2755351066589	0.9981353	385.385
SA45_SOC_6	1652	1481.8484115600586	901.8213486671448	0.9996661	385.61856666666665
SA45_SOC_6	1653	1474.5311737060547	890.4320240020752	0.99776924	385.8521333333333
SA45_SOC_6	1654	1470.9717178344727	877.9624557495117	0.99948645	386.08570000000003
SA45_SOC_6	1655	1473.2282638549805	879.4000339508057	0.9995209	386.3192666666667
SA45_SOC_6	1656	1467.1459579467773	878.7645435333252	0.99864405	386.55283333333335
SA45_SOC_6	1657	1463.488998413086	873.952145576477	0.9994987	386.7864
SA45_SOC_6	1658	1467.1266174316406	870.3715896606445	0.9991405	387.0199666666667
SA45_SOC_6	1659	1457.8171920776367	873.7617945671082	0.9983551	387.25353333333334
SA45_SOC_6	1660	1454.9507904052734	877.5626993179321	0.99853206	387.4871
SA45_SOC_6	1661	1454.604606628418	876.7266225814819	0.9990048	387.72066666666666
SA45_SOC_6	1662	1455.1522064208984	866.9990229606628	0.99858785	387.9542333333333
SA45_SOC_6	1663	1454.7342681884766	869.9929475784302	0.9995327	388.1878
SA45_SOC_6	1664	1453.8161087036133	872.345974445343	0.99944514	388.4213666666667
SA45_SOC_6	1665	1454.916000366211	858.6817717552185	0.999015	388.65493333333336
SA45_SOC_6	1666	1458.4468460083008	864.1543793678284	0.9990079	388.8885
SA45_SOC_6	1667	1459.9824142456055	857.0506238937378	0.9987459	389.1220666666667
SA45_SOC_6	1668	1449.7697067260742	861.150541305542	0.99884295	389.35563333333334
SA45_SOC_6	1669	1455.6603240966797	866.4568090438843	0.9992055	389.5892
SA45_SOC_6	1670	1457.376708984375	859.5876932144165	0.99846435	389.82276666666667
SA45_SOC_6	1671	1454.4023895263672	866.1303091049194	0.9980679	390.0563333333333
SA45_SOC_6	1672	1461.0722351074219	861.8515634536743	0.99759126	390.2899
SA45_SOC_6	1673	1454.7615051269531	868.0608558654785	0.9979036	390.52346666666665
SA45_SOC_6	1674	1459.6210098266602	870.609769821167	0.99722373	390.75703333333337
SA45_SOC_6	1675	1463.3414840698242	885.3506755828857	0.9989845	390.99060000000003
SA45_SOC_6	1676	1464.6123504638672	888.7615442276001	0.99948883	391.2241666666667
SA45_SOC_6	1677	1485.399169921875	890.7545328140259	0.999476	391.45773333333335
SA45_SOC_6	1678	1491.4281463623047	892.4922823905945	0.9993543	391.6913
SA45_SOC_6	1679	1483.5581588745117	890.0586605072021	0.9997881	391.9248666666667
SA45_SOC_6	1680	1485.2498245239258	895.9920501708984	0.9996296	392.15843333333333
SA45_SOC_6	1681	1485.3825759887695	903.5842037200928	0.999387	392.392
SA45_SOC_6	1682	1493.371467590332	905.0702548027039	0.9990945	392.62556666666666
SA45_SOC_6	1683	1512.3871994018555	908.2027745246887	0.998747	392.8591333333333
SA45_SOC_6	1684	1524.734230041504	908.0959796905518	0.99851054	393.0927
SA45_SOC_6	1685	1535.9557342529297	906.0538744926453	0.99538934	393.3262666666667
SA45_SOC_6	1686	1536.9697952270508	908.370852470398	0.99763155	393.55983333333336
SA45_SOC_6	1687	1548.8750839233398	915.4983615875244	0.9974299	393.7934
SA45_SOC_6	1688	1562.8985595703125	910.9584546089172	0.9973361	394.0269666666667
SA45_SOC_6	1689	1562.4285507202148	907.3849153518677	0.9982145	394.26053333333334
SA45_SOC_6	1690	1563.8232421875	908.6466264724731	0.99866784	394.4941
SA45_SOC_6	1691	1575.0759887695312	908.1577777862549	0.81360126	394.72766666666666
SA45_SOC_6	1692	1590.4718399047852	917.9229068756104	0.9965765	394.9612333333333
SA45_SOC_6	1693	1605.1809310913086	922.9801797866821	0.9980129	395.1948
SA45_SOC_6	1694	1620.296287536621	921.1560416221619	0.99859387	395.42836666666665
SA45_SOC_6	1695	1628.0868530273438	923.3545088768005	0.994504	395.66193333333337
SA45_SOC_6	1696	1625.6425094604492	931.7632985115051	0.99241614	395.8955
SA45_SOC_6	1697	1618.462142944336	924.4214916229248	0.9980951	396.1290666666667
SA45_SOC_6	1698	1580.1171112060547	924.2586278915405	0.99855477	396.36263333333335
SA45_SOC_6	1699	1572.117576599121	928.065390586853	0.9985359	396.5962
SA45_SOC_6	1700	1557.1293640136719	922.3123741149902	0.9997156	396.82976666666667
SA45_SOC_6	1701	1536.0181045532227	911.6106176376343	0.9997793	397.06333333333333
SA45_SOC_6	1702	1536.338882446289	909.5718598365784	0.9995946	397.2969
SA45_SOC_6	1703	1538.9094543457031	908.0865812301636	0.99949396	397.53046666666665
SA45_SOC_6	1704	1531.3785552978516	913.2332682609558	0.99972814	397.7640333333333
SA45_SOC_6	1705	1529.388313293457	907.2026109695435	0.999479	397.99760000000003
SA45_SOC_6	1706	1511.5188217163086	902.623565196991	0.9982529	398.2311666666667
SA45_SOC_6	1707	1498.959732055664	885.1278162002563	0.9583793	398.46473333333336
SA45_SOC_6	1708	1503.4232711791992	891.9327521324158	0.99543166	398.6983
SA45_SOC_6	1709	1500.1789855957031	889.4950747489929	0.99445313	398.9318666666667
SA45_SOC_6	1710	1507.3210144042969	895.7258033752441	0.99741036	399.16543333333334
SA45_SOC_6	1711	1510.5679321289062	904.2945599555969	0.99908125	399.399
SA45_SOC_6	1712	1501.1215209960938	927.9463005065918	0.99005085	399.63256666666666
SA45_SOC_6	1713	1491.4056015014648	925.1086091995239	0.9983834	399.8661333333333
SA45_SOC_6	1714	1492.350082397461	931.9643354415894	0.99877864	400.0997
SA45_SOC_6	1715	1488.0594635009766	934.7245216369629	0.9989537	400.33326666666665
SA45_SOC_6	1716	1492.2491455078125	936.7938566207886	0.99882	400.56683333333336
SA45_SOC_6	1717	1507.313461303711	926.3157320022583	0.9989039	400.8004
SA45_SOC_6	1718	1505.6404495239258	929.7627782821655	0.9983816	401.0339666666667
SA45_SOC_6	1719	1517.7399444580078	925.0698566436768	0.9980475	401.26753333333335
SA45_SOC_6	1720	1526.0472106933594	923.7745428085327	0.9985409	401.5011
SA45_SOC_6	1721	1530.7863235473633	928.7686657905579	0.9986393	401.73466666666667
SA45_SOC_6	1722	1531.2035751342773	927.9603338241577	0.9988764	401.96823333333333
SA45_SOC_6	1723	1531.2236022949219	931.7359399795532	0.99813867	402.2018
SA45_SOC_6	1724	1543.381462097168	932.9666876792908	0.99643314	402.43536666666665
SA45_SOC_6	1725	1541.228370666504	921.4385104179382	0.998971	402.6689333333333
SA45_SOC_6	1726	1559.8451614379883	918.4205102920532	0.99803394	402.90250000000003
SA45_SOC_6	1727	1562.168197631836	917.1698713302612	0.99775034	403.1360666666667
SA45_SOC_6	1728	1552.4434661865234	917.3832035064697	0.9951756	403.36963333333335
SA45_SOC_6	1729	1549.0219116210938	915.6460332870483	0.995357	403.6032
SA45_SOC_6	1730	1547.2859573364258	908.7380361557007	0.9989079	403.8367666666667
SA45_SOC_6	1731	1558.3624649047852	906.4569783210754	0.9986412	404.07033333333334
SA45_SOC_6	1732	1574.999771118164	905.2250719070435	0.9995066	404.3039
SA45_SOC_6	1733	1572.2332763671875	902.6922512054443	0.999286	404.53746666666666
SA45_SOC_6	1734	1564.9497985839844	905.0692248344421	0.998754	404.7710333333333
SA45_SOC_6	1735	1557.667465209961	906.8184971809387	0.99946696	405.0046
SA45_SOC_6	1736	1550.6854248046875	907.1028327941895	0.9995839	405.2381666666667
SA45_SOC_6	1737	1550.764274597168	914.138674736023	0.99968815	405.47173333333336
SA45_SOC_6	1738	1553.4769821166992	912.8007459640503	0.99729055	405.7053
SA45_SOC_6	1739	1538.3446884155273	918.8452434539795	0.99789953	405.9388666666667
SA45_SOC_6	1740	1525.2644348144531	919.2619299888611	0.9967777	406.17243333333334
SA45_SOC_6	1741	1515.0122451782227	915.0276017189026	0.99853146	406.406
SA45_SOC_6	1742	1513.3829498291016	918.7607860565186	0.99899346	406.63956666666667
SA45_SOC_6	1743	1508.2920455932617	923.8282299041748	0.99907327	406.8731333333333
SA45_SOC_6	1744	1494.0137100219727	923.9708161354065	0.99949956	407.1067
SA45_SOC_6	1745	1510.2484130859375	923.3925533294678	0.9992968	407.34026666666665
SA45_SOC_6	1746	1489.0016555786133	925.5032157897949	0.9994205	407.57383333333337
SA45_SOC_6	1747	1473.7635040283203	917.9744052886963	0.9994911	407.80740000000003
SA45_SOC_6	1748	1467.1306228637695	916.6958284378052	0.99939895	408.0409666666667
SA45_SOC_6	1749	1461.1207580566406	910.9184789657593	0.9989974	408.27453333333335
SA45_SOC_6	1750	1449.0867233276367	892.0849943161011	0.998895	408.5081
SA45_SOC_6	1751	1445.368423461914	896.2774157524109	0.9982699	408.7416666666667
SA45_SOC_6	1752	1445.0669860839844	869.8044633865356	0.99551976	408.97523333333334
SA45_SOC_6	1753	1416.441421508789	868.3540749549866	0.9990295	409.2088
SA45_SOC_6	1754	1428.8731384277344	859.898099899292	0.9967899	409.44236666666666
SA45_SOC_6	1755	1428.7397003173828	858.4121775627136	0.998418	409.6759333333333
SA45_SOC_6	1756	1423.3161163330078	856.1790132522583	0.99912924	409.9095
SA45_SOC_6	1757	1426.0942840576172	863.6315417289734	0.99924576	410.1430666666667
SA45_SOC_6	1758	1431.584587097168	861.109664440155	0.9988494	410.37663333333336
SA45_SOC_6	1759	1422.8447341918945	859.1512441635132	0.99867636	410.6102
SA45_SOC_6	1760	1420.0831604003906	854.0705394744873	0.9984394	410.8437666666667
SA45_SOC_6	1761	1399.7630310058594	869.6243476867676	0.9993345	411.07733333333334
SA45_SOC_6	1762	1417.6998138427734	849.3995046615601	0.99625826	411.3109
SA45_SOC_6	1763	1430.636329650879	836.6752123832703	0.9964966	411.54446666666666
SA45_SOC_6	1764	1414.1429901123047	797.6672887802124	0.9983839	411.7780333333333
SA45_SOC_6	1765	1415.555534362793	759.5436573028564	0.997938	412.0116
SA45_SOC_6	1766	1419.1749572753906	732.2788524627686	0.99538827	412.24516666666665
SA45_SOC_6	1767	1413.3281707763672	707.6252746582031	0.9990988	412.47873333333337
SA45_SOC_6	1768	1416.4107513427734	698.6345529556274	0.998464	412.7123
SA45_SOC_6	1769	1427.3266983032227	687.9606056213379	0.99663734	412.9458666666667
SA45_SOC_6	1770	1424.6789932250977	678.33336353302	0.99838173	413.17943333333335
SA45_SOC_6	1771	1411.003074645996	666.4687728881836	0.9967338	413.413
SA45_SOC_6	1772	1411.922607421875	653.5030174255371	0.99854255	413.6465666666667
SA45_SOC_6	1773	1414.4668579101562	653.9426851272583	0.999017	413.88013333333333
SA45_SOC_6	1774	1388.4590148925781	645.4048919677734	0.9991929	414.1137
SA45_SOC_6	1775	1364.9822616577148	650.8522653579712	0.9990989	414.34726666666666
SA45_SOC_6	1776	1347.0175552368164	648.6601710319519	0.9989466	414.5808333333333
SA45_SOC_6	1777	1319.6538162231445	637.2057008743286	0.999154	414.81440000000003
SA45_SOC_6	1778	1303.974266052246	628.5941362380981	0.9991591	415.0479666666667
SA45_SOC_6	1779	1291.3490295410156	618.543062210083	0.9995209	415.28153333333336
SA45_SOC_6	1780	1277.9215621948242	622.5942492485046	0.99941766	415.5151
SA45_SOC_6	1781	1268.3372497558594	624.5139813423157	0.9996376	415.7486666666667
SA45_SOC_6	1782	1253.964500427246	625.1087236404419	0.99967337	415.98223333333334
SA45_SOC_6	1783	1249.0362167358398	620.8228969573975	0.9996506	416.2158
SA45_SOC_6	1784	1244.4831848144531	624.0818452835083	0.9995371	416.44936666666666
SA45_SOC_6	1785	1234.0198516845703	625.2627038955688	0.99952614	416.6829333333333
SA45_SOC_6	1786	1227.784538269043	614.0785360336304	0.9995276	416.9165
SA45_SOC_6	1787	1229.4448471069336	620.2513289451599	0.99977595	417.15006666666665
SA45_SOC_6	1788	1230.8445739746094	615.0815963745117	0.99966514	417.38363333333336
SA45_SOC_6	1789	1226.7935943603516	621.3673639297485	0.9995357	417.6172
SA45_SOC_6	1790	1222.389793395996	613.672149181366	0.9989598	417.8507666666667
SA45_SOC_6	1791	1228.1696319580078	616.1171650886536	0.999416	418.08433333333335
SA45_SOC_6	1792	1223.466911315918	609.3169927597046	0.9993339	418.3179
SA45_SOC_6	1793	1220.9751892089844	606.2322378158569	0.99901795	418.55146666666667
SA45_SOC_6	1794	1222.111930847168	594.673547744751	0.9989802	418.78503333333333
SA45_SOC_6	1795	1227.9168319702148	595.4471182823181	0.9994531	419.0186
SA45_SOC_6	1796	1226.0673522949219	596.2375545501709	0.9996345	419.25216666666665
SA45_SOC_6	1797	1228.7083053588867	590.9263300895691	0.999286	419.4857333333333
SA45_SOC_6	1798	1225.9432983398438	585.979585647583	0.9994135	419.71930000000003
SA45_SOC_6	1799	1225.3316116333008	578.6479496955872	0.9986193	419.9528666666667
SA45_SOC_6	1800	1231.926040649414	576.4107298851013	0.9989261	420.18643333333335
SA45_SOC_6	1801	1226.3426971435547	577.0271015167236	0.9991518	420.42
SA45_SOC_6	1802	1229.0437316894531	572.2219133377075	0.999602	420.6535666666667
SA45_SOC_6	1803	1223.0836486816406	565.23686170578	0.99961746	420.88713333333334
SA45_SOC_6	1804	1226.729393005371	565.9247517585754	0.9996768	421.1207
SA45_SOC_6	1805	1226.2818145751953	560.4047012329102	0.999471	421.35426666666666
SA45_SOC_6	1806	1223.7886047363281	556.4834833145142	0.9996178	421.5878333333333
SA45_SOC_6	1807	1224.1719818115234	554.9933767318726	0.9996357	421.8214
SA45_SOC_6	1808	1223.7329864501953	553.5225176811218	0.99909544	422.0549666666667
SA45_SOC_6	1809	1229.2616271972656	555.5252909660339	0.9992304	422.28853333333336
SA45_SOC_6	1810	1225.8425903320312	553.9045715332031	0.99940574	422.5221
SA45_SOC_6	1811	1224.250373840332	556.7204403877258	0.9991111	422.7556666666667
SA45_SOC_6	1812	1217.475929260254	549.8073577880859	0.9992218	422.98923333333335
SA45_SOC_6	1813	1219.2974853515625	552.960991859436	0.99920064	423.2228
SA45_SOC_6	1814	1222.1587371826172	553.1014537811279	0.99873215	423.45636666666667
SA45_SOC_6	1815	1218.5058975219727	550.3359889984131	0.99900585	423.68993333333333
SA45_SOC_6	1816	1218.7402725219727	551.8833875656128	0.9992638	423.9235
SA45_SOC_6	1817	1219.182014465332	551.3027429580688	0.9987509	424.15706666666665
SA45_SOC_6	1818	1208.6928176879883	550.2896404266357	0.99878937	424.39063333333337
SA45_SOC_6	1819	1215.0981903076172	558.4115195274353	0.99910825	424.62420000000003
SA45_SOC_6	1820	1218.2357025146484	557.7796983718872	0.99922323	424.8577666666667
SA45_SOC_6	1821	1209.0940475463867	553.0970764160156	0.9986897	425.09133333333335
SA45_SOC_6	1822	1209.7686767578125	553.3302354812622	0.99850947	425.3249
SA45_SOC_6	1823	1212.8665924072266	554.3219017982483	0.9992046	425.5584666666667
SA45_SOC_6	1824	1207.057113647461	552.762336730957	0.9986707	425.79203333333334
SA45_SOC_6	1825	1210.3591918945312	553.9643096923828	0.998458	426.0256
SA45_SOC_6	1826	1212.4309158325195	555.5347537994385	0.99912685	426.25916666666666
SA45_SOC_6	1827	1197.1628952026367	548.9458537101746	0.99760157	426.4927333333333
SA45_SOC_6	1828	1207.177391052246	553.8313794136047	0.9984516	426.7263
SA45_SOC_6	1829	1206.7813110351562	555.1729774475098	0.99926955	426.9598666666667
SA45_SOC_6	1830	1194.5537567138672	551.7857980728149	0.99818283	427.19343333333336
SA45_SOC_6	1831	1201.5727615356445	548.9298248291016	0.9992847	427.427
SA45_SOC_6	1832	1192.664451599121	546.2727642059326	0.9990595	427.6605666666667
SA45_SOC_6	1833	1193.6405181884766	548.2407760620117	0.9986731	427.89413333333334
SA45_SOC_6	1834	1201.7480850219727	547.8393459320068	0.9988949	428.1277
SA45_SOC_6	1835	1190.0406646728516	543.1269192695618	0.9992244	428.36126666666667
SA45_SOC_6	1836	1193.4845352172852	541.4701509475708	0.9990018	428.5948333333333
SA45_SOC_6	1837	1202.226676940918	546.417088508606	0.999111	428.8284
SA45_SOC_6	1838	1191.8564987182617	542.1575260162354	0.9992072	429.06196666666665
SA45_SOC_6	1839	1192.6120376586914	542.4912357330322	0.99946684	429.29553333333337
SA45_SOC_6	1840	1196.129035949707	541.6126084327698	0.9991755	429.5291
SA45_SOC_6	1841	1193.642921447754	538.479380607605	0.99939847	429.7626666666667
SA45_SOC_6	1842	1199.2425155639648	539.3345761299133	0.999426	429.99623333333335
SA45_SOC_6	1843	1194.5261764526367	538.3532094955444	0.9994105	430.2298
SA45_SOC_6	1844	1195.9775161743164	537.6786768436432	0.99932253	430.4633666666667
SA45_SOC_6	1845	1203.174934387207	540.6517124176025	0.99935895	430.69693333333333
SA45_SOC_6	1846	1197.0726013183594	539.6346831321716	0.9992694	430.9305
SA45_SOC_6	1847	1194.2676544189453	535.8355808258057	0.9994666	431.16406666666666
SA45_SOC_6	1848	1207.7624130249023	540.210371017456	0.9992854	431.3976333333333
SA45_SOC_6	1849	1199.1200637817383	538.8578939437866	0.99933416	431.63120000000004
SA45_SOC_6	1850	1194.4801712036133	536.6230237483978	0.9995715	431.8647666666667
SA45_SOC_6	1851	1192.5977325439453	537.9249036312103	0.9995382	432.09833333333336
SA45_SOC_6	1852	1191.0546112060547	537.634516954422	0.9995178	432.3319
SA45_SOC_6	1853	1195.3184509277344	536.97678565979	0.999483	432.5654666666667
SA45_SOC_6	1854	1206.932144165039	541.7589282989502	0.99938786	432.79903333333334
SA45_SOC_6	1855	1189.6703338623047	537.9176616668701	0.99964	433.0326
SA45_SOC_6	1856	1174.2752838134766	536.9888877868652	0.99975437	433.26616666666666
SA45_SOC_6	1857	1176.8567276000977	541.2263059616089	0.9995073	433.4997333333333
SA45_SOC_6	1858	1172.5243377685547	537.3999094963074	0.9997166	433.7333
SA45_SOC_6	1859	1172.3557662963867	535.8494532108307	0.9996019	433.96686666666665
SA45_SOC_6	1860	1178.82568359375	546.6017746925354	0.99937314	434.20043333333336
SA45_SOC_6	1861	1167.3132705688477	550.7871150970459	0.99912137	434.434
SA45_SOC_6	1862	1156.1146545410156	553.2520866394043	0.999014	434.6675666666667
SA45_SOC_6	1863	1157.1152114868164	546.4691019058228	0.9988858	434.90113333333335
SA45_SOC_6	1864	1155.0414276123047	550.3962421417236	0.9990101	435.1347
SA45_SOC_6	1865	1138.2737731933594	551.8910479545593	0.99889106	435.36826666666667
SA45_SOC_6	1866	1136.183967590332	560.3121328353882	0.9990753	435.60183333333333
SA45_SOC_6	1867	1126.6685485839844	558.6776375770569	0.9985588	435.8354
SA45_SOC_6	1868	1137.615966796875	565.9722590446472	0.99886346	436.06896666666665
SA45_SOC_6	1869	1114.4755554199219	588.9295434951782	0.9827085	436.3025333333333
SA45_SOC_6	1870	1103.5497665405273	601.3374423980713	0.99779177	436.53610000000003
SA45_SOC_6	1871	1105.795669555664	614.5088052749634	0.99759656	436.7696666666667
SA45_SOC_6	1872	1115.8085632324219	641.0073137283325	0.9981798	437.00323333333336
SA45_SOC_6	1873	1133.9715957641602	673.8871192932129	0.9994356	437.2368
SA45_SOC_6	1874	1139.502182006836	707.5399804115295	0.99979526	437.4703666666667
SA45_SOC_6	1875	1194.7639846801758	744.2022800445557	0.9995454	437.70393333333334
SA45_SOC_6	1876	1246.9654083251953	785.1966905593872	0.99939156	437.9375
SA45_SOC_6	1877	1301.8781661987305	815.7595825195312	0.9997098	438.17106666666666
SA45_SOC_6	1878	1366.0514831542969	842.4758005142212	0.99975556	438.4046333333333
SA45_SOC_6	1879	1434.6050262451172	868.5575580596924	0.99901605	438.6382
SA45_SOC_6	1880	1498.0416870117188	894.7590494155884	0.9994406	438.8717666666667
SA45_SOC_6	1881	1550.910301208496	906.6782283782959	0.99928755	439.10533333333336
SA45_SOC_6	1882	1589.5869827270508	908.5486507415771	0.9995993	439.3389
SA45_SOC_6	1883	1607.1923446655273	908.3218002319336	0.9995926	439.5724666666667
SA45_SOC_6	1884	1600.469970703125	910.8839106559753	0.9989617	439.80603333333335
SA45_SOC_6	1885	1602.1456146240234	915.1901435852051	0.9995061	440.0396
SA45_SOC_6	1886	1605.7135391235352	917.3799848556519	0.99968064	440.27316666666667
SA45_SOC_6	1887	1614.9700927734375	927.6684665679932	0.9992731	440.50673333333333
SA45_SOC_6	1888	1625.6295776367188	933.6235499382019	0.99675685	440.7403
SA45_SOC_6	1889	1649.6146774291992	945.7906293869019	0.98802865	440.97386666666665
SA45_SOC_6	1890	1648.5221099853516	941.9824504852295	0.9968515	441.2074333333333
SA45_SOC_6	1891	1661.1417388916016	951.1697030067444	0.9983015	441.44100000000003
SA45_SOC_6	1892	1643.694076538086	954.3098831176758	0.9993624	441.6745666666667
SA45_SOC_6	1893	1673.807601928711	949.1505146026611	0.9992411	441.90813333333335
SA45_SOC_6	1894	1694.637222290039	942.5139141082764	0.9992182	442.1417
SA45_SOC_6	1895	1726.3627624511719	939.8133373260498	0.9988305	442.3752666666667
SA45_SOC_6	1896	1735.466537475586	940.7811856269836	0.9982823	442.60883333333334
SA45_SOC_6	1897	1740.8390808105469	939.3820381164551	0.9968341	442.8424
SA45_SOC_6	1898	1739.688606262207	943.2476377487183	0.9948703	443.07596666666666
SA45_SOC_6	1899	1747.9591369628906	942.0894384384155	0.99693584	443.3095333333333
SA45_SOC_6	1900	1749.9032592773438	938.4326648712158	0.9926762	443.5431
SA45_SOC_6	1901	1745.5977630615234	940.5912208557129	0.98983765	443.7766666666667
SA45_SOC_6	1902	1756.4266204833984	947.5383567810059	0.9874772	444.01023333333336
SA45_SOC_6	1903	1738.7744522094727	942.251980304718	0.9976992	444.2438
SA45_SOC_6	1904	1731.1176681518555	938.829653263092	0.9990834	444.4773666666667
SA45_SOC_6	1905	1719.6923446655273	927.4851322174072	0.99819773	444.71093333333334
SA45_SOC_6	1906	1692.505760192871	931.904661655426	0.99901843	444.9445
SA45_SOC_6	1907	1682.6176071166992	932.8833246231079	0.9997402	445.17806666666667
SA45_SOC_6	1908	1655.1022338867188	934.1306805610657	0.9997093	445.4116333333333
SA45_SOC_6	1909	1606.8705368041992	935.6487894058228	0.99974614	445.6452
SA45_SOC_6	1910	1560.252456665039	932.8831958770752	0.9991161	445.87876666666665
SA45_SOC_6	1911	1532.632713317871	927.8767776489258	0.9985506	446.11233333333337
SA45_SOC_6	1912	1527.5820922851562	920.682578086853	0.9896067	446.34590000000003
SA45_SOC_6	1913	1532.204704284668	918.608865737915	0.99844813	446.5794666666667
SA45_SOC_6	1914	1532.9783248901367	920.5767488479614	0.9983677	446.81303333333335
SA45_SOC_6	1915	1527.0272827148438	921.0538816452026	0.99975353	447.0466
SA45_SOC_6	1916	1520.7068252563477	925.0814437866211	0.9996723	447.2801666666667
SA45_SOC_6	1917	1526.5569305419922	928.0996370315552	0.99955004	447.51373333333333
SA45_SOC_6	1918	1513.926887512207	927.384774684906	0.99979895	447.7473
SA45_SOC_6	1919	1507.3891067504883	926.5767645835876	0.99950266	447.98086666666666
SA45_SOC_6	1920	1521.5800094604492	924.0149116516113	0.99871683	448.2144333333333
SA45_SOC_6	1921	1499.9949645996094	915.1132822036743	0.9990451	448.44800000000004
SA45_SOC_6	1922	1504.1242218017578	919.0760850906372	0.9989575	448.6815666666667
SA45_SOC_6	1923	1505.2981567382812	921.2332248687744	0.99899155	448.91513333333336
SA45_SOC_6	1924	1493.8564682006836	925.2046537399292	0.9990742	449.1487
SA45_SOC_6	1925	1506.935806274414	927.5036716461182	0.997764	449.3822666666667
SA45_SOC_6	1926	1493.6000061035156	935.5129623413086	0.999408	449.61583333333334
SA45_SOC_6	1927	1484.747428894043	928.0417013168335	0.7547428	449.8494
SA45_SOC_6	1928	1455.3610610961914	941.1752128601074	0.99494004	450.08296666666666
SA45_SOC_6	1929	1433.6008071899414	919.5699548721313	0.99858814	450.3165333333333
SA45_SOC_6	1930	1434.301528930664	904.5804405212402	0.99954116	450.5501
SA45_SOC_6	1931	1441.4489364624023	856.2016725540161	0.9996731	450.78366666666665
SA45_SOC_6	1932	1467.6292419433594	823.868522644043	0.9993948	451.01723333333337
SA45_SOC_6	1933	1486.5329360961914	817.390923500061	0.9993981	451.2508
SA45_SOC_6	1934	1500.8620834350586	785.9020900726318	0.999716	451.4843666666667
SA45_SOC_6	1935	1501.1948776245117	795.9682273864746	0.9995931	451.71793333333335
SA45_SOC_6	1936	1517.1429061889648	770.5985641479492	0.99973804	451.9515
SA45_SOC_6	1937	1523.6775970458984	771.9176316261292	0.9997181	452.18506666666667
SA45_SOC_6	1938	1526.5472030639648	779.5683002471924	0.9997427	452.41863333333333
SA45_SOC_6	1939	1549.4733810424805	795.2648234367371	0.9996823	452.6522
SA45_SOC_6	1940	1580.2349853515625	813.9436841011047	0.9994666	452.88576666666665
SA45_SOC_6	1941	1595.8281326293945	848.9967226982117	0.99929667	453.1193333333333
SA45_SOC_6	1942	1615.1567459106445	873.9715218544006	0.9992078	453.35290000000003
SA45_SOC_6	1943	1641.4091491699219	908.2868456840515	0.99730265	453.5864666666667
SA45_SOC_6	1944	1640.7329177856445	916.9417333602905	0.9656014	453.82003333333336
SA45_SOC_6	1945	1656.7692947387695	929.1513633728027	0.9977603	454.0536
SA45_SOC_6	1946	1676.9795608520508	937.4927544593811	0.9968257	454.2871666666667
SA45_SOC_6	1947	1680.5304336547852	940.3011560440063	0.9941375	454.52073333333334
SA45_SOC_6	1948	1673.192253112793	932.5933885574341	0.9924597	454.7543
SA45_SOC_6	1949	1655.1467514038086	929.6470999717712	0.99202955	454.98786666666666
SA45_SOC_6	1950	1668.2973861694336	927.5138425827026	0.9881542	455.2214333333333
SA45_SOC_6	1951	1644.9403381347656	924.0984034538269	0.9921496	455.455
SA45_SOC_6	1952	1658.9558029174805	926.3197231292725	0.9956637	455.6885666666667
SA45_SOC_6	1953	1637.3756790161133	929.2471504211426	0.99783844	455.92213333333336
SA45_SOC_6	1954	1633.1040573120117	928.776969909668	0.9978454	456.1557
SA45_SOC_6	1955	1626.0218811035156	929.1464710235596	0.9956715	456.3892666666667
SA45_SOC_6	1956	1618.322982788086	931.2981390953064	0.99422824	456.62283333333335
SA45_SOC_6	1957	1590.6051635742188	938.6309337615967	0.9962287	456.8564
SA45_SOC_6	1958	1573.7924194335938	930.7956433296204	0.99789196	457.08996666666667
SA45_SOC_6	1959	1563.5497283935547	938.8605523109436	0.99713755	457.32353333333333
SA45_SOC_6	1960	1561.8243026733398	938.8410472869873	0.9948009	457.5571
SA45_SOC_6	1961	1540.7347869873047	935.5414152145386	0.99108136	457.79066666666665
SA45_SOC_6	1962	1553.0393600463867	934.4747543334961	0.99847907	458.0242333333333
SA45_SOC_6	1963	1562.6189804077148	934.4326543807983	0.99902403	458.25780000000003
SA45_SOC_6	1964	1552.6456832885742	930.0287675857544	0.99858034	458.4913666666667
SA45_SOC_6	1965	1553.7419128417969	930.0291538238525	0.9979755	458.72493333333335
SA45_SOC_6	1966	1539.1936111450195	920.5461072921753	0.9959806	458.9585
SA45_SOC_6	1967	1529.4169235229492	916.4468336105347	0.9985384	459.1920666666667
SA45_SOC_6	1968	1527.414665222168	913.4139633178711	0.9989631	459.42563333333334
SA45_SOC_6	1969	1503.5161972045898	911.2105393409729	0.99898463	459.6592
SA45_SOC_6	1970	1508.1196975708008	896.2703347206116	0.9954053	459.89276666666666
SA45_SOC_6	1971	1500.2544021606445	903.0801630020142	0.9976059	460.1263333333333
SA45_SOC_6	1972	1507.5338745117188	913.4433174133301	0.9991358	460.3599
SA45_SOC_6	1973	1504.6132278442383	916.113703250885	0.9991756	460.5934666666667
SA45_SOC_6	1974	1492.5361633300781	918.5553073883057	0.99940777	460.82703333333336
SA45_SOC_6	1975	1491.9917678833008	916.9479131698608	0.99878603	461.0606
SA45_SOC_6	1976	1508.0724334716797	922.3726272583008	0.9990382	461.2941666666667
SA45_SOC_6	1977	1496.4279556274414	914.8747158050537	0.9977851	461.52773333333334
SA45_SOC_6	1978	1506.2861251831055	902.9998254776001	0.998887	461.7613
SA45_SOC_6	1979	1502.3280715942383	894.638671875	0.9972197	461.99486666666667
SA45_SOC_6	1980	1510.8598709106445	893.0935907363892	0.99627435	462.2284333333333
SA45_SOC_6	1981	1504.6492767333984	884.6802949905396	0.9926702	462.462
SA45_SOC_6	1982	1517.7898406982422	876.663408279419	0.998841	462.69556666666665
SA45_SOC_6	1983	1499.1662979125977	870.3797006607056	0.9982497	462.92913333333337
SA45_SOC_6	1984	1488.101577758789	860.7890868186951	0.99512994	463.16270000000003
SA45_SOC_6	1985	1482.721939086914	858.5965418815613	0.9964353	463.3962666666667
SA45_SOC_6	1986	1482.469711303711	853.7604546546936	0.99729234	463.62983333333335
SA45_SOC_6	1987	1471.6834259033203	840.4700016975403	0.9962334	463.8634
SA45_SOC_6	1988	1484.5329666137695	818.2796573638916	0.9972778	464.0969666666667
SA45_SOC_6	1989	1465.8318328857422	804.53852891922	0.9939903	464.33053333333334
SA45_SOC_6	1990	1458.8168334960938	792.2275114059448	0.994693	464.5641
SA45_SOC_6	1991	1456.347770690918	783.5446214675903	0.9971111	464.79766666666666
SA45_SOC_6	1992	1450.1490783691406	796.8872165679932	0.99582976	465.0312333333333
SA45_SOC_6	1993	1437.040786743164	824.819118976593	0.99877685	465.26480000000004
SA45_SOC_6	1994	1439.6248626708984	861.9615125656128	0.9969081	465.4983666666667
SA45_SOC_6	1995	1437.4832153320312	905.4895806312561	0.99762815	465.73193333333336
SA45_SOC_6	1996	1442.6361465454102	927.4781799316406	0.9985728	465.9655
SA45_SOC_6	1997	1439.0827560424805	933.2476115226746	0.99090016	466.1990666666667
SA45_SOC_6	1998	1447.0147705078125	938.8675689697266	0.9978382	466.43263333333334
SA45_SOC_6	1999	1449.697265625	940.8367395401001	0.99839956	466.6662
[truncated: 1,856 more rows]
