# Supplementary material for: Measuring inter-individual differences in behavioural types of gilthead seabreams in the laboratory using deep learning
Source: PeerJ. 2022 May 5;10:e13396. doi: 10.7717/peerj.13396 (PMC9080431; doi:10.7717/peerj.13396)
Supplement: Supplemental Information 1 [file peerj-10-13396-s001.zip › Raw validation data/d4/SA45_SOC_7.csv]

ID	sec	X	Y	%	seconds
SA45_SOC_7	1	1660.2825164794922	944.0677499771118	0.99838626	0.0
SA45_SOC_7	2	1676.4454650878906	939.4712591171265	0.9970155	0.23356666666666667
SA45_SOC_7	3	1697.8296661376953	942.5270462036133	0.9897522	0.46713333333333334
SA45_SOC_7	4	1614.554214477539	992.1770524978638	0.98912525	0.7007
SA45_SOC_7	5	1598.1431579589844	985.5601501464844	0.995436	0.9342666666666667
SA45_SOC_7	6	1584.6575546264648	961.9329357147217	0.98881197	1.1678333333333333
SA45_SOC_7	7	1672.4213790893555	943.9337253570557	0.9996284	1.4014
SA45_SOC_7	8	1679.7478866577148	940.8529615402222	0.99924904	1.6349666666666667
SA45_SOC_7	9	1672.071189880371	938.808217048645	0.99688137	1.8685333333333334
SA45_SOC_7	10	1680.7301330566406	935.0605487823486	0.9974717	2.1021
SA45_SOC_7	11	1666.3528060913086	932.9124212265015	0.9989052	2.3356666666666666
SA45_SOC_7	12	1679.5782852172852	932.6526117324829	0.9973355	2.5692333333333335
SA45_SOC_7	13	1678.304672241211	931.7790699005127	0.9985442	2.8028
SA45_SOC_7	14	1661.0270690917969	932.5135660171509	0.9955167	3.036366666666667
SA45_SOC_7	15	1667.7928161621094	935.1331615447998	0.993786	3.2699333333333334
SA45_SOC_7	16	1645.5160903930664	938.3480787277222	0.99709475	3.5035000000000003
SA45_SOC_7	17	1642.858657836914	934.4590473175049	0.9949898	3.7370666666666668
SA45_SOC_7	18	1639.9375534057617	939.4613456726074	0.9945471	3.9706333333333332
SA45_SOC_7	19	1635.6660461425781	940.9064555168152	0.98385566	4.2042
SA45_SOC_7	20	1626.5486526489258	943.2560062408447	0.99776983	4.437766666666667
SA45_SOC_7	21	1608.3099746704102	936.8620276451111	0.9991242	4.671333333333333
SA45_SOC_7	22	1610.9378814697266	936.0016179084778	0.9979777	4.9049000000000005
SA45_SOC_7	23	1615.3762435913086	937.4177598953247	0.9974589	5.138466666666667
SA45_SOC_7	24	1613.8562393188477	928.6713981628418	0.9990225	5.372033333333333
SA45_SOC_7	25	1626.0223388671875	930.6478428840637	0.99929786	5.6056
SA45_SOC_7	26	1613.2768249511719	933.2812786102295	0.9986785	5.839166666666666
SA45_SOC_7	27	1619.062156677246	939.5927953720093	0.9983658	6.072733333333334
SA45_SOC_7	28	1592.2843551635742	934.8518514633179	0.9977616	6.3063
SA45_SOC_7	29	1585.8463668823242	928.8233184814453	0.99534935	6.539866666666667
SA45_SOC_7	30	1595.9382247924805	933.1146168708801	0.99522334	6.773433333333333
SA45_SOC_7	31	1588.095588684082	926.4412593841553	0.9986259	7.007000000000001
SA45_SOC_7	32	1586.2636184692383	929.927830696106	0.9992849	7.240566666666667
SA45_SOC_7	33	1582.6377868652344	932.246675491333	0.9988477	7.4741333333333335
SA45_SOC_7	34	1596.1500549316406	923.672833442688	0.9991258	7.7077
SA45_SOC_7	35	1594.9199295043945	927.2284126281738	0.999419	7.9412666666666665
SA45_SOC_7	36	1580.5208587646484	933.2672452926636	0.99893457	8.174833333333334
SA45_SOC_7	37	1589.2921829223633	932.4916791915894	0.9992368	8.4084
SA45_SOC_7	38	1574.1810607910156	936.1986637115479	0.99827695	8.641966666666667
SA45_SOC_7	39	1569.1232299804688	933.6005687713623	0.99719656	8.875533333333333
SA45_SOC_7	40	1538.913345336914	939.1127014160156	0.99956137	9.1091
SA45_SOC_7	41	1548.984603881836	927.5894165039062	0.9997105	9.342666666666666
SA45_SOC_7	42	1528.0979919433594	921.9487953186035	0.9988537	9.576233333333333
SA45_SOC_7	43	1525.2707290649414	918.2625389099121	0.99731773	9.809800000000001
SA45_SOC_7	44	1508.0105209350586	914.6521139144897	0.99880314	10.043366666666667
SA45_SOC_7	45	1504.5534896850586	919.2594194412231	0.99957377	10.276933333333334
SA45_SOC_7	46	1503.3349227905273	917.4072790145874	0.999519	10.5105
SA45_SOC_7	47	1506.7068099975586	912.3081636428833	0.9993374	10.744066666666667
SA45_SOC_7	48	1514.6033477783203	905.3424882888794	0.99921393	10.977633333333333
SA45_SOC_7	49	1517.724266052246	884.4554400444031	0.99916804	11.2112
SA45_SOC_7	50	1515.8872604370117	884.0130686759949	0.99959534	11.444766666666666
SA45_SOC_7	51	1499.3426513671875	868.8455629348755	0.99892706	11.678333333333333
SA45_SOC_7	52	1485.2921676635742	871.0616683959961	0.9989298	11.911900000000001
SA45_SOC_7	53	1499.0163803100586	859.6368741989136	0.9963811	12.145466666666668
SA45_SOC_7	54	1497.0798110961914	853.7033557891846	0.9953033	12.379033333333334
SA45_SOC_7	55	1495.858497619629	854.3125176429749	0.99171513	12.6126
SA45_SOC_7	56	1505.518684387207	848.7666535377502	0.9949582	12.846166666666667
SA45_SOC_7	57	1506.404914855957	838.3623647689819	0.99557555	13.079733333333333
SA45_SOC_7	58	1501.7599868774414	812.0903849601746	0.9980483	13.3133
SA45_SOC_7	59	1508.254051208496	761.3536977767944	0.99770314	13.546866666666666
SA45_SOC_7	60	1488.0894470214844	739.3396711349487	0.9940685	13.780433333333333
SA45_SOC_7	61	1493.5884475708008	728.7366628646851	0.99785715	14.014000000000001
SA45_SOC_7	62	1493.0807876586914	684.6173286437988	0.99818844	14.247566666666668
SA45_SOC_7	63	1504.7945022583008	680.105938911438	0.99883825	14.481133333333334
SA45_SOC_7	64	1497.5849533081055	663.8770508766174	0.99888676	14.7147
SA45_SOC_7	65	1498.3066177368164	666.1384105682373	0.99957925	14.948266666666667
SA45_SOC_7	66	1498.256492614746	651.9525933265686	0.9986559	15.181833333333334
SA45_SOC_7	67	1490.2959823608398	646.1613392829895	0.99951243	15.4154
SA45_SOC_7	68	1470.4426574707031	625.6548643112183	0.998779	15.648966666666666
SA45_SOC_7	69	1485.2130889892578	624.1642427444458	0.99777156	15.882533333333333
SA45_SOC_7	70	1442.9207611083984	610.3544282913208	0.99928516	16.1161
SA45_SOC_7	71	1428.0773162841797	609.3838763237	0.9992478	16.349666666666668
SA45_SOC_7	72	1409.3037414550781	606.864058971405	0.99951077	16.583233333333332
SA45_SOC_7	73	1385.4684448242188	611.7022061347961	0.9990343	16.8168
SA45_SOC_7	74	1367.852439880371	618.1506443023682	0.99915016	17.050366666666665
SA45_SOC_7	75	1338.1158828735352	628.1815052032471	0.99855596	17.283933333333334
SA45_SOC_7	76	1320.9979248046875	633.1919145584106	0.9982493	17.517500000000002
SA45_SOC_7	77	1304.0972900390625	643.3116102218628	0.9993368	17.751066666666667
SA45_SOC_7	78	1274.9297332763672	651.2567853927612	0.9996264	17.984633333333335
SA45_SOC_7	79	1249.9962615966797	662.4618744850159	0.99940443	18.2182
SA45_SOC_7	80	1183.9876556396484	683.6698865890503	0.9997009	18.451766666666668
SA45_SOC_7	81	1128.449478149414	712.5268292427063	0.9994019	18.685333333333332
SA45_SOC_7	82	1048.9540100097656	744.8331356048584	0.9997507	18.9189
SA45_SOC_7	83	946.3832473754883	782.5866222381592	0.99960846	19.152466666666665
SA45_SOC_7	84	854.2337608337402	815.0834083557129	0.9983261	19.386033333333334
SA45_SOC_7	85	790.0066566467285	847.4668979644775	0.98342705	19.619600000000002
SA45_SOC_7	86	744.2227935791016	874.8067617416382	0.96125376	19.853166666666667
SA45_SOC_7	87	710.4373741149902	905.4183197021484	0.0071845916	20.086733333333335
SA45_SOC_7	88	93.77902507781982	1055.5857610702515	0.0018156006	20.3203
SA45_SOC_7	89	94.94492053985596	1056.7719626426697	0.002472836	20.553866666666668
SA45_SOC_7	90	98.28008651733398	1055.3604555130005	0.013097802	20.787433333333333
SA45_SOC_7	91	97.6433515548706	1054.2765426635742	0.0045817043	21.021
SA45_SOC_7	92	94.9666428565979	1056.0574865341187	0.0036774448	21.254566666666665
SA45_SOC_7	93	27.965140342712402	52.431713193655014	0.001366706	21.488133333333334
SA45_SOC_7	94	97.349853515625	1056.6381311416626	0.00900037	21.721700000000002
SA45_SOC_7	95	98.22077751159668	1055.7121896743774	0.0077459877	21.955266666666667
SA45_SOC_7	96	97.00685977935791	1057.2255992889404	0.01389406	22.188833333333335
SA45_SOC_7	97	96.07983112335205	1055.5280828475952	0.0116516985	22.4224
SA45_SOC_7	98	1892.8721237182617	330.24377703666687	0.006113987	22.655966666666668
SA45_SOC_7	99	617.8582763671875	1051.2458610534668	0.0026726832	22.889533333333333
SA45_SOC_7	100	99.17933464050293	1052.5170993804932	0.010896925	23.1231
SA45_SOC_7	101	95.36566257476807	1055.8521366119385	0.0095017385	23.356666666666666
SA45_SOC_7	102	27.59299635887146	52.77615308761597	0.0012466754	23.590233333333334
SA45_SOC_7	103	613.5017395019531	1050.4654026031494	0.0021672507	23.823800000000002
SA45_SOC_7	104	28.237205743789673	53.08059319853783	0.002444624	24.057366666666667
SA45_SOC_7	105	97.70920515060425	1055.793170928955	0.007252214	24.290933333333335
SA45_SOC_7	106	96.73580646514893	1055.4176187515259	0.0041685207	24.5245
SA45_SOC_7	107	99.27197456359863	1052.921233177185	0.010025839	24.758066666666668
SA45_SOC_7	108	114.23182725906372	1043.6501026153564	0.007212386	24.991633333333333
SA45_SOC_7	109	92.31177806854248	1056.0963678359985	0.0009255779	25.2252
SA45_SOC_7	110	97.25820064544678	1054.7526454925537	0.009859027	25.458766666666666
SA45_SOC_7	111	96.47018909454346	1056.58109664917	0.0068075056	25.692333333333334
SA45_SOC_7	112	615.4515838623047	1050.799949169159	0.001340078	25.925900000000002
SA45_SOC_7	113	648.2961273193359	997.7636003494263	0.0012228179	26.159466666666667
SA45_SOC_7	114	643.3854675292969	996.3055515289307	0.0016983114	26.393033333333335
SA45_SOC_7	115	114.67643737792969	1045.8087873458862	0.00090336154	26.6266
SA45_SOC_7	116	95.42371273040771	1055.7564783096313	0.0027083573	26.860166666666668
SA45_SOC_7	117	28.091837167739868	53.310996294021606	0.0024384558	27.093733333333333
SA45_SOC_7	118	98.11031341552734	1053.5661220550537	0.008334832	27.3273
SA45_SOC_7	119	27.23690629005432	53.47367897629738	0.0023701591	27.560866666666666
SA45_SOC_7	120	644.6601676940918	997.6277732849121	0.0017964517	27.794433333333334
SA45_SOC_7	121	98.49971294403076	1055.4415655136108	0.02263834	28.028000000000002
SA45_SOC_7	122	96.33544921875	1055.5406999588013	0.0064139054	28.261566666666667
SA45_SOC_7	123	96.04694366455078	1055.1567149162292	0.0073724245	28.495133333333335
SA45_SOC_7	124	100.91082572937012	1052.890784740448	0.01157139	28.7287
SA45_SOC_7	125	92.70094871520996	1055.3390836715698	0.0014224726	28.962266666666668
SA45_SOC_7	126	26.96854054927826	53.83660599589348	0.0014821225	29.195833333333333
SA45_SOC_7	127	97.7072525024414	1055.8702898025513	0.008047887	29.4294
SA45_SOC_7	128	95.91891288757324	1056.6159868240356	0.002885997	29.662966666666666
SA45_SOC_7	129	97.65948057174683	1055.9472799301147	0.010201064	29.896533333333334
SA45_SOC_7	130	98.52301597595215	1053.2155466079712	0.0035078411	30.1301
SA45_SOC_7	131	94.23256874084473	1055.961184501648	0.00379033	30.363666666666667
SA45_SOC_7	132	92.3508882522583	1056.4074182510376	0.0023544354	30.597233333333335
SA45_SOC_7	133	620.7284545898438	1051.234016418457	0.0017078096	30.8308
SA45_SOC_7	134	98.07955741882324	1054.0962982177734	0.020441221	31.06436666666667
SA45_SOC_7	135	97.51404047012329	1052.023229598999	0.0071626464	31.297933333333333
SA45_SOC_7	136	96.39939308166504	1055.303292274475	0.0033223883	31.5315
SA45_SOC_7	137	96.00128173828125	1053.5957336425781	0.005589098	31.765066666666666
SA45_SOC_7	138	616.9947052001953	1050.525140762329	0.0015236702	31.998633333333334
SA45_SOC_7	139	94.23405647277832	961.9522476196289	0.0049430835	32.2322
SA45_SOC_7	140	624.5043182373047	1007.4173641204834	0.0093791	32.46576666666667
SA45_SOC_7	141	618.2608795166016	1051.1019229888916	0.0029426254	32.699333333333335
SA45_SOC_7	142	95.98504543304443	1056.6535806655884	0.006371889	32.932900000000004
SA45_SOC_7	143	99.83357906341553	1051.2346601486206	0.012131548	33.166466666666665
SA45_SOC_7	144	116.90905094146729	1046.9054460525513	0.0016591175	33.40003333333333
SA45_SOC_7	145	28.33699643611908	53.444067388772964	0.002274655	33.6336
SA45_SOC_7	146	99.79489803314209	1051.4649868011475	0.004450454	33.86716666666667
SA45_SOC_7	147	27.268441915512085	53.1290540099144	0.0010532236	34.10073333333333
SA45_SOC_7	148	617.4814224243164	1050.8656740188599	0.0022280205	34.3343
SA45_SOC_7	149	28.0963933467865	53.057314306497574	0.0017715481	34.56786666666667
SA45_SOC_7	150	614.9093627929688	1050.1931691169739	0.0019266732	34.801433333333335
SA45_SOC_7	151	102.61575222015381	1049.7615480422974	0.029899139	35.035000000000004
SA45_SOC_7	152	593.829288482666	1050.3568696975708	0.0011247637	35.268566666666665
SA45_SOC_7	153	615.3754806518555	1051.7813158035278	0.0018824493	35.50213333333333
SA45_SOC_7	154	614.7365570068359	1050.1297616958618	0.0016680037	35.7357
SA45_SOC_7	155	98.71667861938477	1055.015480518341	0.0116406325	35.96926666666667
SA45_SOC_7	156	91.20885372161865	1055.2348637580872	0.0013802305	36.20283333333333
SA45_SOC_7	157	94.05558586120605	1056.5889501571655	0.0030458	36.4364
SA45_SOC_7	158	96.06608390808105	1055.1242065429688	0.0030567048	36.66996666666667
SA45_SOC_7	159	26.59754455089569	53.207745999097824	0.0025762708	36.903533333333336
SA45_SOC_7	160	93.56842517852783	1056.5523219108582	0.0050383382	37.137100000000004
SA45_SOC_7	161	618.599967956543	1050.1510691642761	0.0027401482	37.370666666666665
SA45_SOC_7	162	97.43302345275879	1055.0535249710083	0.007757702	37.60423333333333
SA45_SOC_7	163	28.068986535072327	53.91503244638443	0.0015383924	37.8378
SA45_SOC_7	164	100.78638553619385	1046.235065460205	0.0038147822	38.07136666666667
SA45_SOC_7	165	27.057235836982727	53.02278622984886	0.003317877	38.30493333333333
SA45_SOC_7	166	27.725783586502075	53.42674300074577	0.0007881468	38.5385
SA45_SOC_7	167	100.45933485031128	1055.1474452018738	0.022388805	38.77206666666667
SA45_SOC_7	168	96.99710369110107	1056.8300914764404	0.0068228305	39.005633333333336
SA45_SOC_7	169	97.65084743499756	1057.2522497177124	0.014046989	39.239200000000004
SA45_SOC_7	170	96.9001579284668	1056.2735223770142	0.0045385826	39.472766666666665
SA45_SOC_7	171	608.8992118835449	1050.4247188568115	0.006959553	39.70633333333333
SA45_SOC_7	172	98.46203327178955	1056.846570968628	0.016420472	39.9399
SA45_SOC_7	173	97.75078296661377	1054.8510074615479	0.018033823	40.17346666666667
SA45_SOC_7	174	27.494301795959473	52.47579663991928	0.0016102561	40.40703333333333
SA45_SOC_7	175	96.10660314559937	1055.4087352752686	0.00521068	40.6406
SA45_SOC_7	176	99.7401237487793	1054.8548698425293	0.02149981	40.87416666666667
SA45_SOC_7	177	92.05404996871948	1055.757508277893	0.0015047861	41.107733333333336
SA45_SOC_7	178	94.96376752853394	1056.3317155838013	0.0025414664	41.341300000000004
SA45_SOC_7	179	1892.8365325927734	328.06185364723206	0.005568446	41.574866666666665
SA45_SOC_7	180	706.7171287536621	843.2603144645691	0.09967906	41.80843333333333
SA45_SOC_7	181	712.4516487121582	841.8548583984375	0.76780844	42.042
SA45_SOC_7	182	718.9849090576172	835.9954333305359	0.87320817	42.27556666666667
SA45_SOC_7	183	733.8807678222656	837.5568008422852	0.98335624	42.50913333333333
SA45_SOC_7	184	751.7207336425781	835.4984092712402	0.96487635	42.7427
SA45_SOC_7	185	766.849250793457	837.7866125106812	0.99448425	42.97626666666667
SA45_SOC_7	186	772.1360778808594	831.0658121109009	0.998095	43.209833333333336
SA45_SOC_7	187	773.2114791870117	832.422022819519	0.9966168	43.443400000000004
SA45_SOC_7	188	773.4283447265625	834.668447971344	0.9955961	43.676966666666665
SA45_SOC_7	189	778.7784004211426	835.3668308258057	0.99539256	43.91053333333333
SA45_SOC_7	190	787.7871894836426	833.4667325019836	0.9948724	44.1441
SA45_SOC_7	191	788.9563751220703	830.263659954071	0.9957008	44.37766666666667
SA45_SOC_7	192	789.0895843505859	830.0322389602661	0.9961952	44.61123333333333
SA45_SOC_7	193	790.4412460327148	835.208215713501	0.9960008	44.8448
SA45_SOC_7	194	781.7826461791992	836.0334134101868	0.98830473	45.07836666666667
SA45_SOC_7	195	788.0649948120117	840.6187033653259	0.99809545	45.311933333333336
SA45_SOC_7	196	786.405029296875	844.8492336273193	0.99876946	45.545500000000004
SA45_SOC_7	197	790.0271987915039	846.3308429718018	0.9994748	45.779066666666665
SA45_SOC_7	198	793.6130332946777	843.8401222229004	0.9991365	46.01263333333333
SA45_SOC_7	199	819.1371917724609	848.1883907318115	0.99850094	46.2462
SA45_SOC_7	200	840.0252342224121	834.9014139175415	0.9992454	46.47976666666667
SA45_SOC_7	201	845.8719635009766	837.1701121330261	0.99966216	46.71333333333333
SA45_SOC_7	202	845.9186553955078	837.385311126709	0.99961936	46.9469
SA45_SOC_7	203	852.1380043029785	834.3703365325928	0.99944633	47.18046666666667
SA45_SOC_7	204	873.3258819580078	837.9870700836182	0.99926263	47.414033333333336
SA45_SOC_7	205	879.8709869384766	830.6105017662048	0.9988925	47.647600000000004
SA45_SOC_7	206	919.5054244995117	828.0909419059753	0.99929607	47.881166666666665
SA45_SOC_7	207	953.2645797729492	833.5068368911743	0.9996995	48.114733333333334
SA45_SOC_7	208	1046.1792755126953	836.7507863044739	0.9996593	48.3483
SA45_SOC_7	209	1129.573631286621	847.3727202415466	0.99967384	48.58186666666667
SA45_SOC_7	210	1206.474838256836	864.43922996521	0.9996698	48.81543333333333
SA45_SOC_7	211	1278.3813858032227	883.4485816955566	0.9996909	49.049
SA45_SOC_7	212	1359.470558166504	892.2246837615967	0.9994172	49.28256666666667
SA45_SOC_7	213	1407.0391845703125	901.5443515777588	0.99962246	49.516133333333336
SA45_SOC_7	214	1469.1620635986328	912.657322883606	0.99952734	49.749700000000004
SA45_SOC_7	215	1495.6591415405273	911.1094093322754	0.99965	49.983266666666665
SA45_SOC_7	216	1526.1575317382812	907.0503044128418	0.999509	50.216833333333334
SA45_SOC_7	217	1533.753433227539	908.6938762664795	0.9991442	50.4504
SA45_SOC_7	218	1541.4818572998047	908.4750723838806	0.9989255	50.68396666666667
SA45_SOC_7	219	1544.4011306762695	908.3143329620361	0.9991322	50.91753333333333
SA45_SOC_7	220	1541.7745971679688	917.1849346160889	0.99928254	51.1511
SA45_SOC_7	221	1552.7136611938477	915.2555465698242	0.9982181	51.38466666666667
SA45_SOC_7	222	1569.342384338379	922.7273225784302	0.998384	51.618233333333336
SA45_SOC_7	223	1568.818016052246	918.1116485595703	0.99919444	51.851800000000004
SA45_SOC_7	224	1573.9974975585938	917.7062273025513	0.99883825	52.085366666666665
SA45_SOC_7	225	1569.3067932128906	928.6414003372192	0.99899477	52.318933333333334
SA45_SOC_7	226	1569.4358825683594	920.8029556274414	0.9988788	52.5525
SA45_SOC_7	227	1557.5437545776367	927.1812915802002	0.9990361	52.78606666666667
SA45_SOC_7	228	1551.9481658935547	929.8708605766296	0.9992094	53.01963333333333
SA45_SOC_7	229	1571.3907623291016	936.2726926803589	0.99707854	53.2532
SA45_SOC_7	230	1577.4251174926758	929.1303777694702	0.9990382	53.48676666666667
SA45_SOC_7	231	1577.5039672851562	927.2652339935303	0.9988286	53.720333333333336
SA45_SOC_7	232	1579.032325744629	928.4567785263062	0.99872214	53.953900000000004
SA45_SOC_7	233	1574.724998474121	924.1518974304199	0.9988558	54.187466666666666
SA45_SOC_7	234	1571.7461013793945	925.0705647468567	0.99853396	54.421033333333334
SA45_SOC_7	235	1560.9464263916016	916.0124444961548	0.99840015	54.6546
SA45_SOC_7	236	1558.4540176391602	914.1897869110107	0.9959894	54.88816666666667
SA45_SOC_7	237	1559.5196914672852	903.5446786880493	0.9975562	55.12173333333333
SA45_SOC_7	238	1556.806640625	910.1349306106567	0.9992161	55.3553
SA45_SOC_7	239	1545.7953643798828	907.3106932640076	0.9967398	55.58886666666667
SA45_SOC_7	240	1542.0053100585938	904.122748374939	0.9973532	55.822433333333336
SA45_SOC_7	241	1538.9584350585938	903.2176637649536	0.9989838	56.056000000000004
SA45_SOC_7	242	1535.7469940185547	903.2347869873047	0.9995034	56.289566666666666
SA45_SOC_7	243	1537.0256423950195	903.9000821113586	0.999506	56.523133333333334
SA45_SOC_7	244	1529.1717910766602	902.1197175979614	0.99835396	56.7567
SA45_SOC_7	245	1525.2753067016602	904.2772436141968	0.99928766	56.99026666666667
SA45_SOC_7	246	1526.1931228637695	897.3228979110718	0.9981211	57.22383333333333
SA45_SOC_7	247	1508.7546157836914	893.4985613822937	0.99844605	57.4574
SA45_SOC_7	248	1507.979965209961	899.2735934257507	0.9981437	57.69096666666667
SA45_SOC_7	249	1513.0286407470703	894.3596148490906	0.9983157	57.924533333333336
SA45_SOC_7	250	1497.147331237793	898.387176990509	0.99544984	58.158100000000005
SA45_SOC_7	251	1492.1748733520508	905.2318954467773	0.99723923	58.391666666666666
SA45_SOC_7	252	1489.9287414550781	899.4984483718872	0.9969764	58.625233333333334
SA45_SOC_7	253	1478.1270217895508	900.2068090438843	0.997537	58.8588
SA45_SOC_7	254	1466.2082290649414	906.3496041297913	0.99913377	59.09236666666667
SA45_SOC_7	255	1465.5131149291992	914.550404548645	0.99907184	59.32593333333333
SA45_SOC_7	256	1458.6605072021484	908.3364772796631	0.9991604	59.5595
SA45_SOC_7	257	1472.2590637207031	912.5868988037109	0.9989681	59.79306666666667
SA45_SOC_7	258	1475.0848388671875	911.0600996017456	0.99872607	60.026633333333336
SA45_SOC_7	259	1465.8486557006836	913.30317735672	0.9990262	60.2602
SA45_SOC_7	260	1474.1067123413086	912.4085855484009	0.9992955	60.493766666666666
SA45_SOC_7	261	1467.1925354003906	916.2157988548279	0.99905986	60.727333333333334
SA45_SOC_7	262	1473.5768508911133	917.3362755775452	0.9993069	60.9609
SA45_SOC_7	263	1474.3088150024414	914.5667552947998	0.9993088	61.19446666666667
SA45_SOC_7	264	1478.4077453613281	910.3059697151184	0.9979011	61.42803333333333
SA45_SOC_7	265	1464.8158264160156	908.5208415985107	0.99874485	61.6616
SA45_SOC_7	266	1466.6209030151367	911.4687395095825	0.9993874	61.89516666666667
SA45_SOC_7	267	1461.482276916504	913.3426380157471	0.99928844	62.12873333333334
SA45_SOC_7	268	1481.4348220825195	913.8213157653809	0.99829644	62.3623
SA45_SOC_7	269	1468.312110900879	905.6743311882019	0.998401	62.595866666666666
SA45_SOC_7	270	1470.8963012695312	901.5226578712463	0.9979972	62.829433333333334
SA45_SOC_7	271	1477.4623489379883	901.4103269577026	0.99846613	63.063
SA45_SOC_7	272	1484.1530227661133	900.8563327789307	0.9988527	63.29656666666667
SA45_SOC_7	273	1484.6506118774414	901.7074728012085	0.9994242	63.53013333333333
SA45_SOC_7	274	1481.2321472167969	905.5500268936157	0.99936765	63.7637
SA45_SOC_7	275	1486.0609817504883	907.424955368042	0.99931693	63.99726666666667
SA45_SOC_7	276	1475.9667205810547	906.907525062561	0.9982272	64.23083333333334
SA45_SOC_7	277	1464.4207763671875	896.8545842170715	0.99890375	64.4644
SA45_SOC_7	278	1467.9121398925781	892.3905086517334	0.9987883	64.69796666666667
SA45_SOC_7	279	1465.5927658081055	887.1164274215698	0.99872595	64.93153333333333
SA45_SOC_7	280	1462.9840850830078	877.9479074478149	0.9989832	65.1651
SA45_SOC_7	281	1459.9969482421875	880.4932165145874	0.99909854	65.39866666666667
SA45_SOC_7	282	1467.1677017211914	877.234525680542	0.9984487	65.63223333333333
SA45_SOC_7	283	1470.2302551269531	881.8706703186035	0.9992736	65.86580000000001
SA45_SOC_7	284	1483.754768371582	883.2025480270386	0.9992416	66.09936666666667
SA45_SOC_7	285	1504.3428039550781	893.0766606330872	0.9953265	66.33293333333333
SA45_SOC_7	286	1537.0708465576172	902.5888681411743	0.9984285	66.5665
SA45_SOC_7	287	1554.8091888427734	903.3565807342529	0.9968263	66.80006666666667
SA45_SOC_7	288	1567.2084045410156	904.0118980407715	0.9965071	67.03363333333334
SA45_SOC_7	289	1559.6076965332031	902.182674407959	0.9988398	67.2672
SA45_SOC_7	290	1566.401138305664	899.314341545105	0.9967032	67.50076666666666
SA45_SOC_7	291	1559.300651550293	904.7024917602539	0.9981864	67.73433333333334
SA45_SOC_7	292	1546.7877960205078	911.898365020752	0.9982267	67.9679
SA45_SOC_7	293	1567.8378295898438	914.0181040763855	0.99690837	68.20146666666666
SA45_SOC_7	294	1570.565414428711	908.5501956939697	0.99761885	68.43503333333334
SA45_SOC_7	295	1569.3656158447266	909.173583984375	0.99761873	68.6686
SA45_SOC_7	296	1566.5241622924805	902.3710298538208	0.99704105	68.90216666666667
SA45_SOC_7	297	1563.9580535888672	907.5779056549072	0.9967816	69.13573333333333
SA45_SOC_7	298	1563.5956192016602	907.0061445236206	0.9967604	69.3693
SA45_SOC_7	299	1560.864372253418	903.7065768241882	0.997609	69.60286666666667
SA45_SOC_7	300	1547.0351028442383	903.929500579834	0.99916947	69.83643333333333
SA45_SOC_7	301	1555.0312042236328	901.0126304626465	0.9984932	70.07000000000001
SA45_SOC_7	302	1540.5110549926758	906.2025117874146	0.99936897	70.30356666666667
SA45_SOC_7	303	1554.5860290527344	911.6076564788818	0.9964637	70.53713333333333
SA45_SOC_7	304	1564.9186706542969	913.8386964797974	0.9979164	70.7707
SA45_SOC_7	305	1560.6692504882812	919.279375076294	0.99773383	71.00426666666667
SA45_SOC_7	306	1571.9708633422852	921.9383668899536	0.99824345	71.23783333333334
SA45_SOC_7	307	1568.6103057861328	918.1130647659302	0.9982876	71.4714
SA45_SOC_7	308	1564.7479248046875	913.7311291694641	0.9971986	71.70496666666666
SA45_SOC_7	309	1565.921516418457	914.981575012207	0.9975612	71.93853333333334
SA45_SOC_7	310	1563.9052963256836	910.7070779800415	0.99697626	72.1721
SA45_SOC_7	311	1565.1315307617188	925.3435707092285	0.9982882	72.40566666666666
SA45_SOC_7	312	1547.537841796875	924.8636054992676	0.99950266	72.63923333333334
SA45_SOC_7	313	1587.7724075317383	941.1273837089539	0.9990477	72.8728
SA45_SOC_7	314	1608.4217834472656	940.7538270950317	0.99944144	73.10636666666667
SA45_SOC_7	315	1627.606086730957	942.4505710601807	0.9996501	73.33993333333333
SA45_SOC_7	316	1653.603630065918	952.6975965499878	0.999622	73.5735
SA45_SOC_7	317	1674.0287017822266	952.9324293136597	0.99983275	73.80706666666667
SA45_SOC_7	318	1677.2785949707031	947.544858455658	0.99981576	74.04063333333333
SA45_SOC_7	319	1681.504783630371	944.4024896621704	0.99970955	74.27420000000001
SA45_SOC_7	320	1686.6448974609375	946.6525197029114	0.9996977	74.50776666666667
SA45_SOC_7	321	1690.8739471435547	952.3707103729248	0.9993874	74.74133333333333
SA45_SOC_7	322	1689.7353744506836	950.2564430236816	0.999705	74.9749
SA45_SOC_7	323	1695.7998275756836	946.5508103370667	0.99841976	75.20846666666667
SA45_SOC_7	324	1722.5416946411133	914.5771837234497	0.99701726	75.44203333333334
SA45_SOC_7	325	1701.1946868896484	915.2671337127686	0.9987997	75.6756
SA45_SOC_7	326	1722.1266174316406	910.0279426574707	0.9949727	75.90916666666666
SA45_SOC_7	327	1737.0817565917969	908.3794784545898	0.95270073	76.14273333333334
SA45_SOC_7	328	1698.7128067016602	918.2048606872559	0.9841717	76.3763
SA45_SOC_7	329	1717.378807067871	909.5446300506592	0.99961567	76.60986666666666
SA45_SOC_7	330	1701.7335891723633	909.3534421920776	0.9996506	76.84343333333334
SA45_SOC_7	331	1681.7634201049805	917.5093746185303	0.99926037	77.077
SA45_SOC_7	332	1673.5749435424805	910.532112121582	0.9988494	77.31056666666667
SA45_SOC_7	333	1680.9970092773438	918.6625528335571	0.9995914	77.54413333333333
SA45_SOC_7	334	1702.0468139648438	913.3090353012085	0.99957734	77.7777
SA45_SOC_7	335	1744.2783737182617	929.7878193855286	0.9968555	78.01126666666667
SA45_SOC_7	336	1758.980369567871	937.5072383880615	0.9977858	78.24483333333333
SA45_SOC_7	337	1752.209243774414	938.0232524871826	0.99821377	78.47840000000001
SA45_SOC_7	338	1758.3061981201172	947.5472402572632	0.9819418	78.71196666666667
SA45_SOC_7	339	1742.0419692993164	943.7492322921753	0.9907506	78.94553333333333
SA45_SOC_7	340	1734.4903564453125	941.824414730072	0.9921828	79.1791
SA45_SOC_7	341	1725.2465057373047	949.9244713783264	0.99722373	79.41266666666667
SA45_SOC_7	342	1718.338394165039	937.3792004585266	0.9977156	79.64623333333333
SA45_SOC_7	343	1705.0473403930664	926.1188793182373	0.9976042	79.8798
SA45_SOC_7	344	1699.5817565917969	935.631537437439	0.99844724	80.11336666666666
SA45_SOC_7	345	1698.8660430908203	925.681722164154	0.99801135	80.34693333333334
SA45_SOC_7	346	1700.0440979003906	910.3341007232666	0.99736816	80.5805
SA45_SOC_7	347	1691.4793395996094	910.5715084075928	0.9980502	80.81406666666666
SA45_SOC_7	348	1684.8183059692383	913.040599822998	0.9976998	81.04763333333334
SA45_SOC_7	349	1700.2100372314453	916.0862159729004	0.99684936	81.2812
SA45_SOC_7	350	1678.6807250976562	926.4073991775513	0.9994203	81.51476666666667
SA45_SOC_7	351	1657.2116088867188	934.1838526725769	0.9997273	81.74833333333333
SA45_SOC_7	352	1657.9266357421875	947.4066495895386	0.99945945	81.9819
SA45_SOC_7	353	1651.9984817504883	952.3083972930908	0.9997197	82.21546666666667
SA45_SOC_7	354	1658.8521194458008	954.2034101486206	0.9993605	82.44903333333333
SA45_SOC_7	355	1649.9550247192383	959.7168302536011	0.9995259	82.68260000000001
SA45_SOC_7	356	1652.065200805664	948.9531469345093	0.9989911	82.91616666666667
SA45_SOC_7	357	1658.5863876342773	954.7467184066772	0.99956673	83.14973333333333
SA45_SOC_7	358	1677.6288986206055	957.6872777938843	0.9997811	83.3833
SA45_SOC_7	359	1700.3014755249023	957.3445558547974	0.9995838	83.61686666666667
SA45_SOC_7	360	1708.2255935668945	953.4197974205017	0.99947757	83.85043333333333
SA45_SOC_7	361	1717.6726913452148	951.2716054916382	0.99866295	84.084
SA45_SOC_7	362	1718.1344604492188	957.2754192352295	0.99919933	84.31756666666666
SA45_SOC_7	363	1707.6716995239258	944.9098777770996	0.99957556	84.55113333333334
SA45_SOC_7	364	1738.274803161621	947.2802209854126	0.99945205	84.7847
SA45_SOC_7	365	1753.982276916504	939.7628688812256	0.99934286	85.01826666666666
SA45_SOC_7	366	1760.4410934448242	930.1362705230713	0.9952254	85.25183333333334
SA45_SOC_7	367	1776.80419921875	916.0768175125122	0.9988186	85.4854
SA45_SOC_7	368	1767.5275039672852	913.5721921920776	0.99924076	85.71896666666667
SA45_SOC_7	369	1768.5356140136719	910.8315753936768	0.9956086	85.95253333333334
SA45_SOC_7	370	1760.1690673828125	912.5249719619751	0.9994011	86.1861
SA45_SOC_7	371	1762.0359420776367	917.8930377960205	0.99784493	86.41966666666667
SA45_SOC_7	372	1765.213737487793	892.8434371948242	0.994635	86.65323333333333
SA45_SOC_7	373	1777.9349899291992	888.23490858078	0.9980122	86.88680000000001
SA45_SOC_7	374	1762.9703521728516	835.0783109664917	0.97284186	87.12036666666667
SA45_SOC_7	375	1779.5861434936523	787.1925115585327	0.9675509	87.35393333333333
SA45_SOC_7	376	1759.5771789550781	740.9544038772583	0.9979068	87.5875
SA45_SOC_7	377	1766.7034149169922	728.778247833252	0.99893063	87.82106666666667
SA45_SOC_7	378	1761.4916610717773	687.4427890777588	0.9986985	88.05463333333333
SA45_SOC_7	379	1749.4506454467773	696.150848865509	0.99865144	88.2882
SA45_SOC_7	380	1752.901840209961	680.2338480949402	0.9975096	88.52176666666666
SA45_SOC_7	381	1747.181167602539	665.551586151123	0.9973103	88.75533333333334
SA45_SOC_7	382	1752.6079559326172	636.642050743103	0.99697065	88.9889
SA45_SOC_7	383	1738.084373474121	617.7656936645508	0.9989569	89.22246666666666
SA45_SOC_7	384	1745.9239196777344	599.7791004180908	0.99700814	89.45603333333334
SA45_SOC_7	385	1738.4231185913086	579.8889970779419	0.99730897	89.6896
SA45_SOC_7	386	1737.6395416259766	566.4978003501892	0.99844414	89.92316666666667
SA45_SOC_7	387	1731.7617416381836	554.1991424560547	0.99748874	90.15673333333334
SA45_SOC_7	388	1734.0428924560547	540.0403618812561	0.99757	90.3903
SA45_SOC_7	389	1731.8096923828125	526.1027669906616	0.99673694	90.62386666666667
SA45_SOC_7	390	1721.6213607788086	527.3176789283752	0.99513537	90.85743333333333
SA45_SOC_7	391	1728.903465270996	502.1126174926758	0.9967722	91.09100000000001
SA45_SOC_7	392	1718.6190032958984	470.10719060897827	0.9989967	91.32456666666667
SA45_SOC_7	393	1736.9043731689453	426.194783449173	0.9904957	91.55813333333333
SA45_SOC_7	394	1718.0834197998047	395.65728664398193	0.9991866	91.7917
SA45_SOC_7	395	1721.935157775879	374.1384494304657	0.9947753	92.02526666666667
SA45_SOC_7	396	1701.6548538208008	358.7504982948303	0.9992611	92.25883333333333
SA45_SOC_7	397	1716.903190612793	336.4182436466217	0.9970149	92.4924
SA45_SOC_7	398	1696.0022735595703	300.75350046157837	0.9985464	92.72596666666666
SA45_SOC_7	399	1699.866828918457	304.2041516304016	0.998279	92.95953333333334
SA45_SOC_7	400	1691.9405364990234	283.3104407787323	0.9966672	93.1931
SA45_SOC_7	401	1684.354019165039	281.8023419380188	0.9980149	93.42666666666666
SA45_SOC_7	402	1670.233268737793	306.5939998626709	0.9990577	93.66023333333334
SA45_SOC_7	403	1674.5448303222656	287.96390175819397	0.99939454	93.8938
SA45_SOC_7	404	1670.6267166137695	272.39715456962585	0.9991586	94.12736666666667
SA45_SOC_7	405	1646.7288208007812	294.6478807926178	0.9993224	94.36093333333334
SA45_SOC_7	406	1665.8781051635742	268.7407672405243	0.99923706	94.5945
SA45_SOC_7	407	1646.942367553711	284.4310462474823	0.99974936	94.82806666666667
SA45_SOC_7	408	1631.3398361206055	289.9721145629883	0.99947494	95.06163333333333
SA45_SOC_7	409	1625.0484466552734	296.811683177948	0.99962664	95.29520000000001
SA45_SOC_7	410	1630.1467895507812	289.1819357872009	0.999818	95.52876666666667
SA45_SOC_7	411	1620.369758605957	304.86506938934326	0.9996356	95.76233333333333
SA45_SOC_7	412	1609.994773864746	311.81004881858826	0.99982506	95.9959
SA45_SOC_7	413	1611.1273956298828	315.9348142147064	0.99952495	96.22946666666667
SA45_SOC_7	414	1612.6633071899414	317.86951303482056	0.9994892	96.46303333333333
SA45_SOC_7	415	1623.8642120361328	310.8717155456543	0.9996346	96.6966
SA45_SOC_7	416	1612.7645874023438	323.7476706504822	0.99977094	96.93016666666666
SA45_SOC_7	417	1628.9933395385742	320.8019292354584	0.999305	97.16373333333334
SA45_SOC_7	418	1631.6798400878906	300.02795219421387	0.9996344	97.3973
SA45_SOC_7	419	1614.7754287719727	303.5563337802887	0.9996588	97.63086666666666
SA45_SOC_7	420	1636.9870376586914	285.3816747665405	0.99976856	97.86443333333334
SA45_SOC_7	421	1635.1035690307617	297.8018367290497	0.9987723	98.098
SA45_SOC_7	422	1630.4281997680664	288.9640974998474	0.9995022	98.33156666666667
SA45_SOC_7	423	1633.0716705322266	281.10543966293335	0.9995229	98.56513333333334
SA45_SOC_7	424	1638.9499282836914	282.1305799484253	0.9994597	98.7987
SA45_SOC_7	425	1636.4801788330078	273.2748806476593	0.9995396	99.03226666666667
SA45_SOC_7	426	1652.1726608276367	281.0538125038147	0.99918836	99.26583333333333
SA45_SOC_7	427	1656.8719482421875	265.31358003616333	0.99965835	99.49940000000001
SA45_SOC_7	428	1654.9964904785156	262.9708528518677	0.99950314	99.73296666666667
SA45_SOC_7	429	1634.1094207763672	268.6914896965027	0.9923207	99.96653333333333
SA45_SOC_7	430	1661.3214111328125	268.28939974308014	0.9966628	100.2001
SA45_SOC_7	431	1709.6752166748047	347.089262008667	0.99780875	100.43366666666667
SA45_SOC_7	432	1705.6462097167969	390.4935085773468	0.99921393	100.66723333333333
SA45_SOC_7	433	1674.9228286743164	487.8463661670685	0.9982528	100.9008
SA45_SOC_7	434	1663.8451766967773	560.0198793411255	0.99957174	101.13436666666666
SA45_SOC_7	435	1644.1574478149414	627.4394130706787	0.9971877	101.36793333333334
SA45_SOC_7	436	1636.0442733764648	698.9540362358093	0.95890135	101.6015
SA45_SOC_7	437	1640.1152801513672	773.965015411377	0.99653554	101.83506666666666
SA45_SOC_7	438	1650.0893783569336	827.5601863861084	0.99636203	102.06863333333334
SA45_SOC_7	439	1642.2639083862305	865.5062770843506	0.999057	102.3022
SA45_SOC_7	440	1639.7409439086914	880.223171710968	0.9937156	102.53576666666667
SA45_SOC_7	441	1675.1028442382812	899.2631006240845	0.985905	102.76933333333334
SA45_SOC_7	442	1692.6108169555664	907.432165145874	0.99202806	103.0029
SA45_SOC_7	443	1676.2846755981445	908.0170583724976	0.99319386	103.23646666666667
SA45_SOC_7	444	1666.6544723510742	912.4878931045532	0.9937202	103.47003333333333
SA45_SOC_7	445	1664.3750381469727	911.0629320144653	0.9970818	103.70360000000001
SA45_SOC_7	446	1664.663429260254	910.2898120880127	0.9968346	103.93716666666667
SA45_SOC_7	447	1638.3723449707031	908.5004997253418	0.96872455	104.17073333333333
SA45_SOC_7	448	1631.2990951538086	909.5996046066284	0.9834125	104.4043
SA45_SOC_7	449	1632.8823852539062	917.6657366752625	0.9906494	104.63786666666667
SA45_SOC_7	450	1612.4236679077148	915.9024310112	0.9618748	104.87143333333333
SA45_SOC_7	451	1605.3022384643555	928.4811115264893	0.99824595	105.105
SA45_SOC_7	452	1606.3488006591797	932.9761505126953	0.9977991	105.33856666666667
SA45_SOC_7	453	1597.7947998046875	928.9655828475952	0.99700147	105.57213333333334
SA45_SOC_7	454	1587.7395629882812	935.9653759002686	0.99773383	105.8057
SA45_SOC_7	455	1591.6167068481445	940.6642198562622	0.9993143	106.03926666666666
SA45_SOC_7	456	1587.3980712890625	933.8075923919678	0.99927205	106.27283333333334
SA45_SOC_7	457	1570.6113052368164	929.9385166168213	0.99818087	106.5064
SA45_SOC_7	458	1563.9047241210938	922.8134536743164	0.998425	106.73996666666667
SA45_SOC_7	459	1568.7767028808594	918.9094877243042	0.9966852	106.97353333333334
SA45_SOC_7	460	1554.4269561767578	917.5308752059937	0.9992249	107.2071
SA45_SOC_7	461	1558.5768127441406	916.4788913726807	0.9989423	107.44066666666667
SA45_SOC_7	462	1558.681526184082	912.6037645339966	0.9989158	107.67423333333333
SA45_SOC_7	463	1571.2472534179688	913.1071615219116	0.9979418	107.90780000000001
SA45_SOC_7	464	1560.2722549438477	905.886504650116	0.99428385	108.14136666666667
SA45_SOC_7	465	1566.1056518554688	905.7949018478394	0.99839634	108.37493333333333
SA45_SOC_7	466	1553.4902572631836	901.7165493965149	0.9973115	108.6085
SA45_SOC_7	467	1547.5737762451172	900.0360918045044	0.99821764	108.84206666666667
SA45_SOC_7	468	1547.039680480957	895.6885957717896	0.99848986	109.07563333333333
SA45_SOC_7	469	1539.8888397216797	890.2970337867737	0.99927896	109.3092
SA45_SOC_7	470	1523.7957000732422	891.9684791564941	0.99880457	109.54276666666667
SA45_SOC_7	471	1509.6955490112305	887.7655649185181	0.9960206	109.77633333333334
SA45_SOC_7	472	1512.9212951660156	887.2123432159424	0.9967277	110.0099
SA45_SOC_7	473	1495.0003051757812	889.1093516349792	0.99459684	110.24346666666666
SA45_SOC_7	474	1491.6256713867188	873.1434917449951	0.993061	110.47703333333334
SA45_SOC_7	475	1489.0254592895508	867.8341341018677	0.9953884	110.7106
SA45_SOC_7	476	1490.0857543945312	860.9489893913269	0.98272485	110.94416666666667
SA45_SOC_7	477	1495.2733612060547	860.8087849617004	0.9927307	111.17773333333334
SA45_SOC_7	478	1495.9071350097656	870.0577068328857	0.99644995	111.4113
SA45_SOC_7	479	1496.2044525146484	862.0399188995361	0.9933161	111.64486666666667
SA45_SOC_7	480	1497.2224044799805	868.8687372207642	0.99744356	111.87843333333333
SA45_SOC_7	481	1490.1228332519531	844.421603679657	0.9923366	112.11200000000001
SA45_SOC_7	482	1498.633918762207	832.0765972137451	0.9931839	112.34556666666667
SA45_SOC_7	483	1491.606101989746	812.437162399292	0.9881511	112.57913333333333
SA45_SOC_7	484	1485.5918884277344	813.7073707580566	0.9881555	112.8127
SA45_SOC_7	485	1486.5878677368164	811.1948275566101	0.99452066	113.04626666666667
SA45_SOC_7	486	1478.2521057128906	801.2644529342651	0.998109	113.27983333333333
SA45_SOC_7	487	1484.9319076538086	808.5876560211182	0.9957826	113.5134
SA45_SOC_7	488	1481.682014465332	799.514536857605	0.99771655	113.74696666666667
SA45_SOC_7	489	1482.4849319458008	791.473445892334	0.9941658	113.98053333333334
SA45_SOC_7	490	1480.7696914672852	788.6340808868408	0.9970202	114.2141
SA45_SOC_7	491	1482.9953384399414	777.0790600776672	0.99764425	114.44766666666666
SA45_SOC_7	492	1475.9882354736328	774.4825100898743	0.99823904	114.68123333333334
SA45_SOC_7	493	1467.4627304077148	766.3399028778076	0.9981963	114.9148
SA45_SOC_7	494	1477.8649520874023	748.7132835388184	0.9982804	115.14836666666667
SA45_SOC_7	495	1467.5087356567383	735.485851764679	0.997239	115.38193333333334
SA45_SOC_7	496	1444.2090225219727	724.3942523002625	0.99847203	115.6155
SA45_SOC_7	497	1446.023941040039	709.7013688087463	0.99742293	115.84906666666667
SA45_SOC_7	498	1435.8937454223633	713.9251399040222	0.9981687	116.08263333333333
SA45_SOC_7	499	1422.6461791992188	718.1586956977844	0.9973127	116.31620000000001
SA45_SOC_7	500	1433.8158416748047	689.2565631866455	0.99730444	116.54976666666667
SA45_SOC_7	501	1417.1015167236328	676.7773389816284	0.9978357	116.78333333333333
SA45_SOC_7	502	1428.7253952026367	655.2028512954712	0.9978119	117.0169
SA45_SOC_7	503	1430.4106521606445	640.8584833145142	0.9961576	117.25046666666667
SA45_SOC_7	504	1410.9622192382812	622.9045271873474	0.99654347	117.48403333333333
SA45_SOC_7	505	1406.9479751586914	612.8817129135132	0.9945897	117.7176
SA45_SOC_7	506	1413.6076354980469	615.4707956314087	0.9961157	117.95116666666667
SA45_SOC_7	507	1386.7157363891602	607.9755234718323	0.99784553	118.18473333333334
SA45_SOC_7	508	1404.1891479492188	628.6619853973389	0.99795	118.4183
SA45_SOC_7	509	1401.635513305664	640.9266543388367	0.9991027	118.65186666666666
SA45_SOC_7	510	1371.8758392333984	676.1512470245361	0.9995402	118.88543333333334
SA45_SOC_7	511	1358.4276580810547	696.2908601760864	0.99966156	119.119
SA45_SOC_7	512	1306.9172286987305	708.0155038833618	0.9993523	119.35256666666668
SA45_SOC_7	513	1265.639877319336	710.423698425293	0.999635	119.58613333333334
SA45_SOC_7	514	1220.7284545898438	721.269006729126	0.9996432	119.8197
SA45_SOC_7	515	1168.3910751342773	723.5146594047546	0.9994456	120.05326666666667
SA45_SOC_7	516	1082.1948623657227	720.3813672065735	0.9997156	120.28683333333333
SA45_SOC_7	517	997.7954864501953	732.8244781494141	0.99964356	120.5204
SA45_SOC_7	518	901.8585205078125	746.0772085189819	0.9997291	120.75396666666667
SA45_SOC_7	519	824.5192909240723	768.3629536628723	0.9991352	120.98753333333333
SA45_SOC_7	520	770.0622367858887	787.8552961349487	0.98163307	121.2211
SA45_SOC_7	521	719.6173095703125	802.328667640686	0.091644466	121.45466666666667
SA45_SOC_7	522	95.17877340316772	1056.095724105835	0.007852477	121.68823333333333
SA45_SOC_7	523	96.02384090423584	1056.705915927887	0.005992645	121.9218
SA45_SOC_7	524	607.1518707275391	1049.6098852157593	0.009229471	122.15536666666667
SA45_SOC_7	525	98.41674327850342	1054.992949962616	0.007343929	122.38893333333334
SA45_SOC_7	526	94.42727565765381	1055.0382685661316	0.0017994368	122.6225
SA45_SOC_7	527	94.1159462928772	1055.8921122550964	0.0021103637	122.85606666666666
SA45_SOC_7	528	615.4070663452148	1050.3573846817017	0.001040497	123.08963333333334
SA45_SOC_7	529	114.9916934967041	1046.1507368087769	0.0042212866	123.3232
SA45_SOC_7	530	96.9672703742981	1056.850175857544	0.013146567	123.55676666666668
SA45_SOC_7	531	99.1594934463501	1056.5716981887817	0.009089933	123.79033333333334
SA45_SOC_7	532	618.0845260620117	1049.3669414520264	0.001188776	124.0239
SA45_SOC_7	533	115.33822059631348	1045.9694623947144	0.008771352	124.25746666666667
SA45_SOC_7	534	96.61099433898926	1055.6677722930908	0.006869218	124.49103333333333
SA45_SOC_7	535	98.89718055725098	1056.1862325668335	0.027084991	124.7246
SA45_SOC_7	536	93.54097366333008	1055.5463004112244	0.001835183	124.95816666666667
SA45_SOC_7	537	97.98375606536865	1053.9367175102234	0.008000376	125.19173333333333
SA45_SOC_7	538	96.49661064147949	1055.7978057861328	0.0040806276	125.42530000000001
SA45_SOC_7	539	114.69982624053955	1045.6990313529968	0.0016863163	125.65886666666667
SA45_SOC_7	540	94.12112474441528	1056.5902376174927	0.0034660543	125.89243333333333
SA45_SOC_7	541	96.07958793640137	1055.4752969741821	0.005762071	126.126
SA45_SOC_7	542	95.38021087646484	1056.5162086486816	0.008306708	126.35956666666667
SA45_SOC_7	543	114.91466045379639	1046.229271888733	0.0017901345	126.59313333333334
SA45_SOC_7	544	98.14545392990112	1054.3026781082153	0.006329288	126.8267
SA45_SOC_7	545	619.4167900085449	1051.4454174041748	0.0028475078	127.06026666666666
SA45_SOC_7	546	619.4047164916992	1050.9618473052979	0.004278032	127.29383333333334
SA45_SOC_7	547	28.026949167251587	53.3223058283329	0.0037269404	127.5274
SA45_SOC_7	548	99.10516262054443	1052.3100757598877	0.012680605	127.76096666666668
SA45_SOC_7	549	95.42425632476807	1056.86350107193	0.003788311	127.99453333333334
SA45_SOC_7	550	98.32022666931152	1056.8594455718994	0.009080732	128.2281
SA45_SOC_7	551	95.08489608764648	1055.8538103103638	0.0024050053	128.46166666666667
SA45_SOC_7	552	540.9230804443359	1040.3356647491455	0.0070109186	128.69523333333333
SA45_SOC_7	553	27.88388729095459	53.36162567138672	0.0012319549	128.9288
SA45_SOC_7	554	612.1709632873535	1050.0886917114258	0.0036908132	129.16236666666666
SA45_SOC_7	555	94.64497089385986	1056.5845727920532	0.0028758543	129.39593333333335
SA45_SOC_7	556	26.98687434196472	53.93327817320824	0.004712195	129.6295
SA45_SOC_7	557	98.40285301208496	1055.8041143417358	0.010601054	129.86306666666667
SA45_SOC_7	558	617.4158477783203	1051.1523270606995	0.0021956784	130.09663333333333
SA45_SOC_7	559	97.23489761352539	1054.6859550476074	0.004486989	130.3302
SA45_SOC_7	560	95.08342981338501	1056.885130405426	0.00404294	130.56376666666668
SA45_SOC_7	561	97.95212745666504	1056.8602180480957	0.0099002225	130.79733333333334
SA45_SOC_7	562	99.64282035827637	1055.0817203521729	0.01870654	131.0309
SA45_SOC_7	563	96.66709899902344	1056.3859176635742	0.0037783668	131.26446666666666
SA45_SOC_7	564	97.49464273452759	1056.986904144287	0.00654457	131.49803333333332
SA45_SOC_7	565	95.62188148498535	1053.9092946052551	0.0065053822	131.73160000000001
SA45_SOC_7	566	27.06844925880432	53.394286930561066	0.0032855992	131.96516666666668
SA45_SOC_7	567	96.23563528060913	1054.2603206634521	0.0022650503	132.19873333333334
SA45_SOC_7	568	616.5182876586914	1050.7846927642822	0.00238508	132.4323
SA45_SOC_7	569	27.72346794605255	53.887158930301666	0.000894772	132.66586666666666
SA45_SOC_7	570	94.08883094787598	1056.64559841156	0.004360094	132.89943333333335
SA45_SOC_7	571	95.13713836669922	1055.4780650138855	0.005079051	133.133
SA45_SOC_7	572	98.95617485046387	1053.8067483901978	0.006983489	133.36656666666667
SA45_SOC_7	573	27.07440733909607	53.61332416534424	0.0012850636	133.60013333333333
SA45_SOC_7	574	98.78005027770996	1055.6569576263428	0.012453488	133.8337
SA45_SOC_7	575	97.50572204589844	1056.3328742980957	0.0042812834	134.06726666666668
SA45_SOC_7	576	97.59857654571533	1055.3908395767212	0.0141259665	134.30083333333334
SA45_SOC_7	577	100.02795696258545	1055.5016255378723	0.029821342	134.5344
SA45_SOC_7	578	99.9767017364502	1056.4687657356262	0.046492703	134.76796666666667
SA45_SOC_7	579	96.8232250213623	1057.1836280822754	0.0049943356	135.00153333333333
SA45_SOC_7	580	589.1926002502441	1052.3042821884155	0.001810006	135.2351
SA45_SOC_7	581	97.45814323425293	1055.0906038284302	0.014406602	135.46866666666668
SA45_SOC_7	582	97.4138617515564	1056.3430452346802	0.004210607	135.70223333333334
SA45_SOC_7	583	99.64003086090088	1056.7847728729248	0.024845367	135.9358
SA45_SOC_7	584	97.34138488769531	1054.6669006347656	0.0039014658	136.16936666666666
SA45_SOC_7	585	92.2584342956543	1055.6780076026917	0.0015619746	136.40293333333332
SA45_SOC_7	586	100.04692554473877	1053.7749481201172	0.012231316	136.6365
SA45_SOC_7	587	26.21384024620056	54.586467146873474	0.005561081	136.87006666666667
SA45_SOC_7	588	615.8585929870605	1050.9812235832214	0.00096675655	137.10363333333333
SA45_SOC_7	589	94.35147285461426	1055.9262299537659	0.0034271537	137.3372
SA45_SOC_7	590	99.97514963150024	1052.947497367859	0.018598758	137.57076666666666
SA45_SOC_7	591	96.46400213241577	1055.143325328827	0.008267281	137.80433333333335
SA45_SOC_7	592	541.2601089477539	1041.299328804016	0.008010012	138.0379
SA45_SOC_7	593	99.40934658050537	1054.9192428588867	0.012892867	138.27146666666667
SA45_SOC_7	594	90.79829692840576	1056.2612915039062	0.0009645771	138.50503333333333
SA45_SOC_7	595	115.18190860748291	1045.9939885139465	0.0008867963	138.7386
SA45_SOC_7	596	1892.3898696899414	328.4102725982666	0.005079555	138.97216666666668
SA45_SOC_7	597	90.97040176391602	1056.219835281372	0.001309266	139.20573333333334
SA45_SOC_7	598	98.76494407653809	1053.291506767273	0.0064216647	139.4393
SA45_SOC_7	599	97.03269481658936	1056.1615133285522	0.0035909603	139.67286666666666
SA45_SOC_7	600	96.2449049949646	1055.9312510490417	0.009885971	139.90643333333333
SA45_SOC_7	601	95.01671075820923	1057.3741722106934	0.003393526	140.14000000000001
SA45_SOC_7	602	28.86837601661682	53.497255593538284	0.0011113888	140.37356666666668
SA45_SOC_7	603	27.19898521900177	53.561540096998215	0.0010692446	140.60713333333334
SA45_SOC_7	604	97.04568386077881	1055.9295773506165	0.006116665	140.8407
SA45_SOC_7	605	27.98802137374878	53.02903041243553	0.0012113838	141.07426666666666
SA45_SOC_7	606	616.8434715270996	1051.4861011505127	0.0031979491	141.30783333333335
SA45_SOC_7	607	28.001056909561157	53.55692133307457	0.0012088043	141.5414
SA45_SOC_7	608	96.83862447738647	1056.1080837249756	0.0040349644	141.77496666666667
SA45_SOC_7	609	115.6267261505127	1046.1452007293701	0.0018331523	142.00853333333333
SA45_SOC_7	610	98.97098779678345	889.0661573410034	0.0046484377	142.2421
SA45_SOC_7	611	613.3512496948242	1050.0817394256592	0.0015021925	142.47566666666668
SA45_SOC_7	612	616.626148223877	1051.3269710540771	0.0029401053	142.70923333333334
SA45_SOC_7	613	616.1086463928223	1050.2125453948975	0.0013574299	142.9428
SA45_SOC_7	614	92.03169822692871	1056.5604972839355	0.0021408214	143.17636666666667
SA45_SOC_7	615	96.32597923278809	1056.0304498672485	0.002907418	143.40993333333333
SA45_SOC_7	616	619.1470527648926	1050.792739391327	0.0042454056	143.6435
SA45_SOC_7	617	114.66532230377197	1046.8908977508545	0.0011875558	143.87706666666668
SA45_SOC_7	618	27.562386989593506	52.82172918319702	0.0035669312	144.11063333333334
SA45_SOC_7	619	27.66889214515686	53.909037709236145	0.002642354	144.3442
SA45_SOC_7	620	614.2416572570801	1050.857434272766	0.0014611265	144.57776666666666
SA45_SOC_7	621	89.82846736907959	1055.2521800994873	0.0007957311	144.81133333333332
SA45_SOC_7	622	27.24548578262329	53.45570281147957	0.002479119	145.0449
SA45_SOC_7	623	611.1525535583496	1049.7377300262451	0.0016762816	145.27846666666667
SA45_SOC_7	624	27.417737245559692	53.754824101924896	0.0033444562	145.51203333333333
SA45_SOC_7	625	27.548375129699707	53.71689632534981	0.0034542752	145.7456
SA45_SOC_7	626	98.22099924087524	1054.9567079544067	0.006860531	145.97916666666666
SA45_SOC_7	627	614.9563980102539	1051.6022944450378	0.00549485	146.21273333333335
SA45_SOC_7	628	614.6058654785156	1050.6226658821106	0.0027249553	146.4463
SA45_SOC_7	629	94.38074111938477	1055.0819778442383	0.0013541966	146.67986666666667
SA45_SOC_7	630	27.36995816230774	54.31590333580971	0.0012085037	146.91343333333333
SA45_SOC_7	631	27.698575258255005	53.6875019967556	0.0010219631	147.147
SA45_SOC_7	632	26.772719621658325	54.15800839662552	0.0027677747	147.38056666666668
SA45_SOC_7	633	96.2968111038208	1054.3106603622437	0.00906243	147.61413333333334
SA45_SOC_7	634	95.67262172698975	1056.409478187561	0.005473628	147.8477
SA45_SOC_7	635	100.8308744430542	1050.9572124481201	0.02803965	148.08126666666666
SA45_SOC_7	636	99.37123775482178	1054.8874425888062	0.011747225	148.31483333333333
SA45_SOC_7	637	97.63471841812134	1056.8345975875854	0.005298159	148.54840000000002
SA45_SOC_7	638	95.30465126037598	1055.3347063064575	0.0022553685	148.78196666666668
SA45_SOC_7	639	96.11715316772461	1055.313012599945	0.002835714	149.01553333333334
SA45_SOC_7	640	95.67124128341675	1055.9980058670044	0.002202018	149.2491
SA45_SOC_7	641	99.51383113861084	1055.4903602600098	0.011078281	149.48266666666666
SA45_SOC_7	642	99.16300535202026	1056.379737854004	0.028617753	149.71623333333335
SA45_SOC_7	643	27.719850540161133	53.88648301362991	0.0019786798	149.9498
SA45_SOC_7	644	97.11340427398682	1055.212333202362	0.0035668397	150.18336666666667
SA45_SOC_7	645	100.28745174407959	1051.0174655914307	0.01643416	150.41693333333333
SA45_SOC_7	646	27.503628730773926	53.26269641518593	0.0012916415	150.6505
SA45_SOC_7	647	97.30226039886475	1056.7146062850952	0.0069192275	150.88406666666668
SA45_SOC_7	648	91.62745714187622	1056.6385173797607	0.0014719497	151.11763333333334
SA45_SOC_7	649	96.1474084854126	1056.6906595230103	0.0074352142	151.3512
SA45_SOC_7	650	610.4984664916992	1050.5250763893127	0.00300478	151.58476666666667
SA45_SOC_7	651	99.40880298614502	1055.4317164421082	0.015330305	151.81833333333333
SA45_SOC_7	652	93.09699296951294	1056.8654322624207	0.0029580013	152.0519
SA45_SOC_7	653	115.66229581832886	1047.3735666275024	0.0020287712	152.28546666666668
SA45_SOC_7	654	98.75471591949463	1053.4646701812744	0.00979904	152.51903333333334
SA45_SOC_7	655	97.85023212432861	1053.517198562622	0.022555226	152.7526
SA45_SOC_7	656	97.62285232543945	1055.7954239845276	0.011883044	152.98616666666666
SA45_SOC_7	657	1892.420539855957	328.3831715583801	0.0015369641	153.21973333333332
SA45_SOC_7	658	598.2155799865723	991.379599571228	0.007299982	153.4533
SA45_SOC_7	659	97.06812858581543	1055.4061603546143	0.0064534354	153.68686666666667
SA45_SOC_7	660	27.177797555923462	53.80593627691269	0.0027215753	153.92043333333334
SA45_SOC_7	661	97.86857843399048	1055.4114389419556	0.00572831	154.154
SA45_SOC_7	662	97.60727405548096	1055.9806895256042	0.0066534868	154.38756666666666
SA45_SOC_7	663	93.99840831756592	1055.003056526184	0.003885536	154.62113333333335
SA45_SOC_7	664	27.343257665634155	53.41084286570549	0.0026634587	154.8547
SA45_SOC_7	665	618.6552429199219	1051.0127019882202	0.00222374	155.08826666666667
SA45_SOC_7	666	94.7545838356018	1056.5149855613708	0.002888273	155.32183333333333
SA45_SOC_7	667	97.57128238677979	1057.2470355033875	0.0052323323	155.5554
SA45_SOC_7	668	99.40210819244385	1055.812804698944	0.029681565	155.78896666666668
SA45_SOC_7	669	99.48580741882324	1055.1520156860352	0.0126559725	156.02253333333334
SA45_SOC_7	670	541.3668823242188	1039.5419454574585	0.013663748	156.2561
SA45_SOC_7	671	96.00636720657349	1055.616660118103	0.005631917	156.48966666666666
SA45_SOC_7	672	100.62965869903564	1053.6494207382202	0.032526635	156.72323333333333
SA45_SOC_7	673	96.62894010543823	1054.3859767913818	0.0077884253	156.95680000000002
SA45_SOC_7	674	96.93544864654541	1056.3239908218384	0.0068965126	157.19036666666668
SA45_SOC_7	675	95.20490884780884	1055.2068614959717	0.0048517087	157.42393333333334
SA45_SOC_7	676	545.116024017334	1041.059217453003	0.0055845943	157.6575
SA45_SOC_7	677	100.52551746368408	1053.7537050247192	0.020767435	157.89106666666666
SA45_SOC_7	678	26.702370643615723	53.30628499388695	0.0025589666	158.12463333333335
SA45_SOC_7	679	26.478576064109802	53.857088685035706	0.0035417224	158.3582
SA45_SOC_7	680	96.35258674621582	1057.0961451530457	0.005204154	158.59176666666667
SA45_SOC_7	681	99.20860290527344	1055.5664491653442	0.012860538	158.82533333333333
SA45_SOC_7	682	28.027878999710083	53.07664632797241	0.002221992	159.0589
SA45_SOC_7	683	613.2261657714844	1049.6857166290283	0.0020272722	159.29246666666666
SA45_SOC_7	684	611.8841171264648	1049.975974559784	0.0024513402	159.52603333333334
SA45_SOC_7	685	97.31220960617065	1056.578392982483	0.0063346764	159.7596
SA45_SOC_7	686	96.33963346481323	1055.4489040374756	0.002736692	159.99316666666667
SA45_SOC_7	687	645.2171516418457	999.7431349754333	0.0021110575	160.22673333333333
SA45_SOC_7	688	97.55223512649536	1055.867199897766	0.0043466846	160.4603
SA45_SOC_7	689	27.654637098312378	54.283922016620636	0.0038680567	160.69386666666668
SA45_SOC_7	690	115.15445709228516	1045.2500295639038	0.0026615807	160.92743333333334
SA45_SOC_7	691	97.44956016540527	1053.6613941192627	0.004503895	161.161
SA45_SOC_7	692	94.07843112945557	1056.2118530273438	0.003014641	161.39456666666666
SA45_SOC_7	693	94.70987319946289	1056.115164756775	0.004474263	161.62813333333332
SA45_SOC_7	694	1892.7563095092773	329.61211681365967	0.0019411831	161.8617
SA45_SOC_7	695	99.3500804901123	1053.9549350738525	0.021304114	162.09526666666667
SA45_SOC_7	696	542.6459312438965	1041.1213374137878	0.012734633	162.32883333333334
SA45_SOC_7	697	95.42654514312744	1055.609450340271	0.0058744564	162.5624
SA45_SOC_7	698	608.4439659118652	1050.2725410461426	0.0024517416	162.79596666666666
SA45_SOC_7	699	28.23769211769104	54.40585255622864	0.0020662684	163.02953333333335
SA45_SOC_7	700	98.78909111022949	1054.1011261940002	0.007388459	163.2631
SA45_SOC_7	701	27.776355743408203	53.01866635680199	0.0013685896	163.49666666666667
SA45_SOC_7	702	113.66088151931763	1046.3469457626343	0.0016379349	163.73023333333333
SA45_SOC_7	703	614.7773551940918	1050.886788368225	0.005169629	163.9638
SA45_SOC_7	704	95.25094985961914	1055.9358215332031	0.005837318	164.19736666666668
SA45_SOC_7	705	95.28462409973145	1056.151728630066	0.002687731	164.43093333333334
SA45_SOC_7	706	96.36953830718994	1054.7466588020325	0.0051058754	164.6645
SA45_SOC_7	707	115.52393674850464	1046.2052607536316	0.001676718	164.89806666666667
SA45_SOC_7	708	27.553539276123047	53.98445472121239	0.0027042762	165.13163333333333
SA45_SOC_7	709	94.00694847106934	1054.350700378418	0.0016377916	165.36520000000002
SA45_SOC_7	710	650.2207374572754	998.1955432891846	0.000998168	165.59876666666668
SA45_SOC_7	711	95.18011093139648	1054.4298791885376	0.0021880986	165.83233333333334
SA45_SOC_7	712	101.87197923660278	1050.739631652832	0.03632228	166.0659
SA45_SOC_7	713	97.9024600982666	1056.3303637504578	0.0054371348	166.29946666666666
SA45_SOC_7	714	93.43208312988281	1055.9283542633057	0.0025862886	166.53303333333335
SA45_SOC_7	715	612.3821067810059	1051.5033531188965	0.0072342157	166.7666
SA45_SOC_7	716	614.8745155334473	1050.4065012931824	0.002906688	167.00016666666667
SA45_SOC_7	717	27.198994159698486	53.94626542925835	0.0027288466	167.23373333333333
SA45_SOC_7	718	613.652400970459	1050.150489807129	0.0028167134	167.4673
SA45_SOC_7	719	97.65782117843628	1054.0814280509949	0.006499505	167.70086666666666
SA45_SOC_7	720	97.09057331085205	1055.4914546012878	0.005523667	167.93443333333335
SA45_SOC_7	721	618.6828231811523	1050.5745792388916	0.0025989965	168.168
SA45_SOC_7	722	96.53115749359131	1055.5427598953247	0.007628932	168.40156666666667
SA45_SOC_7	723	615.1554107666016	1049.8457479476929	0.0016695728	168.63513333333333
SA45_SOC_7	724	95.79277038574219	1054.815924167633	0.0031105238	168.8687
SA45_SOC_7	725	98.52505445480347	1055.282371044159	0.013977795	169.10226666666668
SA45_SOC_7	726	27.290858030319214	53.05331513285637	0.0012245487	169.33583333333334
SA45_SOC_7	727	98.18610191345215	1056.1303567886353	0.025556108	169.5694
SA45_SOC_7	728	28.74713122844696	53.096022605895996	0.0010528334	169.80296666666666
SA45_SOC_7	729	97.7336311340332	1056.7569637298584	0.010466183	170.03653333333332
SA45_SOC_7	730	96.85083389282227	1055.3157806396484	0.005183955	170.2701
SA45_SOC_7	731	99.6996545791626	1055.156135559082	0.014892548	170.50366666666667
SA45_SOC_7	732	98.54327201843262	1053.0640125274658	0.0075957947	170.73723333333334
SA45_SOC_7	733	97.65389442443848	1055.304193496704	0.0070112976	170.9708
SA45_SOC_7	734	93.59815120697021	1056.014485359192	0.0021946025	171.20436666666666
SA45_SOC_7	735	27.258810997009277	53.75057950615883	0.0015749541	171.43793333333335
SA45_SOC_7	736	102.13090896606445	1050.6456470489502	0.03531804	171.6715
SA45_SOC_7	737	614.9802017211914	1050.2259349822998	0.0018814104	171.90506666666667
SA45_SOC_7	738	27.56211519241333	52.82820671796799	0.001170747	172.13863333333333
SA45_SOC_7	739	102.38242864608765	1049.1995072364807	0.021735976	172.3722
SA45_SOC_7	740	617.9501152038574	1050.3383946418762	0.0023018026	172.60576666666668
SA45_SOC_7	741	616.7951202392578	1051.3859367370605	0.0042907903	172.83933333333334
SA45_SOC_7	742	617.9438209533691	1050.7205128669739	0.0018184799	173.0729
SA45_SOC_7	743	1892.603759765625	331.25372529029846	0.0014565808	173.30646666666667
SA45_SOC_7	744	28.11339497566223	53.119896948337555	0.0013230765	173.54003333333333
SA45_SOC_7	745	27.84385085105896	53.20951625704765	0.0010473531	173.77360000000002
SA45_SOC_7	746	615.9691429138184	1050.326099395752	0.0017910133	174.00716666666668
SA45_SOC_7	747	115.30323028564453	1045.7594776153564	0.0017942659	174.24073333333334
SA45_SOC_7	748	115.55239677429199	1045.8868718147278	0.0022864684	174.4743
SA45_SOC_7	749	91.0775899887085	982.2435235977173	0.0014875003	174.70786666666666
SA45_SOC_7	750	88.74232292175293	1055.8123540878296	0.0006201595	174.94143333333335
SA45_SOC_7	751	96.37903690338135	1056.028003692627	0.008348148	175.175
SA45_SOC_7	752	96.11172437667847	1056.11825466156	0.01983958	175.40856666666667
SA45_SOC_7	753	95.05946159362793	1055.4294633865356	0.002462671	175.64213333333333
SA45_SOC_7	754	611.1502075195312	1051.312551498413	0.0032144762	175.8757
SA45_SOC_7	755	96.36442422866821	1056.8327951431274	0.0057449625	176.10926666666666
SA45_SOC_7	756	27.97889471054077	52.53419503569603	0.0011355188	176.34283333333335
SA45_SOC_7	757	98.762526512146	1056.3662195205688	0.010226889	176.5764
SA45_SOC_7	758	27.140482664108276	54.72548872232437	0.0032291848	176.80996666666667
SA45_SOC_7	759	27.414933443069458	53.47256854176521	0.0023821928	177.04353333333333
SA45_SOC_7	760	1892.578353881836	330.6601095199585	0.0030970091	177.2771
SA45_SOC_7	761	596.2687683105469	990.3643727302551	0.006476004	177.51066666666668
SA45_SOC_7	762	26.34021520614624	53.025578409433365	0.0018435654	177.74423333333334
SA45_SOC_7	763	97.20552921295166	1055.4661560058594	0.006627926	177.9778
SA45_SOC_7	764	97.9826545715332	1055.650134086609	0.0088240905	178.21136666666666
SA45_SOC_7	765	27.184540629386902	52.705189883708954	0.0016383812	178.44493333333332
SA45_SOC_7	766	540.706672668457	1042.6622343063354	0.010480849	178.6785
SA45_SOC_7	767	96.38056755065918	1055.2125906944275	0.002955839	178.91206666666668
SA45_SOC_7	768	98.25400829315186	1055.9380102157593	0.013728922	179.14563333333334
SA45_SOC_7	769	96.22084379196167	1054.0723514556885	0.004284089	179.3792
SA45_SOC_7	770	116.33745431900024	1045.2956056594849	0.005161151	179.61276666666666
SA45_SOC_7	771	95.23328304290771	1056.9813680648804	0.0016983098	179.84633333333335
SA45_SOC_7	772	115.13121843338013	1046.0885524749756	0.001991577	180.0799
SA45_SOC_7	773	97.4694013595581	1054.3499279022217	0.0075591053	180.31346666666667
SA45_SOC_7	774	540.6865882873535	1040.5395984649658	0.015297381	180.54703333333333
SA45_SOC_7	775	98.49698066711426	1055.8584451675415	0.019335128	180.7806
SA45_SOC_7	776	100.40506839752197	1055.668544769287	0.020003721	181.01416666666668
SA45_SOC_7	777	28.04257035255432	52.82079175114632	0.0018782627	181.24773333333334
SA45_SOC_7	778	26.76693320274353	54.602878242731094	0.0051714187	181.4813
SA45_SOC_7	779	98.66842746734619	1055.5103158950806	0.013931624	181.71486666666667
SA45_SOC_7	780	95.2362585067749	1055.8715772628784	0.002852473	181.94843333333333
SA45_SOC_7	781	1892.296257019043	331.4462971687317	0.0028241284	182.18200000000002
SA45_SOC_7	782	96.60362720489502	1055.4811549186707	0.006848112	182.41556666666668
SA45_SOC_7	783	615.5797576904297	1050.9316563606262	0.002551279	182.64913333333334
SA45_SOC_7	784	95.5845308303833	1057.0480585098267	0.0152612645	182.8827
SA45_SOC_7	785	28.010534048080444	54.30762737989426	0.0025476422	183.11626666666666
SA45_SOC_7	786	615.0030326843262	1051.4264917373657	0.003204999	183.34983333333335
SA45_SOC_7	787	94.59873676300049	1056.595709323883	0.003988852	183.5834
SA45_SOC_7	788	94.81874942779541	1056.1610627174377	0.0047531067	183.81696666666667
SA45_SOC_7	789	592.7359199523926	984.3584990501404	0.008916873	184.05053333333333
SA45_SOC_7	790	26.99808955192566	53.814083486795425	0.0053493213	184.2841
SA45_SOC_7	791	615.4645156860352	1050.8982467651367	0.0027872133	184.51766666666666
SA45_SOC_7	792	93.95750999450684	1056.7135763168335	0.0059941555	184.75123333333335
SA45_SOC_7	793	606.8672561645508	1050.5083394050598	0.005010488	184.9848
SA45_SOC_7	794	101.27326726913452	1054.3630599975586	0.026466038	185.21836666666667
SA45_SOC_7	795	613.9699745178223	1050.144567489624	0.0014913596	185.45193333333333
SA45_SOC_7	796	97.9530143737793	1054.0363025665283	0.002947257	185.6855
SA45_SOC_7	797	100.5529260635376	1050.9100270271301	0.0071232254	185.91906666666668
SA45_SOC_7	798	96.33789539337158	1056.8364644050598	0.005476999	186.15263333333334
SA45_SOC_7	799	705.0764465332031	841.0435009002686	0.037035566	186.3862
SA45_SOC_7	800	705.4131889343262	839.008412361145	0.058770597	186.61976666666666
SA45_SOC_7	801	99.5524549484253	1055.5133414268494	0.008297811	186.85333333333332
SA45_SOC_7	802	704.996509552002	832.5759387016296	0.09351914	187.0869
SA45_SOC_7	803	707.0203399658203	835.2940893173218	0.39092997	187.32046666666668
SA45_SOC_7	804	706.3724899291992	837.3216462135315	0.15683593	187.55403333333334
SA45_SOC_7	805	705.3351402282715	828.4073352813721	0.18895951	187.7876
SA45_SOC_7	806	705.5831336975098	828.5412311553955	0.10724321	188.02116666666666
SA45_SOC_7	807	705.6727981567383	826.7140674591064	0.065611325	188.25473333333335
SA45_SOC_7	808	706.263370513916	822.5330400466919	0.19063985	188.4883
SA45_SOC_7	809	705.8062934875488	819.8049116134644	0.09487584	188.72186666666667
SA45_SOC_7	810	703.9175033569336	815.4087495803833	0.083332926	188.95543333333333
SA45_SOC_7	811	705.6990623474121	813.3146953582764	0.72083455	189.189
SA45_SOC_7	812	711.8021392822266	810.1244974136353	0.98372513	189.42256666666668
SA45_SOC_7	813	730.404167175293	798.8265180587769	0.9943031	189.65613333333334
SA45_SOC_7	814	743.2218360900879	790.8165192604065	0.9980836	189.8897
SA45_SOC_7	815	755.050220489502	795.2789211273193	0.99935	190.12326666666667
SA45_SOC_7	816	759.6989822387695	793.1794595718384	0.9987255	190.35683333333333
SA45_SOC_7	817	761.249828338623	795.7769107818604	0.9990606	190.59040000000002
SA45_SOC_7	818	762.7582740783691	797.5545072555542	0.99933356	190.82396666666668
SA45_SOC_7	819	762.7818489074707	799.827389717102	0.9986255	191.05753333333334
SA45_SOC_7	820	793.0234909057617	799.1776728630066	0.9992925	191.2911
SA45_SOC_7	821	807.3520660400391	803.2580852508545	0.99918586	191.52466666666666
SA45_SOC_7	822	862.9975318908691	816.5404272079468	0.99935955	191.75823333333335
SA45_SOC_7	823	912.8588676452637	832.1484375	0.9994399	191.9918
SA45_SOC_7	824	990.2742004394531	850.9640264511108	0.99969983	192.22536666666667
SA45_SOC_7	825	1096.303367614746	848.3336162567139	0.99961925	192.45893333333333
SA45_SOC_7	826	1183.1666564941406	854.119656085968	0.9996543	192.6925
SA45_SOC_7	827	1272.4709701538086	859.2937660217285	0.99976736	192.92606666666666
SA45_SOC_7	828	1374.2185592651367	865.015754699707	0.9996873	193.15963333333335
SA45_SOC_7	829	1437.2456359863281	882.1206951141357	0.99977976	193.3932
SA45_SOC_7	830	1529.3163299560547	896.6149878501892	0.99972075	193.62676666666667
SA45_SOC_7	831	1591.406135559082	917.1123218536377	0.9994375	193.86033333333333
SA45_SOC_7	832	1626.8177032470703	932.2650861740112	0.99967206	194.0939
SA45_SOC_7	833	1624.4866561889648	934.736430644989	0.99977154	194.32746666666668
SA45_SOC_7	834	1638.9815139770508	937.3941993713379	0.9994481	194.56103333333334
SA45_SOC_7	835	1643.9642715454102	950.3974199295044	0.99972147	194.7946
SA45_SOC_7	836	1642.6739501953125	957.7691602706909	0.99956995	195.02816666666666
SA45_SOC_7	837	1646.656379699707	962.4866724014282	0.9997813	195.26173333333332
SA45_SOC_7	838	1664.8197555541992	971.6365242004395	0.99753594	195.49530000000001
SA45_SOC_7	839	1674.536361694336	971.4901399612427	0.9927165	195.72886666666668
SA45_SOC_7	840	1704.1978454589844	955.5932879447937	0.97186047	195.96243333333334
SA45_SOC_7	841	1692.3567581176758	967.0695805549622	0.9902609	196.196
SA45_SOC_7	842	1700.1409149169922	962.1645498275757	0.9980835	196.42956666666666
SA45_SOC_7	843	1704.9746704101562	960.7107496261597	0.9937715	196.66313333333335
SA45_SOC_7	844	1705.4548645019531	959.7664618492126	0.9954934	196.8967
SA45_SOC_7	845	1688.4510040283203	965.9816122055054	0.9562386	197.13026666666667
SA45_SOC_7	846	1706.623306274414	958.3183908462524	0.99374914	197.36383333333333
SA45_SOC_7	847	1714.2491912841797	955.7581472396851	0.9992167	197.5974
SA45_SOC_7	848	1698.812141418457	964.68101978302	0.99982625	197.83096666666668
SA45_SOC_7	849	1702.2957229614258	968.2925391197205	0.99960774	198.06453333333334
SA45_SOC_7	850	1703.858528137207	971.0149383544922	0.99980706	198.2981
SA45_SOC_7	851	1711.5625762939453	977.3698425292969	0.99980944	198.53166666666667
SA45_SOC_7	852	1716.284408569336	974.639139175415	0.99754876	198.76523333333333
SA45_SOC_7	853	1748.4207916259766	968.3209276199341	0.9978935	198.99880000000002
SA45_SOC_7	854	1752.989616394043	960.5628204345703	0.99747974	199.23236666666668
SA45_SOC_7	855	1738.5189056396484	943.5682153701782	0.9933962	199.46593333333334
SA45_SOC_7	856	1722.9112243652344	934.4533824920654	0.9894498	199.6995
SA45_SOC_7	857	1724.557113647461	930.9259986877441	0.9135731	199.93306666666666
SA45_SOC_7	858	1714.152488708496	939.0318489074707	0.9941883	200.16663333333332
SA45_SOC_7	859	1710.9251403808594	937.2021102905273	0.97979075	200.4002
SA45_SOC_7	860	1705.3656005859375	947.3906207084656	0.99535996	200.63376666666667
SA45_SOC_7	861	1687.0153427124023	943.2024478912354	0.998572	200.86733333333333
SA45_SOC_7	862	1683.4145736694336	945.8789491653442	0.9525725	201.1009
SA45_SOC_7	863	1679.6722412109375	941.1643981933594	0.9958021	201.33446666666666
SA45_SOC_7	864	1677.8035354614258	939.0192317962646	0.9961098	201.56803333333335
SA45_SOC_7	865	1665.9288024902344	938.4531354904175	0.9970041	201.8016
SA45_SOC_7	866	1665.8684921264648	937.578821182251	0.9934052	202.03516666666667
SA45_SOC_7	867	1658.6101913452148	932.6566028594971	0.99877816	202.26873333333333
SA45_SOC_7	868	1658.3150482177734	936.9551753997803	0.99929714	202.5023
SA45_SOC_7	869	1647.0470809936523	939.8267269134521	0.99777067	202.73586666666668
SA45_SOC_7	870	1656.2285614013672	936.7693948745728	0.99928755	202.96943333333334
SA45_SOC_7	871	1660.8090591430664	938.3456325531006	0.999057	203.203
SA45_SOC_7	872	1653.072853088379	937.9045486450195	0.9982455	203.43656666666666
SA45_SOC_7	873	1649.8655319213867	940.3436422348022	0.9992741	203.67013333333333
SA45_SOC_7	874	1632.462158203125	948.4269618988037	0.99957985	203.90370000000001
SA45_SOC_7	875	1641.4242553710938	941.2312173843384	0.99887925	204.13726666666668
SA45_SOC_7	876	1647.3931503295898	939.1760444641113	0.99883026	204.37083333333334
SA45_SOC_7	877	1645.6744766235352	944.4527006149292	0.9984553	204.6044
SA45_SOC_7	878	1624.7795104980469	942.0903396606445	0.99661416	204.83796666666666
SA45_SOC_7	879	1627.001838684082	941.1390352249146	0.9960265	205.07153333333335
SA45_SOC_7	880	1626.0623931884766	938.6136817932129	0.9904807	205.3051
SA45_SOC_7	881	1627.4840927124023	940.3901195526123	0.994709	205.53866666666667
SA45_SOC_7	882	1613.5463333129883	940.8899116516113	0.99901104	205.77223333333333
SA45_SOC_7	883	1602.7677154541016	937.4265146255493	0.99438924	206.0058
SA45_SOC_7	884	1599.858627319336	931.2644720077515	0.9974354	206.23936666666668
SA45_SOC_7	885	1575.9725189208984	936.1550188064575	0.9992575	206.47293333333334
SA45_SOC_7	886	1565.8954238891602	933.2002973556519	0.999171	206.7065
SA45_SOC_7	887	1586.1492919921875	929.3328309059143	0.99937373	206.94006666666667
SA45_SOC_7	888	1570.0152969360352	929.8597240447998	0.9991128	207.17363333333333
SA45_SOC_7	889	1562.5106048583984	936.0083770751953	0.9995121	207.40720000000002
SA45_SOC_7	890	1537.1678924560547	938.0128240585327	0.9988738	207.64076666666668
SA45_SOC_7	891	1534.815330505371	938.0771327018738	0.9994106	207.87433333333334
SA45_SOC_7	892	1528.9069747924805	928.2898592948914	0.9991779	208.1079
SA45_SOC_7	893	1519.7894668579102	929.0083909034729	0.9990941	208.34146666666666
SA45_SOC_7	894	1529.3860244750977	929.5553684234619	0.99854773	208.57503333333332
SA45_SOC_7	895	1508.6116790771484	928.948073387146	0.9977506	208.8086
SA45_SOC_7	896	1498.487892150879	922.7754735946655	0.99803025	209.04216666666667
SA45_SOC_7	897	1500.7221221923828	917.0421552658081	0.9975533	209.27573333333333
SA45_SOC_7	898	1507.404670715332	931.1673974990845	0.9913356	209.5093
SA45_SOC_7	899	1511.3677597045898	927.9529309272766	0.998509	209.74286666666666
SA45_SOC_7	900	1508.1620407104492	926.8374109268188	0.99775654	209.97643333333335
SA45_SOC_7	901	1509.0167999267578	925.1189088821411	0.9990522	210.21
SA45_SOC_7	902	1516.2016296386719	921.9189262390137	0.9984976	210.44356666666667
SA45_SOC_7	903	1518.4843826293945	915.2863168716431	0.999041	210.67713333333333
SA45_SOC_7	904	1520.9590530395508	910.0536918640137	0.9970983	210.9107
SA45_SOC_7	905	1519.9188995361328	911.2415027618408	0.99844176	211.14426666666668
SA45_SOC_7	906	1533.6474609375	892.6649951934814	0.9930067	211.37783333333334
SA45_SOC_7	907	1529.1291046142578	903.3706784248352	0.9984861	211.6114
SA45_SOC_7	908	1532.0026016235352	903.1203317642212	0.99573344	211.84496666666666
SA45_SOC_7	909	1527.176284790039	897.269082069397	0.99739265	212.07853333333333
SA45_SOC_7	910	1528.5844802856445	903.3616018295288	0.99745387	212.31210000000002
SA45_SOC_7	911	1534.6262741088867	907.1889638900757	0.99880743	212.54566666666668
SA45_SOC_7	912	1535.7361221313477	906.9464063644409	0.99781907	212.77923333333334
SA45_SOC_7	913	1541.3368606567383	906.2304496765137	0.9988285	213.0128
SA45_SOC_7	914	1536.668815612793	910.648627281189	0.9980755	213.24636666666666
SA45_SOC_7	915	1533.8932800292969	910.2362537384033	0.99826694	213.47993333333335
SA45_SOC_7	916	1527.8406143188477	908.8999342918396	0.99822265	213.7135
SA45_SOC_7	917	1524.301986694336	908.7860584259033	0.99908364	213.94706666666667
SA45_SOC_7	918	1521.2229537963867	908.5680913925171	0.99837947	214.18063333333333
SA45_SOC_7	919	1526.4911270141602	911.3490056991577	0.99807703	214.4142
SA45_SOC_7	920	1515.1446533203125	908.4005928039551	0.9971482	214.64776666666668
SA45_SOC_7	921	1508.6033248901367	902.4827170372009	0.99684614	214.88133333333334
SA45_SOC_7	922	1510.151138305664	912.2655487060547	0.99794716	215.1149
SA45_SOC_7	923	1501.8954849243164	900.9041619300842	0.99738985	215.34846666666667
SA45_SOC_7	924	1487.1525192260742	906.301646232605	0.99938047	215.58203333333333
SA45_SOC_7	925	1501.5656661987305	893.87610912323	0.9991892	215.81560000000002
SA45_SOC_7	926	1498.7524795532227	895.881199836731	0.9996848	216.04916666666668
SA45_SOC_7	927	1481.1242294311523	890.7417869567871	0.9994067	216.28273333333334
SA45_SOC_7	928	1489.1551208496094	876.1533164978027	0.9993291	216.5163
SA45_SOC_7	929	1489.291877746582	881.5049028396606	0.9989936	216.74986666666666
SA45_SOC_7	930	1496.1890029907227	865.3743124008179	0.998389	216.98343333333332
SA45_SOC_7	931	1493.851203918457	865.7118844985962	0.9988009	217.217
SA45_SOC_7	932	1493.5564041137695	870.9576416015625	0.9988362	217.45056666666667
SA45_SOC_7	933	1508.3722686767578	873.2330989837646	0.99920875	217.68413333333334
SA45_SOC_7	934	1524.034309387207	884.4149494171143	0.9993079	217.9177
SA45_SOC_7	935	1557.5201797485352	890.2631735801697	0.9986744	218.15126666666666
SA45_SOC_7	936	1605.8377075195312	897.1108531951904	0.9986797	218.38483333333335
SA45_SOC_7	937	1645.074691772461	910.6421256065369	0.99812	218.6184
SA45_SOC_7	938	1671.4077758789062	912.0377969741821	0.98959166	218.85196666666667
SA45_SOC_7	939	1693.7743377685547	920.4271459579468	0.98376596	219.08553333333333
SA45_SOC_7	940	1738.7452697753906	917.7681541442871	0.78387463	219.3191
SA45_SOC_7	941	1778.5047912597656	927.2537755966187	0.94177836	219.55266666666668
SA45_SOC_7	942	1739.4814682006836	932.0623111724854	0.9661706	219.78623333333334
SA45_SOC_7	943	1745.2268600463867	937.7069878578186	0.9953436	220.0198
SA45_SOC_7	944	1754.447250366211	939.7668600082397	0.99378526	220.25336666666666
SA45_SOC_7	945	1740.2031326293945	936.269474029541	0.9961981	220.48693333333333
SA45_SOC_7	946	1743.0045318603516	939.4112634658813	0.9934882	220.72050000000002
SA45_SOC_7	947	1745.0495910644531	941.0185289382935	0.99484974	220.95406666666668
SA45_SOC_7	948	1743.0363464355469	936.0251140594482	0.99749845	221.18763333333334
SA45_SOC_7	949	1741.186180114746	931.0577702522278	0.99440575	221.4212
SA45_SOC_7	950	1741.138572692871	938.3505892753601	0.99663574	221.65476666666666
SA45_SOC_7	951	1736.8415451049805	941.3028645515442	0.99738866	221.88833333333335
SA45_SOC_7	952	1717.5018310546875	933.1141018867493	0.9936831	222.1219
SA45_SOC_7	953	1714.504508972168	933.0640840530396	0.9964065	222.35546666666667
SA45_SOC_7	954	1720.7503509521484	935.9004878997803	0.9907754	222.58903333333333
SA45_SOC_7	955	1724.3000793457031	939.4945621490479	0.99240196	222.8226
SA45_SOC_7	956	1705.3360748291016	924.8830461502075	0.9949191	223.05616666666668
SA45_SOC_7	957	1682.8064346313477	930.2487945556641	0.9988187	223.28973333333334
SA45_SOC_7	958	1679.059066772461	933.2002973556519	0.99963653	223.5233
SA45_SOC_7	959	1668.856086730957	930.2472496032715	0.99932027	223.75686666666667
SA45_SOC_7	960	1661.3939666748047	923.577561378479	0.99966395	223.99043333333333
SA45_SOC_7	961	1661.0173416137695	922.259202003479	0.9995704	224.22400000000002
SA45_SOC_7	962	1659.1314697265625	926.1097383499146	0.99946564	224.45756666666668
SA45_SOC_7	963	1638.7510299682617	932.8328561782837	0.9995202	224.69113333333334
SA45_SOC_7	964	1601.930809020996	934.5170474052429	0.9998149	224.9247
SA45_SOC_7	965	1563.742332458496	941.977686882019	0.9995289	225.15826666666666
SA45_SOC_7	966	1546.8927383422852	939.4840049743652	0.99943906	225.39183333333332
SA45_SOC_7	967	1546.5289306640625	939.7103404998779	0.9993899	225.6254
SA45_SOC_7	968	1546.8544006347656	939.285478591919	0.9992161	225.85896666666667
SA45_SOC_7	969	1529.8770904541016	945.0363063812256	0.9993455	226.09253333333334
SA45_SOC_7	970	1501.8032455444336	951.7208003997803	0.99740976	226.3261
SA45_SOC_7	971	1476.1030197143555	955.2229499816895	0.9996247	226.55966666666666
SA45_SOC_7	972	1331.158103942871	952.123646736145	0.99046713	226.79323333333335
SA45_SOC_7	973	1317.6630020141602	953.0399322509766	0.98571473	227.0268
SA45_SOC_7	974	1409.8322296142578	943.4854316711426	0.99916065	227.26036666666667
SA45_SOC_7	975	1269.6890258789062	967.5794148445129	0.98750055	227.49393333333333
SA45_SOC_7	976	1353.500862121582	938.1917810440063	0.9955089	227.7275
SA45_SOC_7	977	1348.8332748413086	953.4109783172607	0.9969146	227.96106666666668
SA45_SOC_7	978	1315.6514739990234	950.9751033782959	0.9963243	228.19463333333334
SA45_SOC_7	979	1319.8578643798828	946.5536427497864	0.99804366	228.4282
SA45_SOC_7	980	1308.2686614990234	953.6107921600342	0.99885166	228.66176666666667
SA45_SOC_7	981	1326.613883972168	952.9070019721985	0.99907994	228.89533333333333
SA45_SOC_7	982	1314.5571899414062	952.9114437103271	0.99867624	229.12890000000002
SA45_SOC_7	983	1303.7303924560547	954.3021583557129	0.99934417	229.36246666666668
SA45_SOC_7	984	1261.1398315429688	957.2550129890442	0.9989724	229.59603333333334
SA45_SOC_7	985	1191.0303497314453	950.4798817634583	0.9986744	229.8296
SA45_SOC_7	986	1142.3153686523438	943.5251498222351	0.9990534	230.06316666666666
SA45_SOC_7	987	1130.789794921875	935.5936861038208	0.9976801	230.29673333333335
SA45_SOC_7	988	1131.4138412475586	934.4491982460022	0.9982572	230.5303
SA45_SOC_7	989	1128.3037948608398	932.0418405532837	0.99923	230.76386666666667
SA45_SOC_7	990	1121.1088943481445	933.6885023117065	0.9991497	230.99743333333333
SA45_SOC_7	991	1091.7831802368164	933.4684109687805	0.9990007	231.231
SA45_SOC_7	992	1042.6629638671875	929.9540948867798	0.9991737	231.46456666666668
SA45_SOC_7	993	976.3975524902344	929.1684865951538	0.99919814	231.69813333333335
SA45_SOC_7	994	886.186351776123	920.4589462280273	0.99954957	231.9317
SA45_SOC_7	995	799.7175979614258	925.2385783195496	0.99977857	232.16526666666667
SA45_SOC_7	996	718.6576652526855	927.0466232299805	0.99971265	232.39883333333333
SA45_SOC_7	997	638.4660530090332	934.8217248916626	0.9997328	232.63240000000002
SA45_SOC_7	998	609.0895843505859	926.1924576759338	0.99982315	232.86596666666668
SA45_SOC_7	999	606.5764045715332	926.5551996231079	0.99979264	233.09953333333334
SA45_SOC_7	1000	601.7593002319336	927.7769994735718	0.9998288	233.3331
SA45_SOC_7	1001	568.7666702270508	928.0317234992981	0.9997999	233.56666666666666
SA45_SOC_7	1002	566.2353515625	925.9583330154419	0.9997738	233.80023333333332
SA45_SOC_7	1003	568.2650184631348	930.3624129295349	0.9997234	234.0338
SA45_SOC_7	1004	565.5985450744629	933.4889459609985	0.99962795	234.26736666666667
SA45_SOC_7	1005	546.7047500610352	935.3558278083801	0.99941456	234.50093333333334
SA45_SOC_7	1006	530.4233551025391	940.6514739990234	0.9952324	234.7345
SA45_SOC_7	1007	514.7815704345703	943.3048009872437	0.9968581	234.96806666666666
SA45_SOC_7	1008	475.13620376586914	951.3217520713806	0.99827063	235.20163333333335
SA45_SOC_7	1009	431.3890743255615	958.845477104187	0.9993081	235.4352
SA45_SOC_7	1010	384.38730239868164	971.8240427970886	0.9985623	235.66876666666667
SA45_SOC_7	1011	322.8633785247803	987.6950812339783	0.99652845	235.90233333333333
SA45_SOC_7	1012	254.69581604003906	1001.8736886978149	0.9995746	236.1359
SA45_SOC_7	1013	212.0608949661255	1007.8068208694458	0.9995284	236.36946666666668
SA45_SOC_7	1014	192.8296709060669	1007.2504448890686	0.99864537	236.60303333333334
SA45_SOC_7	1015	187.83608436584473	1002.4021911621094	0.9988833	236.8366
SA45_SOC_7	1016	184.6099090576172	1000.4399728775024	0.99916756	237.07016666666667
SA45_SOC_7	1017	172.92487621307373	1002.6725578308105	0.99962294	237.30373333333333
SA45_SOC_7	1018	151.15001678466797	1000.8646416664124	0.9989158	237.53730000000002
SA45_SOC_7	1019	138.67472648620605	991.5835332870483	0.998585	237.77086666666668
SA45_SOC_7	1020	134.41141605377197	996.2452983856201	0.99922574	238.00443333333334
SA45_SOC_7	1021	103.8548755645752	999.8942184448242	0.99396616	238.238
SA45_SOC_7	1022	105.02753734588623	990.0188827514648	0.9957188	238.47156666666666
SA45_SOC_7	1023	110.24477005004883	985.9247589111328	0.99484056	238.70513333333335
SA45_SOC_7	1024	112.09379196166992	989.2171168327332	0.9963521	238.9387
SA45_SOC_7	1025	130.5547857284546	983.6854791641235	0.9968451	239.17226666666667
SA45_SOC_7	1026	145.11281490325928	986.4194011688232	0.99673045	239.40583333333333
SA45_SOC_7	1027	140.11440753936768	986.7553639411926	0.99550503	239.6394
SA45_SOC_7	1028	148.56943130493164	986.3684177398682	0.9965295	239.87296666666668
SA45_SOC_7	1029	157.89979934692383	989.1782999038696	0.9953467	240.10653333333335
SA45_SOC_7	1030	159.79476928710938	989.7507691383362	0.9992804	240.3401
SA45_SOC_7	1031	169.96896743774414	990.5561399459839	0.9955201	240.57366666666667
SA45_SOC_7	1032	177.62080192565918	983.116614818573	0.99871445	240.80723333333333
SA45_SOC_7	1033	199.63568687438965	979.4740676879883	0.9990994	241.0408
SA45_SOC_7	1034	213.75017166137695	971.784131526947	0.9995289	241.27436666666668
SA45_SOC_7	1035	233.30360412597656	957.195725440979	0.9994423	241.50793333333334
SA45_SOC_7	1036	234.19212341308594	954.3487644195557	0.99945897	241.7415
SA45_SOC_7	1037	238.38515281677246	957.0448350906372	0.999124	241.97506666666666
SA45_SOC_7	1038	240.24816513061523	958.0023837089539	0.999206	242.20863333333332
SA45_SOC_7	1039	277.0468997955322	958.6617565155029	0.9986312	242.4422
SA45_SOC_7	1040	308.18827629089355	946.3146257400513	0.99936455	242.67576666666668
SA45_SOC_7	1041	378.3575248718262	940.7777738571167	0.9989053	242.90933333333334
SA45_SOC_7	1042	438.99767875671387	947.3043608665466	0.99940467	243.1429
SA45_SOC_7	1043	477.0608425140381	948.1947040557861	0.99961334	243.37646666666666
SA45_SOC_7	1044	475.4768943786621	950.0190353393555	0.99964714	243.61003333333335
SA45_SOC_7	1045	508.20642471313477	954.9300527572632	0.99979705	243.8436
SA45_SOC_7	1046	555.5356407165527	958.6419296264648	0.99965656	244.07716666666667
SA45_SOC_7	1047	593.6306190490723	968.5531210899353	0.9998387	244.31073333333333
SA45_SOC_7	1048	612.5788879394531	973.0280113220215	0.9996313	244.5443
SA45_SOC_7	1049	631.292896270752	973.3033347129822	0.9996413	244.77786666666668
SA45_SOC_7	1050	664.3825149536133	978.0534839630127	0.9989575	245.01143333333334
SA45_SOC_7	1051	714.2857360839844	980.5133056640625	0.9998338	245.245
SA45_SOC_7	1052	761.3125991821289	983.3952856063843	0.9998272	245.47856666666667
SA45_SOC_7	1053	875.1411437988281	970.5789399147034	0.9997111	245.71213333333333
SA45_SOC_7	1054	1026.8348693847656	946.4691209793091	0.99976605	245.94570000000002
SA45_SOC_7	1055	1198.4701538085938	928.6119174957275	0.9997435	246.17926666666668
SA45_SOC_7	1056	1368.6626815795898	909.9155473709106	0.9998209	246.41283333333334
SA45_SOC_7	1057	1528.3030700683594	880.1194667816162	0.99977034	246.6464
SA45_SOC_7	1058	1641.4423370361328	814.7787952423096	0.9994223	246.87996666666666
SA45_SOC_7	1059	1682.7045822143555	769.8681879043579	0.9994548	247.11353333333335
SA45_SOC_7	1060	1689.3379211425781	756.9674491882324	0.9996716	247.3471
SA45_SOC_7	1061	1685.1476669311523	755.1279902458191	0.99910116	247.58066666666667
SA45_SOC_7	1062	1660.9144592285156	750.9338307380676	0.99966395	247.81423333333333
SA45_SOC_7	1063	1673.4477996826172	741.3388395309448	0.99954396	248.0478
SA45_SOC_7	1064	1667.6059341430664	729.3236804008484	0.999316	248.28136666666668
SA45_SOC_7	1065	1679.0900802612305	727.1111798286438	0.9994598	248.51493333333335
SA45_SOC_7	1066	1660.3532409667969	728.4553527832031	0.9993381	248.7485
SA45_SOC_7	1067	1659.4976806640625	722.1151256561279	0.9996233	248.98206666666667
SA45_SOC_7	1068	1662.710838317871	708.7065482139587	0.99936014	249.21563333333333
SA45_SOC_7	1069	1688.5535430908203	699.2125582695007	0.99884903	249.4492
SA45_SOC_7	1070	1724.454116821289	696.347508430481	0.9699532	249.68276666666668
SA45_SOC_7	1071	1742.574462890625	730.3555154800415	0.99109894	249.91633333333334
SA45_SOC_7	1072	1758.7641906738281	767.2953271865845	0.9916928	250.1499
SA45_SOC_7	1073	1756.5007781982422	805.2635622024536	0.9845169	250.38346666666666
SA45_SOC_7	1074	1748.3234024047852	834.296178817749	0.9852512	250.61703333333332
SA45_SOC_7	1075	1727.4872589111328	862.8735494613647	0.96792376	250.85060000000001
SA45_SOC_7	1076	1717.3881912231445	886.921956539154	0.99280626	251.08416666666668
SA45_SOC_7	1077	1719.6635055541992	897.6025342941284	0.99748707	251.31773333333334
SA45_SOC_7	1078	1708.6874771118164	896.690948009491	0.99819344	251.5513
SA45_SOC_7	1079	1705.4795837402344	900.4851579666138	0.9961683	251.78486666666666
SA45_SOC_7	1080	1708.3385467529297	904.398844242096	0.996942	252.01843333333335
SA45_SOC_7	1081	1690.2087020874023	900.2779412269592	0.9921262	252.252
SA45_SOC_7	1082	1701.0670852661133	901.0331010818481	0.9984372	252.48556666666667
SA45_SOC_7	1083	1696.4089965820312	908.4317493438721	0.99824995	252.71913333333333
SA45_SOC_7	1084	1684.4797897338867	907.0987772941589	0.99809736	252.9527
SA45_SOC_7	1085	1673.4566116333008	911.5440559387207	0.9977223	253.18626666666668
SA45_SOC_7	1086	1660.308609008789	928.9642953872681	0.98868537	253.41983333333334
SA45_SOC_7	1087	1640.88134765625	931.6201972961426	0.99912924	253.6534
SA45_SOC_7	1088	1626.9511413574219	928.9170455932617	0.9972729	253.88696666666667
SA45_SOC_7	1089	1623.496971130371	929.7054862976074	0.99780196	254.12053333333333
SA45_SOC_7	1090	1606.150131225586	932.9034090042114	0.99818987	254.35410000000002
SA45_SOC_7	1091	1598.4782409667969	932.7903699874878	0.997729	254.58766666666668
SA45_SOC_7	1092	1589.8807525634766	925.1364183425903	0.9987569	254.82123333333334
SA45_SOC_7	1093	1569.3872451782227	914.3520712852478	0.9976108	255.0548
SA45_SOC_7	1094	1540.1163482666016	915.6516337394714	0.99927074	255.28836666666666
SA45_SOC_7	1095	1551.5542602539062	887.2095108032227	0.99945754	255.52193333333335
SA45_SOC_7	1096	1520.0157165527344	875.7426166534424	0.99971944	255.7555
SA45_SOC_7	1097	1518.760757446289	858.7252235412598	0.99945503	255.98906666666667
SA45_SOC_7	1098	1547.0301818847656	833.2963371276855	0.99905926	256.22263333333336
SA45_SOC_7	1099	1563.8508224487305	807.4394989013672	0.99905425	256.4562
SA45_SOC_7	1100	1592.4692916870117	801.4033699035645	0.9989568	256.6897666666667
SA45_SOC_7	1101	1596.986961364746	792.5259447097778	0.9994066	256.92333333333335
SA45_SOC_7	1102	1598.767433166504	781.9797778129578	0.9989287	257.1569
SA45_SOC_7	1103	1612.8602600097656	780.3254556655884	0.99478626	257.39046666666667
SA45_SOC_7	1104	1601.8500137329102	776.3662576675415	0.9986046	257.62403333333333
SA45_SOC_7	1105	1591.889991760254	770.9139275550842	0.99904317	257.8576
SA45_SOC_7	1106	1560.779800415039	770.2411651611328	0.9993637	258.09116666666665
SA45_SOC_7	1107	1545.2687072753906	735.8700942993164	0.9989912	258.3247333333333
SA45_SOC_7	1108	1548.0182647705078	703.7134552001953	0.9993851	258.55830000000003
SA45_SOC_7	1109	1539.2451095581055	683.142671585083	0.9995838	258.7918666666667
SA45_SOC_7	1110	1544.5739364624023	670.2768230438232	0.99815434	259.02543333333335
SA45_SOC_7	1111	1578.7006759643555	668.7621259689331	0.9971607	259.259
SA45_SOC_7	1112	1537.2191619873047	671.4442276954651	0.9987337	259.4925666666667
SA45_SOC_7	1113	1512.1142578125	646.1384868621826	0.99933213	259.72613333333334
SA45_SOC_7	1114	1509.9044036865234	609.3262624740601	0.99894327	259.9597
SA45_SOC_7	1115	1493.3159637451172	601.0082387924194	0.99938226	260.19326666666666
SA45_SOC_7	1116	1493.1358337402344	617.7907347679138	0.999524	260.4268333333333
SA45_SOC_7	1117	1506.8309783935547	645.8789348602295	0.99950945	260.6604
SA45_SOC_7	1118	1492.3813247680664	679.38805103302	0.9996941	260.8939666666667
SA45_SOC_7	1119	1510.9684753417969	731.8317818641663	0.9997782	261.12753333333336
SA45_SOC_7	1120	1511.4459228515625	794.335470199585	0.99926907	261.3611
SA45_SOC_7	1121	1503.8944244384766	831.2640810012817	0.9990043	261.5946666666667
SA45_SOC_7	1122	1506.0176467895508	855.1861238479614	0.99830806	261.82823333333334
SA45_SOC_7	1123	1475.3044509887695	857.550995349884	0.99912316	262.0618
SA45_SOC_7	1124	1485.5120086669922	863.5777902603149	0.999718	262.29536666666667
SA45_SOC_7	1125	1493.9148330688477	856.9099044799805	0.999321	262.5289333333333
SA45_SOC_7	1126	1499.831314086914	851.9607782363892	0.99904233	262.7625
SA45_SOC_7	1127	1508.9675903320312	864.1883683204651	0.99900466	262.99606666666665
SA45_SOC_7	1128	1505.6867980957031	875.354254245758	0.99758613	263.2296333333333
SA45_SOC_7	1129	1513.1867980957031	892.884635925293	0.996433	263.46320000000003
SA45_SOC_7	1130	1514.9133682250977	898.119707107544	0.99769175	263.6967666666667
SA45_SOC_7	1131	1508.4864807128906	905.7831859588623	0.99877685	263.93033333333335
SA45_SOC_7	1132	1510.0675964355469	909.2176151275635	0.9988979	264.1639
SA45_SOC_7	1133	1499.3342971801758	905.2935647964478	0.9983235	264.3974666666667
SA45_SOC_7	1134	1503.7378692626953	890.9254431724548	0.9977648	264.63103333333333
SA45_SOC_7	1135	1504.6092224121094	887.1954774856567	0.99918014	264.8646
SA45_SOC_7	1136	1518.9941024780273	877.4147701263428	0.99873406	265.09816666666666
SA45_SOC_7	1137	1502.2090530395508	854.026894569397	0.99838734	265.3317333333333
SA45_SOC_7	1138	1500.3763961791992	848.8156414031982	0.9985051	265.5653
SA45_SOC_7	1139	1494.1575622558594	829.3994522094727	0.99959975	265.7988666666667
SA45_SOC_7	1140	1490.083236694336	826.1578845977783	0.99935764	266.03243333333336
SA45_SOC_7	1141	1490.3877639770508	816.0470724105835	0.99939024	266.266
SA45_SOC_7	1142	1485.2045059204102	811.8279361724854	0.9995135	266.4995666666667
SA45_SOC_7	1143	1482.7336120605469	816.0612988471985	0.9994629	266.73313333333334
SA45_SOC_7	1144	1487.0861434936523	816.5531730651855	0.99934036	266.9667
SA45_SOC_7	1145	1483.3130264282227	828.971757888794	0.99894196	267.20026666666666
SA45_SOC_7	1146	1479.1339874267578	845.6487464904785	0.9996177	267.4338333333333
SA45_SOC_7	1147	1501.600456237793	862.5712537765503	0.9990652	267.6674
SA45_SOC_7	1148	1505.9559631347656	876.493399143219	0.99933356	267.90096666666665
SA45_SOC_7	1149	1504.3194580078125	873.7954616546631	0.9989367	268.13453333333337
SA45_SOC_7	1150	1509.1173934936523	873.5140228271484	0.99869126	268.3681
SA45_SOC_7	1151	1516.4734268188477	877.9509973526001	0.9991578	268.6016666666667
SA45_SOC_7	1152	1497.7214813232422	878.6244678497314	0.9991743	268.83523333333335
SA45_SOC_7	1153	1518.1961059570312	870.3459692001343	0.99843496	269.0688
SA45_SOC_7	1154	1526.9268035888672	879.88205909729	0.99930143	269.30236666666667
SA45_SOC_7	1155	1538.3074951171875	881.4119482040405	0.9994925	269.53593333333333
SA45_SOC_7	1156	1588.7026977539062	881.306312084198	0.9995276	269.7695
SA45_SOC_7	1157	1618.2286834716797	873.5716366767883	0.9988085	270.00306666666665
SA45_SOC_7	1158	1682.746925354004	858.0777597427368	0.98988825	270.2366333333333
SA45_SOC_7	1159	1703.1203842163086	866.1292791366577	0.9959384	270.4702
SA45_SOC_7	1160	1730.441551208496	870.9111642837524	0.9946942	270.7037666666667
SA45_SOC_7	1161	1751.3069915771484	878.6990118026733	0.9953069	270.93733333333336
SA45_SOC_7	1162	1759.2233276367188	880.5855917930603	0.995626	271.1709
SA45_SOC_7	1163	1770.5378723144531	877.2080039978027	0.9985857	271.4044666666667
SA45_SOC_7	1164	1769.5074462890625	881.804301738739	0.9978694	271.63803333333334
SA45_SOC_7	1165	1770.2154922485352	879.7891044616699	0.99614906	271.8716
SA45_SOC_7	1166	1775.5759048461914	871.9422268867493	0.99895465	272.10516666666666
SA45_SOC_7	1167	1773.8880157470703	850.1686334609985	0.9977191	272.3387333333333
SA45_SOC_7	1168	1765.4200744628906	817.5531435012817	0.99849486	272.5723
SA45_SOC_7	1169	1743.6375045776367	771.226909160614	0.9985446	272.80586666666665
SA45_SOC_7	1170	1741.3720321655273	738.6306023597717	0.9991769	273.03943333333336
SA45_SOC_7	1171	1744.3568801879883	707.0590496063232	0.99877864	273.273
SA45_SOC_7	1172	1755.849838256836	686.6668367385864	0.9993587	273.5065666666667
SA45_SOC_7	1173	1743.2828521728516	682.7413058280945	0.99925286	273.74013333333335
SA45_SOC_7	1174	1725.6636428833008	700.8239436149597	0.99946326	273.9737
SA45_SOC_7	1175	1726.3800430297852	705.5676555633545	0.9988539	274.20726666666667
SA45_SOC_7	1176	1719.6368408203125	728.4484004974365	0.9995703	274.44083333333333
SA45_SOC_7	1177	1728.1486129760742	757.0484304428101	0.9980405	274.6744
SA45_SOC_7	1178	1737.0324325561523	805.5555582046509	0.9995154	274.90796666666665
SA45_SOC_7	1179	1727.3430633544922	841.9332647323608	0.9989962	275.1415333333333
SA45_SOC_7	1180	1704.6025085449219	895.0622463226318	0.9990165	275.37510000000003
SA45_SOC_7	1181	1691.645164489746	931.6780686378479	0.99963474	275.6086666666667
SA45_SOC_7	1182	1700.3050231933594	950.5322170257568	0.9997009	275.84223333333335
SA45_SOC_7	1183	1711.7316055297852	955.4305529594421	0.9998072	276.0758
SA45_SOC_7	1184	1698.900146484375	934.3648052215576	0.89142215	276.3093666666667
SA45_SOC_7	1185	1721.245994567871	892.9648447036743	0.9989675	276.54293333333334
SA45_SOC_7	1186	1716.8898010253906	835.8505296707153	0.9964168	276.7765
SA45_SOC_7	1187	1713.2758712768555	797.3867511749268	0.99779487	277.01006666666666
SA45_SOC_7	1188	1706.8732452392578	793.2473087310791	0.9980355	277.2436333333333
SA45_SOC_7	1189	1705.967674255371	824.8114585876465	0.9975321	277.4772
SA45_SOC_7	1190	1726.3084030151367	892.7069664001465	0.9995621	277.7107666666667
SA45_SOC_7	1191	1693.4561920166016	941.9927501678467	0.99959534	277.94433333333336
SA45_SOC_7	1192	1716.3480377197266	967.3856520652771	0.99950993	278.1779
SA45_SOC_7	1193	1709.6049499511719	977.1895980834961	0.99943393	278.4114666666667
SA45_SOC_7	1194	1724.241600036621	974.8126888275146	0.99932635	278.64503333333334
SA45_SOC_7	1195	1738.711280822754	969.1673040390015	0.99936503	278.8786
SA45_SOC_7	1196	1742.3705291748047	939.2983531951904	0.999728	279.11216666666667
SA45_SOC_7	1197	1756.5396881103516	928.4742879867554	0.9989919	279.3457333333333
SA45_SOC_7	1198	1773.2718658447266	875.4573154449463	0.9918384	279.5793
SA45_SOC_7	1199	1759.5719146728516	875.2495193481445	0.9979601	279.81286666666665
SA45_SOC_7	1200	1769.6820831298828	849.292516708374	0.9994398	280.0464333333333
SA45_SOC_7	1201	1741.5623474121094	868.8476228713989	0.99949515	280.28000000000003
SA45_SOC_7	1202	1742.34375	884.4699883460999	0.9990717	280.5135666666667
SA45_SOC_7	1203	1724.9224090576172	911.2479400634766	0.999534	280.74713333333335
SA45_SOC_7	1204	1717.6601028442383	926.7132997512817	0.9995122	280.9807
SA45_SOC_7	1205	1746.533432006836	947.4978017807007	0.93700916	281.2142666666667
SA45_SOC_7	1206	1782.8530883789062	969.0729331970215	0.98572206	281.44783333333334
SA45_SOC_7	1207	1812.0209884643555	968.7639427185059	0.9976828	281.6814
SA45_SOC_7	1208	1799.0853881835938	964.9506139755249	0.97792304	281.91496666666666
SA45_SOC_7	1209	1783.2487106323242	958.8659477233887	0.9972867	282.1485333333333
SA45_SOC_7	1210	1758.9155960083008	951.7108225822449	0.9933848	282.3821
SA45_SOC_7	1211	1753.117332458496	945.0984263420105	0.9776586	282.6156666666667
SA45_SOC_7	1212	1730.9171676635742	936.4786219596863	0.9138214	282.84923333333336
SA45_SOC_7	1213	1714.486312866211	928.7363505363464	0.9074357	283.0828
SA45_SOC_7	1214	1710.6857299804688	925.924859046936	0.9830918	283.3163666666667
SA45_SOC_7	1215	1703.9149475097656	923.2623267173767	0.9810175	283.54993333333334
SA45_SOC_7	1216	1700.031623840332	917.3780536651611	0.9875222	283.7835
SA45_SOC_7	1217	1703.9255905151367	916.7974734306335	0.9893606	284.01706666666666
SA45_SOC_7	1218	1694.2356491088867	922.0403337478638	0.9956281	284.2506333333333
SA45_SOC_7	1219	1683.2017135620117	932.0182800292969	0.9979923	284.4842
SA45_SOC_7	1220	1699.635887145996	933.8791108131409	0.9983353	284.71776666666665
SA45_SOC_7	1221	1676.1854553222656	937.1022033691406	0.9454575	284.95133333333337
SA45_SOC_7	1222	1667.1654510498047	934.8253297805786	0.9424584	285.1849
SA45_SOC_7	1223	1671.2857818603516	924.3408966064453	0.99478614	285.4184666666667
SA45_SOC_7	1224	1652.9930877685547	940.746488571167	0.9983047	285.65203333333335
SA45_SOC_7	1225	1651.003074645996	937.8003287315369	0.9975909	285.8856
SA45_SOC_7	1226	1625.0311660766602	945.0484085083008	0.9983133	286.1191666666667
SA45_SOC_7	1227	1592.5164413452148	942.8196859359741	0.9991837	286.35273333333333
SA45_SOC_7	1228	1596.5017318725586	936.1225748062134	0.9988487	286.5863
SA45_SOC_7	1229	1580.232925415039	929.0533232688904	0.999423	286.81986666666666
SA45_SOC_7	1230	1572.0001602172852	925.6131649017334	0.99969065	287.0534333333333
SA45_SOC_7	1231	1583.0835342407227	916.2734127044678	0.9993517	287.287
SA45_SOC_7	1232	1570.6189727783203	918.68971824646	0.9974044	287.5205666666667
SA45_SOC_7	1233	1591.8435287475586	921.7485952377319	0.9980141	287.75413333333336
SA45_SOC_7	1234	1588.205451965332	919.2558789253235	0.99850154	287.9877
SA45_SOC_7	1235	1613.6155700683594	914.7180962562561	0.99612504	288.2212666666667
SA45_SOC_7	1236	1607.1377563476562	909.4721460342407	0.9974993	288.45483333333334
SA45_SOC_7	1237	1616.2934875488281	908.1351184844971	0.9983132	288.6884
SA45_SOC_7	1238	1614.9540710449219	891.3020896911621	0.99850094	288.92196666666666
SA45_SOC_7	1239	1607.1903991699219	897.728898525238	0.99905485	289.1555333333333
SA45_SOC_7	1240	1610.983543395996	890.8781290054321	0.99158925	289.3891
SA45_SOC_7	1241	1589.7997283935547	895.0460886955261	0.9978969	289.62266666666665
SA45_SOC_7	1242	1581.298942565918	825.8317708969116	0.013402929	289.85623333333336
SA45_SOC_7	1243	1580.874252319336	825.074679851532	0.9936108	290.0898
SA45_SOC_7	1244	1574.9171447753906	811.3443660736084	0.99595624	290.3233666666667
SA45_SOC_7	1245	1576.9730758666992	786.2611627578735	0.9979557	290.55693333333335
SA45_SOC_7	1246	1566.6926193237305	767.7469682693481	0.9986241	290.7905
SA45_SOC_7	1247	1556.2383270263672	754.4334053993225	0.99754286	291.02406666666667
SA45_SOC_7	1248	1557.1921920776367	746.114673614502	0.9950448	291.25763333333333
SA45_SOC_7	1249	1543.5765838623047	732.286319732666	0.99714345	291.4912
SA45_SOC_7	1250	1537.4131393432617	735.1664972305298	0.9953685	291.72476666666665
SA45_SOC_7	1251	1525.9909057617188	717.719349861145	0.992007	291.9583333333333
SA45_SOC_7	1252	1519.9305725097656	695.7161378860474	0.9936342	292.19190000000003
SA45_SOC_7	1253	1495.2764511108398	683.2526206970215	0.99460524	292.4254666666667
SA45_SOC_7	1254	1506.4077758789062	676.9726467132568	0.99934787	292.65903333333335
SA45_SOC_7	1255	1496.623191833496	670.0592422485352	0.998855	292.8926
SA45_SOC_7	1256	1481.352882385254	662.963662147522	0.9994856	293.1261666666667
SA45_SOC_7	1257	1470.717544555664	663.0097532272339	0.9990484	293.35973333333334
SA45_SOC_7	1258	1462.767677307129	658.3247494697571	0.9994449	293.5933
SA45_SOC_7	1259	1463.0342102050781	656.4509153366089	0.99948347	293.82686666666666
SA45_SOC_7	1260	1457.5809860229492	650.0227546691895	0.99890196	294.0604333333333
SA45_SOC_7	1261	1439.9951934814453	642.2881436347961	0.9985122	294.294
SA45_SOC_7	1262	1441.1338806152344	629.1437530517578	0.9914431	294.52756666666664
SA45_SOC_7	1263	1442.6138305664062	629.498770236969	0.99763227	294.76113333333336
SA45_SOC_7	1264	1434.9553298950195	619.0848255157471	0.9986505	294.9947
SA45_SOC_7	1265	1447.023582458496	611.6496777534485	0.9983303	295.2282666666667
SA45_SOC_7	1266	1437.0928573608398	609.564700126648	0.9977603	295.46183333333335
SA45_SOC_7	1267	1425.4204559326172	599.0112590789795	0.99572706	295.6954
SA45_SOC_7	1268	1418.9380645751953	589.7038865089417	0.99756527	295.92896666666667
SA45_SOC_7	1269	1418.0033111572266	585.4687213897705	0.99505347	296.16253333333333
SA45_SOC_7	1270	1419.8042678833008	582.2557353973389	0.9982101	296.3961
SA45_SOC_7	1271	1424.388313293457	577.6269936561584	0.9963469	296.62966666666665
SA45_SOC_7	1272	1412.2651290893555	572.1203970909119	0.9968515	296.8632333333333
SA45_SOC_7	1273	1405.1043319702148	563.9088463783264	0.9951657	297.09680000000003
SA45_SOC_7	1274	1381.3414764404297	567.4082922935486	0.9968399	297.3303666666667
SA45_SOC_7	1275	1378.0525588989258	557.935996055603	0.99878293	297.56393333333335
SA45_SOC_7	1276	1379.1402053833008	536.1944603919983	0.99863917	297.7975
SA45_SOC_7	1277	1337.618408203125	531.8878412246704	0.99889755	298.0310666666667
SA45_SOC_7	1278	1306.5581130981445	529.6428966522217	0.9991198	298.26463333333334
SA45_SOC_7	1279	1242.879638671875	531.0433316230774	0.9992213	298.4982
SA45_SOC_7	1280	1188.4729385375977	540.7090044021606	0.99874496	298.73176666666666
SA45_SOC_7	1281	1136.4503860473633	552.1223402023315	0.99936134	298.9653333333333
SA45_SOC_7	1282	1091.6917419433594	566.906247138977	0.99978095	299.1989
SA45_SOC_7	1283	1039.6321105957031	587.8970646858215	0.9996289	299.4324666666667
SA45_SOC_7	1284	995.3395843505859	594.4870591163635	0.9997043	299.66603333333336
SA45_SOC_7	1285	957.5919342041016	594.6113634109497	0.9995958	299.8996
SA45_SOC_7	1286	931.4642143249512	586.497917175293	0.9996381	300.1331666666667
SA45_SOC_7	1287	917.0905494689941	582.0156240463257	0.9996947	300.36673333333334
SA45_SOC_7	1288	911.6570091247559	582.1659350395203	0.9997241	300.6003
SA45_SOC_7	1289	908.686408996582	586.6352891921997	0.9995165	300.83386666666667
SA45_SOC_7	1290	899.7558975219727	586.286129951477	0.99965024	301.0674333333333
SA45_SOC_7	1291	890.0343132019043	587.8263187408447	0.99943763	301.301
SA45_SOC_7	1292	881.6510009765625	591.9042205810547	0.99947613	301.53456666666665
SA45_SOC_7	1293	880.426025390625	599.6418571472168	0.99971586	301.76813333333337
SA45_SOC_7	1294	875.2613067626953	605.1279830932617	0.99911445	302.0017
SA45_SOC_7	1295	877.2442245483398	613.1195068359375	0.9992811	302.2352666666667
SA45_SOC_7	1296	879.7430992126465	618.6879014968872	0.9990429	302.46883333333335
SA45_SOC_7	1297	871.8815231323242	623.3861017227173	0.99916065	302.7024
SA45_SOC_7	1298	865.572624206543	621.3280320167542	0.9994168	302.9359666666667
SA45_SOC_7	1299	865.338134765625	625.3053188323975	0.99881697	303.16953333333333
SA45_SOC_7	1300	854.893684387207	618.6577749252319	0.98955184	303.4031
SA45_SOC_7	1301	830.020923614502	626.8466663360596	0.99461585	303.63666666666666
SA45_SOC_7	1302	809.7854232788086	638.8391017913818	0.82878	303.8702333333333
SA45_SOC_7	1303	798.3099174499512	667.5588655471802	0.9758666	304.1038
SA45_SOC_7	1304	821.3396072387695	696.7659330368042	0.99896634	304.3373666666667
SA45_SOC_7	1305	795.8249473571777	735.6603670120239	0.9957728	304.57093333333336
SA45_SOC_7	1306	813.3219909667969	759.387617111206	0.9951874	304.8045
SA45_SOC_7	1307	810.5191612243652	804.1868591308594	0.9978986	305.0380666666667
SA45_SOC_7	1308	785.456600189209	840.9770679473877	0.9956262	305.27163333333334
SA45_SOC_7	1309	735.6310272216797	857.8583765029907	0.9491129	305.5052
SA45_SOC_7	1310	611.2402725219727	1050.4799509048462	0.004923286	305.73876666666666
SA45_SOC_7	1311	97.53524780273438	1055.8010244369507	0.005720388	305.9723333333333
SA45_SOC_7	1312	26.971158385276794	53.969677090644836	0.0036759863	306.2059
SA45_SOC_7	1313	96.15267276763916	1056.4473938941956	0.010086911	306.43946666666665
SA45_SOC_7	1314	96.27688407897949	1056.0136485099792	0.0056948103	306.67303333333336
SA45_SOC_7	1315	28.15997064113617	53.676767796278	0.0020569817	306.9066
SA45_SOC_7	1316	95.71511507034302	1055.839455127716	0.003180504	307.1401666666667
SA45_SOC_7	1317	614.8849868774414	1050.2225875854492	0.0022193624	307.37373333333335
SA45_SOC_7	1318	94.86813068389893	1055.7046580314636	0.003929067	307.6073
SA45_SOC_7	1319	28.04392397403717	53.378358632326126	0.0020779674	307.84086666666667
SA45_SOC_7	1320	96.98579549789429	1056.6549968719482	0.0065979487	308.07443333333333
SA45_SOC_7	1321	96.33022785186768	1054.0805912017822	0.0039693313	308.308
SA45_SOC_7	1322	100.5635404586792	1055.3063821792603	0.024049066	308.54156666666665
SA45_SOC_7	1323	99.04370069503784	1054.6983790397644	0.014967355	308.7751333333333
SA45_SOC_7	1324	1892.6894760131836	327.46543765068054	0.0031255318	309.00870000000003
SA45_SOC_7	1325	613.1045150756836	1050.8015584945679	0.004994906	309.2422666666667
SA45_SOC_7	1326	26.80952489376068	53.21288779377937	0.0019920205	309.47583333333336
SA45_SOC_7	1327	92.92731285095215	1055.7985138893127	0.0031118693	309.7094
SA45_SOC_7	1328	615.2920532226562	1050.5043482780457	0.002715622	309.9429666666667
SA45_SOC_7	1329	607.814884185791	1050.982961654663	0.0041935905	310.17653333333334
SA45_SOC_7	1330	614.4994354248047	1050.0429224967957	0.002489866	310.4101
SA45_SOC_7	1331	27.330955266952515	53.924555629491806	0.0014766502	310.64366666666666
SA45_SOC_7	1332	95.6819486618042	1056.7466640472412	0.0058832327	310.8772333333333
SA45_SOC_7	1333	99.43782806396484	1055.4158163070679	0.016718008	311.1108
SA45_SOC_7	1334	98.63079071044922	1054.131896495819	0.011953459	311.34436666666664
SA45_SOC_7	1335	615.2450180053711	1049.918875694275	0.0011576187	311.57793333333336
SA45_SOC_7	1336	28.28396201133728	53.623366355895996	0.0023627924	311.8115
SA45_SOC_7	1337	603.5432052612305	987.2277975082397	0.004026408	312.0450666666667
SA45_SOC_7	1338	97.0366644859314	1055.1108169555664	0.006288269	312.27863333333335
SA45_SOC_7	1339	96.52756690979004	1055.524606704712	0.003912389	312.5122
SA45_SOC_7	1340	115.39388179779053	1046.2639045715332	0.001896977	312.74576666666667
SA45_SOC_7	1341	27.82768964767456	52.69861578941345	0.0019108442	312.97933333333333
SA45_SOC_7	1342	613.1750106811523	1050.9582424163818	0.0028303484	313.2129
SA45_SOC_7	1343	27.411160469055176	53.098138868808746	0.0034751396	313.44646666666665
SA45_SOC_7	1344	114.39844608306885	1045.1655721664429	0.00288698	313.6800333333333
SA45_SOC_7	1345	115.54052352905273	1047.2535753250122	0.002672433	313.91360000000003
SA45_SOC_7	1346	95.77073335647583	1055.718047618866	0.0074109198	314.1471666666667
SA45_SOC_7	1347	539.5703887939453	1041.3828206062317	0.007055262	314.38073333333335
SA45_SOC_7	1348	100.07460594177246	1054.7601771354675	0.016411727	314.6143
SA45_SOC_7	1349	97.16225624084473	1056.8535232543945	0.00494386	314.8478666666667
SA45_SOC_7	1350	94.78844404220581	1055.5027198791504	0.0023530505	315.08143333333334
SA45_SOC_7	1351	115.60750722885132	1046.004867553711	0.0019743098	315.315
SA45_SOC_7	1352	96.51668071746826	1055.2519226074219	0.0018756882	315.54856666666666
SA45_SOC_7	1353	92.36158847808838	1055.8534240722656	0.001791397	315.7821333333333
SA45_SOC_7	1354	99.78745937347412	1054.9189853668213	0.025452485	316.0157
SA45_SOC_7	1355	96.54480457305908	1055.4467153549194	0.0053073163	316.2492666666667
SA45_SOC_7	1356	94.00885105133057	1056.4603328704834	0.0020306304	316.48283333333336
SA45_SOC_7	1357	101.60067558288574	1055.2526950836182	0.018127644	316.7164
SA45_SOC_7	1358	612.9634666442871	1050.4529786109924	0.0020998127	316.9499666666667
SA45_SOC_7	1359	591.877384185791	991.4659881591797	0.0044903965	317.18353333333334
SA45_SOC_7	1360	1892.3190307617188	328.8137948513031	0.0014486407	317.4171
SA45_SOC_7	1361	617.5052833557129	1050.8999848365784	0.0037798262	317.65066666666667
SA45_SOC_7	1362	27.844852209091187	53.23219567537308	0.0011055934	317.8842333333333
SA45_SOC_7	1363	95.78038215637207	1056.4927768707275	0.005056233	318.1178
SA45_SOC_7	1364	27.76389241218567	53.808511197566986	0.000791092	318.35136666666665
SA45_SOC_7	1365	98.95417213439941	1045.252025127411	0.0020135217	318.5849333333333
SA45_SOC_7	1366	97.54616260528564	1055.2700114250183	0.0042683943	318.81850000000003
SA45_SOC_7	1367	99.17976379394531	1053.4675669670105	0.0071858033	319.0520666666667
SA45_SOC_7	1368	92.92099714279175	1056.6119313240051	0.0022563664	319.28563333333335
SA45_SOC_7	1369	97.90650844573975	1056.2633514404297	0.0070673106	319.5192
SA45_SOC_7	1370	96.2755823135376	1055.1072120666504	0.0050893095	319.7527666666667
SA45_SOC_7	1371	102.54848957061768	1053.9804911613464	0.021886095	319.98633333333333
SA45_SOC_7	1372	94.91718292236328	1055.343976020813	0.0045573986	320.2199
SA45_SOC_7	1373	27.61513352394104	53.72085928916931	0.0022933967	320.45346666666666
SA45_SOC_7	1374	26.319345831871033	54.870183169841766	0.0057800026	320.6870333333333
SA45_SOC_7	1375	96.61957740783691	1056.3938355445862	0.009112698	320.9206
SA45_SOC_7	1376	98.0115795135498	1053.2857131958008	0.004803897	321.1541666666667
SA45_SOC_7	1377	90.82943916320801	1055.4595255851746	0.0012831478	321.38773333333336
SA45_SOC_7	1378	99.95438575744629	1053.213357925415	0.01307175	321.6213
SA45_SOC_7	1379	94.74184513092041	1055.4210948944092	0.0026297122	321.8548666666667
SA45_SOC_7	1380	27.167937755584717	52.612182945013046	0.0013612041	322.08843333333334
SA45_SOC_7	1381	93.26690196990967	1055.012390613556	0.0014063295	322.322
SA45_SOC_7	1382	101.06029987335205	1055.7415437698364	0.033663433	322.55556666666666
SA45_SOC_7	1383	616.9499015808105	1050.9506464004517	0.0022112885	322.7891333333333
SA45_SOC_7	1384	116.94369792938232	1047.6134204864502	0.0093353	323.0227
SA45_SOC_7	1385	102.23888397216797	1052.9888248443604	0.05333021	323.25626666666665
SA45_SOC_7	1386	94.93402004241943	1056.224341392517	0.002150287	323.48983333333337
SA45_SOC_7	1387	615.7599449157715	1049.9425649642944	0.0017251642	323.7234
SA45_SOC_7	1388	1892.1471405029297	328.7760400772095	0.0017510718	323.9569666666667
SA45_SOC_7	1389	538.6791229248047	1037.9742050170898	0.009667052	324.19053333333335
SA45_SOC_7	1390	27.89023518562317	52.59602531790733	0.0013788587	324.4241
SA45_SOC_7	1391	26.83089315891266	53.898319602012634	0.0024485574	324.65766666666667
SA45_SOC_7	1392	95.80271244049072	1054.2182207107544	0.0026053786	324.89123333333333
SA45_SOC_7	1393	99.71586227416992	1053.980941772461	0.02892028	325.1248
SA45_SOC_7	1394	98.7608528137207	1054.0812349319458	0.004771591	325.35836666666665
SA45_SOC_7	1395	114.64057445526123	1046.6630172729492	0.003517719	325.5919333333333
SA45_SOC_7	1396	28.034480810165405	53.58387351036072	0.003281741	325.82550000000003
SA45_SOC_7	1397	27.076646089553833	53.06264117360115	0.0017457837	326.0590666666667
SA45_SOC_7	1398	27.674721479415894	52.518568485975266	0.0024663508	326.29263333333336
SA45_SOC_7	1399	96.99015140533447	1054.1049885749817	0.00703596	326.5262
SA45_SOC_7	1400	115.51707744598389	1045.4104471206665	0.0023833844	326.7597666666667
SA45_SOC_7	1401	95.14781713485718	1056.750783920288	0.002141224	326.99333333333334
SA45_SOC_7	1402	95.96805095672607	1056.183271408081	0.0030958815	327.2269
SA45_SOC_7	1403	95.98558902740479	1055.6680297851562	0.0060319016	327.46046666666666
SA45_SOC_7	1404	95.03010749816895	1056.7176961898804	0.0041138325	327.6940333333333
SA45_SOC_7	1405	114.700026512146	1045.8684611320496	0.0014243027	327.9276
SA45_SOC_7	1406	99.39741611480713	1046.2995672225952	0.0022161587	328.16116666666665
SA45_SOC_7	1407	96.05507612228394	1056.608648300171	0.0027889912	328.39473333333336
SA45_SOC_7	1408	94.40760612487793	1055.9000301361084	0.0026445629	328.6283
SA45_SOC_7	1409	95.5525016784668	1055.194501876831	0.004950792	328.8618666666667
SA45_SOC_7	1410	27.620733976364136	53.46498057246208	0.0032216148	329.09543333333335
SA45_SOC_7	1411	27.665627002716064	53.705417811870575	0.0035968667	329.329
SA45_SOC_7	1412	100.26596546173096	1051.7600083351135	0.016767133	329.56256666666667
SA45_SOC_7	1413	28.734567761421204	54.08737510442734	0.0008424078	329.79613333333333
SA45_SOC_7	1414	614.2103004455566	1050.3157353401184	0.002595945	330.0297
SA45_SOC_7	1415	93.2526683807373	1056.2584590911865	0.0017708688	330.26326666666665
SA45_SOC_7	1416	95.42645931243896	1055.8863830566406	0.0037186125	330.4968333333333
SA45_SOC_7	1417	92.92580366134644	1056.0648250579834	0.0029993737	330.73040000000003
SA45_SOC_7	1418	28.84273588657379	52.992466539144516	0.0012491291	330.9639666666667
SA45_SOC_7	1419	93.91824960708618	1056.9319295883179	0.0033518008	331.19753333333335
SA45_SOC_7	1420	28.158849477767944	53.52781668305397	0.0017843685	331.4311
SA45_SOC_7	1421	115.67472696304321	1046.439642906189	0.0012809352	331.6646666666667
SA45_SOC_7	1422	96.63966178894043	1056.3678288459778	0.0043512024	331.89823333333334
SA45_SOC_7	1423	92.09278106689453	1055.9329891204834	0.0015421067	332.1318
SA45_SOC_7	1424	93.22652578353882	1056.0052800178528	0.0026473086	332.36536666666666
SA45_SOC_7	1425	27.685221433639526	55.12479051947594	0.0017322312	332.5989333333333
SA45_SOC_7	1426	572.3646354675293	1037.6685619354248	0.004522621	332.8325
SA45_SOC_7	1427	98.65480899810791	1056.3640308380127	0.010398167	333.0660666666667
SA45_SOC_7	1428	93.99210691452026	1056.0177040100098	0.0030338434	333.29963333333336
SA45_SOC_7	1429	93.32858562469482	1056.9700384140015	0.001414465	333.5332
SA45_SOC_7	1430	27.466941475868225	54.651218354701996	0.0029925883	333.7667666666667
SA45_SOC_7	1431	95.28993844985962	1056.185975074768	0.0058566756	334.00033333333334
SA45_SOC_7	1432	114.9532413482666	1045.9354090690613	0.0012308446	334.2339
SA45_SOC_7	1433	97.9617691040039	1055.5253791809082	0.0061035384	334.46746666666667
SA45_SOC_7	1434	27.641860842704773	54.19996351003647	0.0019709547	334.7010333333333
SA45_SOC_7	1435	97.2510552406311	1056.4644527435303	0.005784353	334.9346
SA45_SOC_7	1436	95.2756118774414	1056.0770559310913	0.00490413	335.16816666666665
SA45_SOC_7	1437	1892.3405456542969	333.3662545681	0.0012978184	335.4017333333333
SA45_SOC_7	1438	94.36915397644043	1056.3523149490356	0.0018265307	335.63530000000003
SA45_SOC_7	1439	612.6449203491211	1050.2447319030762	0.0042002946	335.8688666666667
SA45_SOC_7	1440	614.8924827575684	1050.7330656051636	0.0028223386	336.10243333333335
SA45_SOC_7	1441	93.74516487121582	1055.211431980133	0.0016542035	336.336
SA45_SOC_7	1442	98.07440757751465	1056.055040359497	0.0073695574	336.5695666666667
SA45_SOC_7	1443	27.456759810447693	54.521824568510056	0.0010851476	336.80313333333334
SA45_SOC_7	1444	27.517579793930054	53.39475765824318	0.0021235622	337.0367
SA45_SOC_7	1445	613.7406349182129	1051.1242604255676	0.004295707	337.27026666666666
SA45_SOC_7	1446	28.26228618621826	53.13270315527916	0.0022122734	337.5038333333333
SA45_SOC_7	1447	95.78420877456665	1056.4614915847778	0.005361803	337.7374
SA45_SOC_7	1448	94.31191205978394	1055.0196647644043	0.0014398242	337.9709666666667
SA45_SOC_7	1449	98.30602169036865	1054.4767427444458	0.004940118	338.20453333333336
SA45_SOC_7	1450	96.86034679412842	1055.611960887909	0.006754641	338.4381
SA45_SOC_7	1451	92.48485565185547	986.9950246810913	0.0020155443	338.6716666666667
SA45_SOC_7	1452	91.74705505371094	988.8072538375854	0.003113787	338.90523333333334
SA45_SOC_7	1453	27.79410481452942	53.48247393965721	0.0017090149	339.1388
SA45_SOC_7	1454	611.3220977783203	1050.2321147918701	0.0020470854	339.37236666666666
SA45_SOC_7	1455	27.8532475233078	53.14029112458229	0.0015091209	339.6059333333333
SA45_SOC_7	1456	27.487614154815674	53.17238509654999	0.0017162429	339.8395
SA45_SOC_7	1457	27.45866060256958	52.91015759110451	0.0017142066	340.07306666666665
SA45_SOC_7	1458	98.3229660987854	1056.0524654388428	0.0059290114	340.30663333333337
SA45_SOC_7	1459	97.36870765686035	1055.8763408660889	0.004174879	340.5402
SA45_SOC_7	1460	27.35075354576111	53.06505113840103	0.0024026006	340.7737666666667
SA45_SOC_7	1461	26.548519134521484	53.58955442905426	0.0044053006	341.00733333333335
SA45_SOC_7	1462	97.33099937438965	1056.426215171814	0.008853227	341.2409
SA45_SOC_7	1463	27.159172296524048	54.41443428397179	0.002115644	341.4744666666667
SA45_SOC_7	1464	115.17791748046875	1045.0437784194946	0.0011233548	341.70803333333333
SA45_SOC_7	1465	92.93854236602783	1056.788055896759	0.0018914101	341.9416
SA45_SOC_7	1466	96.9070029258728	1056.1838507652283	0.0035265519	342.17516666666666
SA45_SOC_7	1467	97.31393337249756	1056.4215159416199	0.007530405	342.4087333333333
SA45_SOC_7	1468	26.690114736557007	54.484958946704865	0.003818261	342.64230000000003
SA45_SOC_7	1469	96.02242469787598	1055.8030843734741	0.008369836	342.8758666666667
SA45_SOC_7	1470	618.0667877197266	1050.8648371696472	0.002164532	343.10943333333336
SA45_SOC_7	1471	610.9195518493652	1050.1189470291138	0.0024165704	343.343
SA45_SOC_7	1472	27.576920986175537	53.86302709579468	0.0026349588	343.5765666666667
SA45_SOC_7	1473	26.645330786705017	53.23186978697777	0.0014952573	343.81013333333334
SA45_SOC_7	1474	97.77967929840088	1002.1916913986206	0.0027067377	344.0437
SA45_SOC_7	1475	112.04245805740356	1008.9412665367126	0.003955235	344.27726666666666
SA45_SOC_7	1476	99.43539619445801	1034.2808675765991	0.0025764229	344.5108333333333
SA45_SOC_7	1477	102.02084541320801	1009.5150232315063	0.0026321146	344.7444
SA45_SOC_7	1478	105.8163070678711	1007.1382427215576	0.0028496156	344.97796666666665
SA45_SOC_7	1479	606.3348197937012	1012.0564699172974	0.0028621787	345.21153333333336
SA45_SOC_7	1480	28.611942529678345	53.589252680540085	0.0016493754	345.4451
SA45_SOC_7	1481	97.45272159576416	1055.9493398666382	0.006861019	345.6786666666667
SA45_SOC_7	1482	101.76730155944824	1053.787693977356	0.061344527	345.91223333333335
SA45_SOC_7	1483	97.43289470672607	1055.0461864471436	0.0037240647	346.1458
SA45_SOC_7	1484	97.32359647750854	1055.4643535614014	0.006256764	346.37936666666667
SA45_SOC_7	1485	542.4372482299805	1041.56010389328	0.006116427	346.61293333333333
SA45_SOC_7	1486	27.090325355529785	53.476925790309906	0.0031276573	346.8465
SA45_SOC_7	1487	96.9540023803711	1055.5838298797607	0.004709872	347.08006666666665
SA45_SOC_7	1488	620.3055381774902	1051.2727046012878	0.0012367277	347.3136333333333
SA45_SOC_7	1489	96.33649349212646	1055.9356927871704	0.0034171462	347.54720000000003
SA45_SOC_7	1490	99.84170436859131	1055.802505016327	0.021709675	347.7807666666667
SA45_SOC_7	1491	97.79643058776855	1056.1091136932373	0.0068147117	348.01433333333335
SA45_SOC_7	1492	91.1048698425293	1055.6878566741943	0.0018177192	348.2479
SA45_SOC_7	1493	101.56645774841309	1052.2682332992554	0.021462385	348.4814666666667
SA45_SOC_7	1494	93.78416061401367	1056.8491458892822	0.0040571615	348.71503333333334
SA45_SOC_7	1495	27.408469319343567	53.59761714935303	0.0023358483	348.9486
SA45_SOC_7	1496	99.33940887451172	1055.435836315155	0.01084919	349.18216666666666
SA45_SOC_7	1497	115.2574110031128	1046.7880296707153	0.0011575416	349.4157333333333
SA45_SOC_7	1498	98.07934284210205	1055.5029773712158	0.006266733	349.6493
SA45_SOC_7	1499	100.06388425827026	1053.822455406189	0.0082650725	349.8828666666667
SA45_SOC_7	1500	616.4956283569336	1050.5270075798035	0.0013011514	350.11643333333336
SA45_SOC_7	1501	99.5343804359436	1054.9372673034668	0.013515075	350.35
SA45_SOC_7	1502	94.90565299987793	1055.699315071106	0.0041923863	350.5835666666667
SA45_SOC_7	1503	618.7534332275391	1050.5704593658447	0.0019550212	350.81713333333335
SA45_SOC_7	1504	97.50786781311035	1054.842381477356	0.013947367	351.0507
SA45_SOC_7	1505	616.3192749023438	1050.6143617630005	0.0029917518	351.28426666666667
SA45_SOC_7	1506	99.56361293792725	1054.3964052200317	0.01669122	351.51783333333333
SA45_SOC_7	1507	101.66709423065186	1054.175992012024	0.017160103	351.7514
SA45_SOC_7	1508	104.27238464355469	1050.8598160743713	0.04731841	351.98496666666665
SA45_SOC_7	1509	97.4451470375061	1054.5705342292786	0.0042080483	352.2185333333333
SA45_SOC_7	1510	97.39315509796143	1054.1685247421265	0.011222248	352.45210000000003
SA45_SOC_7	1511	95.79737663269043	1056.6197204589844	0.006836493	352.6856666666667
SA45_SOC_7	1512	97.69017219543457	1055.6426668167114	0.01137581	352.91923333333335
SA45_SOC_7	1513	97.05938816070557	1054.2995882034302	0.009174276	353.1528
SA45_SOC_7	1514	96.12497806549072	1055.953974723816	0.007428278	353.3863666666667
SA45_SOC_7	1515	27.288349270820618	52.971480935812	0.002214721	353.61993333333334
SA45_SOC_7	1516	94.69159126281738	1055.7446336746216	0.003500578	353.8535
SA45_SOC_7	1517	97.55514621734619	1055.814607143402	0.00963772	354.08706666666666
SA45_SOC_7	1518	91.8913221359253	1056.086196899414	0.0013218995	354.3206333333333
SA45_SOC_7	1519	100.7506012916565	1053.7169480323792	0.021333575	354.5542
SA45_SOC_7	1520	99.181387424469	1055.972900390625	0.025647378	354.7877666666667
SA45_SOC_7	1521	91.63119792938232	1055.6596612930298	0.002508078	355.02133333333336
SA45_SOC_7	1522	101.08497619628906	1053.3951473236084	0.021404296	355.2549
SA45_SOC_7	1523	96.43031358718872	1056.9355988502502	0.008602931	355.4884666666667
SA45_SOC_7	1524	92.79294490814209	1055.047345161438	0.001638726	355.72203333333334
SA45_SOC_7	1525	97.59303331375122	1054.953682422638	0.005949004	355.9556
SA45_SOC_7	1526	95.53522825241089	1056.409285068512	0.0043028737	356.18916666666667
SA45_SOC_7	1527	114.41227912902832	1045.9877443313599	0.0019330704	356.4227333333333
SA45_SOC_7	1528	100.85233211517334	1054.3993663787842	0.029142592	356.6563
SA45_SOC_7	1529	97.9584789276123	1054.648039340973	0.005564389	356.88986666666665
SA45_SOC_7	1530	97.470703125	1054.9363017082214	0.005271948	357.12343333333337
SA45_SOC_7	1531	611.3133430480957	1049.993290901184	0.002796389	357.357
SA45_SOC_7	1532	26.991063952445984	53.992276042699814	0.004517459	357.5905666666667
SA45_SOC_7	1533	614.1279602050781	1050.9101557731628	0.0031181506	357.82413333333335
SA45_SOC_7	1534	618.1005477905273	1050.3918886184692	0.0016874919	358.0577
SA45_SOC_7	1535	99.01479721069336	1054.3747758865356	0.014592607	358.2912666666667
SA45_SOC_7	1536	96.10103130340576	1056.3883638381958	0.007761385	358.52483333333333
SA45_SOC_7	1537	99.69806671142578	1055.4645466804504	0.00995553	358.7584
SA45_SOC_7	1538	599.8397254943848	993.2004547119141	0.005690524	358.99196666666666
SA45_SOC_7	1539	99.08655166625977	1055.5111527442932	0.0031664998	359.2255333333333
SA45_SOC_7	1540	96.32071495056152	1055.8263874053955	0.0060066413	359.4591
SA45_SOC_7	1541	98.06230545043945	1055.3007173538208	0.009332537	359.6926666666667
SA45_SOC_7	1542	98.03071975708008	1055.1261377334595	0.019885607	359.92623333333336
SA45_SOC_7	1543	615.3285598754883	1050.9268283843994	0.0031224075	360.1598
SA45_SOC_7	1544	546.1883926391602	1041.487684249878	0.004433567	360.3933666666667
SA45_SOC_7	1545	90.77023029327393	1055.7960033416748	0.0015686622	360.62693333333334
SA45_SOC_7	1546	99.31556224822998	1045.501856803894	0.005472367	360.8605
SA45_SOC_7	1547	99.05889987945557	1054.603042602539	0.01349222	361.09406666666666
SA45_SOC_7	1548	612.8086853027344	1049.851155281067	0.0015321159	361.3276333333333
SA45_SOC_7	1549	97.68081665039062	1056.3622283935547	0.0066408957	361.5612
SA45_SOC_7	1550	115.49046993255615	1046.7052459716797	0.0014887119	361.79476666666665
SA45_SOC_7	1551	28.045552968978882	54.20685142278671	0.0015644745	362.02833333333336
SA45_SOC_7	1552	619.2762565612793	1049.975974559784	0.0017664724	362.2619
SA45_SOC_7	1553	100.45848369598389	1055.4975700378418	0.023785481	362.4954666666667
SA45_SOC_7	1554	615.2814674377441	1049.4444465637207	0.0022327886	362.72903333333335
SA45_SOC_7	1555	93.17579984664917	1055.7739877700806	0.0024287538	362.9626
SA45_SOC_7	1556	95.56317329406738	1055.592520236969	0.0038121282	363.19616666666667
SA45_SOC_7	1557	616.9423484802246	1049.5373368263245	0.00091941655	363.42973333333333
SA45_SOC_7	1558	95.68583965301514	1055.9599614143372	0.0061250823	363.6633
SA45_SOC_7	1559	99.24618244171143	1055.040521621704	0.0066286866	363.89686666666665
SA45_SOC_7	1560	93.20918083190918	1056.1082124710083	0.001927606	364.1304333333333
SA45_SOC_7	1561	95.72068691253662	1055.6268310546875	0.0012222589	364.36400000000003
SA45_SOC_7	1562	96.40876293182373	1055.1816272735596	0.004574724	364.5975666666667
SA45_SOC_7	1563	26.919368505477905	53.14850673079491	0.0019343125	364.83113333333336
SA45_SOC_7	1564	94.3804121017456	1055.9296417236328	0.0022902852	365.0647
SA45_SOC_7	1565	97.6651382446289	1056.466383934021	0.014474963	365.2982666666667
SA45_SOC_7	1566	91.3040542602539	1054.1510152816772	0.0011148922	365.53183333333334
SA45_SOC_7	1567	96.09108924865723	1055.0020909309387	0.002319412	365.7654
SA45_SOC_7	1568	544.2210388183594	1040.4223108291626	0.0034217767	365.99896666666666
SA45_SOC_7	1569	28.68388295173645	51.83093190193176	0.0010232666	366.2325333333333
SA45_SOC_7	1570	94.38569068908691	1055.3702402114868	0.002020698	366.4661
SA45_SOC_7	1571	99.14172649383545	1055.5027842521667	0.019362725	366.6996666666667
SA45_SOC_7	1572	615.8181953430176	1050.5426502227783	0.0029134923	366.93323333333336
SA45_SOC_7	1573	96.49373531341553	1056.0010957717896	0.004302404	367.1668
SA45_SOC_7	1574	94.39898014068604	1055.5913615226746	0.0020608841	367.4003666666667
SA45_SOC_7	1575	27.77506113052368	53.80324870347977	0.0013348833	367.63393333333335
SA45_SOC_7	1576	92.05319881439209	1056.6907238960266	0.0020720146	367.8675
SA45_SOC_7	1577	99.31201457977295	1056.500244140625	0.019333335	368.10106666666667
SA45_SOC_7	1578	93.96283149719238	1056.5898513793945	0.0021467602	368.33463333333333
SA45_SOC_7	1579	96.45621299743652	1056.347680091858	0.011742553	368.5682
SA45_SOC_7	1580	27.20783293247223	52.82492771744728	0.0021580646	368.80176666666665
SA45_SOC_7	1581	97.92428970336914	1056.1897087097168	0.016200015	369.0353333333333
SA45_SOC_7	1582	98.06084632873535	1053.8627529144287	0.0041702325	369.26890000000003
SA45_SOC_7	1583	98.70020627975464	1055.7109665870667	0.017558103	369.5024666666667
SA45_SOC_7	1584	98.82740020751953	1055.6274104118347	0.013494873	369.73603333333335
SA45_SOC_7	1585	27.876504063606262	53.31334590911865	0.0012186923	369.9696
SA45_SOC_7	1586	27.365360856056213	54.495351165533066	0.003304917	370.2031666666667
SA45_SOC_7	1587	27.563881874084473	53.306317180395126	0.0026410723	370.43673333333334
SA45_SOC_7	1588	97.8896427154541	1055.483214855194	0.013138916	370.6703
SA45_SOC_7	1589	612.0075416564941	1051.3936614990234	0.0057160063	370.90386666666666
SA45_SOC_7	1590	96.81813955307007	1055.2866840362549	0.0025039704	371.1374333333333
SA45_SOC_7	1591	95.43839693069458	1056.547622680664	0.0062572914	371.371
SA45_SOC_7	1592	94.48938846588135	1056.011266708374	0.0026391388	371.6045666666667
SA45_SOC_7	1593	113.7554669380188	1045.6903409957886	0.0025717032	371.83813333333336
SA45_SOC_7	1594	98.22851657867432	1055.8619213104248	0.008517124	372.0717
SA45_SOC_7	1595	97.23893880844116	1055.9077548980713	0.0066007436	372.3052666666667
SA45_SOC_7	1596	99.03968095779419	1053.6498713493347	0.01646962	372.53883333333334
SA45_SOC_7	1597	27.567991018295288	53.85475918650627	0.0016780187	372.7724
SA45_SOC_7	1598	98.73587608337402	1055.754418373108	0.025944848	373.00596666666667
SA45_SOC_7	1599	26.83522939682007	53.47257658839226	0.00285915	373.2395333333333
SA45_SOC_7	1600	26.855748295783997	53.91823098063469	0.002335134	373.4731
SA45_SOC_7	1601	97.1333384513855	1055.9391689300537	0.008450376	373.70666666666665
SA45_SOC_7	1602	99.68181610107422	1055.7098078727722	0.017877651	373.94023333333337
SA45_SOC_7	1603	615.3635787963867	1050.5871963500977	0.0030886934	374.1738
SA45_SOC_7	1604	96.99334859848022	1056.5348768234253	0.0034162756	374.4073666666667
SA45_SOC_7	1605	632.1320343017578	1005.3575563430786	0.008420642	374.64093333333335
SA45_SOC_7	1606	96.87066078186035	1056.9558119773865	0.008352463	374.8745
SA45_SOC_7	1607	1892.7250671386719	327.7769064903259	0.0034889737	375.1080666666667
SA45_SOC_7	1608	630.2548599243164	1050.8242177963257	0.003045803	375.34163333333333
SA45_SOC_7	1609	27.273101806640625	54.76507008075714	0.0028430056	375.5752
SA45_SOC_7	1610	96.65627002716064	1056.6520357131958	0.0054211244	375.80876666666666
SA45_SOC_7	1611	93.33533048629761	1055.7817125320435	0.0011646376	376.0423333333333
SA45_SOC_7	1612	95.44680833816528	1056.1188983917236	0.002928523	376.2759
SA45_SOC_7	1613	95.94703674316406	1054.9192428588867	0.002255566	376.5094666666667
SA45_SOC_7	1614	26.69338345527649	52.63991966843605	0.0017750578	376.74303333333336
SA45_SOC_7	1615	103.22587966918945	1053.7457871437073	0.022884576	376.9766
SA45_SOC_7	1616	100.32487392425537	1055.131094455719	0.01516273	377.2101666666667
SA45_SOC_7	1617	28.6197566986084	52.878228574991226	0.001671583	377.44373333333334
SA45_SOC_7	1618	614.827995300293	1050.4968166351318	0.0032234893	377.6773
SA45_SOC_7	1619	26.02890193462372	54.80955183506012	0.0045440383	377.91086666666666
SA45_SOC_7	1620	26.662187576293945	53.3618389070034	0.0017901788	378.1444333333333
SA45_SOC_7	1621	98.83004665374756	1053.1131291389465	0.019600539	378.378
SA45_SOC_7	1622	100.18551349639893	1055.746693611145	0.025374036	378.61156666666665
SA45_SOC_7	1623	27.983511686325073	54.123926907777786	0.0016500641	378.84513333333337
SA45_SOC_7	1624	100.802743434906	1054.234893321991	0.012384741	379.0787
SA45_SOC_7	1625	94.11666870117188	1055.5000162124634	0.0028490438	379.3122666666667
SA45_SOC_7	1626	26.46673321723938	54.109438955783844	0.0047582155	379.54583333333335
SA45_SOC_7	1627	95.77064037322998	1055.7674860954285	0.0032120552	379.7794
SA45_SOC_7	1628	27.09090828895569	52.93575391173363	0.0022095449	380.01296666666667
SA45_SOC_7	1629	628.6319732666016	999.6384644508362	0.007633738	380.24653333333333
SA45_SOC_7	1630	98.4151840209961	1054.4588470458984	0.004992405	380.4801
SA45_SOC_7	1631	95.46800136566162	1055.8861255645752	0.0034166363	380.71366666666665
SA45_SOC_7	1632	97.10654497146606	1055.0357580184937	0.0045340843	380.9472333333333
SA45_SOC_7	1633	96.93965435028076	1055.3338694572449	0.010112238	381.18080000000003
SA45_SOC_7	1634	97.40671634674072	1055.305094718933	0.008614171	381.4143666666667
SA45_SOC_7	1635	686.920108795166	1037.1951627731323	0.0014265601	381.64793333333336
SA45_SOC_7	1636	96.83721542358398	1053.8852834701538	0.010016983	381.8815
SA45_SOC_7	1637	94.5618224143982	1055.8363008499146	0.0030989633	382.1150666666667
SA45_SOC_7	1638	544.4286918640137	1041.705265045166	0.010455639	382.34863333333334
SA45_SOC_7	1639	615.000114440918	1051.2158632278442	0.007601526	382.5822
SA45_SOC_7	1640	615.1737213134766	1050.2890849113464	0.0011827361	382.81576666666666
SA45_SOC_7	1641	27.747804522514343	53.60051393508911	0.0011909124	383.0493333333333
SA45_SOC_7	1642	98.39838981628418	1054.2450642585754	0.006341452	383.2829
SA45_SOC_7	1643	616.1989402770996	1050.1961946487427	0.0014651351	383.5164666666667
SA45_SOC_7	1644	616.9510459899902	1050.6404328346252	0.0022558642	383.75003333333336
SA45_SOC_7	1645	101.51784181594849	1051.9061350822449	0.024815239	383.9836
SA45_SOC_7	1646	96.21262550354004	1055.1852321624756	0.0020453911	384.2171666666667
SA45_SOC_7	1647	95.09937286376953	1056.2762904167175	0.002325657	384.45073333333335
SA45_SOC_7	1648	612.7657127380371	1050.994291305542	0.002314351	384.6843
SA45_SOC_7	1649	100.25113105773926	1054.3767714500427	0.0082037235	384.91786666666667
SA45_SOC_7	1650	93.73170375823975	1055.0537180900574	0.002751521	385.15143333333333
SA45_SOC_7	1651	94.35519218444824	1056.7186617851257	0.0022115326	385.385
SA45_SOC_7	1652	618.2819938659668	1050.6120443344116	0.0019172399	385.61856666666665
SA45_SOC_7	1653	93.85754585266113	1056.4553117752075	0.0025060175	385.8521333333333
SA45_SOC_7	1654	99.14400815963745	1054.875726699829	0.014324569	386.08570000000003
SA45_SOC_7	1655	94.02186870574951	1056.2345123291016	0.0015765408	386.3192666666667
SA45_SOC_7	1656	613.8934707641602	1050.3196620941162	0.0012398496	386.55283333333335
SA45_SOC_7	1657	99.9798059463501	1054.5677661895752	0.014384032	386.7864
SA45_SOC_7	1658	27.52669394016266	52.99806699156761	0.0016716913	387.0199666666667
SA45_SOC_7	1659	91.4683985710144	1056.4613628387451	0.0017786522	387.25353333333334
SA45_SOC_7	1660	27.651196718215942	53.8090543448925	0.0034821597	387.4871
SA45_SOC_7	1661	95.12959957122803	1056.5382885932922	0.0024717057	387.72066666666666
SA45_SOC_7	1662	27.52203941345215	53.62053394317627	0.0020193963	387.9542333333333
SA45_SOC_7	1663	593.8030815124512	984.2385721206665	0.0031924937	388.1878
SA45_SOC_7	1664	97.88659572601318	1056.0306429862976	0.006400342	388.4213666666667
SA45_SOC_7	1665	27.228423357009888	52.968157678842545	0.0022912822	388.65493333333336
SA45_SOC_7	1666	95.64747333526611	1056.1852025985718	0.002896344	388.8885
SA45_SOC_7	1667	27.195982933044434	53.13448950648308	0.0018067267	389.1220666666667
SA45_SOC_7	1668	27.4906986951828	54.268818497657776	0.0021651946	389.35563333333334
SA45_SOC_7	1669	699.734001159668	866.5418457984924	0.00841784	389.5892
SA45_SOC_7	1670	98.07196140289307	1056.092505455017	0.0108572785	389.82276666666667
SA45_SOC_7	1671	709.5953178405762	864.0833759307861	0.27060145	390.0563333333333
SA45_SOC_7	1672	718.6644172668457	865.593888759613	0.7252398	390.2899
SA45_SOC_7	1673	725.5982780456543	858.8770151138306	0.9827145	390.52346666666665
SA45_SOC_7	1674	726.6153144836426	858.4237003326416	0.98041314	390.75703333333337
SA45_SOC_7	1675	725.1778793334961	857.6883029937744	0.98821336	390.99060000000003
SA45_SOC_7	1676	728.6602020263672	858.7158250808716	0.9947174	391.2241666666667
SA45_SOC_7	1677	733.8285827636719	859.7199153900146	0.9398079	391.45773333333335
SA45_SOC_7	1678	744.4112777709961	861.7289972305298	0.9841511	391.6913
SA45_SOC_7	1679	748.293342590332	856.9483351707458	0.98157525	391.9248666666667
SA45_SOC_7	1680	763.1390762329102	852.1437907218933	0.9940685	392.15843333333333
SA45_SOC_7	1681	784.9419593811035	856.8066501617432	0.99799937	392.392
SA45_SOC_7	1682	807.5363731384277	857.7795839309692	0.9983059	392.62556666666666
SA45_SOC_7	1683	826.8544578552246	855.7316207885742	0.99914837	392.8591333333333
SA45_SOC_7	1684	868.0915832519531	851.0214471817017	0.9990885	393.0927
SA45_SOC_7	1685	920.6807327270508	842.6104688644409	0.99903333	393.3262666666667
SA45_SOC_7	1686	989.0904235839844	838.6119389533997	0.9989016	393.55983333333336
SA45_SOC_7	1687	1053.0674743652344	839.3981266021729	0.99945766	393.7934
SA45_SOC_7	1688	1131.9455337524414	839.0886211395264	0.99941826	394.0269666666667
SA45_SOC_7	1689	1200.9873962402344	844.6870136260986	0.9997327	394.26053333333334
SA45_SOC_7	1690	1267.8892135620117	849.1865587234497	0.99958867	394.4941
SA45_SOC_7	1691	1343.6033248901367	847.4543452262878	0.9992489	394.72766666666666
SA45_SOC_7	1692	1389.4214630126953	854.3976831436157	0.9994992	394.9612333333333
SA45_SOC_7	1693	1431.7426300048828	862.8198623657227	0.9993794	395.1948
SA45_SOC_7	1694	1473.420181274414	874.8193788528442	0.99901235	395.42836666666665
SA45_SOC_7	1695	1481.521224975586	881.9877648353577	0.99943227	395.66193333333337
SA45_SOC_7	1696	1483.1044006347656	890.084924697876	0.9987464	395.8955
SA45_SOC_7	1697	1501.959114074707	897.8765058517456	0.9992131	396.1290666666667
SA45_SOC_7	1698	1503.1269836425781	906.0791087150574	0.9994236	396.36263333333335
SA45_SOC_7	1699	1518.3262252807617	906.2165451049805	0.9992624	396.5962
SA45_SOC_7	1700	1520.9513854980469	915.3203701972961	0.9995579	396.82976666666667
SA45_SOC_7	1701	1536.313133239746	917.81334400177	0.99936837	397.06333333333333
SA45_SOC_7	1702	1534.8248291015625	918.7227416038513	0.99945897	397.2969
SA45_SOC_7	1703	1522.4646377563477	910.1133012771606	0.99945694	397.53046666666665
SA45_SOC_7	1704	1528.6212158203125	894.244966506958	0.99927646	397.7640333333333
SA45_SOC_7	1705	1545.4257202148438	883.1571006774902	0.9994599	397.99760000000003
SA45_SOC_7	1706	1532.3602294921875	880.405797958374	0.99809676	398.2311666666667
SA45_SOC_7	1707	1521.9099426269531	888.3320474624634	0.9991553	398.46473333333336
SA45_SOC_7	1708	1518.8434982299805	898.4818696975708	0.9995339	398.6983
SA45_SOC_7	1709	1514.2111587524414	905.5398559570312	0.9947307	398.9318666666667
SA45_SOC_7	1710	1543.4921264648438	915.4245901107788	0.99604887	399.16543333333334
SA45_SOC_7	1711	1539.2674255371094	909.5007276535034	0.99725795	399.399
SA45_SOC_7	1712	1544.9471282958984	909.5296955108643	0.9963941	399.63256666666666
SA45_SOC_7	1713	1556.5435409545898	912.2129559516907	0.99661416	399.8661333333333
SA45_SOC_7	1714	1543.6222457885742	916.1359119415283	0.9987086	400.0997
SA45_SOC_7	1715	1541.7693328857422	916.1502027511597	0.9986853	400.33326666666665
SA45_SOC_7	1716	1537.3076248168945	916.110098361969	0.99768424	400.56683333333336
SA45_SOC_7	1717	1549.1923141479492	915.6042551994324	0.998444	400.8004
SA45_SOC_7	1718	1533.1209182739258	906.8259644508362	0.9970733	401.0339666666667
SA45_SOC_7	1719	1515.029640197754	901.8826961517334	0.99859697	401.26753333333335
SA45_SOC_7	1720	1515.8943557739258	901.747899055481	0.99911374	401.5011
SA45_SOC_7	1721	1510.997085571289	896.3272404670715	0.99838185	401.73466666666667
SA45_SOC_7	1722	1502.6780319213867	892.310106754303	0.99878806	401.96823333333333
SA45_SOC_7	1723	1504.4926071166992	882.8894376754761	0.9959292	402.2018
SA45_SOC_7	1724	1519.1987228393555	873.4454655647278	0.9986603	402.43536666666665
SA45_SOC_7	1725	1516.9834899902344	842.5338006019592	0.9970144	402.6689333333333
SA45_SOC_7	1726	1507.3888778686523	836.5883731842041	0.99741423	402.90250000000003
SA45_SOC_7	1727	1513.904685974121	798.0921506881714	0.9859201	403.1360666666667
SA45_SOC_7	1728	1518.8397216796875	758.6564683914185	0.99637395	403.36963333333335
SA45_SOC_7	1729	1514.7919464111328	733.4955024719238	0.9965558	403.6032
SA45_SOC_7	1730	1512.3957824707031	722.3802137374878	0.9982115	403.8367666666667
SA45_SOC_7	1731	1513.3272171020508	715.7302236557007	0.9985519	404.07033333333334
SA45_SOC_7	1732	1512.8296279907227	712.2545313835144	0.9984983	404.3039
SA45_SOC_7	1733	1508.9147186279297	700.1966285705566	0.996947	404.53746666666666
SA45_SOC_7	1734	1514.4743728637695	698.9785623550415	0.9975051	404.7710333333333
SA45_SOC_7	1735	1511.0784530639648	691.8478989601135	0.99845314	405.0046
SA45_SOC_7	1736	1512.9873275756836	692.4450874328613	0.9987961	405.2381666666667
SA45_SOC_7	1737	1495.6340789794922	671.8858909606934	0.994549	405.47173333333336
SA45_SOC_7	1738	1488.4301376342773	656.9521236419678	0.9980975	405.7053
SA45_SOC_7	1739	1446.866340637207	643.9143991470337	0.99915373	405.9388666666667
SA45_SOC_7	1740	1429.1368103027344	641.2990522384644	0.9994671	406.17243333333334
SA45_SOC_7	1741	1407.601089477539	640.5301809310913	0.9991622	406.406
SA45_SOC_7	1742	1368.0354309082031	639.2303609848022	0.99920064	406.63956666666667
SA45_SOC_7	1743	1336.7591857910156	640.4673528671265	0.99939215	406.8731333333333
SA45_SOC_7	1744	1320.6605529785156	642.2855043411255	0.9994271	407.1067
SA45_SOC_7	1745	1300.476951599121	643.3566069602966	0.99942493	407.34026666666665
SA45_SOC_7	1746	1279.756965637207	642.9686307907104	0.9992933	407.57383333333337
SA45_SOC_7	1747	1263.9118194580078	644.5938563346863	0.99930394	407.80740000000003
SA45_SOC_7	1748	1240.517692565918	648.5880732536316	0.99953926	408.0409666666667
SA45_SOC_7	1749	1225.2623748779297	648.8328838348389	0.9994672	408.27453333333335
SA45_SOC_7	1750	1207.8858947753906	649.6202945709229	0.99950814	408.5081
SA45_SOC_7	1751	1181.8777084350586	649.2744827270508	0.9994006	408.7416666666667
SA45_SOC_7	1752	1176.8677139282227	654.8092746734619	0.99978906	408.97523333333334
SA45_SOC_7	1753	1169.5705032348633	657.2585391998291	0.99974316	409.2088
SA45_SOC_7	1754	1162.6565551757812	656.7413020133972	0.99950445	409.44236666666666
SA45_SOC_7	1755	1151.5251159667969	659.3074035644531	0.9990639	409.6759333333333
SA45_SOC_7	1756	1139.8996353149414	660.322437286377	0.9992673	409.9095
SA45_SOC_7	1757	1118.6014938354492	659.5379877090454	0.9984871	410.1430666666667
SA45_SOC_7	1758	1113.3710861206055	663.8101029396057	0.99896634	410.37663333333336
SA45_SOC_7	1759	1115.7360076904297	664.8349857330322	0.99928313	410.6102
SA45_SOC_7	1760	1096.3993835449219	670.7654786109924	0.99926156	410.8437666666667
SA45_SOC_7	1761	1068.827018737793	657.2752118110657	0.9993598	411.07733333333334
SA45_SOC_7	1762	1063.8418579101562	654.9355101585388	0.999754	411.3109
SA45_SOC_7	1763	1046.7240142822266	646.5355396270752	0.99911755	411.54446666666666
SA45_SOC_7	1764	1006.1893844604492	628.8715839385986	0.9998553	411.7780333333333
SA45_SOC_7	1765	971.7633819580078	614.6170806884766	0.99933594	412.0116
SA45_SOC_7	1766	940.3187942504883	605.8546900749207	0.999742	412.24516666666665
SA45_SOC_7	1767	920.9929275512695	596.0494565963745	0.9996356	412.47873333333337
SA45_SOC_7	1768	924.6068000793457	591.833667755127	0.9995301	412.7123
SA45_SOC_7	1769	919.5552062988281	592.3995065689087	0.99953866	412.9458666666667
SA45_SOC_7	1770	913.8092422485352	587.0368480682373	0.9995646	413.17943333333335
SA45_SOC_7	1771	910.1934242248535	589.6363592147827	0.9995591	413.413
SA45_SOC_7	1772	906.4367294311523	579.933865070343	0.9988544	413.6465666666667
SA45_SOC_7	1773	903.0770874023438	580.1919364929199	0.999406	413.88013333333333
SA45_SOC_7	1774	898.8803100585938	581.6240429878235	0.9989936	414.1137
SA45_SOC_7	1775	891.9843292236328	576.9771480560303	0.99923396	414.34726666666666
SA45_SOC_7	1776	891.4991569519043	574.146409034729	0.99952745	414.5808333333333
SA45_SOC_7	1777	876.1573219299316	570.5923104286194	0.99955636	414.81440000000003
SA45_SOC_7	1778	867.5554275512695	573.1989026069641	0.9993882	415.0479666666667
SA45_SOC_7	1779	856.8354606628418	568.4266090393066	0.99966276	415.28153333333336
SA45_SOC_7	1780	854.6973609924316	572.1194314956665	0.9997063	415.5151
SA45_SOC_7	1781	862.5098419189453	568.8853311538696	0.9996809	415.7486666666667
SA45_SOC_7	1782	854.3940353393555	569.3118667602539	0.99918205	415.98223333333334
SA45_SOC_7	1783	836.9753265380859	575.986897945404	0.99936837	416.2158
SA45_SOC_7	1784	821.6374397277832	572.9956769943237	0.9995721	416.44936666666666
SA45_SOC_7	1785	807.0917701721191	572.5596141815186	0.9995498	416.6829333333333
SA45_SOC_7	1786	802.445182800293	570.1514196395874	0.9997849	416.9165
SA45_SOC_7	1787	797.6224136352539	568.110408782959	0.999493	417.15006666666665
SA45_SOC_7	1788	788.042106628418	567.4323034286499	0.99977547	417.38363333333336
SA45_SOC_7	1789	774.4525909423828	568.4283471107483	0.9997614	417.6172
SA45_SOC_7	1790	774.1958427429199	564.1389155387878	0.999574	417.8507666666667
SA45_SOC_7	1791	773.2773971557617	567.7607989311218	0.9998179	418.08433333333335
SA45_SOC_7	1792	768.5278129577637	568.2211303710938	0.9995858	418.3179
SA45_SOC_7	1793	760.9617233276367	566.0965633392334	0.99953854	418.55146666666667
SA45_SOC_7	1794	763.9905166625977	566.4411520957947	0.9995577	418.78503333333333
SA45_SOC_7	1795	757.5977897644043	569.5180535316467	0.99954635	419.0186
SA45_SOC_7	1796	749.0158653259277	567.3420524597168	0.99951684	419.25216666666665
SA45_SOC_7	1797	760.0349235534668	567.5293779373169	0.99955887	419.4857333333333
SA45_SOC_7	1798	770.9056663513184	571.9913935661316	0.99894494	419.71930000000003
SA45_SOC_7	1799	766.2848854064941	575.5637741088867	0.9974088	419.9528666666667
SA45_SOC_7	1800	777.6981353759766	596.0672235488892	0.9978947	420.18643333333335
SA45_SOC_7	1801	763.6224174499512	622.1585083007812	0.9960473	420.42
SA45_SOC_7	1802	767.439022064209	641.4155030250549	0.99657464	420.6535666666667
SA45_SOC_7	1803	777.2700691223145	675.7459545135498	0.9865394	420.88713333333334
SA45_SOC_7	1804	788.8750648498535	709.764518737793	0.99478596	421.1207
SA45_SOC_7	1805	790.9444999694824	712.1280384063721	0.9975305	421.35426666666666
SA45_SOC_7	1806	792.3398780822754	723.7314033508301	0.99798787	421.5878333333333
SA45_SOC_7	1807	801.3349914550781	728.5283517837524	0.9989066	421.8214
SA45_SOC_7	1808	805.3762435913086	738.4694123268127	0.9983107	422.0549666666667
SA45_SOC_7	1809	806.638240814209	744.1885042190552	0.99893993	422.28853333333336
SA45_SOC_7	1810	815.0681304931641	746.0555791854858	0.9969079	422.5221
SA45_SOC_7	1811	844.7848892211914	756.6928339004517	0.99795556	422.7556666666667
SA45_SOC_7	1812	861.525764465332	774.2528915405273	0.99967086	422.98923333333335
SA45_SOC_7	1813	934.7514152526855	791.2643623352051	0.99959177	423.2228
SA45_SOC_7	1814	1015.1955413818359	808.1682658195496	0.99974424	423.45636666666667
SA45_SOC_7	1815	1111.8215560913086	835.5273771286011	0.9992526	423.68993333333333
SA45_SOC_7	1816	1188.8232421875	858.2905125617981	0.9995968	423.9235
SA45_SOC_7	1817	1268.188591003418	876.8434596061707	0.99961025	424.15706666666665
SA45_SOC_7	1818	1328.396873474121	886.9099187850952	0.9994481	424.39063333333337
SA45_SOC_7	1819	1387.210350036621	896.5634894371033	0.9987482	424.62420000000003
SA45_SOC_7	1820	1433.192024230957	909.939558506012	0.999686	424.8577666666667
SA45_SOC_7	1821	1469.263916015625	915.2500104904175	0.99969053	425.09133333333335
SA45_SOC_7	1822	1477.1066665649414	912.8702688217163	0.9997125	425.3249
SA45_SOC_7	1823	1478.199577331543	911.9904184341431	0.99967396	425.5584666666667
SA45_SOC_7	1824	1487.63671875	914.8363494873047	0.99967897	425.79203333333334
SA45_SOC_7	1825	1487.9948043823242	915.4612827301025	0.99935216	426.0256
SA45_SOC_7	1826	1508.642349243164	912.4696111679077	0.99881375	426.25916666666666
SA45_SOC_7	1827	1500.161018371582	914.3205285072327	0.9995364	426.4927333333333
SA45_SOC_7	1828	1505.4257583618164	912.3793601989746	0.9990281	426.7263
SA45_SOC_7	1829	1517.5571823120117	911.5517163276672	0.9967564	426.9598666666667
SA45_SOC_7	1830	1507.1641159057617	914.555811882019	0.99864143	427.19343333333336
SA45_SOC_7	1831	1521.8513488769531	918.8289570808411	0.9984773	427.427
SA45_SOC_7	1832	1515.8632278442383	922.576367855072	0.99873954	427.6605666666667
SA45_SOC_7	1833	1509.909896850586	920.188193321228	0.99904484	427.89413333333334
SA45_SOC_7	1834	1520.5871200561523	920.5092859268188	0.99818194	428.1277
SA45_SOC_7	1835	1518.5789108276367	913.1965112686157	0.9964277	428.36126666666667
SA45_SOC_7	1836	1510.8810424804688	910.0112056732178	0.9990946	428.5948333333333
SA45_SOC_7	1837	1514.640998840332	902.4348878860474	0.9979633	428.8284
SA45_SOC_7	1838	1527.7922058105469	902.4715805053711	0.9954601	429.06196666666665
SA45_SOC_7	1839	1529.7824478149414	903.8105392456055	0.99707747	429.29553333333337
SA45_SOC_7	1840	1525.1348876953125	902.9404735565186	0.99896574	429.5291
SA45_SOC_7	1841	1530.3234100341797	900.1511263847351	0.9994624	429.7626666666667
SA45_SOC_7	1842	1530.1163864135742	900.460696220398	0.9992804	429.99623333333335
SA45_SOC_7	1843	1527.103157043457	901.1864376068115	0.9990853	430.2298
SA45_SOC_7	1844	1515.142936706543	899.6259069442749	0.99950933	430.4633666666667
SA45_SOC_7	1845	1511.8089294433594	901.636791229248	0.99940205	430.69693333333333
SA45_SOC_7	1846	1500.9681701660156	894.6010780334473	0.99944824	430.9305
SA45_SOC_7	1847	1492.4288177490234	893.9860582351685	0.99933463	431.16406666666666
SA45_SOC_7	1848	1482.945213317871	896.4980220794678	0.9988661	431.3976333333333
SA45_SOC_7	1849	1472.8355026245117	894.9645924568176	0.99493647	431.63120000000004
SA45_SOC_7	1850	1465.026626586914	890.5912828445435	0.99719363	431.8647666666667
SA45_SOC_7	1851	1431.6288757324219	881.2744474411011	0.9964641	432.09833333333336
SA45_SOC_7	1852	1446.2459564208984	891.5545606613159	0.9990965	432.3319
SA45_SOC_7	1853	1470.805320739746	898.0783152580261	0.99887115	432.5654666666667
SA45_SOC_7	1854	1488.7845611572266	905.4046726226807	0.99960655	432.79903333333334
SA45_SOC_7	1855	1513.5804748535156	915.950710773468	0.99959666	433.0326
SA45_SOC_7	1856	1535.126609802246	918.9939451217651	0.9994661	433.26616666666666
SA45_SOC_7	1857	1567.1502685546875	919.0421605110168	0.9990283	433.4997333333333
SA45_SOC_7	1858	1592.7948760986328	924.570643901825	0.9995838	433.7333
SA45_SOC_7	1859	1603.5698318481445	925.4339504241943	0.9996896	433.96686666666665
SA45_SOC_7	1860	1606.6455459594727	924.0999484062195	0.9997063	434.20043333333336
SA45_SOC_7	1861	1620.259780883789	928.0341696739197	0.99956983	434.434
SA45_SOC_7	1862	1617.9544830322266	934.9958539009094	0.99953914	434.6675666666667
SA45_SOC_7	1863	1629.4916152954102	941.6768074035645	0.99873906	434.90113333333335
SA45_SOC_7	1864	1652.3994827270508	943.2189917564392	0.9984856	435.1347
SA45_SOC_7	1865	1657.6726913452148	947.7891540527344	0.9968886	435.36826666666667
SA45_SOC_7	1866	1667.3674392700195	942.419285774231	0.99866843	435.60183333333333
SA45_SOC_7	1867	1656.789779663086	944.5061302185059	0.99682593	435.8354
SA45_SOC_7	1868	1672.8322219848633	960.9925746917725	0.99745315	436.06896666666665
SA45_SOC_7	1869	1671.5106582641602	961.8809223175049	0.9973373	436.3025333333333
SA45_SOC_7	1870	1663.5746383666992	957.0242357254028	0.9990965	436.53610000000003
SA45_SOC_7	1871	1699.328269958496	972.5266742706299	0.93564504	436.7696666666667
SA45_SOC_7	1872	1675.601692199707	970.1831746101379	0.9915793	437.00323333333336
SA45_SOC_7	1873	1688.8431930541992	967.736291885376	0.98827225	437.2368
SA45_SOC_7	1874	1725.3092193603516	972.1553707122803	0.95459855	437.4703666666667
SA45_SOC_7	1875	1738.6428451538086	967.7910089492798	0.9002706	437.70393333333334
SA45_SOC_7	1876	1676.2015914916992	960.5556106567383	0.931674	437.9375
SA45_SOC_7	1877	1677.934226989746	953.2668471336365	0.99927634	438.17106666666666
SA45_SOC_7	1878	1724.1961669921875	945.9408760070801	0.9883767	438.4046333333333
SA45_SOC_7	1879	1714.782600402832	945.2174520492554	0.9886158	438.6382
SA45_SOC_7	1880	1713.1246948242188	937.149646282196	0.9901612	438.8717666666667
SA45_SOC_7	1881	1689.722900390625	942.5085067749023	0.990489	439.10533333333336
SA45_SOC_7	1882	1688.0077743530273	945.0773119926453	0.9985079	439.3389
SA45_SOC_7	1883	1671.9862747192383	920.6227111816406	0.96851796	439.5724666666667
SA45_SOC_7	1884	1689.1461181640625	925.7697200775146	0.99817026	439.80603333333335
SA45_SOC_7	1885	1690.4871368408203	926.3243579864502	0.9979532	440.0396
SA45_SOC_7	1886	1671.2133407592773	927.278881072998	0.9981933	440.27316666666667
SA45_SOC_7	1887	1675.396957397461	926.0245084762573	0.9993573	440.50673333333333
SA45_SOC_7	1888	1683.6902618408203	929.7075462341309	0.9996865	440.7403
SA45_SOC_7	1889	1682.7638626098633	931.064658164978	0.99982136	440.97386666666665
SA45_SOC_7	1890	1636.0185241699219	932.2085666656494	0.99939287	441.2074333333333
SA45_SOC_7	1891	1624.365348815918	933.6682891845703	0.9994098	441.44100000000003
SA45_SOC_7	1892	1621.0054779052734	937.3149561882019	0.99932563	441.6745666666667
SA45_SOC_7	1893	1629.3339157104492	950.2829647064209	0.98525256	441.90813333333335
SA45_SOC_7	1894	1613.2575988769531	947.2979879379272	0.99444807	442.1417
SA45_SOC_7	1895	1615.912742614746	958.3558559417725	0.9982008	442.3752666666667
SA45_SOC_7	1896	1595.3591537475586	959.0924119949341	0.9987613	442.60883333333334
SA45_SOC_7	1897	1600.6004333496094	955.2063417434692	0.99631846	442.8424
SA45_SOC_7	1898	1587.6767349243164	959.3298840522766	0.9988483	443.07596666666666
SA45_SOC_7	1899	1575.362663269043	962.5035381317139	0.9994671	443.3095333333333
SA45_SOC_7	1900	1553.6710739135742	967.4889707565308	0.998104	443.5431
SA45_SOC_7	1901	1551.156234741211	967.9540014266968	0.9981198	443.7766666666667
SA45_SOC_7	1902	1550.6267166137695	974.3792653083801	0.9917601	444.01023333333336
SA45_SOC_7	1903	1538.0985260009766	972.9651832580566	0.99774086	444.2438
SA45_SOC_7	1904	1536.2627792358398	976.5923452377319	0.9973386	444.4773666666667
SA45_SOC_7	1905	1552.1389389038086	976.9507741928101	0.9955716	444.71093333333334
SA45_SOC_7	1906	1537.2565841674805	974.6359205245972	0.9986859	444.9445
SA45_SOC_7	1907	1549.995460510254	979.0513300895691	0.99917346	445.17806666666667
SA45_SOC_7	1908	1528.937873840332	978.6964416503906	0.9985649	445.4116333333333
SA45_SOC_7	1909	1524.5310974121094	976.9836044311523	0.9985386	445.6452
SA45_SOC_7	1910	1522.1031188964844	976.7581701278687	0.9985858	445.87876666666665
SA45_SOC_7	1911	1519.5000457763672	978.952260017395	0.9981572	446.11233333333337
SA45_SOC_7	1912	1495.6143951416016	975.5206632614136	0.99665207	446.34590000000003
SA45_SOC_7	1913	1490.2063751220703	977.5872945785522	0.97652406	446.5794666666667
SA45_SOC_7	1914	1493.2193756103516	972.3535108566284	0.99834716	446.81303333333335
SA45_SOC_7	1915	1485.640754699707	964.5357942581177	0.9991842	447.0466
SA45_SOC_7	1916	1486.384506225586	967.9549026489258	0.9953805	447.2801666666667
SA45_SOC_7	1917	1508.4214782714844	967.2133255004883	0.9984804	447.51373333333333
SA45_SOC_7	1918	1465.1897048950195	972.310380935669	0.99376667	447.7473
SA45_SOC_7	1919	1459.7254943847656	973.5617280006409	0.99905676	447.98086666666666
SA45_SOC_7	1920	1440.7090759277344	964.8285627365112	0.9980262	448.2144333333333
SA45_SOC_7	1921	1438.703727722168	964.0898180007935	0.99878544	448.44800000000004
SA45_SOC_7	1922	1442.8314971923828	955.9836459159851	0.9989742	448.6815666666667
SA45_SOC_7	1923	1439.2663192749023	959.6756315231323	0.9987852	448.91513333333336
SA45_SOC_7	1924	1426.7334365844727	959.1893577575684	0.99833196	449.1487
SA45_SOC_7	1925	1427.090950012207	954.1628551483154	0.9986046	449.3822666666667
SA45_SOC_7	1926	1429.2711639404297	946.3188099861145	0.9983773	449.61583333333334
SA45_SOC_7	1927	1433.9705657958984	951.0119247436523	0.9989994	449.8494
SA45_SOC_7	1928	1417.232551574707	950.7210874557495	0.9983625	450.08296666666666
SA45_SOC_7	1929	1414.991455078125	942.9979991912842	0.996029	450.3165333333333
SA45_SOC_7	1930	1410.3709030151367	940.7547926902771	0.99442947	450.5501
SA45_SOC_7	1931	1395.252685546875	949.8583602905273	0.9970091	450.78366666666665
SA45_SOC_7	1932	1321.6242599487305	972.2264385223389	0.98447835	451.01723333333337
SA45_SOC_7	1933	1387.2393035888672	941.4816284179688	0.99439645	451.2508
SA45_SOC_7	1934	1382.0965576171875	944.8863172531128	0.9972748	451.4843666666667
SA45_SOC_7	1935	1392.6095581054688	949.440643787384	0.99462366	451.71793333333335
SA45_SOC_7	1936	1377.092056274414	944.1775059700012	0.99684167	451.9515
SA45_SOC_7	1937	1384.2034149169922	949.5463442802429	0.99649197	452.18506666666667
SA45_SOC_7	1938	1379.4277954101562	955.3032875061035	0.99516886	452.41863333333333
SA45_SOC_7	1939	1364.3306350708008	952.1440529823303	0.9986374	452.6522
SA45_SOC_7	1940	1350.5335235595703	943.9230394363403	0.99844813	452.88576666666665
SA45_SOC_7	1941	1341.8838500976562	935.8629584312439	0.9988758	453.1193333333333
SA45_SOC_7	1942	1342.5267791748047	935.6042432785034	0.99747235	453.35290000000003
SA45_SOC_7	1943	1351.6227722167969	935.5404496192932	0.9983322	453.5864666666667
SA45_SOC_7	1944	1327.6436233520508	929.4526290893555	0.9979382	453.82003333333336
SA45_SOC_7	1945	1354.2768859863281	901.4680051803589	0.9992793	454.0536
SA45_SOC_7	1946	1331.37451171875	920.4946732521057	0.9966498	454.2871666666667
SA45_SOC_7	1947	1342.0398330688477	923.508939743042	0.99954754	454.52073333333334
SA45_SOC_7	1948	1356.8685150146484	922.7408409118652	0.99738187	454.7543
SA45_SOC_7	1949	1342.3690795898438	925.0888466835022	0.9987942	454.98786666666666
SA45_SOC_7	1950	1334.7688293457031	920.5714702606201	0.9981212	455.2214333333333
SA45_SOC_7	1951	1338.5913848876953	919.2636680603027	0.99759704	455.455
SA45_SOC_7	1952	1327.2710037231445	927.5869703292847	0.99952734	455.6885666666667
SA45_SOC_7	1953	1315.2314758300781	931.0439300537109	0.99820364	455.92213333333336
SA45_SOC_7	1954	1318.443603515625	928.9619779586792	0.9989536	456.1557
SA45_SOC_7	1955	1314.8077011108398	934.1430401802063	0.9988422	456.3892666666667
SA45_SOC_7	1956	1315.796012878418	935.6545186042786	0.99898237	456.62283333333335
SA45_SOC_7	1957	1313.3284378051758	939.2220067977905	0.9971595	456.8564
SA45_SOC_7	1958	1309.1156387329102	945.8453464508057	0.9976108	457.08996666666667
SA45_SOC_7	1959	1299.2773818969727	935.4434394836426	0.99674016	457.32353333333333
SA45_SOC_7	1960	1307.2041320800781	943.843731880188	0.9972536	457.5571
SA45_SOC_7	1961	1311.0923767089844	934.7450566291809	0.9993413	457.79066666666665
SA45_SOC_7	1962	1311.9061660766602	926.3408374786377	0.9990897	458.0242333333333
SA45_SOC_7	1963	1319.5987701416016	921.5516138076782	0.99912757	458.25780000000003
SA45_SOC_7	1964	1335.4570770263672	921.2826633453369	0.99961996	458.4913666666667
SA45_SOC_7	1965	1340.5817413330078	920.0139355659485	0.9996836	458.72493333333335
SA45_SOC_7	1966	1371.0184478759766	905.3205370903015	0.9989133	458.9585
SA45_SOC_7	1967	1389.869270324707	907.8394532203674	0.9994099	459.1920666666667
SA45_SOC_7	1968	1419.2920303344727	898.1117248535156	0.9979267	459.42563333333334
SA45_SOC_7	1969	1427.695426940918	898.6062383651733	0.99822	459.6592
SA45_SOC_7	1970	1457.2208404541016	903.8494205474854	0.9953452	459.89276666666666
SA45_SOC_7	1971	1459.818992614746	888.9141082763672	0.9968803	460.1263333333333
SA45_SOC_7	1972	1462.950782775879	887.7381420135498	0.9965469	460.3599
SA45_SOC_7	1973	1468.2187271118164	897.5403499603271	0.9987373	460.5934666666667
SA45_SOC_7	1974	1479.5777893066406	902.6677894592285	0.99879646	460.82703333333336
SA45_SOC_7	1975	1494.173583984375	895.924973487854	0.9988545	461.0606
SA45_SOC_7	1976	1487.9794692993164	898.6929488182068	0.99869305	461.2941666666667
SA45_SOC_7	1977	1496.7180633544922	899.5449256896973	0.9991123	461.52773333333334
SA45_SOC_7	1978	1496.9508361816406	906.3402700424194	0.9992331	461.7613
SA45_SOC_7	1979	1490.58837890625	912.762508392334	0.99957913	461.99486666666667
SA45_SOC_7	1980	1491.8605041503906	917.4002623558044	0.9988525	462.2284333333333
SA45_SOC_7	1981	1486.5203475952148	917.190728187561	0.9992101	462.462
SA45_SOC_7	1982	1489.7518157958984	919.6676731109619	0.99939775	462.69556666666665
SA45_SOC_7	1983	1496.583251953125	918.5603284835815	0.9953969	462.92913333333337
SA45_SOC_7	1984	1499.9921035766602	920.1501488685608	0.99852234	463.16270000000003
SA45_SOC_7	1985	1501.8907928466797	920.631594657898	0.99916315	463.3962666666667
SA45_SOC_7	1986	1485.8766174316406	919.3458080291748	0.9986994	463.62983333333335
SA45_SOC_7	1987	1463.4206771850586	906.7740154266357	0.9988695	463.8634
SA45_SOC_7	1988	1481.696662902832	903.6835956573486	0.99813735	464.0969666666667
SA45_SOC_7	1989	1479.8883819580078	897.1908044815063	0.9989428	464.33053333333334
SA45_SOC_7	1990	1466.634635925293	886.1151051521301	0.9972258	464.5641
SA45_SOC_7	1991	1471.6244888305664	887.4758219718933	0.9963928	464.79766666666666
SA45_SOC_7	1992	1473.852653503418	858.6276340484619	0.99491715	465.0312333333333
SA45_SOC_7	1993	1477.0629501342773	846.9625353813171	0.99546105	465.26480000000004
SA45_SOC_7	1994	1458.893051147461	821.2241435050964	0.99702126	465.4983666666667
SA45_SOC_7	1995	1466.971435546875	809.2403984069824	0.9989448	465.73193333333336
SA45_SOC_7	1996	1472.9177856445312	785.0209522247314	0.99478215	465.9655
SA45_SOC_7	1997	1466.9943237304688	764.7816896438599	0.99460226	466.1990666666667
SA45_SOC_7	1998	1472.0225143432617	745.9550285339355	0.99819154	466.43263333333334
SA45_SOC_7	1999	1475.203971862793	734.1353702545166	0.9960299	466.6662
[truncated: 1,856 more rows]
