# Supplementary material for: Measuring inter-individual differences in behavioural types of gilthead seabreams in the laboratory using deep learning
Source: PeerJ. 2022 May 5;10:e13396. doi: 10.7717/peerj.13396 (PMC9080431; doi:10.7717/peerj.13396)
Supplement: Supplemental Information 1 [file peerj-10-13396-s001.zip › Raw validation data/d4/SA45_SOC_8.csv]

ID	sec	X	Y	%	seconds
SA45_SOC_8	1	291.35951042175293	1027.2298336029053	0.95898324	0.0
SA45_SOC_8	2	292.5205421447754	1027.8069376945496	0.9886081	0.06673333333333334
SA45_SOC_8	3	298.69680404663086	1027.827923297882	0.9649335	0.13346666666666668
SA45_SOC_8	4	292.43388175964355	1027.6508975028992	0.9864168	0.20020000000000002
SA45_SOC_8	5	292.8933048248291	1027.8141474723816	0.83186877	0.26693333333333336
SA45_SOC_8	6	300.94831466674805	1026.0751104354858	0.8609707	0.33366666666666667
SA45_SOC_8	7	296.70759201049805	1028.5611963272095	0.94535154	0.40040000000000003
SA45_SOC_8	8	287.53546714782715	1028.0790424346924	0.9534406	0.46713333333333334
SA45_SOC_8	9	286.3342094421387	1027.9842853546143	0.89186484	0.5338666666666667
SA45_SOC_8	10	288.51179122924805	1028.0428004264832	0.9338171	0.6006
SA45_SOC_8	11	283.0370807647705	1028.3083391189575	0.8680479	0.6673333333333333
SA45_SOC_8	12	286.7801856994629	1027.9695439338684	0.91923463	0.7340666666666666
SA45_SOC_8	13	306.6383743286133	1028.1860947608948	0.8819733	0.8008000000000001
SA45_SOC_8	14	297.5302219390869	1028.1987118721008	0.92207676	0.8675333333333334
SA45_SOC_8	15	283.05481910705566	1028.4275579452515	0.9432014	0.9342666666666667
SA45_SOC_8	16	300.20530700683594	1028.3642148971558	0.881993	1.0010000000000001
SA45_SOC_8	17	286.72142028808594	1027.9186248779297	0.92016804	1.0677333333333334
SA45_SOC_8	18	296.3627243041992	1027.2722554206848	0.85776913	1.1344666666666667
SA45_SOC_8	19	283.35328102111816	1027.1932697296143	0.9458355	1.2012
SA45_SOC_8	20	286.7841339111328	1028.1892490386963	0.9661606	1.2679333333333334
SA45_SOC_8	21	291.12213134765625	1027.3370790481567	0.8664068	1.3346666666666667
SA45_SOC_8	22	286.3429927825928	1027.8674483299255	0.8850252	1.4014
SA45_SOC_8	23	286.87262535095215	1029.1570973396301	0.8968291	1.4681333333333333
SA45_SOC_8	24	301.0308265686035	1027.920105457306	0.92628187	1.5348666666666666
SA45_SOC_8	25	299.4337749481201	1026.389765739441	0.9307893	1.6016000000000001
SA45_SOC_8	26	288.3084297180176	1028.6638069152832	0.94506395	1.6683333333333334
SA45_SOC_8	27	294.7894763946533	1026.5760612487793	0.9372474	1.7350666666666668
SA45_SOC_8	28	296.2244510650635	1025.9823489189148	0.97115266	1.8018
SA45_SOC_8	29	289.3016052246094	1026.1678075790405	0.9588951	1.8685333333333334
SA45_SOC_8	30	288.53748321533203	1027.12406873703	0.9395044	1.9352666666666667
SA45_SOC_8	31	286.9990825653076	1027.8188467025757	0.9291242	2.0020000000000002
SA45_SOC_8	32	292.21338272094727	1026.4750599861145	0.9239088	2.0687333333333333
SA45_SOC_8	33	294.36023712158203	1026.378242969513	0.92219424	2.135466666666667
SA45_SOC_8	34	291.104793548584	1026.931529045105	0.97618264	2.2022
SA45_SOC_8	35	296.964111328125	1025.6349277496338	0.9123195	2.2689333333333335
SA45_SOC_8	36	297.26758003234863	1025.443868637085	0.93721277	2.3356666666666666
SA45_SOC_8	37	290.08240699768066	1026.849389076233	0.959852	2.4024
SA45_SOC_8	38	295.6940460205078	1028.3825612068176	0.8962928	2.469133333333333
SA45_SOC_8	39	293.3099555969238	1027.637186050415	0.92964965	2.5358666666666667
SA45_SOC_8	40	294.4925308227539	1026.6619348526	0.9395825	2.6026000000000002
SA45_SOC_8	41	294.838228225708	1027.0915603637695	0.861633	2.6693333333333333
SA45_SOC_8	42	294.90623474121094	1027.1905660629272	0.82485753	2.736066666666667
SA45_SOC_8	43	295.82902908325195	1026.7113733291626	0.8743947	2.8028
SA45_SOC_8	44	293.287353515625	1026.9741439819336	0.9404787	2.8695333333333335
SA45_SOC_8	45	294.7643852233887	1027.3087549209595	0.941985	2.9362666666666666
SA45_SOC_8	46	290.8202934265137	1027.087697982788	0.9148127	3.003
SA45_SOC_8	47	286.2787628173828	1027.1299266815186	0.964706	3.069733333333333
SA45_SOC_8	48	297.363338470459	1025.634412765503	0.96639967	3.1364666666666667
SA45_SOC_8	49	298.88800621032715	1024.3030500411987	0.94421464	3.2032000000000003
SA45_SOC_8	50	296.05058670043945	1027.353687286377	0.9275323	3.2699333333333334
SA45_SOC_8	51	296.3342571258545	1024.7362804412842	0.9821484	3.336666666666667
SA45_SOC_8	52	293.98704528808594	1026.5970468521118	0.9063735	3.4034
SA45_SOC_8	53	296.2321186065674	1028.9347529411316	0.8271327	3.4701333333333335
SA45_SOC_8	54	304.37047004699707	1027.6465845108032	0.9080601	3.5368666666666666
SA45_SOC_8	55	307.6124668121338	1026.1640095710754	0.90986323	3.6036
SA45_SOC_8	56	297.6155948638916	1028.236756324768	0.8255777	3.6703333333333332
SA45_SOC_8	57	296.3848400115967	1027.3654675483704	0.85903597	3.7370666666666668
SA45_SOC_8	58	303.1800842285156	1028.0184030532837	0.86408293	3.8038
SA45_SOC_8	59	297.3335838317871	1028.3357620239258	0.8761497	3.8705333333333334
SA45_SOC_8	60	296.8494415283203	1029.1112637519836	0.8489618	3.937266666666667
SA45_SOC_8	61	295.51440238952637	1028.1327295303345	0.9387852	4.0040000000000004
SA45_SOC_8	62	296.0390281677246	1030.569248199463	0.88756394	4.070733333333333
SA45_SOC_8	63	288.15759658813477	1027.5110149383545	0.9042347	4.137466666666667
SA45_SOC_8	64	297.0801258087158	1027.7915525436401	0.8805113	4.2042
SA45_SOC_8	65	290.2841377258301	1027.6640939712524	0.91166025	4.270933333333334
SA45_SOC_8	66	292.76750564575195	1027.9542231559753	0.91184974	4.337666666666666
SA45_SOC_8	67	290.7428455352783	1027.003562450409	0.94554067	4.4044
SA45_SOC_8	68	286.19396209716797	1027.7484226226807	0.96003884	4.471133333333333
SA45_SOC_8	69	293.2379722595215	1027.3426151275635	0.9077809	4.537866666666667
SA45_SOC_8	70	298.4487533569336	1026.2155079841614	0.9754209	4.6046000000000005
SA45_SOC_8	71	298.11713218688965	1026.845784187317	0.9026181	4.671333333333333
SA45_SOC_8	72	286.5149116516113	1026.0644245147705	0.9681569	4.738066666666667
SA45_SOC_8	73	293.2207202911377	1027.523696422577	0.9454276	4.8048
SA45_SOC_8	74	285.391788482666	1027.5494456291199	0.9602979	4.871533333333334
SA45_SOC_8	75	283.5080337524414	1028.270230293274	0.822171	4.938266666666666
SA45_SOC_8	76	296.2559509277344	1027.8131818771362	0.86509085	5.005
SA45_SOC_8	77	294.66373443603516	1028.5006856918335	0.9298444	5.071733333333333
SA45_SOC_8	78	298.6095142364502	1028.7442088127136	0.8995102	5.138466666666667
SA45_SOC_8	79	297.48353004455566	1026.7890071868896	0.958338	5.2052000000000005
SA45_SOC_8	80	294.9989318847656	1025.6979489326477	0.9173805	5.271933333333333
SA45_SOC_8	81	301.2740135192871	1025.747709274292	0.9176304	5.338666666666667
SA45_SOC_8	82	291.18547439575195	1026.0830926895142	0.95141405	5.4054
SA45_SOC_8	83	283.9947509765625	1025.9764909744263	0.97552925	5.472133333333334
SA45_SOC_8	84	286.54526710510254	1024.8339986801147	0.9745535	5.538866666666666
SA45_SOC_8	85	286.2880611419678	1024.765248298645	0.9808092	5.6056
SA45_SOC_8	86	292.92094230651855	1025.635313987732	0.9577229	5.6723333333333334
SA45_SOC_8	87	291.4750671386719	1024.1271829605103	0.98631954	5.739066666666667
SA45_SOC_8	88	295.69719314575195	1024.6666288375854	0.983787	5.8058000000000005
SA45_SOC_8	89	295.4154968261719	1025.688292980194	0.9893072	5.872533333333333
SA45_SOC_8	90	293.9589214324951	1026.980710029602	0.98713094	5.939266666666667
SA45_SOC_8	91	288.8298797607422	1025.8780002593994	0.9384456	6.006
SA45_SOC_8	92	291.0482597351074	1026.775939464569	0.9102361	6.072733333333334
SA45_SOC_8	93	288.72339248657227	1025.3574800491333	0.97676814	6.139466666666666
SA45_SOC_8	94	289.2120838165283	1023.9732027053833	0.9736527	6.2062
SA45_SOC_8	95	294.4127368927002	1023.4413528442383	0.96610117	6.2729333333333335
SA45_SOC_8	96	294.81096267700195	1024.8204803466797	0.94937724	6.339666666666667
SA45_SOC_8	97	290.88366508483887	1026.5496683120728	0.9654456	6.4064000000000005
SA45_SOC_8	98	296.5016555786133	1028.1445741653442	0.94816464	6.473133333333333
SA45_SOC_8	99	289.0653133392334	1024.9776792526245	0.9727633	6.539866666666667
SA45_SOC_8	100	291.58095359802246	1025.208842754364	0.9889953	6.6066
SA45_SOC_8	101	292.8841781616211	1026.9402837753296	0.9384463	6.673333333333334
SA45_SOC_8	102	292.0434093475342	1026.8356776237488	0.97338164	6.740066666666666
SA45_SOC_8	103	297.0672798156738	1026.040735244751	0.95147973	6.8068
SA45_SOC_8	104	296.9040584564209	1025.3570938110352	0.9477385	6.8735333333333335
SA45_SOC_8	105	288.04155349731445	1025.5520153045654	0.9778876	6.940266666666667
SA45_SOC_8	106	292.8995704650879	1024.6652126312256	0.98766613	7.007000000000001
SA45_SOC_8	107	290.4503631591797	1026.8199062347412	0.9504796	7.073733333333333
SA45_SOC_8	108	299.46224212646484	1023.8199949264526	0.9613332	7.140466666666667
SA45_SOC_8	109	297.1110534667969	1024.6855545043945	0.92863554	7.2072
SA45_SOC_8	110	285.1197624206543	1025.9031057357788	0.9552986	7.273933333333334
SA45_SOC_8	111	284.5151996612549	1024.7138786315918	0.96340954	7.3406666666666665
SA45_SOC_8	112	292.84887313842773	1027.0792651176453	0.9612705	7.4074
SA45_SOC_8	113	290.95813751220703	1029.0027952194214	0.88270485	7.4741333333333335
SA45_SOC_8	114	290.8242416381836	1026.4634084701538	0.9496141	7.540866666666667
SA45_SOC_8	115	290.9794235229492	1026.127381324768	0.94759333	7.6076
SA45_SOC_8	116	285.9094047546387	1026.3646602630615	0.94177294	7.674333333333333
SA45_SOC_8	117	293.6341667175293	1026.3031840324402	0.9076775	7.741066666666667
SA45_SOC_8	118	296.53215408325195	1025.5440974235535	0.91150916	7.8078
SA45_SOC_8	119	289.01427268981934	1028.7297248840332	0.84709984	7.874533333333334
SA45_SOC_8	120	285.0856304168701	1026.546835899353	0.9559605	7.9412666666666665
SA45_SOC_8	121	293.1065368652344	1025.9555053710938	0.8891754	8.008000000000001
SA45_SOC_8	122	290.4129409790039	1028.582181930542	0.8549072	8.074733333333333
SA45_SOC_8	123	295.3150177001953	1027.1479511260986	0.8895479	8.141466666666666
SA45_SOC_8	124	296.5445137023926	1025.1240634918213	0.9346054	8.2082
SA45_SOC_8	125	297.87179946899414	1024.9452352523804	0.91879624	8.274933333333333
SA45_SOC_8	126	301.1012077331543	1024.3985152244568	0.93634677	8.341666666666667
SA45_SOC_8	127	296.0061836242676	1026.4787292480469	0.8314875	8.4084
SA45_SOC_8	128	293.03741455078125	1026.5028047561646	0.9246174	8.475133333333334
SA45_SOC_8	129	299.0873336791992	1024.332275390625	0.9108001	8.541866666666667
SA45_SOC_8	130	298.6461925506592	1024.4476318359375	0.9476123	8.608600000000001
SA45_SOC_8	131	297.72457122802734	1026.1372303962708	0.8933743	8.675333333333333
SA45_SOC_8	132	301.05048179626465	1024.0061616897583	0.8670441	8.742066666666666
SA45_SOC_8	133	295.7750988006592	1025.4855823516846	0.9036926	8.8088
SA45_SOC_8	134	291.0479736328125	1025.9643244743347	0.95474106	8.875533333333333
SA45_SOC_8	135	301.9420909881592	1024.3813920021057	0.91881275	8.942266666666667
SA45_SOC_8	136	296.49447441101074	1024.539041519165	0.93943363	9.009
SA45_SOC_8	137	297.06353187561035	1025.0943231582642	0.9375124	9.075733333333334
SA45_SOC_8	138	297.4375820159912	1023.6913132667542	0.92869896	9.142466666666667
SA45_SOC_8	139	297.6171112060547	1024.7305512428284	0.8938584	9.209200000000001
SA45_SOC_8	140	290.31457901000977	1025.7877492904663	0.93681765	9.275933333333333
SA45_SOC_8	141	296.4531898498535	1025.0173330307007	0.9581981	9.342666666666666
SA45_SOC_8	142	290.5617427825928	1026.421823501587	0.92036796	9.4094
SA45_SOC_8	143	288.90111923217773	1028.7106704711914	0.95808345	9.476133333333333
SA45_SOC_8	144	296.8482971191406	1024.8025846481323	0.9588107	9.542866666666667
SA45_SOC_8	145	298.93970489501953	1024.6830439567566	0.94990754	9.6096
SA45_SOC_8	146	294.4677543640137	1027.5093412399292	0.9476958	9.676333333333334
SA45_SOC_8	147	292.851619720459	1025.5480885505676	0.9385125	9.743066666666667
SA45_SOC_8	148	294.55613136291504	1025.191719532013	0.9678522	9.809800000000001
SA45_SOC_8	149	292.4120235443115	1025.770046710968	0.9833723	9.876533333333333
SA45_SOC_8	150	291.36051177978516	1024.9891376495361	0.9331956	9.943266666666666
SA45_SOC_8	151	288.1313896179199	1025.4792094230652	0.9266506	10.01
SA45_SOC_8	152	290.6444549560547	1026.0126042366028	0.9608366	10.076733333333333
SA45_SOC_8	153	297.96586990356445	1023.3557367324829	0.98607117	10.143466666666667
SA45_SOC_8	154	286.50818824768066	1025.0300788879395	0.958513	10.2102
SA45_SOC_8	155	296.5452289581299	1025.6405925750732	0.9235717	10.276933333333334
SA45_SOC_8	156	288.68173599243164	1025.8177471160889	0.9814533	10.343666666666667
SA45_SOC_8	157	292.1473789215088	1024.8912906646729	0.9885146	10.410400000000001
SA45_SOC_8	158	285.13057708740234	1024.55326795578	0.977836	10.477133333333333
SA45_SOC_8	159	289.41478729248047	1026.6870403289795	0.9508675	10.543866666666666
SA45_SOC_8	160	279.9191665649414	1024.6310949325562	0.98583764	10.6106
SA45_SOC_8	161	279.44735527038574	1026.1782360076904	0.9585857	10.677333333333333
SA45_SOC_8	162	287.9981517791748	1023.6112976074219	0.99373454	10.744066666666667
SA45_SOC_8	163	284.4350337982178	1024.2775583267212	0.94231886	10.8108
SA45_SOC_8	164	281.83985710144043	1025.1484608650208	0.9850832	10.877533333333334
SA45_SOC_8	165	297.13603019714355	1027.0000219345093	0.8760243	10.944266666666667
SA45_SOC_8	166	288.84026527404785	1024.9931287765503	0.96244127	11.011000000000001
SA45_SOC_8	167	283.2180404663086	1025.8848237991333	0.9607306	11.077733333333333
SA45_SOC_8	168	294.8010063171387	1023.9747476577759	0.9761454	11.144466666666666
SA45_SOC_8	169	295.77527046203613	1024.7795391082764	0.9525841	11.2112
SA45_SOC_8	170	286.5521049499512	1025.3497552871704	0.9647173	11.277933333333333
SA45_SOC_8	171	289.4912338256836	1024.5656275749207	0.9755755	11.344666666666667
SA45_SOC_8	172	284.81048583984375	1025.8752965927124	0.9537692	11.4114
SA45_SOC_8	173	283.732852935791	1025.882248878479	0.97786623	11.478133333333334
SA45_SOC_8	174	288.4355163574219	1025.9333610534668	0.96337974	11.544866666666667
SA45_SOC_8	175	292.13281631469727	1025.360312461853	0.9573638	11.611600000000001
SA45_SOC_8	176	296.35562896728516	1026.077299118042	0.9220573	11.678333333333333
SA45_SOC_8	177	289.8647403717041	1024.4538116455078	0.98037326	11.745066666666666
SA45_SOC_8	178	296.72009468078613	1024.9637746810913	0.95708054	11.8118
SA45_SOC_8	179	299.59476470947266	1027.0762395858765	0.9096908	11.878533333333333
SA45_SOC_8	180	284.1634941101074	1025.9121179580688	0.9457781	11.945266666666667
SA45_SOC_8	181	292.4036121368408	1024.5504999160767	0.9658147	12.012
SA45_SOC_8	182	289.04459953308105	1026.2970042228699	0.9442324	12.078733333333334
SA45_SOC_8	183	296.5004825592041	1025.5058598518372	0.9436492	12.145466666666668
SA45_SOC_8	184	290.9517288208008	1025.4936933517456	0.93100137	12.212200000000001
SA45_SOC_8	185	294.49058532714844	1026.8107652664185	0.9583791	12.278933333333333
SA45_SOC_8	186	298.9493751525879	1024.3360090255737	0.94040805	12.345666666666666
SA45_SOC_8	187	297.6913833618164	1026.8544101715088	0.88503313	12.4124
SA45_SOC_8	188	297.40528106689453	1026.3463139533997	0.9127837	12.479133333333333
SA45_SOC_8	189	294.84758377075195	1023.9206743240356	0.9505704	12.545866666666667
SA45_SOC_8	190	298.385009765625	1023.887779712677	0.9769468	12.6126
SA45_SOC_8	191	297.62635231018066	1025.346279144287	0.986142	12.679333333333334
SA45_SOC_8	192	297.24328994750977	1024.6567797660828	0.98526114	12.746066666666668
SA45_SOC_8	193	293.00846099853516	1025.1117038726807	0.9498629	12.812800000000001
SA45_SOC_8	194	289.69831466674805	1026.2074613571167	0.9812123	12.879533333333333
SA45_SOC_8	195	290.51891326904297	1025.2780437469482	0.9598666	12.946266666666666
SA45_SOC_8	196	293.6527633666992	1024.0169763565063	0.98927337	13.013
SA45_SOC_8	197	288.8280773162842	1025.670075416565	0.976918	13.079733333333333
SA45_SOC_8	198	291.7634868621826	1024.5517230033875	0.98309773	13.146466666666667
SA45_SOC_8	199	294.13195610046387	1024.5635032653809	0.95531774	13.2132
SA45_SOC_8	200	288.95999908447266	1026.2113881111145	0.94003266	13.279933333333334
SA45_SOC_8	201	295.35298347473145	1024.5259737968445	0.9786637	13.346666666666668
SA45_SOC_8	202	295.0692558288574	1024.7929286956787	0.9843279	13.413400000000001
SA45_SOC_8	203	292.78369903564453	1027.1144771575928	0.97690976	13.480133333333333
SA45_SOC_8	204	291.2065029144287	1025.7027769088745	0.9700888	13.546866666666666
SA45_SOC_8	205	286.7912292480469	1025.8970546722412	0.9719691	13.6136
SA45_SOC_8	206	290.9000873565674	1026.8844079971313	0.97419363	13.680333333333333
SA45_SOC_8	207	290.0946807861328	1025.5034136772156	0.9560384	13.747066666666667
SA45_SOC_8	208	290.4514503479004	1026.6713333129883	0.94610184	13.8138
SA45_SOC_8	209	294.6433353424072	1025.4920196533203	0.9425326	13.880533333333334
SA45_SOC_8	210	292.50821113586426	1026.7214798927307	0.9248009	13.947266666666668
SA45_SOC_8	211	287.12456703186035	1025.007483959198	0.9695845	14.014000000000001
SA45_SOC_8	212	287.1611022949219	1026.0642957687378	0.94546086	14.080733333333333
SA45_SOC_8	213	293.4546947479248	1025.1570224761963	0.953295	14.147466666666666
SA45_SOC_8	214	292.3748588562012	1025.4596400260925	0.9575125	14.2142
SA45_SOC_8	215	283.41490745544434	1026.3392972946167	0.96314937	14.280933333333333
SA45_SOC_8	216	295.88690757751465	1025.1767206192017	0.95307773	14.347666666666667
SA45_SOC_8	217	293.9737129211426	1027.5266575813293	0.9261513	14.4144
SA45_SOC_8	218	295.68580627441406	1028.1624698638916	0.93763083	14.481133333333334
SA45_SOC_8	219	289.27602767944336	1027.5499606132507	0.94430745	14.547866666666668
SA45_SOC_8	220	292.0762252807617	1026.4765405654907	0.9426478	14.614600000000001
SA45_SOC_8	221	290.31211853027344	1027.1030187606812	0.922584	14.681333333333333
SA45_SOC_8	222	295.0774383544922	1026.819519996643	0.90171045	14.748066666666666
SA45_SOC_8	223	285.80142974853516	1027.4353122711182	0.9507784	14.8148
SA45_SOC_8	224	283.85327339172363	1026.9186544418335	0.97002023	14.881533333333334
SA45_SOC_8	225	283.2564926147461	1025.722861289978	0.9697262	14.948266666666667
SA45_SOC_8	226	283.3718490600586	1025.938639640808	0.9438836	15.015
SA45_SOC_8	227	287.68632888793945	1029.1732549667358	0.8952558	15.081733333333334
SA45_SOC_8	228	292.2260570526123	1025.5671429634094	0.94304883	15.148466666666668
SA45_SOC_8	229	293.4778690338135	1025.3674578666687	0.9592816	15.2152
SA45_SOC_8	230	288.4926509857178	1027.737865447998	0.94551426	15.281933333333333
SA45_SOC_8	231	284.8982048034668	1027.3215007781982	0.9526648	15.348666666666666
SA45_SOC_8	232	289.88905906677246	1028.208818435669	0.9161742	15.4154
SA45_SOC_8	233	297.12281227111816	1028.227035999298	0.8711438	15.482133333333334
SA45_SOC_8	234	293.875036239624	1026.1963891983032	0.9613026	15.548866666666667
SA45_SOC_8	235	297.4193572998047	1026.4462208747864	0.9593873	15.6156
SA45_SOC_8	236	288.85608673095703	1026.3981342315674	0.9805722	15.682333333333334
SA45_SOC_8	237	290.0569438934326	1025.666856765747	0.9771377	15.749066666666668
SA45_SOC_8	238	294.67803955078125	1025.6843662261963	0.9890486	15.8158
SA45_SOC_8	239	290.1298999786377	1027.8865671157837	0.9125387	15.882533333333333
SA45_SOC_8	240	298.092098236084	1026.6030979156494	0.8972324	15.949266666666666
SA45_SOC_8	241	290.4173755645752	1024.8218965530396	0.9836384	16.016000000000002
SA45_SOC_8	242	297.32760429382324	1024.682207107544	0.9609107	16.082733333333334
SA45_SOC_8	243	294.02913093566895	1025.114665031433	0.9767254	16.149466666666665
SA45_SOC_8	244	292.9808807373047	1024.2290210723877	0.9892513	16.2162
SA45_SOC_8	245	294.8985958099365	1026.391053199768	0.96055	16.282933333333332
SA45_SOC_8	246	289.96275901794434	1025.9213876724243	0.9712856	16.349666666666668
SA45_SOC_8	247	292.90998458862305	1025.5127477645874	0.96017575	16.4164
SA45_SOC_8	248	291.4933776855469	1026.572585105896	0.9202082	16.483133333333335
SA45_SOC_8	249	301.37094497680664	1023.9886522293091	0.95932883	16.549866666666667
SA45_SOC_8	250	290.3451919555664	1023.5008335113525	0.9830215	16.616600000000002
SA45_SOC_8	251	285.2278232574463	1024.3936228752136	0.9724104	16.683333333333334
SA45_SOC_8	252	296.53982162475586	1024.8264026641846	0.9204353	16.750066666666665
SA45_SOC_8	253	291.7993354797363	1025.4084634780884	0.9307287	16.8168
SA45_SOC_8	254	299.13960456848145	1025.870018005371	0.9313439	16.883533333333332
SA45_SOC_8	255	289.31304931640625	1024.5891880989075	0.951679	16.950266666666668
SA45_SOC_8	256	294.3735980987549	1025.2096796035767	0.96033853	17.017
SA45_SOC_8	257	296.45527839660645	1026.1101293563843	0.92996854	17.083733333333335
SA45_SOC_8	258	286.23141288757324	1024.7564935684204	0.9629823	17.150466666666667
SA45_SOC_8	259	292.67666816711426	1023.0883312225342	0.979452	17.217200000000002
SA45_SOC_8	260	291.3617706298828	1024.7745180130005	0.9693914	17.283933333333334
SA45_SOC_8	261	291.6669273376465	1024.407398700714	0.9831481	17.350666666666665
SA45_SOC_8	262	298.8837146759033	1026.300094127655	0.87734646	17.4174
SA45_SOC_8	263	294.2040252685547	1028.5817313194275	0.85936457	17.484133333333332
SA45_SOC_8	264	298.81439208984375	1025.9248638153076	0.9057675	17.550866666666668
SA45_SOC_8	265	296.7765998840332	1023.6138725280762	0.9425101	17.6176
SA45_SOC_8	266	294.7334861755371	1026.3659477233887	0.8858573	17.684333333333335
SA45_SOC_8	267	295.04164695739746	1024.8605847358704	0.9368233	17.751066666666667
SA45_SOC_8	268	293.0782699584961	1025.517897605896	0.9261142	17.817800000000002
SA45_SOC_8	269	296.7337989807129	1027.6839208602905	0.7842258	17.884533333333334
SA45_SOC_8	270	295.44116020202637	1029.9719309806824	0.72482985	17.951266666666665
SA45_SOC_8	271	296.48426055908203	1028.3703303337097	0.77831334	18.018
SA45_SOC_8	272	294.78063583374023	1030.3366684913635	0.7871733	18.084733333333332
SA45_SOC_8	273	297.57762908935547	1029.0701293945312	0.7807115	18.151466666666668
SA45_SOC_8	274	287.4330139160156	1026.3318300247192	0.8405115	18.2182
SA45_SOC_8	275	297.1227264404297	1028.673849105835	0.8016128	18.284933333333335
SA45_SOC_8	276	287.69070625305176	1028.945438861847	0.77404404	18.351666666666667
SA45_SOC_8	277	298.36681365966797	1028.7012720108032	0.8827744	18.418400000000002
SA45_SOC_8	278	291.0856533050537	1030.5228996276855	0.5749954	18.485133333333334
SA45_SOC_8	279	299.659423828125	1028.8207483291626	0.68929446	18.551866666666665
SA45_SOC_8	280	290.61567306518555	1027.949652671814	0.83339506	18.6186
SA45_SOC_8	281	293.2861804962158	1027.6580429077148	0.85765123	18.685333333333332
SA45_SOC_8	282	296.2760925292969	1029.5350313186646	0.73233473	18.752066666666668
SA45_SOC_8	283	292.33509063720703	1027.9596948623657	0.863334	18.8188
SA45_SOC_8	284	298.29657554626465	1027.4224376678467	0.8825097	18.885533333333335
SA45_SOC_8	285	286.3669967651367	1027.9805517196655	0.9182624	18.952266666666667
SA45_SOC_8	286	290.2978706359863	1026.5559124946594	0.9630399	19.019000000000002
SA45_SOC_8	287	288.91674041748047	1027.5843358039856	0.92549294	19.085733333333334
SA45_SOC_8	288	287.5158977508545	1027.0375514030457	0.93913674	19.152466666666665
SA45_SOC_8	289	292.6526927947998	1026.253423690796	0.9224548	19.2192
SA45_SOC_8	290	303.1853485107422	1025.3063678741455	0.8946977	19.285933333333332
SA45_SOC_8	291	293.02534103393555	1027.321629524231	0.9408268	19.352666666666668
SA45_SOC_8	292	290.09270668029785	1027.054352760315	0.9134607	19.4194
SA45_SOC_8	293	292.97733306884766	1028.17946434021	0.7511903	19.486133333333335
SA45_SOC_8	294	283.7472438812256	1027.998447418213	0.9462573	19.552866666666667
SA45_SOC_8	295	298.1821060180664	1025.553560256958	0.925012	19.619600000000002
SA45_SOC_8	296	295.90370178222656	1027.1252918243408	0.9461383	19.686333333333334
SA45_SOC_8	297	290.2665424346924	1027.406666278839	0.97094685	19.753066666666665
SA45_SOC_8	298	297.0616149902344	1028.1934976577759	0.9026567	19.8198
SA45_SOC_8	299	291.5635585784912	1028.546326160431	0.8532588	19.886533333333333
SA45_SOC_8	300	292.3219585418701	1029.8342370986938	0.856213	19.953266666666668
SA45_SOC_8	301	293.2200336456299	1026.4991998672485	0.8958117	20.02
SA45_SOC_8	302	295.9457588195801	1028.0379724502563	0.7672042	20.086733333333335
SA45_SOC_8	303	301.724796295166	1029.0761160850525	0.8621727	20.153466666666667
SA45_SOC_8	304	286.0473346710205	1027.3251056671143	0.8863543	20.220200000000002
SA45_SOC_8	305	292.0514488220215	1030.152883529663	0.652424	20.286933333333334
SA45_SOC_8	306	286.44556045532227	1026.4154505729675	0.9321612	20.353666666666665
SA45_SOC_8	307	282.1391773223877	1027.3871612548828	0.84306765	20.4204
SA45_SOC_8	308	287.50253677368164	1026.3617634773254	0.9198545	20.487133333333333
SA45_SOC_8	309	298.87149810791016	1029.2628622055054	0.94186705	20.553866666666668
SA45_SOC_8	310	292.5797653198242	1026.6621923446655	0.9042226	20.6206
SA45_SOC_8	311	299.2997360229492	1029.4351243972778	0.9426241	20.687333333333335
SA45_SOC_8	312	288.13058853149414	1026.9438242912292	0.9027376	20.754066666666667
SA45_SOC_8	313	303.7327766418457	1029.3994617462158	0.88162035	20.820800000000002
SA45_SOC_8	314	291.1300563812256	1029.1189885139465	0.92341506	20.887533333333334
SA45_SOC_8	315	292.03250885009766	1028.779034614563	0.9089846	20.954266666666665
SA45_SOC_8	316	296.8843460083008	1028.7760734558105	0.9159215	21.021
SA45_SOC_8	317	293.7136173248291	1031.5640687942505	0.838061	21.087733333333333
SA45_SOC_8	318	293.7334442138672	1027.7665758132935	0.8668472	21.154466666666668
SA45_SOC_8	319	292.48558044433594	1026.621379852295	0.9085609	21.2212
SA45_SOC_8	320	310.8333492279053	1029.2960786819458	0.8636693	21.287933333333335
SA45_SOC_8	321	295.4406452178955	1026.7377662658691	0.9514849	21.354666666666667
SA45_SOC_8	322	294.2841339111328	1030.1576471328735	0.539425	21.421400000000002
SA45_SOC_8	323	299.34534072875977	1030.3624820709229	0.63436383	21.488133333333334
SA45_SOC_8	324	292.1964168548584	1027.146019935608	0.90411514	21.554866666666666
SA45_SOC_8	325	294.1057777404785	1027.5525999069214	0.8867017	21.6216
SA45_SOC_8	326	295.36253929138184	1026.5941500663757	0.95614564	21.688333333333333
SA45_SOC_8	327	296.4681816101074	1024.9427890777588	0.9773628	21.755066666666668
SA45_SOC_8	328	298.43358993530273	1024.293909072876	0.94300866	21.8218
SA45_SOC_8	329	290.97496032714844	1027.4559116363525	0.89761394	21.888533333333335
SA45_SOC_8	330	291.5430450439453	1025.8562421798706	0.9681903	21.955266666666667
SA45_SOC_8	331	294.6203327178955	1025.271863937378	0.9549667	22.022000000000002
SA45_SOC_8	332	293.4835624694824	1026.289472579956	0.96657336	22.088733333333334
SA45_SOC_8	333	292.9508686065674	1025.3251647949219	0.9498244	22.155466666666666
SA45_SOC_8	334	294.5292663574219	1024.8519587516785	0.9344401	22.2222
SA45_SOC_8	335	295.0114631652832	1025.8613920211792	0.9489828	22.288933333333333
SA45_SOC_8	336	298.30163955688477	1027.0973539352417	0.9328445	22.355666666666668
SA45_SOC_8	337	306.20152473449707	1027.0144414901733	0.8063468	22.4224
SA45_SOC_8	338	298.04895401000977	1029.0719318389893	0.908488	22.489133333333335
SA45_SOC_8	339	295.3466606140137	1028.165946006775	0.8925373	22.555866666666667
SA45_SOC_8	340	297.77724266052246	1026.9352626800537	0.9671	22.622600000000002
SA45_SOC_8	341	298.29843521118164	1027.1488523483276	0.9087492	22.689333333333334
SA45_SOC_8	342	295.6212615966797	1025.3544545173645	0.9633986	22.756066666666666
SA45_SOC_8	343	296.0130500793457	1026.1341404914856	0.9156111	22.8228
SA45_SOC_8	344	298.03771018981934	1027.3321223258972	0.853296	22.889533333333333
SA45_SOC_8	345	289.8347568511963	1027.0176601409912	0.9423255	22.956266666666668
SA45_SOC_8	346	291.16530418395996	1026.000051498413	0.96675104	23.023
SA45_SOC_8	347	294.873104095459	1028.0550956726074	0.887699	23.089733333333335
SA45_SOC_8	348	296.6554641723633	1025.369324684143	0.93380517	23.156466666666667
SA45_SOC_8	349	290.1737308502197	1025.000467300415	0.9383477	23.223200000000002
SA45_SOC_8	350	291.81275367736816	1025.93683719635	0.9709609	23.289933333333334
SA45_SOC_8	351	298.0254650115967	1025.550856590271	0.87397814	23.356666666666666
SA45_SOC_8	352	292.5960159301758	1026.3990354537964	0.88291097	23.4234
SA45_SOC_8	353	292.075138092041	1027.3628282546997	0.9294574	23.490133333333333
SA45_SOC_8	354	290.8351135253906	1026.7286252975464	0.9522704	23.556866666666668
SA45_SOC_8	355	294.0878391265869	1025.4550051689148	0.94701564	23.6236
SA45_SOC_8	356	289.37381744384766	1027.2351121902466	0.93022394	23.690333333333335
SA45_SOC_8	357	297.5858688354492	1025.863516330719	0.9097395	23.757066666666667
SA45_SOC_8	358	293.51606369018555	1025.5759620666504	0.91359246	23.823800000000002
SA45_SOC_8	359	296.4452648162842	1026.8641948699951	0.88463116	23.890533333333334
SA45_SOC_8	360	291.61359786987305	1026.3957524299622	0.94182634	23.957266666666666
SA45_SOC_8	361	292.7677345275879	1026.63489818573	0.8935265	24.024
SA45_SOC_8	362	286.8408966064453	1027.811894416809	0.9100669	24.090733333333333
SA45_SOC_8	363	291.2403202056885	1026.6390180587769	0.83408433	24.157466666666668
SA45_SOC_8	364	292.11230278015137	1025.8476161956787	0.94908875	24.2242
SA45_SOC_8	365	295.2692699432373	1027.7844715118408	0.85219944	24.290933333333335
SA45_SOC_8	366	302.82949447631836	1027.0699310302734	0.78717077	24.357666666666667
SA45_SOC_8	367	292.6699447631836	1027.1361064910889	0.81835985	24.424400000000002
SA45_SOC_8	368	294.0619468688965	1026.4883208274841	0.8844453	24.491133333333334
SA45_SOC_8	369	294.3393802642822	1026.6576862335205	0.9205002	24.557866666666666
SA45_SOC_8	370	295.4816722869873	1025.8958959579468	0.9262098	24.6246
SA45_SOC_8	371	295.21748542785645	1028.3850717544556	0.92493945	24.691333333333333
SA45_SOC_8	372	297.1791458129883	1026.2082982063293	0.8824449	24.758066666666668
SA45_SOC_8	373	294.98451232910156	1025.9126329421997	0.95594186	24.8248
SA45_SOC_8	374	296.10743522644043	1027.0328521728516	0.91854614	24.891533333333335
SA45_SOC_8	375	291.09655380249023	1028.702301979065	0.8378242	24.958266666666667
SA45_SOC_8	376	296.91295623779297	1028.4434580802917	0.7111218	25.025000000000002
SA45_SOC_8	377	296.0735607147217	1031.0381412506104	0.7196261	25.091733333333334
SA45_SOC_8	378	290.174503326416	1027.2603464126587	0.8591109	25.158466666666666
SA45_SOC_8	379	294.78833198547363	1027.0307922363281	0.8906437	25.2252
SA45_SOC_8	380	285.6276798248291	1026.6575574874878	0.9311509	25.291933333333333
SA45_SOC_8	381	286.735782623291	1026.2802028656006	0.8927081	25.358666666666668
SA45_SOC_8	382	290.38341522216797	1028.1886053085327	0.82615644	25.4254
SA45_SOC_8	383	296.6836738586426	1027.1438312530518	0.87599665	25.492133333333335
SA45_SOC_8	384	291.1065101623535	1028.052134513855	0.9044812	25.558866666666667
SA45_SOC_8	385	285.7045841217041	1027.1796226501465	0.87971956	25.625600000000002
SA45_SOC_8	386	301.4876461029053	1028.1332445144653	0.76243603	25.692333333333334
SA45_SOC_8	387	300.2824401855469	1027.6508331298828	0.7399143	25.759066666666666
SA45_SOC_8	388	301.2132740020752	1026.595823764801	0.86905086	25.8258
SA45_SOC_8	389	298.2285690307617	1027.4938917160034	0.8435364	25.892533333333333
SA45_SOC_8	390	301.4561462402344	1026.4576148986816	0.8872999	25.959266666666668
SA45_SOC_8	391	290.70653915405273	1025.4703259468079	0.9063856	26.026
SA45_SOC_8	392	283.95057678222656	1025.7565927505493	0.93843275	26.092733333333335
SA45_SOC_8	393	297.95708656311035	1026.7131114006042	0.8538017	26.159466666666667
SA45_SOC_8	394	289.43504333496094	1026.0426664352417	0.9273124	26.226200000000002
SA45_SOC_8	395	299.5934200286865	1027.3702955245972	0.87239915	26.292933333333334
SA45_SOC_8	396	291.567907333374	1024.8529243469238	0.9694531	26.359666666666666
SA45_SOC_8	397	292.09545135498047	1027.8232884407043	0.95302206	26.4264
SA45_SOC_8	398	284.36410903930664	1027.6832127571106	0.925567	26.493133333333333
SA45_SOC_8	399	292.70273208618164	1026.5609979629517	0.9069382	26.559866666666668
SA45_SOC_8	400	285.2519702911377	1026.5378880500793	0.92951345	26.6266
SA45_SOC_8	401	294.3951988220215	1028.303575515747	0.84831375	26.693333333333335
SA45_SOC_8	402	285.44520378112793	1026.4280033111572	0.8724953	26.760066666666667
SA45_SOC_8	403	288.99335861206055	1026.9996356964111	0.9265611	26.826800000000002
SA45_SOC_8	404	296.8953323364258	1027.2423219680786	0.80613935	26.893533333333334
SA45_SOC_8	405	283.36689949035645	1028.0957794189453	0.8990676	26.960266666666666
SA45_SOC_8	406	288.2138156890869	1025.8541822433472	0.9473166	27.027
SA45_SOC_8	407	297.000789642334	1028.6947059631348	0.88556546	27.093733333333333
SA45_SOC_8	408	293.6981678009033	1027.8881120681763	0.89505774	27.160466666666668
SA45_SOC_8	409	283.72401237487793	1024.219365119934	0.9783613	27.2272
SA45_SOC_8	410	293.8252258300781	1027.5674057006836	0.8420359	27.293933333333335
SA45_SOC_8	411	289.16985511779785	1026.6451334953308	0.95425963	27.360666666666667
SA45_SOC_8	412	292.95681953430176	1026.1730861663818	0.9442343	27.427400000000002
SA45_SOC_8	413	294.49012756347656	1028.0039834976196	0.8932629	27.494133333333334
SA45_SOC_8	414	298.341121673584	1025.526909828186	0.9145639	27.560866666666666
SA45_SOC_8	415	296.4192295074463	1025.773651599884	0.94610393	27.6276
SA45_SOC_8	416	295.5930805206299	1027.4251413345337	0.8976685	27.694333333333333
SA45_SOC_8	417	296.7674446105957	1025.155348777771	0.95320106	27.761066666666668
SA45_SOC_8	418	299.97084617614746	1024.4270324707031	0.95437676	27.8278
SA45_SOC_8	419	291.10562324523926	1025.8142709732056	0.94646955	27.894533333333335
SA45_SOC_8	420	295.6636619567871	1026.087920665741	0.91549367	27.961266666666667
SA45_SOC_8	421	298.7980270385742	1025.6942796707153	0.88488936	28.028000000000002
SA45_SOC_8	422	295.5400085449219	1027.6266288757324	0.89241725	28.094733333333334
SA45_SOC_8	423	281.29526138305664	1026.3365292549133	0.9356603	28.161466666666666
SA45_SOC_8	424	299.75375175476074	1024.4942378997803	0.9323258	28.2282
SA45_SOC_8	425	286.3498592376709	1026.3469576835632	0.9732319	28.294933333333333
SA45_SOC_8	426	290.50801277160645	1025.8889436721802	0.9714651	28.361666666666668
SA45_SOC_8	427	293.70615005493164	1026.8626499176025	0.8984688	28.4284
SA45_SOC_8	428	295.20360946655273	1026.5016460418701	0.907458	28.495133333333335
SA45_SOC_8	429	287.99683570861816	1025.876841545105	0.8940749	28.561866666666667
SA45_SOC_8	430	291.4665699005127	1025.9154653549194	0.87271696	28.628600000000002
SA45_SOC_8	431	295.32325744628906	1028.2197618484497	0.7710575	28.695333333333334
SA45_SOC_8	432	284.0983772277832	1023.9708852767944	0.9487127	28.762066666666666
SA45_SOC_8	433	283.59466552734375	1023.1599140167236	0.9709321	28.8288
SA45_SOC_8	434	302.57094383239746	1025.7002019882202	0.96639353	28.895533333333333
SA45_SOC_8	435	301.397123336792	1027.2557759284973	0.9554258	28.962266666666668
SA45_SOC_8	436	302.8418254852295	1026.2722849845886	0.8845979	29.029
SA45_SOC_8	437	300.36961555480957	1026.1670351028442	0.8382864	29.095733333333335
SA45_SOC_8	438	301.13622665405273	1023.4605360031128	0.95446223	29.162466666666667
SA45_SOC_8	439	296.47470474243164	1024.2204594612122	0.97254115	29.229200000000002
SA45_SOC_8	440	290.64313888549805	1025.2992868423462	0.9730929	29.295933333333334
SA45_SOC_8	441	291.7500114440918	1024.6007108688354	0.94837046	29.362666666666666
SA45_SOC_8	442	278.80971908569336	1025.413613319397	0.9323948	29.4294
SA45_SOC_8	443	283.78503799438477	1025.5515003204346	0.9266111	29.496133333333333
SA45_SOC_8	444	285.47264099121094	1023.949384689331	0.9382791	29.562866666666668
SA45_SOC_8	445	290.38238525390625	1024.0986013412476	0.9493117	29.6296
SA45_SOC_8	446	290.87634086608887	1026.5693664550781	0.8731293	29.696333333333335
SA45_SOC_8	447	289.4883441925049	1025.9701824188232	0.887369	29.763066666666667
SA45_SOC_8	448	294.6060562133789	1025.470004081726	0.8752598	29.8298
SA45_SOC_8	449	295.7588768005371	1025.8969259262085	0.92161316	29.896533333333334
SA45_SOC_8	450	307.0196342468262	1026.3014459609985	0.73361003	29.963266666666666
SA45_SOC_8	451	287.4436569213867	1025.8212232589722	0.83617765	30.03
SA45_SOC_8	452	286.3509464263916	1025.752022266388	0.8881963	30.096733333333333
SA45_SOC_8	453	286.30682945251465	1025.6537246704102	0.8998819	30.163466666666668
SA45_SOC_8	454	291.1178398132324	1025.7551765441895	0.8574771	30.2302
SA45_SOC_8	455	293.76726150512695	1027.6871395111084	0.84930927	30.296933333333335
SA45_SOC_8	456	286.5424919128418	1026.2422227859497	0.8753717	30.363666666666667
SA45_SOC_8	457	289.12073135375977	1026.4130687713623	0.9014665	30.4304
SA45_SOC_8	458	290.29332160949707	1027.1842575073242	0.83501196	30.497133333333334
SA45_SOC_8	459	294.41654205322266	1026.2968754768372	0.8773441	30.563866666666666
SA45_SOC_8	460	298.703556060791	1027.6049995422363	0.7946173	30.6306
SA45_SOC_8	461	290.126895904541	1026.611852645874	0.8751304	30.697333333333333
SA45_SOC_8	462	297.117862701416	1025.8925485610962	0.7703824	30.76406666666667
SA45_SOC_8	463	292.3887062072754	1027.6285600662231	0.7863285	30.8308
SA45_SOC_8	464	295.7472324371338	1028.811993598938	0.8048842	30.897533333333335
SA45_SOC_8	465	288.9487838745117	1026.4040565490723	0.91717327	30.964266666666667
SA45_SOC_8	466	292.6274871826172	1028.227744102478	0.8192135	31.031
SA45_SOC_8	467	287.898588180542	1028.4726190567017	0.80933815	31.097733333333334
SA45_SOC_8	468	285.04849433898926	1026.479823589325	0.88635814	31.164466666666666
SA45_SOC_8	469	294.94617462158203	1026.1669063568115	0.87530005	31.2312
SA45_SOC_8	470	295.2204895019531	1026.546835899353	0.7997976	31.297933333333333
SA45_SOC_8	471	292.9420852661133	1027.2966527938843	0.85903364	31.36466666666667
SA45_SOC_8	472	288.7393856048584	1028.0924320220947	0.8896679	31.4314
SA45_SOC_8	473	288.6715507507324	1028.2443523406982	0.8420169	31.498133333333335
SA45_SOC_8	474	285.72781562805176	1027.5227308273315	0.8811855	31.564866666666667
SA45_SOC_8	475	286.72800064086914	1026.616358757019	0.87408537	31.6316
SA45_SOC_8	476	290.60105323791504	1028.3123302459717	0.85648084	31.698333333333334
SA45_SOC_8	477	290.79917907714844	1026.4865183830261	0.868344	31.765066666666666
SA45_SOC_8	478	291.0139274597168	1028.1584787368774	0.84709334	31.8318
SA45_SOC_8	479	288.2238578796387	1027.958471775055	0.86421406	31.898533333333333
SA45_SOC_8	480	291.2183475494385	1027.2224950790405	0.8518055	31.96526666666667
SA45_SOC_8	481	286.41809463500977	1028.016858100891	0.81779593	32.032000000000004
SA45_SOC_8	482	293.3235740661621	1026.498749256134	0.9217767	32.098733333333335
SA45_SOC_8	483	290.6609916687012	1026.6347694396973	0.91845924	32.16546666666667
SA45_SOC_8	484	284.6096134185791	1026.0229682922363	0.95975775	32.2322
SA45_SOC_8	485	286.1198616027832	1026.3512706756592	0.96096075	32.29893333333333
SA45_SOC_8	486	297.3038578033447	1025.5833005905151	0.9241936	32.36566666666667
SA45_SOC_8	487	297.91460037231445	1026.5698170661926	0.8542685	32.4324
SA45_SOC_8	488	286.01274490356445	1026.5656971931458	0.88458997	32.49913333333333
SA45_SOC_8	489	289.0114116668701	1026.255612373352	0.911885	32.565866666666665
SA45_SOC_8	490	286.1895561218262	1026.060562133789	0.8945823	32.632600000000004
SA45_SOC_8	491	287.44176864624023	1026.4832997322083	0.82749873	32.699333333333335
SA45_SOC_8	492	293.82079124450684	1025.7079911231995	0.8911812	32.76606666666667
SA45_SOC_8	493	285.51584243774414	1025.732388496399	0.86755294	32.8328
SA45_SOC_8	494	285.4178810119629	1027.8622341156006	0.7946856	32.89953333333333
SA45_SOC_8	495	284.9520778656006	1025.5985569953918	0.9473221	32.96626666666667
SA45_SOC_8	496	295.5813503265381	1028.5727834701538	0.81832975	33.033
SA45_SOC_8	497	292.2521209716797	1025.791997909546	0.89551467	33.09973333333333
SA45_SOC_8	498	294.00269508361816	1026.324942111969	0.88100415	33.166466666666665
SA45_SOC_8	499	291.4628791809082	1026.3082695007324	0.92709833	33.233200000000004
SA45_SOC_8	500	295.04201889038086	1026.2952661514282	0.8256698	33.299933333333335
SA45_SOC_8	501	288.2346725463867	1026.821322441101	0.8864366	33.36666666666667
SA45_SOC_8	502	287.823543548584	1028.0373287200928	0.9374352	33.4334
SA45_SOC_8	503	288.3834457397461	1026.7689228057861	0.91964316	33.50013333333333
SA45_SOC_8	504	288.05663108825684	1026.0259294509888	0.9445938	33.56686666666667
SA45_SOC_8	505	290.5835723876953	1025.8602976799011	0.8897209	33.6336
SA45_SOC_8	506	289.6939945220947	1026.428325176239	0.9409744	33.70033333333333
SA45_SOC_8	507	288.73620986938477	1025.6572008132935	0.922413	33.767066666666665
SA45_SOC_8	508	292.94875144958496	1026.1016964912415	0.94848156	33.833800000000004
SA45_SOC_8	509	293.21250915527344	1026.7214155197144	0.93636304	33.900533333333335
SA45_SOC_8	510	285.7551670074463	1028.0677127838135	0.9194493	33.96726666666667
SA45_SOC_8	511	286.9083309173584	1026.8563413619995	0.9543797	34.034
SA45_SOC_8	512	287.6814079284668	1027.826828956604	0.9177329	34.10073333333333
SA45_SOC_8	513	289.12882804870605	1026.289279460907	0.9468357	34.16746666666667
SA45_SOC_8	514	291.67728424072266	1025.828948020935	0.94208854	34.2342
SA45_SOC_8	515	291.1871337890625	1025.6579732894897	0.9593509	34.30093333333333
SA45_SOC_8	516	291.73439025878906	1026.6054797172546	0.93573844	34.367666666666665
SA45_SOC_8	517	287.70835876464844	1027.4184465408325	0.97056514	34.434400000000004
SA45_SOC_8	518	286.1685276031494	1026.4305782318115	0.98201305	34.501133333333335
SA45_SOC_8	519	286.0527992248535	1026.6274309158325	0.9732738	34.56786666666667
SA45_SOC_8	520	293.9563179016113	1026.2630796432495	0.9502743	34.6346
SA45_SOC_8	521	292.0583724975586	1027.2248125076294	0.98410267	34.70133333333333
SA45_SOC_8	522	300.3705024719238	1025.3762769699097	0.9701679	34.76806666666667
SA45_SOC_8	523	294.75608825683594	1027.6401472091675	0.93822134	34.8348
SA45_SOC_8	524	301.78290367126465	1027.3727416992188	0.8281178	34.90153333333333
SA45_SOC_8	525	307.000150680542	1026.0224533081055	0.9126511	34.968266666666665
SA45_SOC_8	526	295.0023365020752	1026.6650891304016	0.9647566	35.035000000000004
SA45_SOC_8	527	292.7541732788086	1028.2555532455444	0.9641761	35.101733333333335
SA45_SOC_8	528	294.8368263244629	1027.7479076385498	0.92231125	35.16846666666667
SA45_SOC_8	529	302.9582977294922	1026.4635372161865	0.8991613	35.2352
SA45_SOC_8	530	293.97937774658203	1028.8486218452454	0.8749422	35.30193333333333
SA45_SOC_8	531	297.65965461730957	1027.0571851730347	0.9437295	35.36866666666667
SA45_SOC_8	532	300.5278015136719	1027.0752096176147	0.8128677	35.4354
SA45_SOC_8	533	291.7226028442383	1028.1613111495972	0.8925924	35.50213333333333
SA45_SOC_8	534	299.9757385253906	1025.6039643287659	0.9032524	35.568866666666665
SA45_SOC_8	535	301.7203903198242	1026.6775131225586	0.746431	35.635600000000004
SA45_SOC_8	536	303.0739974975586	1026.87983751297	0.771449	35.702333333333335
SA45_SOC_8	537	290.7330894470215	1028.110327720642	0.84418875	35.76906666666667
SA45_SOC_8	538	286.9837760925293	1028.7321710586548	0.61940646	35.8358
SA45_SOC_8	539	293.09497833251953	1029.336633682251	0.79883593	35.90253333333333
SA45_SOC_8	540	281.5771293640137	1028.5370564460754	0.6398942	35.96926666666667
SA45_SOC_8	541	299.0686511993408	1027.592511177063	0.64247376	36.036
SA45_SOC_8	542	306.3775634765625	1025.5460929870605	0.81579214	36.10273333333333
SA45_SOC_8	543	303.77354621887207	1025.5302572250366	0.88149184	36.169466666666665
SA45_SOC_8	544	290.7674503326416	1025.804615020752	0.7978086	36.236200000000004
SA45_SOC_8	545	295.09328842163086	1026.9167232513428	0.7407667	36.302933333333335
SA45_SOC_8	546	297.0026206970215	1026.608247756958	0.7732154	36.36966666666667
SA45_SOC_8	547	296.1752700805664	1027.6563692092896	0.9230268	36.4364
SA45_SOC_8	548	292.165002822876	1028.1990337371826	0.962701	36.50313333333333
SA45_SOC_8	549	297.65021324157715	1027.7773904800415	0.92411023	36.56986666666667
SA45_SOC_8	550	297.8002166748047	1027.4725198745728	0.94562775	36.6366
SA45_SOC_8	551	299.05866622924805	1026.333246231079	0.9364624	36.70333333333333
SA45_SOC_8	552	289.4903755187988	1026.5903520584106	0.876024	36.770066666666665
SA45_SOC_8	553	296.8289279937744	1026.0834789276123	0.9497281	36.836800000000004
SA45_SOC_8	554	291.58352851867676	1027.4234676361084	0.92207533	36.903533333333336
SA45_SOC_8	555	285.7587718963623	1027.3666906356812	0.9614068	36.97026666666667
SA45_SOC_8	556	297.1372318267822	1026.480016708374	0.8536265	37.037
SA45_SOC_8	557	295.1337718963623	1025.3694534301758	0.8608736	37.10373333333333
SA45_SOC_8	558	299.9116802215576	1026.5800523757935	0.96283364	37.17046666666667
SA45_SOC_8	559	294.9276638031006	1026.543231010437	0.79995894	37.2372
SA45_SOC_8	560	291.0817337036133	1028.6572408676147	0.8182982	37.30393333333333
SA45_SOC_8	561	292.69941329956055	1025.8616495132446	0.73957723	37.370666666666665
SA45_SOC_8	562	293.49157333374023	1028.2744145393372	0.89205444	37.437400000000004
SA45_SOC_8	563	291.1622714996338	1027.609248161316	0.9208388	37.504133333333336
SA45_SOC_8	564	290.23658752441406	1026.1720561981201	0.9478813	37.57086666666667
SA45_SOC_8	565	296.1155605316162	1026.4243984222412	0.7363393	37.6376
SA45_SOC_8	566	295.18630027770996	1026.304214000702	0.8108586	37.70433333333333
SA45_SOC_8	567	295.55728912353516	1026.105751991272	0.805852	37.77106666666667
SA45_SOC_8	568	298.74117851257324	1024.8654127120972	0.9526685	37.8378
SA45_SOC_8	569	300.5316925048828	1026.224455833435	0.90432954	37.90453333333333
SA45_SOC_8	570	297.1529960632324	1027.7146911621094	0.78359544	37.971266666666665
SA45_SOC_8	571	296.8033218383789	1027.3634719848633	0.8048851	38.038000000000004
SA45_SOC_8	572	299.3028259277344	1026.7891359329224	0.81825125	38.104733333333336
SA45_SOC_8	573	304.36503410339355	1024.766149520874	0.8677425	38.17146666666667
SA45_SOC_8	574	300.13315200805664	1023.784396648407	0.9190258	38.2382
SA45_SOC_8	575	304.7951889038086	1025.3605699539185	0.699829	38.30493333333333
SA45_SOC_8	576	294.7891044616699	1025.9883999824524	0.86461467	38.37166666666667
SA45_SOC_8	577	295.409517288208	1028.3786344528198	0.8378836	38.4384
SA45_SOC_8	578	293.5099983215332	1028.9794921875	0.6099083	38.50513333333333
SA45_SOC_8	579	293.6395454406738	1026.6050291061401	0.82606125	38.571866666666665
SA45_SOC_8	580	297.2794246673584	1026.4340543746948	0.8833328	38.638600000000004
SA45_SOC_8	581	295.3991889953613	1027.6601672172546	0.85813606	38.705333333333336
SA45_SOC_8	582	298.1576728820801	1026.894772052765	0.819916	38.77206666666667
SA45_SOC_8	583	295.6139087677002	1027.7481007575989	0.9294383	38.8388
SA45_SOC_8	584	301.0443305969238	1025.9148859977722	0.8826696	38.90553333333333
SA45_SOC_8	585	292.8933048248291	1027.2031831741333	0.7734858	38.97226666666667
SA45_SOC_8	586	301.26983642578125	1027.7197122573853	0.7727968	39.039
SA45_SOC_8	587	289.6091651916504	1027.9848003387451	0.74795616	39.10573333333333
SA45_SOC_8	588	301.01634979248047	1026.7038416862488	0.6536668	39.172466666666665
SA45_SOC_8	589	296.9468307495117	1026.554560661316	0.82091075	39.239200000000004
SA45_SOC_8	590	294.69526290893555	1027.319312095642	0.8280478	39.305933333333336
SA45_SOC_8	591	289.9299430847168	1026.7890071868896	0.90684754	39.37266666666667
SA45_SOC_8	592	283.36681365966797	1029.154007434845	0.6425705	39.4394
SA45_SOC_8	593	289.9720001220703	1029.6682834625244	0.7205799	39.50613333333333
SA45_SOC_8	594	291.2218379974365	1030.02445936203	0.5664152	39.57286666666667
SA45_SOC_8	595	290.6297206878662	1027.4247550964355	0.6023796	39.6396
SA45_SOC_8	596	291.42096519470215	1027.419991493225	0.4955351	39.70633333333333
SA45_SOC_8	597	295.1968574523926	1027.1550965309143	0.7894339	39.773066666666665
SA45_SOC_8	598	293.7496089935303	1027.2808170318604	0.746399	39.839800000000004
SA45_SOC_8	599	290.6447410583496	1027.4152278900146	0.787804	39.906533333333336
SA45_SOC_8	600	299.2833137512207	1028.988311290741	0.74322265	39.97326666666667
SA45_SOC_8	601	295.68105697631836	1028.5053205490112	0.8067322	40.04
SA45_SOC_8	602	295.8668518066406	1028.9471125602722	0.80879563	40.10673333333333
SA45_SOC_8	603	301.1415767669678	1028.1373643875122	0.723813	40.17346666666667
SA45_SOC_8	604	300.92193603515625	1027.131085395813	0.6453448	40.2402
SA45_SOC_8	605	301.4582347869873	1027.330641746521	0.65266293	40.30693333333333
SA45_SOC_8	606	297.425594329834	1026.754310131073	0.46795574	40.373666666666665
SA45_SOC_8	607	294.7514820098877	1028.0832266807556	0.622307	40.440400000000004
SA45_SOC_8	608	303.55098724365234	1028.8207483291626	0.36036345	40.507133333333336
SA45_SOC_8	609	299.2929267883301	1028.4536290168762	0.661426	40.57386666666667
SA45_SOC_8	610	303.1039810180664	1027.9715394973755	0.68691206	40.6406
SA45_SOC_8	611	294.0296173095703	1028.7978959083557	0.7492723	40.70733333333333
SA45_SOC_8	612	294.5599937438965	1028.856282234192	0.5366429	40.77406666666667
SA45_SOC_8	613	300.4342746734619	1028.2712602615356	0.65855956	40.8408
SA45_SOC_8	614	295.6245231628418	1027.6383447647095	0.84966534	40.90753333333333
SA45_SOC_8	615	293.7498950958252	1027.347764968872	0.75316006	40.974266666666665
SA45_SOC_8	616	294.26493644714355	1027.1643018722534	0.6934552	41.041000000000004
SA45_SOC_8	617	286.9939613342285	1028.4055423736572	0.5595629	41.107733333333336
SA45_SOC_8	618	305.5137062072754	1025.8773565292358	0.65655994	41.17446666666667
SA45_SOC_8	619	285.0304698944092	1028.3324146270752	0.6509833	41.2412
SA45_SOC_8	620	293.26589584350586	1026.779866218567	0.76702684	41.30793333333333
SA45_SOC_8	621	299.66877937316895	1026.4935994148254	0.6424217	41.37466666666667
SA45_SOC_8	622	302.7509880065918	1029.1402959823608	0.7782687	41.4414
SA45_SOC_8	623	303.3926010131836	1029.6265697479248	0.7635091	41.50813333333333
SA45_SOC_8	624	299.3477153778076	1026.177077293396	0.816955	41.574866666666665
SA45_SOC_8	625	297.5914192199707	1027.8845715522766	0.50937295	41.641600000000004
SA45_SOC_8	626	298.5863971710205	1026.55024766922	0.7128164	41.708333333333336
SA45_SOC_8	627	300.6347179412842	1028.1098127365112	0.5213614	41.77506666666667
SA45_SOC_8	628	301.6747283935547	1027.1129322052002	0.6031401	41.8418
SA45_SOC_8	629	300.9162139892578	1026.0505199432373	0.6277249	41.90853333333333
SA45_SOC_8	630	303.2712936401367	1026.628975868225	0.74115384	41.97526666666667
SA45_SOC_8	631	301.50861740112305	1026.882734298706	0.44474658	42.042
SA45_SOC_8	632	290.275182723999	1028.7078380584717	0.8246573	42.10873333333333
SA45_SOC_8	633	286.9928455352783	1028.2276797294617	0.79619515	42.175466666666665
SA45_SOC_8	634	295.5842971801758	1027.4116230010986	0.8866427	42.242200000000004
SA45_SOC_8	635	296.0236644744873	1026.9028186798096	0.8432064	42.308933333333336
SA45_SOC_8	636	299.9422359466553	1026.1909174919128	0.83842534	42.37566666666667
SA45_SOC_8	637	293.1429862976074	1029.2066645622253	0.6515424	42.4424
SA45_SOC_8	638	298.54888916015625	1029.4660234451294	0.55433744	42.50913333333333
SA45_SOC_8	639	296.81385040283203	1029.2961430549622	0.8042748	42.57586666666667
SA45_SOC_8	640	293.8243103027344	1028.5167789459229	0.91356564	42.6426
SA45_SOC_8	641	296.1928367614746	1027.3386240005493	0.8405072	42.70933333333333
SA45_SOC_8	642	294.22471046447754	1028.107624053955	0.9170765	42.776066666666665
SA45_SOC_8	643	297.12684631347656	1025.9385752677917	0.8229506	42.842800000000004
SA45_SOC_8	644	294.4896984100342	1027.2945928573608	0.88013303	42.909533333333336
SA45_SOC_8	645	302.24255561828613	1026.9422149658203	0.7246853	42.97626666666667
SA45_SOC_8	646	300.4530715942383	1026.3831996917725	0.85316956	43.043
SA45_SOC_8	647	295.5259895324707	1030.0074005126953	0.5904871	43.10973333333333
SA45_SOC_8	648	294.8191738128662	1028.1906008720398	0.70118403	43.17646666666667
SA45_SOC_8	649	300.7354259490967	1028.938229084015	0.5935848	43.2432
SA45_SOC_8	650	296.92028045654297	1029.076566696167	0.7455945	43.30993333333333
SA45_SOC_8	651	301.7713737487793	1029.51655626297	0.6094396	43.376666666666665
SA45_SOC_8	652	306.1661624908447	1026.5046072006226	0.80942124	43.443400000000004
SA45_SOC_8	653	303.2940101623535	1028.032307624817	0.8199126	43.510133333333336
SA45_SOC_8	654	301.8413543701172	1027.553951740265	0.7962633	43.57686666666667
SA45_SOC_8	655	299.853458404541	1027.0638799667358	0.84253883	43.6436
SA45_SOC_8	656	301.6383934020996	1027.6826333999634	0.77795005	43.71033333333333
SA45_SOC_8	657	297.7415657043457	1026.6892290115356	0.45754755	43.77706666666667
SA45_SOC_8	658	301.96228981018066	1027.8404116630554	0.75028557	43.8438
SA45_SOC_8	659	298.17272186279297	1028.805878162384	0.81281495	43.91053333333333
SA45_SOC_8	660	298.98499488830566	1029.5143032073975	0.70320475	43.977266666666665
SA45_SOC_8	661	299.8213577270508	1028.8457250595093	0.89397526	44.044000000000004
SA45_SOC_8	662	302.4620819091797	1028.0532932281494	0.70231616	44.110733333333336
SA45_SOC_8	663	301.7508888244629	1027.0920753479004	0.92514175	44.17746666666667
SA45_SOC_8	664	299.47606086730957	1027.1304416656494	0.94225913	44.2442
SA45_SOC_8	665	300.31285285949707	1029.1019296646118	0.7319795	44.31093333333333
SA45_SOC_8	666	298.06775093078613	1027.2436738014221	0.90338933	44.37766666666667
SA45_SOC_8	667	296.25709533691406	1028.1624698638916	0.74328643	44.4444
SA45_SOC_8	668	297.0870780944824	1027.467176914215	0.59014267	44.51113333333333
SA45_SOC_8	669	296.3679027557373	1028.2409405708313	0.4908116	44.577866666666665
SA45_SOC_8	670	300.9674835205078	1028.996422290802	0.57773554	44.644600000000004
SA45_SOC_8	671	301.07574462890625	1027.9249334335327	0.7907615	44.711333333333336
SA45_SOC_8	672	301.42810821533203	1026.0635232925415	0.63830763	44.77806666666667
SA45_SOC_8	673	302.18567848205566	1028.325719833374	0.5710945	44.8448
SA45_SOC_8	674	301.9988822937012	1026.4406847953796	0.7475743	44.91153333333333
SA45_SOC_8	675	305.36473274230957	1027.3356628417969	0.37319925	44.97826666666667
SA45_SOC_8	676	299.75807189941406	1028.8383221626282	0.7281748	45.045
SA45_SOC_8	677	298.76134872436523	1029.0963292121887	0.6807845	45.11173333333333
SA45_SOC_8	678	301.7607307434082	1027.2360134124756	0.8419781	45.178466666666665
SA45_SOC_8	679	301.1855220794678	1027.599720954895	0.792554	45.245200000000004
SA45_SOC_8	680	300.60985565185547	1028.729338645935	0.6842453	45.311933333333336
SA45_SOC_8	681	298.50940704345703	1028.5678911209106	0.82047284	45.37866666666667
SA45_SOC_8	682	300.2080535888672	1028.2500171661377	0.75959754	45.4454
SA45_SOC_8	683	295.3627395629883	1027.4924755096436	0.9054664	45.51213333333333
SA45_SOC_8	684	298.23503494262695	1026.8188762664795	0.8777415	45.57886666666667
SA45_SOC_8	685	298.0360794067383	1027.8950643539429	0.8601546	45.6456
SA45_SOC_8	686	296.319522857666	1026.8516421318054	0.9494463	45.71233333333333
SA45_SOC_8	687	302.501163482666	1027.7109575271606	0.7514457	45.779066666666665
SA45_SOC_8	688	300.5537796020508	1025.1460790634155	0.8167804	45.845800000000004
SA45_SOC_8	689	294.1794776916504	1025.5194425582886	0.7496045	45.912533333333336
SA45_SOC_8	690	299.41612243652344	1029.4214129447937	0.7820424	45.97926666666667
SA45_SOC_8	691	302.8845405578613	1024.689416885376	0.9336294	46.046
SA45_SOC_8	692	299.5133972167969	1024.283995628357	0.8559038	46.11273333333333
SA45_SOC_8	693	298.1488037109375	1026.0091924667358	0.9394354	46.17946666666667
SA45_SOC_8	694	298.0982494354248	1024.8836946487427	0.768627	46.2462
SA45_SOC_8	695	299.1477870941162	1025.941665172577	0.73535335	46.31293333333333
SA45_SOC_8	696	299.7853660583496	1025.0851821899414	0.75157875	46.379666666666665
SA45_SOC_8	697	295.81151962280273	1026.3028621673584	0.8940921	46.446400000000004
SA45_SOC_8	698	299.51087951660156	1027.81240940094	0.77219945	46.513133333333336
SA45_SOC_8	699	294.37042236328125	1026.728367805481	0.8455862	46.57986666666667
SA45_SOC_8	700	292.7595520019531	1026.2875413894653	0.8962186	46.6466
SA45_SOC_8	701	291.8685722351074	1027.5987553596497	0.8949647	46.71333333333333
SA45_SOC_8	702	292.99927711486816	1027.1240043640137	0.7628891	46.78006666666667
SA45_SOC_8	703	301.16357803344727	1024.6658563613892	0.806436	46.8468
SA45_SOC_8	704	287.09378242492676	1027.427716255188	0.9273075	46.91353333333333
SA45_SOC_8	705	297.3024559020996	1026.1313080787659	0.5127569	46.980266666666665
SA45_SOC_8	706	300.46746253967285	1025.018813610077	0.75664806	47.047000000000004
SA45_SOC_8	707	292.87445068359375	1027.5529861450195	0.6221263	47.113733333333336
SA45_SOC_8	708	299.9316215515137	1025.4546189308167	0.65958923	47.18046666666667
SA45_SOC_8	709	299.9537658691406	1026.1474657058716	0.5683406	47.2472
SA45_SOC_8	710	298.5328960418701	1028.9399027824402	0.39243972	47.31393333333333
SA45_SOC_8	711	302.87784576416016	1026.8903303146362	0.5850997	47.38066666666667
SA45_SOC_8	712	302.97935485839844	1027.7242183685303	0.349335	47.4474
SA45_SOC_8	713	302.4584197998047	1029.1076588630676	0.47442624	47.514133333333334
SA45_SOC_8	714	305.31726837158203	1025.6487035751343	0.81668735	47.580866666666665
SA45_SOC_8	715	301.92538261413574	1026.7711114883423	0.38792983	47.647600000000004
SA45_SOC_8	716	308.0540084838867	1024.2796182632446	0.84596276	47.714333333333336
SA45_SOC_8	717	303.8493347167969	1026.431930065155	0.7346685	47.78106666666667
SA45_SOC_8	718	309.6521186828613	1023.8251447677612	0.7678132	47.8478
SA45_SOC_8	719	303.36756706237793	1027.7266645431519	0.79932547	47.91453333333333
SA45_SOC_8	720	308.34102630615234	1028.3128452301025	0.5778538	47.98126666666667
SA45_SOC_8	721	306.4759826660156	1025.6180620193481	0.83049375	48.048
SA45_SOC_8	722	307.1635437011719	1026.7653179168701	0.73864865	48.114733333333334
SA45_SOC_8	723	307.30968475341797	1024.6603846549988	0.7697471	48.181466666666665
SA45_SOC_8	724	306.4200496673584	1025.8230900764465	0.76360106	48.248200000000004
SA45_SOC_8	725	296.5110683441162	1024.6368885040283	0.55722266	48.314933333333336
SA45_SOC_8	726	303.561315536499	1025.662350654602	0.8028226	48.38166666666667
SA45_SOC_8	727	305.63209533691406	1027.3718404769897	0.6479991	48.4484
SA45_SOC_8	728	303.7092590332031	1029.86487865448	0.39096895	48.51513333333333
SA45_SOC_8	729	308.5229301452637	1026.2396478652954	0.41985643	48.58186666666667
SA45_SOC_8	730	306.2318801879883	1026.244797706604	0.7379035	48.6486
SA45_SOC_8	731	307.8493595123291	1026.202311515808	0.7555023	48.715333333333334
SA45_SOC_8	732	305.71666717529297	1026.0084199905396	0.78175974	48.782066666666665
SA45_SOC_8	733	306.95777893066406	1025.0820922851562	0.8065632	48.848800000000004
SA45_SOC_8	734	299.14366722106934	1025.6687235832214	0.40076867	48.915533333333336
SA45_SOC_8	735	305.1001167297363	1026.5593242645264	0.5977255	48.98226666666667
SA45_SOC_8	736	306.3435745239258	1026.9644236564636	0.83488166	49.049
SA45_SOC_8	737	308.2147693634033	1027.503547668457	0.45660457	49.11573333333333
SA45_SOC_8	738	305.5935287475586	1027.4432945251465	0.6702979	49.18246666666667
SA45_SOC_8	739	305.01030921936035	1026.3423871994019	0.75997466	49.2492
SA45_SOC_8	740	303.2110118865967	1027.0596957206726	0.757383	49.315933333333334
SA45_SOC_8	741	305.1715278625488	1026.6242122650146	0.772799	49.382666666666665
SA45_SOC_8	742	309.1226291656494	1028.1226873397827	0.8666853	49.449400000000004
SA45_SOC_8	743	302.93286323547363	1028.3974313735962	0.75420886	49.516133333333336
SA45_SOC_8	744	311.425724029541	1026.0921692848206	0.5878666	49.58286666666667
SA45_SOC_8	745	311.00961685180664	1025.1189136505127	0.67929626	49.6496
SA45_SOC_8	746	302.9315757751465	1026.7442035675049	0.62358785	49.71633333333333
SA45_SOC_8	747	309.37007904052734	1026.0209727287292	0.4781517	49.78306666666667
SA45_SOC_8	748	307.897310256958	1026.6058015823364	0.82554054	49.8498
SA45_SOC_8	749	306.04848861694336	1027.35098361969	0.80700135	49.916533333333334
SA45_SOC_8	750	303.7382411956787	1026.5940856933594	0.853891	49.983266666666665
SA45_SOC_8	751	307.9116439819336	1026.1290550231934	0.8448714	50.050000000000004
SA45_SOC_8	752	303.5109329223633	1025.128891468048	0.43126053	50.116733333333336
SA45_SOC_8	753	310.8875370025635	1022.926754951477	0.80753815	50.18346666666667
SA45_SOC_8	754	309.24036026000977	1026.0237407684326	0.56152046	50.2502
SA45_SOC_8	755	305.05465507507324	1027.5142335891724	0.74941707	50.31693333333333
SA45_SOC_8	756	306.9921112060547	1025.269546508789	0.9008475	50.38366666666667
SA45_SOC_8	757	308.3032035827637	1027.732651233673	0.73904663	50.4504
SA45_SOC_8	758	307.9526710510254	1027.9200410842896	0.5916882	50.517133333333334
SA45_SOC_8	759	305.2906036376953	1025.8500623703003	0.83886	50.583866666666665
SA45_SOC_8	760	305.00584602355957	1024.8995304107666	0.8810931	50.650600000000004
SA45_SOC_8	761	306.31771087646484	1027.537922859192	0.6649342	50.717333333333336
SA45_SOC_8	762	305.0552558898926	1025.7202863693237	0.8423833	50.78406666666667
SA45_SOC_8	763	307.15556144714355	1024.2165327072144	0.9028776	50.8508
SA45_SOC_8	764	303.7434482574463	1025.3814268112183	0.9400963	50.91753333333333
SA45_SOC_8	765	307.82973289489746	1028.2714533805847	0.3193939	50.98426666666667
SA45_SOC_8	766	308.20409774780273	1026.252908706665	0.6853575	51.051
SA45_SOC_8	767	308.3012008666992	1026.6755819320679	0.6965094	51.117733333333334
SA45_SOC_8	768	311.4770793914795	1028.2035398483276	0.38818648	51.184466666666665
SA45_SOC_8	769	310.3880310058594	1025.549054145813	0.6875471	51.251200000000004
SA45_SOC_8	770	309.8354244232178	1026.5401411056519	0.8057565	51.317933333333336
SA45_SOC_8	771	308.87898445129395	1024.8440408706665	0.80211127	51.38466666666667
SA45_SOC_8	772	308.30652236938477	1026.6473865509033	0.7825532	51.4514
SA45_SOC_8	773	307.24493980407715	1027.0600819587708	0.71227914	51.51813333333333
SA45_SOC_8	774	310.1656436920166	1026.9070672988892	0.63872606	51.58486666666667
SA45_SOC_8	775	312.6365089416504	1025.5039286613464	0.5487492	51.6516
SA45_SOC_8	776	311.282958984375	1026.5774774551392	0.758806	51.718333333333334
SA45_SOC_8	777	308.8154983520508	1025.1050090789795	0.8186886	51.785066666666665
SA45_SOC_8	778	308.1909370422363	1024.733898639679	0.92327183	51.851800000000004
SA45_SOC_8	779	307.2110652923584	1025.5601263046265	0.7370504	51.918533333333336
SA45_SOC_8	780	304.59983825683594	1024.564597606659	0.8912795	51.98526666666667
SA45_SOC_8	781	1364.3865966796875	488.03359508514404	0.9197523	52.052
SA45_SOC_8	782	814.8254585266113	423.73557329177856	0.98154193	52.11873333333333
SA45_SOC_8	783	739.6975135803223	507.367000579834	0.9051505	52.18546666666667
SA45_SOC_8	784	313.44011306762695	1026.3205003738403	0.21554855	52.2522
SA45_SOC_8	785	315.03639221191406	1022.9859781265259	0.38456598	52.318933333333334
SA45_SOC_8	786	315.52056312561035	1025.3236842155457	0.8099817	52.385666666666665
SA45_SOC_8	787	300.13784408569336	1028.7795495986938	0.1947168	52.452400000000004
SA45_SOC_8	788	277.9940986633301	1028.267526626587	0.1605914	52.519133333333336
SA45_SOC_8	789	269.77343559265137	1027.3943710327148	0.09217002	52.58586666666667
SA45_SOC_8	790	263.8005065917969	1031.6002464294434	0.0345517	52.6526
SA45_SOC_8	791	227.1055269241333	1029.943220615387	0.0039117346	52.71933333333333
SA45_SOC_8	792	155.8499050140381	1043.3134317398071	0.04555669	52.78606666666667
SA45_SOC_8	793	1598.7475204467773	525.7993125915527	0.034737583	52.8528
SA45_SOC_8	794	1601.3844680786133	550.0517177581787	0.21445686	52.919533333333334
SA45_SOC_8	795	1626.7684936523438	471.46002173423767	0.098011054	52.986266666666666
SA45_SOC_8	796	1607.3553085327148	513.8189792633057	0.15056677	53.053000000000004
SA45_SOC_8	797	1601.1599349975586	492.63410925865173	0.20968767	53.119733333333336
SA45_SOC_8	798	1568.975944519043	447.04758524894714	0.5734498	53.18646666666667
SA45_SOC_8	799	1581.3189697265625	424.60264563560486	0.8514985	53.2532
SA45_SOC_8	800	1602.2842025756836	425.3590929508209	0.7789902	53.31993333333333
SA45_SOC_8	801	1610.1908111572266	420.4811632633209	0.89270073	53.38666666666667
SA45_SOC_8	802	1626.0942077636719	411.66743516921997	0.7213489	53.4534
SA45_SOC_8	803	1594.7854614257812	696.2127113342285	0.35497275	53.520133333333334
SA45_SOC_8	804	1610.471420288086	347.35000491142273	0.81189257	53.586866666666666
SA45_SOC_8	805	1624.3057250976562	400.93915700912476	0.9575126	53.653600000000004
SA45_SOC_8	806	1622.8438568115234	356.1988162994385	0.8343794	53.720333333333336
SA45_SOC_8	807	1612.0428085327148	417.9120683670044	0.67557925	53.78706666666667
SA45_SOC_8	808	1603.1858825683594	349.0101206302643	0.7900096	53.8538
SA45_SOC_8	809	1658.6706161499023	673.2893514633179	0.6008504	53.92053333333333
SA45_SOC_8	810	1615.803451538086	674.0525579452515	0.8782272	53.98726666666667
SA45_SOC_8	811	1499.7018814086914	379.6152091026306	0.5019855	54.054
SA45_SOC_8	812	1536.2251281738281	361.7954707145691	0.07743897	54.120733333333334
SA45_SOC_8	813	187.40110874176025	1037.7165842056274	0.16495961	54.187466666666666
SA45_SOC_8	814	1608.182144165039	754.5118761062622	0.44616488	54.254200000000004
SA45_SOC_8	815	1558.5392761230469	347.0517325401306	0.4217512	54.320933333333336
SA45_SOC_8	816	1562.4816513061523	337.808153629303	0.88854223	54.38766666666667
SA45_SOC_8	817	1587.0878219604492	314.6214437484741	0.8619807	54.4544
SA45_SOC_8	818	1593.445701599121	314.2231357097626	0.78218275	54.52113333333333
SA45_SOC_8	819	1582.9425430297852	325.4438030719757	0.75052977	54.58786666666667
SA45_SOC_8	820	1600.0093460083008	305.89754819869995	0.63284314	54.6546
SA45_SOC_8	821	1597.7680206298828	294.82683777809143	0.68414587	54.721333333333334
SA45_SOC_8	822	1603.8584518432617	315.4725515842438	0.8617943	54.788066666666666
SA45_SOC_8	823	1601.8171691894531	290.8422124385834	0.8494483	54.854800000000004
SA45_SOC_8	824	1606.5205764770508	290.68787813186646	0.7942391	54.921533333333336
SA45_SOC_8	825	1613.430290222168	297.1914517879486	0.55319816	54.98826666666667
SA45_SOC_8	826	1610.7449340820312	317.18374729156494	0.717245	55.055
SA45_SOC_8	827	1619.219627380371	317.39827036857605	0.82967705	55.12173333333333
SA45_SOC_8	828	1616.173439025879	316.4838516712189	0.88987935	55.18846666666667
SA45_SOC_8	829	1615.1347732543945	310.10570883750916	0.88003945	55.2552
SA45_SOC_8	830	1614.411392211914	309.30941462516785	0.8575516	55.321933333333334
SA45_SOC_8	831	1617.322769165039	298.7951445579529	0.9203113	55.388666666666666
SA45_SOC_8	832	1601.9673156738281	257.538623213768	0.39043733	55.455400000000004
SA45_SOC_8	833	1607.5717163085938	242.60524213314056	0.45418602	55.522133333333336
SA45_SOC_8	834	1621.7960357666016	216.45652055740356	0.29068753	55.58886666666667
SA45_SOC_8	835	1624.848518371582	188.2715517282486	0.32918608	55.6556
SA45_SOC_8	836	181.76233291625977	1045.0585842132568	0.05255835	55.72233333333333
SA45_SOC_8	837	179.97373580932617	1045.3169775009155	0.11169901	55.78906666666667
SA45_SOC_8	838	179.5745086669922	1044.2777395248413	0.16296788	55.8558
SA45_SOC_8	839	176.95168018341064	1045.645923614502	0.10600937	55.922533333333334
SA45_SOC_8	840	153.981614112854	1043.7259340286255	0.06892964	55.989266666666666
SA45_SOC_8	841	176.17146492004395	1046.210217475891	0.06845508	56.056000000000004
SA45_SOC_8	842	153.0717658996582	1044.2261123657227	0.0727571	56.122733333333336
SA45_SOC_8	843	178.54122161865234	1044.5183658599854	0.118178345	56.18946666666667
SA45_SOC_8	844	182.7260398864746	1043.737199306488	0.043371547	56.2562
SA45_SOC_8	845	184.14334774017334	1045.8998107910156	0.014403108	56.32293333333333
SA45_SOC_8	846	199.93650913238525	1040.938904285431	0.050698064	56.38966666666667
SA45_SOC_8	847	176.97632789611816	1044.7255182266235	0.0912807	56.4564
SA45_SOC_8	848	178.1209659576416	1042.583248615265	0.07588793	56.523133333333334
SA45_SOC_8	849	178.88304233551025	1044.5767521858215	0.035988398	56.589866666666666
SA45_SOC_8	850	156.68656826019287	1043.130612373352	0.095533356	56.656600000000005
SA45_SOC_8	851	152.19635009765625	1044.3069005012512	0.05636652	56.723333333333336
SA45_SOC_8	852	152.96710968017578	1044.011492729187	0.076257564	56.79006666666667
SA45_SOC_8	853	151.55901432037354	1044.7395515441895	0.1273361	56.8568
SA45_SOC_8	854	153.92093181610107	1043.588948249817	0.02867508	56.92353333333333
SA45_SOC_8	855	177.3149013519287	1044.4631338119507	0.047589105	56.99026666666667
SA45_SOC_8	856	206.0989236831665	1040.0734090805054	0.12481527	57.057
SA45_SOC_8	857	168.3178424835205	1046.3453364372253	0.26298565	57.123733333333334
SA45_SOC_8	858	191.9928789138794	1046.7271327972412	0.08867491	57.190466666666666
SA45_SOC_8	859	194.34552669525146	1042.0914387702942	0.15162854	57.257200000000005
SA45_SOC_8	860	178.4300136566162	1042.9244899749756	0.085541464	57.323933333333336
SA45_SOC_8	861	179.15958881378174	1043.5862445831299	0.07445962	57.39066666666667
SA45_SOC_8	862	175.41877269744873	1043.999969959259	0.2069226	57.4574
SA45_SOC_8	863	173.79674434661865	1045.4178500175476	0.15874127	57.52413333333333
SA45_SOC_8	864	179.80743885040283	1044.1201543807983	0.038140506	57.59086666666667
SA45_SOC_8	865	172.42907524108887	1042.2417497634888	0.13890544	57.6576
SA45_SOC_8	866	154.25817489624023	1043.9638566970825	0.16209193	57.724333333333334
SA45_SOC_8	867	175.4551649093628	1043.9769887924194	0.07199689	57.791066666666666
SA45_SOC_8	868	172.5467348098755	1044.9906063079834	0.18784036	57.857800000000005
SA45_SOC_8	869	153.28104972839355	1044.514889717102	0.19570428	57.924533333333336
SA45_SOC_8	870	156.03834629058838	1043.9874172210693	0.10219675	57.99126666666667
SA45_SOC_8	871	154.4796323776245	1044.478840827942	0.12905216	58.058
SA45_SOC_8	872	175.5362033843994	1043.0058574676514	0.12526603	58.12473333333333
SA45_SOC_8	873	177.62266159057617	1044.4637775421143	0.08123708	58.19146666666667
SA45_SOC_8	874	173.0193328857422	1044.956488609314	0.16379654	58.2582
SA45_SOC_8	875	173.58003616333008	1046.1585903167725	0.050435543	58.324933333333334
SA45_SOC_8	876	176.07776641845703	1043.9237523078918	0.094492145	58.391666666666666
SA45_SOC_8	877	180.09218215942383	1043.8924670219421	0.07955397	58.458400000000005
SA45_SOC_8	878	174.28886890411377	1041.4812469482422	0.23239285	58.525133333333336
SA45_SOC_8	879	192.17113494873047	1044.5258975028992	0.08656882	58.59186666666667
SA45_SOC_8	880	182.1822166442871	1036.086015701294	0.18594228	58.6586
SA45_SOC_8	881	187.2471284866333	1045.4622030258179	0.21751481	58.72533333333333
SA45_SOC_8	882	189.5833969116211	1046.4373254776	0.1390394	58.79206666666667
SA45_SOC_8	883	194.87666130065918	1041.6624569892883	0.14759348	58.8588
SA45_SOC_8	884	181.60337448120117	1044.930739402771	0.058793694	58.925533333333334
SA45_SOC_8	885	190.94764709472656	1044.3162989616394	0.1971736	58.992266666666666
SA45_SOC_8	886	173.51799488067627	1045.6054973602295	0.12301497	59.059000000000005
SA45_SOC_8	887	154.11921501159668	1044.3463611602783	0.14450204	59.125733333333336
SA45_SOC_8	888	176.26656532287598	1044.374942779541	0.2665604	59.19246666666667
SA45_SOC_8	889	172.78658866882324	1045.340666770935	0.22179388	59.2592
SA45_SOC_8	890	173.9896059036255	1044.389362335205	0.14865203	59.32593333333333
SA45_SOC_8	891	190.66613674163818	1045.2288508415222	0.15072739	59.39266666666667
SA45_SOC_8	892	171.89980030059814	1045.6227493286133	0.33847287	59.4594
SA45_SOC_8	893	176.08068466186523	1044.8307037353516	0.1385719	59.526133333333334
SA45_SOC_8	894	176.58976078033447	1043.1262350082397	0.17396659	59.592866666666666
SA45_SOC_8	895	181.4661455154419	1044.071102142334	0.0946701	59.6596
SA45_SOC_8	896	179.64035511016846	1046.512770652771	0.05931087	59.726333333333336
SA45_SOC_8	897	195.4661464691162	1045.6615018844604	0.09181903	59.79306666666667
SA45_SOC_8	898	155.29266357421875	1043.8168931007385	0.06259036	59.8598
SA45_SOC_8	899	153.72018814086914	1044.216456413269	0.0933935	59.92653333333333
SA45_SOC_8	900	172.8874683380127	1046.142303943634	0.081201166	59.99326666666667
SA45_SOC_8	901	174.09399032592773	1043.702630996704	0.3073366	60.06
SA45_SOC_8	902	177.75451183319092	1044.3226718902588	0.089112036	60.126733333333334
SA45_SOC_8	903	177.14375495910645	1044.718050956726	0.11950185	60.193466666666666
SA45_SOC_8	904	200.0165891647339	1040.2743816375732	0.11028953	60.2602
SA45_SOC_8	905	179.5325231552124	1046.5364599227905	0.06759708	60.326933333333336
SA45_SOC_8	906	179.66986656188965	1046.7163181304932	0.036407456	60.39366666666667
SA45_SOC_8	907	176.05135917663574	1043.1409764289856	0.16731158	60.4604
SA45_SOC_8	908	170.81733226776123	1045.4609155654907	0.14944975	60.52713333333333
SA45_SOC_8	909	174.84111785888672	1041.321473121643	0.3141004	60.59386666666667
SA45_SOC_8	910	174.65289115905762	1043.0447387695312	0.27721366	60.6606
SA45_SOC_8	911	169.7238063812256	1046.5147018432617	0.18815437	60.727333333333334
SA45_SOC_8	912	173.39794635772705	1046.4463376998901	0.10961711	60.794066666666666
SA45_SOC_8	913	175.67368984222412	1044.8348236083984	0.07478129	60.8608
SA45_SOC_8	914	173.45200538635254	1045.3141450881958	0.1694243	60.927533333333336
SA45_SOC_8	915	199.19557571411133	1041.4274311065674	0.051130556	60.99426666666667
SA45_SOC_8	916	179.78034496307373	1042.9887342453003	0.062328592	61.061
SA45_SOC_8	917	176.42515182495117	1046.1253094673157	0.07513386	61.12773333333333
SA45_SOC_8	918	184.6190357208252	1035.1201629638672	0.16147475	61.19446666666667
SA45_SOC_8	919	186.07000350952148	1034.3223881721497	0.15133743	61.2612
SA45_SOC_8	920	179.0284824371338	1041.212875843048	0.106588885	61.327933333333334
SA45_SOC_8	921	174.10165786743164	1041.6783571243286	0.29274312	61.394666666666666
SA45_SOC_8	922	172.01030731201172	1044.5002126693726	0.24360412	61.4614
SA45_SOC_8	923	175.99615573883057	1043.5789060592651	0.14615114	61.52813333333334
SA45_SOC_8	924	173.63511085510254	1043.8978099822998	0.24432486	61.59486666666667
SA45_SOC_8	925	196.16453647613525	1038.0966424942017	0.27640855	61.6616
SA45_SOC_8	926	193.71495723724365	1041.009521484375	0.13820994	61.72833333333333
SA45_SOC_8	927	176.07042789459229	1044.841775894165	0.14235537	61.79506666666667
SA45_SOC_8	928	172.0872688293457	1045.1543712615967	0.27233377	61.8618
SA45_SOC_8	929	192.0663356781006	1042.9019594192505	0.17797518	61.928533333333334
SA45_SOC_8	930	174.08143043518066	1043.2312273979187	0.15115835	61.995266666666666
SA45_SOC_8	931	175.7274341583252	1041.0534238815308	0.17528282	62.062
SA45_SOC_8	932	176.47052764892578	1044.2720746994019	0.14302684	62.12873333333334
SA45_SOC_8	933	177.95084953308105	1042.7419924736023	0.19155888	62.19546666666667
SA45_SOC_8	934	189.3839979171753	1044.344494342804	0.23842995	62.2622
SA45_SOC_8	935	194.52877521514893	1041.8476581573486	0.14684966	62.32893333333333
SA45_SOC_8	936	185.17590522766113	1035.9651231765747	0.095244065	62.39566666666667
SA45_SOC_8	937	180.9351682662964	1043.5105419158936	0.07671492	62.4624
SA45_SOC_8	938	203.50231647491455	1042.4007511138916	0.020111818	62.529133333333334
SA45_SOC_8	939	182.18286037445068	1042.738709449768	0.06856458	62.595866666666666
SA45_SOC_8	940	182.60361671447754	1043.1402683258057	0.06596368	62.6626
SA45_SOC_8	941	176.76866054534912	1044.5025300979614	0.076541655	62.72933333333334
SA45_SOC_8	942	175.34730434417725	1044.6545147895813	0.07768399	62.79606666666667
SA45_SOC_8	943	171.47382259368896	1044.153757095337	0.17054576	62.8628
SA45_SOC_8	944	178.4615993499756	1044.2329359054565	0.08790598	62.92953333333333
SA45_SOC_8	945	194.7516918182373	1040.689845085144	0.23194379	62.99626666666667
SA45_SOC_8	946	192.14585781097412	1042.475938796997	0.16539891	63.063
SA45_SOC_8	947	173.47972869873047	1044.6895337104797	0.2078256	63.129733333333334
SA45_SOC_8	948	174.09124374389648	1043.8730907440186	0.1552601	63.196466666666666
SA45_SOC_8	949	174.63918685913086	1044.1515684127808	0.19066313	63.2632
SA45_SOC_8	950	176.03329181671143	1043.9870309829712	0.12650958	63.32993333333334
SA45_SOC_8	951	172.3395538330078	1043.624997138977	0.20108944	63.39666666666667
SA45_SOC_8	952	172.58578777313232	1045.2620029449463	0.15289809	63.4634
SA45_SOC_8	953	155.6118392944336	1044.3645787239075	0.10784806	63.53013333333333
SA45_SOC_8	954	154.86996173858643	1043.996365070343	0.09053824	63.59686666666667
SA45_SOC_8	955	172.41777420043945	1044.4680261611938	0.21452309	63.6636
SA45_SOC_8	956	173.1374216079712	1045.1767086982727	0.09817463	63.730333333333334
SA45_SOC_8	957	170.8381748199463	1043.8246822357178	0.10979131	63.797066666666666
SA45_SOC_8	958	174.31859493255615	1043.256139755249	0.24336825	63.8638
SA45_SOC_8	959	155.8688449859619	1043.9771175384521	0.06606833	63.93053333333334
SA45_SOC_8	960	170.79362869262695	1045.2701139450073	0.12847838	63.99726666666667
SA45_SOC_8	961	172.19225406646729	1045.0995898246765	0.120892145	64.06400000000001
SA45_SOC_8	962	188.43011856079102	1045.2029728889465	0.07833343	64.13073333333334
SA45_SOC_8	963	169.6296501159668	1044.036340713501	0.23789917	64.19746666666667
SA45_SOC_8	964	174.72999572753906	1042.1866464614868	0.17515676	64.2642
SA45_SOC_8	965	170.74064254760742	1043.634009361267	0.21876618	64.33093333333333
SA45_SOC_8	966	176.14336967468262	1039.9716997146606	0.19013976	64.39766666666667
SA45_SOC_8	967	177.5055456161499	1041.9615983963013	0.13464403	64.4644
SA45_SOC_8	968	194.46556091308594	1043.8428354263306	0.03813631	64.53113333333333
SA45_SOC_8	969	177.31947898864746	1044.096851348877	0.1484305	64.59786666666666
SA45_SOC_8	970	180.93947410583496	1041.8376803398132	0.109858416	64.66460000000001
SA45_SOC_8	971	179.49269771575928	1041.0455060005188	0.10146791	64.73133333333334
SA45_SOC_8	972	176.09375953674316	1043.5955142974854	0.16644043	64.79806666666667
SA45_SOC_8	973	176.99392318725586	1042.0869326591492	0.12886873	64.8648
SA45_SOC_8	974	176.19858741760254	1043.7828397750854	0.2003776	64.93153333333333
SA45_SOC_8	975	172.68184661865234	1042.3695945739746	0.18262874	64.99826666666667
SA45_SOC_8	976	177.31327056884766	1043.8394236564636	0.084754385	65.065
SA45_SOC_8	977	154.27893161773682	1043.0115222930908	0.08706411	65.13173333333333
SA45_SOC_8	978	172.14795112609863	1043.8663959503174	0.18983816	65.19846666666666
SA45_SOC_8	979	178.8237476348877	1042.4369287490845	0.08784499	65.26520000000001
SA45_SOC_8	980	177.4936008453369	1042.778878211975	0.13581502	65.33193333333334
SA45_SOC_8	981	171.0875415802002	1043.052077293396	0.32367012	65.39866666666667
SA45_SOC_8	982	183.58755111694336	1044.2503809928894	0.08781493	65.4654
SA45_SOC_8	983	193.97631168365479	1044.1482210159302	0.0763473	65.53213333333333
SA45_SOC_8	984	196.21297359466553	1042.3846578598022	0.10356831	65.59886666666667
SA45_SOC_8	985	172.85995960235596	1045.0511169433594	0.22148985	65.6656
SA45_SOC_8	986	175.58003425598145	1044.6572828292847	0.19285923	65.73233333333333
SA45_SOC_8	987	170.22469997406006	1044.8299312591553	0.18191129	65.79906666666666
SA45_SOC_8	988	179.02343273162842	1045.286078453064	0.10804209	65.86580000000001
SA45_SOC_8	989	156.03293895721436	1043.306221961975	0.06547835	65.93253333333334
SA45_SOC_8	990	175.5860710144043	1043.3936405181885	0.14391136	65.99926666666667
SA45_SOC_8	991	156.733717918396	1041.571626663208	0.024964387	66.066
SA45_SOC_8	992	178.5122537612915	1045.3232860565186	0.029193837	66.13273333333333
SA45_SOC_8	993	178.32581520080566	1043.3000421524048	0.10686791	66.19946666666667
SA45_SOC_8	994	180.85893630981445	1043.6370992660522	0.08435724	66.2662
SA45_SOC_8	995	177.3160171508789	1045.4718589782715	0.13622448	66.33293333333333
SA45_SOC_8	996	177.43486404418945	1042.3990774154663	0.15753475	66.39966666666666
SA45_SOC_8	997	156.11177444458008	1043.6605310440063	0.108964935	66.46640000000001
SA45_SOC_8	998	176.19279384613037	1045.123987197876	0.04078056	66.53313333333334
SA45_SOC_8	999	194.29224014282227	1043.858413696289	0.043704275	66.59986666666667
SA45_SOC_8	1000	175.80854415893555	1044.3891048431396	0.11048427	66.6666
SA45_SOC_8	1001	175.89428901672363	1043.8949131965637	0.16701777	66.73333333333333
SA45_SOC_8	1002	179.81127262115479	1043.7986755371094	0.08119952	66.80006666666667
SA45_SOC_8	1003	180.348801612854	1044.2719459533691	0.10073372	66.8668
SA45_SOC_8	1004	181.87389850616455	1042.1164798736572	0.09842711	66.93353333333333
SA45_SOC_8	1005	154.01511669158936	1043.5639071464539	0.029254597	67.00026666666666
SA45_SOC_8	1006	156.59563064575195	1042.33167886734	0.02654607	67.06700000000001
SA45_SOC_8	1007	198.71466636657715	1044.65895652771	0.0620135	67.13373333333334
SA45_SOC_8	1008	177.8463363647461	1043.3170366287231	0.10272465	67.20046666666667
SA45_SOC_8	1009	176.4655351638794	1043.6698007583618	0.11007735	67.2672
SA45_SOC_8	1010	154.5276689529419	1043.4986329078674	0.05101268	67.33393333333333
SA45_SOC_8	1011	171.91444873809814	1044.9617671966553	0.12636544	67.40066666666667
SA45_SOC_8	1012	176.8293285369873	1043.8452816009521	0.124122016	67.4674
SA45_SOC_8	1013	177.24167346954346	1042.813060283661	0.11435432	67.53413333333333
SA45_SOC_8	1014	197.5487995147705	1037.961072921753	0.13664359	67.60086666666666
SA45_SOC_8	1015	1891.4124298095703	295.0001621246338	0.19357389	67.66760000000001
SA45_SOC_8	1016	1892.6720809936523	298.6171531677246	0.4877508	67.73433333333334
SA45_SOC_8	1017	1892.6459884643555	304.08206820487976	0.39743087	67.80106666666667
SA45_SOC_8	1018	1892.5798416137695	317.2551369667053	0.39954862	67.8678
SA45_SOC_8	1019	174.11760807037354	1041.3503122329712	0.24068086	67.93453333333333
SA45_SOC_8	1020	178.0045223236084	1043.352313041687	0.18198957	68.00126666666667
SA45_SOC_8	1021	174.79312419891357	1045.7650136947632	0.07837567	68.068
SA45_SOC_8	1022	177.96247959136963	1044.2838549613953	0.106822245	68.13473333333333
SA45_SOC_8	1023	178.3652687072754	1043.9728689193726	0.116787724	68.20146666666666
SA45_SOC_8	1024	176.75886154174805	1043.4564685821533	0.12807879	68.26820000000001
SA45_SOC_8	1025	154.8427391052246	1043.5583066940308	0.06472509	68.33493333333334
SA45_SOC_8	1026	175.0995683670044	1044.4574689865112	0.083343714	68.40166666666667
SA45_SOC_8	1027	194.53100681304932	1046.3058757781982	0.0431022	68.4684
SA45_SOC_8	1028	194.09143924713135	1045.5021786689758	0.042618997	68.53513333333333
SA45_SOC_8	1029	176.75703048706055	1044.1251111030579	0.10512142	68.60186666666667
SA45_SOC_8	1030	189.83516693115234	1045.076801776886	0.16145454	68.6686
SA45_SOC_8	1031	191.0702133178711	1044.3283367156982	0.08864308	68.73533333333333
SA45_SOC_8	1032	195.76855659484863	1044.8384284973145	0.027795041	68.80206666666666
SA45_SOC_8	1033	171.3548755645752	1045.6751489639282	0.13247281	68.86880000000001
SA45_SOC_8	1034	192.44004249572754	1045.9590983390808	0.024691442	68.93553333333334
SA45_SOC_8	1035	174.72993850708008	1044.679684638977	0.070699915	69.00226666666667
SA45_SOC_8	1036	194.8084831237793	1045.1396298408508	0.034808163	69.069
SA45_SOC_8	1037	192.67128467559814	1047.0959901809692	0.041252438	69.13573333333333
SA45_SOC_8	1038	172.55159854888916	1044.9631190299988	0.12640488	69.20246666666667
SA45_SOC_8	1039	172.59716033935547	1043.4027814865112	0.1487978	69.2692
SA45_SOC_8	1040	200.15018463134766	1038.5086297988892	0.16686301	69.33593333333333
SA45_SOC_8	1041	176.14914894104004	1041.0353994369507	0.10452842	69.40266666666666
SA45_SOC_8	1042	176.53404235839844	1046.217942237854	0.09291768	69.46940000000001
SA45_SOC_8	1043	153.3015489578247	1044.0118789672852	0.06866105	69.53613333333334
SA45_SOC_8	1044	153.2380199432373	1043.665680885315	0.05458001	69.60286666666667
SA45_SOC_8	1045	182.05744743347168	1044.0792775154114	0.028497942	69.6696
SA45_SOC_8	1046	182.70605564117432	1044.5393514633179	0.018921923	69.73633333333333
SA45_SOC_8	1047	180.1525068283081	1043.0240750312805	0.06726689	69.80306666666667
SA45_SOC_8	1048	154.34752464294434	1043.1102061271667	0.06268236	69.8698
SA45_SOC_8	1049	149.99836921691895	1044.6306324005127	0.08560402	69.93653333333333
SA45_SOC_8	1050	158.20921897888184	1042.1330881118774	0.055390734	70.00326666666666
SA45_SOC_8	1051	1890.5085754394531	319.87743616104126	0.053956695	70.07000000000001
SA45_SOC_8	1052	1889.981460571289	323.69964838027954	0.08210001	70.13673333333334
SA45_SOC_8	1053	182.65110969543457	1041.6574358940125	0.05633743	70.20346666666667
SA45_SOC_8	1054	156.892991065979	1042.0035696029663	0.040173303	70.2702
SA45_SOC_8	1055	152.52528190612793	1043.242621421814	0.04953783	70.33693333333333
SA45_SOC_8	1056	1891.19384765625	319.8823285102844	0.027815616	70.40366666666667
SA45_SOC_8	1057	157.34949588775635	1041.7990565299988	0.028300751	70.4704
SA45_SOC_8	1058	186.251220703125	1041.198263168335	0.018204052	70.53713333333333
SA45_SOC_8	1059	154.48318004608154	1042.0969104766846	0.030194202	70.60386666666666
SA45_SOC_8	1060	167.50202178955078	1032.843418121338	0.023482125	70.67060000000001
SA45_SOC_8	1061	211.8684482574463	1041.6690874099731	0.03663505	70.73733333333334
SA45_SOC_8	1062	180.51220893859863	1042.3558187484741	0.0929535	70.80406666666667
SA45_SOC_8	1063	201.15434646606445	1039.8972845077515	0.037002213	70.8708
SA45_SOC_8	1064	182.98354625701904	1041.848816871643	0.028191997	70.93753333333333
SA45_SOC_8	1065	156.51251792907715	1042.044768333435	0.03968589	71.00426666666667
SA45_SOC_8	1066	186.86691284179688	1040.9426379203796	0.028286368	71.071
SA45_SOC_8	1067	184.1700553894043	1044.110176563263	0.01067808	71.13773333333333
SA45_SOC_8	1068	156.29555225372314	1041.5734934806824	0.027877098	71.20446666666666
SA45_SOC_8	1069	185.16381740570068	1042.9579639434814	0.018403549	71.27120000000001
SA45_SOC_8	1070	198.33312034606934	1042.6684141159058	0.035237096	71.33793333333334
SA45_SOC_8	1071	156.8915033340454	1041.8522930145264	0.06784713	71.40466666666667
SA45_SOC_8	1072	185.67466735839844	1043.0350828170776	0.03250401	71.4714
SA45_SOC_8	1073	154.4611644744873	1042.8359127044678	0.054473393	71.53813333333333
SA45_SOC_8	1074	108.78702163696289	1045.84547996521	0.05439466	71.60486666666667
SA45_SOC_8	1075	151.98331832885742	1043.1474781036377	0.034646403	71.6716
SA45_SOC_8	1076	108.2516098022461	1046.896047592163	0.021930885	71.73833333333333
SA45_SOC_8	1077	157.06658363342285	1041.4708185195923	0.024669645	71.80506666666666
SA45_SOC_8	1078	158.16491603851318	1041.0473728179932	0.031107774	71.87180000000001
SA45_SOC_8	1079	157.025728225708	1041.5961527824402	0.017591283	71.93853333333334
SA45_SOC_8	1080	155.77481746673584	1042.11660861969	0.018541269	72.00526666666667
SA45_SOC_8	1081	155.70555210113525	1041.9268369674683	0.027468262	72.072
SA45_SOC_8	1082	157.22371101379395	1042.4218654632568	0.022610182	72.13873333333333
SA45_SOC_8	1083	183.5143232345581	1042.101674079895	0.04597443	72.20546666666667
SA45_SOC_8	1084	156.85864448547363	1041.812767982483	0.04100728	72.2722
SA45_SOC_8	1085	157.33016967773438	1042.0601534843445	0.039583404	72.33893333333333
SA45_SOC_8	1086	152.8910493850708	1043.2755160331726	0.049561523	72.40566666666666
SA45_SOC_8	1087	158.25652599334717	1041.9355916976929	0.026434733	72.47240000000001
SA45_SOC_8	1088	152.92101860046387	1042.957899570465	0.04874775	72.53913333333334
SA45_SOC_8	1089	183.22314262390137	1040.7717275619507	0.035220694	72.60586666666667
SA45_SOC_8	1090	182.66544342041016	1032.7738952636719	0.015269781	72.6726
SA45_SOC_8	1091	182.173490524292	1043.6146974563599	0.02472582	72.73933333333333
SA45_SOC_8	1092	155.51997184753418	1041.5913248062134	0.01939948	72.80606666666667
SA45_SOC_8	1093	156.70040130615234	1041.0669422149658	0.052258432	72.8728
SA45_SOC_8	1094	152.63920783996582	1041.6840863227844	0.067164175	72.93953333333333
SA45_SOC_8	1095	156.2738800048828	1041.9473719596863	0.10456858	73.00626666666666
SA45_SOC_8	1096	196.48358345031738	1038.7639331817627	0.10801836	73.07300000000001
SA45_SOC_8	1097	175.7854413986206	1042.5219655036926	0.10597304	73.13973333333334
SA45_SOC_8	1098	182.09318161010742	1040.6272745132446	0.04760299	73.20646666666667
SA45_SOC_8	1099	178.86853694915771	1042.4927401542664	0.10000253	73.2732
SA45_SOC_8	1100	186.96237087249756	1033.2442045211792	0.113009915	73.33993333333333
SA45_SOC_8	1101	203.65758419036865	1038.5108184814453	0.06606415	73.40666666666667
SA45_SOC_8	1102	189.0937900543213	1032.1349930763245	0.03902649	73.4734
SA45_SOC_8	1103	188.8194465637207	1033.0531454086304	0.038264185	73.54013333333333
SA45_SOC_8	1104	186.4959955215454	1031.5213251113892	0.065495	73.60686666666666
SA45_SOC_8	1105	186.66592597961426	1038.8377046585083	0.041755285	73.67360000000001
SA45_SOC_8	1106	186.70373439788818	1039.3418741226196	0.0320349	73.74033333333334
SA45_SOC_8	1107	187.58008003234863	1032.023434638977	0.03106471	73.80706666666667
SA45_SOC_8	1108	181.65764808654785	1039.3843603134155	0.048339583	73.8738
SA45_SOC_8	1109	200.78331470489502	1038.7510585784912	0.07205623	73.94053333333333
SA45_SOC_8	1110	184.28009033203125	1040.9537744522095	0.043918274	74.00726666666667
SA45_SOC_8	1111	179.33685779571533	1041.4336109161377	0.057403278	74.074
SA45_SOC_8	1112	181.2037181854248	1041.323790550232	0.07083192	74.14073333333333
SA45_SOC_8	1113	181.51647090911865	1041.710479259491	0.04408114	74.20746666666666
SA45_SOC_8	1114	102.74356842041016	1045.220160484314	0.02339519	74.27420000000001
SA45_SOC_8	1115	185.28980255126953	1040.9939432144165	0.036764756	74.34093333333334
SA45_SOC_8	1116	172.38816261291504	1033.194830417633	0.030770017	74.40766666666667
SA45_SOC_8	1117	196.83463096618652	1038.4900903701782	0.08011642	74.4744
SA45_SOC_8	1118	176.58820152282715	1040.007619857788	0.09572905	74.54113333333333
SA45_SOC_8	1119	183.2823371887207	1041.3282322883606	0.051669728	74.60786666666667
SA45_SOC_8	1120	185.03620147705078	1032.3021697998047	0.05045997	74.6746
SA45_SOC_8	1121	186.63897514343262	1031.806755065918	0.0963736	74.74133333333333
SA45_SOC_8	1122	186.5037202835083	1040.2795314788818	0.039943766	74.80806666666666
SA45_SOC_8	1123	198.74157428741455	1038.3129358291626	0.09488139	74.87480000000001
SA45_SOC_8	1124	159.35987949371338	1040.9128332138062	0.04864557	74.94153333333334
SA45_SOC_8	1125	201.42724514007568	1041.844825744629	0.050926067	75.00826666666667
SA45_SOC_8	1126	201.74301624298096	1037.1652936935425	0.13246667	75.075
SA45_SOC_8	1127	184.7116470336914	1032.2359943389893	0.09566586	75.14173333333333
SA45_SOC_8	1128	188.92659187316895	1032.847409248352	0.15143788	75.20846666666667
SA45_SOC_8	1129	185.03591537475586	1032.7700328826904	0.1228658	75.2752
SA45_SOC_8	1130	194.4788932800293	1041.3561701774597	0.13779399	75.34193333333333
SA45_SOC_8	1131	152.87376880645752	1043.0504035949707	0.122539826	75.40866666666666
SA45_SOC_8	1132	149.33964729309082	1044.8767948150635	0.07447298	75.47540000000001
SA45_SOC_8	1133	153.00164222717285	1043.606972694397	0.08895379	75.54213333333334
SA45_SOC_8	1134	196.527099609375	1042.877368927002	0.035785902	75.60886666666667
SA45_SOC_8	1135	181.2892198562622	1041.923747062683	0.042932857	75.6756
SA45_SOC_8	1136	197.3586130142212	1041.1151576042175	0.03025965	75.74233333333333
SA45_SOC_8	1137	199.06774520874023	1039.4803404808044	0.037711546	75.80906666666667
SA45_SOC_8	1138	182.3191738128662	1043.0197620391846	0.0833023	75.8758
SA45_SOC_8	1139	179.70903396606445	1043.7161493301392	0.07810395	75.94253333333333
SA45_SOC_8	1140	153.8986587524414	1044.0262341499329	0.16860043	76.00926666666666
SA45_SOC_8	1141	150.78369140625	1043.9495658874512	0.121988066	76.07600000000001
SA45_SOC_8	1142	152.2037172317505	1043.7104845046997	0.16406842	76.14273333333334
SA45_SOC_8	1143	176.11078262329102	1043.731985092163	0.12791668	76.20946666666667
SA45_SOC_8	1144	175.93587398529053	1043.4361267089844	0.17258655	76.2762
SA45_SOC_8	1145	155.59696197509766	1042.901701927185	0.06801109	76.34293333333333
SA45_SOC_8	1146	160.3828239440918	1041.4954090118408	0.016658189	76.40966666666667
SA45_SOC_8	1147	183.90944480895996	1042.0634365081787	0.028773336	76.4764
SA45_SOC_8	1148	157.14417457580566	1042.6004362106323	0.0068812184	76.54313333333333
SA45_SOC_8	1149	158.15727710723877	1042.1467351913452	0.019190095	76.60986666666666
SA45_SOC_8	1150	182.86016464233398	1035.471510887146	0.18523963	76.67660000000001
SA45_SOC_8	1151	164.77439403533936	1040.6928706169128	0.9583653	76.74333333333334
SA45_SOC_8	1152	156.51333332061768	1038.075270652771	0.4230663	76.81006666666667
SA45_SOC_8	1153	122.69787311553955	1042.9332447052002	0.18008244	76.8768
SA45_SOC_8	1154	796.1532211303711	1047.8564286231995	0.01401224	76.94353333333333
SA45_SOC_8	1155	792.4286270141602	1049.0034914016724	0.003809596	77.01026666666667
SA45_SOC_8	1156	105.53993225097656	1047.2300148010254	0.016291134	77.077
SA45_SOC_8	1157	622.3654174804688	914.2975473403931	0.014740914	77.14373333333333
SA45_SOC_8	1158	738.4490776062012	1028.9174365997314	0.80255145	77.21046666666666
SA45_SOC_8	1159	276.46491050720215	1026.0400915145874	0.860865	77.27720000000001
SA45_SOC_8	1160	307.7145195007324	1023.1740117073059	0.861259	77.34393333333334
SA45_SOC_8	1161	307.7786636352539	1023.5069489479065	0.8288156	77.41066666666667
SA45_SOC_8	1162	304.06291007995605	1026.5841722488403	0.78614926	77.4774
SA45_SOC_8	1163	303.3084297180176	1025.6550121307373	0.82589394	77.54413333333333
SA45_SOC_8	1164	305.4356575012207	1025.500774383545	0.5245819	77.61086666666667
SA45_SOC_8	1165	304.0857410430908	1024.8615503311157	0.6871851	77.6776
SA45_SOC_8	1166	301.993989944458	1026.8818974494934	0.8392374	77.74433333333333
SA45_SOC_8	1167	303.3973503112793	1025.2678728103638	0.8629253	77.81106666666666
SA45_SOC_8	1168	305.2447700500488	1024.4370102882385	0.8636129	77.87780000000001
SA45_SOC_8	1169	305.7070255279541	1024.4655275344849	0.84398115	77.94453333333334
SA45_SOC_8	1170	304.2184638977051	1025.7724285125732	0.76852685	78.01126666666667
SA45_SOC_8	1171	305.0973415374756	1028.053936958313	0.44848326	78.078
SA45_SOC_8	1172	303.05511474609375	1027.7230596542358	0.54735005	78.14473333333333
SA45_SOC_8	1173	306.19897842407227	1025.3420948982239	0.709396	78.21146666666667
SA45_SOC_8	1174	305.26591300964355	1026.4909601211548	0.74515045	78.2782
SA45_SOC_8	1175	308.2840347290039	1027.2531366348267	0.70270824	78.34493333333333
SA45_SOC_8	1176	303.098201751709	1026.717746257782	0.925594	78.41166666666666
SA45_SOC_8	1177	304.12588119506836	1024.0843105316162	0.90229374	78.47840000000001
SA45_SOC_8	1178	301.8233585357666	1030.2056694030762	0.53927976	78.54513333333334
SA45_SOC_8	1179	307.3487091064453	1025.2031135559082	0.75551444	78.61186666666667
SA45_SOC_8	1180	307.9001998901367	1025.7724285125732	0.7515289	78.6786
SA45_SOC_8	1181	306.1599826812744	1025.447473526001	0.80164015	78.74533333333333
SA45_SOC_8	1182	303.1661796569824	1024.9357724189758	0.69246465	78.81206666666667
SA45_SOC_8	1183	303.2149887084961	1026.721544265747	0.8296021	78.8788
SA45_SOC_8	1184	306.1644744873047	1025.1501989364624	0.8847915	78.94553333333333
SA45_SOC_8	1185	297.66048431396484	1026.6162943840027	0.795559	79.01226666666666
SA45_SOC_8	1186	299.4719696044922	1025.921130180359	0.7056273	79.07900000000001
SA45_SOC_8	1187	305.36158561706543	1027.0569276809692	0.67909104	79.14573333333334
SA45_SOC_8	1188	301.3359832763672	1025.176591873169	0.94217914	79.21246666666667
SA45_SOC_8	1189	304.9975776672363	1024.7717499732971	0.8838703	79.2792
SA45_SOC_8	1190	302.6747703552246	1028.9373922348022	0.6621332	79.34593333333333
SA45_SOC_8	1191	302.58813858032227	1025.054862499237	0.8013845	79.41266666666667
SA45_SOC_8	1192	296.0189437866211	1028.1658172607422	0.69076747	79.4794
SA45_SOC_8	1193	299.8490810394287	1028.5430431365967	0.8163338	79.54613333333333
SA45_SOC_8	1194	300.56193351745605	1025.2159881591797	0.8693928	79.61286666666666
SA45_SOC_8	1195	291.0940361022949	1025.5912828445435	0.8491812	79.67960000000001
SA45_SOC_8	1196	301.2143898010254	1025.9912967681885	0.7653355	79.74633333333334
SA45_SOC_8	1197	300.21223068237305	1025.4821705818176	0.83381844	79.81306666666667
SA45_SOC_8	1198	295.8025932312012	1028.1716752052307	0.86798215	79.8798
SA45_SOC_8	1199	293.3656883239746	1028.6415338516235	0.82504296	79.94653333333333
SA45_SOC_8	1200	291.0596466064453	1026.1864757537842	0.95402086	80.01326666666667
SA45_SOC_8	1201	295.5179214477539	1028.6013650894165	0.72318166	80.08
SA45_SOC_8	1202	291.8365287780762	1027.6583003997803	0.78296655	80.14673333333333
SA45_SOC_8	1203	303.27773094177246	1024.4535541534424	0.7530633	80.21346666666666
SA45_SOC_8	1204	301.50129318237305	1025.4133558273315	0.9294948	80.28020000000001
SA45_SOC_8	1205	296.9403076171875	1026.8496465682983	0.9095516	80.34693333333334
SA45_SOC_8	1206	303.1219482421875	1026.895866394043	0.8699438	80.41366666666667
SA45_SOC_8	1207	295.45260429382324	1027.5578784942627	0.89781374	80.4804
SA45_SOC_8	1208	294.5810794830322	1026.842565536499	0.7420858	80.54713333333333
SA45_SOC_8	1209	296.18505477905273	1028.505449295044	0.76864135	80.61386666666667
SA45_SOC_8	1210	298.8142490386963	1028.0872821807861	0.83465147	80.6806
SA45_SOC_8	1211	303.38393211364746	1025.6151008605957	0.58018994	80.74733333333333
SA45_SOC_8	1212	299.16481018066406	1026.875524520874	0.855688	80.81406666666666
SA45_SOC_8	1213	303.9077568054199	1025.9761691093445	0.84865814	80.88080000000001
SA45_SOC_8	1214	297.2311592102051	1026.698498725891	0.9121909	80.94753333333334
SA45_SOC_8	1215	301.45483016967773	1028.6048412322998	0.7299291	81.01426666666667
SA45_SOC_8	1216	301.8980026245117	1025.2546119689941	0.9298234	81.081
SA45_SOC_8	1217	303.8068199157715	1023.8743257522583	0.7297946	81.14773333333333
SA45_SOC_8	1218	302.6346015930176	1023.1286287307739	0.84888667	81.21446666666667
SA45_SOC_8	1219	309.0546226501465	1024.8928356170654	0.64754224	81.2812
SA45_SOC_8	1220	306.1278820037842	1025.8221888542175	0.7595068	81.34793333333333
SA45_SOC_8	1221	303.4435844421387	1027.1043062210083	0.7278123	81.41466666666666
SA45_SOC_8	1222	299.1535949707031	1027.0535159111023	0.96304023	81.48140000000001
SA45_SOC_8	1223	299.2154788970947	1027.6503825187683	0.8867534	81.54813333333334
SA45_SOC_8	1224	297.18804359436035	1025.0277614593506	0.9598499	81.61486666666667
SA45_SOC_8	1225	301.2772464752197	1025.7573652267456	0.782893	81.6816
SA45_SOC_8	1226	304.10888671875	1026.0964822769165	0.79190165	81.74833333333333
SA45_SOC_8	1227	302.9245090484619	1024.3608570098877	0.9527367	81.81506666666667
SA45_SOC_8	1228	307.3502540588379	1024.4779515266418	0.9257989	81.8818
SA45_SOC_8	1229	302.8477191925049	1026.5357637405396	0.9296103	81.94853333333333
SA45_SOC_8	1230	299.25567626953125	1025.802104473114	0.9326686	82.01526666666666
SA45_SOC_8	1231	299.93385314941406	1025.952672958374	0.91673523	82.08200000000001
SA45_SOC_8	1232	302.4418258666992	1025.0809335708618	0.8344503	82.14873333333334
SA45_SOC_8	1233	295.3857707977295	1026.165361404419	0.8856983	82.21546666666667
SA45_SOC_8	1234	302.8535270690918	1025.4491472244263	0.80829436	82.2822
SA45_SOC_8	1235	300.85927963256836	1028.451247215271	0.7462797	82.34893333333333
SA45_SOC_8	1236	303.2910919189453	1026.5113019943237	0.9264435	82.41566666666667
SA45_SOC_8	1237	306.35985374450684	1025.3394556045532	0.84904826	82.4824
SA45_SOC_8	1238	298.70312690734863	1027.239489555359	0.6247567	82.54913333333333
SA45_SOC_8	1239	304.59277153015137	1024.4691324234009	0.92942363	82.61586666666666
SA45_SOC_8	1240	307.50749588012695	1024.4229125976562	0.8347728	82.68260000000001
SA45_SOC_8	1241	301.54340744018555	1027.8013372421265	0.5744639	82.74933333333334
SA45_SOC_8	1242	303.99776458740234	1025.5841374397278	0.728326	82.81606666666667
SA45_SOC_8	1243	296.9282627105713	1026.3859033584595	0.60139525	82.8828
SA45_SOC_8	1244	299.6803379058838	1029.7345876693726	0.49817303	82.94953333333333
SA45_SOC_8	1245	303.54655265808105	1025.9533166885376	0.9257706	83.01626666666667
SA45_SOC_8	1246	308.01292419433594	1027.0078110694885	0.7004132	83.083
SA45_SOC_8	1247	305.8691596984863	1028.3332514762878	0.6602554	83.14973333333333
SA45_SOC_8	1248	310.1578617095947	1026.7824411392212	0.6544542	83.21646666666666
SA45_SOC_8	1249	301.67017936706543	1025.4992294311523	0.9101714	83.28320000000001
SA45_SOC_8	1250	304.6430969238281	1025.6649255752563	0.9498416	83.34993333333334
SA45_SOC_8	1251	302.3111915588379	1028.3788919448853	0.6065989	83.41666666666667
SA45_SOC_8	1252	305.28636932373047	1027.0888566970825	0.56133384	83.4834
SA45_SOC_8	1253	303.3574676513672	1026.3126468658447	0.7172507	83.55013333333333
SA45_SOC_8	1254	304.7948455810547	1023.5816860198975	0.90472484	83.61686666666667
SA45_SOC_8	1255	310.5318260192871	1025.2350425720215	0.8143794	83.6836
SA45_SOC_8	1256	298.03662300109863	1026.453366279602	0.9323242	83.75033333333333
SA45_SOC_8	1257	300.5710029602051	1024.6653413772583	0.8090638	83.81706666666666
SA45_SOC_8	1258	298.61658096313477	1026.5304851531982	0.77364236	83.88380000000001
SA45_SOC_8	1259	298.7075901031494	1027.4880981445312	0.84690666	83.95053333333334
SA45_SOC_8	1260	299.8198986053467	1028.8305974006653	0.82371444	84.01726666666667
SA45_SOC_8	1261	297.7050590515137	1025.2839016914368	0.63848406	84.084
SA45_SOC_8	1262	306.6277599334717	1028.3693647384644	0.40498328	84.15073333333333
SA45_SOC_8	1263	306.0539245605469	1026.1916255950928	0.83477575	84.21746666666667
SA45_SOC_8	1264	304.0309810638428	1025.2116107940674	0.83224744	84.2842
SA45_SOC_8	1265	304.60607528686523	1027.948944568634	0.701507	84.35093333333333
SA45_SOC_8	1266	304.2695617675781	1027.9788780212402	0.62951267	84.41766666666666
SA45_SOC_8	1267	295.3092956542969	1029.7566032409668	0.60784644	84.48440000000001
SA45_SOC_8	1268	295.2236080169678	1026.9167232513428	0.42424062	84.55113333333334
SA45_SOC_8	1269	298.2718563079834	1027.7882051467896	0.77266634	84.61786666666667
SA45_SOC_8	1270	303.25361251831055	1025.7809901237488	0.8342781	84.6846
SA45_SOC_8	1271	302.7884101867676	1028.4403038024902	0.5951977	84.75133333333333
SA45_SOC_8	1272	307.32593536376953	1025.3202724456787	0.85198945	84.81806666666667
SA45_SOC_8	1273	307.2080898284912	1027.2295761108398	0.652683	84.8848
SA45_SOC_8	1274	295.4469966888428	1029.5449447631836	0.8706458	84.95153333333333
SA45_SOC_8	1275	290.7732582092285	1029.0470838546753	0.88412815	85.01826666666666
SA45_SOC_8	1276	302.03407287597656	1025.4500484466553	0.840392	85.08500000000001
SA45_SOC_8	1277	302.94633865356445	1025.6243705749512	0.77741885	85.15173333333334
SA45_SOC_8	1278	301.7135238647461	1026.9836711883545	0.8084615	85.21846666666667
SA45_SOC_8	1279	305.71157455444336	1025.3840017318726	0.7418566	85.2852
SA45_SOC_8	1280	303.84467124938965	1027.8341674804688	0.616892	85.35193333333333
SA45_SOC_8	1281	302.5893974304199	1026.5058946609497	0.83868736	85.41866666666667
SA45_SOC_8	1282	301.29003524780273	1027.2812032699585	0.7861	85.4854
SA45_SOC_8	1283	292.928409576416	1030.0822019577026	0.6744514	85.55213333333333
SA45_SOC_8	1284	299.5487880706787	1026.6279458999634	0.74279666	85.61886666666666
SA45_SOC_8	1285	301.87743186950684	1025.8391189575195	0.5619189	85.68560000000001
SA45_SOC_8	1286	295.98069190979004	1027.654824256897	0.54129326	85.75233333333334
SA45_SOC_8	1287	295.3788185119629	1028.8838338851929	0.5292186	85.81906666666667
SA45_SOC_8	1288	296.07295989990234	1028.812894821167	0.74297476	85.8858
SA45_SOC_8	1289	290.9389114379883	1027.877812385559	0.67053914	85.95253333333334
SA45_SOC_8	1290	297.2600555419922	1027.380337715149	0.78451025	86.01926666666667
SA45_SOC_8	1291	294.77439880371094	1027.6888132095337	0.81225926	86.086
SA45_SOC_8	1292	294.0993118286133	1028.313102722168	0.73658	86.15273333333333
SA45_SOC_8	1293	293.2822036743164	1029.0057563781738	0.7954792	86.21946666666666
SA45_SOC_8	1294	294.1827964782715	1027.3280668258667	0.7818009	86.28620000000001
SA45_SOC_8	1295	293.27061653137207	1028.4887766838074	0.66221267	86.35293333333334
SA45_SOC_8	1296	297.91314125061035	1025.8590745925903	0.7546445	86.41966666666667
SA45_SOC_8	1297	294.72890853881836	1028.8717317581177	0.38354412	86.4864
SA45_SOC_8	1298	297.75381088256836	1029.8893404006958	0.695004	86.55313333333334
SA45_SOC_8	1299	296.8768787384033	1027.691388130188	0.7453173	86.61986666666667
SA45_SOC_8	1300	301.2429428100586	1027.1452474594116	0.7271378	86.6866
SA45_SOC_8	1301	299.8367500305176	1028.185772895813	0.5644486	86.75333333333333
SA45_SOC_8	1302	297.8731441497803	1027.4709749221802	0.79934835	86.82006666666666
SA45_SOC_8	1303	295.9614372253418	1027.6622915267944	0.8021395	86.88680000000001
SA45_SOC_8	1304	299.401330947876	1026.7036485671997	0.86287415	86.95353333333334
SA45_SOC_8	1305	297.8883647918701	1026.0559916496277	0.9121313	87.02026666666667
SA45_SOC_8	1306	293.1360626220703	1027.3571634292603	0.8974599	87.087
SA45_SOC_8	1307	299.5536231994629	1028.9991903305054	0.3808905	87.15373333333334
SA45_SOC_8	1308	299.95368003845215	1024.5839738845825	0.83224213	87.22046666666667
SA45_SOC_8	1309	293.49735260009766	1026.4679145812988	0.84564227	87.2872
SA45_SOC_8	1310	293.45558166503906	1026.3399410247803	0.81523246	87.35393333333333
SA45_SOC_8	1311	300.23786544799805	1025.594437122345	0.7612928	87.42066666666666
SA45_SOC_8	1312	295.9715938568115	1028.747878074646	0.7974361	87.48740000000001
SA45_SOC_8	1313	299.5049858093262	1029.0233945846558	0.7063665	87.55413333333334
SA45_SOC_8	1314	295.6765365600586	1028.0605030059814	0.8141563	87.62086666666667
SA45_SOC_8	1315	301.0884475708008	1026.2066888809204	0.7933981	87.6876
SA45_SOC_8	1316	303.48249435424805	1026.8930339813232	0.88540447	87.75433333333334
SA45_SOC_8	1317	303.8364601135254	1025.8422088623047	0.88708854	87.82106666666667
SA45_SOC_8	1318	300.18296241760254	1025.1483964920044	0.87988657	87.8878
SA45_SOC_8	1319	300.06897926330566	1026.164846420288	0.91035724	87.95453333333333
SA45_SOC_8	1320	303.03234100341797	1027.0287322998047	0.9582328	88.02126666666666
SA45_SOC_8	1321	302.9893398284912	1026.8631649017334	0.9297017	88.08800000000001
SA45_SOC_8	1322	302.8201103210449	1026.8356776237488	0.9416998	88.15473333333334
SA45_SOC_8	1323	304.3279266357422	1025.3245854377747	0.8835018	88.22146666666667
SA45_SOC_8	1324	303.2017135620117	1024.8891019821167	0.9111584	88.2882
SA45_SOC_8	1325	302.59111404418945	1027.367205619812	0.77716106	88.35493333333334
SA45_SOC_8	1326	305.12340545654297	1026.348180770874	0.8953847	88.42166666666667
SA45_SOC_8	1327	297.8200149536133	1027.075595855713	0.8994957	88.4884
SA45_SOC_8	1328	300.492525100708	1028.7771034240723	0.64177436	88.55513333333333
SA45_SOC_8	1329	302.4089813232422	1025.8880424499512	0.90059584	88.62186666666666
SA45_SOC_8	1330	301.0894203186035	1025.6966614723206	0.8234149	88.68860000000001
SA45_SOC_8	1331	296.46217346191406	1027.6707887649536	0.68951577	88.75533333333334
SA45_SOC_8	1332	296.2217330932617	1026.9675779342651	0.8945467	88.82206666666667
SA45_SOC_8	1333	300.3381156921387	1026.0261869430542	0.7985884	88.8888
SA45_SOC_8	1334	305.51490783691406	1027.620062828064	0.72391546	88.95553333333334
SA45_SOC_8	1335	297.08696365356445	1027.5834345817566	0.8506499	89.02226666666667
SA45_SOC_8	1336	295.00611305236816	1027.421407699585	0.7602537	89.089
SA45_SOC_8	1337	296.1452007293701	1029.351053237915	0.5117974	89.15573333333333
SA45_SOC_8	1338	299.04436111450195	1027.800693511963	0.7532781	89.22246666666666
SA45_SOC_8	1339	297.692928314209	1027.2651100158691	0.81020993	89.28920000000001
SA45_SOC_8	1340	299.33226585388184	1026.4522075653076	0.76008445	89.35593333333334
SA45_SOC_8	1341	299.6974468231201	1026.8424367904663	0.82270235	89.42266666666667
SA45_SOC_8	1342	302.0734405517578	1028.0136394500732	0.63364	89.4894
SA45_SOC_8	1343	294.5008850097656	1029.4026803970337	0.71034694	89.55613333333334
SA45_SOC_8	1344	298.8937568664551	1026.2781429290771	0.8679328	89.62286666666667
SA45_SOC_8	1345	294.6942329406738	1027.5628995895386	0.8118004	89.6896
SA45_SOC_8	1346	296.8813705444336	1028.3855867385864	0.7464059	89.75633333333333
SA45_SOC_8	1347	301.6014862060547	1027.3089480400085	0.7268026	89.82306666666666
SA45_SOC_8	1348	306.95240020751953	1027.2975540161133	0.6154338	89.88980000000001
SA45_SOC_8	1349	295.71115493774414	1029.5897483825684	0.46880513	89.95653333333334
SA45_SOC_8	1350	297.1780586242676	1028.7998270988464	0.63836485	90.02326666666667
SA45_SOC_8	1351	297.8780937194824	1026.8338108062744	0.8294552	90.09
SA45_SOC_8	1352	299.79552268981934	1028.3879041671753	0.693106	90.15673333333334
SA45_SOC_8	1353	296.6334342956543	1027.2759246826172	0.73047024	90.22346666666667
SA45_SOC_8	1354	296.3189506530762	1027.2687792778015	0.6931355	90.2902
SA45_SOC_8	1355	297.93471336364746	1027.2988414764404	0.8227251	90.35693333333333
SA45_SOC_8	1356	303.5969924926758	1025.564374923706	0.87186444	90.42366666666666
SA45_SOC_8	1357	296.8842887878418	1028.3987188339233	0.7926195	90.49040000000001
SA45_SOC_8	1358	297.01695442199707	1028.0229091644287	0.5544183	90.55713333333334
SA45_SOC_8	1359	304.7031784057617	1025.2609205245972	0.72472376	90.62386666666667
SA45_SOC_8	1360	297.4530029296875	1027.940640449524	0.6183463	90.6906
SA45_SOC_8	1361	295.58069229125977	1029.5534420013428	0.7067512	90.75733333333334
SA45_SOC_8	1362	293.93646240234375	1027.699499130249	0.7667711	90.82406666666667
SA45_SOC_8	1363	293.63616943359375	1026.8329095840454	0.701057	90.8908
SA45_SOC_8	1364	302.6040744781494	1027.227966785431	0.5608504	90.95753333333333
SA45_SOC_8	1365	301.113224029541	1028.51877450943	0.7235565	91.02426666666666
SA45_SOC_8	1366	292.5570487976074	1027.8009510040283	0.80007625	91.09100000000001
SA45_SOC_8	1367	292.9878616333008	1029.9902772903442	0.80207413	91.15773333333334
SA45_SOC_8	1368	295.8142948150635	1026.65292263031	0.853878	91.22446666666667
SA45_SOC_8	1369	304.56647872924805	1027.2612476348877	0.7459449	91.2912
SA45_SOC_8	1370	298.6743450164795	1027.6149129867554	0.707031	91.35793333333334
SA45_SOC_8	1371	295.4233932495117	1029.5081233978271	0.7382879	91.42466666666667
SA45_SOC_8	1372	292.39110946655273	1028.8588571548462	0.7300728	91.4914
SA45_SOC_8	1373	301.6639709472656	1027.8609466552734	0.52515626	91.55813333333333
SA45_SOC_8	1374	298.97878646850586	1027.1446681022644	0.66285217	91.62486666666666
SA45_SOC_8	1375	299.34179306030273	1028.9936542510986	0.44147015	91.69160000000001
SA45_SOC_8	1376	299.2370796203613	1029.4478702545166	0.6078823	91.75833333333334
SA45_SOC_8	1377	297.8035354614258	1029.3486070632935	0.5389556	91.82506666666667
SA45_SOC_8	1378	295.27536392211914	1029.5306539535522	0.6946366	91.8918
SA45_SOC_8	1379	297.123498916626	1029.6299171447754	0.75979245	91.95853333333334
SA45_SOC_8	1380	296.46692276000977	1027.6122736930847	0.8930366	92.02526666666667
SA45_SOC_8	1381	297.29352951049805	1027.5489950180054	0.81961757	92.092
SA45_SOC_8	1382	295.46287536621094	1028.6492586135864	0.9301868	92.15873333333333
SA45_SOC_8	1383	297.90907859802246	1026.6197061538696	0.94012874	92.22546666666666
SA45_SOC_8	1384	297.3383331298828	1028.0491733551025	0.8770809	92.29220000000001
SA45_SOC_8	1385	297.62864112854004	1029.4324207305908	0.71670896	92.35893333333334
SA45_SOC_8	1386	304.61085319519043	1027.0881485939026	0.7587242	92.42566666666667
SA45_SOC_8	1387	301.8563461303711	1027.0139265060425	0.8570475	92.4924
SA45_SOC_8	1388	298.81725311279297	1029.3134593963623	0.7986826	92.55913333333334
SA45_SOC_8	1389	305.4235553741455	1025.6367945671082	0.80463684	92.62586666666667
SA45_SOC_8	1390	305.1262664794922	1025.810923576355	0.85790914	92.6926
SA45_SOC_8	1391	304.3975639343262	1028.7928104400635	0.5023321	92.75933333333333
SA45_SOC_8	1392	304.334192276001	1025.5343770980835	0.87615186	92.82606666666666
SA45_SOC_8	1393	303.0109977722168	1026.7199993133545	0.78963286	92.89280000000001
SA45_SOC_8	1394	304.3220615386963	1026.0421514511108	0.80717087	92.95953333333334
SA45_SOC_8	1395	306.26784324645996	1026.0062313079834	0.83265734	93.02626666666667
SA45_SOC_8	1396	304.67994689941406	1024.5299005508423	0.92415476	93.093
SA45_SOC_8	1397	301.67881965637207	1026.2069463729858	0.9325251	93.15973333333334
SA45_SOC_8	1398	300.8874320983887	1025.8186483383179	0.92667127	93.22646666666667
SA45_SOC_8	1399	296.7545700073242	1027.1325016021729	0.9427617	93.2932
SA45_SOC_8	1400	294.3611812591553	1027.888240814209	0.9162294	93.35993333333333
SA45_SOC_8	1401	301.61373138427734	1025.5036067962646	0.87390226	93.42666666666666
SA45_SOC_8	1402	298.3586311340332	1025.6508922576904	0.9181784	93.49340000000001
SA45_SOC_8	1403	293.8270568847656	1027.84916639328	0.89490217	93.56013333333334
SA45_SOC_8	1404	296.5655708312988	1027.0878911018372	0.9058559	93.62686666666667
SA45_SOC_8	1405	295.8255386352539	1026.5412998199463	0.9275051	93.6936
SA45_SOC_8	1406	293.7553882598877	1028.0171155929565	0.9398018	93.76033333333334
SA45_SOC_8	1407	295.4578113555908	1026.1157298088074	0.96467716	93.82706666666667
SA45_SOC_8	1408	291.7195701599121	1024.2700910568237	0.9824568	93.8938
SA45_SOC_8	1409	296.0717582702637	1025.677993297577	0.9747976	93.96053333333333
SA45_SOC_8	1410	291.14112854003906	1026.5694308280945	0.9717409	94.02726666666666
SA45_SOC_8	1411	299.1700744628906	1025.7227325439453	0.9714059	94.09400000000001
SA45_SOC_8	1412	292.3773193359375	1028.1028604507446	0.9264288	94.16073333333334
SA45_SOC_8	1413	295.6846046447754	1026.9642305374146	0.9306998	94.22746666666667
SA45_SOC_8	1414	297.156343460083	1027.5263357162476	0.92100215	94.2942
SA45_SOC_8	1415	298.25366020202637	1028.1509470939636	0.8669014	94.36093333333334
SA45_SOC_8	1416	296.69517517089844	1026.3185691833496	0.9181223	94.42766666666667
SA45_SOC_8	1417	290.6684875488281	1026.192011833191	0.9503588	94.4944
SA45_SOC_8	1418	292.87817001342773	1025.408592224121	0.9249066	94.56113333333333
SA45_SOC_8	1419	297.9993438720703	1024.5983934402466	0.8343029	94.62786666666666
SA45_SOC_8	1420	293.7702941894531	1024.1404438018799	0.9581086	94.69460000000001
SA45_SOC_8	1421	290.22274017333984	1027.6677632331848	0.8439651	94.76133333333334
SA45_SOC_8	1422	296.6205596923828	1026.4585161209106	0.88889587	94.82806666666667
SA45_SOC_8	1423	296.5989017486572	1027.5432658195496	0.94296575	94.8948
SA45_SOC_8	1424	298.1564426422119	1029.423794746399	0.71089995	94.96153333333334
SA45_SOC_8	1425	304.1579246520996	1026.2887001037598	0.8165871	95.02826666666667
SA45_SOC_8	1426	302.783260345459	1027.2454118728638	0.8594797	95.095
SA45_SOC_8	1427	304.16988372802734	1026.9227743148804	0.7686849	95.16173333333333
SA45_SOC_8	1428	302.0151901245117	1026.3545536994934	0.70185506	95.22846666666666
SA45_SOC_8	1429	307.3084259033203	1025.512297153473	0.7008226	95.29520000000001
SA45_SOC_8	1430	303.1672668457031	1027.1666193008423	0.48769617	95.36193333333334
SA45_SOC_8	1431	304.1937446594238	1025.6965327262878	0.6400033	95.42866666666667
SA45_SOC_8	1432	300.3126811981201	1028.7881755828857	0.54401195	95.4954
SA45_SOC_8	1433	300.8544158935547	1027.6940274238586	0.6561875	95.56213333333334
SA45_SOC_8	1434	300.4496383666992	1026.6135907173157	0.75024486	95.62886666666667
SA45_SOC_8	1435	306.06576919555664	1026.0606908798218	0.7068438	95.6956
SA45_SOC_8	1436	293.1112861633301	1028.1275796890259	0.9271071	95.76233333333333
SA45_SOC_8	1437	300.04674911499023	1028.284842967987	0.68806034	95.82906666666666
SA45_SOC_8	1438	297.22065925598145	1026.296682357788	0.83652574	95.89580000000001
SA45_SOC_8	1439	296.83055877685547	1028.8573122024536	0.8435477	95.96253333333334
SA45_SOC_8	1440	295.69178581237793	1028.002438545227	0.9260708	96.02926666666667
SA45_SOC_8	1441	304.5984649658203	1028.690779209137	0.738876	96.096
SA45_SOC_8	1442	301.7864799499512	1030.310275554657	0.7111025	96.16273333333334
SA45_SOC_8	1443	298.7138557434082	1029.1290950775146	0.8177613	96.22946666666667
SA45_SOC_8	1444	303.8559150695801	1025.1774287223816	0.8304808	96.2962
SA45_SOC_8	1445	299.0211296081543	1027.696087360382	0.8537968	96.36293333333333
SA45_SOC_8	1446	303.0616092681885	1026.7497396469116	0.8577571	96.42966666666666
SA45_SOC_8	1447	300.8591651916504	1027.0234537124634	0.80983526	96.49640000000001
SA45_SOC_8	1448	302.3828887939453	1029.1482782363892	0.62604666	96.56313333333334
SA45_SOC_8	1449	302.28166580200195	1026.067771911621	0.8300891	96.62986666666667
SA45_SOC_8	1450	293.5407257080078	1028.0319213867188	0.8787261	96.6966
SA45_SOC_8	1451	298.1979560852051	1028.1915664672852	0.8289979	96.76333333333334
SA45_SOC_8	1452	309.25621032714844	1027.1044993400574	0.73613715	96.83006666666667
SA45_SOC_8	1453	301.65069580078125	1026.3452196121216	0.7169322	96.8968
SA45_SOC_8	1454	297.4501419067383	1029.117636680603	0.5477887	96.96353333333333
SA45_SOC_8	1455	302.3458671569824	1028.2389450073242	0.48969343	97.03026666666666
SA45_SOC_8	1456	302.53615379333496	1027.9792642593384	0.68973374	97.09700000000001
SA45_SOC_8	1457	301.0707664489746	1030.547490119934	0.640778	97.16373333333334
SA45_SOC_8	1458	303.15879821777344	1027.28506565094	0.6117213	97.23046666666667
SA45_SOC_8	1459	298.2538604736328	1027.2082042694092	0.7136988	97.2972
SA45_SOC_8	1460	298.8756465911865	1027.6364135742188	0.76109916	97.36393333333334
SA45_SOC_8	1461	299.5327949523926	1026.4402341842651	0.74515134	97.43066666666667
SA45_SOC_8	1462	309.81393814086914	1026.3129043579102	0.82831675	97.4974
SA45_SOC_8	1463	303.95819664001465	1027.1794939041138	0.84565145	97.56413333333333
SA45_SOC_8	1464	301.53573989868164	1028.0603742599487	0.62505245	97.63086666666666
SA45_SOC_8	1465	297.4596977233887	1026.3259077072144	0.84400755	97.69760000000001
SA45_SOC_8	1466	299.5796012878418	1026.918911933899	0.7265766	97.76433333333334
SA45_SOC_8	1467	307.23758697509766	1026.677963733673	0.69323015	97.83106666666667
SA45_SOC_8	1468	311.14208221435547	1027.5110149383545	0.76400816	97.8978
SA45_SOC_8	1469	300.0681495666504	1027.9643297195435	0.8705122	97.96453333333334
SA45_SOC_8	1470	302.7468967437744	1026.9218730926514	0.73556954	98.03126666666667
SA45_SOC_8	1471	298.44408988952637	1024.7934436798096	0.95504105	98.098
SA45_SOC_8	1472	294.10740852355957	1025.40048122406	0.928634	98.16473333333333
SA45_SOC_8	1473	297.7649974822998	1025.1619148254395	0.87117296	98.23146666666666
SA45_SOC_8	1474	301.96117401123047	1024.3967771530151	0.90897	98.29820000000001
SA45_SOC_8	1475	292.2813892364502	1026.846170425415	0.8213346	98.36493333333334
SA45_SOC_8	1476	295.88330268859863	1024.2259311676025	0.92791176	98.43166666666667
SA45_SOC_8	1477	294.4050121307373	1026.9632649421692	0.82876825	98.4984
SA45_SOC_8	1478	295.206356048584	1027.0791363716125	0.6777373	98.56513333333334
SA45_SOC_8	1479	298.3827781677246	1026.156349182129	0.7086647	98.63186666666667
SA45_SOC_8	1480	298.3700180053711	1026.5440678596497	0.8411185	98.6986
SA45_SOC_8	1481	301.3664245605469	1027.3391389846802	0.90365416	98.76533333333333
SA45_SOC_8	1482	309.7306251525879	1024.4529104232788	0.8327759	98.83206666666666
SA45_SOC_8	1483	306.5940284729004	1024.3996095657349	0.93583995	98.89880000000001
SA45_SOC_8	1484	302.0931816101074	1027.494535446167	0.8118535	98.96553333333334
SA45_SOC_8	1485	301.31443977355957	1027.2405195236206	0.8886398	99.03226666666667
SA45_SOC_8	1486	304.2985153198242	1025.7144927978516	0.82914716	99.099
SA45_SOC_8	1487	296.4284420013428	1026.6472578048706	0.8220211	99.16573333333334
SA45_SOC_8	1488	300.6855010986328	1025.066900253296	0.75028664	99.23246666666667
SA45_SOC_8	1489	300.34111976623535	1026.5699458122253	0.83272874	99.2992
SA45_SOC_8	1490	296.0515022277832	1028.1001567840576	0.7852467	99.36593333333333
SA45_SOC_8	1491	303.4937381744385	1025.7217025756836	0.8820025	99.43266666666666
SA45_SOC_8	1492	299.0614986419678	1026.6733932495117	0.8846613	99.49940000000001
SA45_SOC_8	1493	295.7200813293457	1027.6573991775513	0.69274664	99.56613333333334
SA45_SOC_8	1494	299.53333854675293	1027.061047554016	0.6107724	99.63286666666667
SA45_SOC_8	1495	307.65543937683105	1025.8791589736938	0.6330895	99.6996
SA45_SOC_8	1496	298.48992347717285	1027.5912237167358	0.47425202	99.76633333333334
SA45_SOC_8	1497	307.598876953125	1025.759038925171	0.88023317	99.83306666666667
SA45_SOC_8	1498	308.37879180908203	1026.6067028045654	0.7318476	99.8998
SA45_SOC_8	1499	306.4375305175781	1027.654824256897	0.67224556	99.96653333333333
SA45_SOC_8	1500	299.47093963623047	1028.5301685333252	0.57363564	100.03326666666666
SA45_SOC_8	1501	302.43547439575195	1026.453366279602	0.80688214	100.10000000000001
SA45_SOC_8	1502	304.0084934234619	1025.9731435775757	0.8421384	100.16673333333334
SA45_SOC_8	1503	303.4951400756836	1025.4832649230957	0.8406188	100.23346666666667
SA45_SOC_8	1504	309.3353462219238	1025.701231956482	0.82233024	100.3002
SA45_SOC_8	1505	300.6473922729492	1027.703104019165	0.68868804	100.36693333333334
SA45_SOC_8	1506	304.95059967041016	1026.1934280395508	0.81555325	100.43366666666667
SA45_SOC_8	1507	298.8102149963379	1028.599820137024	0.6620614	100.5004
SA45_SOC_8	1508	305.0123405456543	1027.0937490463257	0.7705175	100.56713333333333
SA45_SOC_8	1509	304.6596050262451	1023.2843470573425	0.87317294	100.63386666666666
SA45_SOC_8	1510	298.8642883300781	1026.503963470459	0.7244002	100.70060000000001
SA45_SOC_8	1511	302.8490924835205	1027.541913986206	0.59493494	100.76733333333334
SA45_SOC_8	1512	305.3568363189697	1023.3034658432007	0.7873194	100.83406666666667
SA45_SOC_8	1513	303.69601249694824	1026.2406778335571	0.7183264	100.9008
SA45_SOC_8	1514	300.357027053833	1027.5911593437195	0.6859262	100.96753333333334
SA45_SOC_8	1515	300.4427146911621	1027.8753662109375	0.85372275	101.03426666666667
SA45_SOC_8	1516	303.50595474243164	1025.8604907989502	0.53198737	101.101
SA45_SOC_8	1517	303.51330757141113	1026.5679502487183	0.6301868	101.16773333333333
SA45_SOC_8	1518	304.2316246032715	1028.6314916610718	0.6861635	101.23446666666666
SA45_SOC_8	1519	302.17729568481445	1027.806293964386	0.52342224	101.30120000000001
SA45_SOC_8	1520	301.58214569091797	1028.5700798034668	0.58764744	101.36793333333334
SA45_SOC_8	1521	298.6508274078369	1027.842857837677	0.58617735	101.43466666666667
SA45_SOC_8	1522	301.9737911224365	1026.7744588851929	0.70335543	101.5014
SA45_SOC_8	1523	299.1153144836426	1028.6926460266113	0.43391207	101.56813333333334
SA45_SOC_8	1524	298.09075355529785	1027.6507687568665	0.6004739	101.63486666666667
SA45_SOC_8	1525	301.22408866882324	1026.9480085372925	0.8377202	101.7016
SA45_SOC_8	1526	300.3925323486328	1026.5375661849976	0.7518776	101.76833333333333
SA45_SOC_8	1527	300.62490463256836	1025.609049797058	0.86901754	101.83506666666666
SA45_SOC_8	1528	300.19643783569336	1026.896960735321	0.76627284	101.90180000000001
SA45_SOC_8	1529	297.8364944458008	1027.9842853546143	0.75750816	101.96853333333334
SA45_SOC_8	1530	297.22217559814453	1026.9802594184875	0.67954934	102.03526666666667
SA45_SOC_8	1531	298.1689167022705	1027.355875968933	0.66620255	102.102
SA45_SOC_8	1532	300.3175163269043	1026.0476875305176	0.4108317	102.16873333333334
SA45_SOC_8	1533	298.8471221923828	1025.5064392089844	0.5094788	102.23546666666667
SA45_SOC_8	1534	299.190731048584	1023.4517812728882	0.90766114	102.3022
SA45_SOC_8	1535	298.7010669708252	1026.9105434417725	0.7164454	102.36893333333333
SA45_SOC_8	1536	303.27378273010254	1025.2489471435547	0.8916191	102.43566666666666
SA45_SOC_8	1537	298.96562576293945	1026.9314646720886	0.812422	102.50240000000001
SA45_SOC_8	1538	298.49853515625	1028.996422290802	0.7810199	102.56913333333334
SA45_SOC_8	1539	298.37093353271484	1025.5708122253418	0.7949789	102.63586666666667
SA45_SOC_8	1540	300.71605682373047	1026.4813685417175	0.8423485	102.7026
SA45_SOC_8	1541	297.3003101348877	1027.3822689056396	0.7434849	102.76933333333334
SA45_SOC_8	1542	298.32006454467773	1025.2586030960083	0.8484541	102.83606666666667
SA45_SOC_8	1543	294.46706771850586	1027.089114189148	0.45750037	102.9028
SA45_SOC_8	1544	297.888708114624	1031.4606857299805	0.5245424	102.96953333333333
SA45_SOC_8	1545	301.59290313720703	1026.1931705474854	0.73112065	103.03626666666666
SA45_SOC_8	1546	299.2140769958496	1026.0311436653137	0.7637153	103.10300000000001
SA45_SOC_8	1547	300.6918525695801	1027.1350765228271	0.6660947	103.16973333333334
SA45_SOC_8	1548	301.5776538848877	1026.9447898864746	0.49729005	103.23646666666667
SA45_SOC_8	1549	299.6462059020996	1024.6569728851318	0.9143597	103.3032
SA45_SOC_8	1550	298.8493537902832	1025.970697402954	0.8049457	103.36993333333334
SA45_SOC_8	1551	298.0986785888672	1024.926438331604	0.8704025	103.43666666666667
SA45_SOC_8	1552	301.74073219299316	1026.661548614502	0.7756067	103.5034
SA45_SOC_8	1553	306.44991874694824	1027.0069742202759	0.4201983	103.57013333333333
SA45_SOC_8	1554	298.28956604003906	1025.6512784957886	0.779747	103.63686666666666
SA45_SOC_8	1555	297.3710632324219	1024.6030926704407	0.9100877	103.70360000000001
SA45_SOC_8	1556	296.80426597595215	1027.6203203201294	0.8270418	103.77033333333334
SA45_SOC_8	1557	305.5858039855957	1024.2160177230835	0.8692232	103.83706666666667
SA45_SOC_8	1558	303.2603073120117	1025.9331035614014	0.80621606	103.9038
SA45_SOC_8	1559	299.2429733276367	1028.2604455947876	0.8004698	103.97053333333334
SA45_SOC_8	1560	303.8236427307129	1026.4679789543152	0.8430545	104.03726666666667
SA45_SOC_8	1561	308.6282157897949	1025.2385187149048	0.92397356	104.104
SA45_SOC_8	1562	301.2311267852783	1026.0759472846985	0.87145936	104.17073333333333
SA45_SOC_8	1563	299.6195697784424	1025.2766275405884	0.9003885	104.23746666666666
SA45_SOC_8	1564	300.8361625671387	1026.557264328003	0.7803644	104.30420000000001
SA45_SOC_8	1565	303.63521575927734	1025.7732009887695	0.57023937	104.37093333333334
SA45_SOC_8	1566	306.19359970092773	1025.6635737419128	0.58717155	104.43766666666667
SA45_SOC_8	1567	297.6672077178955	1026.4053440093994	0.9519245	104.5044
SA45_SOC_8	1568	296.74412727355957	1028.2604455947876	0.88098437	104.57113333333334
SA45_SOC_8	1569	305.7157802581787	1024.5875787734985	0.8679042	104.63786666666667
SA45_SOC_8	1570	300.10411262512207	1025.8920979499817	0.86889684	104.7046
SA45_SOC_8	1571	295.9841537475586	1027.1886348724365	0.8178563	104.77133333333333
SA45_SOC_8	1572	297.63999938964844	1026.6802167892456	0.8786302	104.83806666666666
SA45_SOC_8	1573	298.9472007751465	1024.6569728851318	0.9108517	104.90480000000001
SA45_SOC_8	1574	296.4353084564209	1025.6575870513916	0.94877434	104.97153333333334
SA45_SOC_8	1575	294.2625617980957	1027.9062008857727	0.81346357	105.03826666666667
SA45_SOC_8	1576	303.65793228149414	1024.4562578201294	0.55820316	105.105
SA45_SOC_8	1577	302.86245346069336	1025.1887583732605	0.756077	105.17173333333334
SA45_SOC_8	1578	300.39862632751465	1025.0249934196472	0.742678	105.23846666666667
SA45_SOC_8	1579	296.4024353027344	1024.8802185058594	0.6422596	105.3052
SA45_SOC_8	1580	304.7214889526367	1024.8204803466797	0.9531378	105.37193333333333
SA45_SOC_8	1581	303.06092262268066	1024.5284843444824	0.8887387	105.43866666666666
SA45_SOC_8	1582	295.0806140899658	1025.6779289245605	0.8435882	105.50540000000001
SA45_SOC_8	1583	295.15880584716797	1027.3754453659058	0.9075146	105.57213333333334
SA45_SOC_8	1584	298.66790771484375	1026.2432527542114	0.889342	105.63886666666667
SA45_SOC_8	1585	305.5249786376953	1024.6748685836792	0.8332445	105.7056
SA45_SOC_8	1586	298.1499481201172	1029.0190172195435	0.36746487	105.77233333333334
SA45_SOC_8	1587	308.4906005859375	1026.195616722107	0.84154665	105.83906666666667
SA45_SOC_8	1588	301.521635055542	1026.9141483306885	0.8609282	105.9058
SA45_SOC_8	1589	297.0699691772461	1027.4677562713623	0.9083381	105.97253333333333
SA45_SOC_8	1590	301.0334014892578	1027.3836851119995	0.8276842	106.03926666666666
SA45_SOC_8	1591	299.75074768066406	1025.7880067825317	0.8592444	106.10600000000001
SA45_SOC_8	1592	299.35523986816406	1027.8200054168701	0.77918243	106.17273333333334
SA45_SOC_8	1593	297.76442527770996	1024.3393564224243	0.8334466	106.23946666666667
SA45_SOC_8	1594	296.0642910003662	1024.7123336791992	0.69974875	106.3062
SA45_SOC_8	1595	296.6824150085449	1022.6444149017334	0.9082266	106.37293333333334
SA45_SOC_8	1596	296.91993713378906	1022.4353313446045	0.95152646	106.43966666666667
SA45_SOC_8	1597	299.55739974975586	1025.8812189102173	0.8454464	106.5064
SA45_SOC_8	1598	294.9181079864502	1026.9696378707886	0.90026927	106.57313333333333
SA45_SOC_8	1599	293.40405464172363	1024.9360942840576	0.92827165	106.63986666666666
SA45_SOC_8	1600	295.9361743927002	1024.8217678070068	0.9115343	106.70660000000001
SA45_SOC_8	1601	301.4111137390137	1023.3268976211548	0.9173096	106.77333333333334
SA45_SOC_8	1602	297.5299072265625	1025.1307582855225	0.8643937	106.84006666666667
SA45_SOC_8	1603	297.90395736694336	1025.2367162704468	0.8565912	106.9068
SA45_SOC_8	1604	297.50518798828125	1027.249596118927	0.86588657	106.97353333333334
SA45_SOC_8	1605	297.6881504058838	1024.9635171890259	0.9320454	107.04026666666667
SA45_SOC_8	1606	298.15521240234375	1024.546766281128	0.8900987	107.107
SA45_SOC_8	1607	303.00750732421875	1024.766342639923	0.89951754	107.17373333333333
SA45_SOC_8	1608	298.7728500366211	1024.2849612236023	0.9596674	107.24046666666666
SA45_SOC_8	1609	302.4224281311035	1025.0354218482971	0.9444926	107.30720000000001
SA45_SOC_8	1610	294.0927028656006	1026.4274883270264	0.90480477	107.37393333333334
SA45_SOC_8	1611	296.5780448913574	1023.399703502655	0.9302221	107.44066666666667
SA45_SOC_8	1612	298.35079193115234	1028.215126991272	0.8060635	107.5074
SA45_SOC_8	1613	293.2164001464844	1028.1232023239136	0.776609	107.57413333333334
SA45_SOC_8	1614	294.22608375549316	1026.4034128189087	0.92660624	107.64086666666667
SA45_SOC_8	1615	295.74960708618164	1025.281777381897	0.8795491	107.7076
SA45_SOC_8	1616	294.7346019744873	1026.7331957817078	0.6644937	107.77433333333333
SA45_SOC_8	1617	297.73155212402344	1027.3912167549133	0.48713797	107.84106666666666
SA45_SOC_8	1618	296.46074295043945	1026.4616060256958	0.82605433	107.90780000000001
SA45_SOC_8	1619	296.61463737487793	1028.457555770874	0.81880945	107.97453333333334
SA45_SOC_8	1620	294.27080154418945	1026.8103790283203	0.8737149	108.04126666666667
SA45_SOC_8	1621	294.8544502258301	1024.7940874099731	0.73199	108.108
SA45_SOC_8	1622	294.06392097473145	1027.0591807365417	0.89478236	108.17473333333334
SA45_SOC_8	1623	291.0035991668701	1024.8249864578247	0.9204883	108.24146666666667
SA45_SOC_8	1624	298.53535652160645	1025.0008535385132	0.95785624	108.3082
SA45_SOC_8	1625	293.3723831176758	1025.481333732605	0.9731592	108.37493333333333
SA45_SOC_8	1626	296.08251571655273	1025.573902130127	0.8529276	108.44166666666666
SA45_SOC_8	1627	299.21579360961914	1024.7781229019165	0.9228308	108.50840000000001
SA45_SOC_8	1628	299.0408134460449	1026.7279815673828	0.90645075	108.57513333333334
SA45_SOC_8	1629	298.3462429046631	1024.5913767814636	0.941864	108.64186666666667
SA45_SOC_8	1630	297.69518852233887	1023.7337350845337	0.9314101	108.7086
SA45_SOC_8	1631	291.4760398864746	1027.1626281738281	0.4122262	108.77533333333334
SA45_SOC_8	1632	291.9675064086914	1027.6944780349731	0.34049946	108.84206666666667
SA45_SOC_8	1633	292.20428466796875	1027.5752592086792	0.67701644	108.9088
SA45_SOC_8	1634	296.94934844970703	1027.7611684799194	0.72903645	108.97553333333333
SA45_SOC_8	1635	301.2356758117676	1028.9385509490967	0.865199	109.04226666666666
SA45_SOC_8	1636	296.93675994873047	1025.5363726615906	0.9011112	109.10900000000001
SA45_SOC_8	1637	294.5936393737793	1026.3660764694214	0.9579734	109.17573333333334
SA45_SOC_8	1638	294.47553634643555	1024.7938299179077	0.8933905	109.24246666666667
SA45_SOC_8	1639	297.4835014343262	1025.754210948944	0.91763973	109.3092
SA45_SOC_8	1640	297.65527725219727	1024.256637096405	0.85463566	109.37593333333334
SA45_SOC_8	1641	302.5520896911621	1024.8881363868713	0.7993746	109.44266666666667
SA45_SOC_8	1642	296.67503356933594	1026.0218739509583	0.8355955	109.5094
SA45_SOC_8	1643	298.804407119751	1028.322114944458	0.7805478	109.57613333333333
SA45_SOC_8	1644	299.2474365234375	1025.4730296134949	0.8952252	109.64286666666666
SA45_SOC_8	1645	302.8319549560547	1024.5103311538696	0.9056776	109.70960000000001
SA45_SOC_8	1646	295.0353240966797	1026.7941570281982	0.75024074	109.77633333333334
SA45_SOC_8	1647	298.70933532714844	1025.8261156082153	0.8966988	109.84306666666667
SA45_SOC_8	1648	299.0438461303711	1025.0168824195862	0.9351672	109.9098
SA45_SOC_8	1649	292.55187034606934	1029.4402742385864	0.8468002	109.97653333333334
SA45_SOC_8	1650	302.82620429992676	1026.4900588989258	0.59446067	110.04326666666667
SA45_SOC_8	1651	297.5693893432617	1024.6152591705322	0.94168943	110.11
SA45_SOC_8	1652	302.569055557251	1026.653437614441	0.76362836	110.17673333333333
SA45_SOC_8	1653	297.0244789123535	1025.34499168396	0.91257894	110.24346666666666
SA45_SOC_8	1654	298.3670425415039	1024.0046167373657	0.9493727	110.31020000000001
SA45_SOC_8	1655	293.2313346862793	1026.9316577911377	0.9528106	110.37693333333334
SA45_SOC_8	1656	303.19141387939453	1025.8378314971924	0.8322824	110.44366666666667
SA45_SOC_8	1657	295.5610656738281	1026.7023611068726	0.97021973	110.5104
SA45_SOC_8	1658	298.6384391784668	1028.0633354187012	0.74713105	110.57713333333334
SA45_SOC_8	1659	302.78014183044434	1024.8318099975586	0.79065585	110.64386666666667
SA45_SOC_8	1660	305.79660415649414	1024.514193534851	0.8904293	110.7106
SA45_SOC_8	1661	303.09900283813477	1025.9835720062256	0.90062773	110.77733333333333
SA45_SOC_8	1662	304.1484260559082	1024.3734741210938	0.9431233	110.84406666666666
SA45_SOC_8	1663	302.08065032958984	1027.023196220398	0.7387514	110.91080000000001
SA45_SOC_8	1664	297.8097152709961	1028.6050987243652	0.8579045	110.97753333333334
SA45_SOC_8	1665	300.6821823120117	1027.050940990448	0.82505435	111.04426666666667
SA45_SOC_8	1666	299.3568420410156	1024.1888523101807	0.9441474	111.111
SA45_SOC_8	1667	301.4347457885742	1026.9651317596436	0.75799716	111.17773333333334
SA45_SOC_8	1668	295.83020210266113	1026.1083912849426	0.78067505	111.24446666666667
SA45_SOC_8	1669	294.82707023620605	1024.9310731887817	0.9222066	111.3112
SA45_SOC_8	1670	295.0506019592285	1025.5832362174988	0.7878793	111.37793333333333
SA45_SOC_8	1671	303.02212715148926	1025.893964767456	0.7571777	111.44466666666666
SA45_SOC_8	1672	296.12926483154297	1027.2649812698364	0.8619324	111.51140000000001
SA45_SOC_8	1673	295.82616806030273	1027.0873761177063	0.87884885	111.57813333333334
SA45_SOC_8	1674	299.18907165527344	1025.1113820075989	0.8896933	111.64486666666667
SA45_SOC_8	1675	298.3451271057129	1026.352686882019	0.70114106	111.7116
SA45_SOC_8	1676	295.01941680908203	1027.1278667449951	0.7319867	111.77833333333334
SA45_SOC_8	1677	295.5384635925293	1026.5953731536865	0.71595705	111.84506666666667
SA45_SOC_8	1678	299.2913246154785	1025.531930923462	0.9342767	111.9118
SA45_SOC_8	1679	297.1739673614502	1026.3167667388916	0.8224692	111.97853333333333
SA45_SOC_8	1680	300.76480865478516	1024.4280624389648	0.92109454	112.04526666666666
SA45_SOC_8	1681	299.6040344238281	1026.0314655303955	0.80627316	112.11200000000001
SA45_SOC_8	1682	300.41470527648926	1028.960952758789	0.6843984	112.17873333333334
SA45_SOC_8	1683	300.2735424041748	1025.5753183364868	0.8509577	112.24546666666667
SA45_SOC_8	1684	303.8627529144287	1024.54496383667	0.88903606	112.3122
SA45_SOC_8	1685	306.8947219848633	1025.574288368225	0.742647	112.37893333333334
SA45_SOC_8	1686	303.31729888916016	1023.6055040359497	0.9410704	112.44566666666667
SA45_SOC_8	1687	298.4363079071045	1028.4781551361084	0.910137	112.5124
SA45_SOC_8	1688	296.42967224121094	1027.4404621124268	0.82632154	112.57913333333333
SA45_SOC_8	1689	298.63643646240234	1026.8608474731445	0.8509926	112.64586666666666
SA45_SOC_8	1690	296.6421318054199	1025.527424812317	0.94197327	112.71260000000001
SA45_SOC_8	1691	303.8295364379883	1026.600136756897	0.87133676	112.77933333333334
SA45_SOC_8	1692	299.122896194458	1024.9569511413574	0.96340233	112.84606666666667
SA45_SOC_8	1693	295.1828956604004	1024.7141361236572	0.8782962	112.9128
SA45_SOC_8	1694	296.40910148620605	1026.0211658477783	0.92569995	112.97953333333334
SA45_SOC_8	1695	305.167179107666	1027.0343327522278	0.6925665	113.04626666666667
SA45_SOC_8	1696	302.61457443237305	1024.9028778076172	0.88730603	113.113
SA45_SOC_8	1697	304.1462516784668	1027.4595165252686	0.89286685	113.17973333333333
SA45_SOC_8	1698	300.9854793548584	1026.5020322799683	0.92265767	113.24646666666666
SA45_SOC_8	1699	304.2605209350586	1025.9746885299683	0.84762526	113.31320000000001
SA45_SOC_8	1700	303.0795478820801	1028.0751156806946	0.7295505	113.37993333333334
SA45_SOC_8	1701	306.225643157959	1025.210452079773	0.8440173	113.44666666666667
SA45_SOC_8	1702	305.1731586456299	1026.344575881958	0.7835857	113.5134
SA45_SOC_8	1703	297.58460998535156	1028.3016443252563	0.78898543	113.58013333333334
SA45_SOC_8	1704	302.43138313293457	1025.615680217743	0.7440774	113.64686666666667
SA45_SOC_8	1705	297.811803817749	1023.472638130188	0.9052555	113.7136
SA45_SOC_8	1706	304.9060821533203	1024.5738673210144	0.83994	113.78033333333333
SA45_SOC_8	1707	296.92108154296875	1025.9961891174316	0.8264357	113.84706666666666
SA45_SOC_8	1708	300.4846000671387	1025.8702754974365	0.9043132	113.91380000000001
SA45_SOC_8	1709	300.28146743774414	1026.385259628296	0.92819166	113.98053333333334
SA45_SOC_8	1710	295.2752494812012	1026.7826342582703	0.9562288	114.04726666666667
SA45_SOC_8	1711	303.20749282836914	1024.9139499664307	0.8737206	114.114
SA45_SOC_8	1712	304.15958404541016	1026.7441391944885	0.6840209	114.18073333333334
SA45_SOC_8	1713	301.52538299560547	1026.3444471359253	0.72161305	114.24746666666667
SA45_SOC_8	1714	300.56997299194336	1026.2434458732605	0.8267478	114.3142
SA45_SOC_8	1715	297.96958923339844	1027.7099919319153	0.69806325	114.38093333333333
SA45_SOC_8	1716	299.3276596069336	1026.1524868011475	0.89652437	114.44766666666666
SA45_SOC_8	1717	303.30453872680664	1029.464156627655	0.46461183	114.51440000000001
SA45_SOC_8	1718	297.48244285583496	1027.3935985565186	0.8831776	114.58113333333334
SA45_SOC_8	1719	294.7159194946289	1026.1148929595947	0.8301729	114.64786666666667
SA45_SOC_8	1720	296.7945671081543	1025.8270168304443	0.8812729	114.7146
SA45_SOC_8	1721	294.70622062683105	1026.6727495193481	0.96730405	114.78133333333334
SA45_SOC_8	1722	300.639066696167	1024.5628595352173	0.9007493	114.84806666666667
SA45_SOC_8	1723	294.0275287628174	1026.3734149932861	0.9151583	114.9148
SA45_SOC_8	1724	297.8790092468262	1027.1525859832764	0.8553998	114.98153333333333
SA45_SOC_8	1725	293.1756019592285	1025.923833847046	0.93268067	115.04826666666666
SA45_SOC_8	1726	297.8089141845703	1025.9723711013794	0.8680153	115.11500000000001
SA45_SOC_8	1727	295.2309322357178	1025.7952165603638	0.5683046	115.18173333333334
SA45_SOC_8	1728	298.8965892791748	1024.4450569152832	0.84425414	115.24846666666667
SA45_SOC_8	1729	297.59897232055664	1025.1413798332214	0.9191228	115.3152
SA45_SOC_8	1730	296.16405487060547	1026.5348625183105	0.70513153	115.38193333333334
SA45_SOC_8	1731	295.91257095336914	1026.9464635849	0.86498857	115.44866666666667
SA45_SOC_8	1732	295.3155326843262	1027.6835346221924	0.7982239	115.5154
SA45_SOC_8	1733	293.4220504760742	1026.5225672721863	0.90261406	115.58213333333333
SA45_SOC_8	1734	295.60375213623047	1025.3507852554321	0.95355064	115.64886666666666
SA45_SOC_8	1735	299.6037483215332	1025.2179193496704	0.88942176	115.71560000000001
SA45_SOC_8	1736	296.2687683105469	1025.1710557937622	0.8736903	115.78233333333334
SA45_SOC_8	1737	296.84743881225586	1024.6346354484558	0.88808084	115.84906666666667
SA45_SOC_8	1738	301.3560104370117	1023.4788179397583	0.89087564	115.9158
SA45_SOC_8	1739	295.86570739746094	1026.3540387153625	0.8858998	115.98253333333334
SA45_SOC_8	1740	296.81739807128906	1026.4909601211548	0.8936447	116.04926666666667
SA45_SOC_8	1741	297.55605697631836	1026.8932271003723	0.6976717	116.116
SA45_SOC_8	1742	300.3885555267334	1027.969994544983	0.684042	116.18273333333333
SA45_SOC_8	1743	302.1243667602539	1025.8898448944092	0.77744967	116.24946666666666
SA45_SOC_8	1744	301.4810371398926	1026.3729000091553	0.6353004	116.31620000000001
SA45_SOC_8	1745	298.27609062194824	1026.6553044319153	0.87463474	116.38293333333334
SA45_SOC_8	1746	296.21495246887207	1025.350399017334	0.8857575	116.44966666666667
SA45_SOC_8	1747	297.82602310180664	1025.7568502426147	0.8998439	116.5164
SA45_SOC_8	1748	291.48176193237305	1026.092233657837	0.9615546	116.58313333333334
SA45_SOC_8	1749	297.7792739868164	1024.4569659233093	0.96550006	116.64986666666667
SA45_SOC_8	1750	297.2753620147705	1025.0133419036865	0.94150966	116.7166
SA45_SOC_8	1751	295.0315475463867	1025.3816843032837	0.9688046	116.78333333333333
SA45_SOC_8	1752	306.46894454956055	1024.161171913147	0.92822945	116.85006666666666
SA45_SOC_8	1753	296.803035736084	1026.5155506134033	0.95472085	116.91680000000001
SA45_SOC_8	1754	302.79064178466797	1024.7416877746582	0.91961575	116.98353333333334
SA45_SOC_8	1755	297.22792625427246	1027.216444015503	0.9608256	117.05026666666667
SA45_SOC_8	1756	299.1097927093506	1026.9907522201538	0.8106112	117.117
SA45_SOC_8	1757	301.1873531341553	1027.5182247161865	0.8550136	117.18373333333334
SA45_SOC_8	1758	303.8408088684082	1024.8905181884766	0.91793233	117.25046666666667
SA45_SOC_8	1759	300.80357551574707	1025.5656623840332	0.8633338	117.3172
SA45_SOC_8	1760	303.7013339996338	1025.935034751892	0.8754283	117.38393333333333
SA45_SOC_8	1761	303.3035659790039	1025.0303363800049	0.86464727	117.45066666666666
SA45_SOC_8	1762	290.3697395324707	1026.7729139328003	0.9599729	117.51740000000001
SA45_SOC_8	1763	296.7190361022949	1029.068841934204	0.91174436	117.58413333333334
SA45_SOC_8	1764	298.7343120574951	1027.5171947479248	0.92111194	117.65086666666667
SA45_SOC_8	1765	291.7515563964844	1025.8509635925293	0.9343361	117.7176
SA45_SOC_8	1766	295.5550003051758	1027.1689367294312	0.94109076	117.78433333333334
SA45_SOC_8	1767	296.54714584350586	1025.1370668411255	0.95258194	117.85106666666667
SA45_SOC_8	1768	301.1699867248535	1025.2139282226562	0.91452545	117.9178
SA45_SOC_8	1769	303.05005073547363	1025.0299501419067	0.93065834	117.98453333333333
SA45_SOC_8	1770	293.9523124694824	1027.1832919120789	0.89569587	118.05126666666666
SA45_SOC_8	1771	305.72187423706055	1025.2002811431885	0.89652675	118.11800000000001
SA45_SOC_8	1772	297.1674156188965	1025.902590751648	0.87222993	118.18473333333334
SA45_SOC_8	1773	296.0567092895508	1023.4237146377563	0.94236624	118.25146666666667
SA45_SOC_8	1774	298.9426517486572	1025.8906173706055	0.8531876	118.3182
SA45_SOC_8	1775	298.8258934020996	1024.7840452194214	0.9590641	118.38493333333334
SA45_SOC_8	1776	297.2321319580078	1027.112545967102	0.8894542	118.45166666666667
SA45_SOC_8	1777	299.84533309936523	1025.1677083969116	0.8893552	118.5184
SA45_SOC_8	1778	295.68108558654785	1025.9853744506836	0.92067087	118.58513333333333
SA45_SOC_8	1779	297.9792594909668	1026.2072038650513	0.950798	118.65186666666666
SA45_SOC_8	1780	295.3726387023926	1025.8765840530396	0.81084824	118.71860000000001
SA45_SOC_8	1781	303.6873149871826	1025.263946056366	0.82240736	118.78533333333334
SA45_SOC_8	1782	299.79002952575684	1025.6002950668335	0.83077735	118.85206666666667
SA45_SOC_8	1783	301.87851905822754	1027.1349477767944	0.8130336	118.9188
SA45_SOC_8	1784	300.3227233886719	1026.6367650032043	0.93503964	118.98553333333334
SA45_SOC_8	1785	300.9469985961914	1027.798182964325	0.78929514	119.05226666666667
SA45_SOC_8	1786	301.3172435760498	1026.2017965316772	0.9388311	119.119
SA45_SOC_8	1787	301.1554527282715	1026.5934419631958	0.95569193	119.18573333333333
SA45_SOC_8	1788	301.6486930847168	1025.3198862075806	0.92615193	119.25246666666666
SA45_SOC_8	1789	299.1701889038086	1026.7438173294067	0.7782876	119.3192
SA45_SOC_8	1790	301.2696647644043	1026.179780960083	0.7537393	119.38593333333334
SA45_SOC_8	1791	301.19287490844727	1027.1773052215576	0.89098954	119.45266666666667
SA45_SOC_8	1792	300.36635398864746	1026.2617921829224	0.90508586	119.5194
SA45_SOC_8	1793	301.3307189941406	1027.8913950920105	0.86100876	119.58613333333334
SA45_SOC_8	1794	303.0685615539551	1026.9067454338074	0.8802376	119.65286666666667
SA45_SOC_8	1795	303.24193954467773	1025.686104297638	0.8523691	119.7196
SA45_SOC_8	1796	301.11677169799805	1027.5612258911133	0.7108485	119.78633333333333
SA45_SOC_8	1797	298.57306480407715	1024.8030352592468	0.9375186	119.85306666666666
SA45_SOC_8	1798	306.1073684692383	1024.1858267784119	0.8926812	119.9198
SA45_SOC_8	1799	293.92324447631836	1026.3687801361084	0.96410507	119.98653333333334
SA45_SOC_8	1800	300.1025676727295	1026.896252632141	0.93502367	120.05326666666667
SA45_SOC_8	1801	299.5034694671631	1024.674482345581	0.9824822	120.12
SA45_SOC_8	1802	299.730920791626	1025.4470872879028	0.983071	120.18673333333334
SA45_SOC_8	1803	299.9750232696533	1024.4608926773071	0.955846	120.25346666666667
SA45_SOC_8	1804	305.5339050292969	1025.1997661590576	0.8538158	120.3202
SA45_SOC_8	1805	301.3797855377197	1027.5210571289062	0.73398846	120.38693333333333
SA45_SOC_8	1806	301.4439010620117	1025.1868271827698	0.92304665	120.45366666666666
SA45_SOC_8	1807	298.81221771240234	1027.3630857467651	0.78807634	120.5204
SA45_SOC_8	1808	297.26417541503906	1028.16073179245	0.7008219	120.58713333333334
SA45_SOC_8	1809	299.31421279907227	1026.1443758010864	0.80822	120.65386666666667
SA45_SOC_8	1810	301.4021301269531	1024.7549486160278	0.864388	120.7206
SA45_SOC_8	1811	296.79436683654785	1026.953158378601	0.71276397	120.78733333333334
SA45_SOC_8	1812	302.2042751312256	1027.4193477630615	0.6960471	120.85406666666667
SA45_SOC_8	1813	301.75289154052734	1025.894865989685	0.7004188	120.9208
SA45_SOC_8	1814	296.01502418518066	1026.0236120224	0.9195173	120.98753333333333
SA45_SOC_8	1815	299.3136405944824	1025.6744527816772	0.85437506	121.05426666666666
SA45_SOC_8	1816	295.2979373931885	1024.7371816635132	0.913171	121.121
SA45_SOC_8	1817	299.6928405761719	1024.8276901245117	0.9191575	121.18773333333334
SA45_SOC_8	1818	298.62728118896484	1025.3241348266602	0.71002	121.25446666666667
SA45_SOC_8	1819	296.05573654174805	1026.724762916565	0.74418885	121.3212
SA45_SOC_8	1820	299.1041564941406	1027.956862449646	0.83600324	121.38793333333334
SA45_SOC_8	1821	298.08746337890625	1024.4879293441772	0.94634557	121.45466666666667
SA45_SOC_8	1822	301.31054878234863	1025.8933210372925	0.86091095	121.5214
SA45_SOC_8	1823	296.32922172546387	1027.6502537727356	0.8003085	121.58813333333333
SA45_SOC_8	1824	299.5290756225586	1025.1321744918823	0.9287731	121.65486666666666
SA45_SOC_8	1825	303.16457748413086	1025.3434467315674	0.8695674	121.7216
SA45_SOC_8	1826	296.89098358154297	1027.6808309555054	0.7183351	121.78833333333334
SA45_SOC_8	1827	298.64490509033203	1025.7133340835571	0.8151405	121.85506666666667
SA45_SOC_8	1828	305.4525375366211	1027.7221584320068	0.78059614	121.9218
SA45_SOC_8	1829	296.61755561828613	1028.0302476882935	0.87933576	121.98853333333334
SA45_SOC_8	1830	297.5581455230713	1027.4920892715454	0.8918971	122.05526666666667
SA45_SOC_8	1831	299.18169021606445	1026.0473012924194	0.9010355	122.122
SA45_SOC_8	1832	296.04692459106445	1028.2930183410645	0.8476008	122.18873333333333
SA45_SOC_8	1833	295.4658508300781	1027.9133462905884	0.688498	122.25546666666666
SA45_SOC_8	1834	296.68596267700195	1025.731873512268	0.88188034	122.3222
SA45_SOC_8	1835	309.781551361084	1026.985023021698	0.81086236	122.38893333333334
SA45_SOC_8	1836	305.4067039489746	1025.8189058303833	0.7349286	122.45566666666667
SA45_SOC_8	1837	299.1664981842041	1027.0130252838135	0.81350213	122.5224
SA45_SOC_8	1838	297.180118560791	1028.0711889266968	0.7663385	122.58913333333334
SA45_SOC_8	1839	299.09199714660645	1025.6376314163208	0.8309389	122.65586666666667
SA45_SOC_8	1840	299.0884494781494	1024.7609996795654	0.94503224	122.7226
SA45_SOC_8	1841	299.0572929382324	1027.512366771698	0.7546676	122.78933333333333
SA45_SOC_8	1842	309.8096752166748	1025.2459859848022	0.7582138	122.85606666666666
SA45_SOC_8	1843	295.05188941955566	1024.8161029815674	0.96143824	122.9228
SA45_SOC_8	1844	302.8732109069824	1025.7903242111206	0.85947824	122.98953333333334
SA45_SOC_8	1845	298.2359790802002	1026.718454360962	0.88950676	123.05626666666667
SA45_SOC_8	1846	298.0656909942627	1025.4972982406616	0.9525578	123.123
SA45_SOC_8	1847	297.8254508972168	1027.5719118118286	0.81016815	123.18973333333334
SA45_SOC_8	1848	300.9253978729248	1027.20871925354	0.7223596	123.25646666666667
SA45_SOC_8	1849	297.5003242492676	1027.8424715995789	0.7866459	123.3232
SA45_SOC_8	1850	305.34539222717285	1027.8324937820435	0.5257133	123.38993333333333
SA45_SOC_8	1851	304.4385051727295	1025.6968545913696	0.8916786	123.45666666666666
SA45_SOC_8	1852	304.90333557128906	1027.0679998397827	0.7927558	123.5234
SA45_SOC_8	1853	298.6062240600586	1027.0345258712769	0.9210016	123.59013333333334
SA45_SOC_8	1854	301.9497299194336	1026.0496830940247	0.9351765	123.65686666666667
SA45_SOC_8	1855	295.7888889312744	1026.574387550354	0.872464	123.7236
SA45_SOC_8	1856	301.71838760375977	1026.0214233398438	0.8248387	123.79033333333334
SA45_SOC_8	1857	296.8857765197754	1025.214443206787	0.7613143	123.85706666666667
SA45_SOC_8	1858	298.1462860107422	1026.4678502082825	0.634458	123.9238
SA45_SOC_8	1859	298.56313705444336	1026.7810893058777	0.6934874	123.99053333333333
SA45_SOC_8	1860	299.55596923828125	1026.0805177688599	0.9521075	124.05726666666666
SA45_SOC_8	1861	296.3774871826172	1025.7823419570923	0.9275562	124.124
SA45_SOC_8	1862	299.3154716491699	1025.52330493927	0.8005386	124.19073333333334
SA45_SOC_8	1863	301.94629669189453	1026.5419435501099	0.8437362	124.25746666666667
SA45_SOC_8	1864	304.15002822875977	1025.224871635437	0.8080639	124.3242
SA45_SOC_8	1865	305.7322883605957	1027.3046350479126	0.7626003	124.39093333333334
SA45_SOC_8	1866	298.8669776916504	1025.569396018982	0.9371424	124.45766666666667
SA45_SOC_8	1867	299.6140766143799	1026.2395191192627	0.9227149	124.5244
SA45_SOC_8	1868	300.2398109436035	1027.5005221366882	0.86137587	124.59113333333333
SA45_SOC_8	1869	302.11649894714355	1026.7695665359497	0.8621708	124.65786666666666
SA45_SOC_8	1870	296.26001358032227	1025.74049949646	0.9428307	124.7246
SA45_SOC_8	1871	294.10895347595215	1027.5774478912354	0.86764205	124.79133333333334
SA45_SOC_8	1872	296.4846897125244	1026.146821975708	0.92092115	124.85806666666667
SA45_SOC_8	1873	304.669246673584	1024.696433544159	0.9391005	124.9248
SA45_SOC_8	1874	297.8258228302002	1025.9571146965027	0.77230203	124.99153333333334
SA45_SOC_8	1875	292.8185749053955	1026.858787536621	0.85178024	125.05826666666667
SA45_SOC_8	1876	295.99605560302734	1026.1063313484192	0.7372665	125.125
SA45_SOC_8	1877	301.09917640686035	1027.9715394973755	0.72514176	125.19173333333333
SA45_SOC_8	1878	297.7027988433838	1026.6607761383057	0.6407584	125.25846666666666
SA45_SOC_8	1879	302.79001235961914	1022.8993320465088	0.90475464	125.3252
SA45_SOC_8	1880	300.8731269836426	1027.103533744812	0.82886493	125.39193333333334
SA45_SOC_8	1881	295.04236221313477	1026.4616060256958	0.9456657	125.45866666666667
SA45_SOC_8	1882	300.9207344055176	1027.5389528274536	0.64235383	125.5254
SA45_SOC_8	1883	302.54648208618164	1029.7304677963257	0.40922874	125.59213333333334
SA45_SOC_8	1884	303.50555419921875	1026.0006952285767	0.8387795	125.65886666666667
SA45_SOC_8	1885	297.7272319793701	1026.8867254257202	0.8287525	125.7256
SA45_SOC_8	1886	304.7549057006836	1025.9276962280273	0.819696	125.79233333333333
SA45_SOC_8	1887	296.5516948699951	1025.490539073944	0.8779768	125.85906666666666
SA45_SOC_8	1888	303.2226276397705	1025.5957889556885	0.73222065	125.9258
SA45_SOC_8	1889	298.9796447753906	1028.7048768997192	0.67173207	125.99253333333334
SA45_SOC_8	1890	293.0617618560791	1028.4437799453735	0.8650691	126.05926666666667
SA45_SOC_8	1891	298.7663269042969	1026.648030281067	0.86758333	126.126
SA45_SOC_8	1892	295.3370189666748	1026.696310043335	0.8648249	126.19273333333334
SA45_SOC_8	1893	299.7865104675293	1025.5852317810059	0.8489914	126.25946666666667
SA45_SOC_8	1894	293.2339096069336	1026.7927408218384	0.87479556	126.3262
SA45_SOC_8	1895	293.60498428344727	1026.852478981018	0.7775202	126.39293333333333
SA45_SOC_8	1896	297.7536678314209	1026.7484521865845	0.83368087	126.45966666666666
SA45_SOC_8	1897	302.5128650665283	1026.5622854232788	0.66701037	126.5264
SA45_SOC_8	1898	299.21055793762207	1026.9656467437744	0.83451605	126.59313333333334
SA45_SOC_8	1899	298.341007232666	1026.6639947891235	0.9069017	126.65986666666667
SA45_SOC_8	1900	300.7676410675049	1026.8950939178467	0.9283631	126.7266
SA45_SOC_8	1901	301.3528633117676	1025.7498979568481	0.8941476	126.79333333333334
SA45_SOC_8	1902	299.91382598876953	1026.1890506744385	0.8347947	126.86006666666667
SA45_SOC_8	1903	299.58703994750977	1027.392761707306	0.768447	126.9268
SA45_SOC_8	1904	299.1104793548584	1027.2514629364014	0.7785974	126.99353333333333
SA45_SOC_8	1905	297.7515506744385	1025.293686389923	0.9238383	127.06026666666666
SA45_SOC_8	1906	300.44989585876465	1024.9387979507446	0.930095	127.127
SA45_SOC_8	1907	296.4632034301758	1027.0176601409912	0.813742	127.19373333333334
SA45_SOC_8	1908	301.8075370788574	1024.421238899231	0.9014936	127.26046666666667
SA45_SOC_8	1909	302.519588470459	1025.261950492859	0.7702423	127.3272
SA45_SOC_8	1910	295.0441074371338	1026.9204568862915	0.8042496	127.39393333333334
SA45_SOC_8	1911	296.46228790283203	1025.0152730941772	0.8529457	127.46066666666667
SA45_SOC_8	1912	295.76451301574707	1026.861491203308	0.9329958	127.5274
SA45_SOC_8	1913	297.65018463134766	1030.3406596183777	0.39730778	127.59413333333333
SA45_SOC_8	1914	295.13322830200195	1025.77796459198	0.88130796	127.66086666666666
SA45_SOC_8	1915	296.9867706298828	1025.2368450164795	0.89332753	127.7276
SA45_SOC_8	1916	296.5711784362793	1027.003948688507	0.826856	127.79433333333334
SA45_SOC_8	1917	298.3109951019287	1024.4229125976562	0.82872605	127.86106666666667
SA45_SOC_8	1918	292.39694595336914	1024.5324754714966	0.83253807	127.9278
SA45_SOC_8	1919	290.5195999145508	1026.5706539154053	0.88993263	127.99453333333334
SA45_SOC_8	1920	298.7331962585449	1028.2012867927551	0.81151736	128.06126666666668
SA45_SOC_8	1921	300.10634422302246	1026.0089349746704	0.85669917	128.12800000000001
SA45_SOC_8	1922	299.95957374572754	1026.0259294509888	0.9062507	128.19473333333335
SA45_SOC_8	1923	299.1562271118164	1025.0688314437866	0.8816056	128.26146666666668
SA45_SOC_8	1924	304.85867500305176	1023.5602498054504	0.8989288	128.3282
SA45_SOC_8	1925	296.41021728515625	1027.497239112854	0.90513986	128.39493333333334
SA45_SOC_8	1926	301.76530838012695	1023.727297782898	0.95841545	128.46166666666667
SA45_SOC_8	1927	298.2209014892578	1026.897668838501	0.8451587	128.5284
SA45_SOC_8	1928	296.5198230743408	1026.959466934204	0.8685293	128.59513333333334
SA45_SOC_8	1929	300.494441986084	1024.4976496696472	0.8536536	128.66186666666667
SA45_SOC_8	1930	301.78104400634766	1024.8553705215454	0.910165	128.7286
SA45_SOC_8	1931	301.00839614868164	1025.6388545036316	0.8541146	128.79533333333333
SA45_SOC_8	1932	303.277587890625	1024.1196513175964	0.9172809	128.86206666666666
SA45_SOC_8	1933	298.87115478515625	1024.76975440979	0.84984255	128.9288
SA45_SOC_8	1934	293.2588863372803	1027.8237390518188	0.7986505	128.99553333333333
SA45_SOC_8	1935	295.0970649719238	1025.8254718780518	0.92226493	129.06226666666666
SA45_SOC_8	1936	300.07747650146484	1025.199637413025	0.8409514	129.129
SA45_SOC_8	1937	293.8754653930664	1026.3068532943726	0.90111333	129.19573333333332
SA45_SOC_8	1938	297.01111793518066	1024.2684173583984	0.9334866	129.26246666666668
SA45_SOC_8	1939	302.80895233154297	1023.9757776260376	0.9301703	129.32920000000001
SA45_SOC_8	1940	301.27055168151855	1026.5298414230347	0.84448415	129.39593333333335
SA45_SOC_8	1941	302.3903274536133	1024.944076538086	0.91040856	129.46266666666668
SA45_SOC_8	1942	297.5244140625	1026.5293264389038	0.9135047	129.5294
SA45_SOC_8	1943	297.6724433898926	1027.4011945724487	0.78466684	129.59613333333334
SA45_SOC_8	1944	295.5292224884033	1026.601231098175	0.9317647	129.66286666666667
SA45_SOC_8	1945	297.08959579467773	1026.326551437378	0.91056806	129.7296
SA45_SOC_8	1946	295.39463996887207	1027.5036764144897	0.9071682	129.79633333333334
SA45_SOC_8	1947	295.95170974731445	1026.3385248184204	0.9559091	129.86306666666667
SA45_SOC_8	1948	293.448543548584	1026.444354057312	0.8664228	129.9298
SA45_SOC_8	1949	296.1390781402588	1027.589614391327	0.8491895	129.99653333333333
SA45_SOC_8	1950	304.0964126586914	1024.5890593528748	0.9082103	130.06326666666666
SA45_SOC_8	1951	300.4379081726074	1025.7352209091187	0.96171534	130.13
SA45_SOC_8	1952	300.4925537109375	1024.674997329712	0.9206139	130.19673333333333
SA45_SOC_8	1953	300.61388969421387	1023.2529973983765	0.90507674	130.26346666666666
SA45_SOC_8	1954	302.02131271362305	1023.7943744659424	0.89298743	130.3302
SA45_SOC_8	1955	297.9279899597168	1025.939154624939	0.92536145	130.39693333333332
SA45_SOC_8	1956	302.77934074401855	1024.6724224090576	0.89443517	130.46366666666668
SA45_SOC_8	1957	299.83283042907715	1026.7534732818604	0.9626367	130.53040000000001
SA45_SOC_8	1958	296.35056495666504	1027.2933053970337	0.93012476	130.59713333333335
SA45_SOC_8	1959	299.5135688781738	1026.0577297210693	0.9372494	130.66386666666668
SA45_SOC_8	1960	300.8800506591797	1025.9094142913818	0.9333575	130.7306
SA45_SOC_8	1961	299.6873188018799	1026.0493612289429	0.88437533	130.79733333333334
SA45_SOC_8	1962	299.07477378845215	1026.4149355888367	0.84683555	130.86406666666667
SA45_SOC_8	1963	297.68391609191895	1026.6801524162292	0.9379816	130.9308
SA45_SOC_8	1964	303.7859630584717	1026.3476657867432	0.8903538	130.99753333333334
SA45_SOC_8	1965	299.97127532958984	1025.553753376007	0.9525193	131.06426666666667
SA45_SOC_8	1966	301.3704586029053	1025.4680728912354	0.9388099	131.131
SA45_SOC_8	1967	303.72608184814453	1024.3528747558594	0.9224656	131.19773333333333
SA45_SOC_8	1968	303.0425262451172	1025.550856590271	0.89828455	131.26446666666666
SA45_SOC_8	1969	305.27183532714844	1026.0279893875122	0.8984818	131.3312
SA45_SOC_8	1970	296.806583404541	1025.5758333206177	0.9522034	131.39793333333333
SA45_SOC_8	1971	301.9471836090088	1025.238389968872	0.93604755	131.46466666666666
SA45_SOC_8	1972	297.49048233032227	1027.0582151412964	0.9556677	131.5314
SA45_SOC_8	1973	304.3294143676758	1023.6915063858032	0.94933116	131.59813333333332
SA45_SOC_8	1974	297.7818775177002	1024.410617351532	0.97552615	131.66486666666668
SA45_SOC_8	1975	298.56788635253906	1025.1211023330688	0.9732665	131.73160000000001
SA45_SOC_8	1976	297.39349365234375	1026.7414999008179	0.9166469	131.79833333333335
SA45_SOC_8	1977	297.13096618652344	1025.781569480896	0.94502854	131.86506666666668
SA45_SOC_8	1978	295.66163063049316	1026.0173034667969	0.8849792	131.9318
SA45_SOC_8	1979	297.4098014831543	1027.9127025604248	0.9231541	131.99853333333334
SA45_SOC_8	1980	296.6836166381836	1027.2006726264954	0.9483562	132.06526666666667
SA45_SOC_8	1981	301.9139099121094	1024.5830082893372	0.9249318	132.132
SA45_SOC_8	1982	298.1239128112793	1025.5807256698608	0.9575664	132.19873333333334
SA45_SOC_8	1983	295.9284210205078	1025.5892872810364	0.9569209	132.26546666666667
SA45_SOC_8	1984	300.7737636566162	1024.219365119934	0.8896486	132.3322
SA45_SOC_8	1985	298.0287551879883	1026.0444688796997	0.89380735	132.39893333333333
SA45_SOC_8	1986	300.8253479003906	1024.3107748031616	0.88580203	132.46566666666666
SA45_SOC_8	1987	299.3921184539795	1026.8731427192688	0.93360126	132.5324
SA45_SOC_8	1988	295.28514862060547	1027.2848081588745	0.9604316	132.59913333333333
SA45_SOC_8	1989	295.98913192749023	1025.6701397895813	0.96095747	132.66586666666666
SA45_SOC_8	1990	297.89191246032715	1023.4458589553833	0.94730914	132.7326
SA45_SOC_8	1991	296.618070602417	1027.1738290786743	0.8378785	132.79933333333332
SA45_SOC_8	1992	298.2803535461426	1025.5959177017212	0.82420033	132.86606666666668
SA45_SOC_8	1993	297.8268241882324	1025.0743675231934	0.92838836	132.93280000000001
SA45_SOC_8	1994	301.0231018066406	1027.6675701141357	0.7955207	132.99953333333335
SA45_SOC_8	1995	301.5372562408447	1028.9435720443726	0.8594375	133.06626666666668
SA45_SOC_8	1996	300.62644958496094	1025.3894090652466	0.72856784	133.133
SA45_SOC_8	1997	300.97389221191406	1025.4833936691284	0.8011176	133.19973333333334
SA45_SOC_8	1998	303.453311920166	1026.1571860313416	0.8373946	133.26646666666667
SA45_SOC_8	1999	301.66465759277344	1024.2082285881042	0.92156106	133.3332
[truncated: 2,186 more rows]
